# Supplementary material for: Probing language identity encoded in pre-trained multilingual models: a typological view
Source: PeerJ Comput Sci. 2022 Mar 15;8:e899. doi: 10.7717/peerj-cs.899 (PMC9044357; doi:10.7717/peerj-cs.899)
Supplement: Supplemental Information 1 [file peerj-cs-08-899-s001.zip › Raw data or code files/multilingual sentences/Persian.txt]

یک هواپیما پر از اسکناس برای توافقی که خوب نبود.
او میافزاید: «دارندگان کد پیگیری، آن را تا اعلام نتایج قرعهکشی سازمان مدیریت پسماند نزد خود نگهمیدارند و منتخبان نیز با ارائه کد، دوچرخه اهدایی سازمان را دریافت میکنند.»
از این رو شایسته است مسوولان ذیربط از جمله ادارات نظارت و ارزشیابی سازمان بیمه سلامت و بویژه دفتر نظارت بر امور درمان وزارت بهداشت به این موضوع ورود کرده و آشفته بازار ارائه این خدمات در شرایطی که تقاضای زیادی هم برای آن وجود دارد، سامان یابد.
عکسی در فضای مجازی منتشر شده که گفته میشود عکس شجریان روی سکوی قهرمانی پرش سه گام اما مدیر روابط عمومی فدراسیون دوومیدانی نظر دیگری دارد.
این مقام انتظامی افزود: مأموران در بررسیهای اولیه و تحقیقات از فرد تماس گیرنده موفق به شناسایی پلاک خودروی برلیانس شده و خودرو و شخص مذکور با اخذ دستور مقام قضائی، تحت پیگرد قرار گرفت.
از سوی دیگر دیمتری پسکوف سخنگوی دولت پوتین از دیدار احتمالی روحانی، پوتین و اردوغان خبر داده است.
هواوی با کم کردن ۲۸ درصد از پلاستیک استفاده شده در بستهبندی Huawei Mate 40 Pro، میزان استفاده از پلاستیک را به حداقل رسانده است.
حال که نقدینگی زیادی در جامعه وجود دارد، از آن برای انجام پروژههای بزرگ استفاده شود.
در این مطالعه، بالغ بر ۳۵ هزار اسکن تصویربرداری از مغز با استفاده از SPECT از بیش از ۱۷ هزار فرد به منظور اندازه جریان خون و فعالیت مغز گرفته شد.
پیشنهاد دوم: تبدیل به سرکه کنند.
با این سامانه از حرکت افراد مبتلا در سطح شهر جلوگیری خواهد شد.
کاربران شبکههای اجتماعی با اعلام نارضایتی نسبت به علت فوت درج شده در گواهی فوت جانباختگان، آن را توهین دانستهاند.
در عین حال این اقدامات از نظر ما نوعی کلاهبرداری هم هست، چراکه به جز آسیبهای اجتماعی دیگر، برخی از این کانالها و سایتها برای ایجاد لینک ارتباطی مبالغی را از افراد دریافت میکنند.
چرا استقلال باید قایدی را بفروشد؟
چه مواردی در قربانیان مشترک بوده است؟
رئیس کمیته انضباطی فدراسیون فوتبال گفت: در حال بررسی گزارش های فینال لیگ برتر فوتسال هستیم و رای سختگیرانهای خواهیم داد.
منتهی دولت ایالات متحده آمریکا از طرفی می داند عراق ضعف در حفاظت از مرزهای خود دارد و قادر به اقدام متقابل نیست و در عین حال از یک معیار حقوقی بسیار قبیح به نام معیار «ناتوانی و بی میل» استفاده می کند.
دستفروشانی که اقدام به اشغال فضای عمومی و در اصطلاح سد معبر می کنند، برابر قانون شهرداری متخلف هستند و ماموران معبربان حق برخورد و جمع آوری آنها را دارند.
رسانههای صهیونیستی از جمله «اسرائیلهیوم» گزارش دادهاند ترامپ در ویدئویی در جلسهای برای جمع آوری حمایت مالی این مسئله را مطرح کرده است.
حسینی گفت: کل این ملک را خریداری و بامطالعه روی ساختمانهای قدیمی و سنتی آن را احیاء، بازسازی و مرمت کردیم، کاربری این ملک مسکونی بود که تبدیل به بوم گردی شد.
صندلی ریاست کمیسیون امنیت همچنان در اختیار ذوالنوری /رضایی کوچی رئیس کمیسیون عمران شد، فریدون عباسی رئیس کمیسیون انرژی/چه کسی رئیس کمیسیون صنایع شد؟
حالا این روزها باید به این لیست سوال و استیضاح رییسجمهوری را نیز اضافه کرد؛ سوال و استیضاحی که حتی اصولگرایان هم بیثمر توصیفش میکنند.
پایگاه اطلاع رسانی دفتر مقام معظم رهبری، تصاویری برگزیده از حضرت آیتالله خامنهای در دوران دفاع مقدس را منتشر کرده است.
اما به نظر میرسد اتحادیه اروپا و آمریکا از فرصت پیش آمده برای تقویت اپوزیسیون غربگرا و تضعیف رابطه مینسک- مسکو سود میبرند.
جدیدترین حکم قالیباف به نام چه کسی زده شد؟
البته از نظر نرمافزارِی پِیشرفتهاِی جدِیدِی صورت گرفته و درصد خطا و اشتباه در دنِیاِی مجازِی پاِیِین آمده است.
آئین بهره برداری از پروژه های آبرسانی به ۵ روستای استان کهگیلویه و بویراحمد همزبان با بهره برداری از ۴۰۰ پروژه آبرسانی روستایی در قالب پویش هر هفته الف-ب ایران در سراسر کشور انجام شد.
به گزارش همشهری آنلاین به نقل از باشگاه خبرنگاران جوان، سردار شهید محمدحسین یوسف اللهی در سال ۱۳۴۰ در کرمان متولد شد.
صدوقی گفت: یکی از نویسندگان مطرح و صاحب نام در حوزه تعلیم و تربیت، زمانی که میخواستند از مسئله علوم انسانی صحبت نمایند، میگفتند که نمیبایست به این علوم، علوم انسانی گفته شود، بلکه میبایست به این شاخه و رشته، «علوم انسانیتی» گفته شود.
بر اساس تبصره ۶ این ماده، اشخاص مشمول این قانون مکلفند تغییر محل سکونت یا تغییر مالکیت واحد مسکونی خود را حداکثر ظرف ۱۵ روز در سامانه ملی املاک و اسکان ثبت نمایند.
این کار با سرعت خیلی زیاد انجام شده است و در شرایط اضطراری کارایی دارد و به افراد بیمار و نیازمند در تورنتو کمک خواهد کرد.
معاون استاندار سیستان وبلوچستان وفرماندار شهرستان ویژه چابهار نیز اظهار داشت: چابهار نیازمند توجه مسوولان است چون جایگاه آن در کشور و توسعه ویژه است و این منطقه میتواند مسیر توسعه محور شرق و این نقطه از ایران اسلامی را هموار کند.
ایرنا نوشت: فرمانده نیروی زمینی ارتش در بازدید از نوار مرزی غرب و قصرشیرین تاکید کرد: مهمترین ماموریت نزاجا حفظ و تامین امنیت مناطق مرزی است.
راه حل ، ساختن همه چیز “دوباره از صفر” است.
۵ میلیون بشکه بود.
سایتهایی که دارای مجوز قانونی هستند فیلم و سریالهای نمایش خانگی را به صورت قانونی عرضه میکنند یعنی باید برای تماشای آنها هزینهای را بپردازید که بخشی از هزینه به مدیران سایت فیلم و بخش بیشتر آن به تهیه کننده اثر میرسد.
در بازرسی های اولیه از کامیون مشخص شد خودرو، حامل ماسک است و راننده که مدارک قانونی به همراه نداشت با خودرو حامل اموال مکشوفه به اداره مبارزه با قاچاق کالا و ارز منتقل شد.
این هم از طنزهای روزگار است که مطرح میکنند.
بگذارید پس در ادامه بیشتر به وضعیت روز بپردازیم، اینطور حتما مشخص میشود که ما حتی در مرحله پیش از توزیع هم حسابی در گل ماندهایم.
اگر دولت موفقیت به دست آورد آن را کاملا تقدیم شما میکند و اصلا غصه این را نخورید.
انتظار می رود این طرح تا پایان هفته در سنا هم به تصویب برسد و سپس برای امضای رئیس جمهوری، به کاخ سفید ارسال شود.
همچنین زمان استفاده از فضای مدرسه در ایام اشارهشده از ساعت ۱۴ تا ۲۳ در روزهای اول تا هشتم محرم و از ۷ صبح تا ۲۴ در روزهای نهم و دهم محرم مشخص شده است.
۲- افزایش تعداد بیمه شدگان، امری است که با احصای مشاغل مختلف در ماده ۱ و افزودن شاغلین خانگی و پاره وقت نسبت به قانون سابق رخ داده است و دارای حکم قانونی است.
پشتپرده ادامه تعطیلی سینماها فقط نگرانی از کرونا است؟
عباس هشی؛ عضو جامعه حسابداران ایران مقصر اصلی عدم مبارزه با فساد در بخش انضباط مالی، حسابرسی و حسابخواهی یعنی شفافسازی را وزارت اقتصاد میداند و معتقد است وزرای اقتصاد هیچکدام از دولتها اقدامی برای این مقوله نکردهاند.
به همین خاطر همیشه نسبت به پدر و مادرم کینه داشت و فکر میکرد آنها او رابه پلیس لو دادهاند.
قبلا در ۹ دسامبر امارات متحده عربی که یک این واکسن در آن در جریان است، بر اساس دادههای مقدماتی اثربخشی آن را ۸۶ درصد اعلام کرده بود.
وی افزود: نیروهای حشد شعبی بعد از درگیری های گسترده در استان های دیالی، صلاح الدین و کرکوک، یک نبرد دیگر در راستای نابودی گروهک های زیر زمینی وابسته به داعش در این مناطق آغاز کردند.
۶ درصد نیز «یارانه معیشتی» میگیرند.
پیشتر هم «برایان هوک» نماینده ویژه رئیسجمهور آمریکا در امور ایران و رئیس «گروه اقدام ایران» در وزارت خارجه این کشور، از شرکتهای گرداننده شبکههای اجتماعی بینالمللی خواست حسابهای متعلق به سران تهران را مسدود کنند.
مصرف غذاهای شیرین، سرخشده، و چربی را محدود کنند و مصرف روزانه ۲ یا ۳ عدد میوه، سبزیها و پروتئینهای بدون چربی را در دستور کارشان قرار دهند.
کدام همتیمی با شادی گل علیپور مخالف بود؟
نهتنها هیچ نفعی برای استان ما نداشتهاند بلکه آمار شیوع کرونا را هم در استان بوشهر بالابردهاند.
نمیخواهم بگویم که اگر غیر از این باشد توافق میکنند یا نمیکنند چرا که حمل بر پیشگویی میشود.
انتخابات دوم اسفند و مجلس یازدهم تمام شد و اصولگرایان پیروز انتخابات شدند این پیروزی را چقدر سهم کنار رفتن رقیب و رد صلاحیت اصلاحطلبان میدانید و چقدر سهم کاهش مشارکت مردم در انتخابات؟
زندگی واقعی من با او کمتر از این حرفها بود زیرا شهید حسینی به خاطر شغلش، حضور کمرنگی در خانه داشت و همیشه فرصتها برای اینکه در خانه و در کنار من و فرزندانم حضور داشته باشد، کم بود.
رئیس شورای اسلامی شهر تهران از پیشنهاد این شورا به ستاد ملی مبارزه با کرونا برای محدودیت تردد در شهر بر اساس کد ملی شهروندان خبر داد.
البته قرار نیست مالیات فقط روی سیگارهای خارجی افزایش پیدا کند و این افزایش مالیات باید یکسان باشد، زیرا تولید داخلی زیادی در زمینه سیگار داریم و گویی در این زمینه به شکلی خودکفا شدهایم که میتوانیم صادرکننده هم باشیم.
شبکه روسیا الیوم شامگاه پنجشنبه (۱۹ دی) به نقل از وزارت دفاع روسیه گزارش داد که این توافق از ساعت ۱۴:۰۰ امروز (به وقت دمشق) آغاز شده است.
صحبت از موضوعات نشدنی از جمله استیضاح رییس جمهور و خروج از NPT چه تاثیری بر اوضاع کنونی خواهد داشت؟
مجری سابق برنامه گزارش ورزشی به برنامه فوتبال برتر رفت.
بنا بر این گزارش، پسر جوان برای تحقیقات بیشتر به دستور بازپرس شعبانی از شعبه سوم دادسرای امور جنایی تهران در اختیار ماموران اداره 10 پلیس آگاهی تهران قرار گرفته است.
از دیگران نیز به صرف حرف پذیرفته نشده و نخواهد شد.
خدمتشان نشستم و سوالاتی مطرح کردم.
«مسلمانان چگونه زندگی میکنند؟»
رئیس هیئت نظارت بر انتخابات شهرستان خرمشهر گفت: فرمانداران، مشاوران، مسئولان دستگاههای اجرایی، هیئتهای نظارت و حتی ناظران بر صندوق اجازه تبلیغ برای نامزدهای انتخاباتی را ندارند.
به همین خاطر اصلا ترسی از این ندارم که این اتفاق برای من تکرار شود و من نیز در لیست این مربیان باشم چون مشکلی در این زمینه نیست.
بسیاری از مردم ممکن است فکر کنند ملانیا خودش را از هر چیز شکری و قندی محروم میکند تا اندام خود را زیبا نگه دارد، اما اینطور نیست.
که اینگونه زندگی ملتی را به بیچارگی و بد بختی نکشند.
به گزارش «ایرنا» سرهنگ «نادر مرادی» روز دوشنبه افزود: چند گروه از ماموران این معاونت برای ساماندهی و پیشگیری از جرایم و تخلفهای مربوط به این صنف از ۳۵ صرافی بازدید و واحدهای متخلف را شناسایی کردند.
پس اعتماد و اطمینان به شخص همه وجود او، زندگی او، فایده او برای جامعه و مشارکت او در زندگی عمومی است.
مسئولان بیایند به ما برنامه بدهند.
رییس شورای عالی کانون صرافان درباره وضعیت عرضه ارز در نیز گفت: روند عرضه ارز در سامانه نیما در حال انجام است و کمبودی وجود ندارد.
روحانی با بیان اینکه کلاسهای آموزشی امسال به دو شکل مجازی و حضوری انجام میشود، گفت: اولویت برای ما آموزش حضوری است.
علیپور گفت: ما دفن حداکثری خواهیم کرد و دیگر در این مدت اصلاً به فکر تفکیک زباله نخواهیم بود تا به سهم خود جلوی انتشار ویروس را بگیریم.
در مورد جایزه سردار سلیمانی هم کارها در ماههای قبل انجام شد.
چگونه ابروی زیبایی داشته باشیم؟
الهلال به عنوان یکی از مدعیان اصلی غرب آسیا در آستانه کناره گیری از لیگ قهرمانان است.
۱۶-رئیس جمعیت هلال احمر جمهوری اسلامی ایران و معاونین وی.
به همین دلیل، برای تسریع در روند امور اجرایی مرتبط با پیکانشهر و هرگونه مکاتبه و اطلاعاتی که در اینباره رد و بدل میشود.
آیا زمانی نبود که مصرف داروی جدیدی را شروع کردید؟
برای اینکه بتوان بازار را به سمت ثبات قیمتی برد چه باید کرد؟
به گزارش همشهری آنلاین به نقل از ایرنا، استاندار اردبیل در این رزمایش که با رمز یا اباعبدالله الحسین (ع) برگزار شد، گفت: هدف از برگزاری این رزمایش ضد عفونی کردن و گندزدایی سطح شهر، اماکن، معابر، خیابانها و کوچه پس کوچه های تمامی شهرستانهای استان است.
رشوه خواری و فساد اداری به عنوان یک پدیده ناهنجار، انحطاط در جهات مختلف یک جامعه را سرعت میبخشد؛ لذا در کلیه نظامهای جهانی، شدیداً مورد نکوهش قرار گرفته است.
وزیر بهداشت، درمان و آموزش پزشکی با بیان اینکه فعلا هیچکس توان پیشبینی خاصی ندارد و نمی دانیم کرونا با ما و با جهان چه خواهد کرد در عین حال گفت: امیدواریم پس از اردیبهشت و خرداد نفس راحت تری از شر این طوفان بکشیم.
شاخه این گروه در یمن در ماه ژانویه رهبر خود را طی حمله هوایی ایالات متحده آمریکا از دست داد.
این گزارش سپس اینگونه نوشت که چین نیز در قبال مشارکت در پروژههای اقتصادی و نظامی، به مدت ۲۵ سال با تخفیفی ویژه نفت از ایران دریافت خواهد کرد.
در مورد سیاست هم هیچ چیز دائمی نیست و این در مورد عراق هم صدق می کند.
فیلم به همین سادگی قاچاق شد.
انتظار مردم از نمایندگان خود در شورای شهر به خصوص کمیسیون محیط زیست این است که برای حل معضل سگهای سرگردان پا پیش بگذارد و چاره اندیشی کند.
فرآیند کلی انجام معاملات، مشابه معاملات سایر انواع اوراق بهادار است.
وی ادامه داد: در برههای از زمان تصمیمی عاقلانه توسط تولیت آستان قدس رضوی با پشتیبانی رهبر معظم انقلاب اسلامی گرفته شد تا درهای حرم مطهر برای مقابله با شیوع بیماری ویروسی همهگیر کرونا بسته شوند.
من همانجا کارآمداد اولیه و تزریق و پانسمان را انجام میدهم و بعد حیوان را به مرکز درمانی میرسانم.
به اصرار شوهرم از همکارش به اتهام تجاوز به عنف شکایت کردم/ همکارش را حتی یکبار ندیده بودم!
به همه شما عزیزان، کاپیتان و کارکنان کشتی خداقوت میگویم.
نمکی گفت: امروز زمان همدلی است تا بتوانیم به لطف خدا این بیماری را مهار کنیم.
با پایان صحبتهای زن جوان، قاضی دادگاه از شاکی پرسید: تو مدعی هستی پدر فریبا تو را مورد ضرب و شتم قرار داده اگر این ادعایت درست است چرا از ابتدا او را به عنوان ضارب معرفی نکردی؟
مسئولان ما نیز باید در دام او نیفتند و خیلی عاقلانه و پرشور پاسخ او را بدهند.
به گفته کیانوش جهانپور ۳۹۶۹ نفر از بیماران مبتلا به کووید ۱۹ در وضعیت شدید این بیماری تحت مراقبت قرار دارند و تاکنون ۲۴۲ هزار و ۵۶۸ مورد آزمایش تشخیص در کشور انجام شده است.
خدا رو شکر، دو سه روز است که آمارها زیاد نشده است.
علاوه بر این، یک خطاط نیز همزمان با پخش برنامه شروع به خطاطی میکند و در حین برنامه تصاویری از آن برای مخاطبان پخش میشود.
ما در فیلمسازی دینی احساس مردم را نشانه میرویم و نه معرفتی که باید راه آینده را باز کند و این خوب نیست.
این کارگروه چه اقداماتی انجام داده و دستاورد آنچه بود؟
انس جهانی طلا نیز امروز نسبت به روز گذشته افزایش داشت و به قیمت هزار و ۸۷۰ دلار معامله شد.
وی افزود: از تعداد ۳۲۰ نفر مبتلا به در خراسانجنوبی ۲۳ بیمار در بیمارستانهای خراسانجنوبی بستری و ۲۶۴ مورد نیز با حال عمومی مساعد از بیمارستانها مرخص شدهاند که این آمار ترخیصی بسیار ارزشمند است.
پژوهشگاه و مجتمع آزمایشگاهی دانشگاه آزاد اسلامی واحد تهران شمال به نام دانشمند شهید فخریزاده نامگذاری شد.
این فیلم به مدت یک هفته هر شب ساعت ۲۰ به صورت رایگان برای شهروندان به نمایش درمیآید.
میرمحمدی تأکید میکند، انسولینهای وارداتی یا در سامانه تیتک ثبت نشده یا احتکار شده است: «چون انسولین دارویی یخچالی است، امکان احتکار آن تقریبا صفر است؛ بنابراین بهنظر میرسد بخشی از انسولین وارداتی در سامانه تیتک ثبت نشده است.»
وی افزود: در شرایط بحرانی افراد واکنشهای متفاوتی مانند، اضطراب، اشتغال ذهنی مکرر با مساله، سردرگمی و دوگانگی، یا احساس کرختی دارند، به خاطر داشته باشید که در بحرانها معمولا اتفاقها غیرطبیعی هستند، اما اکثرا واکنشهای افراد طبیعی است.
به نظر من مهمترین بخش عوارض اجتماعی کرونا همین بخش اقتصادی است.
پیش از آنکه درباره درست یا نادرست بودن نظرات او سخن بگوییم باید بفهمیم که چه میگوید.
ساعاتی قبلتر یک مقام وزارت دفاع آمریکا در جمع خبرنگاران گفت که آمریکا برنامهای برای مستقر کردن موشکهای هستهای در اروپا جهت مقابله با روسیه ندارد.
در جواب نامه ننوشتم که میتوانم انجام بدهم.
این حرکت یک حرکت خودجوش بود؛ این خیلی معنا دارد؛ این نشانه این است که این مردم بیدارند، هوشیارند».
در پایان بازی هرکسی که بیشترین گردو را به دست آورد، برنده بازی است.
سرمربی تیم فوتبال سپاهان بیان کرد: اگر بخواهم واقعی صحبت کنم، لیگ برتر استرس دارد (سال اول مربیگری نویدکیا در لیگ برتر)، مسئولیت سنگینی دارد آن هم مسئولیت تیمی مثل تیم سپاهان، شاید اگر از تیمهای پایینتری شروع کرده بودم، وضعیت بهتر بود.
به گزارش همشهری آنلاین فینال لیگ قهرمانان آسیا ۲۰۲۰، میان تیمهای پرسپولیس ایران و اولسان هیوندای کره جنوبی شنبه هفته آینده برگزار میشود.
پیش از این نیز با توجه به شیوع ویروس و کاهش درخواستهای سفر، امکان دریافت تسهیلات دو میلیون تومانی را برای سفیران خود فراهم کرده بود و تاکنون تعدادی از سفیران این شرکت از این تسهیلات استفاده کردهاند.
در حقیقت سیستم اویونیک این هواپیما بومی سازی شده و موتورهای آن نیز در داخل طراحی و تولید شده است که تراست آن اینقدر خوب است که خلبانان ما می گفتند برک های ما باید قوی تر باشد.
سرکارآرانی: آقای م. باران که میآید چه کار میکنی؟
وبگاه «بالگرین میلیتری» روز شنبه به نقل از خبرگزاری روسی «آویا پرو» نوشت که ساعاتی قبل انواع سامانه های دفاع موشکی ارتش ونزوئلا در جزیره «لااورچیل» مستقر شدند.
یکی از معضلات ما امروز، درخواستها و سفارشهای برخی برای تست کروناست.
ولی این شرایط غم بزرگی روی جانم میگذارد.»
روحانی تصریح کرد: در بهداشت و درمان و سلامت مردم درست است که پزشک، کادر درمانی و بهداشتی در جای خود مهم هستند اما مردم باید در فرهنگ زندگی خود بهداشت را بیاموزند و به آن عمل کنند.
او که کار انبارداری را رها کرده و به استخدام وزارت فرهنگ و هنر درآمده بود، فعالیت حرفهای و بدون وقفهی خود در عرصهی هنرهای نمایشی را از اولین سال پس از انقلاب شروع کرد.
من به عنوان وزیر کار وقتی می توانم بگویم وقتی از وضعیت راضی هستم که حداقل مزد کارگران هم ۴ میلیون و ۹۰۰ هزار تومان باشد تا آنان در تامین معاش مشکل جدی نداشته باشند، درغیراین صورت ، ما احساس رضایت نخواهیم داشت».
اما مهم است که این ابزارها جذابیتهای خاص متناسب با سن کودکان را داشته باشند تا تاثیرگذار باشند و مفاهیم را بهتر به کودک انتقال بدهند.
تا این جایش هم مشکل خاصی نبود.
بر اساس این گزارش، سخنگوی جنبش حماس خواستار همسویی رهبران تشکیلات خودگردان با دیگر گروهها و جریانهای ملی و اسلامی فلسطین و مقابله با خطرات روزافزون پیشروی مساله فلسطین شد.
اما درباره ادعای شوهر این زن درباره فرزند سومش، هیچ مدرکی مبنی بر اینکه این کودک حاصل رابطه نامشروع متهمان باشد در اختیار نیست.
اظهارات تاملبرانگیز آیتالله جاودان درباره پیادهروی اربعین و حضور ادیان و فرقههای دینی دیگر در این مراسم که بیان داشته اند.
بر اساس آئین نامه، دو عضو جدید با نظر رئیس کمیته ملی المپیک انتخاب می شود.
حیدری مقدم با بیان اینکه در هیچ جای جهان بر مبنای رعایت نکردن اصول بهداشتی از سوی مردم تخت های بیمارستانی را اضافه نمی کنند اظهار داشت: چنانچه ۱۰ تا ۲۰ درصد به بیماران کنونی اضافه شود مجبوریم آنها را در راهرو بیمارستان ها پذیرش و بستری کنیم.
آنها به دلیل مشکل تنفسی زن و پیشنهاد پزشکان برای زندگی در هوای سالم با اختصاص تمام سرمایه خود از طریق یک آژانس مسافرتی قطعه زمینی در شمال کشور خریداری می کنند و عازم آنجا میشوند، اما.
گاهی حواشی مجلس آنقدر پررنگتر از متن میشود که یک دوره مجلس به آنها شناخته میشود.
شخصیت و ارزش نیاز فوتسال ما است.
او با ارسال نامهای به شعبه ۴ دادگاه کیفری درخواست کرد با توجه به اینکه بلاتکلیف است، دادگاه تکلیف او را روشن کند.
اگر چه کاهش قابل توجه است اما سفرها نیز خیلی بیشتر از حد انتظار است.
هماکنون در بازار آزاد قیمت طلای ۱۸ عیار هرگرم ۷۴۷ هزار تومان، قیمت دلار ۱۸ هزار و ۴۵۰ تومان و قیمت سکه تمامبهار آزادی طرح جدید ۷میلیون و ۷۱۰ هزار تومان است.
به نقل از خبرگزاری آناتولی، «رجب طیب اردوغان» رئیسجمهور ترکیه امروز یکشنبه در استانبول با «فائز السراج» رئیس دولت وفاق ملی لیبی دیدار و گفتگو کرد.
با فوت320 تن دیگر شمار کلی جان باختگان نیز به مرز 131,118 تن رسیده است.
متخصص طب سالمندی گفت: بیماری آلزایمر که با نام بیماری فراموشی نیز شناخته میشود، شایعترین نوع زوال عقل است و تخمین زده شده که در هر ۳ ثانیه، یک نفر در جهان به این بیماری مبتلا میشود.
دیگری هم فعالیتهای مهارگیری مثل ردیابی و پیدا کردن بیمارها یا مبتلایان جدید که شامل مبتلایان بدون علامت هم میشود.
، در یک سال باقیمانده از عمر دولت روحانی،به دلیل وجود تحریم ها و شیوع کرونا مسئولیت سنگینی متوجه وزیر صنعت، معدن و تجارت خواهد بود.
در ژانویه ۲۰۰۵ ، اردوغان با موشه کاتساو، نخست وزیر وقت اسرائیل، دیدار و درباره برنامه هسته ای ایران گفت و گو مرد.
حسینزادگان انجام پروژه مجتمع آموزشی گردشگری ورسک را نمونهی مطالبهگری و رسیدن به هدف دانست و گفت: متاسفانه بروکراسی غیرضرور باعث میشود کارها با تاخیر انجام شود.
در فیلم خودسانسوری داشتید؟
یعنی بیماریها و مرگومیرهای جدیدی بین بشر رواج پیدا میکند.
وی ادامه داد: ما مشکلات زیادی داریم و باید چیزی بخواهیم که عملا امکانپذیر باشد.
وی ادامه داد: در برخی بخشها ۱۰۰ درصد و در برخی ۹۹ درصد و برخی شعب هم ۹۸ درصد اتصال دارند.
با این حال برخی کنسروهای ماهی از برندهای گمنام که قیمت ۱۴ تا ۱۶ هزار تومان روی آنها درج شده با تخفیف ۵۰ درصدی به فروش میرسند.
سیامند رحمان ملیپوش پرافتخار پاراوزنهبرداری ایران همچنین به عنوان یکی از ستارگان کمپین معرفی پارالمپیک ۲۰۲۰ توکیو معرفی شده بود.
پس از آن، با پخش پلی بکی در قالب سریال، یاد و خاطره این بازیگر فقید گرامی داشته می شود و در ادامه سیاوش طهمورث در سخنانی با کسب اجازه از این بازیگر تازه درگذشته، ایفای نقش او را ادامه می دهد.
درخشان درباره وجود چنین رفتارهای از سوی بزرگترهای تیم درقبال جوانان هم گفت:" نسل ها و دوره ها متفاوت است.
یزد- استاندار با تاکید بر ممنوعیت فعالیت اصناف پرخطر استان تا اطلاع ثانوی، گفت: فعالیت سایر اصناف نیز باید با رعایت پروتکلهای بهداشتی باشد.
هر گاه خدمت مقام معظم رهبری میرسم همیشه به سرمایه گذاری ویژه روی ریل تاکید داشتند.
از طریق حمل نقل، داد و ستد و تجارت هر کس نتیجه استعداد خاص خود را در معرض استفاده دیگر انسان ها قرار می دهد.
شاید داور باید به جای کارت قرمز، کارت زرد میداد.
در حال حاضر اولویت ما انجام تحقیقات در این مورد است.»
شاید برای همین است که طرفداران این سریال که به تازگی فصل سومش منتشر شده، معتقدند که بهتر است هنگام تماشای سریال کاغذ و خودکار داشته باشید تا ماجراها را گم نکنید.
هیچ کشوری نمیتواند به تنهایی آن را بر طرف کند.
وی افزود: بر اساس مصوبات این جلسه، بهزودی هیات امنای دانشگاه فرهنگیان، موضوع کاهش ۴۵ درصد حقوق، بابت سرانه غذایی را حل میکند و مشکل معلمان ماده ۲۸ نیز برطرف میشود.
مراسم با پخش سرود ملی جمهوری اسلامی ایران و تلاوت آیاتی از کلام الله مجید و با اجرای محمد رضا شهیدیفر، رسما آغاز شد.
این زن ۲۰ ساله گفت: شش سال قبل به عقد جوانی درآمدم که بعد فهمیدم در ازدواجم اشتباه کرده ام و او مرد زندگی نیست این بود که از این ازدواج پشیمان شدم و راه خلاف را در پیش گرفتم.
وی از افزوده شدن تختهای دیالیز در مراکز درمانی استان خبر داد و افزود: هیچ شهرستان فاقد تخت دیالیز وجود ندارد.
رئیس جمهوری آمریکا این توافقها را نتیجه کوششهای دولتش برای حل اختلافات میان صربستان و کوزوو عنوان کرد.
انجمن داروسازان ایران چه می گوید؟
· خودتان را بپوشانید: هوای سرد بسیار خشککننده است، بنابراین برای محافظت از دستهایتان دستکش بپوشید.
از این رو در سال ۱۳۹۳ سیاستهای کلی جمعیت ابلاغ شد که افزایش از اهداف آن بود.
ادامه داد: انتخابات یک جشن ملی است و همهی مردم با حضور در پای صندوقهای رأی، این مقدس را گرامی میدارند.
این طرح در منطقه ۶ به همت گروه های «دوام» و از طریق تماس تلفنی اجرا و اطلاعات ساکنان قلب پایتخت در سامانه «سیب» ثبت می شود.
و گفت نیاز به ممنوعیت مسافرتی وجود ندارد»
، غلامحسین رحیمی ظهر امروز در تجلیل از پژوهشگران و دانشگاه تبریز با اشاره به اینکه طی سالهای اخیر شاهد افزایش مقالات علمی و فناوری ایران در جهان هستیم، افزود: ایران در ارائه مقالات علمی و پژوهشی طی چند سال اخیر پنج کشور برتر جهان است.
معتقدم که بایدن به برجام بازنخواهد گشت مگر آنکه شروط آمریکا اجرایی شود.
به تازگی نیز رئیس کمیسیون عمران مجلس بر ضرورت افزایش سقف تسهیلات مسکن تاکید کرده و گفته است: یکی از راهکارهای کوتاه مدت، افزایش قدرت مالی خریداران واقعی است از این رو دولت میتواند در این عرصه نسبت به افزایش سقف تسهیلات مسکن و کاهش سود وام ها اقدام کند.
تا قبل از سال ۱۳۳۹ که دیوارهای آجری محوطه قبرستان را از باغ قلهک جدا کنند، اینجا بخشی از باغ سفارت انگلستان بود.
جهت رزرو هتل زهره اصفهان، هتل ملل اصفهان و دیگر هتل های اصفهان به پرشین هتل مراجعه کنید و با قیمتی بسیار مناسب رزرو هتل های ذکر شده را انجام دهید.
ایلنا نوشت: وکیل محسن حجاریان از شکایت موکل خود از علی خضریان، نماینده تهران در مجلس یازدهم به دلیل انتشار مطالب خلاف واقعیت خبر داد.
دادی زاده اضافه کرد: در سال تحصیلی جاری تعداد یک هزار و ۸۲۴ نفر در ۱۶ مدرسه استعدادهای درخشان استان هرمزگان مشغول به تحصیل هستند.
وی ادامه داد: بورسهای کالایی نشان دهنده نقص در بازار کشور است و از طریق می توان بازار را اصلاح نمود، البته در تابلوی بورس کالا نیز نقص وجود دارد که مهمترین آن عرضه ناقص است که به سیاست ها و مقررات بر می گردد.
جوانترین سرمربی لیگ برتر نیز باشگاه دیگر تبریز میآید.
ایرنا نوشت: معاون نخست وزیر و وزیر امور خارجه و تجارت جمهوری ایرلند با ارسال نامهای به وزیر امور خارجه ایران درخواست کرد تا از نامزدی دوبلین بهعنوان عضو غیردائم شورای امنیت حمایت کند.
علیرضا افتخاری برای «حاج قاسم» خواند/ تکملهای با صدای «سردار»
با بشار تا روز جمعه صبر میکنیم و بعد از آن تصمیم نهایی را میگیریم.
بابا خسارتشون رو سریعتر پرداخت کنید.
البته توانستیم در این دقایق جانانه دفاع کنیم.
همه طرحهای مسکنی که اداره توسعه مسکن ترکیه اجرا میکند، برای خانهدار کردن اقشار ضعیف و متوسط جامعه است.
خدا را شاکرم که هنوز مسئولانی هستند که تن به این پلشتیها نمیدهند.
نماینده ولی فقیه در چهارمحال و بختیاری با اشاره به سالروز شهادت شهید مطهری که یک عارف و عالم و بود و نگاه به علم را در کشور جهت داد، گفت: معلمان در جامعه نقش کلیدی در توسعه فرهنگ و علم دارند.
پیشینه تاریخی مشکل قره باغ از کجا شروع شد و چرا به اینجا کشیده شد؟
بنا به اعلام این مؤسسه این نفتکش که در سواحل امارات توقیف شده بود دیروز در آبهای ایران رؤیت شده است.
درست مثل آن دسته از شهروندانی که اعتقادی به کرونا نداشتند و تحت تأثیر سیاستگذاریهای چندگانه و سردرگمی ناشی از آن، قرنطینه را شکستند و ناخواسته ناقل ویروس شدند، حواشی فوتبال هم قواعد تعطیلی را زیر پا گذاشت و این حاشیه بود که از در و دیوار میبارید.
در ادامه کارآگاهان با توجه به پایش صحنه سرقت و اینکه ساختمان دارای نگهبانی ۲۴ ساعته بود احتمال داخلی بودن سرقت را دادند که با دعوت از شاکی تحقیقات جامعی درباره تمامی افرادی که به خانه وی تردد داشتهاند انجام شد.
احتمالا باید در کنار هر مجسمه یک نگهبان بگذاریم.
گذشت زمان نشان داد که دیوار بلند بی اعتمادی بین ایران و آمریکا به این سادگی ها فرو نمی ریزد.
بسیج ملی مقابله با کرونا رصد و پایش هم دارد و همزمان سامانه پیامکی ما راستی آزمایی می کند و رضایت سنجی هم انجام می شود.
او افزوده است: در عین حال، شورای امنیت باید به مسئولیت خود عمل کرده و با توجه به پیامدهای وخیم این ماجراجویی نظامی و خطرناک آمریکا بر صلح و امنیت بینالمللی، این اقدام جنایتکارانه غیر قانونی را محکوم کند.
چنین تفسیرها و توجیهاتی علاوه بر اینکه سودی به حال آنان ندارد، به اعتقادات مردم لطمه وارد میکند.
در واقع، روز شنبه اختلاف نرخ خرید و فروش در بازار سکه به بالای ۵۰۰ هزار تومان رفته بود که این مساله حکایت از افزایش ریسک معاملاتی در این بازار داشت.
، آبی پوشان تهران در دیداری معوقه از هفته هفدهم رقابتهای لیگ برتر در اهواز به مصاف فولاد رفتند و در حالی که دو بازیکن خود را به دلیل اخراج از دست دادند و بازی را ۹ نفره به اتمام رساندند، با نتیجه ۲ بر یک مغلوب شدند.
زهرا صدراعظمنوری، رئیس کمیته ایمنی و مدیریت بحران شورای شهر تهران درباره نتیجه بررسیهای اولیه این کمیته درباره حادثه در کلینیک سینا اطهر گفت: درحالحاضر نمیتوان بهصورت قاطع و دقیق درباره عوامل مربوط به این حادثه نظر داد و به بررسیهای دقیقتری نیاز است.
سرهنگ کارآگاه "قاسم دستخال" گفت: در بازرسی از خودرو پژو ۲۰۶، تجهیزات پلیسی همچون چراغ الای دی پلیسی، دودستگاه بی سیم و یک قبضه سلاح کمری قلابی کشف شد.
اما از آن جایی که ویروس باعث قرنطینه شدن بسیاری از شهر ها شده و از این رو بسیاری از مشاغل به دلیل واگیردار بودن این ویروس به حالت تعلیق درآمده است، انتطار داریم که این دو کنسول در اوایل سال ۲۰۲۱ راهی بازار شوند.
او البته افزوده بود لینیک منصوب دوران اوباما بوده است.
دکتر نمکی تاکید کرد: استانهای شمالی کشور نیز یکی از نگرانی های دیگر ما است.
در این عکس که در مادرید گرفته شده پدرو آلمادوار با ماسک سیاه دیده میشود و سوینتون نیز با دست یک شیلد را در برابر صورتش گرفته است.
براساس این مصوبه فرشاد براتی نیز به عنوان خزانه دار هیات مدیره دور جدید فعالیت های خانه مطبوعات و رسانه های استان یزد انتخاب شد.
خدا کند که خود و همکارانتان از بلای فراگیر کرونا در امان بمانید.
در بازه ۱۰ ساله هم رشد شاخص کل ۸۷۰۰ درصد بوده است که نشان از یک بازدهی بالا در این بازار دارد.
شروع عملیات اجرایی نخستین مرکز فرهنگی دانشجویی دانشگاه علوم پزشکی مازندران ، حضور در ستاد استانی مقابله با کرونا ، نشست با خبرنگاران و بازدید از تعدادی از فضاهای ورزشی و فرهنگی دانشجویی از برنامه های سفر سادات لاری اعلام شده است.
کمالی بیان کرد: سالانه مواردی از مرگ در اثر برق گرفتگی رخ میدهد و برقگرفتگی زمانی ایجاد میشود که بدن بهنحوی قسمتی از مدار الکتریکی را تشکیل دهد که در نتیجه آن طیف وسیعی از علائم ایجاد میشود.
البته تارانتینو خیلی پیش از این تصمیم به بازنشستگی گرفته بود و چشم اندازش از نقش پدر بودن به نظر میرسد بیشتر او را متقاعد کرده باشد که صندلی کارگردانی را رها کند.
با همه اینها محمدرضا داورزنی کماکان بر سر کار بود تا اینکه بخشنامه اخیر وزارت ورزش و حذف شرایط سنی برای اعلام بازنشسته کردن افراد با حداکثر ۳۵ سال خدمت، نام وی را دوباره به عنوان یکی از بازنشستههای ورزش مطرح کرد.
او وحید حیدریه و محمد آبشک مدافع و هافبک فولاد خوزستان را به ترتیب در دقایق 63 و 94 از زمین بازی اخراج کرد.
بعد از پیروزی انقلاب اسلامی آیتالله صانعی در خدمت انقلاب بودند.
عوامل ژنتیکی، تغذیهای و حتی رفتاری در این تفاوت موثرند و میزن تاثیر هر یک از این عوامل در هر فرد معین متفاوت است.
چرا بانگ کمان می آید؟
برنامه ترکیبی «واکسن» از ساعت ۲۰ امشب چهارشنبه ۲۱ اسفند روی آنتن شبکه دو میرود.
احتمالا برای زنوزی جان هایی که قبل از شروع مجدد لیگ همه از آن صحبت می کردند و نگرانش بودند با جان هایی که در ورزشگاه بنیان دیزل حاضر بودند هیچ تفاوتی نداشته و ندارد اما گویی عکس های یادگاری با جام بیش از جان اهمیت دارد!
از سویی وقتی از لحاظ روانی یک بار تجربهای اتفاق بیفتد و به نتیجه نرسد، بار دوم قطعا با تحمیل هزینههای بیشتر متصور خواهد بود.
کلمات مختلفی در آیه مثل «قضینا» «جاء وعد الاخره» «کان وعدا مفعولا» حتمی بودن آن را نشان می دهد، بالاتر، حکایت از نوعی قرار الهی برای تحقق یک نشانه و آیه دارد.
جای او را یک افسر آلمانی گرفته بود، یکی از کسانی که چشمهاشان چنان سرد و بیاحساس و صورتهاشان چنان بیحرکت و ثابت است که گویی از چوب تراشیده شدهاند.»
حتی گفته میشد یک ماه پیش موارد کرونا در قم دیده شد اما همچنان مسوولان با اطمینان میگفتند خیر، اینها شایعه است.
وی متذکر شد: کارگران برداشت کننده محصول نیز باید دستهای تمیز، ناخنهای کوتاه و موی بسته داشته باشند و در حین برداشت از کشیدن سیگار خودداری کنند.
اما یک جای کار اصولگرایان بازی را باختهاند.
کیانوش جهانپور پنجشنبه هشتم خرداد درباره آخرین آمار مبتلایان قطعی به ویروس کرونا در کشور و موارد فوت ناشی از آن بیان کرد: از دیروز تا امروز بر اساس معیارهای قطعی تشخیصی، ۲ هزار و ۲۵۸ بیمار جدید مبتلا به کووید۱۹ در کشور شناسایی شد.
دبیرکل سازمان ملل هم در نهمین گزارش خود از روند اجرای قطعنامه۲۲۳۱ مربوط به توافق هستهای، تأکید کرد که برجام بهترین راه برای اطمینان از ماهیت صلحآمیز برنامه هستهای ایران و تأمین منافع اقتصادی ملموس برای مردم آن است.
بوشهر - مسئول دفتر نمایندگی ولی فقیه در تیپ پیاده امام صادق (ع) گفت: حمایت از خانوادههای نیازمند باید با جدیت دنبال شود.
استفاده پیشرفتهتر و انعطافپذیر از فناوری، قطبیت کمتر، قدردانی دوباره از فضای باز و سایر لذتهای ساده زندگی، همه حاصل تامل در موقعیت بحرانی فعلی است.
این امر به زودی محقق نمیشود زیرا مسیر طولانی تقنینی دارد.
اراک- مدیر کل دفتر امور اجتماعی و فرهنگی استانداری مرکزی گفت: با توجه به عوارض و تبعات دفع غیراصولی پسماندهای عفونی، وضعیت دفع این نوع پسماند در استان رصد می شود.
آخرین خبرها حاکی از مذاکراتی است که وزیر بهداشت در این زمینه با وزیر ارتباطات داشتند.
اهواز- منتخب مردم اهواز، باوی، کارون و حمیدیه گفت: اتحاد، انسجام و هماهنگی بین نمایندگان حوزههای انتخابیه مختلف خوزستان رمز پیشرفت است و موجب بهبود وضعیت شهرهای استان خواهد شد.
۵ متر رعایت شود و از کارت بانکی استفاده شود.
آزمون الهی دو قسم است گاهی به رفاه است گاهی به رنج!»
نمکی گفت: در شرایط کنونی دو کار را باید انجام دهیم یکی اینکه از ظرفیت تابستان که خاموشی موقت کرونا را داریم استفاده کنیم و البته از ظرفیت آموزش مجازی هم بهره ببریم اقدام مهم دیگر کاهش آسیبپذیری جامعه با افزایش آگاهی عمومی و جلوگیری از بیخیالی است.
درو دیوار سینما دچار فرسودگی و بخشیهایی از آن هم تخریب شده است.
در نظرسنجی نشریه هیل که بین روزهای ۵ تا ۸ سپتامبر (۱۵ تا ۱۸ شهریور) انجام شد، نشان می دهد که ۵۳ درصد رای دهندگان آمریکایی می گویند عملکرد دونالد ترامپ را به عنوان رئیس جمهوری قبول ندارند.
در خلاصه داستان فیلم با بازی رانویر سینگ، سارا علیخان، سنو سود، اشوتوش رانا، آشوینی کالسکار، اولکا گوپتا، آکشی کومار و ساریتا جوشی آمده است: سیمبا افسر جوانی است که ریس یک پاسگاه پلیس است و با گرفتن رشوه چشمش را بر روی برخی جرائم می بندد.
ایرج دانایی فرد در این نظرسنجی با اختلاف از دیگر نامزدهای بهترین گل آسیایی تاریخ جام جهانی پیشی گرفته است.
مدیر کل روابط عمومی وزارت نفت از برکناری و بازداشت مامور حراست پالایشگاه نفت آبادان که در درگیری دیشب رفتار منفوری داشت، خبر داد.
بارتومئو ادامه داد:تنها باشگاه برای او، بارسلوناست.
چه نهادی باید متولی باشد؟
علت عدم واریز پول سهام عدالت از سوی بانکها چیست؟
چند روز قبل در حالی که شاکی به دادسرای امور جنایی تهران رفتهبود، متهم نیز برای بازجویی به شعبه ششم بازپرسی منتقل شد و از سوی قاضی احسان زمانی مورد بازجویی قرار گرفت.
ناصری خاطرنشان کرد: دهیاران دلیل عدم اطلاعرسانی را نسبتهای خانوادگی و ایجاد تنش با اطلاعرسانی ذکر میکنند، این امر را بهانهتراشی است و به آنها گفتیم که میتوانند تلفنی و ناشناس اطلاع دهند و ما سریعاً به محل رفته و پیگیری میکنیم و اجازه ساخت نمیدهیم.
خاک رس موجود در معادن که در زمان وجود آب شکل گرفتهاند بهترین سر نخ برای بررسی حیات در سیارات مختلف هستند و ناسا بر همین مبنا تحقیق در مورد زندگی در مریخ را ادامه میدهد.
در ادامه، معاون سیاسی و امنیتی استانداری گلستان هم گفت: نحوه تعامل با کشور همسایه مطلوب است و مرز ما با کشور ترکمنستان از امن ترین مرزهای کشور است و این امر جز با تلاش های همه جانبه و شبانه روزی حاصل نمی شود.
دختر من کلاس اولی.
دیدم با اینکه رعایت کردم اما بیماری را گرفتم و فهمیدم انگار مبتلا نشدن به این ویروس کار سادهای نیست.»
وی در این خصوص افزود: برخی کارشناسان و تئوریسینها معتقدند که آمریکا در مقابل سردار سلیمانی به بن رسیده بود و عاجز و ناتوان مانده بود و نمیدانست چه کند و چون نمیتوانست در صحنه نبرد نزدیک وی شود، از این رو دست به چنین اقدام وقیحی زد.
امروزه اعمال تمایز بین قدرت سخت و قدرت نرم از اهمیت کمتری برخوردار شده، زیرا قدرت نرم در حال سخت شدن می باشد.
در مورد حقالناس کوتاه نمیآیم.
، نشست صمیمانه مهرالله رخشانی مهر، معاون عمرانی وزیر آموزش و پرورش و رئیس سازمان نوسازی مدارس کشور با خیرین مدرسه ساز و کارکنان اداره کل نوسازی مدارس استان قزوین چهارشنبه شب در مجتمع رفاهی آموزشی فرهنگیان قزوین برگزار شد.
او در این نشست با بیان اینکه من سابقه ۳۰ سال مصرف دارم، گفت: «من از انواع الکل سنتی و صنعتی تا انواع و اقسام داروهای داروخانهها را تا ۱۴ سال در خانه مصرف میکردم و به مدت ۱۶ سال بعد کارتن خواب شدم.
همچنین در پیگیریهایی که روزنامه «شرق» در این زمینه داشت، مدیرکل دفتر پیشگیری از قاچاق فراوردههای نفتی ستاد مبارزه با قاچاق کالا و ارز نیز هشدار داده بود آغاز دوباره این اقدام، منجر به شکلگیری سلطانهای قیر بعدی خواهد شد.
شما نظر بدهید/ چه پیشنهادی برای بهتر گذراندن وقت در منزل در دوران قرنطینه دارید؟
خرسهایی که دراین سایت به چشم میخورند سرهایشان از حد معمول بزرگتر است، زیرا تغذیه از زبالهها در درازمدت موجب شدهاست که تغییراتی در بدن این جانوران رخ بدهد.
مدیرکل ثبت اسناد و املاک استان قم گفت: از ۸۵۰ هکتار اراضی ملی که سند داشتهاند ۴۴۰ هزار هکتار از اراضی ملی را سند کاداستری دادهایم که حاکی از پیشرفت ۴۵ درصدی در قم بوده است.
گمنام هم نوشت:« بدونه هیچگونه تردیدی مصاحبه موردنظر صرفاً یک بازی فکری و تبلیغاتی برای انتخابات ریاست جمهوری است.»
قرار است پلوسی فردا سه شنبه با نمایندگان دموکرات دیدار کند تا بتواند بر اساس قانون، زمینه را برای به رای گذاشتن رسمی دو ماده اتهامی فراهم کند و بتواند دو ماده اتهامی برای برکناری ترامپ را به مجلس سنا ارائه دهد.
همتی تاکید کرد: ارزی که دولت فروخته و به بانک مرکزی تحویل می دهد با نرخ ۴۲۰۰ تومان است.
خیلی از این موارد به خود ما زنان برمیگردد؛ اعتقاد ندارم که همه این مسائل دست مردان است.
نایب رییس فراکسیون ورزش مجلس شورای اسلامی نیز در دیدار با رییس فدراسیون کشتی، پایش و تامین نیازهای کشتی آذربایجان شرقی و حمایت از این رشته ورزشی را لازم دانست و قول مساعد داد تا نیازهای کشتی استان برای توسعه برآورده شود.
متن بالا، به خوبی، اصل مشکل، راه حل های ارائه شده، و آمال و آرزوهای یک متدین را در باره رابطه علم و دین، نشان می دهد.
دهها هزار بلیت برای این نمایشگاه پیشفروش شده که حالا لغو شدن برگزاری آن در موعد مقرر مشکلاتی را هم برای بازدیدکننندگان و هم برای مسوولان این نمایشگاه ایجاد کرده است.
عوض اینکه کرونا و شرایط سخت به ما درس انصاف و همنوع دوستی بدهد، عدهای کاسب بحران شدهاند.
طرح حمایت معیشتی که دولت آن را در راستای حمایت بیشتر از اقشار محروم و مستضعف در آبان ۹۸ استارت زد، همچنان گلایه برخی از خانوارها را به دنبال دارد.
طبق اعلام انجمن دندانپزشکی آمریکا، بیش از ۵۰۰ دارو - از مسکنهای درد تا ها- میتوانند چنین اثری داشته باشند.
به گزارش همشهریانلاین به نقل از ایرنا، رضا اکبری جمعه ۹ رداد در ششمین بازدید سالجاری خود از طرحهای عمران جادهای عنوان کرد: با احداث ده کیلومتر از بزرگراه سلفچگان ساوه، طرح کریدور محور ترانزیتی سلفچگان، ساوه، تهران کلید خواهد خورد.
برآوردها نشان میدهد که در این ماه با معامله بیش از ۹ هزار واحد مسکونی، میزان خرید و فروشها در بازار مسکن رشد ۱۳۷ درصدی داشته و در کنار آن، قیمت خانه نیز بار دیگر افزایشی شده است.
کدام فرمانده سپاه هیچ گاه لباس بسیجی را از تن خود در نیاورد؟
همچنین سرعت و کیفیت خدمات را بالا میبرد و از همه مهمتر در امتداد شعار تهران شهری برای همه، شرایط عادلانه برای همه شهروندان فراهم آورد.
او تصریح کرد: قصد، مشاجره بوده است و از نظر شعبه، قتل غیرعمدی است.
سعید خطیب زاده سخنگوی وزارت امور خارجه با انتشار توئیتی به ادعاهای تکراری مایک پمپئو وزیر خارجه آمریکا پاسخ داد.
وی استقبال کشاورزان از خرید تضمینی را در سال زراعی جاری خوب توصیف کرد و اظهار کرد: از ابتدای برداشت گندم تاکنون بالغبر ۸۳ درصد گندم تولیدشده این استان تحویل دولت شده است که این رقم در سال گذشته ۵۵ درصد کل محصول تولیدشده بود.
او باید از جوهره متعهدانه قیام و اهداف حقیقیاش محافظت نماید و احساسات و عواطف امت را تحریک کند.
مدیر کل هواشناسی استان تهران در خصوص اطلاعات بارشی شهرستانهای استان تهران از یکم مهر تا چهارم آبان ۹۹ اظهار داشت: در ۱۶ شهرستان استان تهران طی سال آبی جاری مجموعاً ۱۱.
مسئولان در این بازدید سرزده از نزدیک در جریان روند نظارت و کنترل ورودی ها و ایستگاههای غربالگری قرار گرفتند.
رئیس اداره صنعت، معدن و تجارت شهرستان سقز ادامه داد: متاسفانه برخی اقلام خصوصاً مرتبط با ویروس کرونا چه بهداشتی و چه خوراکی افزایش قیمت داشتیم اما افزایش آن ناشی از بار روانی ایجاد شده در بازار بود و عرضه از مراکز اصلی با همان قیمتهای قبلی بوده است.
رئیس صمت گالیکش افزود: این کالا که با تخلف خرید کالا بر خلاف ضوابط و عدم ثبت انبار در سامانه جامع انبارها توقیف شد و با دستور رئیس اداره تعزیرات حکومتی شهرستان با نرخ رسمی عرضه می شود.
سراغ یکی از غرفه دارها می روم می گویم:«گل های زیبایی دارید.
وی گفت: اگر کسی میخواهد علیه فرعونهای زمان فریاد بزند و در عرصه اجتماعی احیا کننده کلمه الله باشد، باید یک ویژگی خاص داشته باشد و آن هم قیام علیه خود است.
بر اساس گزارش «النشره» نصرالله در ابتدا گفت، تروریستی خواندن حزبالله توسط آلمان قابل پیش بینی بود و قبل از آن نیز برخی کشورهای اروپایی نیز این کار را انجام داده بودند.
با خودتون هم رو راست نیستید.
وی افزود ایران و ونزوئلا هم تحت تحریم قرار دارند، و هم مجبورند تا با تخفیف های ارائه شده از سوی تولیدکنندگان دیگر نظیر عربستان رقابت کنند.
در رابطه با پروژههای جنبی مانند «شبکه شاد» که وزارت آموزش و پرورش متولی آن است نیز همکاریهایی داشتیم تا این پروژه با دقت و سرعت مناسبی پیاده سازی شود.
من قرار بود با او ازدواج کنم اما فهمیدم به من دروغ گفته است.
امسال در آخرین جمعه ماه رمضان سال ۱۴۴۱ روز جهانی قدس به صورت خاص و متفاوتی رقم خورد.
بدون تردید راهپیمایی عظیم اربعین حسینی نیز جلوهای از زیبایی این رویداد عظیم است.
معمولاً فروکتوز به نوشابههای گازدار، آب نباتها و غذاهای فراوری شده افزوده میشود.
شاید شصت نفر در آن اجرا داشتند که ۵۹ نفرش تهرانی بودند و من یکی از تربت جام.
معاون سیاسی، امنیتی و اجتماعی استاندار کرمانشاه افزود: امروز نیز در این شرایط مردم استان کرمانشاه با تلاش در مشاغل مختلف اعم از کادر درمانی، تولیدکنندگانی که برای تأمین اقلام بهداشتی تغییر خط تولید دادند و… جلوههای زیبایی را به وجود آوردند.
از آنجا که شبکه با گرههای موجود در آن کار میکند، اگر مشکلی برای یکی از آنها پیش بیاید، کل شبکه از کار نمیافتد.
مقامات بلندپایه آلمان از جمله «آنگلا مرکل» صدراعظم و «هایکو ماس» وزیر خارجه آلمان نیز این پیروزی احتمالی را به بایدن تبریک گفتند.
به گزارش همشهری آنلاین به نقل از ایرنا، لزوم صرفهجویی در مصرف انرژی بهدلیل افزایش مصرف و رشد فزاینده آن در کنار منابع محدود اجتنابناپذیر است، زیرا ادامه روند فعلی مصرف، این موضوع را به بحران بزرگی تبدیل میکند که قطع مکرر آب و برق را بهدنبال خواهد داشت.
رییس جمهوری اضافه کرد: این امکانات محدود است و این در همه تصمیم گیریها این مبنای کار ما است.
تأکید کرد: پیش از آنکه اوضاع از کنترل خارج شود باید آتش بس فوری در شمال غرب سوریه حاصل شود.
لیلا اوتادی بازیگر سینما و تلویزیون کشورمان این عکس از فیلم «سلام علیکم حاج آقا» را منتشر کرد.
بعد از آن نیز از کره شمالی موشکهای مورد نیاز خود را خریداری کردیم و سپس خودمان موشک ساختیم.»
صومعه سرا- امام جمعه صومعه سرا با اشاره به اینکه فشارهای اقتصادی از حربههای دشمن برای به زانو درآوردن ملت ایران است، گفت: راهکار حل مشکلات کشور در داخل و بهره گیری از جوانان است.
در حادثه رانش زمین و ریزش کوه علاوه بر تخریب جاده، خط لوله گاز این روستاها نیز در معرض آسیب جدی قرار گرفت و به همین دلیل شرکت گاز برای جلوگیری از وقوع انفجار و بروز حادثهای مضاعف نسبت به قطع جریان گاز اقدام کرد.
نجم وزیر دادگستری، قطار وزیر محیط زیست و توسعه اداری.
با اجرای این طرح شهرستانهای بهارستان و اسلامشهر پوشش داده میشوند.
آسوشیتدپرس آرای شمرده شده و قطعی برای بایدن را ۷۹,۵۱۳,۶۹۵ رای و برای ترامپ ۷۳,۶۰۱,۶۴۷ رای اعلام کرده است.
خطیب جمعه کنگان، زیارت اربعین را بنا بر روایت امام حسن عسکری از علائم مؤمن دانست و یادآور شد: اکنون که راه به روی عاشقان بسته شده زیارت اربعین را در منازل و یا در اماکن دینی با رعایت فاصله اجتماعی و شیوه نامههای بهداشتی برگزار کنیم.
شرفی در توضیحاتی از حضور خود در این سریال بهمیگوید: فضا برای هر یک از ما به شدت محتاطانه است و هر کداممان تحت تأثیر اخبار و… قرار میگیریم.
وی همچنین از برگزاری ۵۶ جلسه عمومی با حدود ۴ هزار نفر از مراجعین، ۲۰ جلسه در مساجد و همچنین جلسات نقد آرا با حضور نخبگان، اساتید دانشگاه و وکلا و کارشناسان خبر داد.
به گزارش همشهری آنلاین به نقل از ورزش سه، فوق ستاره پرتغالی در روزهای اخیر به اشکال جالبی طرفداران خود را به پیروی از توصیه های بهداشتی برای جلوگیری از ابتلا به ویروس کرونا فراخوانده بود.
این برنامه که به کارگردانی صادق شهربانویی و سید احمد موسویان تولید میشود، هر هفته میزبان شخصیت های حوزههای اجتماعی خواهد بود.
بخشی هم پیشنهاد دادن که با جریمه متخلفین آنها مجبور به زدن ماسک میشوند.
نیروی زمینی ارتش یک بهینه سازی و یا تانک جدید به عنوان نمونه ارتقا یافته تانک ام ۴۷ به نام تانک سبلان را طراحی و رونمایی کرد، نمونه جدید با تغییرات متفاوت خود نسبت به تانک سبلان نیز تفاوت هایی را نشان می دهد.
به گزارش همشهری آنلاین به نقل از فرارو، بررسی عکسهای مشترک مگان مارکل و کیت میدلتون نشان میدهد که نشریات انگلیسی تلاش دارند تا عکسهایی از این دو را منتشر کنند که این تصور را ایجاد کند که میان آنها اختلاف وجود دارد.
این هشتگ هم برای نشان دادن شیوع گسترده تجاوز و آزار جنسی بهویژه در محیط کار و محکوم کردن آن مورد استفاده قرار گرفت و در مدتزمان کوتاهی وایرآل شد.
این نهاد میگوید در صورت پذیرش هر یک از این موارد، هر کدام باید با ذکر مشخصات و جزئیات از جمله نوع هدیه و نام و نشان اهدا کننده اعلام و ثبت شود.
وی اظهارکرد: امسال ۲۶۵هکتار از اراضی استان زیر کشت بادرشبو رفته که نسبت به سال گذشه در حدود ۳ برابر افزایش یافته است و برآورد می شود از این اراضی ۴۱۴۰ تن پیکره رویشی تولید و به بازار عرضه شود.
نمیخواهم اسم مجری را ببرم، چون اگر اسم مجری را اگر ببرم، باید دهانم را ضدعفونیکنم.
زیرا برادران و خواهرم ازدواج کرده بودند و مشکلات خودشان را داشتند.
در ایران چون این فرایند وجود ندارد، بعد مدتی «من نبودم های» حامیان رئیس جمهور شروع شده و این افراد مسئولیت خود را نمی پذیرند.
وی افزود: شهرستان ری همیشه قدردان زحمات خبرنگاران بوده و ارتباط خوبی با خبرنگاران داشته است.
با توجه به استانداردهای ۸۵گانه اجباری، سورن باید تغییراتی را مطابق با این قوانین تجربه میکرد و لذا شاهد هستیم ایرانخودرو نسخه جدید سورن را که مطابق استانداردهای ۸۵گانه است با نامی جدید و تا حدی ویژگیهای به روز شده به بازار معرفی کرده است.
ولی در نهایت دیوان با تصحیح اشتباه خود و از سوی قاضی پیوتر هوفمنسکی، رئیس فرجام دیوان کیفری بینالمللی در حکم خود تصریح کرد: «دادگاه تشخیص داده است که با تصحیح حکم فرجام به دادستانی اجازه دهد که تحقیقات را آغاز کند.»
آبی ها آماده شروع تمرینات؛
این پژوهشگر سپس درباره سرقت ادبی در آثار تالیفی بیان کرد: در حوزه تالیف این موضوع حادتر شده است.
یک نفر متخلف، قبل از اقدام به شکار در منطقه حفاظت شده قیصری شناسایی و دستگیر شد.
حرف ایشان این بود ایران یک ابزاری داشت ما هم یک ابزار.
» گزارش دادند، «فؤاد حسین»، «حاکم سالار»، «احسان عبد الجبار»، «حسن ناظم»، «محمد کریم»، «علاء الجبوری» و «ایفان فائق» به ترتیب به عنوان نامزدهای وزارتخانههای امور خارجه، دادگستری، نفت، فرهنگ، کشاورزی، بازرگانی و مهاجرت معرفی شدهاند.
ایرنا نوشت:با عرضه نزدیک به ۴۴۰ میلیون یورو ارز، رکورد معامله هفتگی سامانه نیما در سال ۹۹ تاکنون شکسته شد و پیشبینی میشود با تداوم این روند، نرخ ارز روند کاهشی به خود بگیرد.
راب جانسن، یکی از محققان پروژه، گفت: این یافتهها میتواند نتایج امیدوارکنندهای نشان دهد.
قرار است موزه بریتانیا این مجسمه را از فردا (دوشنبه) به مدت سه ماه به نمایش عموم بگذارد.
وی ضمن بیان اینکه روند فروش اموال مازاد تملیکی استان به تحرک و عزم جدی نیاز دارد، افزود: مجوز فروش ۳۰ ملک از تعداد ملکهای مذکور صادرشده است که مابقی مراحل اجرایی آن در دستور کار قرار دارد.
‎تکرار بی پناهی مردم.
این تصمیم هر سه نفر ما بود.
برهم صالح بازخواست می شود؟
اگر انتخاب شما گزینه «ب» است، پایتان باریک و استخوانی است و مزاجتان سرد و خشک است.
روح الله میرزایی، قائم مقام ستاد امر به معروف و نهی از منکر پیرامون ابهامات پیش آمده درباره صدور این مجوزها در گفتگو با گفت: بحث امر به معروف و نهی از منکر در کشور ما این طور دیده شده که فکر میکنند برای یک حوزه خاصی است.
در حالیکه پروین صالحی منتخب مردم مبارکه می گوید الهیان به دنبال تشکیل فراکسیون زنان است اما او به صورت کلی اقدام برای تشکیل فراکسیون زنان را رد میکند.
مدیرعامل منطقه آزاد قشم در جلسه با مدیرکل راهداری استان هرمزگان تاکید کرد؛
این بیان در اینجا وصف واقع نیست، بلکه شاید واقع این باشد که ما در علوم اجتماعی و البته در فلسفه مسئله نداریم هرچند که گاهی تحکم داریم.
چنین انسانی، برای ادامهٔ راه شناخت، ناگزیر است که «متد و روش» بیافریند؛ فلسفهٔ خلق متد، اجتناب از خطا است؛ و پیشفرضِ اجتناب از خطا، این است که آدمی میتواند خطا نکند؛ و پیشفرض آن، این است که آدمی، در جهانی بسته و محدود بهسرمیبرد.
این برنامه داستانهای ناشنیده و ناگفتهای را روایت میکند و میزان آدمهایی است که تاکنون جایی این حرفها را نگفتهاند، قصههایی از نورانیت زندگی انسانها با رویکردی متفاوت.
برای تحقق این امر مهم اولاً لازم است امروز از تمامی منابع مالی ممکن در چارچوب این کشور استفاده شود و ثانیاً در بودجه سال ۱۴۰۰ کشور، پیشبینی لازم و قاطع در این زمینه به عمل آید.
، تیم فوتبال استقلال از ساعت ۱۲ امروز در دیداری دوستانه در مجموعه ورزشی انقلاب، به مصاف تیم فوتبال امید این باشگاه رفت که این دیدار در پایان با نتیجه ۶ بر یک به سود شاگردان مجیدی به پایان رسید.
ترفند گواردیولا برای شکار لیونل مسی را ببینید!
در مورد روما هم به جهت اعتبار امر مختومه باید ۴۷۷ صورت میگرفت.
رئیسی در ادامه گفت: تاکنون دو تصمیم مهم در ستاد ملی مقابله با کرونا اتخاذ شده است.
امضای توافق عادی سازی روابط با رژیم صهیونیستی در کاخ سفید در حالی انجام گرفت که ۳۸ سال پیش در همین زمان درخواست صلح زنان و کودکان اردوگاه صبرا و شتیلا با گلولههای جنگی پاسخ داده شد.
اگرچه ویندوز ۱۰ ایکس بهعنوان جدیدترین نسخه از سیستم عامل ویندوز برای دستگاههای تاشدنی عرضه شده اما کاربران لپتاپها و کامپیوترهای خانگی هم میتوانند از آن استفاده کنند.
پس از نتایج نهچندان خوب سپاهان و اتفاقات رخ داده در بازی مقابل پرسپولیس به نظر میرسد امیر قلعهنویی و سپاهان در مسیر جدایی قرار دارند و شاید فصل بعد مربی دیگری را روی نیمکت زردپوشان اصفهان ببینیم.
دکتر لاری سخنگوی وزارت بهداشت، با تاکید بر رعایت پروتکل های بهداشتی گفت: در محیط های دو یا چندنفره حتما از ماسک استفاده کنید و همچنین فاصله گذاری اجتماعی را رعایت کنید.
زارع همچنین با اشاره به تکنولوژی روز دنیا در امر ارتباطات، اذعان داشت: با توجه به پیشرفتهای فضای مجازی ، ما نیز با گروهی کارآمد و خبره به رصد فضای مجازی استان پرداخته و هر ۱۰ روز جلسه کارگروه رصد برگزار می گردد.
طبق این شرکت نوکیا اجازه نداشت تا ۵ سال پس از خرید شرکت هیچ کارمند فرانسوی را اخراج کند.
بیشتر آمار مبتلایان در عراق طی ۲۴ ساعت گذشته مربوط به بغداد، بصره و کربلای معلی بوده است، تعداد مبتلایان در نجف اشرف هم طی این مدت، ۶۷ نفر بوده است.
گل گهر هفته گذشته نخستین شکست این فصل خود را در خانه تجربه کرد و باید دید عواقب پذیرفتن نخستین شکست برای تیم چیست.
وی در ادامه افزود: جهانیان برای مبارزه با خشونت در یمن تلاش میکنند و گروههای درگیر در این کشور باید به جای تمرکز بر روی درگیری ها بر روی تصمین سلامت غیرنظامیان در یمن تمرکز کنند.
صنعت سینمای ایران شکننده بود، امروز شکنندهتر شد.
اما امیدوارم روزی با ایشان بنشینم، وکیلشان میگفتند در جریان ماجرا نیستند اما خصوصا بعد از انتخابات حضوری جلسهای داشته باشیم و دوست دارم ببینم که ایشان نسبت به واقعیتهایی که به صورت سند در دست من هستند، چه واکنشی نشان میدهند و چه رفتاری میکنند.
ایران نمیبایست تسلیم زیادهخواهی آمریکا در زمان ترامپ میشد.
علی اکبر حقدوست معاون آموزشی وزیر بهداشت اظهار داشت: انتظار می رفت که امروز تراکم کمی بیشتر از روزهای دیگر باشد و ما رصد دقیقی با کمک رسانهها انجام دادیم تا ببینیم نقاط ضعف در اجرای طرح فاصله گذاری چیست.
اما من دریافتم که فقط با احساس شناخت، مسائل ما بواقع هیچ وقت در فرآیندی درست و دقیق ارزیابی و صورتبندی نمیشوند.
مادرم از صبح تا شب سر کار میرفت و مادربزرگم از من و خواهرم مراقبت میکرد.
این مسئول در پایان همکاری و مشارکت گسترده بسیج را قابل تقدیر دانست و بیان کرد: همافزایی و استفاده از تمام ظرفیت استان برای مقابله با کرونا ضروری است.
لذا یک مؤمن هیچ‏گاه در زندگی ‏اش هراس ندارد و دست و پای خودش را گم نمی‏ کند؛ و نه غافل می ‏شود و سرمست که خدا را فراموش کند.
در قرارداد جدید رسن با باشگاه ایرانی بندی وجود دارد که در صورت رسیدن پیشنهادی خوب از سوی باشگاهی می تواند این بازیکن با پرداخت مبلغی معین قراردادش را فسخ کند.
براساس این سنت قدیمی با تاریکشدن هوا نوجوانان و کودکان به صورت گروههای مختلف به در خانهها میروند و یکی از آنها با صدای بلند شعری میخواند و دیگران در همسرایی با او «اهواهو» میگویند و از صاحبان خانهها آجیل و تنقلات طلب میکنند.
یک مطالعه جدید از محققان دانشگاه استکهلم به آیندهای اشاره دارد که افزودن یک مکمل کوچک میتواند بدن را از فرآوری و جذب چربی در هر وعده غذایی معین متوقف کند.
وظیفه با یان اینکه از ابتدای سال آبی تاکنون به ترتیب سه استان گیلان، مازندران و لرستان پر بارشترین استانها بودهاند، اظهار کرد: در استان گیلان از مهرماه تاکنون ۶۳۷.
استوریهای روزانه، دنبال زنان خوشسیما و خوشاندام برای اهدای تخمک است یا زنان مطلقهای را میخواهند تا به جای مادر جایگزین 9 ماه رحمشان را اجاره بدهند.
غذا پاداش یا تنبیه نیست.
این گروه اصرار داشتند که حل تمامی مسائل جاری در کشور به روابط خارجی بستگی دارد؛ ادعایی که به نظر من کاملا غلط و بیپایه بود.
در بیمارانی که از یک بیماری بهبود یافتهاند، آنتیبادیها یا پادتنهایی دائمی، توسط سیستم ایمنی بدن در پلاسمای خون آنها، جزء مایع خون، ایجاد میشود.
اما تهیه مقدار زیادی لیتیوم مورد نیاز برای ادامه تولید باتریها در واقع کاملاً برای محیط زیست مضر است.
اواسط دهه چهل که به تهران آمدم در بنیاد پهلوی کار میکردم و دوستان پیشنهاد دادند که در مؤسسه فرانکلین مشغول کار بشوم.
به نقل از رویترز، شیوع ویروس کرونا در حال وارد کردن ضربه دردناکی به دبی، یکی از پربازدیدترین شهرهای گردشگری در سطح جهان است.
به گزارش «دنیای اقتصاد»، بررسی اطلاعات ثبت شده در این دو حسگر حاکی از آن است که این دستگاهها چند ثانیه قبل از وقوع زلزله اصلی، سیگنالهای اولیه را ثبت کردهاند.
سرتاسر زندگی این بانوی اطهر مبارزه با کفر و مبارزه با انحراف بود و زهرا(س) رزمنده میدان انحراف بودند.
اما شما الان یکی از خوب ها را دارید، هر چند آنها سعی دارند این حرامزاده را استیضاح کنند، باور می کنید؟
استاندار سمنان گفت: برگزاری انتخابات سالم و تأمین امنیت انتخابات دغدغههای ما بوده و تمامی توان و تلاش خود را بهکار گرفتیم تا فعالیتهای تبلیغاتی و انتخاباتی، منجر به ایجاد هیچ مشکلی نشود.
به نقل از روابط عمومی پروژه، مجموعه تلویزیونی «افرا» به کارگردانی بهرنگ توفیقی و تهیه کنندگی مشترک مجید مولایی و دارابی آخرین مراحل پیش تولید را سپری میکند.
واقعا امروز لیاقت باخت را نداشتیم.
این ویروس تاکنون تهدید بزرگی رقم نزده اما پروفسور کین چاو چانگ و همکارانش که این ویروس را مطالعه کردهاند میگویند باید حسابی مراقب آن بود.
مذاکره با آمریکا برگ نجات ما نیست، چراکه اقتصاد ما از درون مشکل دارد و باید یک جراحی اقتصادی درونی انجام دهیم ولی فشار ترامپ مشکل را مضاعف و گرفتاری مردم را دو برابر بلکه چند برابر میکرد.
جهانگیری افزود: هرگاه موضوعات مربوط به بنگاه های اقتصادی و بخش خصوصی سیاسی می شود، صدمات اصلی را بخش تولید کشور و جامعه کارگری متحمل می شوند.
۱ درصد است که با اعلام وزارت آموزشوپرورش، آهنگ رشد اعتیاد در این قشر متوقف شده است.
او یادآوری کرد: بعضا دیده شده افرادی از پارچههایی که قبلا استفاده شده و نامناسب برای تولید ماسک استفاده میکنند.
۱۰۰ تا ۱۵۰ هزار تومان.
او البته در آن بازی شانس بازی به دست نیاورد.
فرید شهابی، مدیر تجاری اسنپ در این خصوص به آفتاب یزد گفت: « کلیه تاکسیهای اینترنتی تحت نظر دستورالعمل نظارتی شهرداری فعالیت میکنند.
این مطلب بدون برچسب می باشد.
از سوی دیگر این روزها پرونده متهمان سایپا در دادگاه در دست بررسی است و دو نفر از متهمان این پرونده بهدلیل استفاده از رانت ناشی از شیوه مشارکت در تولید به اعدام محکوم شدهاند.
تعداد ترخیص شدگان که به صورت قطعی به کرونا مبتلا شده و بهبود یافتهاند ۱۸۴ نفر بوده است.
دوز مصرف و عوارض جانبی هر یک از این دو دسته داروها نیز متفاوت هستند.
مهدی طحانی، یک کارشناس دیگر بازار سرمایه در پاسخ به این پرسش که دلایل نزول بازار سهام چیست، میگوید: ریشه این نزول، ترس، اضطراب، نبود تحلیل، هیجان و کجسلیقگی در اعمال قوانین و مقررات بازار سرمایه است.
از سوی دیگر باید این تضمین ایجاد شود اسرایی که در چارچوب مذاکره تبادل اسرا آزاد می شوند، بار دیگر بازداشت نشوند.
وی ادامه داد: هم اکنون معافیت مالیاتی در کشور ۵۰ هزار میلیارد تومان است که افراد از معافیتهای مالیاتی استفاده میکنند.
آیا بیماری به روال عادی برگشته؟
ایرنا نوشت:دولت «دونالد ترامپ» رییس جمهوری آمریکا با اعمال محدودیتهای تازهای در زمینه برای فعالیت سرمایه گذاران و بازرگانان ایران،صدور یا تمدید روادید برای این افراد را لغو کرد.
پروژههای تلویزیونی وقتی تعطیل میشوند، هزینهها بالا میرود و تلویزیون باید هزینه ها را تقبل کند اگر هم تعطیل نکنند این آسیبها و عوارض وجود دارد.
اما در بین راه مرد پژو سوار سد راهم شد.
گسترش تصاعدی ویروس کرونا در هند همچنان ادامه دارد و شمار مبتلایان به این ویروس به بیش از ۵۰۸ هزار نفر رسیده است.
اما فرایند اسنپ بک یا مکانیسم بازگشت تحریم ها چیست و چه فرایندی دارد.
به گزارش همشهری آنلاین، اکنون که بیماری به طور گسترده در جمعیت انسان ها منتشر شده است، احتمال آلوده شدن گونه های خاصی از حیوانات در اثر تماس نزدیک با مبتلایان به این بیماری وجود دارد.
با سریالی شدن آزار و اذیت های این متهم تحت تعقیب، گروه ویژه ای از کارآگاهان با استفاده از دوربین های مدار بسته موفق شدند تصویری از این فرد به دست آورند و بدین ترتیب نیروهای حراست مترو نیز به یاری کارآگاهان آمدند و همکاری صمیمانه ای را آغاز کردند.
این نشست بیش از چهار ساعت به طول انجامید.
کارزمانی نتیجه درست ومطلوب میدهدکه دست کاردان باشدکه نبوده ونیست.
وی درباره تغییر تاکتیکی تیم ملی ایران در بازی با بوسنی نسبت به دیدار با ازبکستان تاکید کرد: بوسنی یکی از تیمهای خوب در سطح قاره اروپاست.
در ماه مارس فردی سوپر حمله به مسجدی در نیوز لند باعث کشته شدن پنجاه و یک نفر شد.
اشیای عتیقه شامل ۲ عدد گوشواره طلا، ۲ عدد پیکرک کوچک به نقش فرشته بالدار و یک لوح طلا به ارزش بیش از پنج میلیارد تومان است.
به گزارش همشهری آنلاین به نقل از ایسنا، مرمت و نگهداری بازار به عنوان شالوده و عنصر هویتساز شهر یکی از مهمترین پروژههای مرمتی اساسی استان است و برای مرمت کامل آن، همراهی مالکین و دستگاههای مرتبط ضروری است.
، مهدی محمدی بعد از ظهر امروز سه شنبه در جمع خبرنگاران اظهار کرد: در شبانه روز گذشته ۳۹ مورد مثبت بستری مبتلا به و ۴۰ مورد بیمار مثبت سرپایی نیز در استان کرمانشاه شناسایی شدند.
وی داور و مربی رسمی فدراسیون شطرنج نیز بود.
سمنانی، سبزی پلو سمنانی، ته چین کشمش و لپه سمنانی، ته چین گرمساری و ته چین شهمیرزادی بخشی از غذاهای محلی این استان است.
جناب آقای جهانگیری قطعا اگر دعا کار ساز بود.
فعالان تصور میکنند کف محکم تا یلدا کانال ۲۴ هزار تومانی خواهد بود.
، سید سعید شاهرخی شامگاه یکشنبه در گفتگو با مردم استان همدان با بیان اینکه مردم همیشه در توسعه استان همدان با مسئولان همراه و همگام بودهاند، گفت: در سند توسعه استان همدان تکلیف میزان سرمایهگذاری و اشتغال مشخص شده است.
رییس بانک مرکزی، گزارشی از روند پیگیری دسترسی به منابع ارزی در خارج کشور ارائه کرد و چارچوب هدفگذاری تورمی در سیاستگذاری نوین پولی بانک مرکزی را به اطلاع رییسجمهور رساند.
کرونا و جشن هانامی مجازی ژاپنی ها!
ترامپ ادامه داد: ناظران انتخاباتی را به مراکز شمارش آرا راه ندادند.
این دیپلمات عالیرتبه گفت: موانعی که وجود دارد مقداری واقعی است.
وی خواستار عدم شایعهپراکنی در این خصوص شد.
وی همچنین گفت که در بازه زمانی ۲۳ آگوست تا دوم سپتامبر (۲ تا ۱۲ شهریور)، دستکم ۱۰ بار جنگندههای روسی برای رهگیری هواپیماهای خارجی به پرواز درآمدهاند.
قرار است طی نخستین سفر این هیئت بلندپایه اماراتی پس از عادیسازی روابط با اسرائیل ماه گذشته، توافقنامه تجارتی میان دو طرف به امضا رسد.
چفیه هم نوعی سربند پارچهای است که روی سر گذاشته میشود تا از سر، چشم و دهان افراد در برابر آفتاب و شن محافظت کند.
اجماع حاصل شد که حکومت باید دائماً در جامعه و لایه های آن نقد گردد.
مارک هافمن که تهیهکننده «مریخی» و نامزد اسکار است از تهیهکنندگان این فیلم خواهد بود.
۳۰ بر هیچی که در انتخابات مجلس اتفاق افتاد، به نظرم امروز نیز ۲۱ بر هیچ اصلاحطلبان پیروز انتخابات شورای شهر تهران میشوند؛ بنابراین آقای قالیباف در کنار افت پایگاه اجتماعیاش، جایگاه شهرداری تهران را هم از دست خواهد داد.
چون از تماس مددجو تا انتهای خدماترسانی نیروهای اورژانس تمامی فعالیتها رصد میشود، اما در بخش خصوصی چنین موردی را داشتیم که سریعا با شرکت مربوط برخورد و مجوزشان باطل شده است.
البته تحقق تمامی این برنامهها بستگی به ایجاد و تکمیل زنجیرههای ارزش دارد و در تمامی این برنامهها، توسعه و حمایت از زنجیرههای ارزش در نظر گرفته شده است.
بابل-تیم فوتبال رایکا بابل در نخستین حضور رحمان رضایی ملی پوش سابق تیم فوتبال ایران به عنوان سرمربی، برنده دربی شمالیها در لیگ دسته یک فوتبال باشگاههای کشور شد.
او زندگی تنها را برای عشق به ایران و فرهنگ ایرانی انتخاب کرد.
خانجانی در این جلسه گفت: جرقه نوشتن این داستانها، از تابستان سال82 زده شد.
مدیر درمان تامین اجتماعی استان قم عنوان کرد: خرید دستگاه دیالیز و چندین دستگاه اکسیژن ساز و حتی دستگاههای رادیولوژی مراکز درمانی دیجیتال و تمامی دستگاههای تصویر برداری و دیجیتال از جمله اقدامات انجام گرفته در زمینه بهبود وسائل درمانی است.
روزنامههایی داریم که برای تامین منافع گروههای خاصی منتشر میشوند.
پیش از این فرانسه و بریتانیا نیز ضمن اعلام حمایت دوباره از برجام چنین درخواستی را رد کرده بودند.
محمدحسین میثاقی آمار و ارقام منتشر شده درباره بینندگان فوتبال برتر را خندهدا میداند.
صدام قبل از اعدام فقط شعار میداد و مرگ بر آمریکا و مرگ بر فارسها سر میداد.
احمدی با اشاره به خطبه عربی مقام معظم رهبری در نماز جمعه هفته پیش تهران، یادآور شد: رهبر معظم انقلاب خواهان اتحاد همه ملتهای منطقه است.
نگاهی به آمار معاملات سهام نشان از صدرنشینی سهامی دارد که از منظر بنیادی نه تنها هیچ وجه تمایزی نسبت به دیگر بنگاههای اقتصادی ندارند بلکه بعضا در مسیر افزایش زیان از رقبای خود سبقت گرفتهاند.
آنها بماند برای بعد.
در جشنتان همه عدد 4 نشان میدادید.
دو تن از کاربران یک شبکه اجتماعی که در خصوص اقدامات اخیر در کشور عربستان در حال گفتگو بودند، ناگهان بر سر یک موضوع به اختلاف نظر رسیده و به صورت آنلاین یکدیگر را کتک زدند.
شورای اروپا شامل روسای دولتهای اتحادیه اروپا ۲۴ و ۲۵ سپتامبر تشکیل جلسه میدهد.
هر پولی که باشد برای مبارزه با کرونا استفاده می شود.
استقلال که هفته گذشته موفق به شکست تیم صنعت نفت آبادان شده بود، برای برد در این مسابقه و باقی ماندن در کورس کسب سهمیه آسیایی انگیزه زیادی داشت.
گل محمدی خاطرنشان کرد: بعضا به آنها می گویم که در تمرین تکل سنگین نزنید تا مصدوم نشوید ولی آنها باز هم با همان انگیزه مضاعف کار می کنند.
آنچه مهم است رویکردی منطقی و مبتنی بر علم در مورد زندگی و هستی در سیاره ماست - رویکردی جهانی که پیوند اجتناب ناپذیر زندگی بشر را میپذیرد که این بیماری همه گیر به طور دردناکی آن را آشکار نمود.
بابک گفت: آقای قاضی در طول این ۱۵ ماه خیلی تلاش کردم تا بیتا را فراموش کنم اما نشد.
که این موضوع نگران کننده است.
فخریزاده را بیش از 15 سال است که میخواهند بزنند؛ اما چون حفظ شده بود نتوانستند و اگر آقای فخریزاده همین بینظمیرا رعایت میکرد نمیتواستند او را بزنند.
هنرمند نقاشی که از رنگ مشکی استفاده نمیکند و به کشیدن نور در آثارش شهرت دارد.
ناصرالدینشاه که مرد، خانمباشی را امیراعتضاد به زنی گرفت.
۵ درصد دانش آموزان استان در مدارس غیردولتی و بقیه در مدارس دولتی تحصیل میکنند.
انتظامی اظهار کرد: در این مدت نسبتاً برنامههایی که در نظر داشتیم انجام شد البته هنوز هم این روند ادامه دارد.
تحریم نه، بدهی عامل تقابل AFC و صدا و سیما ایران؟
در ادامه این برنامه، مهندس نظری مدیرکل راه و شهرسازی استان مازندران و دکتر بخشی مدیرکل پدافند غیرعامل استان به ایراد سخنرانی پرداخته و سپس از سامانه شتابنگار زلزله نسل جدید رونمایی شد.
تورنمنت سختی بود و ۸ تیم برای یک سهمیه با یکدیگر جنگیدند.
سال ۹۸ برای ایرانیان سال پر مخاطره ای بود از سیل های ویرانگر در چندین استان تا کرونای فراگیر در آخر سال همه را درگیر کرد.
در تربت جام «هتن اوشاری»، یا «هتل حَسنآبادی» یا «هتن اوستا رسول».
پس از نیم فصل خانه نشینی،نام علی دایی این بار با نیمکت تیم ملی یک بار دیگر در بین اهالی فوتبال شنیده شد.
میرسلیم افزود: ذات آمریکا با جمهوری اسلامی ایران و انقلاب سازگار نیست و نمیتوانند ببیند ملت ایران سر پای خود ایستاده و مقاومت میکند.
بسیاری از مراجع و روحانیون به خصوص قمنشینان از سال ۸۴ به این سو طرفداران جدی محمود احمدینژاد بودند و مشخصا در رایآوری او در انتخابات آن سال نقشی بسزا ایفا کردند.
موضوعی که بعدها به برجام موشکی نیز معروف شد.
در سومین قسمت از مجلهی اینترنتی نگار، به این پیام و فرامتن آن پرداخته شده است.
به جای فشار بیایید از طرحهای درست حمایت کنید.
ابراهیم قنبری با اشاره به فوت یکی از آتشنشانان اهوازی بر اثر کرونا ادامه میدهد: در حال حاضر حدود ۳۰ نفر از آتشنشانان مبتلا به کرونا در قرنطینه به سر میبرند.
در بخش خدمات نیز پلتفرمها و نرم افزارها بسیار مهم هستند.
تو مملکت ما همین یه جنسی رو 10میلیون میکشن روش بعد 500تومن ارزونش میکنن میگن فلان چیز ارزون شد.
آذریجهرمی تصریح کرد: در همین مدت ظرفیت سرویسهای داخلی به حدود دو هزار و ۵۰۰ گیگابیت در ثانیه رسیده است یعنی مجموعه شبکه ما شش و نیم ترابیت در ثانیه را مدیریت میکند.
دستیار وزیر خارجه پیشین آمریکا در امور منع اشاعه، افزود: بولتون از هر نوع دیپلماسی حتی با متحدان در مورد ایران بیزار است.
در واقع به آمریکاییها اطلاع داده نشده بود؛ خود آمریکاییها آماده بودند و میدانستند که انتقام در پیش است اما در عین حال تلفات سنگینی به آنها وارد شده و مجبور هستند در روزهای آینده به این تلفات اعتراف کنند و نمیتوانند تلفات سنگین را مخفی نگاه دارند.
مرکز آمار کشور اعلام کرد که نرخ تورم کل کشور در سال گذشته ٣٤.
فرمانده پلیس راه ویژه شرق استان تهران گفت: محور هراز در روزهای پنجم، ششم و نهم خردادماه از ساعت ۱۳ از رودهن به سمت آمل مسدود و از ساعت ۱۶ تا ۲ بامداد روز بعد از آب اسک به سمت رودهن به صورت یکطرفه در خواهد آمد.
در این بازی سردار آزمون مهاجم ایرانی زنیت در ترکیب تیمش حضور نداشت.
فارغ از این آمار و ارقام اساسا شرایط این دو کشور و سطح زندگی اقتصادی شهروندان نیز با یکدیگر قابلقیاس نیست.
وزیر تعاون، کار و رفاه اجتماعی ادامه داد :«ما هم در مذاکرات خود افزایش ۱۵ درصدی حقوق کارمندان طبق مصوبه مجلس و شورای نگهبان را مورد توجه قرار دادیم اما نمایندگان کارگری آن را نپذیرفتند.
شاید هم بیمار نباشند، اما این در آزمایش مشخص می شود.
برای تکمیل ورزشگاه نقش جهان اقدامات فنی و مهندسی بسیار پیچیدهای انجام شد و اکنون در قالب قرارداد منعقد شده، ورزشگاه نقش جهان به مدت ۴۵ سال در اختیار شرکت فولاد مبارکه قرار داد که این شرکت نیز اجازه راهبری و بهرهبرداری از آن را در اختیار باشگاه قرار داد.
خوب چرا میگذارند چنین اتفاقی بیافتد؟
واقعیت این است که هم من هم محمدحسین و بچههای آن تیم خیلی دیر متوجه اتفاقی که افتاده بود، شدیم.
این توانایی در چه چیزهایی باید به کار برود؟
لاورنس گوستین، کارشناس حقوق بهداشت عمومی جهانی در دانشگاه جرجتاون در آمریکا در واکنش به این اخبار گفت: «من نگرانم که روسیه دارد راه را میانبر میزند و در نتیجه ممکن است واکسنی به کار گرفته شود که نه تنها موثر نیست، بلکه خطرناک هم هست.
دهقان با اشاره به انجام بازجویی از داخل خودرو گفت: ماموران پس از توقف خودرو با اظهارات ضد و نقیض راننده روبهرو شده و در همین راستا اقدام به جستجو در خودرو کرده و حدود ۲۵۰ عدد ماسک N۹۵ قاچاق را کشف و ضبط کردند.
اولیایدم در جایگاه قرار گرفتند و درخواست قصاص کردند.
صبح امروز و در جریان حضور کاروان استقلال در فرودگاه امام خمینی (ره) اتفاق عجیبی برای شیخ دیاباته رخ داد و یکی از کارکنان این فرودگاه رفتار زشتی در قبال مهاجم خارجی استقلال انجام داد.
احترام گذاشتن در عرصه پزشکی بسیار مهم است و باید پزشکان هوای همدیگر را داشته باشند.
لازم به ذکر است این طرح با مشارکت قریب به ۲۱۰ نفر نیروی داوطلب وپرسنل در ۴۲ پایگاه در هشت شهرستان اجرا خواهد شد.
به نمایندگی از کشورم پیروزی آنها در انتخابات را تبریک گفتم و برای آنها و مردم بولیوی بهترین ها را خواستار شدم.
رئیس ستاد مقابله با کرونا در کلانشهر تهران تاکید کرد: مادامی که تعداد بستری شدگان به ترخیص شدگان کرونایی پیشی بگیرد، با بالانس متفاوتی در استان تهران روبهرو خواهیم بود.
نادری خاطرنشان کرد: در نشست عصر امروز کمیسیون آموزش آنچه واضح بود اختلافنظر جدی وزیر بهداشت با وزیر علوم درباره برگزاری کنکور بود.
وی عنوان کرد: هم اکنون ۱۰۵ بیمار مثبت قطعی و مشکوک به بیماری در مراکز درمانی استان تحت مراقبت و درمان هستند که از این تعداد ۷۴ نفر مثبت قطعی و مابقی در انتظار پاسخ نتایج آزمایشات هستند.
نیما جودی یکی از نیروهای خدماتی بیمارستان بقیه الله در تهران که این روزها به مبتلایان بیماری کرونا خدمات میدهد، بین بیمارها بسیار محبوب است.
بخشی از آن منوط به اصلاحات ساختاری است.
اگر چنین باشد این کشور بهطور جدی دچار اشتباه محاسباتی شدهاست.
به گفته وی علت احتمالی این فرار ترس از کرونا بوده و شهر سقز الان در امنیت است و ماموران در شهر حضور دارند.
وی ادامه داد: معمولا کمتر پیش میآید کار برداشت پیله تر ابریشم به ۲ روز یا بیشتر بینجامد.
هر جشنواره ای اما این پتانسیل را ندارد.
مدیرعامل بانک مسکن یادآور شد: اخیراً نیز ۱۲ هزار میلیارد ریال از محل اقساط بازگشتی مسکن مهر بابت سقفهای جدید مسکن مهر از ۴۰ تا ۴۵ میلیون تومان در همه شهرها و تا ۵۰ میلیون تومان در شهر جدید پردیس را قرار است به مشتریان اعطا کنیم.
روسیه به شدت در تلاش است تا در مبارزه جهانی با ویروس کرونا پیشگام باشد.
حتی آن مرحمتی را‎ ‎که ماهانه می دادند، نگرفتم.
در ۱۰ ماه ابتدای سال جاری میلادی رقم خورد؛
بادمجانها را پوست بگیرید و به شکل مکعبهای کوچک خرد کنید.
وی ادامه داد: در عین اینکه تلاش میکنیم، همه مدیران بیطرفی خود را در برگزاری این انتخابات حفظ کنند، از همه نیز انتظار میرود در جهت گسترش فضای نشاط سیاسی و یک رقابت سالم تلاش نمایند.
وی در همان روز گلایه کرد که تهران بیشترین کمبود زمین برای ساخت مسکن دارد و تلویحا از وزارتخانهها و سازمانهای دولتی خواست تا برای ساخت مسکن برای مستاجران تهرانی همکاری کنند.
اما اینکه کار چطور به من پیشنهاد شد، خیلی اتفاقی.
این عضو کابینه دولت دوازدهم تصریح کرد: به همین خاطر در سفری که معاون اول رئیسجمهور به بندرعباس داشتند، دیدن آخرین وضعیت و شناسایی گلوگاهها در بحث تأخیر در خروج بار از بنادر بود تا بتوان با تصمیمات مدیریتی آن را برطرف کرد.
به گفته دکتر مصطفی قانعی، احتمالا از اواخر آذرماه فاز اول آزمایش بالینی یکی از این واکسنها آغاز خواهد شد تا پس از بررسی نتایج، طی ماههای آینده (اردیبهشت 1400) به فاز 3 آن برسیم.
همچنین در سیره امام رضا (ع) باید مخاطب شناسی در امر تبلیغ را نیز در نظر گرفت.
افراد مسن و افرادی با بیماریهای زمینهای مانند دیابت، بیماریهای قلبی و تنگی نفس آسیبپذیری بیشتری نسبت به این بیماری خواهند داشت و حتی میتوانند فرمهای شدید این بیماری را بگیرند.
تیم جوانی داریم.
به نقل از رویترز، اتحادیه اروپا از طراحی رژیم تحریمها علیه آن دسته از مقامات بلاروس خبر داد که ادعا میشود در سرکوب مردم و همچنین نتیجه انتخابات ریاستجمهوری این کشور دخیل بودهاند.
۳۴ درصد سهام شرکت بیمه البرز، ۱۱.
علی رضا زالی گفت: وضعیت بیماری کرونا در تهران هنوز به ثبات نرسیده و نباید فریب کاهش مراجعات به مراکز درمانی را بخوریم.
۴ درصد از رویدادهای مستند به گواهی ولادت) از سوی مامای رسمی گواهی شدهاند.
به نقل از العهد، هیئتی از تجمع علمای مسلمان امروز با میشل عون رئیس جمهوری لبنان در کاخ بعبدا دیدار کرد.
حالا، دو نفر، دو عزیز از جمع ما رفته اند.
کمانگری اضافه کرد: گزینه های متعددی در حال حاضر به عنوان مشوق های بیمه ای پیشنهاد شده مانند، تخفیف در میزان حق بیمه و فرانشیز که پس از تصویب نهایی، اطلاع رسانی خواهد شد.
پمپئو همچنین برای این مسأله ضربالاجل تعیین کرده است.
نامه ظریف به سازمان ملل، ابزارهای دیپلماسی برای مقابله با کرونا را فعال کرد که میتواند آمریکاییها را در شرایط فعلی، به جهت حقوق بشری با چالش جدی مواجه کند.
ایستگاه مترو کیانشهر با زیر بنای بیش از ۱۰ هزار متر مربع و طول سکوی ۱۴۰ متر مربع ۶ دستگاه پله برقی دارد که در حال حاضر مسافران این خط میتوانند از آن استفاده کنند.
تا به حال تجربه ناخوشایند خارش و تحریک پوست سر را داشتهاید؟
در پایان اظهار کرد: شهرستان سقز با ۵۷۸ هزار و ۷۴۰ کیلوگرم و بیجار با ۱۴ هزار و ۷۴۰ کیلوگرم بیشترین و کمترین میزان خرید را به خود اختصاص دادهاند.
این مسئله مورد واکنش جامعه حقوقی قرار گرفت.
ایشان می گفتند شب قبل از رقابت در المپیک ریو ما دو ساعت با آیان جلسه داشتیم و گفتیم اجازه بدهید تا بهداد کار خودش را بکند اما در نهایت دیدید که چه اتفاقی افتاد و مافیا اجازه نداد تا من یک مدال دیگر بگیرم.
هنگامی که به بالای سطح آب ظاهر شوند یک جزیره تشکیل میشود.
وی بیان کرد: موضوع بعدی روایتی از رسول اکرم (ص) است که در آن آمده در روز قیامت از ما سوال میشود دانشی که آموختی چه کاربردی در زندگی تو داشته است؟
، گزارشها از بازار مسکن در میان خانههای کممتراژ حاکی از آن است که یک خانه ۶۰ متری با ۱۵ سال ساخت در منطقه تهرانپارس، خیابان استخر با قیمت ۱۳ میلیون تومان برای فروش گذاشته شده است.
در حال حاضر بازی طبقه یک بازی اصلاح گرایانه است و اتفاقاً قابل پیش بینی است.
، بر اساس مصوبه ستاد عالی بازیهای المپیک و آسیایی برای پرداخت حقوق به المپیکیها، وزارت ورزش سال گذشته معادل ۶ ماه از حقوق المپین ها را در اختیارشان قرار داد.
البته منهای آن ۶۴ هزار نفری که به کاپیتان محبوب خودشان رای داده بودند.
سلامت روان ، کاخ بلند وشکوه مندی است با پایه هایی محکم، ستون هایی استوار وزیست گاهی فراخ وشوق برانگیز که فرد و خانواده و حکومت در ساختن و بالا کشاندن آن هر یک سهم ویژه خود را دارند.
، سجاد عمرانی ظهر یکشنبه در دیدار با جانشین فرمانده سپاه امام علی ابیطالب (ع) اظهار کرد: به منظور اجرای برنامههای مشترک در استان با عنوان رزمایش فرهنگی با محوریت کتاب و کتابخوانی همکاری بین این نهاد ضرورت دارد.
بنابراین، فهم بهتر «عدم تعین ترجمه» در مقایسه و بیان تفاوتهایش با «تعین ناقص نظریه» حاصل میشود.
تازه بار اولی که اکبر اعزام شد، آن هم بدون اطلاع ما، بعد از برگشتنش برایمان از اوضاع سوریه میگفت.
وی افزود: سال گذشته نسبت به احیای ۵۶ راکد اقدام کردیم تا به چرخه تولید بازگردند که امسال برنامهریزیهایی جدید نیز به چرخه تولید بازگردند که نمونه آن ابریشم سبلان است که امروز واگذاری آن به بخش خصوصی انجام شد.
رسوایی قسمت پایانی سریال پایتخت، اخبار کرونا در ایران و جهان را تحت تاثیر خود قرار داد و روزنامه ها به طور مفصل به آن پرداخته اند.
انسانها رشد میکنند، دایره اطلاعاتشان، فهمشان، عمقشان، اخلاقشان تغییر میکند.
او هم با خوشحالی سوار ماشینم شد.
عضو هیئت علمی دانشگاه علوم پزشکی شهید بهشتی، ادامه داد: با توجه به اینکه تقریباً ریه اولین اندامی است که درگیر میشود، بسیاری از بیماران از طولانی شدن سرفههای خشک یا خلط دار شکایت میکنند.
شاید جهان هنوز برای چنین ایدهای آماده نیست.
وی افزود: در این راستا از تمامی شهروندان فهیم استان انتظار می رود با در خانه ماندن و رعایت اصول بهداشتی قدردان زحمات تمامی عزیزان زحمتکش برای ریشه کنی این بیماری منحوس باشند.
وی افزود: ارزش محصولات کشاورزی استان در سال ۹۸ بیش از ۱۸ هزار و ۵۰۰ میلیارد تومان بود و ۲۴ درصد سهم اشتغال گلستان وابسته به کشاورزی است.
وقتی به اسم کوچک مراجعه میکنیم منظور مطهری دیگری است.
نتایج این بررسیها، بیش از نیم میلیون کودک رنج میبرد شناسایی شدند.
وی با بیان اینکه امروز مروری به عملکرد دستگاههای مختلف داشتیم، افزود: وزارت بهداشت اقدامات انجام شده را توضیح داد.
در پی بروز علائم بالینی بیماری کرونا در حجت الاسلام و المسلمین شهرستانی نماینده تام الاختیار حضرت آیت الله سیستانی، با تشخیص پزشکان از ایشان تست کرونا به عمل آمد، که نتیجه آن امروز مثبت اعلام شد.
بالاخره این اختلافات با قیچی طلاق بریده شد و سکوت و آرامش به خانه بازگشت.
کنار رفتن نتانیاهو از قدرت در اسرائیل نیز می تواند تغییراتی در این روند حاصل کند که نشان می دهد تحقق و اجرایی شدن این توافقات به عوامل متعددی بستگی دارد.
یک ملت وقتی با هم تعامل کنند، موضوعات مشترک داشته باشند و به آن افتخار کنند یک ملت میشوند و اینها پشت ماندگاری یک تمدن و یک فرهنگ میماند.
وی با اشاره به اقدام تروریستی دولت آمریکا در به شهادت رساندن سردار حاج قاسم سلیمانی گفت: آمریکا، هزینه این اقدامات خود را خواهد داد.
همزمان سفیر ایران در انگلیس نیز با یادآوری حمله موشکی ایران که برای دفاع از خود و طبق منشور سازمان ملل انجام شده است، تصریح کرد، ایران به دنبال تنش و جنگ نیست.
اگر قانون است باید برای همه باشد.
چنانکه فرشاد مقیمی مدیرعامل ایرانخودرو دیروز در مراسم تحویل خودروهای آتشنشانی به وزارت راه و شهرسازی گفت: تولید خودروی سواری در این شرکت در مقایسه با مدت مشابه سال گذشته دو برابر شده و تحویل تعهدات معوق این شرکت به وضعیت مساعدی رسیده است.
این نامزد ۷۸ ساله ابراز اطمینان کرد که ضمن پیروزی در رقابت های مقدماتی حزب دموکرات در انتخابات ریاست جمهوری دونالد ترامپ را شکست خواهد داد.
یکی از سازمانهای مهم که مرویج و محرک خصومت با ایران است، یک گروه در سایه به نام اتحاد علیه ایران هستهای (UANI) است.
همچنین سوم دی ماه سال ۱۳۹۲ خبری مبنی بر دیدار و حضور غیررسمی و بدون اطلاع قبلی ، رئیسجمهوری و همسرش در منزل محمدرضا شجریان منتشر شد.
وی ادامه داد: این افراد بدانند که برای ادامه هنجارشکنیهای خود هیچ حاشیه امنی ندارند و در سریعترین زمان ممکن دستگیر و به سزای اعمال مجرمانه خود میرسند.
میدونید یک نفر میتونه چند نفرو مبتلا کنه؟
و به نقل از پایگاه اطلاع رسانی دفتر مقام معظم رهبری، به مناسبت سالروز پیروزی انقلاب اسلامی، حضرت آیتالله خامنهای با عفو و تخفیف مجازات ۵۶۵ نفر از محکومانِ محاکم عمومی و انقلاب، سازمان قضایی نیروهای مسلح و تعزیرات حکومتی موافقت کردند.
هدف هوانگ و گروهش این است که قطرات تنفسی فراری را تغییر دهند تا ویروسها به سرعت غیرفعال شوند.
میگفتند از روز قبل بازی ۵ درجه گرمتر شده بود.
۶ درصد سقوط کردند و به پایینترین حد در چهار سال گذشته رسیدند اما روز سه شنبه بخشی از این ضرر را جبران کردند.
، حجتالاسلام علی اکبر سایری شامگاه شنبه در ویژه برنامه پویش به توان ما اظهار کرد: انسانها تک بعدی نیستند و دارای دو بعد جسمی و روحانی هستند.
وقتی قاضی جنایی و کارآگاهان آگاهی در محل حادثه حاضر شدند با جسد غرق خون زنی مسن روبهرو شدند.
لذا دعوای حاج قاسم هم لذت بخش بود.
سخنگوی دولت ایران با انتشار بیانیهای اعلام کرد: سیستم عملیات روانی دولت آمریکا و همراهان آگاه و ناآگاه آنها با این دروغپردازیها بر زخمهای جانکاه خانوادههای داغدار نمک میپاشند.
که در سال ۱۳۸۲ در گرجستان اتفاق افتاد و «ادوارد شوارد نادزه» رئیسجمهوری وقت را برکنار کرد.
با این حال، مقالات علمی اقتصادی ارقام بسیار بزرگتری را در محاسبات خود بهدست آوردهاند.
عبداللهی افزود: از افطار تا سحر نیز مصرف آب، انواع مایعات و میوهجات به جبران کمآبی بدن کمک میکند تا از احساس خشکی و تشنگی بدن در ایام روزهداری پیشگیری شود و بدن سلامت و عملکرد طبیعی خود را بازیابد.
یک کمیته فنی از تولید کنندگان اوپک و غیر اوپک در اوایل همین ماه پیشنهاد ۶۰۰ هزار بشکه در روز کاهش تولید را با هدف متعادل کردن بازار داد ولی این پیشنهاد مربوط به زمانی می شد که ویروس کرونا هنوز از مرزهای چین خارج نشده بود.
او سپس درباره برد ماهواره پرتابشده گفت: «مسیر زیادی را پیمود که این نشان میدهد ایران توانایی تهدید همسایههای خود و متحدان ما را دارد.»
عضو شورای داوران فدراسیون جهانی در خصوص دیگر تغییرات در آئین نامه داوری عنوان کرد: در تمامی رقابتهای کومیته علاوه بر داور وسط، قضات، ناظران ویدئو چک، ناظر مسابقه و حتی مسئول ثبت امتیاز نیز نباید ملیت و یا اقامت یکسان با شرکت کنندگان آن رقابت داشته باشند.
اکنون لوپتگی که بعد از اخراج از رئال مادرید در آستانه هدایت تیم ملی ایران هم قرار داشت، میتواند به سومین مربی تاریخ این باشگاه تبدیل شود که توانسته این جام را برای این تیم به ارمغان آورد.
کارگزاریها هم تلاش میکنند انحصارشان توسط هیچ قانون، آییننامه یا فعالیت اشخاص تحت تأثیر قرار نگیرد.
رئیس شورای هماهنگی تبلیغات اسلامی استان تهران افزود: این گروه های جهادی کسانی هستند که در بیمارستانهای مطرح کشور و تهران حضور دارند ولی در شهرستان زمینه خدمت آنان فراهم نشده که قطعاً باید مسئولان مربوطه در این رابطه پاسخگو باشند.
این عدد کمک زیادی به جبران کمبود فضاهای آموزشی خواهد کرد.
از تبریز، محمدحسین حسنزاده در گفتگو با برنامه تلویزیونی «تبریزیم» گفت: ستاد کرونای استانی و شهرستانی در هفتههای اخیر تدابیری اتخاذ کرده اند و اگر روند شیوع ویروس کرونا ادامه یابد، محدودیتهایی که پیش از این در حوزه خدمات شهری وجود داشت، باز میگردد.
بنا به گزارش ایرنا آیتالله سیدکاظم نورمفیدی در خطبههای این هفته نماز جمعه گرگان اظهار داشت: مجموعه مسوولان نظام و مدیران در بخش های مختلف برای رفع مشکلات جامعه به خصوص در حوزه معیشت و مهار گرانی بیشتر تلاش کنند.
وی اظهار کرد: تولید کیت هزینه کمتری نسبت به انجام سه آزمایش برای شبکه درمان دارد و استفاده از این کیتهای تشخیصی ضمن کارآیی مناسب، صرفه اقتصادی بالا دارد.
پایگاه آمریکایی «فدرالیست» نخستین رسانهای بود که این خبر را به نقل از یک منبع آگاه منتشر کرد، اما اشارهای به محتوای گفتوگوی دو طرف نکرد.
اولیویا دی هاویلند سال ۱۹۶۵ به عنوان نخستین زن، ریاست هیات داوران جشنواره فیلم کن را از آن خود کرد و سال ۲۰۱۰ نشان شوالیه دونور را از دولت فرانسه گرفت.
این لوپ عادی دقیقا همان مفهوم عادت می باشد.
اگر اهل درگیری بود حالا او به جای متهم اینجا ایستاده بود.
به نظر میرسد بحران ویروس کرونا همچنان ادامه داشته باشد.
ما در کارها باید خودمان باشیم و خودمان را نشان دهیم.
محمود فکری و مهدی رحمتی دو کاپیتان سابق استقلال این بار در جایگاه سرمربی رو در روی یکدیگر قرار می گیرند.
به گزارش همشهریآنلاین به نقل از ایسنا، «وحید شادینیا» در تشریح این خبر اظهار کرد: ساعت ۱۴:۳۰ پنجشنبه ۲۲ اسفند، به دنبال واژگونی خودرو ال ۹۰ سه دستگاه آمبولانس اورژانس شهرستان میانه در به محل حادثه اعزام شدند.
حسینی گفت: بیش از نیمی از واحدهای خسارت دیده از سیل را در سال۹۸ تکمیل کرده و تحویل مالکان داده شد.
روحانی با بیان اینکه در شرایط کنونی بیش از هر زمان دیگر محتاج این عقیده هستیم، تصریح کرد: هر چقدر این اعتقاد قویتر شود، سکون، آرامش و جهانبینی واقعی برای انسان حاصل میشود.
وی افزود: مأموران پلیس آگاهی با بررسیهای میدانی و استفاده از بانک اطلاعاتی، سارق سابقه دار را شناسایی و با هماهنگی قضائی در یک عملیات ضربتی، موفق به دستگیری وی شدند.
در یک دوره طولانی و به خصوص در دهه پایانی، حکومت شاه تلاش داشت تا مردم را نسبت به مسائل ملی، نادان و کر و کور تربیت کرده تا فقط جنبههای مثبت عملکرد حکومت او را ببینند و تایید کنند.
همچنین ۴۱۹۹ نفر نیز جان خود را از دست دادهاند.
وقتی شروع به مخلوط کردن مواد خشک با مخلوط شیر میکنید، گلوتنها (نوعی پروتئین موجود در مواد غذایی) شروع به فعالیت و توسعه میکنند، هرقدر بیشتر مخلوط را هم بزنید، گلوتن بیشتر در مایه پنکیک پخش میشود.
وکیل یکی از محکومان حوادث آبان ۹۸ گفت: حکم اعدام به طور کامل نقض شد و پرونده در روزهای آتی برای رسیدگی مجدد به شعبه همعرض ارسال میشود.
دوره قضاوت شریح بسیار طول کشید.
صاعقه و آذرخش نخستین جنگندههای ساخت ایران هستند که تمام فرآیندهای طراحی و ساخت آن ها به طور کامل در کشورمان و در مجتمع اوج نهاجا انجام میشود.
معاون صدا در پاسخ به مخاطبان رادیوهای فصلی بیان کرد: ما در سال ۹۸ حدود ۱۱ رادیو فصلی را روی آنتن بردیم که به دلیل استقبال مردم بود.
تا کی باید آرزو به دل بمانیم که در یک اتفاق خاص؛ مردم و مسئولین در کمال خونسردی، اتاق فکری تشکیل دهند تا از دل آن، یک پاسخدندانشکن جانانه در وقت مقتضی به دشمن دربیاید؟
میشود همه چیز را با پول خرید جز غیرت و تعصب.
امیدواریم تا آن زمان وضعیت استان به گونهای باشد که حداقل در چند شهر شاهد بازگشایی مدارس باشیم.
نتانیاهو دستهایش را بالا برد!
سلمان خان سوپراستار بالیوود که امسال در میان قرنطینه در مزرعه اش در «پانوِل» زندگی می کند، عید فطر را در خانه اش جشن گرفت و امروز سومین آهنگ خود را به همین مناسبت منتشر کرد.
هیچ نهادی مقدس نیست مگر اینکه در چار چوب قانون و خواست مردم حرکت کند.
وی در توضیح میکوشد که ثابت کند طبری خیلی پیچیده عمل میکرده و ردی از خودش بر جای نمیگذاشته است.
ر هبران ترکیه و روسیه روز پنجشنبه ۱۵ اسفند در پی ساعتها مذاکره در مسکو به توافق آتشبس در ادلب سوریه دست یافتند.
عمرانی وزیر کشور همچنین از بازنگری در پروتکلهای بهداشتی در حوزه تاکسی، اتوبوس و مترو با همکاری وزارت بهداشت، درمان و آموزش پزشکی ظرف دو روز آینده خبر داد.
در کشور نیازهایی وجود دارد که باید رفع شوند.
وی با اشاره به دستور فرمانده ارتش در برگزاری رژه خدمت در روز ارتش، افزود: در روز ارتش همانند سال گذشته که در برخی از استانها شاهد رژه خدمت بودیم امسال نیز در روز ارتش رژه خدمت را برگزار خواهیم کرد.
این همان خانهای است که آیت الله هاشمی رفسنجانی از سال 1360 تا آخرین لحظه حیات در آن زندگی میکرد.
وی با بیان اینکه بقای انقلاب اسلامی به وجود بسیجیان و اندیشه بسیجی است گفت: بسیج یک تفکر است که همه قشرها به نحوی در آن سهم دارند.
وی اضافه کرد: ۱۰ هزار دستگاه انواع ماشینآلات راهداری در این ۹۴۰ راهدارخانه و جادههای کشور مستقر شدهاند و ۱۲ هزار و ۳۰۰ نیروی راهدار آمادهباش هستند.
اگر به ترکیب کابینه اول انقلاب نگاهی بیاندازید، افرادی از خودِ مردم را میبینید که دولتی شدند و اساسا کار دست مردم افتاد.
خانواده، آرامشگاه است و در این کانون باید آرامش برای افراد خانواده فراهم بشود و این خانواده کانون پرورش و تربیت انسانهایی است که در آینده سازنده جامعه بشری هستند.
به گفتۀ مهرداد بهار، محقق و اسطورهشناس، این ایزد، که کشته میشود، سپس از جهان مردگان بازمیگردد و از خونش سبزه میروید، همان سیاوش است؛ به معنی «مرد سیاه.»
المالکی هم چنین خاطر نشان کرد: نیروهای مبارزه با تروریسم نیز فرزندان ما هستند.
با این حال معلوم نیست چرا هنوز برای اعمال محدودیتهای کرونا در تهران تصمیمگیری نمیشود.
همیشه در خانه با من و مادرش درگیر بود.
روزنامه کیهان به اظهارا احمد مازنی نماینده مجلس دهم که گفته است "نمایندگان مجلس جدید دنبال بازگشت دوران احمدینژاد هستند اما کتمان میکنند" واکنش نشان داد.
منظور من ساخت محیطی سالم هست که هر مادری بتونه دست بچه اش رو بگیره و بدون پرداخت هیچ هزینه ای برای بچه اش موقعیت آموزش فرهنگی عمومی فراهم کنه.
چرا قیمت گوشت تا حدود سه برابر بهای واقعی آن عرضه میشود.
باشگاه استقلال نوشت: مدیرعامل استقلال میگوید باشگاه برای پرداخت مطالبات ارزی باشگاه به ۱۸ میلیارد پول نیازمند است.
با سنگ برای پیروزی؟
در واقع متقاضیان میتوانند به صورت غیر حضوری و با مراجعه به درگاه بانکهای مذکور نسبت به پذیرهنویسی اقدام کنند.
حقدادی افزود: در دیدار رئیس فدراسیون تیراندازی با استاندار استان مرکزی، استاندار جهت تکمیل و تجهیز پیست تفنگ خفیف ورزشگاه امام خمینی (ره) اراک که حدود ۶۰ درصد پیشرفت دارد، قول مساعد داد.
بیکاری و هزینه اضافه «کرونا» روی دوش خانوادههای ایرانی سنگینی میکند.
حاج کناری افزود: زارع توانست بر حریفی غلبه کند و طلا بگیرد که حتی نام او هم باعث هراس بسیاری از مدعیان سنگین وزن است.
معاون آموزش ابتدایی استان قزوین گفت: والدین باید فرزندان بازمانده از تحصیل خود را که در مدارس پیش دبستانی نام نویسی نکرده اند، در طرح آموزش مجازی و رایگان نوآموزان (دوره پیش دبستانی) ثبت نام کنند.
گل محمدی در پاسخ به سوالی درباره احتمال تغییر در ترکیب تیم عنوان کرد: خوشبختانه بازیکنان ما در تمرینات همه در یک سطح هستند و اختلافی به لحاظ کیفی بین آنها وجود ندارد و هر کسی وارد زمین میشود هم با تمام وجود بازی میکند.
هیات وزیران در ادامه، به بررسی و تصویب تعدادی از پیشنهادهای دستگاه های اجرایی پرداخت.
که برای اولین بار در شهر حاضر به بیش از ۲۰۰ کشور جهان کشیده شده است.
بدن انسان به ۲۰ اسیدآمینه مختلف احتیاج دارد که ۱۱ مورد آنها غیرضروری بوده و توسط بدن تولید میشوند اما اسیدهای آمینه ضروری باید از طریق مواد غذایی به بدن وارد شود.
بازار درچند هفته اخیر هم در دامنه ۲۴ هزار و ۵۰۰ تا ۲۶ هزار و ۵۰۰ تومان حرکت کرده است و بهنظر نمیرسد عده زیادی از معاملهگران انتظار داشته باشند که دلار تا ابتدای زمستان هم از این بازه قیمتی خارج شود.
اصولاً همان مستند هم باعث شد که فکر ساخت یک سریال به ذهن آقای تمجیدی برسد و عقیق ساخته شود.
از جمله رخدادهای مهم در این بازار باید به پذیرهنویسی اوراق اجاره شرکت کرمان موتور به تعداد ۲ میلیون ورقه و نیز پذیرهنویسی اوراق مرابحه عام دولت در نمادهای اراد۳۱، اراد۳۲، اراد۳۳ و اراد۳۴ در مجموع به تعداد ۱۰۹.
مهر و سال جدید تحصیلی آغاز شده بود، روزشمار انتخابات مجلس به حرکت در آمده بود و منتقدان دولت از هیچ فرصتی برای تخریب دولت فروگذار نمیکردند.
پل معلق آسمان در ارتفاع ۶۵ متری در این بوستان تجربهای نوین برای قدم زدن بین زمین و آسمان است.
من تأکید میکنم تصمیمات مرتبط با مجلس باید در چارچوب مجلس و در مجلس اتخاذ شود.
علاوه بر پروازهای ۴:۴۰ و ۶ صبح امروزهواپیمایی آسمان، دیگر خطوط پروازی به مقصد تهران از جمله سپهران نیز با تاخیر در پرواز مواجه هستند.
نماینده دادستان خطاب به این متهم گفت: اسدبیگی و پدرش مدعی هستند که شما باید وارد میکردید.
داوطلبان اهل سنت سوالات اعتقادی براساس هر مذهب پرسیده میشود.
اصلا مگر ثابت شده که غرش نمایندگان با لرزش پشت دشمنان نسبت مستقیم دارد که اینهمه کج خلقی در دستور کار مجلس قرار دارد؟
تمامی مدلها، دارای نسخه بدون گارانتی نیز هستند که در بازار با قیمتی ارزانتر به فروش میرسند.
مغرب همچنین جز کشورهای نسبتا فقیری محسوب می شود که از ساختار جمعیتی شکننده ای نیز برخوردار بوده و تلاشش بر آن است تا از طریق دریافت برخی کمک های اقتصادی از آمریکا با اسرائیل رابطه برقرار کند.
بیشتر قطعات سازی و آوازی در مایههای شور و دشتی اجرا شدهاند و مدگردی در آنها چندان معمول نیست.
او به اعتمادآنلاین گفته است: «برخی پیشنهاد دادند کسانی که ساکن خارج از کشور هستند و به کشور رفتوآمد دارند عوارض خروج پرداخت نکنند اما کمیسیون تلفیق به این پیشنهاد رای نداد.
نه یک وام 50 یا 100 میلیونی.
موج دوم بیماری مانند موج نخست خواهد بود؟
به گفته وی، توزیع استانی نیز به تناسب نیازی بوده که توسط هریک از استانها، معرفی شد.
پسر جوانی که همراه آذر در این جنایت دست داشت، ۱۹ ساله و دانشجو بود.
آیا دولت ما برای جوانان برنامه دارد؟
ترامپ که با ادعای کنترل و مهار ویروس کرونا در آمریکا، حساب ویژهای برای انتخابات پیش روی خود باز کرده بود، با فاش شدن ابعاد جدیدی از تلفات این بیماری در آمریکا بالاخره مجبور به اعلام وضعیت "فاجعه بزرگ" در این کشور شد.
برای مرحله دیماه هم فرصتی تعریف شده؛ اما برای سال آینده مجدد باید برنامهریزی صورت گیرد.
صبح عاشورا که «زهیربن قین» صحبت میکند، فقط برای اتمام حجت نیست بلکه اطمینان دارد و یا لااقل احتمال میدهد که حتما عدهای به امام حسین (ع) ملحق میشوند.
جعفرزاده ادامه داد: این منطق رئیس جمهور برای دایر بودن برخی از مراکز را درک نمیکنم.
سادهترین راه در این مسیر تعطیلی اردوهاست و نباید دنبال سادهترین راه برویم.
نقطه تمرکز در این قصه باید مرد باشد که باید تصمیم بگیرد از خودش بگذرد یا نه.
سرپرست دانشگاه علوم پزشکی و خدمات بهداشتی درمانی کاشان گفت: از تعداد کل نمونههای فرستاده شده به انستیتو پاستور از شهرستانهای کاشان و آرانوبیدگل استان اصفهان تاکنون جواب ۴۶۹ مورد مثبت و ۲۱۲ مورد منفی بوده است.
به طور میانگین هفته پیش روزانه ۱۰۲۳۵ نفر به کووید-۱۹ مبتلا شدند.
در تعطیلات تابستان و نوروز همهساله چندین نفر مشغول ساخت صنایعدستی و بومی بوده و غرفهداران با فروش آن علاوه بر ترویج فرهنگ بومی سبب اشتغال و درآمدزایی میشدند اما در حال حاضر اسکله جاذبه چندانی برای گردشگران ندارد.
زیرا عرضه در بورس از شفافیت و اعتبار بالاتری نسبت به مزایدات سنتی برخوردار است؛ ضمن اینکه به کمک سازوکار شفاف بورس می توان معایبی که در پیش فروش املاک و یا مزایدات غیرشفاف وجود داشته و مشکلاتی که برای خریداران ایجاد میشود، را مرتفع کرد.
زنوزیمطلق ادامه داد: ۲ سال زمان کمی است با این همه ما توانستیم بازیکنان بزرگی را به تراکتور بیاوریم اما از لحاظ مدیریتی و نرمافزاری نتوانستیم باشگاه را به سرمنزل برسانیم.
کاربری نیز نوشت:« غرضی چطوری پس میخواد بیاد؟»
عباسنژاد میگوید: «این آمارها و مقایسه آنها با سالهای قبل نشان میدهد، عامل انسانی همچنان مهمترین دلیل وقوع آتش سوزیها است.»
مگر میشود بخشنامه بانک مرکزی را یک بانکی به دلخواه اجرا نکند؟
متاسفانه هنوز برخی از مردم ما فکر میکنند که مرغ همسایه غاز است.
معاون اول رییس جمهور تأکید کرد: همانطور که رییس جمهور محترم گفته است مصمم هستیم واکسن کرونا را در هر جا تولید شود به کشور وارد کنیم و واکسن آنفلوآنزا نیز به میزان مورد نیاز تأمین نماییم.
همیشه فقط علما می توانستند داخل ضریح مطهر حضور پیدا کنند.
به گزارش تایمز سیاتل، دو نفر از جان باختگان روز سهشنبه، سوم مارس، از ساکنان مرکز نگهداری از سالمندان کیرکلند بودهاند.
دیگری با بیان اینکه من نساجی را دوست دارم و این تیم گوشهای از زندگیام است، ادامه داد، من به عشق تیم نساجی و هوادارانش اینجا هستم.
برخی مسایل اداری را جویا شدند پاسخ دادم و قرار شد شنبه در محل شورا امور را پیگیری کنیم."
بر اساس اعلام این انجمن، اگرچه رویه «مسافری» طی ۲ مرحله یکی در خردادماه و دومین بار در مهرماه سال ۹۸ اصلاح شد و تا حدود زیادی واردات از طریق این رویه را از صرفه انداخت، اما همچنان سودهای کلانی از این طریق نسیب سوداگران این عرصه میشود.
تعطیلی تمامی استخرهای شنا و سالنهای ورزشی و بدنسازی.
مدیرکل آموزش وپرورش استان قزوین گفت: تلاش خواهیم کرد نگذاریم هیچ دانش آموزی از چرخه یادگیری عقب بماند.
امروز ۲۲/۲/۱۳۹۹ که اینجانب در جلسه توسعه صادرات دفتر معاوناول محترم حضور داشتم مجدداً جناب آقای واعظی تماس گرفتند و اعلام نمودند استعفا بدهم.
سخنگوی وزارت بهداشت در پایان گفت: در مجموع وزارت ورزش و به طور اخص وزیر ورزش در همه ماهها و هفتههای اخیر همکاری نزدیکی با ستاد ملی کرونا و وزارت بهداشت داشته و با دغدغه مسائل مربوطه را پیگیری کردهاند.
جمعیت جانبازان در بیانه خود آورده است: اقرار به هزینه ۷ هزار میلیارد دلاری آمریکا برای درهم شکستن انقلاب اسلامی و اقرار ترامپ به نتیجهبخش نبودن هزینه انجام شده، نشان از انتخاب گفتمان صحیح امام راحل برای شکست هیمنه پوشالی شیطان بزرگ بود.
وزیر کار گفت: نزدیک به ۵۰ هزار میلیارد تومان منابع در اختیار ۱۱ رسته شغلی تأثیر پذیر از بروز ویروس منحوس کرونا قرار داده خواهد شد.
اینکه کاربری از پلتفرمی یا برنامهای نارضایتی داشته باشد به معنی کمکاری در اجرای شبکه ملی اطلاعات نیست و باید بررسی شود چه میزان از این نارضایتی به عملکرد در حوزه این شبکه و چه میزان به عملکرد بخشهای دیگر در این حوزه برمیگردد.
عده ای بر این باور هستند که اگر کارگری ترک کار کند به آن سنوات تعلق نمی گیرد.
منزیم برای رشد استخوان و افزایش قد مفید است.
ضمن اینکه هر کدام از اینها دهها شاخه جزئی و زیر مجموعه دارند.
او بر توان مصر برای ممانعت از هرگونه تجاوز یا حمله در داخل و خارج چه از سمت شرق، غرب، جنوب، شمال یا در عمق داخلی آن تاکید کرد.
توجه ویژه داشته ایم و سعی کردهایم که در کنار به روز رسانی تجهیزات و ساختار، به شکل متوازن به این مهم نیز بپردازیم.
از این رو طی روزهای آینده که بورس به حالت عادی بازگردد، بازار ارز نیز متعادل میشود.
گفته میشود پدر یکی از دانشجویانی که در این حادثه تروریستی جان خود را از دست داد، پس از ۱۴۲ بار تماس بیپاسخ این پیامک را ارسال کرده: «جان پدر ؟»
مارک های لوکس برای این کار از انواع خاصی از نامه ها استفاده می کنند و ظاهری خاص دارند.
به گزارش همشهری آنلاین، دهها نفر از شهروندان در مناطق مختلف آمریکا با حضور در خیابانها خواستار پایان قرنطینه در این شهرها شدند.
پمپئو روز جمعه در مصاحبه با فاکسنیوز گفت «غیرقابل درک» است که اروپایی با تمدید نامحدود تحریمهای تسلیحاتی علیه ایران موافقت نکردهاند.
اقتصاد ما بیماری است که در خانه خوابیده و در حال فوت است!
وی همچنین با طرح این ادعا که ایران ممکن است در آیندهای نزدیک بار دیگر "فتنهانگیزی" کند، هشدار داد که چنین اقداماتی ممکن است با پاسخ آمریکا مواجه شود.
به عنوان مثال اپلیکیشنهای پیامرسانی نظیر تلگرام، واتساپ، فیس بوک و… عملکرد این چنینی دارند که باید آنها را محدود کرد.
من همیشه طرفدار مردم هستم از دیروز تا امروز و فردا و از غیر آن جانبداری نخواهم کرد».
رییس دولت تدبیر و امید با بیان اینکه هم در آخر امسال و هم سال آینده ۳۰ درصد مردم پول برق پرداخت نخواهند کرد، خاطرنشان کرد: در گاز هم اینچنین خواهد بود.
به بیان دیگر، حرف N نشانهای از هزاران دستگاه الکترونیکی در بستر اینترنت اشیا است که با استفاده از فناوریهای آنر در یک پلتفرم قرار گرفتهاند.
اما افزایش قیمت پراید در بازار علاوه بر مسائل کلان اقتصادی مانند تورم و انتظارات تورمی از وضعیت شرکتهای خودروساز نیز تاثیر گرفته و همین مساله منجر به بالا آمدن کف قیمت خودرو شده است.
همه حرف من این است که این تفکر که - در صد سال گذشته و البته میراث مارکسیستها در ایران است - هیچ فرقی نمیکند در آمریکا یک جمهوریخواه یا یک دموکرات رئیسجمهور باشد، اشتباه است.
ایرنا نوشت: رئیس جمهوری آمریکا به دنبال شیوع شدید ویروس کرونا در نیویورک، نیوجرسی و کنتیکت، گفت به اعمال قرنطینه دو هفتهای این سه ایالت میاندیشد.
از مهمترین گونههای پرندگان در استان خوزستان میتوان به اردک مرمری، تنجه، غاز، فلامینگو اشاره کرد که برخی از این پرندگان در تالابهای شادگان، هورالعظیم، خوریات اقدام به تولیدمثل و لانه سازی میکنند.
به بچهها‎ ‏هم میگفتند صبر کنید تا خانم بیاید.
وی تقویت شورای گفتگوی دولت و بخش خصوصی را یکی از راه های مهم توسعه اقتصادی استان ها دانست.
رییس سازمان برنامه وبودجه خاطرنشان ساخت: پیرو اعلام در جلسه علنی مجلس شورای اسلامی، شنبه ۱۷ خرداد ماه این برنامه را برای بررسی به مجلس ارسال خواهم کرد.
مرور عملکرد دولت از نخستین ساعات آغاز سال جاری می تواند پاسخگوی بخشی از انتقادات به بهانه کم کاری باشد.
خودم را خیلی دوست می‏ دارم.
وی با تاکید بر اینکه بحران شیوع کرونا در یزد جدی است از هموطنان خواست با سفر به یزد به این بحران دامن نزنند.
او اضافه میکند: گروه پالایشی درگیر عدم شفافیت ناشی از نبود رگولاتوری و تنظیم مقررات است.
یکی از گمانه زنی ها این است که مسی فوتبالش را با باشگاه اول حرفه ای خود یعنی باشگاه نیولز اولد بویز آرژانتین به پایان می برد.
در ضمن شما فکر میکنید همه تیمها حقیقت را میگویند؟
هاشمی این یار امام و رهبری انقلاب را رحمت کند.
امام (ره) در جواب آنها گذشته از انحرافاتی که در افکار و ایدههای آنها میبینند، همانموقع که حدود سال ۴۷ یا ۴۸ است، به آنها میگویند حرکات مسلحانه به هیچ جا نمیرسد و مردم باید آگاه شوند.
آن هم یکی از اقدامات صاحب امضاء ترامپ در حوزه سیاست خارجی است.
«حضرت امام بر جریان تمام عملیاتها احاطه و تسلط کامل داشتند.
شد که احمد امیرآبادی فراهانی نماینده مردم قم در مجلس شورای اسلامی در توئیتی نوشت: «پیشنهاد کوپنی شدن کالاهای اساسی برای دسترسی عموم مردم با قیمت مناسب داشتم که معمولاً با مخالفت دولتیها مواجه تومانی مختص افراد خاص است و اجناس آن هم دست مردم نمیرسد.
حیا کنید از خدا بترسید اگه اینجوری عوارض را بردارید ما هم می دونیم چی بخیریم!
حاجیه کلاس پنجم بود.
تلویزیون نمیتواند ظاهر مجریان خانم را آن طوری که مردم میخواهند نشان بدهد، چون معذوراتی داریم.
یحیی مانند داربی از استوکس خواسته تا خود را آماده کند تا در نیمه دوم این بازیکن وارد زمین شود.
اما افسوس که محور حرکات و سکنات انسانها دلبستگیهاست نه دانش.
تصریح کرد: ۳۰ تا ۳۵ درصد مواد اولیه ما وارداتی و مابقی داخلی است و باید بگویم که نوسان قیمت در مواد اولیه داخلی بیشتر بوده است.
علاوه بر مصوبات یادشده، ۷۷ فقره لایحه و طرح نیز پس از طرح و مذاکرات در مجلس رد شد.
بارها دیدهاید وقتی حرم نجس میشود، خادمان آن قطعه از حرم را قرنطینه میکنند تا تطهیر شود.
در عین حال قیمت خرید هر یورو ۲۹,۳۰۰ تومان اعلام شد.
با این حساب بایدن ۹۱۷ رای بیشتر بدست آورده است.
این طور گل ها ماندگار هستند و این طور گل ها سنجاق می شوند به سینه تاریخ فوتبال.
در ۲۴ ساعت از زمان حضور طارمی اینستاگرام پورتو ۳۰ هزار دنبال کننده جدید دریافت کرد.
به طوری که امروزه با برنامههای توسعهای سازمان ملل، بر حضور و مشارکت بانوان در نهضت تعاون برای هر چه توانمندتر شدن بانوان در جامعه، تأکیدات و توجه ویژهای شده است.
انتقادات مطرح شده درباره برگزاری برنامه تلویزیونی دورهمی در شرایط گسترش ویروس کرونا و با حضور بیش از ۳۰۰ نفر از تماشاچیان از نقاط مختلف کشور، سوژه کارتونی از مهدی عزیزی در شهرونگ شد.
روزنامه نیویورک تایمز چندی پیش ادعا کرده بود که افسران یکی از ادارات ستاد ارتش روسیه به طالبان در گذشته وعده داده بود که در برابر هر نظامی آمریکایی که در افغانستان بکشند، به آنان پاداش نقدی داده خواهد شد.
نحوه عرضه نیز اینگونه نیست که ششهزارو 700 خودرو را در پارکینگ فرد بریزیم و بگوییم هر کاری دلتان خواست، بکنید.
و مگر حفظ جان مسلمین از واجبات نیست؟
به پیوست، فهرستی از این لغات و اصطلاحات همراه با معادل فارسی آنها تقدیم میشود تا با دستور جنابعالی بهجای لغات بیگانه در بیانات مسئولان و رسانهها موردتوجه قرار گیرد.»
حسام عقبایی در کافهخبر خبرگزاری در پاسخ به این پرسش که گرانترین خانهها در کدام مناطق تهران معامله میشود؟
فردی در شب سال نو در مکانی پر از برف اسکی کرد.
در ادامه داستان، فرانسیس با خواندن نامه مادرش، تصمیم میگیرد پدری را که گفته شده نابغه بوده، پیدا کند.
اما با همه این توضیحات من در انتها یک شعر امیدوارکننده از شمس لنگرودی را میخوانم که میگوید تاریکی هست ولی نوید روزی را میدهد که از انتهای آب بیرون میآیید.
مجسمههایی در بلوار دریا برای تلطیف فضای شهری نصب شدهاند که از دیدگاه رهگذران جزو مجسمههای جذاب منطقه است.
همزمان «وانگ یی» وزیر خارجه چین نیز در مصاحبه با رسانه ها در حاشیه کنفرانس امنیتی در برلین گفت که اقتصاد چین با قدرت احیا و کرونا مهار خواهد شد.
فارس نوشت: مدیرکل دفتر بهبود تغذیه جامعه وزارت بهداشت گفت: طبق مطالعات، مرگ و میر ناشی از کرونا در افراد چاق ۴۰ درصد بیشتر از سایر افراد است.
گور، دیگر تنگ نبود.
به نظر می رسد این مجموعه در سال پایانی خود ناگهان به اهمیت CNG پی برده است.
سانتر زمینی محمدمهدی نظری در محوطه جریمه تراکتور با نوک پای حسین زامهران همراه شده و به تور دروازه چسبید تا میهمان یک بر صفر پیش بیافتد.
با اشاره به نماهای ساختمانی در ایران گفت: در ایران به دلیل تنوع اقلیمی شاهد نماهایی متفاوت با دنیا هستیم؛ همچنین تنوع و خلاقیت در معماری ایرانی نیز دیده میشود؛ برای مثال در یزد از بادگیر و در نقاط گرمسیری کشور شاهد معماریهای دیگری هستیم.
رئیس سازمان بورس و اوارق بهادار با اشاره به جلسه امروز ۲۱ تیر ماه شورای عالی بورس برای ورود شرکتهای سرمایهگذاری استانی به بورس گفت: اولین شرکت سرمایهگذاری استانی سهام عدالت شهریور ماه وارد بورس میشود.
گفت: «این چنین نیست که همه شبکههای اجتماعی فیلتر شوند.
معاون آمار و اطلاعات سازمان مدیریت و برنامه ریزی استان تهران افزود: به تعبیری دیگر، ۴/۹ درصد از جمعیت فعال (شاغل و بیکار) استان تهران در پاییز امسال بیکار بوده اند.
وی افزود: در دقایق پایانی بازی، بازیکن کلیدی ما که کار مهار داورپناه را بر عهده داشت برای ۲ دقیقه او را رها کرد و این بازیکن باتجربه توانست با به ثمر رساندن چند پرتاب سه امتیازی اختلاف را بالا ببرد.
لذا این مسیرها باید طی شود تا مکانیزم ماشه به درخواست کشوری اعمال شود.
علاوه بر این، همه نیروهای نظامی در همه کشورهای دنیا در بحرانها موج اول ورود برای امدادرسانی و کمک هستند.
به گزارش همشهری آنلاین، این نمایش به نویسندگی محسن اردشیر و به کارگردانی مجتبی خلیلی از اصفهان یکی از نمایش های اجرا شده در سی و هشتمین جشنواره بین المللی تئاتر فجر است که عشق یک کشاورز را به خوشه برنج روایت میکند.
رعایت این استاندارد در سوخت مورد استفاده کشتیها چندین سال قبل به تمامی کشورهایی که در بخش حمل و نقل دریایی در آبهای بین المللی فعال هستند، ابلاغ شده بود.
دکتر حریرچی معاون کل وزیر بهداشت درباره تفاوت موج سوم کرونا با دو موج قبلی گفت: تغییر جهش این بیماری، سرایت پذیری آن را افزایش داده و بیماری زایی آن در موج سوم هم در راه است.
اضافه کردن یک میز به فضای کوچک آشپزخانه شاید ایده وحشتناکی به نظر بیاید، اما درواقع با این کار فضای مناسبی برای آشپزی کردن فراهم میکنید.
وی افزود: «بعضیها دوست دارند حریم خصوصیشان را نگه دارند.
ایلام گفت: مردم در انتخابات دوم اسفندماه با حضور پرشور در انتخابات و همچنین راهپیمایی ۲۲ بهمن حماسه خلق خواهند کرد.
۱ درصد سقوط کرد.
این مجوز نشان می دهد که محتوای تولیدی وبسایت شما تایید شده است.
اعمال نظارت کارآمد بر حسن اجرای سیاست های کلی براساس شاخص های ارزیابی توسط هیات عالی نظارت در چارچوب آیین نامه نظارت که به تصویب مقام معظم رهبری می رسد صورت می پذیرد.
با فوت 277 تن دیگر در 24 ساعت گذشته شمار جان باختگان بر اثر ویروس کرونا نیز به 12,539 تن رسیده است.
علی ربیعی سحرگاه چهارشنبه اظهار داشت : عوامل امداد و نجات و درمان اعم از آتشنشانی، اورژانس، هلال احمر از دقایق اولیه به سرعت مشغول نجات حادثهدیدگان و جلوگیری از گسترش ابعاد حادثه شدند.
وی در خصوص رقم جریمه تیمش گفت: من از آقای نورشق میخواهم اگر تاکنون رقم 8 میلیاردی برای جریمه در فوتبال ایران داشتهایم، اعلام کنیم.
وی از رشد ۳۴ درصدی اعتبارات اربعین خبر داد و افزود: در بودجه ۹۹ اعتبارات اربعین به ۸۲ میلیارد تومان افزایش یافته است.
دکتر رحمانی ادامه داد: الکل های مختلف با مصارف پزشکی و صنعتی سمی هستند و استفاده نادرست از این الکل ها می تواند جان افراد را به خطر بیندازد.
به طور معمول، این امکان وجود دارد که در مناظره، بداخلاقیهایی صورت گیرد و دو طرف یا یک طرف، تند، عصبی و گاه با تعابیر زننده با دیگری برخورد کند.
آمار مشخصی از تعداد نقاط غیرقابل پوشش در سواحل مازندران وجود ندارد، ولی میتوان حدس زد در طول ۳۳۸ کیلومتر ساحل این استان قطعا دهها نقطه غیرقابل پوشش وجود دارد که افراد میتوانند بدون هرگونه مزاحمتی وارد آب شوند.
۲) تنفس هماهنگ: این روش میتواند به شما کمک کند تنفس خود را با ورزش هماهنگ کنید.
داستان،مربوط به دختری نابغه است که به صورت خیلی اتفاقی استعدادی که دارد کشف می شود.
۵ تا ۲ میلیارد دلار آن در بازار است و برای حفظ این بازار باید تلاش کرد تا بقیه ۸ میلیارد دلار این محصول هدر نرود.
از نظر محققان کسانی که شام وعده اصلی غذاییشان است و نمیتوانند از شب بگذرند، بیشتر در معرض چاق شدن قرار دهند.
این مسئول ادامه داد: جبهه مقاومت در ادامه دفاع مقدس شکل گرفت و با توجه به اینکه تمام دنیا برای شکست عراق و سوریه بسیج شده بود با فرماندهی شهیدان سلیمانی و همدانی و استفاده از پتانسیل مردم عراق برابر داعش ایستادند و با تقدیم شهدای زیادی به پیروزی رسیدند.
شما کجا زندگی میکنی؟
شهرهای ایران برای مقابله با کرونا تعطیل میشوند؟
او در پاسخ به سوال سایت «vecernji»، گفت: گزارشهایی که رسانه ها درباره این موضوعات مطرح کردند تنها بخشی از واقعیت داستان است.
این شکارچیان به هیچ وجه در ماه رمضان شکار نمیکردند.
بر اساس آخرین آمار، از ابتدای شیوع بیماری کرونا در استان آذربایجان غربی ۲۲۴ نفر به این بیماری مبتلا شده و از این تعداد ۱۲ نفر تاکنون فوت کردهاند که این آمار نشاندهنده ورود استان به وضعیت قرمز در خصوص این بیماری است.
در هیچ سالی آنقدر خرید تضمینی گندم نداشتهایم.
البته این مباحث در مجلس یازدهم با حضور نمایندگانی که نگاه انتقادی به شورای نگهبان ندارند و بیشتر همسو با آنها تلقی میشوند گام را از حرف و حدیث فراتر گذاشت و وارد دایره قانون نویسی شد.
ما دیاباته و میلیچ را حفظ خواهیم کرد.
شاهد این مدعا نیز ارائه ودیعه مسکن دویست میلیون تومانی برای نمایندگان مجلس و وعده وام ودیعه مسکن ۵۰ میلیون تومانی به مردم است.
مساله اصلی، لغو تحریمها علیه کشورمان است که ترامپ و بایدن هیچ پیشنهاد جدیدی برای آن ندارند.
«بین یه عالمه ماهی» طی ۲۱ اجرا با بهای بلیت ۳۵۰ هزار ریال در غیاب بلیت نیمبها، ۲۷۸ بلیت تمامبها و ۱۱۳ بلیت تخفیفدار فروخت و ۱۷۵ بلیت مهمان ارائه کرد تا جمع تماشاگرانش به ۵۶۶ نفر و میزان فروشش به ۱۲۷ میلیون و ۵۷۵ هزار ریال برسد.
اگر خودسرانه مصرف داروهایتان را تمدید میکنید، حتما این خبر را بخوانید!
، محمد جواد ظریف وزیر امور خارجه در پیامی در گذشت محمد عرب از مدیران برجسته وزارت امور خارجه را تسلیت گفت.
الکعبی تأکید کرد که این موضع یک پاسخ سیاسی روشن همراه با خشم مردم علیه تجاوزات آمریکاییها در نقض حاکمیت عراق است و دیدار با مقامات آمریکایی نادیده گرفتن خون شهدای عراقی محسوب میشود.
در هر معاملهای، با کلی خواهش و التماس، مبلغ را خود ما تا آنجا که بتوانیم، کم میکنیم.
رئیس مرکز توسعه تجارت الکترونیک وزارت صمت گفت: تجارت فرامرزی ایران از سال ۲۰۱۸ تا سال ۲۰۱۹ بالغ بر ۴۵ رتبه ارتقا پیدا کرده است.
به نقل از سومریه نیوز، گردانهای حزب الله عراق با صدور بیانیه ای به مصوبه پارلمان این کشور مبنی بر اخراج نظامیان خارجی از عراق واکنش نشان داد.
وی با تقدیر از تلاشهای اصحاب رسانه در امر اطلاع رسانی برای مقابله با کرونا یادآور شد: اگر تلاش این قشر زحمتکش و اطلاع رسانی آنها نبود هیچ یک از فعالیتهای عرصه بهداشت و درمان و ادارات و دستگاهها لشکری وکشوری دیده نمیشد.
به گزارش همشهری آنلاین، شرکت میهن در صفحه اینستاگرام خود تصویری از دو مرد را به اشتراک گذاشته و در کپشن آن تبلیغ پنیر خاصی را کرده و نوشته است: «وقتی وظیفه درست کردن صبحانه روز جمعه رو به آقایون بسپارید.
در حالی که به واسطه برخی ایرادات ساختاری مثل درصد پایین شناوری سهام، سمت عرضه امکان پاسخ به این افزایش تقاضا را نداشت و بازار دچار کمبود دارایی (Asset Shortage) شد.
وی افزود: حتی میتوانیم ساعات کار بازارچههای مرزی را تا حتی ۲۴ ساعت افزایش دهیم تا تجار و فعالین تجاری دو کشور، بیشتر بتوانند همکاری کنند.
متهم پس از شرح جزئیات حادثه به اتهام مباشرت در قتل عمدی مادربزرگ و شروع به قتل پدربزرگش بازداشت شد و تحقیقات از وی ادامه دارد.
آتش تقی پور بازیگر سینما و تلویزیون با حضور در برنامه افطار شبکه سلامت با مثال های منشویاش باعث شد تا مجری برنامه از او درخواست کند طوری مثال بزند که فردا شب هم بتوانند برنامه داشته باشند.
وی در پایان گفت: در این سالها در حوزه انقلاب و مستندهای اجتماعی کارهایی در شبکه مستند که البته تلاش دوستان مستندساز بود با این حال تلاشهایی دادیم و شاید هنوز کارهایی هم بر باشد اما میدانیم با نقطه مطلوب فاصله داریم.
وی گفت: ممکن است احکام صادر شده با همه خواستههای بازنشستگان تطبیق نداشته باشد، بنابراین احکام اصلاحی انجام میشود.
وقتی در جلسه درباره پدربزرگم صحبت کردند، گفتم ایشان بیش از صد سال پیش فوت کرده است.
محمدرضا کاوری متخصص روانپزشکی در این زمینه میگوید: افسردگی شایعترین اختلال روانی است که علاوه بر آسیب زدن به سلامت روح و روان، جسم را نیز بیمار و به مرور فرسوده میکند.
وی افزود: پیوند عاشقانه امت و امامت بر پایه ایمان و تقوی، تضمینکننده پیروزهای بزرگ تاریخی و راهبردی بر دشمنان خواهد بود.
این پزشک متخصص عفونی گفت: هماکنون کادر درمان قادر به پوششدهی بیماران نیستند و خسته هستند.
این در حالی است که رهبر انقلاب بارها با تاکید بر اهمیت بودجه سنواتی، تصریح داشتهاند که کلید حل مشکلات کشور در داخل است.
هواپیمای سرنگونشده همچنین حامل دانشجویان دوره کارشناسی و دانشآموزان دبیرستانی و نیز افراد حرفهای، کارآفرینان و معلمان موفق بود که نقشهای ارزشمندی را برای سرزمین جدیدشان ایفا میکردند.
متاسفانه وضعیت معیشت مردم فاجعه بار است.
موافقان و مخالفان برجام هریک به نحوی حرف می زنند اما ما بر اساس بی اعتمادی مذاکره کردیم.
میدانم هیچوقت زندگی کامل و بینقص نخواهد بود اما دوست دارم در مسیر بهترشدن آن تلاش کنم.
وی افزود: در جلسهای که با اعضای هیئت مدیره شرکتها و دستگاههای مرتبط داشتیم روی این موضوع تاکید شده است که این شرکتها موظف هستند بر اساس این برنامه کار را با رعایت الزامات قانونی جلو ببرند.
وی افزود: برخی از دولتها کشورشان را تفکیک کردند.
؛ با شیوع کرونا در سراسر کشور، بازی های لیگ برتر لغو نشد اما بدون تماشاگر برگزار می شود که با واکنش بسیاری از بازیکنان و مربیان روبرو شد.
هنوز روشن نیست که آیا این حادثه باعث مجروح شدن کسی هم شده است یا نه.
اظهار کرد: طبیعتاً بله.
تصاویری از سرقت کیف از داخل یک دستگاه خودروی ساندرو در محله نظرآباد البرز را ببینید.
مرکز کنترل ترافیک پلیس راه ناجا با شماره تلفن ۸۸۲۵۵۵۵۵ به صورت شبانه روزی پاسخگوی وضعیت راههای کشور و آماده امدادرسانی به حادثه دیدگان احتمالی است.
جزییات اعلام شده از سوی مقامات بهداشتی کشور درباره مسایل فنی واکسن کرونانشان دهنده آن است که پس از دریافت مجوز کمیته اخلاق سازمان غذا و دارو جهت آغاز فاز آزمایش انسانی این دارو، اقدامات کارآزمایی بالینی انجام شده است.
مطمئناً مواردی مانند وضعیت فعلی ما وجود دارد که در آن آموزش آنلاین مفید باشد ولی در کل، فکر می کنم یادگیری در کلاس بهتر است.
همه این ها زمانی ارزشمند است که پی آمدش راهکاری مناسب و اصولمند باشد، نه این که صرفا در همین رفتارها متوقف شویم.
مظلوم کشی و غریب کشی بد است، ولی در تاریخ زیاد اتفاق افتاده و در کتابهای تاریخ دفن شده است.»
مدیرعامل جمعیت هلال احمر لرستان تصریح کرد: ضد عفونی کردن مکانهای عمومی و حاشیه شهر شهرستانهای استان در دستور کار جمعیت هلال احمر قرار گرفته که توسط داوطلبان این جمعیت و با همکاری آتشنشانی و شهرداریها انجام میگیرد.
طارمی در بازی های اخیر تیمش تا توانسته برای ریوآوه پنالتی گرفته و گل زده و درخشش او باعث قرار گرفتن تیمش در رده ششم جدول لیگ پرتغال شده است.
این ایده عناصر اقتصادی و سیاسی و امنیتی هم دارد.
جلال طالبی:می خواستند تیتر بزنند طالبی ایران را به آمریکا فروخته!
ادبیات گوتیک که در قرن هجدهم و با "قلعه اُترانتو" نوشته هوراس والپول به عنوان ژانری متمایز مطرح شده، دارای ویژگیهایی است که این دست آثار را از دیگر نوشتههای ادبی متمایز میکند.
فرایند توبه حدود دو ماهی طول کشید.
هفته گذشته بدترین هفته داوجونز را از زمان بحران اقتصادی و اکتبر ۲۰۰۸ رقم زد و شاخص سهام ۱۲.
کسیکه مؤمن است و میخواهد ایمان را به جامعه تزریق کند میتواند از شک به عنوان تکنیک استفاده کند.
در حوزهی آموزش نیروهای فنی و کادر پروازی در کجا آموزش میبینند؟
۰۴۷ دلار اعلام شد.
او در ادامه گفت: جلسات مختلفی برپا شد و از تعطیلی جشنواره تا تعویق آن به بهار ۱۴۰۰ و شکلهای دیگری مورد نظر بود و گزینههایی پیشروی ما قرار داد.
هشتم شهریور (۲۹ اوت)، روز ملی مبارزه با تروریسم، زمانی برای گرامیداشت یاد رییسجمهور رجایی و نخستوزیر باهنر است که ۳۹ سال پیش در چنین روزی در یک بمبگذاری توسط گروه تروریستی مجاهدین خلق (منافقین) به شهادت رسیدند.
آمریکا که از نتیجه فشار بر در مورد انعقاد قرارداد با چین اطمینان دارد، هم اکنون فشار خود را بر روی چین متمرکز نموده تا با اهرم هایی که در اختیار دارد چین را از انعقاد قرارداد با ایران منصرف نماید.
اینجائیم تا برای تغییر مسیر تاریخ گرد هم آئیم و روز جدید خاورمیانه را جشن بگیریم.
در مورد استخدامها میدهند عملی شود.
اول: مانع فروپاشی و اضمحلال جمهوری شوند و دوم: اینکه بنیه ملی، حاکمیت ملی و جمهوری اسلامی را تقویت کنند.
کشتی یونانی از وقتی به گل نشست نه مالکانش و نه هیچ شخص دیگری نتوانست آن را جابهجا کند بههمین دلیل در این بخش از جزیره ماند و مدتهاست که غروب آن برای گردشگران جذاب است.
وی با بیان اینکه اعطای وام به این اصناف با استفاده از منابع بانکهای قرضالحسنه قابل بررسی است و میتواند در حل مشکلات این بخش مؤثر باشد ادامه داد: در این راستا با مصوبه استانی از ظرفیت بانکهایی که در زمینه اعطای تسهیلات قرض الحسنه فعالیت دارند بهره برد.
یک لیوان شیر تقریبا قابل دسترس است، ولی گاو را چه کنیم؟
از مخترعات او اسید آزتیک (تیزاب معمولی) و تیزاب سلطانی میباشد که مرکب از اسید ازتیک و اسید کلرید ریک است.
پایداری بنگاههای آسیب دیده از کرونا، تقویت معیشت، کمک به اقشار فاقد درآمد، حمایت از خانوارها، حمایت از کارگران و تجهیز نظام سلامت سرفصلهای مهم این تصمیم بود.
پیتر سلیمانی پور به سال ۱۳۴۷ در تهران متولد شد.
وی با بیان اینکه مهمترین مشکل تبلیغات اسلامی در حوزه روحانیون مستقر تأمین منابع مالی است، افزود: خوشبختانه اقبال مبلغین و طلاب برای حضور در فضاهای روستایی وجود دارد.
شاهرود- از سوی امامجمعه شاهرود و رئیس قرارگاه مردمی مبارزه با کرونای این شهرستان از سرپرست و خبرنگاران خبرگزاری مهر استان سمنان به دلیل تولید محتوا در حوزه کرونا و ماه رمضان تقدیر شد.
در مواجهه با کرونا، حکومتها از ادبیات رزمی استفاده میکنند اما باید توجه داشت که اگر این جنگ باشد، یک جنگ داخلی است!
اما همیشه قربانی اختلافات داخلی و حاشیههایی شده که شاید خیلی از آنها خودساخته باشد.
بر این اساس، شمار قربانیان کرونا در روسیه با فوت 109 تن دیگر طی 24 ساعت گذشته به 8 هزار و 111 تن افزایش یافته است.
قابلیت کار با جی ۵، که در تلفنهای برتر سامسونگ تعبیه شده، نیز هزینههای تولید را بالا برده است.
حضرات فکر میکنند که میتوانند به عنوان پلیس و مالک چهار راه، چهار طرف چهار راه را ببندند و دنیا را مجبور کنند که با تسلیم شدن به خواستههای آنان از این چهار راه عبور کنند.
لذا باید در جامعه بستری فراهم شود که از یک سو والدین برای فرزنددار شدن آمادگیهای لازم و مهارتهای فرزندپروری را آموزش ببینند و از سوی دیگر حمایتهای فرهنگی و رسانههای اجتماعی به رشد کودکی نوپا تا رسیدن به دوران جوانی کمک کند.
پیشبینی شما از سال ۹۹ چیست؟
رییس اداره صنعت، معدن و تجارت بروجرد گفت: هشت هزار بافنده فرش دستباف در کارگاههای متمرکز، نیمه متمرکز و تک بافی این شهرستان فعالیت میکنند که فقط ۹۹۳ نفر از آنها تحت پوشش خدمات بیمهای هستند.
نوجوان»، مطالعه آن را در خیمههای عزا و بین خانوادهها، برای نوجوانان پیشنهاد کرده است.
کرونا میزبانی انتخابی المپیک را از چین گرفت!
این روزنامه به بررسی ابعاد دیگر چنین قراردادی نیز میپردازد: «این سند همچنین تعمیق همکاریهای نظامی را توصیف میکند که به چین در منطقه جای پایی میدهد؛ منطقهای که دههها مشغولیت راهبردی ایالات متحده بوده است.
کدام ریاضی دان می تواند برای نظام سلامتی مدل سازی کند که مولفه های موثر بر آن با ۵ درصد تغییر، جابجا می شوند؟
وی اضافه کرد: انقلاب ما انقلابی بر پایه ارزشهای انسانی و الهی بوده است.
او درباره غیبت های ادامه دار فرهاد مجیدی گفت: آقای مجیدی قرار بود در نشست شرکت کند اما فشار بازی و استرسی که در طول نود دقیقه به او وارد شد باعث شد تا فشار او نامنظم شود و نتواند در نشست خبری شرکت کند.
در نهایت ما مطمئن نشدیم که اصلا زندانیهای ما در زندان اوین زندانی هستند.
این حرف و حدیثها هنوز هم ادامه دارد.
دکتر زالی خاطر نشان کرد: در شرایطی که برخی از استان های مقصد در حال دست و پنجه نرم کردن برای تقابل با این ویروس هستند، چرا باید به تیم پزشکی خسته آن استان بار مضاعفی را تحمیل کنیم؟
فیلم «سرخپوست» به کارگردانی نیما جاویدی، ۶ جایزه و تندیس از جمله بهترین فیلم، بهترین کارگردانی، بهترین فیلمنامه، بهترین فیلمبرداری، بهترین دستاورد فنی وخلاقیت در بازیگری را به دست آورد.
برای مثال، در این محدوده از منطقه ۲۱، باشگاهی با محیطی مناسب برای معلولان وجود ندارد.
رعایت فاصله گذاری و استفاده از همه امکانات پیشگیری ازشیوع بیماری ازهمسایگان وزائران حرم رضوی بیش از دیگران انتظار می رود.
یک زوج که در ارتباط با زندگی و داستان های مهدی آذریزدی تحقیق می کنند، نزد ایشان رفته و او را برای بزرگداشتی به تهران دعوت می کنند.
در واقع استاد خسروشاهی را بایستی در حلقه ای از علمای حوزه طبقه بندی کنیم که در صدد اصلاح اندیشه دینی بودند و ‏رخوت و سستی حاکم بر حوزههای علمی در آن زمان را بر نمیتابیدند.
من هم تصور میکردم موضوع در حد یک تماس تلفنی یا رفتن به کافیشاپ است؛ اما وقتی تماس گرفتم و سر قرار رفتم، او و دوستش من را مورد تعرض قرار دادند.
، هومن افاضلی پس از تساوی یک به یک تیمش برابر سپاهان گفت: بازی بسیار سختی بود.
افشون گفت: ذخیرهسازی کالاهای اساسی موردنیاز مردم در استان بهاندازه کافی است و مردم نگران مصرف کالاهای اساسی در شهر شیراز و استان فارس نباشند.
به گفته این شاهد عینی، ساکنان مخزن سد گتوند پس از آبگیری در منطقه عقیلی از مسجدسلیمان به سمت لالی رفتند و در واقع آواره شدند.
۸ درجه سانتیگراد به ترتیب گرمترین و خنکترین نقاط خوزستان گزارش شدهاند.
وب سایت خبرگزاری رویترز گزارش داد:دونالد ترامپ عصر جمعه در یک نطق تلویزیونی که در کاخ سفید انجام شد، از نظر روش ساخت و زمان تایید آن، نسبت به گذشته بیسابقه است.
در دستان هریک از کودکان قد و نیم قد رباتهای دستساز خودشان دیده میشود.
ممکن است قاچاق یا تحت پوشش و کولهبری آمده باشد.
او در فوتبال درون گروهی استقلالیها به عنوان یک مهاجم به یاد دوران درخشان بازی خود همچنان عملکرد فوق العادهای داشت و به نوعی به شاگردانش آموزش گلزنی هم داد.
سلامتی شما ، آرزوی قلبی ما است وسلامتی در آحاد هر خانواده ، معادل سلامتی جامعه ، بشمار می آید.
زوج جدیدی که هر کدام پیش از این در چندین فیلم کمدی گاها پرفروش ایفای نقش کردهاند و حالا اینبار در روایت یک سوژه ساده، مردی که در نبود همسرش دوستش را به خانه دعوت میکند و توی دردسر بزرگی میافتد، روبهروی هم قرار گرفتهاند.
ایران و ترکیه دو کشوری مهم منطقه از روابط پایدار و دیرینه ای برخوردار هستند؛
بر اساس اعلام نتایج بررسی صلاحیتها از میان داوطلبین نمایندگی اقلیتهای دینی در کشور از میان 5 داوطلب برای نمایندگی مسیحیان ارمنی شمال صلاحیت سه نفر برای کاندیداتوری انتخابات مجلس یازدهم تأیید شده است.
سرمربی تیم فوتبال تراکتور ادامه داد: تا زمانی که دیدارهای عقب افتاده برگزار نشود در لیگ حضور نخواهیم داشت.
وی ادامه داد: در حال حاضر ۵۸۴ بیمار مبتلا به کرونا در اصفهان بستری است که از این تعداد ۱۷۸ بیمار در بخش مراقبتهای ویژه هستند.
اقدامی که بلافاصله در رسانههای بین المللی از آن با عنوان هدفگیری مستقیم مردم ایران یاد شد و البته صدای اعتراض بازماندگان در برجام را هم بلند کرد.
بزرگترین شرکت رسانهای نیوزیلند با قیمتی باورنکردنی به فروش رسید!
با این حال معتقدم که آرشیوها بسیار بکر و تازه است.
دیدار و گفتگوی دکتر ظریف با وزیر خارجه فنلاند در حاشیه کنفرانس امنیت مونیخ انجام گرفت.
ریزش قیمت دلار در راه است؟
این وزیر پیشین ۹۳ ساله با انتقاد از ترامپ و پمپئو اعتراف کرد آنها بی سواد هستند و با این جنایت جنگی اخیرشان و رفتارهای سیاسی غلط شان در گل گیر کرده اند.
برای تقویت سیستم ایمنی بدن به اندازه کافی از منابع پروتئینی و ریزمغذیها استفاده کنید.
این یعنی شما میتوانید بدون ریسک با پی به ای۵ سود ۲۰ درصد بگیرید.
چنانچه پس از ۳ ماه از تصویب این قانون طرفهای مقابل برجام به اجرای تعهدات خود در برجام بازگشته باشند، دولت مکلف است پیشنهاد اقدام متقابل ایران در بازگشت به تعهدات برجامی را به مجلس ارائه کند.
امینیان همچنین خواستار مشارکت خیرین و روستاییان در ساخت مدارس در روستاها شد و گفت: اگر خیرین و اهالی روستا ۳۰ درصد هزینه ساخت مدرسه را تقبل کنند دولت در قالب نوسازی ۷۰ درصد هزینه ساخت را تقبل می کند.
«هایکو ماس» وزیر امور خارجه آلمان روز گذشته (چهارشنبه) در سرزمین اشغالی تأکید کرد که برلین و شرکای اروپایی این کشور «نگرانی جدی» درباره طرحهای رژیم صهیونیستی برای اشغال بخشهای جدیدی از کرانه باختری دارند.
مدیرکل هواشناسی سیستان و بلوچستان گفت: پیش از آغاز فعالیت سامانه بارشی انتظار وقوع حداقل شش پدیده مخرب جوی در استان می رفت که هر شش پدیده در مکان های مورد انتظار رخ داد.
او گفت: در جریان اکران فیلم "سرخپوست" بسیاری از مخاطبان از حال خوب فیلم گفتند که این حال خوب به عوامل پشت صحنه برمیگردد.
گفتنی است که شهرک سراقب در تقاطع دو جاده اصلی قرار گرفته است که دولت سوریه به منظور کامل استان ادلب، درصدد تحت کنترل درآوردن این ناحیه است.
، در این پژوهش لحاظ نشده است.
باشگاه خبرنگاران جوان نوشت: با توجه به اهمیت فاصله گذاری اجتماعی در دوران شیوع کرونا و ازدحام مردم در مراکز تعویض پلاک، از اول شهریور ماه به مراجعان دو مرکز «اتحاد» و «الغدیر» به صورت اینترنتی نوبت دهی میشود.
یکی از مهمترین گامهای عملیاتی لازم در این شرایط آن است که صداوسیما خود یکی از متولیان پوشش زنده وقایع مرتبط با موضوع باشد و با سرعت و صداقت در پوشش اخبار و فرآیندها، به عصبیت و اضطراب جمعی مردم احترام بگذارد.
فکر قبل از عمل کردن یکی از ویژگی های افراد خردمند است.
نماینده تهران در مجلس شورای اسلامی با بیان اینکه هیچ کشوری مصون از کرونا ویروس نیست، گفت: اکنون زمان همبستگی ملی و بینالمللی است، سیاسی کردن مسأله مشکلی را حل نمیکند.
، رؤسای جمهور ایران و ترکیه امروز (یکشنبه) همزمان با عید سعید فطر در گفتگوی تلفنی با تبریک متقابل عید فطر به دولتها و مردم دو کشور، بر ضرورت توسعه و تعمیق روابط بهویژه مناسبات اقتصادی و تجاری تأکید کردند.
بسیاری از ایمیلهای فیشینگ و صفحات به صورت آماتور ایجاد میشوند.
لذا سامان و سازوکار مشورتی برای ما بیشتر یک «آرایه» است تا «آن»، یک «بازی زبانی» است تا یک «فرهنگ».
گرگان- مدیرکل تبلیغات اسلامی گلستان گفت: مردم همدلی و همزبانی را در دوم اسفند به دنیا ثابت خواهند کرد.
سرپرست باشگاه استقلال گفت: با پیگیریهای انجام شده، مشکلاتی که برای خرید بلیت وجود داشت، تا حدود زیادی برطرف شده است.
شبکه اجتماعی "توئیتر" در اقدام جدیدی "لایک کردن" توییتهای دونالد ترامپ رییس جمهوری فعلی آمریکا در خصوص انتخابات این کشور را محدود کرده است.
معاون استاندار کردستان بیان کرد: با وجود مشکلات تحریمهای ظالمانه، دولت با حمایتها و تدابیر و پشتوانه مردم برای خدمت صادقانه و رفع محرومیتها تلاش کرده است.
بعد از شمارش آرای پستی نتایج یکی، دو ایالت تغییر کرد اما تزلزلی را که درباره نتایج قطعی آرا به وجود آمده است، از میان نبرد.
فریبا درباره اضافه شدن مربی ای مثل امید نمازی در شرایطی که مربیان زیادی در کادر استقلال حضور دارند، بیان کرد: این مساله می تواند تنش زا شود.
ما هم منتظر هستیم او محکوم شود.
منابع خبری مدعی آماده باش نیروهای عصائب اهل الحق در پی بازداشت یکی از نیروهای این گروه توسط دولت عراق شدند.
نمکی گفت: چند مورد از واکسنهای کرونای ایرانی تستهای انسانی را پاس کردهاند و عنقریب وارد مطالعات بالینی خواهیم شد.
طبق حکمی که محمد بن راشد آل مکتوم حاکم دبی و نخست وزیر امارات برای سارا امیری صادر کرده، افزون بر پست وزیر علوم پیشرفته این کشور، ریاست تیم اکتشاف مریخ و رییس شورای دانشمندان این کشور است.
آیا طبقهبندی متعادل و مناسبی از ویتامینها و مواد معدنی از تمام منابع غذای درتمام گروههای اصلی غذایی را دربر میگیرد؟
بنده میتوانم با تشریح اتفاقات ناگواری که در این زمینه برای محیطبانان و خانوادههایشان رخ داده نظر این عزیزان را جلب کنم و کار به این جا نمیرسید که ما بسیاری از عزیزان محیط بان را با سلاح مجوزدار از دست بدهیم.
نوبخت بیان کرد: علاوه بر این ۲ طرح بهداشتی نیز امروز بازدید شد که بیمارستان اکباتان طبق توافق صورت گرفته ۱۲ فروردین سال آینده بهرهبرداری میشود و مرکز جامع سرطان نیز با همکاری خانواده فرشچیان در حال اجرا است.
بیش از ۵۹ روز از شروع اعتراضات به قتل «جورج فلوید» ، شهروند سیاهپوستی که به دست پلیس بیرحم سفیدپوست آمریکایی، به قتل رسید، در پورتلند میگذرد.
گفتم مثل خودم نشوند.
به گزارش همشهری آنلاین به نقل از مرکز رسانه قوه قضاییه، روابط عمومی زندان های استان آذربایجان شرقی اعلام کرد: اخباری که در مورد ناآرامی در زندان مرکزی تبریز در فضای مجازی منتشر شده، کذب است و صحت ندارد.
بله این مساله را هم می توان متصور بود.
در هر بازاری حتی بازار فضولات حیوانی با فرض ثابت بودن عرضه اگر تقاضا افزایش پیدا کند، قطعا قیمتها افزایش پیدا خواهد کرد.
خبرنگاران چطور بازنشستگی زودهنگام خود را پیگیری کنند؟
فرهاد مجیدی، سرمربی آبیها هم دیگر استقلالی بود که در این مدت در ایران حضور نداشت.
البته اظهارات رسایی علیه مسوولان حکومت سابقهدار است.
وی افزود: در آن حال به یاد این رجز امام حسین(ع) افتادم که: من قسم خورده ام که پشت به دشمن نکنم.
بهبود نسبی وضعیت گونههای گیاهی و جانوری و فراهم شدن شرایط مطلوب برای تداوم حیات گونههای مختلف امیدها را بهخصوص در «ارومیه» قوت بخشیده است.
تو و مجید اوجی عزیز در این سریال مرضیه چه یادگاری عجیبی از خودتان یادگار گذاشتید.
روز دوشنبه بود که یک افسر پلیس سعی کرد با رفتاری خشن، «جورج فلوید» سیاهپوست ۴۰ ساله را که غیرمسلح بود، بازداشت کند.
مجلس دهم و حضور پررنگ زنان از پروانه سلحشوری و طیبه سیاوشی گرفته تا فاطمه سعیدی و حمیده زرآبادی به نظر میرسد حالا که مجلس یازدهم به لحاظ تعداد با مجلس دهم برابری میکند قطعا به لحاظ ظهور و بروز رقابتی هم در قیاس با آنها انجام خواهند داد.
با توجه به نزدیکی به ۱۳ فروردین و نگرانی از ازدحام احتمالی مردم در بیرون شهرها و فضاهای سبز داخل شهری ، حضور مردم در این روز در پارکها ممنوع اعلام شده و مسیرهای خروجی به بیرون از شهرها نیز مسدود خواهد شد.
در این ماه مبارک خیلی التماس دعا داریم.
او حتی تهدید چند روز گذشته خود مبنی بر حمله به 52 سایت در ایران از جمله اماکن فرهنگی را فراموش کرد و در آخر بیانیهاش مدعی شده بود "به مردم ایران و رهبران ایران میگویم که ما میخواهیم که شما آینده خوبی داشته باشید."
تعهد کتبی سه تشکل اصول گرا برای پایبندی بر "لیست نهایی اصولگرایان"
وی به فرمایش رهبری مبنی بر اینکه اگر برجام را پاره کنند ما هم آن را آتش ، گفت: چرا برخی به فرمایشات رهبری عمل نمیکنند؟
مردانی گفت: افراد مبتلا به بیماریهای شبه آنفلوآنزا بهتر است در منزل استراحت کرده و از حضور در اماکن عمومی و دست دادن و روبوسی کردن با سایر افراد خودداری کنند.
، جو بایدن نامزد حزب دموکرات ها برای انتخابات ریاست جمهوری در برخی از ایالت های چرخشی نسبت به ترامپ پیش است.
شماها چرا نمیفهمید اوضاع چقدر بده!
حساسیتها روی این بنا از وقتی تشدید شد که تلاش جویندگان مجسمه یادبود ملکالمتکلمین راه به جایی نبرد و مسئولان فرهنگی شهر کوشیدند تا اجازه ندهند سرنوشت مجسمه برای مقبره آزادیخواهان مشروطه هم تکرار شود.
کارشناس تلویزیون که واکسن گیاهی کرونا را کشف کرده بود، کجاست؟
فرمانده انتظامی رشت با اشاره به احتمال شروع دوباره درگیری در این منطقه گفت: فعلا این درگیری ختم شده اما با مراقبت ماموران انتظامی، تلاش میکنیم از وقوع درگیری و نزاع دیگری در این منطقه جلوگیری کنیم.
افزود: ما هم که نمیتوانیم کاری انجام بدهیم.
متأسفانه این سخنان در بین متفکران ایرانی نیز پژواک دارد.
زاهدان - رئیس قوه قضائیه پیش از ظهر امروز در مکالمه تلفنی با استاندار سیستان و بلوچستان در جریان آخرین وضعیت استان در حوزه مدیریت بیماری کرونا و سیل جنوب استان قرار گرفت.
وزارت چه زمانی مدیرعامل جدید را معرفی کند؟
اما پس از بنیانگذاری پطرزبورگ، کاترین کبیر تحولات و اصلاحات فرهنگی فراوانی در آن انجام داد و آن را به پایگاه فرهنگی و قلب فرهنگی روسیه تبدیل کرد.
ما نزدیک هم میدویدیم که متاسفانه محمد در حال ارسال یک ضربه دچار مصدومیت شد.
این متهم صبح روز گذشته در شعبه ۲ دادگاه کیفری استان تهران محاکمه شد.
شرایط کنونی بازار و لجام گسیختگی قیمت ها در بازار قابل قبول نیست.
فارس نوشت: نایب رئیس کمیسیون اقتصادی مجمع تشخیص مصلحت نظام گفت: انتخابات پیش روی ما میتواند آغازگر تغییرات مدیریتی در کشور با رویکرد انتخاب مدیران انقلابی باشد که بدون شعار زدگی، عملگرا باشند.
همیشه افرادی که به تازگی با بازارهای مالی آشنا می شوند، به فکر درآمد میلیاردی از بورس به کمک شغل معامله گری هستند و برای این هدف از هر راه و روشی که پیش پای آن ها قرار بگیرد استفاده می کنند.
وی افزود: امام فضای تیره جاهلیت و بردهداری مدرن را از جامعه ما به در کرد و نه فقط در افق ایران بلکه در افق همه عالم طلوع کرد.
گزارشهای میدانی نشان میدهد بسیاری از فروشگاهها و بازارها مشتری ندارند و حتی تولیدیهایی که طبق روال هر سال باید در این روزها، شبانه روز به تولید خود ادامه میدادند، کار را تعطیل کردهاند.
البته تاکنون اطلاعات دقیقی از موشک مورد استفاده در این رزمایش منتشر نشده است.
این حرفی بود که بیش از همه ذهن را به سوی محمود احمدینژاد میبرد.
نمیتوان موفقیت را مصادره کرد ولی شکست را به زمین دیگران انداخت.
وقتی از خودگذشتگی و ایثار آنها در خط مقدم مقابله با کرونا ببینید به شما انگیزه زیادی خواهند داد.
برگزاری تقریباً هر سال یک انتخابات و همه پرسی پس از انقلاب، تجربهای بی نظیر در مردم سالاری این خطه انتخابگر است.
وی بیان داشت: استاندار خراسان جنوبی هم اکنون در تهران و وزارتخانه ها پیگیر مسائل و برنامه های استان در حوزه های مختلف است که این مهم میزان دلبستگی ایشان به خراسان جنوبی را نشان می دهد.
مشخص نیست که فرمانده سابق اگر روزی همانند لاریجانی، از سوی همکاران و نه زیردستانش، «دیکتاتور» خطاب شود، آیا ظرفیت مواجهه با چنین موقعیتی را دارد؟
از چند روز پیش که موسسه آموزشی پژوهشی امام خمینی(ره) از مومنین برای شفای این متفکر اسلامی درخواست دعا کرد، حواشی مختلفی از سوی برخی پایگاه های مجازی غیر رسمی در خصوص وضعیت حاد جسمی وی گزارش شد که همه آنها از سوی این موسسه رد شد.
ثمن خرید شرکت هفت تپه به مبلغ ۱۰ میلیارد و ۵۰۰ میلیون تومان از همان حساب ۲ هزار میلیارد تومان بوده و موکل شما برای رفع تعهد اقدام به جعل سند کرده است.
با همه توانش ایستادگی کرد و دشمن را به عقب راند.
براساس گزارش شرکت کنترل کیفیت هوای تهران در تهران از ابتدای سال تا امروز 15 روز هوا پاک، 25 روز ناسالم برای گروههای حساس، 83 سالم و یک روز ناسالم بوده است.
وی افزود: بستههای ارسالی شامل برنج، روغن، حبوبات، قند و شکر، کنسرو و خرمای خشک به میزان ۲۰ تن است.
البته تا قبل از جهش آخر نرخ دلار واردات این نوع اسباب بازیها توجیه اقتصادی داشت.
بسیاری از مراکز به سمتی پیش میروند که اگر حمایتهای قابل توجهی از سوی دولت و سازمان برنامه و بودجه نشود و پرداخت واقعی هزینههای تمام شده خدمات به معلولان در نظر گرفته نشود، متأسفانه این مراکز تعطیل خواهند شد.
به همین دلیل شاید اتفاق بزرگی مانند انتخاب بایدن هم نتواند آن اثرات روانی لازم را بر تحولات اقتصاد ایران بگذارد چرا که دلالان در اقتصاد ایران فعالند و آنقدر هم قدرت پیدا کردهاند که میتوانند اثرات واقعی تحولات و متغیرهای اقتصادی را خنثی کنند.
مقصود از ضمانت بهترین قیمت هتل در طرح جدید اسنپتریپ ایجاد اطمینان در کابران از رزرو هتل مد نظر خود با ارزانترین قیمت ممکن است.
بحث تعارض منافع!
اما این پروژه با چالش های متعددی همراه شد و جنجال های زیادی به راه انداخت.
ضمن آنکه حسابرسی آنها نیز صورت گرفته است.
براساس جدولی که چندی پیش روزنامه همشهری منتشر کرده است در هیچ کدام از استانها روند کروناویروس نزولی نشده است و برعکس اکثر استانها در روندی صعودی قرار دارند.
با دستور حاجی نماز و ناهار سریع انجام شد و دوباره جلسه ادامه پیدا کرد".
هم اکنون ۶۹ بیمار مثبت قطعی و مشکوک به بیماری کرونا در مراکز درمانی استان تحت مراقبت و درمان هستند که از این تعداد ۵۳ نفر مثبت قطعی و مابقی در انتظار پاسخ نتایج آزمایشات برای رد یا تایید بیماریشان هستند.
در حالی که همسایگان ایران در بلوکهای متعددی عضو میشوند.
حال این سؤال به وجود میآید که اگر او از هواپیما میترسید پس چگونه قصد داشت به اسپانیا برود و البته در سفرهای دیگر هم، پرسپولیس، استقلال و تیم ملی را همراهی کرد.
مدیر گروه بیماریهای واگیردار دانشگاه علوم پزشکی کرمان گفت: از ابتدای اپیدمی تا به امروز مجموع موارد مثبت شناسایی شده، ۴۲۲ مورد بوده است.
وی از تولید و عرضه یک هزار و ۸۰۰ دستگاه تبسنج لیزری و همچنین ۶۰۰ دست لباس ایزوله بهداشتی خبر داد و افزود: بخش اعظمی از این تجهیزات در حال حاضر در بیمارستانها و مراکز درمانی در حال بهرهبرداری است.
مرادیان اضافه کرد: در قانون وظایف هلالاحمر منعکسشده و نظم و آمادگی همیشگی و نظارت بر حفظ حریم بیتالمال که سرفصل اموال عمومی است موردتوجه قرار دارد، ازاینرو باید پاکدستی داشته باشیم و این فرهنگ را اشاعه دهیم.
در کنار این توصیه ها نباید فراموش کنیم زمان عطسه و سرفه میزان بسیار زیادی از این ذرات به بیرون از بدن پرتاب می شود.
جی در تهران نیز تاکید کرد: هنوز اقدام عملی صورت نگرفته و منتظر تامین زمین و محل مناسب از سوی شهرداریها، وزارت کشور و سایر ارگانهایی هستیم که به نوعی در کلانشهر تهران، زمین در اختیار دارند.
وی افزود: اجرای طرح مولدسازی اموال مازاد با اجرای چارچوبهای مشخص جای پیگیری داشته و در بلندمدت در توسعه اقتصادی استان تأثیر قابل توجهی دارد.
مدتی بعد مادرم هم فوت شد.
چون از این مبلغ مالیات و دستمزد منشی و کارمند هم پرداخت میشود.
رایزن فرهنگی ایران در اسپانیا در مورد کتابخانه اسلامی اسپانیا خاطرنشان کرد: این مجموعه شامل دو بخش آمریکای لاتین و بخش عربی / اسلامی است که هر دو بخش مهمی از تاریخ اسپانیا را چه در دوران استعمار قاره آمریکا و چه در دوران اندلس تشکیل میدهند.
ما میخواهیم به آن نقطه برسیم و ترامپ گفت سوریه دوست ما نیست».
اسفند پارسال نیز ناوگان اتوبوسرانی در این شهر به علت شیوع کرونا، تعطیل شد و از آن زمان اتوبوسهای این خطه با ۵۰ درصد ظرفیت خود به مردم خدمات ارایه میکنند.
به عنوان مثال برای هر کدام از سوژهها خود یک سال صبر میکردم و بعد از بهدست آوردن اطلاعات کامل تولید مستند را شروع میکردم.
وی اظهار داشت: این طرح بیشتر با هدف افزایش قابلیت اطمینان شبکه در شرایط سنگین جوی و جلوگیری از خاموشیهای ناخواسته، کاهش تلفات فنی و عایق شدن شبکه و حذف خطرات ناشی از برق گرفتگی شبکه فشار ضعیف اجرا شد.
با هر شرایطی که بود ادامه دادیم و توانستیم بازی عقب افتاده را حتی مساوی کنیم و ببریم.
مردم میخواهند بگویند که ما باکی از شهادت نداریم و در راه میهن و اسلام عزیز خون میدهیم.
سوال من این است که چرا با دلار معامله میکنیم؟
وی در پایان گفت: گام دوم بررسی فرآیندهای رسیدن به وحدت است که فرآیند این موضوع با تشکیل کمیته ۷ نفره شروع شده است.
این یعنی لازم نیست به دنبال مجرمان دیگری بگردید.
خبرگزاری بلومبرگ با اشاره به تحریم زنگنه از او بهعنوان کهنه سرباز بخش نفتی ایران یاد کرد و بهعنوان تکنوکراتی خبره نام برد.
در بیانیهای از ثبت ۳۹۲۱ مورد جدید ابتلا به کرونا طی ۲۴ ساعت گذشته و همچنین جانباختن ۳۶ نفر دیگر خبر داد.
او در حین فرار کیف حاوی مدارک مهمی را جایی پنهان نموده است.
روحانی افزود: آن ها به خوبی می دانند ایران چه مقدار اهمیت دارد و می دانند نقش و قدرت ایران در منطقه یکی از بالاترین قدرت ها و یا به یک معنا بالاترین قدرت حساس خاورمیانه است.
بسیاری از گزارشها حاکی از این است که ویروس کرونا روی اقتصاد چین تاثیرگذار بوده است، شاهد این امر خروج بسیاری از سرمایه ها از چین یا لغو بسیاری از پروازها به چین است.
این مراقبهها از ۵ تا ۳۰ دقیقه هستند و در دسترس شما قرار دارند.
جوزف بوریل در صحفه توئیتر خود نوشت: در مورد پرواز PS752 نامهای از وزیر خارجه ایران دریافت کردم.
در شرایطی که نورافکن به دلیل سابقه پوشیدن پیراهن استقلال، همواره در گفتگوها باید در مورد تیم سابقش صحبت کند، در بخشی از گفتگویش به دربی مشهور ۳-۲ اشاره کرد؛ مسابقه ای که یکی از مهم ترین بازی های عمر این هافبک دفاعی فعلی سپاهان محسوب میشود.
همزمان با بحران شیوع کرونا؛
اینبار نیز سرنشین خودروی پراید از آن پیاده شده بود و قصد سرقت تلفن همراه فرد دیگری را داشت که در عملیاتی ضربتی متهم دستگیر شد، اما راننده خودرو و سرنشین دیگر آن موفق به فرار شدند.
ما حتی با سه تماشاگر در هر ردیف، میتوانیم اجرایمان را شروع کنیم.
وی افزود:ما ۲- ۳ شانس خوب داشتیم و مستحق برد در این دیدار بودیم.
سردار عابدین خرم، فرمانده سپاه عاشورا نیز در این گفتگو گفت: سردار سلیمانی امروز توسط شقیترین دشمنان اسلام شهید شدند که این عمل، تروریست بین المللی بودن دشمنان را به خوبی نشان داد.
این رودخانه خروشان با برداشت چند لیتر آب آسیبی نمیبیند بنابر این شهادت فخری زاده ها دردناک است، اما در عین حال برای ملتی که فخریزادهها تربیت میکند، نگرانکننده نیست.
برای نمونه دیوان محاسبات یکی از نهادهای نظارتی مجلس است که معمولاً خیلی دیر به موضوعات و پروندهها ورود میکند.
کومان بعد از این باخت کمک داور ویدئویی را متهم کرده بود علیه بارسلونا کار می کند.
در پایان این بازی که از قبل اعلام شده بود مأموران کنترل دوپینگ آن را زیر نظر دارند، مهدی قائدی و میلاد زکیپور از استقلال و سیدجلال حسینی و کمال کامیابینیا از پرسپولیس برای انجام آزمایش دوپینگ به اتاق کنترل دوپینگ ورزشگاه آزادی رفتند.
بررسی های تخصصی برای کشف علت و انگیزه های این حادثه تلخ در حالی با صدور دستورات محرمانه از سوی قاضی میرزایی ادامه دارد که جسد دختر جوان برای تعیین علت دقیق مرگ به پزشکی قانونی انتقال یافت.
الان حتی در اروپا هم مقررات منع رفت و آمد و مجازات در نظر گرفتن چرا مسوولین ما حقوق اکثریت کشور را فدای اقلیتی خودخواه میکنند؟
به اینترتیب سههزار نسخه از اینکتاب به فروش رفت.
ایرنا نوشت: هشتم ژوئن روز جهانی آگاهی از تومور مغزی نام گرفته است.
، پاسخ این پرسش را باید در رقابتی که قطریها با عربستان برای میزبانی بزرگ آسیایی خود دارند، جستجو کرد.
وی افزود: روند تزریق پلاسمای افراد بهبود یافته از ۱۹ در قم شروع شده است و در حال حاضر پس از تزریق هیچ عارضه خاصی نداشتیم و منتظر پاسخ بیماران در این کارآزمایی بالینی کشوری هستیم تا نتایج آن اعلام شود.
گفتنی است در صورت تصویب ستاد ملی مدیریت بیماری ، اجرای این طرح تمدید خواهد شد.
اعتصامی میگوید: «شیرینتر از کار خیر وجود ندارد و با این کار انرژی میگیرم.
شجاع رفته و باید فکری به حال این شرایط کنیم.
به گفته رسول ساکی مصوبه دوم شامل ۵۵ لوله گذاری است که یک بخش آن از شیبان تا صفیره بر عهده شرکت آبفار بوده و بخش دیگر از صفیره تا تاسیسات نزهه که بر عهده آبفار و شرکت نفت بوده و این بخش نیز اجرا نشده است.
سردار فضلی فرمانده دانشگاه افسری و تربیت پاسداری امام حسین (ع)، پس از یک دوره سخت شیمیدرمانی، در لباس سبز سپاه حاضر شد و امروز اولین تصویر این فرمانده عزیز ایران در فضای مجازی منتشر شد.
از حزب مؤتلفه هم میرسلیم بهعنوان کاندیدا در این لیست قرار گرفت که در نهایت رأی بالایی آورد و موفق شد».
با پزشکتان مشورت کنید که چه مدت بعد از زایمان میتوانید ورزش را شروع کنید.
چرا با این موارد برخورد نمیشود و فقط کسبه باید تحت نظارت باشند.
نسخه اولیه تدوین فیلم توسط عماد خدابخش به اتمام رسیده و تا هفته آینده، نسخه نهایی پس از طی آخرین مراحل صداگذاری، اصلاح رنگ، ساخت موسیقی و انجام کارهای ویژوال افکت آماده خواهد شد.
طبق اعلام روزنامه ورزشی اکیپ ، این رقم به بیمارستان دولتی شهر لیون اختصاص یافت تا صرف خرید تجهیزات پزشکی برای این منظور شود.
به نوشته وال استریت ژورنال، ملک سلمان هم دچار سرگردانی در این باره شده، به وزیر خارجه کشورش دستور داده تا بار دیگر بر تعهد عربستان به تشکیل کشور فلسطین در مرزهای ۱۹۶۷ و پایبندی آن به ابتکار عمل صلح عربی تأکید کند.
، حشمت بهمنی شامگاه سه شنبه در سخنانی با اشاره به اینکه از دیروز عصر بارندگی شدید در دلفان شروع شده است، اظهار داشت: تاکنون بالای ۱۳۰ میلی متر بارش باران در دلفان داشته و در حال حاضر اوضاع شهر اصلاً خوب نیست.
در اتفاقی عجیب در کشور چین، یک تیم فوتبال به خاطر رنگ موی یکی از بازیکنانش بازنده اعلام شد و اجازه رفتن به زمین بازی را پیدا نکرد.
کاش رئیس جمهور ما هم اینطور بود.
شهرداری منطقه۲ با اهدای تجهیزات پزشکی و بسته های فرهنگی به بیمارستان های فعال در ارائه خدمات به بیماران مبتلا به ویروس کرونا به یاری از مدافعان سلامت پرداخت.
وی با اشاره به اینکه میزان استفاده مردم شهر تهران از ناوگان حمل و نقل عمومی در روزهای اخیر به شکل قابل توجهی افزایش یافته است، گفت: استفاده ۵۷۰ هزار نفر از مترو تهران در روزهای اخیر عدد قابل توجهی است.
امّا این سفره از فرومایگان به شدّت پوشیده است.
متوسلیان با بیان اینکه موضوع تیر باران حاج احمد و همراهانش از دو سال گذشته مطرح شده است، گفت: آقای عیسی ایوبی دو سال پیش بود که اعلام کرد با حاج احمد بوده و تایید کرده است که ایشان و همراهانشان تیرباران شدند.
تیم فولاد سیرجان ایرانیان قهرمان تورنمنت چهارجانبه والیبال «جام دریاچه ارومیه» شد و شهرداری ارومیه میزبان بازیها دوم شد.
اگر قبلاً از بنده درباره اولویتهای مجلس سوال میشد اصلاح ساختار را بیان نمیکردم اما در حال حاضر که وارد مجلس شدهام، معتقدم اصلاح حیاتی کشور، همین اصلاح ساختار بودجه است وبا اصلاح آن، جلوی بسیاری از مسائل و مشکلات گرفته میشود.
پژوهشگران اعتقاد دارند که این دارو میتواند مانع واکشن ایمنی شدید (توفان سایتوکاینی) در بیماران کووید-۱۹ شود که باعث آسیب زدن به اندامهای حیاتی بدن میشود.
ولی باز هم تکرار میکنم ما شاید ۲۰ تا ۳۰ میلیارد دلار به سوریه پول دادیم و باید از سوریه پس بگیریم.
ضربهگیر لاریجانی چه کسی خواهد بود؟
بررسیها از این حکایت داشت که این زن مغازهای در مرکز تهران داشته که سال۹۰ آنرا به مبلغ یکمیلیارد تومان به زنی دیگر فروخته بود اما چکهایی که بابت آن گرفته بود پاس نشده بود و به همین دلیل با خریدار دچار اختلاف شده بود.
با این حال، هر سال دستکم یک میلیون قلاده سگ برای استفاده از گوشت آنها در مزارع نیمه جنوبی شبهجزیره کره پرورش داده میشود.
اردوغان تصریح کرد، با بایدن که به هنگام بیماری با او در خانه اش ملاقات روابطی گرم داشته و این دو رهبر به خوبی یکدیگر را می شناسند.
۲ درصد)، تعیین دستمزد حداقلبگیران بر اساس این میزان تورم عملیاتی شد.
ارزش این ارز پرطرفدار نوسانهای قیمتی را پشت سر گذاشت.
یعنی اگر دولتی مشروعیت دمکراتیک نداشته باشد، یعنی نتیجۀ انتخاب آزاد مردم نباشد و یا قادر به رفع نیازها و خواست اکثریت مردم نباشد و یا به اقلیت مخالف خود اجازۀ فعالیت قانونی آزاد و منتقدانه را ندهد، رابطۀ مردم با دولت مخدوش و پر تنش میشود.
وی ادامه داد: سازمان حفاظت محیط زیست از قبل احتمال میداد که بخشی از پرندگان مهاجر که از کشور روسیه وارد ایران میشوند، به این بیماری مبتلا باشند.
بررسی رفتار رئیس جمهور فرانسه در سفر به لبنان نشان می دهد که وی از موضع بالا با مقامات این کشور برخورد داشته است.
اعتقاد امیرخان این بود که عادل زیادی به وجوه منفی فوتبال پرداخته و مردم را دلزده کرده است.
همچنین وزارت بهداشت بحرین بر خلاف دفعات گذشته که در بازه زمانی کوتاهی اقدام به اطلاعرسانی مینمود، تا کنون هیچگونه خبری را در خصوص آزمایشهای این مسافران در پایگاهها و صفحات اجتماعی خود منتشر نکرده است.
بنابراین یک خطر فرضی انتقال این ویروس از طریق تماس با یک سطح آلوده و سپس لمس کردن چشمها، بینی یا دهان است.
مدیر کل تعاون، کار و رفاه اجتماعی بیان کرد: مراحل ثبت نام مطابق تسهیلات کارفرمایی و خویش فرمایی در سامانه کارا فراهم است و فرایند کاری مرتبط با این تصویب نامه به صورت الکترونیکی در آن پیاده سازی شده است.
این مقام کاخ الیزه که اشارهای به نامش نشده گفته که این خبر امانوئل ماکرون را «تحت تأثیر قرار داده است.»
وی افزود: گسترش این بیماری بستگی به جمعیت حشرات ناقل، شدت و مسیر بادهای غالب فصلی دارد که موجب انتقال حشرات به سایر مناطق میشود.
او تصریح کرد: اراضی مربوط به این طرح توسعه پس از طراحی و آماده سازی به متقاضیان سرمایه گذاری واگذار می شود که در صورت محقق شدن این مهم زمینه استقرار بیش از ۱۰۰متقاضی سرمایه گذار و اشتغال ۱۰هزار نفر در این شهرک فراهم می شود.
یک نمونه از چنین عدم مشارکتی این است که شورای امنیت همچنان مبادرت به تایید پیشنهادهای کمیسیون مشترک در ارتباط با فعالیتهای مرتبط هستهای ارایه شده توسط کانال خرید مینماید.
امید که این اقدام بانک مهر ایران مرهم کوچکی بر زخمهای هموطنانمان در استان خراسان جنوبی و راهگشای بخشی از مشکلات ایجاد شده برای آنها باشد.
یکی ازپروژههای من در دانشگاه راجع به کودکان و شهر بود.
توصیه می شود مردم در شعب اخذ رای پروتکلهای بهداشتی را رعایت کرده و در روز رای گیری حتما از خودکار شخصی استفاده کنند.
گرچه ۷ تیم سپاهان، صنعت نفت، فولاد، نفت مسجد سلیمان، نساجی، پیکان و سایپا هنوز تغییراتی روی نیمکت شان اعمال نکردهاند، اما هیچ بعید نیست هر کدام از این ۷ تیم هم لااقل یکبار تغییرات را تجربه کنند.
روندی که باید دید درنهایت و در روزهای منتهی به انتخابات پیشرو تاثیر سیاسی خود را نشان خواهد داد یا اینکه این گروهها به جای ورود به سیاست به امر به معروف خواهند پرداخت.
تکذیب نکرد؛ سوء برداشتی که از اظهاراتش شده بود را توضیح داد.
۵ میلیمتر بوده که این میزان نسبت به میانگین بلندمدت ۱۲ درصد بیشتر شده است.
محله کن، محلهای براساس بافت قدیم و بدون کوچه و خیابان استاندارد برای تردد خودرو است.
قاضی مسعودی مقام گفت: به مطالبتان نظم دهید و در باب ضمانتنامه اگر مطلبی دارید، فردا صبح بیان کنید.
وضعیت کرونا در کدام استانها قرمز است؟
وی در فصل جاری ۲۰ گل زده و ۹ پاس گل داده است.
پیش از شروع بازی یک موجود زنده توجه عکاسها را به خود جلب کرد.
عزت دارد و اعتبار دارد.
خب چرا این پذیرفته نشد؟
میدانم کار کردن در تلویزیون سخت است و اگر وجدانی کار کنی پولش هم کم است اما تلویزیون متعلق به همه مردم است.
زیارت عاشورا که تمام میشود، جمعی از اهالی عرب تبار شهرری در حالیکه دشداشه به تن کردهاند شروع به دمام زنی میکنند.
این درحالی است که طبق برنامه سازمان لیگ، امروز باید بازی های هفته بیست و دوم برگزار می شد و نساجی در تبریز به مصاف تراکتور می رفت،پارس جنوبی هم مهمان صنعت نفت بود.
ما قاضی هستیم و بدون مستند کافی اظهارنظر و قضاوت نمیکنیم.
۳ درصد به گواهی گواهان در پایگاه اطلاعات جمعیت کشور کشور ضبط شده است.
نتایج یافته های محققان کانادایی؛
دولت ترامپ تا امروز اقدامات گستردهای را علیه فناوریها و شرکتهای چینی انجام داده است ، تا اجرای قانونی که به آنها حق فعالیت آزاد میدهد را به تاخیر بیندازد که بتواند برای شرکتهای آمریکایی زمان بخرد.
بروشورهای اطلاعرسانی به مسافران در مبادی ورودی شهرها و روستاها و بنرهای متعدد در سطح شهرستان نصب شده است.
دولت که با محوریت وزارت بهداشت بیماری را مدیریت می کند!
بر این اساس شرکتها این امکان را پیدا میکنند تا به جای ارزشهای اسمی، با نرخ نزدیک به بازار به تامین مالی بپردازند که روشی روزآمد و مدرن در بازارهای مالی دنیا به منظور دسترسی به سرمایه جهت توسعه و رشد است.
دیگه رسیدن به آخر خط هیچ چیز خوبی روبروش ن نمیبینن که بدشون نمیاد جنگ بشه خسته شدیم.
ضربه مهلک ویروس کرونا بر صنعت و اقتصاد جهانی در سال ۲۰۲۰ میلادی، سوژه کارتونی از گریمک کوی در سایت کگل شد.
فیلم سینمایی «رمز گمشده» به کارگردانی «جاز بان»، پنج شنبه ۱۶ مرداد ماه ساعت یک بامداد از شبکه پنج پخش میشود.
تازهترین آمار از شمارش آرای ایالتهای جورجیا و پنسیلوانیا نشان میدهد که فاصله «جو بایدن» نامزد دموکرات ریاست جمهوری آمریکا با «دونالد ترامپ» بسیار کم شده و برتری نامزد جمهوریخواه در معرض تهدید قرار دارد.
هادی قوامی، عضو کمیسیون برنامهوبودجه در پاسخ به این پرسش میگوید: نه اینگونه نیست.
مثلاً ما برای کالا امسال ۱۹ میلیارد به برخی افراد دادیم و آنها گفتند میخواهند این جنس وارد شود.
برای حضور در باید ایمان خود را با ایمان آن سلحشوران در شعب ابوطالب سنجید.
از ۱۳۶۶ تا ۱۳۶۸ جامعه، همراه با جامعه روحانیت مبارز و جمعیت مؤتلفه اسلامی، از منتقدان دولت وقت بود؛ ولی در مرحله دوم (۱۳۶۸ـ ۱۳۷۴)، با تغییر هیئت دولت به حمایت از برنامههای دولت برخاست.
وی خاطرنشان کرد: شهید حسینی به واسطه شغل و خدمتش به وطن، همیشه در مأموریتهای پُرخطر شرکت داشت.
وی در محضر اساتیدی همچون آیتالله سیدابوالحسن اصفهانی، آیتالله سید محمود شیرازی و آیتالله سید محسن صدر کسب فیض کرده است.
آشنا در صفحه توئیتر خود اظهار کرده است: بیجهت نیست این طنز تلخ خیابانهای شهرها و شاهراههای اینترنتی را خلوت میکند.
مرکز نوآوری کیش با محوریت شهر هوشمند، توسعه اقتصاد دانش بنیان و اکوسیستم نوآوری، استارت آپی، اقتصاد دریا، محیط زیست دریا و گردشگری دریایی از طریق ویدئو کنفرانس توسط رئیس جمهور افتتاح می شود.
فاز اول این گذرگاه شامل مسیر پیاده روی و دوچرخهسواری است و المانهای فرهنگی مشاهیر و آمفیتئاتر روباز و در طرح دیده شده است که در فاز بعدی اجرا میشود.
چیزی که باید به آن توجه کنیم این است که تلاش امارات برای ایجاد ارتباط با ایران به مفهوم این نیست که این کشور مواضع سیاسی خود را نسبت به ما عوض کرده است.
دادگاه رسیدگی به شکایت مصدومان و آسیبدیدگان حادثه خیابان گلستان از محمد ثلاث، راننده اتوبوسی که ۳ تن از ماموران نیروی انتظامی را زیر گرفته و تعدادی را نیز مصدوم و مجروح کرده بود امروز شنبه ۲۷ اردیبهشت ماه برگزار شد.
ظرفیت های داخلی در این تجربه بیشتر به کار گرفته شدند و نشان داده شد که ما می توانیم روی پای خودمان بایستیم و مشکلات مان را حل کنیم.
در میان نام متهمان، متهم ردیف نهم غلامرضا منصوری بود که نماینده دادستان اعلام کرد، از کشور متواری شده و اتهام او دریافت رشوه بالغ بر ۵۰۰ هزار یورو از متهم نجفی است که او هم از کشور متواری شده است.
وی عنوان کرد: مردم ما مشکلات فراوانی را پشت سر گذاشتند و هشت سال دفاع مقدس را با همدلی و در کنار هم بودن مدیریت کردند و در شرایط کنونی نیز با توفیق الهی بر این بیماری فائق خواهند آمد.
حسینی میلانی با تاکید بر ضرورت پایدارسازی و استحکامبخشی دیوارههای فاز بوستان نهجالبلاغه، بر حفظ اکولوژیکی و ذخایر طبیعی و گیاهی آن تاکید کرد و خواستار ساماندهی آسیبهای اجتماعی در قسمت شمالی بوستان نهجالبلاغه شد.
از سویی متصدیان هم در راستای کمک به این افراد در چندین نوبت خرید آنها را انجام میدهند.
استاندار تهران تاکید کرد: بحثی که در ستاد دنبال میکنیم نظارت جدی بر اجرای تصمیمات اتخاذ شده است تا روند رو به رشد بیماری در استان تهران کنترل و مهار شود تا در روزهای آینده روند کاهشی بیماری را شاهد باشیم.
به نوشته الجزیره، همچنین طبق تصمیم پارلمان، در این مناطق باید حکومت نظامی برقرار شود.
رضوی شهردار مشهد ضمن درخواست از مردم برای اینکه در نوروز امسال به مشهد نیایند، گفت: صادقانه و بدون تعارف باید بگویم سفر به مشهد فاجعه انسانی به بار میآورد.
سعید خورشیدی مسئول ستاد مردمی اربعین استان قزوین شد.
من راه جدیدی ایجاد کردم که افراد با پاسپورت شخصی میتوانند بروند.
برگزاری کنکور سراسری هم به تعویق افتاد؟
هرکدام از آوازهای من برای کسانی که میخواهند ردیف را دنبال کنند، درس است.
وی در پایان عنوان کرد: همه این کارها انجام شده تا اقدامات عمرانی قرارگاه سازندگی به سرانجام برسد.
آژانس بینالمللی انرژی اتمی در گزارشی اعلام کرد میزان ذخائر اورانیوم غنیشده ایران ۱۲ برابر محدودیت اعلامشده در توافق هستهای برجام است.
در این شرایط فقط باید به آسمان چشم دوخت و امید داشت وضعیت جوی بهتر شود.
امام جمعه شیروان ادامه داد: به هر میزان که ما این شهید عزیز را بیشتر بشناسیم و بشناسانیم خدمت بزرگی را به انقلاب کرده ایم.
سیاست باشگاه چیز دیگری است و قرار نیست بازگشتی اتفاق بیفتد.
غیر از آقای لاریجانی سایر گزینهها در جریان اصلاحات قدرت رقابت در انتخابات ریاستجمهوری ندارند.»
لیورپول هم بعد از قهرمانی خوب نتیجه نگرفت.
در ادامه قاضی اتهام مهرصادقی را قرائت به وکیل وی تفهیم کرد.
به همین مناســبت، نشریه خط حزب الله در اطلاع نگاشــت این هفته، به نکاتی درباره جایگاه رأی مردم و اهمیت انتخابات از نظر رهبر انقلاب پرداخته است؛
در نظر هم داشته باشید باشگاهها همه تعطیل شده و این یکی دیگر از مشکلات ورزشکاران حرفهای است.
به گزارش همشهری آنلاین به نقل از اقتصادنیوز، این مرحله از طرح پیش فروش یکساله به منظور عرضه ۳۱ هزار خودرو برگزار شد.
؛ تیم فوتبال تاج تهران که پس از انقلاب اسلامی به استقلال تغییر نام داد، آخرین جام خود در رقابت های باشگاهی ایران را در سال 1357 توانست به دست بیاورد.
رایزنی ها طبیعی است و در تمامی مجالس بوده اما نمیدانم چرا در این دوره بزرگنمایی می شود.
هادیانفر، رئیس پلیس راهنمایی و رانندگی گفت: بانکها موظفند در صورت پرداخت جریمه خودرو، هرچه سریعتر اعمال کنند تا عدم خلافی صادر شود.
رئیس جمهور تاکید کرد: ممانعت کره جنوبی در استفاده ایران از منابع بانک مرکزی برای خرید کالاهای اساسی، دارو و اقلام انسان دوستانه هرگز پذیرفتنی نیست و انتظار داریم دولت کره جنوبی هرچه سریعتر این محدودیت را برطرف کند.
پیوندی به مدت نامعلوم بین دو فرد برقرار است که فاقد مشروعیت اجتماعی و حقوقی است؛ به این دلیل نه تنها زن، بلکه فرزند حاصل از این ازدواج بیشترین لطمه را می خورد.
رپرست معاونت بهداشت دانشکده علوم پزشکی نیشابور گفت: نیشابور از نظر شیوع کرونا دوباره در وضعیت قرمز قرار گرفته است.
گزارش اینهفته با خبر شروع شده و ۲ خبر بعدیاش هم درباره محدودیتهای ناشی از شیوع ویروس هستند.
مجلس یازدهم تا ساعاتی دیگر با حضور مهمانانی سرشناس آغاز به کار میکند و هیات رئیسه سنی آن را سید رضا تقوی ، مصطفی میرسلیم ، نجابت و فتحی بر عهده دارند.
البته ترجیحا این عملیات در محدوده جزایر فاو انجام بشه بهتره.
مدیرعامل سازمان ملی زمین و مسکن افزود: هماکنون سازمان ملی در سطح کشور بر اساس طرح اقدام ملی که از سال گذشته شروع شد تمام زمینهایی که در سطح کشور در اختیار تعاونیها قرار داده را از نظر میزان فعالیت و پیشرفت فیزیکی پروژهها، پایش کرده است.
ساعت یک شده و میبینم چندتایی از پرسنل خدماتی باغ رضوان از مراسم دفن متوفیان مبتلا به کرونا برگشتهاند.
حسن روحانی در این تماس تلفنی با قدردانی از دولت ژاپن بخاطر کمک دوستانه اش به ایران در مقابله با ویروس کرونا، گفت: متاسفانه در شرایط سخت مبارزه با و همچنین تبعات بسیار سخت اقتصادی آن، تحریم های غیرقانونی آمریکا علیه ملت ایران تشدید شده است.
در این حالت بازیگر آزادیعمل دارد و کارش توسط کارگردان روتوش میشود.
شهرام دبیری، رئیس شورای شهر تبریز در ادامه رسیدگی به پرونده فساد در شهرداری تبریز توسط سربازان گمنام امام زمان در سازمان اطلاعات سپاه عاشورا بازداشت شد.
بعد از داستانهای مربوط به جونیور براندائو و کیفیت فعلا پایین اوساگونا، حالا موضوع آنتونی استوکس تبدیل به جدیدترین مشکل قرمزها شده.
به همین منظور، تلاش دولت برای سرمایهگذاری بر روی بهترین دانش در دسترس جهت مبارزه با همهگیری جهانی ویروس کرونا را رهبری کردم».
البته خبرهایی دیگری هم رسیده مبنی براینکه پیگیریهایی برای اکران آنلاین فیلمهای توقیفی و در اختیار بنیاد سینمایی فارابی انجام شده، اما هنوز پاسخی گرفته نشده است.
وی اضافه کرد: «میتوانیم راهی برای تعامل دوباره پیدا کنیم ولی تعامل مجدد به معنی مذاکره دوباره نیست، بلکه به معنی آن است که آمریکا به میز مذاکره برگردد.»
فرمانده عملیات مقابله با کرونا در کلان شهر تهران تاکید کرد: اساسا کووید ۱۹ بیماری پیچیدهای است و نیازهای مداخله آن نیز متفاوت است، گاهی نیاز به ماسک و در مقطعی نیاز به دستگاهها و تجهیزات درمانی افزایش مییابد.
سردار کریمی گفت: ۱۵ میلیارد تومان برای انجام خدمات سازندگی در مناطق روستایی استان در سال آینده پیش بینی شده است.
ثانیا اگر بیاید، جبهه اصلاحات او را بهعنوان نامزد نهایی خود اعلام میکند و ثالثا شورای نگهبان که سید حسن خمینی را در انتخابات مجلس خبرگان ردصلاحیت کرد، اینبار صلاحیت او را تأیید میکند یا نه؟
سال ۹۴ هم رسایی با شکایت اشرفیاصفهانی رئیس هیئت تخلفات اداری نهاد ریاستجمهوری در دادگاه محکوم شد.
آیا پرسپولیس در چند سال گذشته با همین شکل تصمیمات، سوپرجام نگرفته است؟
در خصوص تعرفه برق دستگاههای ماینینگ براساس مصوبه مرداد ۹۸، نظر وزارت نیرو تعیینکننده است.
‏ این افراد در صورت نیاز، به منظور معاینه و تست به مراکز خدمات سلامت ١۶ ساعته معرفی میشوند.
فرآیند راهبری نرخهای بازار از طریق عملیات بازار باز در نهایت از طریق سازوکار تسری سیاست پولی به تغییرات در سایر نرخهای بهره در اقتصاد منجر شده و سطوح قیمتها و فعالیتهای واقعی اقتصادی را تحت تاثیر قرار میدهد.
به گزارش همشهری آنلاین به نقل از ایسنا، منابع غیر رسمی در اعلام کردند، اداره تحقیقات فدرال آمریکا (افبیآی) در گزارشی که به طرفهای لبنانی ارائه کرده، انفجار بیروت را نتیجه اهمال و سهلانگاری دانست.
حسین انتظامی، با اعلامِ حضور بیش از ۱۸ هزار تماشاگر در سالنهای سینما در روز جمعه، از مخاطبان و سینماداران به خاطر رعایت ضوابط بهداشتی سپاسگزاری کرد.
او افزود: برنامهریزی کردهایم که پراید۱۳۱ به عنوان آخرین مدل خانواده پراید را نیز تیرماه امسال از سبد محصولات سایپا خارج کنیم و داستان تولید پراید در ایران را برای همیشه به پایان برسانیم.
در ۱۱ دسامبر سال ۲۰۱۹ به دلایلی نامعلوم دمای بدن او بالا رفت و او به بیمارستان مراجعه کرد.
اراک- رئیس پلیس فتا فرماندهی انتظامی استان مرکزی گفت: فردی که اقدام به آزار یک قلاده سگ و انتشار کلیپ آن در فضای مجازی کرده بود در عملیات پلیس فتای استان شناسایی و دستگیر شد.
زاهدان- مدیرعامل جمعیت هلال احمر سیستان و بلوچستان گفت: ۷۴ نفر از آسیب دیده گان از باران و سیلاب اخیر در این استان در چادرهای هلال احمر اسکان داده شدند.
، در پی شهادت سردار رشید اسلام، سردار شهید حاج قاسم سلیمانی مراسم گرامیداشت با حضور اقشار مختلف مردم متدین و ولایتمدار گناوه در مصلی جمعه این شهر برگزار شد.
ما در رژیم شاه هرگز در هیچ انتخاباتی شرکت نکردیم.
چندی پیش نیز چند اتهام جنسی جدید علیه «پولانسکی» مطرح شد.
سخنگوی دستگاه دیپلماسی ادامه داد: بر این اساس، همه نهادهای مرتبط، به شمول بخشهای سیاسی و مرزی در وزارت امور خارجه، نیروی انتظامی، وزارت کشور، وزارت اطلاعات و ستادکل نیروهای مسلح بسیج شدند تا یک ارزیابی جامع در این خصوص به دست آید و حقایق روشن شود.
باید بگویم «خرس» فیلم تلخی است اما هر بهانهای برای توقیف و سانسور آن تلخترش میکند.
رای گیری برای قطعنامه ضد ایرانی تدوین شده از سوی آمریکا به شکل مجازی شروع شده است و نتیجه آن جمعه بعد از ظهر مشخص میشود.
بعدازظهر یکشنبه در جلسه شورای مسکن و شورای فنی مازندران ضمن تسلیت ایام فاطمیه، اظهار داشت: واحدهای تولیدکنندهی مصالح ساختمانی، باید پروانه استاندارد دریافت کنند.
این رایانه دارای توان تفکیک ۳۸۴۰ در ۲۴۰۰ پیکسل ۴K+ است (ولی کاربر میتواند آن را به نمایشگر عادی ۱۹۰۰ در ۱۲۰۰ پیکسل تغییر دهد) که از تصویرپردازی دامنه پویا (اچدیآر) با نسبت ابعادی ۱۶:۱۰ پشتیبانی میکند.
از اول مشخص بود مس و گیتی پسند به فینال می روند.
در هر حالت وزارت نفت مسئولیت مستقیم این مراکز را بر عهده دارد و باید خودشان هم پاسخگو باشند».
از المیرا شریفی مقدم و مرتضی حیدری -با وجود تمام محدودیت های احتمالی شان- انتظار بیشتری بود؛ نه آنچه ما دیدیم.
در همین زمینه جلساتی با شهردار ناحیه و شهردار منطقه برای معرفی مکان مناسب برگزار و در نهایت مکان فعلی انتخاب شد واکنون کتابخانه چیتگر در مساحت ۷۵۰ مترمربع به بهره برداری رسیده است.
از کیش، محمدرضا رضانیا گفت:،همزمان با شیوع ویروس کرونا و لزوم رعایت مسائل بهداشتی در راستای انجام اقدامات پیشگیرانه در جامعه، فرودگاه کیش نیز جهت مقابله با این ویروس ملزم به رعایت پروتکل های بهداشتی شد.
، به منظور هماهنگی و اقدام مؤثر در عرصه رسانههای مکتوب، برخط و فضای مجازی، این قرارگاه در دفتر حجت والمسلمین موسوی فرد نماینده ولی فقیه در استان خوزستان و امام جمعه اهواز تشکیل و راه اندازی شد.
آریا عظیمینژاد، امین حیایی، نونهالی و بشیر حسینی داوران برنامه «عصر جدید» نیز در قالب ارتباط تصویری، علیخانی را در این گفتگوی اینترنتی همراهی کردند.
گفت: سازمان بورس باید بدون ملاحظه با این سیگنالفروشان برخوردکند.
اگر من امتیاز نمیگرفتم میگفتند چرا امتیاز نمیگیرد.
خانم باقری اما وقتی با خانواده نجیبالدین و علاءالدین تماس گرفت، پسرها آن روز را سر کار نرفتند و آمدند برای آزمایش.
سوری با طرح این سوال که کدام برنامه پیشگیری و مؤثر شناخته شده و برنامه شده لازم است در کنارش شهر را قفل کنیم، گفت: اگر چنین اقدامی تنها برای وقفهای ۲ هفتهای اثربخشی کوتاه مدت و هزینه اثربخشی بالایی خواهد داشت و انجام آن اصلاً به صلاح نیست.
صید این دسته از ماهیها در کشورهای حاشیه دریای خزر نیز با محدودیت بسیار مواجه است.
این حقوقدان ورزشی افزود: شکایت النصر به دادگاه عالی ورزش (CAS) هم ثمری نخواهد داشت و کمکی به این تیم نمیکند و فقط هزینههای دادخواهی این باشگاه را بیشتر میکند.
بایدن امیدوار است شهرهای لیبرال این ایالت در انتخابات مشارکت خوبی داشته باشند تا بتواند ترامپ را که در سال ۲۰۱۶ در ویسکانسین با اختلاف کمی کلینتون را برد، پشت سر بگذارد.
رضا هم نوشت:« خیر سیاسیون ما هنوز به بلوغ سیاسی نرسیده اند.»
ترامپ اظهار کرد: من واقعا فکر می کنم که آنها میخواهند یک توافق داشته باشند.
گیلان از استانهایی است که گردشگران بسیاری را به سمت خود میکشاند، بنابراین قطار جایگزین مناسبی برای سفر جادهای است، زیرا هم میتواند هزینه سفر را کاهش دهد و هم به نسبت سفر جادهای امنتر است.
گل محمدی درباره جدایی حسین ماهینی نیز گفت: او خودش نرفت و این مساله از سوی باشگاه صورت گرفته؛ چون در فهرست خروجی من و مربی قبلی بود.
در حقیقت هدف از این طرح روابط منطقهای را مورد تحول قراردادن و یک بستر منطقهای جدید ایجاد کردن است.
اگر فقط طنزهای ساخته شده را در این وسط گردآوری کنید، خواهید دید که چه قدر نهادهای دینی، علاوه بر آنچه به عنوان دین میان مردم ترسیم شده، مورد هجمه قرار گرفته است.
نماینده مردم قم در مجلس یازدهم از پیگیری موضوعات معیشتی مردم در مجلس خبر داد و گفت که در این جلسات بستههایی برای این شرایط دیده شده و در حال پیگیری است.
واکنش مهشید جوادی به پیشنهادهای کاری پس از بازی در «بچه مهندس»
رئیس کمیته صیانت از آب چهارمحال و بختیاری عنوان کرد: جایی که آب است، آبادانی و توسعه است و اشتغال ایجاد میشود.
بسیاری از افراد نگران هستند که صرفا با لمس کردن یک شیء ممکن است ویروس کرونا را بگیرند، در حالی که اینگونه نیست.
این را گفت چون خودش همین است که هست.
در عراق هم نقشه این بود که با بهم زدن دولت آقای عبدالمهدی، آمریکاییها سوار کار در عراق شوند و عراق از نظر هویت سیاسی متحول شود.
مدیر روابط عمومی شرکت آبفا کردستان گفت: یک هزار و ۲۰۰ متر شبکه آب و یک هزار و ۷۰۰ متر شبکه فاضلاب در راستای اجرای طرح پیادهراهسازی خیابان فردوسی سنندج اصلاح میشود.
حالا علت بی تفاوتی های داوود را بهتر می فهمید.
وی با اعلام استفاده از اختیارات قانونی سازمان بورس برای اتخاذ تصمیمات موقت برای مدیریت بازار سرمایه خاطرنشان کرد: به استناد بند ۱۱ ماده ۷ این نوع تصمیمات سازمان مشمول صرف کاری مذکور نمی شود.
سردار سلیمانی خواندن کدام کتاب را به همه توصیه کرد؟
به عبارت دیگر اعتبارات حوزه سلامت در لایحه بودجه افزایش ۵۸ درصدی نسبت به قانون بودجه ۹۹ داشته است.
من آرزو کردم پدرم زنده شود و بیاید ببیند که امام(ره) به منزل ما آمده است.
به همین دلیل شبانه او را به بیابانهای اطراف تهران بردم و رهایش کردم.
این کارشناس بازار سرمایه افزود: زمانی که اصلاح پایان یابد سهمهایی که از ارزندگی بالاتری برخوردارند توسط سرمایهگذاران با قیمت پایین خریداری خواهند شد.
باقری، پیاده روی در مسیر نجف تا کربلا را حرکت در مسیر دین دانست و گفت: این حرکت تداعی کننده مسیر رشد است و روش انسان مؤمن در زندگی، تعالی و کمال است.
سیان کلیفورد بازیگر «فلیبگ»، سیندی شرمن هنرمند و مارکوس هو معاون اجرایی شرکت استرند ریلیسینگ اعضای هیات داوران بخش فیلم کوتاه فستیوال ساندنس ۲۰۲۰ خواهند بود.
استاندار کهگیلویه و بویراحمد با اشاره به اینکه میزان مرگ و میر بیماری کرونا در کشور به ازای هر ۱۰۰ هزار نفر ۱۱.
بایدن بحران ناشی از کرونا را بزرگتر از همه دانست و خواستار همکاری ملی و برداشتن گامهای اقتصادی و بهداشتی شد که وی برای کاهش بحران انجام خواهد داد.
پدرمان دچار غم سنگینی شد و دیگر نتوانستیم او را مثل سابق ببینیم و بعد هم کشته شد بدون اینکه ما بدانیم چه اتفاقی افتاده و چه کسی این جنایت را انجام داده است.
استان قزوین بیان کرد: این دیدهبانان در برخی مناطق با مشکلاتی مواجه هستند و از سوی دیگر بسیاری از آنها با نهایت قدرت و ظرفیت، مأموریتهای تعریفشده را انجام میدهند.
چه بیت زیبایی است.
در آستانه آغاز فصل جدید لالیگا، بارسلونا امشب در دیداری دوستانه به مصاف تیم خیمناستیک رفته است.
به نظر من حتی تشدیدش هم کردهاند.
با پیشنهاد بانک مرکزی و توافقی که در دولت انجام شد، قرار بر این است که مبلغ یک میلیون تومان از محل منابع بانکی به صورت تسهیلات به حساب یارانه بگیران واریز شود.
یکی از نیازهای اساسی شما شناخت مخاطبان سازمان و تبدیل آنها به سرنخ(lead) و سپس به فرصتی(opportunity) جهت فروش خدمت و یا محصول است.
مهمترین ترکیبات این دریاچه کلرید سدیم، سولفات سدیم، کلرید منیزیم، سولفات منیزیم است و سالانه بیش از ۹۰ هزار تن نمک از این دریاچه استحصال میشود.
سرعت ضربان قلب یا سرعت ضربان نبض شمار تپشهای قلب در هر دقیقه است.
دوربینها نشان میداد مردی با ماسک پزشکی و کلاهی که صورتش را کاملاً پوشانده بود، با کلید وارد خانه شده و پس از اجرای نقشه از خانه خارج شده است.
شایعه جدایی مسی از بارسا و پیوستن او به منچسترسیتی انقدر زیاد بود که حتی صفحات مختلف مجازی طرح پوشیدن لباس سیتی توسط مسی را منتشر کردند.
بههرحال درحالحاضر بعضا در یک روز افزایش قیمت یا کاهش قیمت چند صدهزارتومانی را در بازار شاهد هستیم.
این شرکت با بیش از ۲۷ سال سابقه فعالیت با ظرفیت ۳ و هشت دهم میلیون تن تولید با صادرات ۷۵ درصدی و مبلغ تولیدی بالغ بر ۲ میلیون و ۷۰۰ هزار تن به ۱۶ کشور دنیا از جمله کشورهای شرق آسیا صادارت دارد.
مثل همه، رؤیاهایی دارم.
نیست، این مفهوم دارای همان شانی است که منافع عمومی یا جمعی.
رئیس مجلس شورای اسلامی در حساب توئیتری خود هرگونه بهره کشی از کودکان کار را به عنوان سرمایههای انسانی کشور مضمون و ناپسند دانست و بر ضرورت تسریع در اجرای قانون حمایت از کودکان تاکید کرد.
به گزارش همشهریآنلاین به نقل از شفقنا، آیت الله العظمی صانعی فتاوای متفاوتی درباره تعداد زوجات، ارث بردن زن از تمامی اموال شوهر و فرزندخواندگی داشته است.
طاهری افزود: در حال حاضر در سه شهر کرمان، رفسنجان و زرند با مشکل تأمین آب مواجه هستیم و در هر سه شهر شاهد افزایش جمعیت و افزایش مصرف آب هستیم که بر مشکل افزوده است.
تحریمهای تسلیحاتی شورای امنیت سازمان ملل علیه ایران در سالهای ۲۰۰۶ و ۲۰۰۷ برای ممنوعیت فروش سلاح به ایران و صادرات سلاح از ایران وضع شد.
رقابت در حوزه جنوبی ایلام بین بهزاد علیزاده و صادق کرمی به دور دوم کشیده شده است.
در تهران رای نفر اول شاید بین ۳۰۰ تا ۴۰۰ هزار رای باشد که جبهه پایداری ها این رای را بدست میآورند.
این پروژه اما نشان داد که میتوان از ظرفیتهای خالی، ظرفیت پر ساخت و در تنگناها کار بزرگ انجام داد.
ان، این در حالی است که قرار نبود ویندمن تا ماه جولای از سمت خود کنار برود اما خود او نیز تمایل داشت که زودتر کنارهگیری کند.
به نظرم انتظارات با توجه به شرایط موجود در سرتاسر جهان، این بود که این مسابقه هیچوقت برگزار نشود.
همچنین پلیمر آریا ساسول، پتروشیمی زاگرس و پتروشیمی مارون بیشترین تاثیر مثبت را نسبت به سایر نمادها روی فرابورس گذاشتند.
در همین زمینه با امیرحسین حریری، مدیر این سالن همصحبت شدیم و آنچه در ادامه میخوانید، اطلاعاتی است که به صورت پراکنده درباره سالهای آغازین فعالیت این سالن وجود دارد.
در اروپا هم شاخص یورو استاکس ۵۰ معادل ۶ درصد سقوط کرد و بورس انگلیس هم نزدیک به ۷ درصد از ارزش خود را از دست داد.
یادآور میشود، موضع جمهوری اسلامی، حمایت از پایان اشغال قرهباغ است که در برهههای تاریخی به تصویر کشیده شده است.
خستگیهایی که نه با خوابیدنهای شبانه برطرف میشوند و نه با تعطیلات آخر هفته.
همچنین خط تولید کود بایوفسفات و بذرهای هیبرید چغندر، خیار و گوجه فرنگی طرحی مشترک میان وزارت جهاد کشاورزی و معاونت علمی توسط رییس جمهوری افتتاح شد.
واقعاً منتظر کمک مسئولان هستیم چون مردم و خیرها نمیتوانند کمکی بکنند.»
کاربران باید با بهروزرسانی این افزونه به آخرین نسخه، مانع از سوءاستفادههای بالقوه شوند.
عمران کتاب و قطعات را به بهار یمینی شریف تقدیم کرده است.
وی در پایان گفت: شایان ذکر است که حد تردد در محورهای کوهستانی و برف گیر کشور، همراه داشتن زنجیر چرخ و تجهیزات زمستانی، الزامی است.
رئیسجمهوری فعلی آمریکا این وضعیت را به وجود صندوقهای رأیگیری تقلبی و رأیدادن ازسوی مردم مرده تشبیه کرد.
مدیرکل پیشبینی و هشدار سریع با بیان اینکه طی سه روز آینده در ارتفاعات استانهای بارش برف دور از انتظار نیست، گفت: طی امروز و فردا بخشهای شمالی مواج پیشبینی میشود.
نماینده مردم لرستان در مجلس خبرگان با تاکید بر اینکه تصمیم داریم این هیئتهای اندیشه را فعال کنیم، افزود: مسائل مختلف هنر و فرهنگ استان را میخواهیم در قالب این هیئتها مطرح و حالت جمع بندی شده آنها را به مسئولان برسانیم.
افشای بندهای جدید از «معامله قرن»
کمیته داوران طبق سنوات قبل برای کم کردن اشتباهات داوران یک دوره بازآموزی سه روزه برای قاضیان مستطیل سبز تدارک دیده است.
چند سال بعد که جرج بوش پسر به قدرت رسید آبرامز دوباره به دولت آمریکا برگشت و مقامهایی از جمله دستیار ویژه رئیسجمهور و جانشین مشاور امنیت ملی شد.
چند روز بعد ناگهان آنهایی که به دنبال طرح عدم کفایت یا استعفای رئیسجمهور بودند، حرفشان را پس گرفتند و همه چیز را به گردن اصلاحطلبان انداختند.
امروز ما نساجی را با تماشاگر داشتیم.
به نقل از روابط عمومی پروژه، پخش سریال مستند داستانی «پدر طالقانی» به کارگردانی محمدعلی محمددوست امشب ۷ بهمن ماه و با پخش آخرین قسمت به پایان می رسد.
برزیل پس از آمریکا در رتبه دوم جهانی بیشترین مبتلا و قربانی ویروس کرونا قرار دارد.
دادگاه به من فرصت کافی داد، صحبتم را قطع نکرد و من مقالهای را که چاپ شده بود، همراه با توضیحاتم مطرح کردم.
لیدرها حمله کردند، موبایل داور مسابقه گم شد!
سهام عدالت چقدر می ارزد؟
این ضربه پنالتی توسط المعاشر به گل تبدیل شد تا استقلال خیلی زود در نیمه اول از حریف عقب بیفتد.
در این نامه که به تایید کنفدراسیون فوتبال آسیا هم رسیده است تاکید شده به این دلایل ما این تغییرات را قانونی نمی دانیم و از نگاه ما تا زمان طی روال قانونی همچنان آقای شکوری دبیر کل فدراسیون فوتبال ایران هستند.
اردیبهشت هم تمام شد و وعده بعدی مدیران برای پرداخت پول به من ۵ خرداد است که امیدوارم این وعده عملی شود.
رحمانی افزود: عدم واریز، به منزله انصراف از ثبت نام قطعی خواهد بود.
به نقل از تارنمای اینترنتی شبکه لبنان، روابط رسانهای حزبالله لبنان دوشنبه شب در اطلاعیهای ادعای «احمد » وزیر پیشین لبنانی در خصوص سخنان «سید حسن نصرالله» دبیرکل این حزب را «دروغ و بی پایه و اساس» خواند.
پروفسور اشکان میگوید: ما بیش از ۴۰۰ عمل خارج کردن تومور در سال انجام میدهیم که اکثرا شامل انجام آزمونهای و تستهای زبان برای بیماران است.
این فعال محیط زیستی بین کرد: بسیاری از بخشهای روستایی بخش شهرستان کربال به مناطق خالی از سکنه تبدیل شدند و با توجه به اینکه معیشت این منطقه وابسته به کشاورزی بوده است، معیشت اعضای روستا از دست رفته است.
در بیانیه ارتش آمریکا آمده است: «به محض دریافت اولین سامانه، ارتش آموزش و الحاق گنبد آهنین به سیستم متحد رزمی ارتش را آغاز خواهد کرد».
مراحل بعدی این رزمایش دهه محرم و آخر صفر خواهد بود.
با نظر هم، پروتکلهای بهداشتی اخذ میشود و تصمیاتی که تاکنون اخذ شده در مورد شهرهای سفید و مساجد بوده است.
در متن استفتاء از این مرجع تقلید آمده است: با توجه به شیوع بیماری کرونا چند سوال وجود دارد: بالا بردن سطح ایمنی بدن در مبتلا نشدن و همچنین در درمان این بیماری از اهمیت بالایی برخوردار است.
وی افزود: بگذاریم همه زورگویان بدانند ملتی که حسین و محرم و عاشورا دارد، نه به ستمگری کرنش میکند و نه عزت را با خفت به معامله میگیرد.
و کارکنان و مسئولان این موزه که از آثار هنری محافظت میکردند، از ترس آلوده شدن به این ویروس، موزه را تعطیل کردند و از پذیرش بازدیدکنندگان سر باز زدند.
به گزارش همشهریآنلاین به نقل از پلیس، سرهنگ کارآگاه قاسم دستخال گفت: سی و یکم خرداد ۹۹ پروندهای با موضوع جعل هویت در دادسرای ناحیه ۶ تهران تشکیل و با دستور بازپرس دادسرا، پرونده برای رسیدگی تخصصی به پایگاه سوم پلیس آگاهی ارجاع شد.
مصطفی الکاظمی در بازدید از مقر سازمان بسیج مردمی عراق گفت: بازدید از این مکان برای من باعث افتخار و خوشبختی است آن هم به دلیلی ساده، زیرا شما نور چشم عراق بوده و هستید.
در عین حال توصیه میکند که مسائل سیاست خارجی به علت حساسیت و ارتباط مستقیم آن با منافع ملی، موضوع مباحث جناحی غیرمرتبط نشود و رسانههای محترم باانتشار مطالب خود باعث تشویش اذهان عمومی نشوند.
رئیس دانشگاه علوم پزشکی زنجان افزود: در حال حاضر ۵۲۹ نفر به علت ابتلاء به ویروس در مراکز درمانی استان زنجان بستری هستند.
کاخ ثابت پاسال تا قبل از انقلاب اسلامی محل سکونت خانواده «حبیبالله ثابت» بود.
او یادآور میشود: فسخ قرارداد به نفع ایرانخودرو نیست و شخصی در داخل این شرکت نمیتواند کاری کند که سهم یک آقا یا خانم به شخص دیگری داده شود.
قیمت اونس طلا در بازار جهانی به بالای ۱۹۰۰ دلار؛ بالاترین قیمت در ۹ سال گذشته نزدیک شد زیرا نگرانی از رشد اقتصاد جهانی باعث افزایش تقاضا برای داراییهای امن شده است.
دستخال با اشاره به اینکه کارآگاهان برای تحقیقات پلیسی به محل سرقت مراجعه و مشاهده کردند که در گاو صندوق بدون تخریب باز شده است، عنوان کرد: در تحقیقات میدانی مشخص شد شخصی با قامت بلند با داشتن چادر بر سر وارد ساختمان شده است.
پذیرفتهشدگان ایرانخودرو تا چه روزی برای پرداخت وجه فرصت دارند؟
مردان بی ادعا و خادم واقعی شهید قاسم سلیمانی و سردار سرافراز فضلی که ایشالله خداوند به ایشان شفای کامل عنایت کند من هم برای سلامتی سرداز عزیز فضلی دعا میکنم.
بخشی از چیزی که آن را بسیار محبوب کرده است این است که بعد از ۱۰۰۰ سال در شکل زیبا و قابل توجهی باقی است.
۳۰ ثانیه از این اصلاحات عجیب را در دو برش کوتاه جدا شده ببینید.
شقاقی در پایان سخنانش خطاب به دارندگان سهام عدالت توصیه کرد: مردم به سمت فروش فوری سهام خود نروند زیرا با توجه به شرایط مناسب بازار سرمایه ممکن است که در ماههای آینده ارزش سهامشان چندین برابر ارزش کنونی شود.
به گزارش همشهری آنلاین، دویچهوله در یادداشتی با شروع فوق آورده است: حدود شش ماه پیش تنها تعداد اندکی از پژوهشگران جهان از یک "بیماری مرموز ریه" در چین خبر داشتند.
ضمن اینکه احتمال وجود این سم عمدتا در محصولات غذایی و لبنی غیرپاستوریزه بیشتر است که مردم باید این نکته را به دقت مورد توجه قرار دهند.
مشخص نیست که چرا ، اما - به هر دلیلی - پست رهبری خالی در گروه وجهه خوبی ندارد.
تیمهای خوبی در لیگ یک هستند که حق دارند.
وی افزود: مهمترین عوامل خطری که سبب ابتلا به سکته مغزی میشود کم تحرکی، ، استعمال دخانیات، ابتلا به است که شناسایی بهموقع هر یک از این عوامل خطر در پیشگیری از بروز سکته مغزی بسیار حائز اهمیت است و هزینههای کمی را نسبت به درمان این بیماری دارد.
متأسفانه طی هفتههای اخیر شاهد هستیم که حتی در شرایط عادی دولت اصرار دارد تا نیازهای قانونی خود را از طریق شورای عالی پیش ببرد و عملا نقش تقنینی و نظارتی مجلس را نادیده بگیرد.
با این حال 84 نماینده بالاخره در پارلمان حاضر شدند و شصت و سه نفر آنها به دیاب و کابینه اش اعتماد کردند.
این در حالی است که فعالان خودروسازی و قطعهسازی معتقدند که «بازار در انتخاب و خرید یک کالا اشتباه نمیکند.»
مقطع کارشناسی در کانادا از تنوع رشته ای بالایی برخوردار است و شما گزینه هایی بسیاری برای انتخاب در پیش رو دارید.
به گزارش همشهری آنلاین به نقل از اسپوتنیک، براساس پرونده های موجود در دادگاهی در اسپانیا، آنخل ویزکِی مدیر اجرایی اسبق اوساسونا با اتهاماتی همچون اختلاس، دستکاری و جعل حسابها و فساد ورزشی با هشت سال و هشت ماه زندان، سنگینترین حکم را گرفته است.
وزیر خارجه اوکراین اعلام کرد که این کشور به دنبال دریافت غرامت حداکثری از ایران بابت حادثه هواپیمای اوکراینی است.
در فضای مجازی این اتفاق رخ داده است.
سرمربی تیم فوتبال شاهین بوشهر گفت که به دنبال دفاع از حقانیت تیمش در هفته های پایانی است.
چه کس دیگری می تواند پشت این ماجراجویی مزدورانه باشد؟
خوب باید به شما بگوییم که در ابتدا باید اطلاعات کامل و دقیقی را در رابطه با انواع شرکتها، هدف راه اندازی شرکت و… داشته باشید.
نحوه توزیع نقدینگی در بورس،اختلاف برخی وزارتخانه ها از جمله نفت و اقتصاد درباره صندوق های قابل معامله و وضعیت مبهم وزارت صمت از جمله ریسک های دیگر بورس برای صعود عنوان می شود.
به این ترتیب به طور متوسط خانوارهای شهری در کشور نزدیک به ۶ میلیون و ۷۰۰ هزار تومان بیشتر از هزینهشان ، درآمد کسب کردهاند.
کشتی های تجاری کره ای که بسمت خلیج فارس میان اگه توقیف بشه خیلی زود جواب میده.
وی افزود: متاسفانه در طول ۲۴ ساعت گذشته، ۹۴ بیمار کووید۱۹ جان خود را از دست دادند که تا امروز ۵۳۹۱ نفر از بیماران، جان باخته و دیگر در بین ما نیستند.
داورزن ۱۵۰ اثر تاریخی، طبیعی و معنوی دارد که ۸۰ اثر از این تعداد در فهرست آثار ملی ایران ثبت شده است.
سخنگوی وزارت بهداشت با اشاره به اینکه طبق نظرسنجی سازمان سنجش ۹۵ درصد داوطلبان کنکور موافق برگزاری آن هستند، گفت: باید توجه داشته باشیم اگر کنکور به تعویق بیفتد تداخل با پائیز و آنفولانزا را خواهیم داشت.
زیرا مصوبه مجلس برخلاف نامی که برایش انتخاب شده بود، بر خروج ایران از برجام تاکید داشت.
جنوب استان کرمان به خصوص شهرستان قلعه گنج به شدت از سیلاب متأثر و هزاران خانه دچار آب گرفتگی شدند همچنین مزارع باغها و تأسیسات کشاورزی نیز آسیب جدی دیده است.
صنعتیاند ولی بودجهشان در خصوصی حساب میشود.
وی بیان کرد: شهرستان سیریک و سقوط پهپاد گلوبال هاوک در سال ۹۸ نیز یادآور یکی از شکست های راهبردی آمریکا در جنوب کشور است.
تست روانشناسی آنلاین یا ارزیابی الکترونیکی بستری را فراهم می کند که هر فرد بدون اینکه نگران نتیجه ارزیابی باشد اطلاعات مورد نیاز خود را به دست آورده و مسیر زندگی اش را به خوبی هدایت نماید.
امروز ساعت ۱۵ جلسه قرارگاه عملیاتی ستاد ملی مقابله با کرونا برگزار و این پیشنهاد نیز بررسی میشود.
که با وعدۀ حل مشکلات و مسئولیتی که دارند، اکنون حتی اظهار شرمندگی هم نمیکنند!
خود رهبران نهضت انتظار داشتند جوانان که بیرون میآیند راه را ادامه دهند.
البته بحث قطعنامهای که علیه ایران صادر شد نیز تبعات روانی خود را دارد که به شکل کوتاه مدت میتواند قدرت پول ملی را کاهش دهد اما این اثر مقطعی است.
جعفریان در ادامه گفت: اگر بخش شمال کشور و بخشهایی از مناطق کوهستانی غرب کشور را منها کنیم سایر مناطق کشور در حیطه و محدوده اقلیم خشک، نیمه خشک تا نیمه مرطوب قرار میگیرند.
از آن تاریخ تاکنون دغدغه این استان مدام در کلام رهبری حس میشود.
متاسفانه به جز یک کتاب «چرا سوریه؟»
برادران و خواهران!
مدیر دفتر تدوین مطالعات تاریخ ایران اضافه کرد: طرح برخورد با احمدینژاد در حالی به میان آمده که او اصرار دارد سرمایههای خود را به آتش بکشد.
فعلا که اول راه هستم ولی با این حال خیلی سخت است و خیلی تلاش می خواهد.
حالا، همزمان با بالا گرفتن تنشهای چین و آمریکا، ایران به چین روی آورده تا اقتصادش را به منطقه امن برساند و فشارهای آمریکا را کاهش دهد.
سرپرست وزارت جهاد کشاورزی در سفر یک روز به استان قزوین قرار است ۹۸ طرح عمرانی، تولیدی کشاورزی را که با اعتباری بالغ بر ۶۵۳ میلیارد ریال آماده شده افتتاح کند.
بهای وام مسکن مجردهای تهرانی هم ۱۱ میلیون و ۵۶۰ هزار تومان بود که اکنون ۱۲ میلیون و ۲۲۰ هزار تومان شده است.
به گزارش همشهری آنلاین به نقلا از ایسنا، با توجه به صدور هشدار سطح زرد هواشناسی از بعدظهر امروز ۲۵ مرداد در خراسان رضوی، افزایش شدت وزش باد و احتمال بروز خسارت وجود خواهد داشت.
رئیسجمهور در شب سال نو و در آستانه سال ۹۷ به استان کرمانشاه سفر و از روستای «فتاحبگ» در شهرستان قصرشیرین و روستای «میرمیرو» در شهرستان سرپل ذهاب بازدید کرد.
اما بر خلاف قارچ و باکتری، ویروس ها صرفا یک قطعه مواد ژنتیکی هستند.
وی با اشاره به حجم معاملات گفت: با وجود حجم پولی که وارد بازار میشود و به واسطه خبرها و اتفاقاتی که در حال وقوع است خیلی انتظار ریزش ندارم و نهایتا فکر میکنم اگر ریزشی بخواهد اتفاق بیفتد یک هفته ای جمع میشود.
محمود واعظی و آقای «برات آلبایراک» در این گفتگو، رایزنی نزدیکتر میان وزیران بهداشت دو کشور و انتقال تجربیات در عرصه مبارزه با بیماری کرونا را ضروری خواندند.
، نماینده مردم سبزوار در مجلس گفت: وزیر آتی جهاد کشاورزی باید برنامه مدونی برای حذف سودجویان و دلالان این وزارتخانه داشته باشد.
علی رادمند با انتشار کارتونی در صفحه اینستاگرامی خود به اتفاقات تلخ اخیر از جمله افزایش آمار تلفات کرونا در جهان، حوادث مختلف در ایران و جهان و همچنین بالا رفتن قیمت ارز پرداخت.
در برخی روایات ما اشاره شده است که دستگاه خلافت، یکی از عالمان سنیمذهب آن زمان به نام جنیدی را مأمور تدریس به امام هادی علیهالسلام میکنند.
از شنیدن اخبار مشکلات سلامتی و تصمیم جنابعالی برای استعفا از پست ریاست فدراسیون فوتبال در تاریخ ۲۹ دسامبر ۲۰۱۹ بسیار ناراحت شدم.
خیلی تجمّل و اشرافیگری در این آثار دیده میشود که انگار تمام تلاششان رسیدن به سریالهای سطحی ماهوارهای است.
این در حالی است که این نیروها گزارشی راجع به این ادعای اسرائیل ارائه نکردهاند.
او پس از انقلاب نیز در فیلم سینمایی «سرودتولد» و مستند «قیصر، چهل سال بعد» مقابل دوربین قرار گرفت.
به گفته وی، برابر بررسیهای انجام شده میدانی، اکثر واحدهای صنفی از ارائه خدماتی که باعث تشدید شیوع بیماری می شود، خودداری و همراهی و همکاری خوبی را با پلیس و سایر دستگاههای مرتبط نظارتی دارند.
وزن سلاح: ۹۵۰ گرم بدون خشاب.
آیتالله نوری همدانی ادامه داد: مردم انقلابی ایران اسلامی باید بر اساس تدین، تعهد و سوابق انقلابی در انتخابات، کاندیداها را انتخاب کنند.
از زمان به وجود آمدنش تنها گروهی از دانشمندها پا به این جزیره گذاشتهاند.
مثلا بازیکنی که سال قبل با ما قرارداد 400 میلیونی داشت، با مبلغ 5 میلیارد و 400 میلیون تومان به پرسپولیس پیوست.
بدشانسی هم این بود که در اوج فراگیری آنفلوانزا بودیم و همه بیماران بدحال را به حساب آنفلوانزا میگذاشتیم.
از خداوند می‏خواهیم که از این ماه بهره برده و به نتایج آن رسیده باشیم.
این مسئلهای است که هم در دیدار امسال با هیئت دولت هم مطرح کرده و فرمودند: سرمایهگذاریهای کلان را احیا کنید و از امکانات فراوان و نقدینگی بخش خصوصی استفاده کنید.
همچنین اطلاعات آنها بر روی سامانه قرار میگیرد و در دوره قرنطینه ۱۴ روزه نیز مرتب با آنها تماس گرفته میشود تا مراقبتهای لازم را انجام دهند.
فلایتیو؛ تغییری برای آینده!
او نه جارچی بود و نه جارچی داشت.
همچنین در مسئله جنگ و صلح دقیقا باید به خواست مردم عمل شود و به منافع کشور هم توجه شود.
سیدعباس عراقچی در نشست گفتگوهای تهران گفت: ایران با برداشتن گام پنجم عملاً دیگر در بخش فنی هیچ محدودیتی را قبول ندارد و معتقد هستیم که حالا برجام به یک توازن رسیده است.
از طرفی شاهد هستیم که دونالد ترامپ نیز تحت فشار این مراکز مطالعاتی اعلام می کند که در صورت انتخاب مجدد ظرف 30 روز با ایران به توافق خواهد رسید.
ایده نهاد علم درباره استقلال دانشگاه در ایران چیست؟
بنابراین الان اصلا نمی توان روی رفتار و عملکرد مجلس یازدهم قضاوتی داشت.
وی خاطرنشان کرد: ما امروز روی پای خودمان ایستادیم و توان رزمی بالایی داریم و اگر تهدیدی رخ دهد آن را در نطفه خفه خواهیم کرد.
احمدی زاده افزود: بعد از تهران بیشترین حوزه انتخابیه مربوط به فارس است که ۹۳ حوزه انتخابیه داریم که ۱۵ حوزه آن اصلی و مابقی فرعی است.
یعنی هم خود او (کسی که نفر آخر شد) نباید خودش را کاندیدا میکرد و هم نباید فشارهایی را به وجود میآوردند که حتما او رئیس بشود.
زیرا در آن شرایط اگر باز میگشتیم دوباره در دیوار آتش دشمن قرار میگرفتیم بنابراین به سمت جنوب شرقی شهر بغداد که پالایشگاه «» در آنجا بود ادامه مسیر دادیم و با این که پدافند دشمن بسیار قوی بود تمام بمبها را روی این پالایشگاه تخلیه کردیم.
اگر سن دو جوان مذکر متجاوز بیشتر از سن قانونی باشه باید به جرم اغفال و تجاوز به نوجوان زیر سن قانونی به اشد مجازات محکوم شوند.
وزرای خارجه آلمان و اسرائیل همچنین در محل یادبود کنفرانس وانزه ویلایی در جنوب غربی برلین که مقامات ارشد بروکرات(رهبران اس.
شهید سلیمانی اولین کسی بود که نسبت به خطر علیه سوریه به دلیل حمایتش از مقاومت و به بهانه بهار عربی پی برد.
آنها دلایل این کاهش را چه میدانند؟
در همین راستا نیز در این دوره بیش از نیمی از نامگذاریهای انجام شده مربوط به شهدا و ایثارگران بوده و تلاش کردیم تا برای حفظ هویت تاریخی و فرهنگی شهر، نام دیگر مفاخر را نیز بر معابر قرار دهیم.
خاطرنشان میشود، در شورای عالی کار افزایش ۲۰۰ هزار تومانی حق مسکن در اردیبهشت امسال تصویب شد که در صورت تأیید این موضوع در صحن هیئت دولت، حق مسکن کارگری از ۱۰۰ هزار تومان فعلی به ۳۰۰ هزار تومان افزایش مییابد.
به طور قطع اجاره نشین های فراوانی مشمول طرح حمایتی دولت نمی شوند.
خیلی دوسش دارم.
طبق گزارش شبکه تلویزیونی سی ان ان آغاز سال تحصیلی در آمریکا دردسرهای تازه ای ایجاد کرده است و در همین راستا برخی از دانشگاه ها و کالج های آمریکا ناچار شده اند تا خود دستورالعمل هایی برای حضور دانشجویان بر سرکلاس ها برای مقابله با این ویروس اتخاذ کنند.
ورزش سه نوشت: تیم فوتبال پرسپولیس به جام باشگاه های جهان صعود کرد.
دکتر اسدی ادامه داد: مورد دوم نوجوان ۱۸ سالهای بود که به گفته شاهدان صحنه در اثر ریختن برف از سقف ساختمان دچار ایست قلبی تنفسی شد و به رغم تلاش نیروهای اورژانس و همکاران بیمارستان جان خود را از دست داد.
وی افزود: در نظر داریم در شهریور و پاییز که روزهای بزرگداشت پزشکان و داروسازان و متعاقباً پرستاران است، مراسم و بزرگداشت برای فعالان این عرصه، در خلال پویش ملی همدلی با مدافعان سلامت برگزار کنیم.
مدیرعامل باشگاه استقلال با حضور دربرنامه ورزش و مردم درباره مسائل مختلف توضیحاتی داد.
کارمندان کدام دستگاهها امکان دورکاری ندارند؟
دیوان پادشاهی کویت اعلام کرد که شیخ صباح احمد جابر صباح، امیر ۹۱ ساله این کشور روز سهشنبه ۲۹ سپتامبر (۸ مهر) درگذشت.
همیشه در تابستان بیماریهای رودهای شیوع داشته و همواره نیز ارتباط تنگاتنگی بین بروز بیماریهای رودهای و نبود آب آشامیدنی سالم احساس میشود.
؛ علی خطیر بعد از بی نتیجه ماندن مذاکرات قطر استقلال و استراماچونی و انتخاب فرهاد مجیدی به عنوان سرمربی جدید آبی ها بار دیگر در حمایت از سرمربی ایتالیایی مصاحبه کرده.
تیم ملی ایران بالاخره توانست با سرمربی جدیدش استارت بزند.
لحظه به لحظه انتخابات ۹۸؛
ساخت بندر صیادی بابلسر سال ۷۴ با یک موجشکن ۹۵۰ متری آغاز و در سالهای بعد اسکله مصارف انسانی ماهیان کلیکا به طول ٣٠ متر و اسکله ۱۲۵ متری در مجاورت رودخانه بابلرود بنا شد.
وی در ادامه گفت: در خصوص کالای قاچاق در پلیس آگاهی امسال توانستیم ۵۲۴ هزار لیتر سوخت قاچاق را کشف و ضبط کنیم و پروندههای قاچاق بالای یک ۱۰۰ میلیون تومانی هم حدود ۳۰ فقره بوده که ۲۱۷۰ رأس دام قاچاق کشف شده است.
اما توضیحات سخنگوی وزارت خارجه روشن کرد که ظریف واژه قدس شرقی را به کار نبرده و آنچه در گفتوگو با عباس گفته، «قدس شریف» بوده است.
استفاده از تجهیزات برقی با رده A به میزان قابل توجهی مصرف برق را کاهش می دهد.
وی در ادامه با بیان اینکه استان همدان ۲ هفته بحرانی را پیش رو دارد که اگر از این ۲ هفته به سلامت عبور کنیم که هیچ وگرنه مشکل خواهیم داشت، گفت: همدان ۶۰۲ هزار نفر جمعیت دارد که باید تلاش کنیم شاخص بروز تجمعی همدان را کاهش دهیم.
قائم مقام وزیر جهاد کشاورزی در رابطه با تأمین کود اوره اذعان کرد: در سه ماه گذشته ۹۰۰ هزار تن کود اوره توسط وزارت نفت برای بخش کشاورزی تأمین شده است.
در پیام توئتیری دیگری، مسئول سیاست خارجی اتحادیه اروپا گفت: بعد از نتایج اطمینانبخش جلسه کمیسیون مشترک در هفته گذشته مسئله برجام را مطرح کردم.
از تهران، کیش، اهواز، ساری، بندرعباس، اصفهان، شیراز، عسلویه و مشهد به فرودگاه رشت و برعکس از رشت به همین شهرها پرواز هست.
او ۱۰ روز پیش چشم از جهان فروبسته و خبرش را اسدالله امرایی، امروز (جمعه ششم تیر) منتشر کرده است.
جواد خیابانی، برنده سیمرغ بازیگری!
انتشار آگهی عجیب اجاره دانشجو برای شرکت در کنکور که با هزینه گریم و ایاب و ذهاب به صورت ساعتی از ۸ تا ۱۵ میلیون تومان قیمتگذاری شده، سوژه کارتونی از پروانه ایزدخواست در صفحه اینستاگرامیاش شد.
متهم امامی گفت: دادستان وقتی ورود میکند که حق کشی عمومی صورت گرفته باشد.
سخنگوی سازمان هواپیمایی بیان کرد: مجهز بودن فرودگاهها به دستگاه تب سنج، رعایت فاصله گذاری اجتماعی در بین کارکنان و نیروهای انسانی فرودگاهها و ضدعفونی ترمینالها و اماکن مربوطه از جمله موارد بهداشتی است که در فرودگاهها رعایت میشود.
دلخواه ادامه داد: تئاتر باید معاف از مالیات باشد.
وی افزود: ٥٩٠ مورد ابتلای مثبت در شهر یزد، ٢٨٠ مورد در میبد، ٢٤١ مورد در اردکان و ٣٨ مورد در ابرکوه به ثبت رسیده است.
فرماندار کرمانشاه افزود: بیماری همچنان ادامه دارد و تغییری نکرده است اما رفتارهای مردم تغییر کرده لذا به طور حتم بیشتر در خطر خواهیم بود.
اما آقای ناطقی عزیز!
به گفته وی، تامین انرژی آلمان و تحویل محمولههای نفتی به این کشور به اوضاع منطقه خلیج فارس بستگی دارد.
تعیین سقف افزایش اجاره در حل مشکل اجارهنشینها اثرگذار است؟
اما دست تقدیر دوباره پرسپولیس و تیم ژاوی را به هم رساند.
برای معرفی فرهنگ و تمدن ایران هم تولیدات فرهنگی در قالب سی دی و فلش تهیه شده است.
وی در این بخش سه شرط را مطرح میکند که در صورت رعایت از سوی فعالان بازار سرمایه باعث میشود این افراد هیچگاه با ضرر مواجه نشوند.
مدیر کل میراث فرهنگی، گردشگری و صنایع دستی استان اردبیل یادآور شد: با برنامه انجام شده سعی داریم تا بعد از کاهش روند انتقال این بیماری خدمات ویژه را برای انجام مسافرت در اختیار گردشگران قرار دهیم.
تمرینات ما هرگز به خاطر کرونا تعطیل نشد.
بخشیدن، ریشه آرامشی است که آدمها بهراحتی میتوانند آن را تجربه کنند.
سلیمانی فرد گفت: سردار سلیمانی با ایمان و اعتقادی که داشت حماسه ای را رقم زد و محبوب قلوب ملت های منطقه و همه آزادی خواهان جهان شد.
سفر هواداران ایرانی در المپیک ۲۰۲۰ باز هم به حاشیه میکشد؟
اگر خدا میخواست همه مردم روی زمین به دین میگراییدند.
به گفته قلی پور، ظرفیت اسمی جایگاه های سی.
این در حالی است که دولت قصد دارد با تغییر دادن قوانین خود و بحث درباره کشت شخصی ماریجوانا برای مصارف پزشکی درباره آزاد کردن این اقدام یا ممنوع نگه داشتن آن تصمیمگیری کند.
در همان موقع بود که هواپیما مورد اصابت چند گلوله دیگر قرار گرفت و قسمت عقب آن به طور کلی از بین رفت.
استقرار آتشبس گامی رو به جلو برای توقف کشتاری است که آذریها و ارمنیها علیه یکدیگر در دور تازه جنگ بهراه انداختهاند اما بیگمان نمیتواند پایان بخش بحرانی باشد که در صورت ادامه، کل منطقه قفقاز و همسایگان آن را در برخواهد گرفت.
مدیرکل دفتر مدیریت مصرف آبفای کشور ادامه داد: نکته مهم در این حادثه، زمانی است که کنتور و لوله یخ زده است در این حالت اصلا نباید از حرارت مستقیم و یا ریختن آب جوش بر روی کنتور و یا لوله برای یخ زدایی استفاده کرد.
از هواداران به خاطر حمایت شان تشکر میکنم، همچنین از بازیکنان ممنونم چون با تمام وجود برای نام پرسپولیس تلاش کردند.
دیروز شاخص کل بورس 18 هزار واحد ریزش کرد و به سطح 505 هزار واحد بازگشت.
هنوز روشن نیست که این فرمان چه تاثیری بر حرکت هواپیماها و قطارها خواهد داشت.
مدل صندوقدار تیبا این هفته کانال قیمتی خود را تغییر نداد اما به نظر میرسد این خودرو بهزودی خود را آماده ورود به کانال ۱۲۰ میلیون تومانی کند.
استاندار آذربایجان غربی همچنین بر صرفه مصرف برق و آب همزمان با فصل گرما و شیوع بیماری کرونا تاکید کرد و گفت: مردم و دستگاههای اجرایی باید در کاهش مصرف برق جدی عمل کنند.
با این حال تعلل دولت مانع از تصویب آن شده است.
باید بدانیم که چیزی از خطرناک بودن این ویروس کاسته نشده است که بخواهیم با تسامح با آن برخورد کنیم.
ایران اباد یا ایران ویران؟
یزدانی یکی از معدود آزادکاران عنوان داری بود که هیچگاه در بازیهای المپیک به حقش نرسید و به واقع یکی از بدشانس ترین ملی پوشان المپیکی ما بود.
وی اظهارداشت: از رسانهها میخواهم در خلال پوشش بحران کرونا به این دستاورد ملی هم توجه بیشتری داشته باشند.
آنها (سعودیها) عملا نامه دیگر جدیدی نوشتند که دیپلماتیکتر بود.
متأسفانه مسئولین واکو در جهان و هم درسطح آسیا و ایران یکسری تصمیمات اشتباه را اتخاذ کردند و برخی از فدراسیونها هم در داخل به این اشتباهات دامن زدند و عامل حواشی ایجاد شده برای این رشته شدند.
فارس نوشت: نماینده مردم تهران گفت: در انتخابات مردم باید بتوانند آزادانه و آگاهانه مناسبترین فردی را که تشخیص می دهند، برگزینند و پس از بررسی نظریات او درباره چارهجویی مسائل کشور، به او رأی دهند.
در خاطرات غلامعباس توسلی آمده است؛
به این ترتیب، تا چند ساعت آینده این سود به سمت بینهایت و احتمال بردن ترامپ به سمت صفر میل میکند.
وی افزود: در خصوص امهال تسهیلات اعطایی به فعالان میراث فرهنگی، صنایع دستی و گردشگری با توجه به شرایط پیش آمده، این افراد قادر به بازپرداخت این تسهیلات نیستند بنابراین میخواهیم که این امهال یکساله شود.
روحانی گفت: خود و دست نشاندگانشان در هرچه جنگ و اشغال و تجاوز در فلسطین، افغانستان، یمن، سوریه، عراق، لبنان، لیبی، سودان و سومالی است، به طور مستقیم به آتش افروزی مشغول هستند ولی ایران را مسئول شکستهای محتومشان برابر اراده مردم منطقه میدانند.
به گزارش همشهری آنلاین به نقل از دنیای اقتصاد؛ بررسیهای نشان میدهد در روزهای نزولی خالص خرید حقوقیها ۱۲ هزار میلیارد تومان بوده؛ اما بیشترین خرید و عرضه در این دوره به کدام یک از اشخاص حقوقی تعلق داشت؟
استقلال در ضربات پنالتی پرسپولیس را شکست داد و به فینال جام حذفی ایران رسید.
برای ترجمه خوب باید ماهها روی آن وقت گذاشت، مترجم باید متن را درک کند و زبان متناسب با متن اصلی را دریابد.
تسنیم نوشت:ساعاتی قبل، در جریان حمله به کاروان الحشدالشعبی در نزدیکی فرودگاه بغداد، سردار سرلشکر قاسم سلیمانی فرمانده نیروی قدس سپاه به همراه ابومهدی المهندس معاون الحشد الشعبی و چند نفر از اعضای این سازمان به شهادت رسیدند و برخی دیگر نیز مجروح شدند.
آنها بدون اکسیژن زنده می مانند.
«اقامتگاههای بوم گردی، رونق اقتصادی جوامع محلی را در پی دارد.»
نکته دیگر این است که در خاطرات حاشیهرویهایی دیده میشود که به ماجرا بر نمیگردد اما کمک میکند ماجرا درک شود.
وی بیان کرد: از آنجا که مدیران شرکت در بازداشت هستند موضوع نحوه فعالیت این واحد در جلسات متعدد ستاد اقتصاد مقاومتی و کارگروه ستاد تسهیل و رفع موانع تولید مطرح شد و چندین راهکار و سناریو برای حل مشکل و ادامه تولید آن مورد بررسی قرار گرفت.
مدیرکل دفتر امور تعاونیهای عشایری سازمان امور عشایر کشور اضافه کرد: در چند سال اخیر ۱۱۵ هزار تن کنسانتره در اختیار عشایر قرار دادیم تا مشکلی در تامین نهاده برای دامهای خود نداشته باشند.
نمکی گفت: در مرحله اول ۷۸ میلیون نفر از خانوادهها را غربالگری کرده و موارد مثبت را پیدا کردیم.
اگرچه گزینه های مدنظر وی برای ترقی خواهان حزب دموکرات ناامید کننده است، اما مطمئناً برای متحدان کشورش اطمینان بخش خواهد بود.
ظرف کمتر از چند ماه شما باید میان سرپیچی از یک رئیسجمهوری بی قانون یا خیانت به سوگندتان طبق قانون اساسی آمریکا یکی را انتخاب کنید.
بسیاری بر این باورند که اصولا آثار رنه ماگریت را نمی توان از روی ظاهرشان قضاوت کرد و اغلب آثای این هنرمند نیاز به خوانش و بررسی چندباره دارند.
این روزها و لحظات را قدر بدانیم و اتحادیه و همبستگی ملی ایجادشده را برای پیشبرد آنچه حاج قاسم نیز یک عمر برای آن تلاش کرد، حفظ و تقویت کنیم.
وی با بیان اینکه امروز ۳۲۷ مورد جدید مبتلا به کووید ۱۹ در بخشهای عادی بیمارستانهای تهران بستری شدند، ادامه داد: همچنین ۷۲ مورد ابتلای جدید نیز در بخشهای مراقبت ویژه بستری شدند.
این را توضیح بدهم که در آن جلسه ای که ظاهرا دیروز بوده است وآقای میرسلیم هم بوده است من حضور نداشتم ولی می دانم جلسه در چه موردی بوده است.
فارس نوشت: رئیسجمهور ترکیه در سالروز جنایت بمباران اتمی هیروشیما توسط آمریکا در جنگ جهانی دوم، از جهانیان خواست که مانع تکرار چنین حادثهای شوند.
در معاملات امروز بیش از ۱۳ میلیارد و ۹ میلیون سهم، حق تقدم و اوراق بهادار به ارزش ۲۴۶ هزار و ۶۰۹ میلیارد ریال داد و ستد شد.
وی با اعلام اینکه یکی از ویژگیهای حضرت قمر عبودیت و بصیرت بود، تاکید کرد: در این دنیایی که زندگی میکنیم اگر ملتی بصیرت نداشته باشد کلاه سرش میرود.
شمار مبتلایان بیماری کووید 19 در این کشور با ثبت7,638 مورد تازه به1,508,991 رسیده است.
هوش خود را امتحان کنید/ فقط یک نابغه میتواند این ۷ معمای چالشی را در ۳۰ ثانیه حل کند!
فکری: چرا پرسپولیس همان زمان که از آسیا برگشت با ما بازی نکرد؟
الهیات در روزگار ما به یک علم بالنده و دامن گستر تبدیل شده که با «کلام سنتی» ما متفاوت است.
رئیس اداره راهداری و حمل و نقل جادهای ساردوئیه جیرفت از تیغزنی و بازگشایی ۲۰۰ کیلومتر از راههای سیلزده روستاهای این بخش که در جریان سیل و سیلاب اخیر تخریب شده بودند، خبر داد.
اما آن شب هولناک، ماجرا به گونه ای دیگر رقم خورد و حادثه ای خونبار، سرنوشت اهالی «پاتوق سیاه» را تغییر داد.
حال باقی صنایع و تولیدیهای کشور را هم ببینید چه وضعیتی دارند.
اما آنها یا خیلی مغرورتر یا احمقتر از آنی هستند که کمک بخواهند.
زن جوان وقتی وارد خانه شد با دیدن وسایل به هم ریخته خانه و مادرش که بیهوش روی زمین افتاده بود موضوع را به اورژانس و پلیس خبر داد.
حرفهای او، توهمات او، حسی که به سرما و یخ، به پطرزبورگ و بهطورکلی به امپراتوری دارد، داستایوسکی است.
دارا حیایی، کیسان دیباج، فاطیما بهارمست و مونا کرمی چهار بازیگری هستند که عصر یک روز پاییزی مهمان کافهخبر شدند تا به سوالات ما درباره خودشان و سریالی که نقشهای اصلی آن را ایفا کردهاند پاسخ بدهند.
ـ در طول انجام عملیات بانکی هرگز دست خود را به بینی، چشمها و دهان نزنید.
شما نظر بدهید/ ارزیابی شما از آزاد شدن واردات خودرو در سال ۹۹ چیست؟
۱/۱- کارکنان ادارات ارائه دهنده خدمات ضروری و دستگاه های مرتبط با ماموریت های اساسی و مدیریت شهری با ۱۰۰٪ (صد در صد) ظرفیت در محل کار حاضر خواهند شد.
سلیمی ادامه داد: در واقع استان تهران ۱۵ شهرستان دارد و هر کدام از این شهرستانها تعداد زیادی روستا دارد.
چین حدود ۷۵ درصد از نفتش را از خارج از کشور میگیرد و با واردکردن بیش از ۱۰ میلیون بشکه در روز در سال گذشته، بزرگترین واردکننده جهان است.
مردم سال ۹۲ زیر این بار نرفتند.
ما به نوبه خود، با وجود جنگ اقتصادی سبوعانه ایالات متحده علیه مردممان، از بیش از سه میلیون افغان میزبانی کردهایم و آنها از اقلام غذایی، حمل و نقل و خدمات درمانی یارانهای برخوردار هستند،
به همین دلیل حجم بارش زیاد خواهد بود.
وی اضافه کرد: همچنین در فروردین ماه امسال نسبت به مدت مشابه سال ۹۸، ورود کالاهای اساسی از طریق این بندر ۳۰ درصد رشد داشته است.
وی با بیان این که محدودیتهای ترافیکی در جادههای مازندران صبح امروز شنبه اول شهریور به پایان رسید، ادامه داد: رفت و آمد خودروها در همه جادههای مازندران اکنون پرحجم و روان است.
عضو شورای عالی نظام پزشکی با اشاره به همزمانی آنفلوانزا با کووید ۱۹، گفت: موج سوم کرونا با شدت بیشتری رخ خواهد داد.
او هواداران و هیات مدیره پرسپولیس را بازی داد!
سکه ها همیشه یک معیار برای شروع فوتبال بودهاند تا توپ و زمین بین دو تیم به عدالت تقسیم شود.
به گزارش همشهریآنلاین به نقل از مهر از ، اورژانس و بیمارستان خط مقدم، پرستاران و کادر درمانی سربازان اصلی این جنگ نابرابر هستند و شبانهروز در تلاشند تا اندوهی از چهره بزدایند.
رئیس اورژانس استان فارس ادامه داد: با آغاز شیوع کرونا در استان، ۷ هزار و ۲۹۰ نفر ساعت آنلاین کلاس آموزشی برای پرسنل فوریتهای پزشکی با عناوین متفاوت در راستای مبحث کرونا برگزار شد که برای نخستین بار در کشور از شبیه سازی در کارگاه های عملی استفاده شده است.
عیدی از یک تومانی شروع میشد تا ده تومانی و به ندرت به صد تومان می رسید.
نتیجه فعالیت هایی بود که طی ۱۵۰ روز گذشته در این پارک عملیاتی شده است.
ایشان عنوان کرده بودند: جامعه، هم از لحاظ قانونی و هم از لحاظ اخلاقی، باید با کسانی که تعدی به زن را حق خودشان میدانند، برخورد سخت کند؛ قانون هم باید در این زمینه مجازاتهای سختی را پیشبینی کند.
این مقام عالی انتظامی بیان داشت: همچنین با موافقت ستاد کل نیروهای مسلح، پلیس جدیدی به نام پلیس امنیت اقتصادی راه اندازی شد که وظیفه آن مقابله با احتکار و قاچاق است.
محمد جواد ظریف و وزیر خارجه انگلیس در گفتوگوی تلفنی درباره همکاریهای دو طرف در چارچوب برنامه جامع اقدام مشترک (برجام) گفتوگو کردند.
استاد محمدی، اشعار حماسی زیبایی درباره ایران، رزمندگان و جبهههای جنگ به زبان کردی خوانده است که به تازگی به زبان فارسی نیز ترجمه و چاپ شده است.
گفت دوست دارم با تیم خودم کار کنم.
تاریخ این تغییر پنجم دی ماه سال ۹۶ است.
به گزارش همشهری آنلاین بر اساس بیانیهای که روی پایگاه اینترنتی وزارت بهداشت روسیه منتشر شده است، این واکسن آزمایشهای کنترل کیفیت را گذرانده و وارد چرخه توزیع عمومی شده است.
دلایل برگزاری فستیوال آنلاین کمانچه/ ما اطمینان داریم!
کیوانی گفت:دولت امریکا حدود ۱۰۰تا۵۰۰ میلیون واکسن، اروپا ۲۰۰ واکسن، ژاپن ۱۲۰ واکسن سفارش داده که ماهم باید سفارش بدهیم.
؛ لوگوی باشگاه ناپولی در شبکههای اجتماعی اینستاگرام و توییتر از آبی به رنگ سیاه تغییر کرد.
برند ما خیلی وارد حاشیه نمیشود.
، رسانه آمریکایی نیوزویک میگوید نیروهای مسلح آمریکا در حال آماده شدن برای سرکوب اعتراضات احتمالی و همکاری در کنترل اوضاع در صورت تشدید بحران هستند.
علت، عدم اعتقاد است یا فقدان حضور زنان کارآمد در جامعه کویت؟
و البته که اگر دانش آموز پشت کنکور داشته باشید می دانید که باید چقدر در دوره متوسطه دوم برای خرید همین کتاب ها که عموما نکته و تست هستند هزینه کنید!
چهکسی اول گفت ترکمانچای؟
رئیس جمهور نیز پس از دریافت قانون بودجه، آن را برای اجرا به دستگاههایی اجرایی کشور ابلاغ میکند.
با ثبت 18 مورد جدید مرگ و میر طی 24 ساعت اخیر، تعداد قربانیان کرونا در ترکیه به 4825 نفر رسید.
یعنی یک لحظه هم فکر نمی کنید که شاید این حجم مطالب انتشار شده توسط این رسانه ها به خاطر تعداد زیاد مخاطبین فارسی زبان و ایرانی اونهاست؟
باید دید تحمل جامعه و مردم چقدر است.
اصلاً به همین دلیل نمایش مستند «چی » به نسبت دیگر آثار دیرتر اتفاق افتاد.
فردی اظهار کرد: سازمان صنعت معدن و تجارت، نیروی انتظامی، دانشگاه علوم پزشکی، اتاق اصناف، اتحادیهها، بازرسین و … با متخلفان بر اساس قانون برخورد و متناسب با مورد، مجازات جریمه یا پلمب واحد را برای آنان اعمال کنند.
در این ارتباط، دفتر «امانوئل ماکرون» رئیس جمهوری فرانسه با انتشار بیانیهای اعلام کرده است که او برای شرکت در نشست پیشنهادی «ولادیمیر پوتین» رئیس جمهوری روسیه در شورای امنیت با حضور ایران و آلمان آمادگی دارد.
نایب رئیس اول اتحادیه مشاوران املاک گفت: من فکر میکنم جمعیتی در حدود ۱۵ تا ۲۰ درصد از مستاجران مشمول جابهجاییهای قهری شدند.
برخی از بازیگران از این موقعیت دلخور میشوند که مردم بخواهند دائم از آنها عکس بگیرند و حریم خصوصیشان را برهم بزنند.
«دونالد ترامپ» رئیس جمهور آمریکا که به گفته اغلب رسانههای آمریکایی بازنده انتخابات ریاست جمهوری محسوب میشود، روز دوشنبه تنها با یک پیام توییتری، اخراج اسپر را اعلام کرد.
طهرانیمقدم حتی حواسش به کارهای شخصی الهام هم هست: «صفات خوب خودت را بیش از پیش بایستی افزایش بدهی، قرائت قرآن، نماز شب، ادعیههای وارده، تهذیب نفس، نمازهای اول وقت و… را هرگز فراموش نکن.
ظریف به وزیر خارجه ونزوئلا چه گفت؟
امسال در لیگ قطر سه بازیکن ایرانی حاضر هستند که همگی در تیمهایشان جایگاه ثابتی دارند.
اما کارشناسان بهداشت و درمان، انجام دادن تست ویروس کرونا را برای همه ضروری نمیدانند و فقط در صورت مشاهده برخی از علایم جدی این بیماری، باید به مراکز درمانی مراجعه کرد.
منتظر بودم تا وانتهای خدمات شهری، کارگران برفروب را پیاده کنند.
باید اینگونه گفت که مساجد سفیران فرهنگی و اجتماعی و بازوهای فرهنگی مدیریت شهری در محلهها هستند.»
هر شب مراسم عزاداری ماه محرم با رعایت پروتکلهای بهداشتی و فاصله اجتماعی با شور و شعور حسینی در حال برگزاری است.
ایرنا نوشت: جنبش جهاد اسلامی فلسطین روز پنجشنبه در واکنش به توافق میان رژیم صهیونیستی و امارات متحده عربی برای عادی سازی روابط، ضمن محکوم کردن این توافق اعلام کرد: عادیسازی روابط خوی تروریستی رژیم اشغالگر را بیشتر میکند.
وی با تاکید روی صحبتهای قبلی خود مبنی بر جلوگیری وزارت ورزش از جذب بازیکن و مربی خارجی برای باشگاههای استقلال تهران و پرسپولیس تصریح کرد: خیلی دیر چنین تصمیمی گرفته شده است اما باز هم باید آن را به فال نیک گرفت.
زیرا هم اکنون خروجی قابل قبول نیست.
منابع امنیتی و رسانههای غربی هنوز به ماجرای مرگ الظواهری ورود نکردهاند.
«چگونه اژدهای خود را آموزش دهیم ۳» به کارگردانی دان دیبلیوز، پنج شنبه ۲۰ شهریور ساعت ۹ از شبکه امید پخش خواهد شد.
وی ادامه داد: اجرای عملیات کشتهای پاییزه پس از مساعد شدن شرایط مزرعه در نقاط گرمسیر استان توصیه میگردد.
در این گزارش می خواهیم تا این تجهیزات را بررسی کنیم.
، «آدام شیف» رئیس کمیته اطلاعات مجلس نمایندگان آمریکا در مصاحبه با اِماسانبیسی اعلام کرد: بیش از ۵۰ هزار آمریکایی کشته شدند زیرا سنا در برکناری ترامپ از قدرت در جریان استیضاح ماه فوریه شکست خورد.
استفاده افراطی از هدفون به دلیل کاهش شنوایی بر یادگیری اثرات نامطلوبی دارد.
ولی بهره مند با بیان اینکه این سامانه بارشی تا اواخر روز یکشنبه هفته آینده ادامه دارد ، گفت: در این مدت شاهد بارش باران، رگبار، رعد و برق و در ارتفاعات بارش برف و در نقاط مستعد تگرگ و گاهی وزش باد پیش بینی می شود.
مثلاً خبر میرسد که فلان مسئول تست کرونا داده است.
چرا نرخ ارز بالا رفت؟
اسطوره فوتبال آرژانتین به دلیل تماس با یک بیمار کرونایی خود را قرنطینه کرد.
فیلم سینمایی «بی خوابی» به کارگردانی «کریستوفر نولان»، شنبه ۸ آذر ماه ساعت ۱۴ از شبکه چهار سیما روی آنتن میرود.
میخواهی عطای کار را به لقایش ببخشی.
البته گفته میشود که بخشی از التهاب قیمتی در بازار غیررسمی ارز، به کاهش «عرضه» دلار در بازار نیز برمیگردد.
به نظر شما این خطر برای انتخابات ۱۴۰۰ متصور است؟
، «ریچارد گرنل»، سفیر آمریکا در آلمان با انتشار پیامی در حساب کاربری خود در توئیتر اعلام کرد که دونالد ترامپ، رئیسجمهور آمریکا از او خواسته است تا به کشورهای اروپایی درباره اشتراکگذاری اطلاعات با شرکتهای فناوری اطلاعات غیرقابل اعتماد هشدار دهد.
قیمت گوشیهای موبایل موجود در بازار، مورخ ۲۴ آذر را مشاهده میکنید.
همچنین شیوع ویروس کرونا در کشور موجب افزایش تقاضا برای خرید ماسک و مواد ضدعفونی در بازار شده است.
جسد را در محلی خلوت از ماشین بیرون بردیم و با بنزینی که از قبل داخل ماشین بود، آن را آتش زدیم و برگشتیم.
برای پیدا کردن دلایل و چرایی های این رویداد مهم سیاسی به همه این متغیرها باید متاثر از وزن هرکدام و به روش ذهنی و واقع بینانه امتیاز داد.
دولت سوریه بارها خواستار خروج نیروهای نظامی از این کشور شده که به صورت غیرقانونی و بدون درخواست وارد این کشور شدهاند.
خطای بنده بود که خیلی کوتاه و تیتروار نام بردم.»
عباس عربیان افزود: در حال حاضر آدرسهایی که به مردم میدهیم همه دنیایی است.
خطوط انتقال از تبریز و میاندوآب در مجموع به طول ۲۳۵ کیلومتر تا بزرگترین انبار فرآوردههای نفتی آذربایجان غربی در ۲۰ کیلومتری جاده ارومیه – تبریز لوله گذاری شده است.
براین اساس، تیمهای اول، دوم و سوم برگزیده این رویداد به ترتیب ۶۰، ۵۰، و ۴۰ میلیون تومان جایزه نقدی دریافت میکنند و تیمهای چهارم و پنجم نیز هر کدام تا سقف ۲۵ میلیون تومان از این اعتبار ۵۰ میلیون تومانی بنیاد برخوردار میشوند.
همچنین میتوانید پنکیک شکلاتی یا پنکیک گیاهی برای خود آماده کنید.
باقیمانده خودروی سردار سلیمانی به محل یادمان فرودگاه بغداد انتقال یافت.
ظرفیت سلامت و پزشکی از راه دور، اهمیت مکان و فاصله را کمرنگ کرده و در بسیاری از موارد اساساً اهمیت مکان و فاصله را از بین برده است.
مرد شماره دو جهان گیم پنجم را با پیروزی به پایان رساند.
آسترازنکا با شرکت «سیام بیوساینس» برای برپاکردن تاسیسات تولید این واکسن و انتقال تکنولوژی همکاری خواهد کرد.
بازار خودرو هفته جاری را با تنش قیمت مضاعفی شروع کرد.
سپاه پاسداران از همه ظرفیتها برای آبادانی ایران اسلامی استفاده و مانند جنگهای گذشته بر دشمن غلبه خواهیم کرد.
موسیقی مازندران گرچه هنرمند ارزشمند و تأثیرگذاری را از دست داده، اما آواها و نواها و اجرایهای به یادماندنی همیشه در یادها خواهند ماند.
ارتباط مردمی: ایجاد سامانه دریافت گزارشهای مردمی توسعه یافته و با طراحی سامانهای اقدام به دریافت گزارشها و تعیین شفاف مسیر پیگیری برای فرد گزارشدهنده شود.
اولین بار مسئله برگزیت در بریتانیا چه زمانی مطرح شد؟
بر اساس آمار تایید شده از سوی سازمان جهانی بهداشت، اسپانیا تاکنون با ثبت بیش از ۲۷۲ هزار مورد ابتلا به ویروس کرونا و بیش از ۲۸ هزار مرگ ناشی از این ویروس یکی از آسیب دیدهترین کشورهای اروپایی از حیث همهگیری بیماری کووید ۱۹ است.
این یعنی با وجود اعلام سخنگوی این شرکت مبنی بر نیاز سالانه حداکثر ۱۵۰ هزار تنی، ذوب آهن قادر است چند برابر نیاز کشور، ریل با استانداردهای قابل قبول تولید کند.
وی گفت: نرخ مالیاتی که در قانون قبلی مشخص شده بود بازدارندگی لازم را نداشت اما میزانی که در قانون جدید مشخص شده با تصویب, اجرایی می شود و این قانون بازدارنده تر است.
از گفتن بسیاری از حرفها شرم میکنید یا اینکه بهراحتی هر حرفی را به زبان میآورید؟
به گزارش همشهری آنلاین به نقل از شرق، از سویی دیگر برخی شنیدهها حاکی است که اینکه سعید جلیلی دوباره نامزد اصلح این جبهه شود، قطعی نیست؛ در این صورت جبهه پایداری کاملا راهش را از بقیه همین چندماه مانده به انتخابات جدا خواهد کرد.
‏چیز دیگری نمی توان گفت.
وی خاطرنشان کرد: خانوارها فقط یکبار باید در سامانه ثبتنام میکنند اما در مورد صنوف ثبتنام بهصورت دورهای خواهد بود.
استراتژی جو بایدن کاهش تنش با ایران است و ایران نیز از این موضوع استقبال کرده است چرا که منافع ملی کشور ایجاب می کند که ما از این روند استقبال کنیم.
در هفته گذشته و با پخش قسمت ۲۴ آقازاده، رکورد دانلود قسمتهای پیشین خود که (که بالاترین رقم در بین همه سریالهای شبکه نمایش خانگی از جمله سریال هم گناه، هیولا و مانکن بود) را باز هم شکسته و جابجا کرد.
غیبت میلیچ در حدود نیمی از دیدارهای استقلال!
۴-۲- گروههای شغلی ۱ و ۲ در شهرهای نارنجی امکان فعالیت داشته که لیست آن به پیوست میباشد.
همچنین اتباع غیرایرانی و مسافرین باید برای ورود به کشور تست PCR داشته باشند که این تست باید تا ۷۲ ساعت پیش از ورود کشور انجام شده باشد.
فارس: اینکه آقای تاجیک اظهار میکند: اصلاح طلبان باید کاملاً از قدرت کنار بکشند را چگونه ارزیابی میکنید؟
استاندار ایلام اضافه کرد: شهادت ۱۵ نفر از ورزشکاران و مربیان ورزشی در این بمباران اتفاق افتاد که یاد و خاطرهی شهدا و همه شهدای نظام اسلامی و سپهبد شهید حاج قاسم سلیمانی را گرامی میداریم.
تا به حال میزان مرگومیر در میان موارد ثابت شده عفونت با کوروناویروس حدود ۲ درصد است و این میزان شاید کمتر هم باشد، اگر آنچنانکه بسیاری از کارشناسان معتقدند بسیاری از موارد خفیف عفونت به بیمارستان ختم نمیشوند.
ما به شدت از رفتارها بیثباتکننده ایران در منطقه نگرانیم که از آن جمله میتوان به نقض مفاد مربوط به سلاحهای متعارف در قطعنامه ۲۲۳۱ از طریق انتقال سلاح به یمن، لبنان، سوریه و عراق و همچنین بازیگران غیردولتی اشاره کرد.
در همین راستا، اندی عبود، مشاور ارشد ادلسون تلاش کرد تا نگرانیهای حزب جمهوری خواه ترامپ را برطرف کند و گفت ادلسون و همسرش میریام "۱۱۰ درصد از رئیس جمهوری پشتیبانی میکنند".
رئیس مجلس نمایندگان آمریکا با انتقاد از رئیس جمهور و جمهوریخواهان این کشور، آنها را به بی برنامگی در زمینه مقابله با ویروس کرونا متهم کرد.
به من میگفتند آقای باهنر شما هفت دور در مجلس بودید، حیف نیست که به مجلس نروید؟
در این خبر تأکید شد که مافیای چوب موفق شده است فرمان بهرهبرداری چوب از میراث جهانی هیرکانی را با دورزدن قانون برنامه ششم توسعه بهدست آورد.
به گفته این شرکت میزان اطلاعات سرقت شده از ۲۰۱۸ میلادی تاکنون بیش از ۳۰۰ درصد رشد کرده که دلیل آن افزایش عملیات هک است.
در حقیقت آنان توسط باندهایی به شهرها آورده و رها شدهاند و بهمعنایی فروخته شدهاند.
حالا که پزشکان میگویند باید بیشتر از همیشه حواسمان به نظافت و بهداشت باشد، کار ما جدیتر به چشم میآید و شهروندان محلهشان را پاکیزهتر میخواهند.
به عنوان مثال راه پلهها، حیاط و پشت بام از دیگر املاک مشاع در ساختمانهای مسکونی و تجاری به شمار میروند که تمامی صاحبان ملک در یک ساختمان، در آن سهم دارند.
او در این باره می گوید: این زمینه از لحاظ نظری تایید شده و هم اکنون آزمایشهای مهم در حال انجام هستند.
سخن عمر که به علی (ع) گفت تو مولای هر مؤمن شدی نیز یعنی ولی مؤمنان گشتی.
در ادامه تحقیقات مرد جوان در مقابل بازپرس ساسان غلامی و تیم بررسی صحنه جرم به بازسازی صحنه جنایت پرداخت.
او همچنین گفت که در خصوص حوادث دیروز (کشته شدن دو معترض در جریان تظاهرات بغداد) تحقیقات آغاز شده و دستور داده شده که ظرف 72 ساعت همه ابعاد آن روشن شود.
وی افزود: در دو سالی که بانک مرکزی را مدیریت کردم از این جایگاه پشیمان نبودهام اما برخی حرفها من را ناراحت کرده است.
بنابراین لازم است که این افراد از این نقاط پراکنده شوند و این موضوع قطعاً در دستور کار مراجع قضایی در زمان صدور رأی قرار می گیرد.
وزیر خارجه آمریکا در ادامه تور منطقهای خود که به مسقط سفر کرده بود با سلطان عمان دیدار و گفتوگو کرد.
اگر لایه درونی ماسک جاذب آب نباشد، ماسک سهلایه مناسبی نیست.
کاروان سلامت شامل تیم پزشکی با تخصصهای خاص مانند دندانپزشکی، زنان و زایمان، ارتوپدی پزشک عمومی، متخصص عفونی، متخصص سونوگرافی، متخصص زنان و زایمان و تیم پرستاران است.
با این اتفاق ضرر مالی یک میلیاردی متوجه مجموعه کوییز شده است.
بنابراین هرچه انتخابات آزادتر و رقابتی تر باشد برای کشور بهتر است.
باشگاه خبرنگاران جوان نوشت: آخرین وضعیت جوی و ترافیکی راههای کشور در تاریخ هشتم فروردین ماه سال ۹۹ اعلام شد.
سبزه زاری در پایان گفت: در همین مدت حداکثر و حداقل دمای هوای شهرستان اهواز به ۵۰.
نانسی پلوسی روز پنج شنبه در نشست خبری هفتگی خود با اشاره به روند استیضاح دونالد ترامپ رئیس جمهوری آمریکا افزود: او برای همیشه استیضاح شده است.
مدیر پروژههای غیره مسطح کرمانشاه گفت: در پروژه غیره مسطح میدان امام (ره) کلانشهر کرمانشاه ۱۱۰ هزار مترمکعب عملیات خاکبرداری انجامشده، همچنین ۳۸۰ قطعه پیشساخته بتونی با سه هزار تن آرماتور در پل زیرگذر بهکاررفته است.
اسماعیل گفت: ما با استفاده از یک مدل موش، به بررسی این موضوع پرداختیم که آیا تاخیر خواب به صورت مکرر، موشهای نر و ماده نوجوان را تحت تاثیر قرار میدهد یا خیر و سپس، نحوه تغییر واکنش آنها را نسبت به استرس مورد بررسی قرار دادیم.
بلاژوویچ تاکید کرد: من با هواداران ایران چنین رابطه ای داشتم و به یک دلیل ایران را ترک کردم: عشق بیش از حد بدتر از نفرت است.
حدود ۵۰ درصد کاهش داشته است.
در نهایت ۳۱ ریسک اصلی و میزان نگرانی کسب و کارها از این ریسکها منجر شد.
البته استفاده از چنین سیستم کنترلی در این موشکها طبیعی است چراکه موشکهایی که از پرتابگرهای عمودی(VLS) شلیک میشوند، برای هدایت به سمت هدف باید از این روش کنترل استفاده کنند.
امتحانات هفتم هم حضوریه؟
۳ درصدی بدترین روز خود در ۷ سال اخیر را ثبت کرده بود.
بعد از آن فورا فرار کرد و من با داد و فریاد همسایهها را خبر کردم.
وزیر آموزش و پرورش گفت: تصمیم ستاد ملی مبارزه با کرونا مبنی بر بازگشایی مدارس از تاریخ ۱۵ شهریورماه است و ما تابع تصمیمات ستاد ملی هستیم.
محاسبات وی نشان می دهد براساس اینکه سال ۱۳۵۵ را سال پایه و متوسط سرانه سرمایه گذاری را ۱۰۰ در نظر بگیریم با این فرض شاخص مذکور در سال ۱۳۹۷ به حدود ۲۰ کاهش یافته است.
برای اثرگذاری بهتر و بهرهگیری موثرتر از این ماده غذایی برای رشد قد، به یاد داشته باشید که این مواد غذایی را در هنگام میانوعدههای غذایی مصرف کنید.
رئیس کل سازمان نظام پزشکی ایران گفت: با ادامه بحران کرونا در کشور، جامعه دندانپزشکی در خطر قرار می گیرد.
رضا اردکانیان وزیر نیرو از «رایگان شدن» هزینه برق مصرفی خانوارهای با «مصرف کم» خبر داده است.
صادقنیت همچنین گفت: نکته نگرانکننده دیگر این است که متاسفانه شاهد ابتلای جوانانمان هستیم.
«صهیونیستها بسیجی هارامتهم به آتش زدن مقبره استرومردخای در می کننداما نگهبان یهودی مقبره اجازه بررسی دوربین هارابه بهانه خرابی نداده و ۲۴ساعت قبل ازحادثه ذخیره سازدوربین ها غیرفعال شده.
یکی از دلایلی که من بازیگری را دوست دارم این است که بتوانم از این اخلاق پیشداوری و قضاوت کردن آدمها در موقعیتهای مختلف فاصله بگیرم.
طبق اعلام شرکت ملی پخش فرآوردههای نفتی، میزان سهمیه ماهانه برای خودروهای شخصی بنزینسوز ۶۰ لیتر، دوگانه سوز ۳۰ لیتر و موتورسیکلتها ۲۵ لیتر است.
امسال سالروز امامت ولی عصر () یک ویژگی دیگر هم داشت و آن اینکه مردم کمکها و نذورات خود را به دلیل ۱۹ بین نیازمندان تقسیم کردند و از اطعام عمومی خبری نبود.
در حال حاضر شمار موارد عفونت در جهان از ۱۷۰۰۰۰ مورد گذشته و شمار مرگهای ناشی از آن به ۶۶۵۰ مورد رسیده است.
امروز جک S۳ در بازار یک میلیون تومان ارزش خود را از دست داده و به ۲۲۱ میلیون تومان بازگشته است.
ویژگی دیگر این بود که در این عملیات، مکانیزمهای جدایش که طی ۳ مرحله اتفاق افتاد، همگی تست شد و این چون در نمونههای آینده هم شبیه است، در واقع خیال ما را برای آینده راحت میکند.
دو جلسه تمرین می کنیم تا برای دیدار پنج شنبه مقابل تراکتور آماده شویم.
آنتونیو راگوسا، مدیر بخش زنان و زایمان در رم و سرپرست این مطالعه میگوید: نوزدان دیگر فقط از سلولهای انسانی تشکیل نشدهاند.
اما هنوز صندوقی برای رأی گیری نبود.
با تیمی خیلی خوب و هماهنگ بازی داریم که فوتبال را روی زمین بازی میکند و امیدوارم فردا با یک نتیجه خوب شهر مشهد را ترک کنیم.
روش سیدبندی میتوانست به گونه دیگری اعمال شود.
ما اجازه نخواهیم داد مردم گرفتار سودجویی این افراد شوند و در روزهای آینده به قدری ماسک در سطح کشور عرضه خواهیم کرد که مردم نیاز به گران خریدن ماسک نباشند.
بعد از آن برگشتم ایران و بارسلونا بازی بعدش را 6 بر صفر برد.
همین مسئله باعث شد که در روزهای گذشته فعالان رسانهای خاطرات خود را از رویارویی با او در شبکههای اجتماعی منتشر کنند.
۲درصد اختصاص دارد.
وی افزود: هنگامی که شهر تهران به وضعیت نارنجی تغییر کرده یعنی فعالیت گروه ١ و ٢ مجاز است و می توانند فعالیت کنند.
همان نسل هم، بعدها پایههای اصلی انقلاب شدند.
بستر رودخانه در برخی قسمتها به طور کامل خشک شده و در برخی قسمتها هنوز اندکی آب وجود دارد و در این میان هزاران آبزی تلف شدهاند و هزاران ماهی در حال مرگ نیز نفسهای آخر را میکشند.
اما اگر انتخابات استانی شود، آنگاه نمایندگان باید در سطح یک استان حضور داشته باشند و در نتیجه شاخصهای جمع آوری آرا کلانتر میشود و ما با نمایندگان بزرگتری در مجلس رو به رو خواهیم بود.
چرا کاپیتان استقلال در تمرینات غایب است؟
مسئله دیگری هنوز نامعلوم است امکان ابتلای همزمان به ویروس آنفلوآنزا و ویروس کرونا است.
مل تامپسون این کتاب را در مورد مفاهیم فلسفی و با زبانی ساده نوشته که گزینهای عالی برای شروع فلسفه است.
روشن است که این امر نیاز به هیات نظارت بر رفتار نمایندگان ندارد و او مجازات میشود.
تشکر میکنم از گروه سریال مانکن و همه عزیزانی که در این سریال حضور داشتند.
وی افزود: فرد مبتلا به هپاتیت مزمن فعال، درمان دارویی خود را باید تا آخر عمر ادامه دهد که البته درمان مطلوبی است و سیر خوبی دارد.
؛ دیدار تیمهای فوتبال الشرطه عراق و الاهلی عربستان در مسابقهای از گروه A لیگ قهرمانان آسیا به مصاف هم رفتند که این مسابقه برتری ۲ بر یک الشرطه به پایان رسید.
پس از رحلت پیامبر تا حکومت امام علی(ع) مستندات تاریخی نشان می دهد که امام حسین (ع) همیشه در کنار پدر بود.
ورامین با ۳۹ درجه و فیروزکوه با ۷درجه سانتیگراد به ترتیب گرمترین و سردترین نقاط استان طی ۲۴ ساعت گذشته بودند.
این تغییر ساعت به منظور افزایش سطح ایمنی مشتریان برای جلوگیری از شیوع ویروس کرونا در نوبت صبح انجام شده است.
او نوشته بود «از ته دل میخواهم بابام در جا بیفته و جانش بالا بیاید که آنقدر ما را آزار ندهد.
بنده در سنوات خدمتی خود تجربیاتی را کسب کردهام که در جوانی نمیتوان پیدا کرد.
برای همین شانس مبتلا شدن این افراد به اعتیاد برای آنکه بتوانند عدم لذت بردن خود را جبران کنند بیشتر از سایرین است.
یا درحال پاسخگویی به درخواستهای نیازمندان هستند یا با خیّرانی که برای همکاری اعلام آمادگی کردهاند قرار ملاقات میگذارند.
یه کارت امضا کرد گفت وقتی آوردی زنگ بزن بگو کریستین.
این فرآیند به طور حتم به این منجر خواهد شد تا مجلس یازدهم دوباره وادار شود که لوایح مرتبط با FATF را دوباره مورد بررسی قرار دهد.
تصور من این است که دلیل اینکه چندین سال پیدرپی حضرت آقا در تعیین شعارهای سال، تولید داخلی را مورد تاکید قرار میدهند همین مطلب است.
ولیعهد عربستان ادامه داد، گروه ۲۰ برای بازنگری در طرحها و توسعه آنها به ارزیابی شرایط و اوضاع ادامه خواهد داد.
در اینکه هشام بهتر از خلیفه قبلی (یزید) بود شکی نیست؛ زیرا در زمان هشام دربار خلافت از عناصر ناپاک تصفیه شد، وقار و سنگینی جایگزین سبک سری و بوال هوسی گردید، و جامعه از وجود افراد طفیلی که سربار جامعهبودند پیراسته گشت.
این منبع آگاه نظامی به روزنامه ساوث چاینا مورنینگ پست اعلام کرد این واکنش چین به خطرات احتمالی ناشی از مانور هوایی رو به رشد هواپیماهای جنگی و نظامی آمریکا در دریای جنوبی چین است.
پس عملا فرقی بین شما و پرستویی نیست.
حقوق همه ملتها به رسمیت شناخته میشود و عدم مداخله در امور دیگری موضوعیت پیدا میکند چرا که بسیاری از این مداخلات به نوعی نیابتی است و اهداف فرا مرزی بر رفتار سیاسی کشورهای منطقه حاکم میشود و باعث میشود بازیگری دیگری بکنند.
از سوی دیگر، خوشفر معتقد است این اتفاق میتواند صدمات روانی جبرانناپذیری نیز به افراد جامعه وارد کند.
آگاهیبخشی به مسافران از طریق نصب بنر در ترمینالها از دیگر اقداماتی است که در فرودگاه مهرآباد انجام شده است.
مبلغ قرارداد بازیکنان استقلال چقدر است؟
به گزارش همشهری آنلاین، علیرضا معزی در حساب کاربریاش در توییتر نوشت: «پنج ماه بود که به دلیل محدودیتهای کرونا، حیاط پاستور میزبان خبرنگاران نبود اما امروز و با رعایت پروتکلها، دکتر جهانگیری و برخی وزرا به پرسشهای خبرنگاران پاسخ گفتند.
امروز هیچ چیز بدتر از نابود شدن ارزش پول ملی و سست شدن پایه های اقتصاد نیست.
با این حال، به دلیل بسته شدن مرزها و عدم وجود بلیت برای خروج هوایی از کشور آمریکا و سایر آمد و رفتهای بینالمللی، مدافع سابق تیم ملی ایران در آمریکا حبس شده و قادر به خروج از خاک این کشور نیست.
از خسارات احتمالی این زمین لرزه تا کنون موردی گزارش نشده است.
ما داوران هم تلاش میکنیم با کار و تمرین بیشتر سال خوبی را در زمینه داوری فوتبال کشورمان چه در عرصه داخلی و چه در عرصه بینالمللی رقم بزنیم.
داستان محمدرضا ساکت و این همه پست مدیریتی چیست؟
مسئولان باشگاه استقلال با تیم بلژیکی به توافق رسیدند تا رضایتنامه بازیکن فصل پیش پرسپولیس را بگیرند.
او که از اواخر سال قبل با قبول تابعیت بلغارستان ، قرار بود برایشان سهمیه المپیک توکیو را بگیرد، اما با قبول سرمربیگری او کار سختی تری دارد.
جیمز میلز، یک اثر غیر داستانی هم به نام امپراتوری زیرزمینی دارد که گزارشی تحقیقی درباره مبادله مواد مخدر در سطح بینالمللی و کارتلهایی است که در کار قاچاق، با دولت همدستند.
دولت برای افرادی که شغل خاصی ندارند بسته حمایتی در نظر گرفته است.
واردات آلکیلیت ممکن است کیفیت بنزین داخلی را بهبود ببخشد.
پیامبر مصرانه با خدایان شرک چه از سنگ و چه بشری تحدی میکند، هستی و بیپایگی آنان را مینمایاند و در انداختن ارزش و اعتبار آنها پیروز میشود.
درصد تغییر شاخص کل نسبت به ماه مشابه سال قبل (تورم نقطه به نقطه) برای خانوارهای روستایی ٢١.
در واقع دکترم خیلی خوب بود.
گذشت تا شنبه ۲۴ ام اسفند که یکهو خبر رسید آزمایش کرونای ۴ نفر از امواتی که از دو روز قبل به سردخانهی سازمان منتقل شده بودند، مثبت است.
کبریایی در برابر خداوند ریشه تمام صفات رذیله و گناهان است.
سفیر ایران در لندن رژیم سعودی را منبع اصلی بی ثباتی در جهان عرب خواند و گفت: سعودی ها باید عادی و مسئولانه عمل کنند.
گفتنی است؛ این مادر میانسال در حالی برای اجرای نقشه خود ناکام ماند که اکنون احتمال زندانی شدن خود او نیز وجود دارد.
وی افزود: وضعیت ما در لایه ارتباطات از لایه فناوری اطلاعات بهتر است و این لایه نیز وضعیت بهتری از لایه خدمات پایه دارد اما در این لایه وضعیت مناسبی نداریم.
دادگاه تجدید نظر بخارست پس از آزادی، وی را تحت کنترل قضایی قرار داد، اعلام تصمیم در مورد استرداد برای ۱۰ ژوئیه (۲۰ تیر) تعیین شده است.
در وقت نماز صدایی از او شنیده می شد که مانند جوشیدن آب در ظرف بود.
لبته با وسائل حفاظت شخصی ضروری!
عنوان کتاب را این گونه ترجمه کردند: صلح امام حسن، پرشکوهترین نرمش قهرمانانه تاریخ.
سخنگوی وزارت بهداشت از احتمال تولید واکسن کرونا بین ۹ ماه تا یک سال آینده خبر داد.
رئیس پیشین و استاد کنونی دانشگاه آزاد اسلامی شیروان گفت: با توجه به وضعیت کنونی شیوع بیماری کرونا و تهدیداتی که از این ناحیه وجود دارد، ادامه تعطیلی مدارس و دانشگاهها ضروری است.
وی گفت: کسانی که مبتلا شوند، همه هزینهها پرداخت میشود و کارکنان نگرانیهای اصناف را ندارند.
این دستگاهها را در فروشگاههایی قرار دادیم که تراکنش بیشتری دارند.
عصبانی شد به سمت من هجوم آورد و کتکم زد.
به نوشته نشریه «بلومبرگ»، جسد این سیاستمدار هم حزبی«» صدر اعظم آلمان بر روی ریل راه آهنی در مجاورت شهر فرانکفورت یافت شد.
دلایل این رد صلاحیتها چه مواردی عنوان شده است؟
و آن دیگری که میگوید مگر دین، ربطی به مبارزه با آمریکا دارد؟
به نقل از المیادین، رسانههای صهیونیستی از کشته شدن یک نظامی این رژیم در پی واژگونی خودروی نظامی در مرزهای لبنان خبر دادند.
به علاوه، دموکراتهای کنگره نیز تهدید میکردند که اگر قطعنامههای سازمان ملل قابل برگشت نباشند، حاضر به حمایت از دولت اوباما نخواهند بود.
برخی از این حوادث از جمله آتشسوزیهای عرصههای طبیعی قابل پیشبینی بوده و خسارات ناشی از آن میتواند بسیار کمتر از آنچه در کشور اتفاق میافتد باشد.
در صورتی که باید گفت براساس آمار علمی.
وی اعلام کرد: نظر به اینکه آخرین مهلت ثبت اطلاعات در سامانه یاد شده تاریخ ۲۸ فروردینماه است یادآور میشود، عدم ثبتنام در این سامانه منجر به عدم صدور مجوز فعالیت و یا در صورت فعالیت موجب توقف فعالیت واحد کاری مربوطه خواهد شد.
در این هنگام بود که حضرت امام خمینی (ره) با مشورت مشاوران خود همچون آیت الله خامنه ای و مرحوم آیتالله هاشمی رفسنجانی به این تصمیم رسیدند تا ارتش در ایران تثبیت شود و از کشورمان دفاع کند.
وی اظهار داشت: با اجرای تعداد ۲۵۰ مورد تارنمای مجرمانه را شناسایی و در این راستا ۴۵ فقره پرونده برای تارنماهای مجرمانه فعال در این استان تشکیل شد.
چون نقش آنها در سیاستگذاری اقتصادی سرنوشت اقتصادی ۸۰ میلیون مردم ایران را تحتتاثیر قرارداده است و چون حاکمان سیاسی به این افراد بهعنوان کارشناس اقتصادی اعتماد کردند.
او بیان کرد: همچنین در این جلسه پیشنهاد سازمان نظام پزشکی و شبکه درمان برای نامگذاری خیابانی به نام پزشک و پیشنهاد سازمان ستاد اقامه نماز برای نامگذاری خیابانی به نام نماز مورد بحث و بررسی قرار گرفت.
همین2020 به درک واصل خواهی شد.
لاری افزود: متاسفانه در طول ۲۴ ساعت گذشته، ۴۶۱ بیمار کووید۱۹ جان خود را از دست دادند و مجموع جانباختگان این بیماری به ۴۰ هزار و ۵۸۲ نفر رسید.
همچنین هیچ گاه اعضو یا اعضایی از وزارت ورزش و جوانان در مجامع انتخابات فدراسیون فوتبال به عنوان نامزد در انتخابات شرکت نکرده است.
البته، خیلی حیف شد!
اما اگر وقتی کاملا سرد نشده است آن را دوباره گرم کنیم، نیترات موجود در چغندر به نیتریت تبدیل میشود که سمی است.
وی افزود: تاکنون ۶ مرکز جامع درمان و باز توانی معتادان در کشور راهاندازی شده و دی ماه امسال نیز ۲۰ مرکز دیگر راه اندازی خواهند شد.
خبرگزاری یونهاپ از توافق کره جنوبی و آمریکا برای برگزاری رزمایش تابستانی دو طرف به صورت محدود به دلیل شرایط بحران ویروس کرونا خبر داد.
با این وجود، رژیم صهیونیستی چه در میان گروههای مقاومت و چه در میان ملت فلسطین هیچگاه موفق به کسب مشروعیت نشد.
کارگردان «شبانه روز» با اشاره به اینکه فیلم کوتاه سوم مورد علاقهاش «تو هنوز اینجایی» است، گفت: فیلم از همان نمای آغاز با طراحی صدا و نور، کدی به ما میدهد، یعنی به ما میگوید که قرار است خودتان را به جهان ذهنی شخصیتها نزدیک کنید.
وی در ادامه درباره تعداد اعضای مجمع گفت: در خصوص تعداد اعضای مجمع که با شیب ملایمی به جهت رعایت اصول ورزش فوتبال و همچنین مشارکت واقعی اعضا، افزایش خواهیم داشت از جمله سهم حضوربانوان نیز در این بخش بیشتر شده است.
اگر ظرفیت این سالنها که بیشترشان در مکانها اجارهای برپا شدهاند از بین برود، در دوران پسا کرونا، دیگر از شبهای گرم تئاتری تهران خبری نخواهد بود.
کنترل کرونا باید با توجه به تعداد تستها انجام بشه.
ما در این شرایط باید با کرونا، داوری و شرایط اقتصادی بجنگیم.
وی اضافه کرد: برای کنترل شیوع و انتقال بیماری کرونا در سطح کشور، طرح فاصله گذاری اجتماعی اجرا می شود؛ با این حال برای ایجاد امنیت روانی و آرامش مردم درباره تامین کالاهای مورد نیازشان تدابیر لازم به کار بسته شده و جای نگرانی نیست.
۸- پس از فاجعه آبرفان در ۱۹۶۶ که براساس گزارشها یکی از بزرگترین پشیمانیهای دوران سلطنت ملکه الیزابت دوم است، در بازدید از این شهر یک کت چهاردگمه قرمز پوشید.
او اگرچه کارمند بود، اما اوضاع مالی خوبی داشت.
به گزارش فرارو، بدین ترتیب مسافرانی که در آینده به ماه سفر میکنند؛ قادر به عکاسی از سوژههای موردنظر خود و انتشار آنها در شبکههای اجتماعی خواهند بود.
کشورها تابع منافع منطقه ای شان هستند وقتی ببینند که منافع منطقه ای شان درخطر است مودب تر و عاقلانه تر برخورد می کنند.
شما نگاه کنید الان لاریجانیها کجا هستند؟
مقدار ذخیرهسازی روی آب، برای مقابله با مازاد عرضه موجود ناشی از کاهش تقاضا به دلیل همهگیری ویروس کرونا، نسبت به دو هفته گذشته دو برابر شده است.
به گزارش همشهری آنلاین، نیوهمپشایر یکی از نخستین ایالتهایی بود که شهروندان دو روستای آن در دقایق ابتدایی بامداد سهشنبه به وقت ایالات متحده پای صندوق رفتند و رای دادند.
گرگان- مدیرکل بنیاد مسکن گلستان گفت: در ۲۷ بخش گلستان طرح منظومه روستایی بررسی شده که نقشه اجرایی فرادست دستگاه های اجرایی خواهد بود.
این بازی مهیج کمی سخت است و برای یادگیری هم نیاز به همراهی یک استادکار بازی دارید!
دیلی بیست گزارش کرد، جولیانی تلاش کرد برای این اتهامات زمینه ایجاد کند.
جان بولتون درباره این تماس نوشته است: «ترامپ گفت بهزودی بیانیهای درباره ایران صادر میکند و از او در حالت تقریبا بچگانهای پرسید که آیا شی میخواهد بداند تصمیم او چیست.
الان مشغول کنسل کردن رزروهای تعطیلات نوروزی و عودت پول مردم آنهم بهطور کامل هستیم.
، فلسطینیها با برگزاری اعتراضآمیز علیه معامله اقدام به آتش زدن عکس دونالد ترامپ جمهور این کشور کردند.
سالن سوره در راستای اجرای موسیقی نواحی، در سانس نخست میزبان دو گروه عاشیقهای تبریز به رهبری حسن اسکندری و راست موغام تبریز به رهبری شهریار صدیق و حسین صبا است و در سانس دوم شب موسیقی سیستان و بلوچستان را میزبانی خواهد کرد.
تصور این بود که حتما اشتباهی از نظر شماره کارت صورت گرفته چرا که این مسدودی شامل تمام حسابها نشده بود.
اما احتمالا نمیدانید عادتهای روزانه، مصرف برخی از محصولات و شرایط محیطیای که حتی فکرش را هم نمیکنید، میتوانند مخفیانه صدمات زیادی به پوست شما وارد کنند و منجر به آسیب به پوست شما شوند.
بازیهای ساختنی؛ در این گونه بازیها، خلاقیت افراد صرف ساخت و ایجاد میشود «گِل بازی» معروفترین شکل این بازی است و مجموعه اسباببازیهای «لگو» مبتنی بر این طیف از بازیها ساخته شدهاند.
باید مشخص شود چرا آستانه تحمل مردممان در مقابل مشکلات در این حد پایین آمده است که به فکر حمل یا نگهداری سلاح بیفتند؟
؛ سید مصطفی هاشمی طبا، رئیس سابق سازمان تربیت بدنی درباره درخواست ایران برای میزبانی جام ملت های آسیا ۲۰۲۷ گفت: ما از نظر توانایی اجرا و مدیریت این امکان را داریم.
در ابتدا کار از ارائه آموزش های لازم به شهروندان آغاز می شود و به ترتیب پیش می رود.
او در سال ۲۰۱۹ راهی را ادامه داد که فوتبال قطر سالها برای رسیدن به آن تلاش میکرد.
وزیر خارجه سوئیس که در حال حاضر در ایران حضور دارد در پیامی در توئیتر به مراسم امروز در تهران درباره بزرگداشت ۱۰۰ سال رابطه دیپلماتیک با ایران اشاره کرد.
فارس نوشت: امیر قلعهنویی به شاگردانش در گلگهر اطمینان داد فصل جدید سرمربی آنها خواهد بود و به استقلال برنمیگردد.
وی گفت: اگر جمهوری اسلامی ایران کرونا را خوب مدیریت کند آبرویش حفظ می شود اما اگر خدای نکرده شکست بخوریم آبرویی برای هیچ کسی نمیماند و همه در یک کشتی هستیم.
مدیرکل سابق تبلیغات اسلامی استان زنجان اظهار داشت: مرجع بزرگ شیعه مرحوم آیتﷲ العظمی نیز خویی از جمله مراجعی بود که فعالیتهای عمرانی را به سایر کشورها نیز گسترش داد.
به گفته پلیس فرانسه، یک مهاجم ناشناس با چاقو به یک نفر در حومه پاریس حمله کرده و وی را به قتل رسانده است.
رئیس قوه قضاییه گفت: بسیج حقوقدانان میتواند با آموزش همگانی و افزایش اطلاعات حقوقی مردم دستگاه قضا را در پیشبرد ماموریت هایش کمک کند.
او عالمانه به برخی حوزهها وارد شده است.
مربی استقلال تاکید کرد: در اواخر بازی به یکسری بازیکن جوان میدان دادیم و به تعدادی از بازیکنان استراحت دادیم.
برای رضا آذری، مرتضی تبریزی و انصاری آرزوی سلامتی و موفقیت می کنم و آنها دوستان ما هستند.
وی اضافه کرد: شدیدترین مرحله تحریم نفت در برابر غذا بود اما الان در شرایطی هستیم که این بیانصافها و دژخیمان حتی برای غذا و دارو اجازه فروش یک قطره نفت را نمیدهند و اگر هم به فروش می رسد امکان تبادل مالی نباشد.
شریعتمداری ادامه داد:« ما دلسوز و علاقهمند به جامعه کارگری هستیم.
باید بلافاصله موضوع را به اولیای مدرسه یا والدین خود بگویند و از ماسک برای حفظ سلامتی خود و دیگران استفاده کنند.»
شاخص بورس در هفته چهارم فروردین ماه بیش از ۴۸ هزار واحد رشد، معادل ۸ درصد افزایش یافت.
آن بمب کنار جادهای حوالی موصل، من توی جاده نبل و الزهرا کورنت خوردم!
هفته گذشته برای اینکه دونالد ترامپ بتواند در مقابل کلیسایی در نزدیکی کاخ سفید عکسی با انجیل بگیرد، پلیس ایالت واشنگتن، در میان تظاهراتکنندگان گاز اشکآور پرتاب کرد.
بعضی اوقات شروع به کار در یک باشگاه جدید و نشان دادن همه توانایی های یک بازیکن برایش دشوار است و اینکه متوجه شوید بازی کردن در یک باشگاه بزرگ مثل رئال مادرید چه معنایی دارد کمی طول می کشد.
ما البته در فوتبال ایران یک بازیکن اینطوری دیگر هم داریم که خیلی به چشم نمیآید.
این در حالی بود که خانواده رومینا در دادسرا حاضر شده و در همان روزهای اولیه اعلام کردند شکایتی از مرد جوان ندارند.
بلافاصله دستور توقف خودرو صادر و راننده که قصد فرار داشت با سرعت عمل پلیس متوقف و دستگیر شد.
ایسنا نوشت: در شهریورماه سال جاری دهک دهم با افزایش ۴۴.
همچنین، رئیس دانشگاه علوم پزشکی مازندران از اعمال ۱۳ محدودیت جدید برای مهار کرونا ویروس در استان خبر داد و گفت: این محدودیت ها این هفته نیز تداوم می یابد.
تسنیم نوشت: آرش بادپا از اولین تجربهاش با جلیل سامان میگوید و "زیرخاکی" که حال و هوای دهه ۵۰ را زنده کند.
وضعیت مالی خوبی داشتی؟
بررسی سهم اشتغال ناقص جمعیت ١٥ ساله و بیشتر نشان میدهد که در زمستان ١٣٩٨، ۱۰,٤ درصد جمعیت شاغل، به دلایل اقتصادی (فصل ، رکود کاری، پیدا نکردن کار با ساعت بیشتر و…) کمتر از ٤٤ ساعت در هفته کار کرده و آماده برای انجام کار اضافی بودهاند.
این در حالیست که ارزش تقریبی عرضه حدود یک درصدی سهام، عددی معادل ۹۷ میلیارد تومان است که طبق قانون یک درصد از فروش به حساب سازمان خصوصی سازی و مابقی آن به خزانه دولت واریز خواهد شد.
شاهرودی مبلغ قرارداد هاشمینسب را لو داد!
ما بعد از مدت ها تحقیق و بررسی به این مهم رسیدیم که با یاری گرفتن از وب سایت چوبکده ایرانیان شما می توانید محصولات متمایز و لاکچری خود را بدون اینکه مشابه آن را جای دیگری ببینید خریداری کنید.
وی در پایان گفت: پلیس راه استان در کنار سایر دخیل در امر به صورت فعال مجری مصوبات ستاد مقابله با برای حفظ سلامت عمومی در جامعه است.
از طرف دیگر در کشور ما علاقه به کتاب بهگونهای آرام رو به افول بود.
معمولا بودجهها ۱۱۰ درصد تخصیص پیدا میکند.
چه ترامپ انتخابات آمریکا را ببرد که شرایط بر ما سختتر خواهد شد و چه ببازد که سهلتر، راهحل فائقآمدن بر مشکلات در داخل کشور نهفته است.
در تمام سواحل کافه رستوران های مختلفی وجود دارد و می توانید انواع غذاهای محلی و ملل را سفارش دهید.
نتیجه این رویداد ایجاد سازوکار بینالمللی واکسن به نام «کواکس» زیر نظر WHO و بنیاد بیل گیتس شد.»
تلویزیون یک مدیر در رأس کار دارد که به عنوان ریاست سازمان صداوسیما مدیران دیگر را انتخاب میکند و مدیران دیگر با نظر و صلاحدید رئیس سازمان و لحاظ کردن نظریات مردم کار میکنند، اما نه تصمیمگیری با نظریات مردم.
خودم که پیش از شروع بازی به کتابهای تاریخی مراجعه کردم چیز زیادی دستگیرم نشد اما آقای میرباقری اعتقاد داشت که او با یزید مراوده نزدیکی داشته و تحت تأثیر شخصیت یزید که به فلسفه علاقهمند بوده، اهل فلسفهبافی شده است.
شکل گرفت اما کمتر به بحث ضررها و زیانهای شرکتهای هواپیمایی پرداخته شد.
بر اساس تصمیم خانواده استاد شجریان، خسرو آواز ایران در جوار فردوسی در مشهد آرام میگیرد.
٭ چهار دیگر، راه بازگشت انتقادی (بازگشت واساختی به اصل خویش: اصلی همواره در شدن و صیرورت) است.
خبرنگار ایتالیایی اذعان داشت بعد از دوران عجیب حضور آندره ا استراماچونی در ایران، حالا ممکن است یک سرمربی ایتالیایی دیگر نیز راهی این کشور شده و این بار هدایت تیم ملی ایران را بر عهده گیرد.
روی دو اشتباه گل خوردیم.
اکثر تخت های بیمارستانی در بخش مراقبت های ویژه نیز پر شده اند.
حالا که شما لطف میکنید و کاری را برای دیگران انجام میدهید، چرا حس خوبی هم به آنها هدیه نمیدهید؟
رضا کریمی، مدرس دانشگاه، سخنران پایانی این نشست مجازی بود که گفت: با مطالعه این کتاب میفهمیم که حقیقت شهادت در این جمله است که شهید نظر میکند به وجه الله.
یاوری متذکر شد: در قرارگاه جرایم خاص بر امور پیشگیرانه و فرهنگی نیز توجه شده است تا از تکرار جرم توسط این بزهکاران جلوگیری به عمل آید که امیدواریم از رهگذر مقابله با این جرایم، اقدامات پیشگیرانه نیز با قوت دنبال شود و شاهد کاهش بروز این جرائم باشیم.
در نتیجه پسران نوجوان وی مجبور شدند تمام کارهای پخت و پز و نظافت خانه را برعهده بگیرند.
ارتش روسیه و ترکیه در تماس مداوم هستند و تدابیری برای انتقال زخمی شدگان به ترکیه اتخاذ شده است.
برای هر دو کشور چنین قراردادی می تواند مبادله ای برد-برد باشد که بر اساس آن هم تهران از تحریم ها به سلامت عبور کرده و ضربه های ترامپ بی اثر شود و هم چین از نظر ژئوپولتیک در موقعیت بهتری قرار بگیرد.
اما در طول سال و به دلیل تبخیر آب، بخشی از این تالاب دوباره آب خود را از دست داد.
سلطان زوی با بیان اینکه شهرداری کابل توجه بسیاری به کنترل جمعیت و به وجود نیامدن ازدحام دارد، یادآور شد: تهران و کابل نزدیک به گسلهای زلزله هستند و این دو شهر باید در موضوع ساختمان سازی و مهندسی ایمنی ساختمانها توجه بسیاری داشته باشند.
تابستان فصل لباسهای خنک و آزاد و رنگارنگ است.
یعنی برخلاف گذشته که به دلیل حجم زیادی از فایلهای املاک در یک منطقه به راحتی بالا یا پایین بودن قیمت پیشنهادی املاک از میانگین قیمت منطقه قابل تشخیص بود اما اکنون حجم فایلهای پیشنهاد به میزانی کاهش پیدا کرده که امکان تشخیص چنین محدوده قیمتی وجود ندارد.
اگر هم مجبور شوند که بپذیرند میگویند این در نتیجه سیاستهای روحانی، خاتمی و حتی هاشمی رفسنجانی است که سی سال قبل قدرت داشته است.
وی تصریح کرد: نخستین برداشت عضو در سال ۹۹ بامداد امروز سهشنبه ۱۲ فروردین با ایثار خانواده ابوالفضل مباشری رقم خورد.
با پر شدن ظرفیت بخش دولتی؛
دولت ترامپ درباره توافق سوم نیز مردد است.
اگر برای کسری بودجه فکری نکنیم، فشار تورم روی دوش مردم می ماند.
منظور یحیی کدام کارمند در باشگاه پرسپولیس بود؟
درباره تفکیک فضاهای اختصاصی برای بانوان سؤال من این است که آیا برای آقایان فضای اختصاصی وجود دارد؟
وی گفت: تا کنون ۴۳۲ هزار و ۳۲۹ آزمایش تشخیص کووید۱۹ در کشور انجام شده است.
شاید یک هفته قبل از شهادت ایشان بود، چون جهان آرا در عملیات ثامنالائمه در هواپیمایی بود که به تهران میآمدند.
ربیعی اما تاکید کرد که روحانی اصلا نگفته که «خبر خوش» در راه است.
تعریف شما از یک جوان مسلمان و خصوصیّات او چیست؟
همچنین طبق گفته لاری، ایران ۱۰ درصد از واکسن مورد نیاز خود را با عضویت در کووکس تهیه خواهد کرد و ۱۰ درصد نیز از شرکتهای خصوصی در سایر کشورها از جمله هندوستان خریداری خواهد شد که این سفارشات در وبسایتهایی همچون اکونومیست درج نمیشود.
نقش کلیدی دولتها، حمایت از آسایش مردم، بهویژه در شرایط اضطراری مانند شیوع و همهگیری ویروس کرونا است و برای این منظور صندوق بینالمللی پول، ۵۰ میلیارد دلار را برای کمک مالی سریع و اضطراری به کشورهایی که از این ویروس آسیب دیدهاند در نظر گرفته است.
بصورت حضوری در تهران ،سید خندان یا بصورت آنلاین از طریق سایت کانون بورس(دوره آنلاین پخش زنده و همزمان دوره حضوری می باشد و یا تهیه پکیج دوره جامع بزرگان بورس که فیلم برداری شده از دوره های حضوری گذشته می باشد.
همه از گرانی، درگیری، استرس و افسردگی رنج میبرند.
یک هواپیمای اوکراینی که صبح چهارشنبه تهران را به مقصد کییف در اوکراین ترک میکرد حوالی پرند به دلیل حادثه آتش سوزی سقوط کرد و تمام ۱۷۰ سرنشین آن جان باختند.
او هنگام شهادت فرمانده محور عملیاتی لشکر انصار بود و در سال ۹۳ به عنوان "شهید شاخص" در تیپ ۳۲ انصارالحسین (ع) معرفی شد.
آذربایجانغربی، براساس آخرین آمارها، تراز آبی دریاچه ارومیه با ۷ سانتیمتر کاهش نسبت به مدت مشابه سال گذشته به ۱۲۷۱.
کمیسیون شوراها، امنیت، فرهنگی و اجتماعی نیز باید بر روی جنبههای سیاسی اجتماعی موضوع کار کنند.
به همین سیاق سرانه مصرف واقعی دولت از عدد ۱۰۰ در سال ۵۵ به عدد ۴۰ در پایان سال ۹۷ رسیده است.
استفاده از آب زنجبیل حتی در کاهش و حذف چربیهای شکم و پهلو بسیار موثر است.
مسئول سازمان بسیج سازندگی سپاه روحالله استان مرکزی اظهار کرد: ۲۹۰ واحد مسکونی محرومان این استان که در سیلاب بهار پارسال تخریبشده بود از سوی جهادگران این نهاد انقلابی بازسازی شد و به بهرهبرداری رسید.
تسلط او به زبان عربی و انگلیسی باعث میشود در شرکتی که با ایران در ارتباط بود به عنوان مترجم مشغول به کار میشود و در زمان جنگ سوریه، او با وجود بازگشت خانواده به ایران، در سوریه میماند.
چه رای مسخره ای دادن.
آشناگر خاطرنشان کرد: تقویت فناوری و دانش بومی موجب رفع موانع تولید و جهش تولید میشود و باید این رویکرد تقویت شود.
ما اعتقاد داریم هر چه قانون میگوید باید اعلام شود و خود را تابع قانون میدانیم.
۱- مسائل روانشناختی، واجد هویتی با آزمون و خطا بوده و بنابراین، موارد تقدیمی، اطلاق تام ندارد.
اخیرا نیز بر خلاف رویه گذشته، پس از انجام حملات تجاوزکارانه، وزیر دفاع این رژیم در گفتگوهای رسانهای ضمن پذیرش مسئولیت عملیات انجام شده بر ضرورت خروج نیروهای مستشاری ایران که با دعوت رسمی دولت قانونی سوریه در این کشور حضور دارند تاکید میکند.
مجموع بیماران کووید۱۹ در کشور نیز به ۲۲۲ هزار و ۶۶۹ نفر رسیده و متاسفانه در طول ۲۴ ساعت گذشته، ۱۴۴ بیمار کووید۱۹ جان خود را از دست دادند و مجموع جان باختگان این بیماری به ۱۰ هزار و ۵۰۸ نفر رسید.
البته چون آستان قدس رضوی مستقیما زیر نظر بیت رهبری فعالیت میکند، درباره فعالیتهایش با دولت سروکاری ندارد و تمام حسابوکتابهایش را اگر لازم باشد، با بیت رهبری در میان میگذارد.
پس از آن نیز در سال ۹۴ در اولین سفر روحانی به آذربایجان شرقی، رئیس جمهور خبر از اتمام پروژه آزادراه ۲۲ کیلومتری تبریز سهند تا پایان سال ۹۵ داد ولی بازهم خبری از تکمیل این بزرگراه نشد.
رسانههای غربی همچنین گزارش کردند که همزمان با ادامه تنشهای سیاسی درباره شمارش آرا در انتخابات آمریکا، معترضان در شهرهای نیویورک، شیکاگو، پورتلند و فیلادلفیا تظاهرات کردند و پلیس ضمن برخورد، دهها نفر را تاکنون بازداشت کرده است.
پیشوای مذهبی ارامنه اصفهان و جنوب ایران در پیامی شهادت سردار سپهبد قاسم سلیمانی را تسلیت گفت.
۳۹۸۹ دلار کانادا اعلام شد.
«بازگشتِ احمد» به تنهایی پتانسیلِ تبدیل شدن به جذاب ترین و شگفت انگیزترین فیلم سینمایی و یا سریال تلویزیونی پرمخاطب را پیرامون فرجام قصۀ این شیرِ در زنجیر داراست.
این نوع از برگزاری ظرفیتی است که بعد از کرونا نیز میتواند ادامه پیدا کند چرا که به تحقق عدالت فرهنگی کمک میکند.
«رفت و آمدهای» عجیب در باشگاه استقلال/ آبیهایِ بی سر و سامان!
افزون بر این، دلار نیز در همان ابتدای روز تمایلات افزایشی از خود نشان داد و این موضوع نیز محرکی برای افزایش خریدها در بازار سکه بود.
من آنها را کنار گذاشتم و ورزش را شروع کردم.
اهواز- سرپرست دانشگاه علوم پزشکی اهواز با تأکید بر لزوم آمادگی خوزستان برای مقابله با ویروس کرونا در فصل پاییز، گفت: نباید برای مقابله با بیماری در این فصل غافلگیر شویم.
ایران، عربستان و آمریکا؛ سد راه اجرای توافقنامهای زیستمحیطی؟
همسر شاهرخ استخری این عکس را در اینستاگرامش منتشر کرد.
وی افزود: مردم قطعاَ گلایهها و دغدغههایی دارند و این وظیفه مسئولان را سنگینتر میکند که حتما خواستههای مردم را گوش داده و امیدواریم مجلس بعدی تمام تلاش خود را برای برطرف کردن دغدغه مردم انجام دهد.
شخصیت بهدلیل ترسوتر بودن و اضطرابی که بهخاطر فراریدادن سربازان دارد، چندینبار خواب دستگیری و مجازات را میبیند.
در شبانه روز گذشته89 تن جان باختند تا شمار کلی فوت شدگان به رقم 3,590 تن برسد.
اصلانی تصریح کرد: نرخ افزایش اجارهبها برای امسال از سوی وزارت راه و شهرسازی ثابت و اعلام خواهد شد.
وی تاکید کرد: فعلا نسبت به ممنوعیت تردد وسایل نقلیه در داخل شهر تصمیمی اتخاذ نشده است و پیشنهاد توقف فعالیت مترو و حمل و نقل عمومی به ستاد ملی داده شده که فردا در جلسه ستاد ملی مبارزه با کرونا مطرح و بررسی خواهد شد.
در گفتوگو با ایسنا این مطلب را عنوان کرد.
قطر میزبان بزرگترین تاسیسات ارتش آمریکا در خاورمیانه است و هشت هزار نیرو و کارمند غیر نظامی آمریکایی در قطر حضور دارند.
عضو پیشین شورای پول و اعتبار با اشاره به کاهش هزینه چاپ اسکناس، گفت: تدبیر بانک مرکزی برای کمرنگ کردن صفرها بسیار خوب است، در نتیجه این سیاست مردم برای پولهای خُرد خود اعتبار و ارزش قائل میشوند.
بویژه هواداران شریف که شایسته بهترین ها هستند.
ترامپ مدعی شد: اولین تماسی که در صورت پیروزی در انتخاب دریافت خواهم کرد از طرف ایران خواهد بود که میگویند "میتوانیم به توافق برسیم؟"
وی تاکید کرد: آزمون سراسری سال ۱۳۹۹ در تاریخهای ۱۲ و ۱۳ تیرماه ۹۹ در حوزههای امتحانی مربوط، برگزار خواهد شد.
پیشکسوت آبی پوشان گفت: فولاد حتما با مس تفاوتهای چشمگیری دارد و استقلالیها به سادگی که بر مس غلبه کردند نمیتوانند فولاد را هم شکست دهند.
نگاه ما از درون هرگز اینطور نیست.
در بحران کرونا تقریبا در همه دنیا جامعه مدنی عملا نتوانست به دولتها کمکی بکند و دولتها برای حل این چالش دستتنها ماندند.
طبق ادعای نشریه اکیپ فرانسه حالا انگار پیشنهاد جدیدی به مهدی طارمی داده شده و مهاجم ایرانی ریوآوه یکی از گزینههای تقویت خط حمله تیم بوردو فرانسه به حساب میآید.
ترامپ گفت فردا صبح کشور شما را بر سر شما خراب میکنم و پنجاه و دو نقطه را می زنم.
در حقیقت دشمن به پشت خیمه ما رسیده بود؛ نه آنکه ما به خیمه دشمن رسیده باشیم.
سرمایهگذاران به این اعتماد رسیدند که ارائه محرکهای اقتصادی از سوی دولتها میتواند به بهبود اقتصادی که از همهگیری ویروس کرونا در جهان آسیبدیده، کمک کند.
کاری که به گفته او «تخلف آشکار» بود.
اما همه اینها دلیل نمی شود که ما صدها شرکت فعال در بازار فرابورس را نادیده بگیریم.
خدا را شکر در حال زندگی هستم.
ما دست از شمال رفتن برنمیداریم!
روزی که مورینیو، گواردیولا را خُرد کرد!
وزیر خارجه ترکیه روز شنبه تلفنی با وزیر خارجه جمهوری اسلامی ایران درباره روابط دوجانبه و حواشی ایجاد شده بر سر شعرخوانی بحثبرانگیز رئیسجمهور ترکیه گفتگو کرد.
آن هم در روزگاری که «کرونا» به کمین نشسته است.»
دختر جوان میگفت که داروهایی که ایرج بهعنوان قرص لاغری به او میداده مخدر شیشه بوده و همین باعث شد که وی به شیشه معتاد شود.
، محمدرضا شانه ساز، در خصوص داروهای مورد نیاز بیماران مبتلا به داروهایی که برای بیماران تجویز میشود ۵ برابر مصرف معمول سالانه بوده است.
پس ارشد چی میشه.
محمد مهدی گویا، رئیس مرکز بیماریهای واگیر وزارت بهداشت درباره «شیوع بیماری کرونا در کشور»، گفت: موارد مشکوک با موارد قطعی فرق میکند.
من در هیچ صنعتی در کشور سهم ندارم من جمله پتروشیمی، ولی افتخار این را دارم که ۴۰-۳۰ واحد پتروشیمی را به عنوان مدیر دولتی و مسئول نظام ایجاد کردم.
سرویس بهداشت همگانی انگلیس سرفههای خشک و مداوم را یکی از اصلیترین علائم ابتلا به کووید ۱۹ معرفی کرده است.
بسترسازی مناسب و پاسخ به نیازهای شهر هوشمند از اهداف برگزاری این نمایشگاه عنوان شده است.
ایران در دوران دفاع مقدس تحت شدیدترین تحریمهای تسلیحاتی قرار داشت.
به گزارش همشهری آنلاین به نقل از ایرنا، «جمشید انصاری» پنجشنبه شب در گفتگوی تلویزیونی اظهارداشت: از این تعداد ۷ هزار نفر در وزارت بهداشت، درمان و آموزش پزشکی و مابقی نیز در سایر دستگاههای اجرایی جذب دولت میشوند.
، دونالد ترامپ در واپسین لحظات عمر دولت خود خیال حمله نظامی به ایران را داشته است.
به این ترتیب تریاژ از منزل مردم آغاز میشود.
وی بیان داشت: این جوان، قبل از رسیدن نیروهای امدادی توسط مردم به بیرون از رودخانه کشیده شد اما متأسفانه، علی رغم تلاشها فوت شد.
باقی قصههای خیابان ولیعصر(عج) در طبقه دوم این خانه روایت میشود؛ هم در اتاق دیروز و امروز خیابان ولیعصر(عج) هم در اتاق هنر و ادبیات آن.
رئیس کل سابق بانک مرکزی با اشاره به رشد ۴۰۰ درصدی قیمت ارز از ابتدای سال ۹۷ تاکنون و علل این رشد شتابان، به بانک مرکزی توصیه کرد جهت مهار قیمت ارز، کنترل معاملات فردایی را به دست بگیرد.
حتی غیر مسلمانان نیز نمی توانند پاکی روحی را که در این جنگ اسلامی در تحت لوای آن انجام گرفت انکار کنند.»
، در مطلبی نوشته است که مثبت شدن آزمایش کرونای ترامپ باعث شد در سرنوشت سازترین ماه انتخابات ۲۰۲۰ تردیدها به پیروزی دوباره ترامپ در انتخابات به اوج برسد.
وی با تاکید بر تقویت مسائل نظامی و علمی بیان کرد: امروز دشمن به این باور رسیده که اگر بخواهد علیه ایران حرکت نظامی انجام دهد، برایش گران تمام میشود که این امر ناشی از قدرت گرفتن ایران در زمینه نظامی است.
رئیس سازمان صمت استان قزوین خبرداد؛
هنوز دارید درباره نکات و محاسن «مسجد رهبر» صحبت میکنید.
تایید واکسن روسی کرونا: نجاتبخش دنیا یا تصمیمی نسنجیده؟
به این ترتیب با محاسبه واحدهای فعال و غیرفعال، بخش خدمات حوزه تعاون خراسان رضوی سه هزار و ۵۳۳ شرکت تعاونی، بخش صنعت سه هزار و ۵۰ واحد و بخش کشاورزی دو هزار و ۶۴۹ شرکت تعاونی دارند.
امیدوارم فردا بازی خوبی را شاهد باشیم زیرا سپاهان تیمی بزرگ و با شخصیت است.
امیدوارم هواداران برای ما دعا کنند و این بازی سخت را با موفقیت پشت سر بگذاریم.
سخنگوی وزارت امور خارجه در حساب کاربری خود در توییتر نوشت: به رغم ادعاهای واهی آمریکا که مواد دارویی و غذایی تحریم نیستند؛ عملا راه هرگونه نقل و انتقال بانکی را در این زمینه بستند.
کشاورزان شهرستان سنقروکلیایی بدون توجه به هشدارهای وزارت بهداشت درباره پرهیز از هر گونه اجتماع به منظور پیشگیری از کرونا در صف دریافت کود شیمیایی ایستادهاند.
جاناتان آلن، معاون سفیر انگلیس هم در این نشست گفت: تعهد ما به برجام همچنان قاطعانه باقی مانده و حمایت از ثبات منطقهای در خط مقدم سیاست ماست.
در نهایت در پایان جلسه به این نتیجه رسیدیم که یک دستگاه واحد و قانون جامع و ردیف بودجه پایدار و قوی برای رسیدگی به وضعیت زنان سرپرست خانوار در کشور نداریم.
پس از انجام تست PCR در اولین جلسه تمرینی شهرخودرو در مشهد، تست کرونای ۵ بازیکن این تیم مثبت اعلام و ابتلای آنها به کووید۱۹ تایید شد.
حجتالاسلام صفری، معاون فرهنگی اداره کل اوقاف استان فارس نیز در این نشست از اجرای برنامههای بقاع متبرکه در این ایام در فضای مجازی خبر داد و گفت: جشنهای دهه کرامت در بقاع متبرکه استان فارس با رعایت اصول و پروتکلهای بهداشتی برگزار میشود.
در تیم اورژانس کشور از پیش از شیوع بیماری تمهیداتی برای تیمهای عملیاتی ویژه اندیشیده بودیم.
وی میزان صادرات نان شیرین و شکلات را در سال گذشته در استان ۳۱۵ میلیون دلار عنوان کرد و گفت: در بحث کنسانتره و آبمیوه، ریشه و عصاره شیرین بیان و عصاره گیاهان دارویی کهگیلویه و بویراحمد ظرفیتهای بسیاری دارد.
پست انتقادی سرمربی تیم ملی فوتبال ایران در مورد بیماران واقعی!
بهنام بانی خواننده موسیقی پاپ که سال گذشته گلزنی او در ترکیب تیم هنرمندان و شادی ویژه اش بازتاب فراوانی داشت در بازی ستارگان هنر و ستارگان فوتبال شیراز با زدن یک سوپرگل در سالن فوتسال شادی جالب توجهی از خود نشان داد که سوژه کاربران مجازی شده است.
حرفش را مرتب و منظم نمیزد و من مجبور بودم مکرر از او سوال کنم.
مدتی بود که از او طلب داشتم اما چون مدرکی برای وصول طلبم نداشتم، نمیتوانستم کاری کنم.
جشنواره فیلم ونیز در اوضاع کرونا برگزار میشود؟
کادر درمانی در سراسر جهان، سربازان خط مقدم مقابله با کرونا هستند که با فداکاری، مشغول رسیدگی به بیماران هستند، در ایران اما، گروههای مختلف مردم توجه ویژهای به این افراد داشتهاند.
رئیس رژیم صهیونیستی ابتدا نتانیاهو و سپس گانتر را مأمور تشکیل ائتلاف سیوششمین کابینه این رژیم کرد اما هر دو در فرصتهای چهار هفتهای نتوانستند این کار را انجام دهند.
وی گفت: براساس مصوبه شورای سنجش و پذیرش دانشجو، مصاحبه دانشگاهها برای داوطلبان به صورت مجازی انجام میگیرد و نیازی به حضور داوطلب در دانشگاهها نیست.
این محله از گذشته چند زمین خاکی فوتبال داشت که جوانها و نوجوانها در آن فوتبال بازی میکردند.
به گزارش همشهری آنلاین، بعد از کشته شدن یک مرد سیاهپوست که در اختیار پلیس این شهر بود، اعتراضاتی در این شهر شکل گرفت.
مدیر حوزههای علمیه کشور ادامه داد: عمده این نوع اسناد مبتنی بر یک نگرش و رویکرد فلسفی است و این کار اندیشمندان است تا برای عموم شفافسازی کنند تا آحاد جامعه بدانند که دشمن با چه ابزارهای نرم و پنهانی میخواهد فرهنگ و تمدن را برباید.
معلمان بزرگترین مشکل شاد را قطع و وصل آن و خطاهای مکررش میدانند و میگویند کار با شاد برایشان فرسایشی و خستهکننده شده است.
وی در ادامه درباره حکم مصطفی سلیمی یکی از زندانیان فراری از زندان سقز که صبح امروز اجرا شده است، ادامه داد: حکم اعدام وی در سال ۸۳ در شعبه اول دادگاه انقلاب سقز صادر و در دیوان عالی کشور در تاریخ ۱۶ اسفند ۸۳ تأیید شده بود.
شوهرم که مردی میانسال از یک خانواده مرفه بود بهخواستگاریام آمد و با آنکه پدر بیمار و از کار افتادهام مخالفت میکرد، من تن به این ازدواج دادم تا باری از دوش خانوادهام بردارم.
مثل کاری که برای یارانهها اتفاق افتاد و با همان شیوه مسئله اعتراض برای ثبتنام خودرو هم قابل حل است.
در همین حال برخی از شرکتهای رسانهای را یک شرکت مخابراتی خریده تا بتواند با قدرت توزیع بالایی که دارد محتوایی محبوب و جذاب پخش کند.
این تصویر در جریان سخنرانی او در یک گردهمایی انتخاباتی در وینستون-سیلم در ایالت کارولینای شمالی به ثبت رسیده است.
تا حدودی سختافرازی را فراهم کردیم اما از لحاظ نرمافزاری و مدیریت هنوز بستر فراهم نشده بود.
اگه همه جهان متحد شود وکشور چین را تحت فشار قرار دهند تا دست از خوردن حیواناتی که اسلام انها حرام بداند بردارد من دیدم انها موشهای تازه متولد شده را زنده زنده خام میخوردن.
از آشنایی با همسرت بگو.
خیلیها از همان روزهای اولی که مطمئن شدیم هم رهایمان نمیکند، سازِ ناکوک زدند و با جملههایشان افتادند به جان بچه هیأتیها.
استقلال دنبال کسی رفت که قیمتش بیشتر از فکری است!
اظهار داشت: مجلس شورای اسلامی، در معنای مظهر اراده مردم ،چرا تعطیل است، آیا مجلس مظهر اراده مردمی نیست، که کمتر از چهل روز پیش با تمام مشکلات موجود، با حضور در پای صندوقهای رای، اراده خود را نشان دادند؟
به گزارش همشهری آنلاین به نقل از هلثدی نیوز میزان درد و ناراحتی که زنان هنگام زایمان حس میکنند، بسیار متفاوت است، بنابراین پژوهشگران در دانشگاه کمبریج در انگلستان تصمیم گرفتند تا علت اینکه برخی زنان درد کمتری را هنگام زایمان حس میکنند، دریابند.
گوجهفرنگی را نگینی کوچک و را هم پوست کنده و ریز خرد کنید.
سفیر جمهوری اسلامی ایران در پنجمین سالگرد انعقاد برجام در اظهاراتی توئیتری به مواردی اشاره کرد.
در آمریکا نیز صادرکنندگان از این وضعیت منتفع خواهند شد.
حتی اگر برگه ی رای را خط خطی می کرد.
همه او را میشناختند و میگفتند پاتوقش در کافهرستوران روستا بوده است.
او اعلام میکند این اولین باری است که اکانت بازی میفروشد و اطلاع خاصی از نحوه قیمتگذاری ندارد.
موضوعی که دبیرکل کمیته ملی المپیک هم آن را دور از ذهن نمیداند اما تاکید دارد که تصمیم IOC و اطلاع رسانی آن ملاک خواهد بود.
امیرمسعود هراتیان از جمله هنرمندانی است که موسیقی نزد هنرمندانی چون انوشیروان روحانی و سامان احتشامی فرا گرفته است.
۵ میلیون خانه خالی با اجرای قاطع قانون و در قالب اخذ مالیات از خانههای خالی به بازار عرضه خواهد شد که میتواند آثار خوبی داشته باشد.
وی ادامه داد: معاوضه ملک موکل اینجانب در تاریخ ۱۱ دی ۹۰ با طبری طبق مبایعهنامه ۱۴ میلیارد تومان معین شده است.
دبیر ستاد تنظیم بازار ادامه داد: در موضوع افزایش عمق ساخت داخل، مقرر شد ضریب وابستگی با برگزاری میزهای تعمیق ساخت داخل کاهش یابد، همچنین تولید تا ۳۰ درصد افزایش خواهد یافت و در تلاشیم تا تولیدات جدید را به بازار تزریق کنیم.
وی خاطرنشان کرد: حرف من این است که چرا سوالات ما درخصوص تبدیل وضعیتها اینطور تلقی میشود که ما مانع این امر هستیم.
حالا شاگردان افشین قطبی باید تمام تلاششان را بکنند تا با پیروزی در دیدار برگشت جواز ادامه حضور در لیگ برتر را بگیرند؛ در نهایت باید دید دوئل ایرانی ها به سود کدام تیم تمام خواهد شد.
اما در پرسپولیس نبودن یک فوروارد ششدانگ و نبودن یک هافبک طراح را احساس میشد و دفاعهای کناری پرسپولیس هم در حد پرسپولیس نیستند.
پاکستان بهتازگی آزمایش موفقیت آمیز موشک بالستیک «شاهین-2 »که دارای آخرین فناوری پیشرفته با قابلیت مجهز شدن به کلاهک هستهای است، را به اتمام رسانده بود.
دمشق اتهام های وارده در گزارش امروز تیم موسوم به تیم حقیقتیاب سازمان منع اشاعه تسلیحات شیمیایی را مردود دانسته است.
بیشترین تعداد بی سواد گیلان در شهرستان تالش است.
ایستگاههای کاری برای تیمهای ردیابی تماس کووید-۱۹ در شهر مونیخ آلمان برپا شده است.
به همین دلیل از ساعت ۱۶ عصر امروز به دلیل بالا رفتن کدورت و گلآلود بودن آب از ورود آن به تصفیهخانه جلوگیری و نسبت به پاکسازی و کاهش کدورت و افزایش دبی خروجی تصفیهخانهها اقدام شد.
طی ابلاغی از سوی استاندار البرز، علی نیازی بعنوان سرپرست اداره کل امور اداری و مالی استانداری البرز منصوب شد.
سهامداران خرد در شرایط بازارگرمی مراقب باشند گرمازده نشده و حالشان رو به وخامت نگذارد.
وی ادامه داد: با شهادت سردار سلیمانی، رستاخیز عظیمی در عراق و ایران به پاشد و عنوان «سردار دلها» از عمق احساس مردم بیرون آمد.
این گزارش، به دنبال اعلام ابتلای انگلیس به ویروس جدید این کشور به خاطر دیدار با بوریس جانسون قوت گرفته است.
کانون زلزلههای دماوند در ۵۰ کیلومتری شرق تهران قرار داشت و روی قطعه شرقی گسل مشا رخ دادهاند.
در کاگاه های عملی که ضمن دوره برگزار می گردد بورس آموزان زیر نظر استاد حاج علی و سایر اساتید و همراه با ایشان بازار را تحلیل کرده و سهام های سود آور را شناسایی می کنند.
وی ادامه داد : دختر جوان از من خواست تا با او قرار ملاقات بگذارم اما قبول نکردم تا این که با اصرارهای او قرار ملاقات گذاشتم و با خودرو دنبالش رفتم.
البته مخالفتهای کسانی که از وضع موجود منتفع هستند و کارشکنیها و فضاسازیهای شبکه در هم تنیده مفسدان و مجریان نیز ایجاد تحول را سختتر میکند.
به لحاظ امنیتی سپاه سیدالشهدا مسوولیت تمام مناطق استان تهران البته جز شهر تهران را برعهده دارد.
تیم فوتبال استقلال روز چهارم تیرماه در اهواز به مصاف فولاد خوزستان خواهد رفت.
اینکه آیا مجلس سهشنبه جلسه علنی دارد تا تصمیم بگیرد، موضوع این گزارش نیست؛ چالش اصلی اینجاست که آیا نمایندگان مجلس در این شرایط آمادگی گفتوگو کردن درباره آزادسازی قیمت بنزین براساس قیمتهای جهانی را دارند و مهمتر اینکه مردم با این تصمیم همراهی خواهند داشت؟
فدراسیون فوتبال اظهارات مالک باشگاه تراکتور را در محاکم قضایی پیگیری خواهد کرد.
حادثه اخیر در یکی از سولههای روی سطح رخ داده که به غنیسازی ارتباطی ندارد و بیشتر در امور تحقیق و توسعه به کار گرفته میشده است.
برای برون رفت از معضل موجود به نظر در ساده ترین حالت دو راه پیش بینی می شود.
در حدیث شریف آمده است که پیامبر فرمود: من پدر این امت هستم.
احمدزاده با گلایه از طولانی شدن پاسخ به نامههای شورا از سوی برخی دستگاهها، افزود: وضعیت سد معبر در داخل شهر بسیار نامناسب است در اجرای قانون در این زمینه همه باید برابر باشند.
گاهی نمیشه نوشت باید ایموجی گذاشت.
اما ترامپ با میل سیریناپذیرش برای پیروزی و رسیدن به خواستههایش، در حال آسیب رساندن به نهادهاست.
ما شادی کم داریم.
وی در واکنش به طرح این موضوع گفت: دوستان لطف دارند.
اگر کودکان مانند زمانیکه به مدرسه میرفتند نظم و ترتیبشان حفظ شود، بهترین عملکرد را خواهند داشت.
به خاطر دارم که در سال ۶۴ در یکی از استانها، استاندار و رئیس دانشگاه به این نتیجه رسیده بودند که خانمها باید به دندانپزشک خانم مراجعه کنند و آقایان باید به دندانپزشک آقا مراجعه کنند.
وی از دستگاههای مرتبط خواست تا به وعدههای خود عمل و برای تکمیل ۱۰ پروژه تلاش کنند و افزود: این طرحها در حوزههای عمرانی، طرحهای تولیدی در کشاورزی، صنعتی و خدمات بوده که اکنون نیمه تمام است.
شاید بهتر است قانونگذاران بالاخره پس از 11 دوره برگزاری فرآیند انتخابات، تغییری در بازه زمانی بررسی صلاحیتها که بسیار در انتخابات تاثیرگذار است، ایجاد کنند.
سایت کنفدراسیون فوتبال آسیا بعد از انتشار این گزارش، از کاربران خود خواست از ۵ بازیکنی که گلهای مهم و دقیقه آخر این بردها را زدند، یکی را به عنوان بهترین برگزیند.
که نتیجهاش این باشد؟
در ادامه این بیانیه آمده است: «همواره صراحت داشتهایم که از خروج آمریکا از برجام و احیای تحریمها متأسفیم.
«جدایی نادر از سیمین» را مثال زدید، «درباره الی» هم همین است، فیلم «خانه پدری» هم به شدت تلخ است ولی جهان اضافه و رویکرد خودش را دارد.
آدرس غلط میدهند تا برای اندکی شهرت، مردم را مقابل دزدیها و اختلاسها فریب بدهند»، از دروغپردازیهای رخداده گلایه کرد.
گفتم: شما با من کار دارید؟
بله، ما باید آزمایش را دوباره انجام دهیم.
ترامپ افزوده بود که اگر زنان و مردان بزرگ گارد ملی وارد نمیشدند، او بهتر از شهردار همتای خود در مینیاپولیس به نظر نمیرسید!
وی اظهار کرد: در سال ۹۹ قیمت مصوب خرید چغندر قند با رشد بیش از ۵۱ درصدی روبرو شده در حالی که هزینههای انرژی با افزایش قابلملاحظهای روبرو شده است.
درواقع همه آنها را برای کمک دعوت میکنند تا برداشت محصول در طول یک روز به پایان برسد.
افرادی که بلغور جوی دوسر فوری میخورند، گرسنگی کمتری دارند و در مقایسه با افرادی که جوی دوسر مصرف نمیکنند، کالری کمتری در وعده غذایی بعد میل میکردند.
ارزیابی شما از آن اتفاق چه بود؟
او هنگامی که تقاضا برای تجهیزات شرکت مایندری در میانه شیوع ویروس کرونا افزایش یافت، تولید را افزایش داد.
صدای «محمد رضا باهنر»، میرسلیم و حتی «احمد توکلی» چندان در جریان اصولگرایی شنیده نمیشود.
«اخبار؛ راهنمای کاربر» دیگر کتاب جدید دوباتن است که بهقلم همینمترجم توسط همینناشر به چاپ رسیده و همراه با «اضطراب جایگاه اجتماعی» به بازار عرضه شده است.
به سهیل مهدی و ناظر بازی در مسجدسلیمان مشکلات را گفتیم اما کسی گوش نکرد.
این اتفاق دور از ذهن نیست.
موضوعی که مبنای گفت و گوی ما با حجتالاسلام حسین مهدیزاده، پژوهشگر فقه حکومتی و مسئول میز نظریه اجتماعی فرهنگستان علوم اسلامی قم قرار گرفته و باوی درباره موضع انقلاب اسلامی نسبت به تحولات تکنولوژیکی که در حوزه حکمرانی در حال وقوع است را بررسی کردهایم؛
ما در خیابان صف موقعیت ویژهای داریم و باید اولویتمان حفظ بناهای تاریخی این محدوده باشد؛ جایی که مردم فارغ از هرگونه سر و صدای اتومبیل و تردد وسایل نقلیه میتوانند با خیال آسوده قدم بزنند.»
حال ترامپ خوش نیست و معلوم نیست که بتواند از کرونا جان سالم به در ببرد یا نه؟
وبسایتی که اگر چه رسما از آن محسن رضایی، دبیر مجمع تشخیص مصلحت نظام نیست اما به طور غیررسمی به ارگان رسانهای او معروف است.
هر عدد ماسک جراحی دوهزارو 200 تومان.
به هر حال آنها بدون اینکه مچشان گرفته شود به میزان زیادی موفق شدند.
پرندگان از فضای زیستی خودشان دور و در محیطهای بستهای که «امکان» ترک آنها را ندارند نگهداری میشوند.
این سامانه ناپایدار جوی سبب معابر شهری و خیابانها و آب رودخانهها و مسیلها در نواحی مختلف شده است.
موضوعی که در فقه ما هم هست، فقیه باید قبل از بحث، جواهر، مستند و وسائل را مطالعه کند تا بتواند یک نظر مثبت و قابل توجه را ارائه بدهد.
دستور استاندار یزد به دانشگاه علوم پزشکی؛
متاسفانه عدهای این دستاورد بزرگ را ساده انگاشتند و تصور کردند که به راحتی همهچیز مهار شد و دیگر کرونا نداریم.
خیلی ها نظرشان روی سرمربی ایرانی است.
زمانی که این کتاب منتشر شد، وزیر فرهنگ وقت، حکیم الملک، مقدمه ای بر آن نگاشت و به دانش آموزان دوره متوسطه توصیه کرد که از آن استفاده کنند.
اگر شجاع خلیل زاده به تیم قطری برود و پرسپولیس به جدایی بشار رضایت بدهد و یحیی گلمحمدی هم احیانا برای جدایی بازیکنی تصمیم بگیرد، آن وقت احتمال دارد میزان تغییرات به بیش از ۸۰ درصد نیز برسد.
ترامپ هشدار داد که "یک گروه بسیار ناراحت "سعی دارند مردم را از حق رأی محروم کنند.
متهم، مرد جوانی بهنام پدرام است که ۳ روز قبل از جنایت در یکی از اتاقهای هتل ساکن شده بود و دو روز بعد نیز همسرش فرانک به او ملحق شده بود.
نکته مهم دیگر در این زمینه نبود عدالت توزیعی در بخش تختهای مراقبت ویژه است و استانهای محروم که از قضا اینروزها در شرایط حاد شیوع قرار دارند، سرانه بسیاری پایینتری دارند و همین سرانه پایین در بخش تختهای مراقبت ویژه، امکان افزایش مرگ را بیشتر میکند.
پس از شکست بی سابقه و تاریخی آمریکا در شورای امنیت سازمان ملل متحد برای تصویب قطعنامه ضد ایرانی تمدید تحریم تسلیحاتی ۱۳ ساله ایران، پمپئو وزیر پمپاژ نفرت آمریکا در جهان تلاش برای فعال کردن مکانیزم ماشه را باادعای عضویت در برجام کلید زده است!
چند روز بعد ماشین بابک در حالی که کاملاً سوخته بود در فاصله چند کیلومتری کشف جسد پیدا شد.
چهبسیار آثاری که صرفاً بهواسطه اندیشه و سابقه ذهنی هنرمند و مردم انتخاب میشوند؛ خوشنویس و هنرمند برجسته احتمالاً موضوع را انتخاب میکند؛ نه کلمات یا فرم کلمات را؛ سپس هنر و توانایی خود را در راستای تبدیل آن اندیشه به فرمی زیبا و بدیع بهکار میبندد.
سیاست سقفگذاری بازارساز با هدف این است که با این تاکتیک موسوم به حراج هلندی، مدیریت نوسان را در دست بگیرد.
سی، یک گزارش محرمانه سیا در ۲۰۰۸ تخمین زده که طالبان از منابع خارجی به ویژه کشورهای حوزه خلیج فارس مبلع ۱۰۶ میلیون دلار دریافت کرده بود.
رامین رضاییان مدافع سابق پرسپولیس که رفاقت نزدیکی با مهدی طارمی دارد در صفحه اینستاگرام خودش تصویر جالبی منتشر کرده.
با یک ژنرالش بد بودند و ببینید چه کثافتکاریها کردند بر خلاف قوانین بینالملل.
الان دقیقا فرمون دست کیه؟
اگر دوچرخه در دنیای نشریات ایران، همچنان تنها و بیرقیب باشد، بعد از مدتی بیانگیزه میشود؛ داشتن رقیب، حتی برای مخاطب هم حق انتخاب ایجاد میکند.
سیامند رحمان قوی ترین ورزشکار پارالمپیکی جهان در اثر ایست قلبی از میان مان رفت و حالا در این دامنه زیبای کوه به خاک سپرده شده است.
رئیس فدراسیون تنیس روی میز با بیان اینکه این فدراسیون درخواستی بابت آغار به کار فعالیتهای این رشته نداده، گفت: فعلا هم تصمیمی برای ارائه چنینی درخواستی نداریم.
مثال میزنم، از نظر برخی آقای حسینی موقعی که وارد دولت احمدی نژاد شد یک چهره اصلاح طلب بود ولی الان با اصولگرایان نشست و برخاست می کند، این شیفت کردن های سیاسی را مردم چطور باید تحلیل کنند؟
اگر شرایط عادی شود قطعا تیم های ملی و همچنین والیبال می توانند در المپیک نتیجه خوبی برسند.
نخست وزیر تشیکلات خودگردان فلسطین همچنین خواستار ورود جامعه جهانی به مسأله تخریب خانههای فلسطینیان و تلاش آن برای توقف این سیاست رژیم صهیونیستی شده بود.
اشکنازی، با وجود این، اضافه کرده که به باور او تیم بایدن آگاه است که توافق هستهای حاصلشده در سال ۲۰۱۵ ضعفهایی داشته و تلاش خواهد کرد آنها را برطرف کند.
آنچه شدیدا مورد انتقاد نگارنده به عنوان یک فعال محیط زیست طی سالهای اخیر بوده، این است که بیشینه مواجهههای دولتی و حتی غیر دولتی با پدیده تالاب و حواشی آن یک غایب اصلی داشته و آن هم مردم محلی هستند.
تعریف شما از درمان و بهبود یافتگی در این بیماری چیست؟
نامش را سیستم مچینگ گذاشتهاند اما شباهتی به مچینگ واقعی ندارد.
زوراب پولولیکاشویلی ـ دبیرکل UNWTO ـ نیز پس از افتتاح این اجلاس توسط نخست وزیر گرجستان (جورجی گاچاریا) اشارهای داشت به دستاوردهای گردشگری در ۱۲ ماه گذشته و در ادامه تاکید کرد: «شروع دوباره گردشگری باید به درستی مدیریت شود.
سهامهای استرالیا هم رشد 0.66 درصد را پس از آنکه نخستوزیر این کشور چهارمین بسته محرک اقتصادی خود را برای ترمیم اقتصاد به گِل نشسته این کشور اعلام کرد، رشد یافت.
اما توسعه مراکز چند منظوره برای محله و شهر.
هزاران سکه، میلیاردها تومان، دهها هزار دلار و خودروی BMW بخشی از رشوههای پرداختی متهمان به سرکردگی اسدبیگی به محسن صالحی و سیدرسول سجاد است.
همچنین این افراد باید دو هفته دیگر در خانههایشان در قرنطینه بمانند.
بخشی از بسته حمایتی 9 میلیارد دلاری دولت جهت کمک به دانش آموزان آسیب دیده تحت تاثیر اپیدمی کووید-19 به شمار رفته و به منظور کمک به آنان در ادامه تحصیل، ایمنی، اشتغال تابستانه، پرداخت قبوض و پس انداز شهریه ترم پاییز خود، در نظر گرفته شده است.
اظهارات نقویحسینی که این روزها در شبکههای اجتماعی از یکسو با انتقادهایی بیشمار مواجه است و ازسوی دیگر حمایت در نوع خود کمسابقه اصولگرایان و رسانههایشان را به چشم میبیند، روز گذشته از سوی بسیاری از اصولگرایان پارلمان مطرح شد.
امینی بیان کرد: ضروری است شهروندان فقط بین ساعت ۲۱ الی ۲۳ زبالهها را از منازل خارج کنند و ما را در امر بهداشت و گندزدایی مخازن یاری دهند.
حالا و در همین رابطه دقایقی پیش مشخص شد که تیاگو سیلوا به شکل رسمی راهی استمفورد بریج شده و با چلسی قراردادی یک ساله که قابل تمدید خواهد بود، امضا کرده است.
سنگفرش ۲ طرف طرح به عنوان نخستین پیادهراه کلانشهر به دلیل عملیات اجرایی فاضلاب و کابل زمینی برق اجرا نشده که در صورت اجرا، این بخش هم تکمیل میشود.
وی در نهمین دوره انتخابات مجلس به عنوان نماینده به مجلس راه یافت.
در ادامه جلسه دادگاه قاضی متهم امیرعباس مصدق را به جایگاه فرا خواند.
این دیپلمات ارشد آمریکایی در خصوص تصمیمش برای استعفا اظهار داشت: «یک زمان خوب برای رفتن هرگز وجود ندارد.
چاکرالحسینی ادامه داد: ۱۵ واحد مسکونی شهری و روستایی در مهردشت و روستای فراغه نیز آماده واگذاری با شرایط ویژه از جمله پرداخت ۵۰ تا ۶۰ میلیون تومان وام به افراد واجد شرایط است.
از قبل هم این موضوع را میدانستیم و یک مقدار هم بدشانسی آوردیم.
نیازی نیست هدیههای گرانقیمت تهیه کنید؛ مخصوصا در این روزهای کرونایی که اوضاع اقتصادی کمی آشفته شده است.
افتتاح این پایگاه در آن موقعیت حساس و کلیدی و در این شرایط پر تنش منطقه بسیاری از سوالات و ابهامات را در میان تحلیل گران و رسانهها برانگیخته است.
برای حفاظت خودتان دست ها را مرتبا با موادضدعفونی کننده پایه الکلی یا آب و صابون بشورید و برای خشک کردن دست های خود از دستمال دستشویی یا خشک کن هوای گرم استفاده کنید.
، علی نیکزاد در یک برنامه رادیویی با بیان اینکه متأسفانه اطلاعات غلط راجع به طرح جهش تولید و تأمین مسکن مجلس به مردم داده میشود افزود: این طرح را کمیسیون عمران مجلس ارائه داده و دو فوریت آن نیز رأی بالایی در مجلس آورده است.
باور نمیکنید در دادسرا متهمان التماس میکنند که با قرار وثیقه آزاد شوند، ولی من التماس میکنم که مرا به زندان بفرستند.
رئیسی افزود: همه باید در برابر قانون نسبت به اعمال خود پاسخگو باشند و اینکه برخی افراد مدعی هستند مقامات آمریکا از مصونیت حقوقی ، برداشت سیاسی است که از نظر منطق حقوقی و قوانین بین مورد پذیرش نیست.
موضوع انرژی و همکاریهای نفتی میان دو کشور نیز از دیگر موضوعات مورد مذاکره دکتر ظریف با رییس جمهور کوبا آقای میگل دیاز کانل بود.
ژان ایو لودریان در ادامه گفت: «از نیروهای امنیتی در جنگ با داعش حمایت میکنیم.
همچنین تراکتور در حال حاضر یکی از مدعیان اصلی کسب عنوان قهرمانی در جام حذفی بهشمار میرود.
امروز اما فشار حداکثری به پایان راه خود رسیده، برخلاف تصور ترامپ، ایران نهتنها فرو نپاشید.»
امیدواریم هواداران یک بازی خوب و جذاب را ببینند و در پایان ما برنده بازی باشیم.
تعداد مشترکین آب شهری در استان لرستان ۴۱۸ هزار مورد و آب روستایی بیش از ۱۴۰ هزار مورد است.
البته او از این اسلحه بزرگ خود تنها در مسابقات مچاندازی استفاده میکند.
در حقیقت عملکرد مجلس، قوه قضائیه و دولت باید مکمل عملکرد دیگری برای تغییر در معیشت، اقتصاد و سفره مردم باشد.
ایرادهای فیفا به اساسنامه و آییننامه انتخابات فدراسیون فوتبال در حالی است که اسناد و مدارک موجود و همینطور اساسنامه فدراسیون فوتبال به طور آشکار و واضح تمام موارد مطرح شده از سوی فیفا را تعیین تکلیف کرده است و مشکلی از بابت ایرادهای فیفا وجود ندارد.
آنها در این ایالت به مشارکت گسترده رایدهندگان سیاهپوست امید بستهاند.
وی در واکنش به این تعبیر که آیت الله جنتی همچنان مثل کوه استوار است اظهار داشت: نه؛ ما خیلی کمتر از کوهیم، ما کاهی بیشتر نیستیم.
پیام مساعدی در گفتوگو با اظهار داشت: بررسی نقشههای هواشناسی نشان میدهد با عبور متوالی امواج ناپایدار از جو استان و بر روی دریا و تداوم فعالیت آن تا اوایل هفته آینده، طی ساعاتی بر پوشش ابر و سرعت وزش باد افزوده خواهد شد.
به نقل از اسپوتنیک، برقراری تماسهای تلفنی خودکار و مشکوک با شمارههای جعلی و ناشناس از فصل تابستان در آمریکا آغاز شد اما در هفتههای منتهی به روز انتخابات بر شمار این تماسهای تلفنی افزوده شد.
قیمت مصوب ماسک ۱۵۰۰ تومان است اما احتمال دارد داروخانه محله شما نرخی بیش از این را اعلام کند!
معظم له اظهار داشتند: در بین شعرایی که الان هستند، چند نفر شاعر خوب داریم.
مستدعی است آن را به طور عمومی اعلام فرمایید تا ابهام برای بنده و جامعه رفع شود.
او همچنین در باره همکاری با بونوئل گفت: «او به من آموخت که متواضع و احساس شوخطبعی داشته باشم.»
وی خواستار رعایت موارد بهداشتی از سوی مردم شد و افزود: خانه امن ترین مکان برای ایمن ماندن از این ویروس بوده که باید مورد توجه شهروندان قرار گیرد.
بر اساس گزارش ایسنا، رجایی مشاور رئیس مجمع تشخیص مصلحت نظام به نمایندگی از آیتالله هاشمی رفسنجانی با حضور در منزل نسرین شجریان - خواهر استاد شجریان - در جریان آخرین شرایط و روند درمانی این هنرمند پیشکسوت قرار گرفت.
شروع تجمعات و اعتراضات مردمی در روزهای منتهی به قیام ۱۷ شهریور ۱۳۵۷ مصادف بود با شبهای قدر و روزهای آغازین ماه شوال سال قمری.
وی با اشاره به اینکه میانگین سنی مراجعان ۳۰ تا ۵۰ سال است و بیشتر افراد مرد هستند، اضافه کرد: در حال حاضر به افرادی که دارای علائم خفیف بیماری و همچنین بدون بیماری زمینهای هستند، توصیه میشود بدون انجام تست، مراحل درمان و بهبود خود را در خانه بگذرانند.
وی افزود: قانونگذار تصریح کرده افرادی که از کار بیکار میشوند و این بیکاری غیرارادی است ظرف مدت ٣٠ روز باید به ادارات کار مراجعه کنند؛ در این زمینه برای اینکه از حضور فیزیکی افراد جلوگیری کنیم، سامانه بیمه بیکاری به نشان bimebikari.
روحانی، وزرای بهداشت و کشور و رئیس ستاد کل نیروهای مسلح در این جلسه گزارشی از اقدامات انجام شده در زمینه مقابله با کرونا به رهبر معظم انقلاب ارائه کردند.
به گزارش امین، حسن خیریانپور با اعلام این خبر، به باغداران استان توصیه کرد: با توجه به ظرفیت بالای پایانه صادراتی روماک گستر، در فروش مرکبات خود عجله نکنند.
او گفت ۳۳ سال دارد در حالی که بعداً متوجه شدم ۴۱ سالش است.
روابط عمومی اداره کل انتقال خون اعلام کرد که همچنین اتوبوس سیار خونگیری صبح چهارشنبه چهاردهم خرداد در آستانه اشرفیه و صبح فردا در شهر شاندرمن برای خونگیری فعال است.
باقری شکیب با اشاره به اینکه بارشهای این سامانه بسیار ضعیف است، ادامه داد: روز جمعه بارشها قطع و به دنبال آن دمای هوای بیشتر نقاط استان افزایش مییابد.
این نوع از مداخله هزینه بسیار کمتری خواهد داشت چراکه در این روش افراد کمتری از جامعه جدا خواهند شد نه اینکه کل افراد جامعه را از یکدیگر جدا کنیم.
۲روز پیش، دخترعمویم به همراه ۲ فرزند کوچکش برای دیدن من به خانهام آمد.
پیش از آن نیز دانشگاه آکسفورد، متعاقب جلب و اخذ مساعدت مالی برخی از کشورهای عربی مبادرت به چنین کاری کرده است؟
در مجموع بیش از یک میلیون نفر در روند برگزاری انتخابات فعالیت دارند.
در این مرحله اگر چوبدستی به الکاو اصابت نکرد، فوراً میگوید «پیت» که یک نوع فرصتخواهی است.
ماسال- استاندار گیلان با اشاره به اینکه یکی از رویکردهای توسعه استان گردشگری است، گفت: در حال حاضر با شیوع ویروس کرونا مسافرت ها به زمان بعد موکول شود.
با کاهش ارزش پول ملی اقتدار اجتماعی دولت و حکومت هم خدشهدار میشد.
وزیر تعاون، کار و رفاه اجتماعی افزود: پیش بینی میشود به حدود ۲ میلیون نفر از این افراد مانند ، رانندگان موتورسیکلت که دارای شرایط کار ثابت نبودهاند وام یک میلیون و ۵۰۰ هزار تا تومانی پرداخت کنیم که البته منابع این تسهیلات هم پیش بینی شده است.
ظریف در ادامه پرسید: آیا هنوز تصور میکنید میتوانید اراده این ملت بزرگ و مردمش را بشکنید؟
سؤال مهم این است که اگر این تحریم و تهاجم در نظر مسئولان جدی بوده، متناسب با آن چه اقدامات مهمی برای خنثی کردن آنها انجام داده اند؟
رئیس هیات دوومیدانی آذربایجان غربی گفت: یک هفته بعد از برگزاری مجمع فوق العاده هنوز خبر ابقای من در هیات توسط فدراسیون منتشر نشده است.
تحرکات مشکوک آمریکاییها در عراق؛ در عینالاسد چه خبر است؟
پروان بیان کرد: ۱۲ واحد صنعتی در تولید ژل و مواد شوینده در این استان فعال است که از این بین ۲ واحد مشغول تولید ماسکهای N۹۵ و ۲ واحد نیز ماسک سهلایهای تولید میکنند.
اما نرخ مصوب چقدر است؟
من عذرخواهی میکنم و برای انتقال چنین یافتههای اشتباهی متاسفم.
گزینه اصولگرایان برای شهرداری تهران در سال ۱۴۰۰ کیست؟
سعی کنید تا حلوا داغ است ماسوره بزنید و تزیین کنید.
این در حالی است که در موضوع مهمتر و داخلی آمریکا که همه گیری ویروس کرونا مطرح است حتی هم حزبی های او از تعویق انتخابات حمایت نکرده اند.
به طور معمول این افراد دچار تنگی نفس، و نفس نفس زدن میشوند.
وی در پایان با تأکید بر ضرورت توجه نکردن به شایعات تغذیهای در فضای مجازی یادآور شد: سایت www.behsite.ir پایگاه اطلاعرسانی تغذیه و سلامت به زبان فارسی است که میتواند به افزایش اطلاعات هموطنان در زمینه تغذیهای کمک کند.
به نقل از روابط عمومی و امور بین الملل سازمان منطقه آزاد کیش، محمدرضا رضانیا رئیس مرکز توسعه سلامت و سخنگوی شورای سلامت کیش، گفت: موضوع برگزاری نمایشگاه ها بدلیل حساسیت موضوع در این کارگروه جدید بررسی خواهد شد.
؛ علی انصاریان همیشه خاطرات شیرین و بانمکی درباره فوتبال و پرسپولیس و علی پروین تعریف میکند.
قرار بود این قانون با در نظر گرفتن منابع لازم مشکلات جوانان اعم از اشتغال، مسکن، ازدواج و غیره را حل کند اما در نهایت مجلس دهم هم دست رد بر این لایحه زد.
چطور باید این سکانسها را بنویسم؟
پهنه فرهنگی رودکی، از شمال به خیابان انقلاب، از جنوب به خیابان نوفل لوشاتو، از شرق به خیابان حافظ و از غرب به خیابان ولیعصر محدود میشود که در آن حدود ۴۰ ساختمان تاریخی و ارزشمند شناسایی شده است.
حجتالله نصیریپور افزود: از مسئولان استانی و شهرستانی تقاضا داریم زمینه تردد و عبور و مرور این کامیونها در کمربندیهای غربی و شرقی به سمت مرز مهران را فراهم کنند.
باید خودم را جمع و جور می کردم تا بتوانم نقشی غیر از وکالت بازی کنم.
با این حال چگونه برگزار شدن دیگر جشنوارههای مهم سینمایی مثل فیلم کوتاه تهران، مستند حقیقت و بخش ملی فجر از دغدغههای جدی مدیران و سینماگران است.
روسونری ها حالا مقتدرانه و با ۱۲ امتیاز در صدر جدول قرار گرفته اند.
این در حالی است که لحظه به لحظه بر تعداد مبتلایان به کرونا و آمار قربانیان این ویروس مرگبار در چین افزوده میشود اما کسی نیست بگوید چرا بیماران به بیمارستان منتقل نمیشوند.
گفت: به خاطر دینمان، شهدا، سردارشهید سلیمانی که مانند حضرت عباس(ع) شهید شدآمده ام، خانواده ما عاشق رهبر است و تا جان در بدن داریم فدای ایشان هستیم، انتظارم از نماینده مجلس به دلیل این است که به جوانان رسیدگی شود و مشکل مسکن مردم را حل کند.
او سپس رئیس دفتر نماینده ویژه آمریکا در مذاکرات سازش شد.
اخیراً هواداران استقلال در ایران و خارج از ایران به من فشار آوردند و من هم تسلیم شدم و در اینستاگرام یک صفحه باز کردم.
خانههای خالی چگونه برای مالیات شناسایی میشوند؟
با این پیشفرض و از آنجا که فیلمهای اصغر فرهادی و سعید روستایی را بسیاری از مردم ایران دیدهاند، قاعدتا امروز دیگر نباید اثری از آثار دروغ و اعتیاد در جامعه مانده باشد.
پیش از این نیز دولت انگلیس به بازداشت موقت سفیر خود در تجمع غیرقانونی در تهران واکنش نشان داده و آن را نقض قوانین بینالمللی دانسته بود.
حالا تصویری از او در فضای مجازی منتشر شده که نشان میدهد آل کثیر چند سال قبل برای تماشای بازی پرسپولیس به ورزشگاه آزادی رفته و بازی این تیم را از آنجا تماشا کرده است.
وقتی مقابل ساختمان دادگستری رسیدم از مردی که اوراق دادگستری به دست داشت درباره نحوه اجرا گذاشتن مهریه سؤال کردم.
وزرا را نتوانستیم یکی پس از دیگری از قدرت به زیر بیاوریم پس این روش را پیش بکشیم.
کرج - مرحله دوم رزمایش کمک مومنانه نوزدهم مردادماه در ورزشگاه انقلاب کرج برگزار خواهد شد.
در این اقدام، هیچ دسترسی به محتوای سایت نداشته است و فقط روی آدرس سایت تصویر کودک دیری را که در هفته گذشته خودکشی کرد به همراه نوشتاری بارگذاری کرده بود.
موج ثابتی نیست و در حال حرکت است و باید این را در نظر بگیریم و همه خودمان را آماده کنیم».
گفته میشود شاید یکی از اعضای کنونی هیئت مدیره باشگاه پرسپولیس نیز از جمع نفرات خارج شود و دو فرد اقتصادی از طریق کارگزار باشگاه به هیئت مدیره اضافه شوند.
الاسدی با تاکید بر محاکمه این روزنامه و بستن دفتر آن در عراق تصریح کرد که این فتوا رویاهای تکفیریها و حامیان آمریکایی و صهیونیستی آن را ناکام گذاشت و خاک و ناموس عراق را حفظ کرد.
هرچند شواهد جدید نشان میدهد افراد سیگاری که حدود چهار هفته یا بیشتر پیش از انجام جراحی، استعمال مواد دخانی را ترک میکنند با عوارض کمتری مواجه هستند.
رشیدی کوچی بیان کرد: در صورت تصویب این طرح ابتدا در مورد مدیران دو تابعیتی اجرا میشود و سپس شامل سایر مقامات نظام خواهد شد.
کولبرت گفت: پاسخ به احضاریهها.
در غیر این صورت نابرابری آموزشی و اجتماعی بیشتر میشود.
کامیابینیا تجربه بسیار بالایی داشته و در مرحله یکچهارم نهایی لیگ قهرمانان آسیا توانست با زیرکی ماشاریپوف ستاره پاختاکور ازبکستان را از زمین اخراج کند.
من هم به همین مطالبی که جنابعالی گفتید، اعتقاد دارم و به وجود امثال شما افتخار میکنم.
ب) فاصله محل سجده مأموم در هر صف با محل ایستادن مأموم در صف جلوتر که بواسطه او به امام متصل است.
دیداری که کاملا در فضایی دوستانه برگزار شد و همه از آن لذت بردند اما گویا خداداد عزیزی آن را بیش از اندازه جدی گرفته بود.
این کارگردان سینما در بخش بعدی این گفتگو در پاسخ به این سوال مافی که یک علاقمند سینما حین تماشای فیلمی از علی حاتمی چه چیزهایی را میتواند یاد بگیرد گفت: سینمای علی حاتمی یک نمونه ایدهآل است.
در آخرین روز از دهه اول محرم و آخرین شماره پرونده خواهرانههای عاشورایی مدافعین حرم؛ خواهر شهید حججی از زندگی این قتیل راه حق و سرباز اباعبدالله(ع) برایمان میگوید.
برای مثال در آمریکا ۱۲ میلیون دانشآموز دسترسی به اینترنت خانگی ندارند.
این ماده کمکی یک «ساپونین» یک ماده شمیایی به دست آمده از گیاهان است که به جذب شدن سلولهای ایمنی به محل تزریق واکسن کمک میکند.
یکی از مشکلات مهم سلامت بانوان که میتواند عوارض جدی، از جمله ناباروری به دنبال داشته باشد، بیماری التهابی لگن (Pelvic Inflammatory Disease) است.
نمایشگاه «روی کاغذ» با مجموعهای از آثار طراحی و نقاشی از روز جمعه (۲۳ خرداد ماه) در گالری اعتماد برگزار شده و تا ۲۴ مرداد ماه نیز ادامه دارد.
سردار غلامزاده با اشاره به اینکه از ابتدای سال جاری تاکنون ۸ باند سرقت متلاشی شده است، اضافه کرد: در این راستا ۱۴۰۰ نفر سارق شناسایی و دستگیر شدند.
اصلا قدرت تصمیم گیری درست رو نداره.
با احتساب ردصلاحیت برخی نامزدها در مراحل مختلف و همچنین انصراف تعدادی از آنان، بیش از ۷ هزار نفر از این نامزدها فردا برای نشستن پشت کرسی های خانه ملت فردا جمعه با یکدیگر رقابت می کنند.
اینطور نیست که برجام دروازهای باشد که هر کس هر وقت خواست برود و هر وقت خواست برگردد به هر حال قواعد و شرایطی دارد که باید مذاکره کرد، ولی راه بازگشت باز است.
جملهای که حرف و حدیثهای زیادی را هم در پی داشت.
در این فشار برخی در دوره اوج وارد بازار شدند و حس کردند از دانش بالای آنهاست که هر سهمی میخرند سود میبرند.
به این ترتیب متهم برای تحقیقات بیشتر در اختیار کارآگاهان اداره دهم پلیس آگاهی قرار گرفت.
ربیعی افزود: پرستاران و سایر خانواده بزرگ کادر درمان در این برهه تاریخی به وظیفه خود عمل کرد و اکنون دولت وظیفه خود میداند برای رفع مشکلات آنان اقدامات لازم را انجام داده و از هیچ تلاشی برای حمایت از وزارت بهداشت فروگذار نخواهد کرد.
ولی ما با ایشان صحبت کردیم و قرار بود تا دو روز بعد این خبر و توافق را علنی کنیم.
بهروزی با اظهار "برای توسعه تصفیهخانه شماره یک نیز برنامه داریم"، بیان کرد: تصفیهخانه از مهمترین قسمتهاست اگر تصفیهخانه احداث نشود فاضلاب مشکلاتی را برای شهروندان ایجاد میکند.
به نظر میرسد به خاطر شیوع ویروس کرونا امسال برخلاف سالهای گذشته مراسمی برای بزرگداشت مرحوم ناصر حجازی برگزار نشود.
وی گفت:«چنین عملیاتی تنها در صورت شکست گزینههای امنیتی در جنوب اسرائیل اجرا خواهد شد».
جلسات شورای عالی کار، طبق قوانین کارگری باید هر دو هفته یک بار با هدف رفع مشکلات کارگران و کارفرمایان برگزار شود، اما اعضای این شورا در طول سال نسبت به تشکیل نشدن جلسات اعتراض دارند.
آیین نامه اصلاح شد ولی با وجود آن و وجود مصوبه مجمع عمومی بانک، سازمان برنامه هیچگاه بیشتر از پنجهزارمیلیارد تومان تخصیص نداد.
این شد که وزارت صمت تصمیم گرفت از قیمتگذاری خودرو تقریبا کنار رفته و کار را دوباره به شورای رقابت بسپرد.
منطقهای که میتوانست صادرکننده خدمات باشد، اکنون یکی از محرومترین مناطق در سرانههای خدماتی است.
البته نمیگویم که برای جوان همه چیز فراهم است و همه چیز آنگونه که باید باشد، هست؛ اما در مقام مقایسه با آن زمان، امروز وضع از آن روز خیلی بهتر است.
هادی سبحانیان، سرپرست معاونت پژوهشهای اقتصادی مرکز پژوهشهای با اشاره به لزوم اتخاذ تدابیر لازم برای اعطای سهام عدالت به مستحقین جامانده بیان داشت: متأسفانه وقتی سیاست اشتباهی را مرتکب میشود، به این راحتی نمیشود آن را اصلاح کرد.
دیماه سال قبل و همزمان با حمله موشکی ایران به پایگاه عینالاسد آمریکا در عراق نبود؟
چکهای جدید دارای بارکد، کد صیادی ۱۶ رقمی و تاریخ اعتبار میباشد.
شادنوش تأکید مضاعف کرد : مردم خود و عزیزانشان را در معرض این بیماری قرار ندهند و در منزل بمانند.
از سوی دیگر بعضا داروهای تجویز شده در برخی از استانها عوارضی به دنبال داشته است.
رئیس اورژانس پیش بیمارستانی و مدیریت حوادث دانشگاه علوم پزشکی اهواز در پایان با اشاره به اینکه یک نفر از مصدومان کودک هفت ساله بود، گفت: دو نفر از مصدومان با سنین ۳۲ و ۳۵ ساله مذکر و دو نفر با سنین ۳۳ و ۳۵ ساله مونث بودند.
با این که آن دختر خیلی به من وابسته شده بود ولی من با او قطع ارتباط کردم و تصمیم گرفتم به خاطر لجبازی با خانواده ام دور ازدواج را خط بکشم.
یکی از همین دوستان سازمان مجاهدین انقلاب، همان موقع در نشریه شهروند درباره من نوشت «عباس عبدی که رفته است در خانه کروبی!»
یقینا این به اصطلاح فعال اصلاحطلب ساخته و پرداخته ذهن قلم به مزدان مکتب «باهتوهم» است که با خرج بیت المال ظرف قریب چهارسال اخیر بارها با کنایه و تصریح انواع بهتان و توهین را نثار اینجانب کرده است.
از سال ۲۰۱۸ که به رئال آمد و با جدایی کریس رونالدو، خیلیها او را رونالدوی جدید مادرید معرفی کردند.
فکر میکنم فاصله کم بازیها نیز کار را برای هر دو تیم سخت میکند، ولی ما برای هر بازی آماده هستیم و امیدوارم یک بازی خیلی خوب را به نمایش بگذاریم.
استفاده از ماسک مفید است.
این رفتار از یک نماینده منطقی بعید است و اشتباه کردم به امثال شما رای دادم و متاسفم که چنین افکاری وجود داره خیلی خوب بود با شهامت و ادله پیش میرفتی نه با شعار ؟
ارتش ما نه نماد جنگسالاری که مظهر پشتوانهی ملت و منافع ملی است.
قرارداد مهدیخانی هم قطعی خواهد بود.
همان هایی که متولی امر هستند و آمار اعلام می کنند هم شبانه روز بر رعایت کردن و پیشگیری کردن برای مبتلا نشدن به کرونا تاکید می کنند.
برای درست درآوردن کیک پوره از قالب، ابتدا بشقاب یا دیس مورد نظر را روی قالب بگذارید و با دو دست بشقاب را به دو طرف قالب فشار دهید و برگردانید، بعد قالب را بردارید، حالا بهآرامی کیسه فریزر را از دور کیک پوره جدا کنید.
ماهیت کار عوض نمیشود.
رئیس جمهوری روسیه روز جمعه در گفتگویی ویدئوکنفرانسی از خانه خود با مشاور امنیت ملی کرملین گفت: «بسیار باعث تاسف خواهد بود اگر پیمان نیو استارت دیگر وجود نداشته باشد.
بشیریان در پایان خاطرنشان ساخت: تمامى تلاشهاى همکاران ما در این سازمان همواره بر این استوار بوده که تا نهایت توان و با توجه به بضاعتى که داریم در خدمت عموم بویژه تاکسیرانان زحمت کش این شهر باشیم.
در این سکانس دو نکته را از یاد نبرید؛ وام میلیون دلاری و اقلام درخواستی.
و اینگونه نیز شد.
رییس سازمان بنیاد مستضعفان با اعلام آمادگی برای حل مشکل اهالی روستای موسوم به ابوالفضل، گفت: این سازمان برنامهای برای قلع و قمع خانههای مردم ندارد و بنای ما تفاهم و ملایمت با مردم است.
، علی ربیعی سخنگوی دولت در نشست خبری امروز خود از ساخت واکسن کرونا در داخل کشور خبر داد.
میگویند با دویی که در ۶۰ متر داری باید در ۱۰۰متر ۱۱و ۳۰بدوی.
به گزارش همشهری آنلاین، مهر به نقل از العهد نوشت: ائتلاف بین المللی به اصطلاح ضد داعش به سرکردگی آمریکا فعالیت های خود در عراق را به حالت تعلیق درآورد.
شانس سردار برای حضور در ناپولی کم شد!
پرسپولیس چند «شماره» را به بازیکنانش نداد/ حفظ عزت پیشکسوتان؟
پس از اظهارات مریم، مأموران او را به پزشکی قانونی معرفی کردند و پزشکان این سازمان تعرض به او را تأیید کردند و به این ترتیب وحید بازداشت و پس از تحقیقات تکمیلی پروندهاش به شعبه پنجم دادگاه کیفری یک استان تهران فرستاده و صبح دیروز محاکمه شد.
در چنین شرایطی مهمترین سوالی که در این زمینه مطرح است آنکه وضعیت فعلی بازار مسکن از ناحیه مانور تقاضای سرمایهای و ادامه رشد قیمتها تا کی ادامه خواهد داشت؟
مسیر غرب به شرق بزرگراه همت تقاطع شهران، بار کامیون با پل عابر پیاده برخورد کرد.
بازی ای که قطعا مقدمه حضورهای پرتعداد او درون دروازه تیم ملی خواهد بود.
مقامات اوهایو گفتهاند اعلام نتایج و شمارش احتمالاً تا چهارشنبه بعد از روز انتخابات (۲۱ آبان) زمان خواهد برد.
رویانیان پس ازباخت به تراکتور خبر داد: تصمیمگیری درباره کادرفنی درنشست کمیته فنی/ژوزه از پرسپولیس اخراج می شود؟
ایلهان عمر عضو مسلمان مجلس نمایندگان آمریکا در ۲۴ بهمن ۱۳۹۸ این مساله را دستمایه بیاعتبار ساختن آبرامز قرار داد که به عنوان نماینده ویژه آمریکا در امور ونزوئلا به کنگره توضیح میداد.
دستها میتوانند نشانگرهای خوبی برای شرایطی خفیف یا جدی باشند که در قسمتی دیگر از بدن در جریان است.
در روایات اخلاقی منقول از پیشوایان معصوم داریم که فرمودهاند: «ضَعْ أمرَ أخیکَ علی أحسَنِهِ» یعنی آنچه از برادر دینیتان سر میزند را با بهترین برداشت ممکن تفسیر کنید.
محمدزاده اظهار کرد: صادرات محصولات لبنی به خارج کشور هم محدودشده است و کشور عراق هم که پیشازاین از بازارهای هدف صادرات محصولات لبنی بود، خرید این محصولات را محدود کرده است.
در انتهای این اطلاعیه گفته شده که این طرح تا اطلاع ثانوی در تمامی جایگاههای کشور لازمالاجرا است.
باید حواسم جمع باشد و خیلی فشار نیاروم.
من همانطوری پرتاب میکردم و پرتابهایم افت کرده بود.
آمریکا نه تنها خود اقدام به بازداشت این افراد کرده، بلکه با اعمال نفوذ بر کشورهای ثالث و فشار بر آنها خواستار استرداد برخی از ایرانیان بازداشتی به این کشور نیز شده است.
به این ترتیب نتایج مقدماتی ایالتهایی مانند پنسیلوانیا که شمردن آرای پستی تا روز انتخابات شروع نمیشود، ممکن است در ابتدا جلو بودن ترامپ را نشان دهد و با افزوده شدن رایهای پستی که بیشترشان مربوط به دموکراتها است، ورق برگردد و در نهایت بایدن پیروز شود.
البته شایعاتی هم به گوش می رسد که فدراسیون با کمبود بودجه روبروست و رایزنی های یک باشگاه و بازیکنش در این میان برای قطع همکاری با شاهین طبع و روی کارآمدن مربی خودش بی تاثیر نیست.
نماینده تهران، ری، شمیرانات در مجلس شورای اسلامی گفت: «میزان افزایش دستمزد کارگران در سال ۹۹ با مصوبه کمیسیون تلفیق مجلس شورای اسلامی و تورم ۴۱ درصد سال ۹۸ و خط فقر اعلامی دولت تطابقی ندارد.»
بر اساس این گزارش، مصر، سودان و اتیوپی درباره آبگیری سد النهضه در چند مرحله در فصل بارش توافق کردند.
من به بچه ها هم گفته ام.
سالهای زیادی است که در محله شریعتی جنوبی سالن آرایشی دارد.
به نقل از شبکه تلویزیونی اِیبیسی نیوز، یک فرد مسلح پس از مبادرت به آدمربائی، چندین مورد تیراندازی و سرقت خودرو به فرار از دست پلیس روی آورد و از صحنه جُرم گریخت.
کلیدواژهای که بارها و بارها با استفاده از آن به جلسات غیرعلنی دهمین دوره مجلس شورای اسلامی تاختند و عملا از پارلمان دهمیها چهرهای مخالف با مقوله شفافیت ساختند اما دیروز هم دوباره تکرار شد همان مثل معروف: «واعظان کین جلوه در محراب و منبر میکنند.
برخی از داوران به من میگویند با این وضعیت کرونا شکم هایمان یواش یواش جلو میآید اما من میگویم باید در خانه تمرین کنیم و مراقب باشیم که پرخوری هم نکنیم.
موضوعی که سوژه کارتونی در بلیچر ریپورت شد.
اگر بخواهیم با سازوکار بازار مسکن در حوزه تأمین مسکن کم درآمدها سیاست گذاری کنیم، قطعاً با شکست مواجه میشویم؛ مکانیزم بازار نمیتواند مسکن کم درآمدها را تأمین کند؛ این رویکردی است که اکنون وجود دارد اما آن موقع وجود نداشت.
حال تا دقایقی دیگر مجلس وارد شور و بررسی صلاحیت کاندیداها خواهد شد و باید دید آیا به جز گزینه های ذکر شده کسانی دیگر وارد گود رقابت خواهند شد یا اکثریت مجلس همان تقسیم کرسی ها را در صحن هم قانونی خواهند کرد.
اگر منظورتان افرادی است که قبلا سابقه نظامی داشتند و الان مدتها است که سابقه نظامی ندارند من اسم اینها را نظامی نمی گذارم، چون بسیاری از افرادی که در این کشور مسؤلیت دارند یا در گذشته مسؤلیتی داشته اند قبلا نظامی بوده اند.
گفتند او را ارشاد نگذاشت بیاوریم ورزش.
همه فعالیتهای آرون گروپس خارج از کشور و در دفاتری مانند لندن و استانبول انجام میگیرد.
بر این اساس، خودروسازان و شرکتهای وابسته بهخودروسازی، صرفا از طریق عرضه مستقیم در بورس کالا میتوانند محصولات خود را عرضه کنند.
ایشان از پیشنهاد من استقبال کردند و حتی نامهای به فرماندهی بسیج آن موقع نوشتند که منجر به داوطلب ششصد هزار نفر از سوی بسیجیان شد.
شعب منتخب بانکها که مسئولیت فروش ارز مسافرتی را برعهده دارند، فروش ارز مسافرتی را طبق روال روزهای قبل، بعد از ساعت ۱۱ آغاز کرده و به مسافران یورو را با قیمت ۲۱ هزار و ۳۹۶ تومان و ۶ ریال میفروشند.
قرار گرفته است.
۷ درصد و در مقیاس شهر تهران ۴۳.
ایسنا نوشت: وزیر اول اسکاتلند در پی انعقاد توافق اخیر بر سر بریگزیت گفت، هیچ توافقی بهتر از بودن به عنوان بخشی از اتحادیه اروپا نیست.
وی ادامه داد: هنگامی که ماموران قصد ورود به مخفیگاه متهم را داشتند، کارمند”سفیدی نسب” ناجوانمردانه به ضرب ضربات چاقوی متهم مجروح شد.
تحمل میکنند به خاطر اینکه میگویند تشخیص شما را قبول داریم.
مرکز پژوهشهایی دارد که بعضی از همین حالا حاضرند هرچه رای برای ریاست جمع کردهاند، یکجا بدهند و اجازه نشستن بر آن یک کرسی را از رییس آینده بگیرند.
رئیسی با اشاره به انجام کار خدمات شهری توسط شهرداری ادامه داد: در شرکت قبلی مشکلاتی وجود داشت که ناشی از عدم نظارت بود، بنابراین امروز باید نظارت دقیق و صحیح بر کار داشته باشیم و با افراد متخلف برخورد شود تا مشکلی برای شهر و مردم به وجود نیاید.
بچههای دوبله گناهی ندارند که کارشان آنطور که باید، دیده نمیشود.
فرصتهای شغلی ممکن است چیزی نباشند که دقیقا به دنبال آنها بودید اما اگر به چیزی که میخواهید نزدیک است برای آن اقدام کنید.
این پوستهها کد ژنتیکی ریز ویروس را در پوشش کپسول خود قرار میدهند.
یک نماینده مجلس گفت: برای برطرف کردن معضلات و مشکلات اقتصادی دولت باید اصل ۴۹ قانون اساسی را اجرا کند.
فعلاً که وزارت بهداشت داستان سرایی می کند که هر سه هفته یکبار می گوید سه هفته دیگر آزمایش واکسن کرونا انجام خواهد شد و داروهای بی خاصیت و بلکه مضر سازمان جهانی بهداشت را بر روی ملت ایران آزمایش می کند.
زالی گفت: بهترین راه ریشه کن کردن این ویروس در جامعه رعایت بهداشت همگانی است.
برای رسیدن به این سوال کافی است به انتقاداتی که در این یکی دو سال اخیر درباره جریان اصلاح طلبی مطرح شد نگاهی بیندازیم.
در حال حاضر ۱۲۲۲ بیمار مبتلا به ۱۹ در بیمارستانهای استان بستری هستند که از این تعداد ۲۴۵ نفر در بخش مراقبتهای ویژه تحت مراقبت و درمان قرار دارند.
حسن روح الامین این اثر را که «رهایی» نام دارد، با تکنیک دیجیتال طراحی و اجرا کرده است.
نمایشگاه انفرادی نقاشیهای رحمان احمدی ملکی با عنوان «کتیبه های ناخوانده» جمعه ۲۴ مرداد در گالری فرمانفرما به نشانی خیابان کریمخان زند، خردمند شمالی، کوچه اعرابی ۲ گشایش مییابد و تا ۱۴ شهریورماه ادامه خواهد داشت.
ادواردو گالئانو (روزنامهنگار و نویسنده مشهور اروگوئهای) درباره این بازی نوشت: مانند تیم از پیش شکست خورده وارد زمین شدند و از ترس بر خود میلرزیدند اما نتوانستند اشتیاقشان را برای شایسته بودن پنهان کنند.
اگر این کار انجام شود بحث نظارت بر قیمتگذاری هم نباید مطرح شود چون بالاترین سطح کیفیت موجود است.
در تازه ترین اعتراضات مردمی به نژادپرستی صدها آلمانی روز شنبه در تظاهرات ضد نژادپرستی، با ادای احترام به سیاهپوست کشته شده توسط پلیس آمریکا در شهر مینیاپولیس، خواستار احترام به انسانیت و برابری نژادها شدند.
اما اینکه واکسن همچنین باعث کاهش شمار عفونتها میشود یا از انتقال ویروس بین افراد جلوگیری میکند، هنوز معلوم نیست.
دوستان شروع به ضبط کرده اند تا نوبت به بخشهای من برسد.
باید سلاح و پول و مردم باشند تا بشود کاری کرد.»
اسرائیل بعد از انقلاب اسلامی، سهم ایران از شرکت خط لوله ایلات – اشکلون (EAPC) را مصادره کرد، درحالیکه این شرکت توسط ایران و اسرائیل ایجاد شده بود.
قیمت خانه کلنگی و اجاره خانه در تهران چقدر گران شد؟
بازگشت جملات قصار به آنتن شبکه سه!
رایان ژاپن، کره جنوبی و آلمان را به علت «راهبرد فراگیر و پایدارشان» بر ضد ویروس ستود.
خبر ارتحال عالم وارسته حضرت آیت الله آقای حاج سید عبدالجواد علم الهدی موجب تاثر و تاسف گردید.
رئیس شورای سیاست گذاری ائمه جمعه کشور گفت: بر اساس مصوبه ستاد ملی مبارزه با ویروس کرونا نماز جمعه این هفته (شانزدهم اسفندماه) در تمامی مراکز استانهای کشور تعطیل است و برگزار نمیشود.
با این حال مشخص بود که مهمترین مساله این جریان، همراه کردن جبهه پایداری بود که دورنمای مثبتی از همکاری این جریان با بدنه اصولگرایان وجود نداشت.
از این جهت تصمیم گرفته شده در رابطه با این گروه از کاربران قطعی است و پشتیبانی کوییز آو کینگز هیچ بخششی در این مرحله برای کاربران در نظر نخواهد گرفت.
این تعطیلی فرصتی برای استراحت کادر درمان است.
از من پرسید نظرت چیست؟
۷ سال گذشته فراز و فرودهای متعددی را پشت سر گذاشته است.
به گفته آقازاده، در هیچ آزمایشگاهی تست سریع انجام نمیگیرد و این تست ها فقط در اختیار بهداشت و درمان است.
محمدحسین عماد، مجسمهساز معاصر ایرانی است.
مدیرعامل جمعیت هلال احمر استان گیلان اظهار کرد: ۶۰۵ نیروی عملیاتی با ۱۲۱ خودروی عملیاتی برای خدمات رسانی فعال است.
کشورهایی مانند ترکیه، آلمان، اسپانیا و خیلیهای دیگر هم دستور دادهاند تا تیمها تمریناتشان را آغاز کرده و از اوایل خرداد (دوم تا دوازدهم) رقابتهای لیگ ۲۰۲۰-۲۰۱۹ را از سر بگیرند.
وی در ادامه محورهای مواصلاتی استان را در شمار شریانهای مهم کشور خواند و بهسازی راههای روستایی، تسریع در پیشرفت راهها و شریانهای اصلی و رسیدگی به مشکلات این بخش بویژه حوزه حمل نقل را بسیار مهم و از دغدغههای عمرانی استان عنوان کرد.
با کنار گذاشتن عناوین رسمی، این زن جوان دومین فرد قدرتمند در کره شمالی است، کسی که برادش به او بیشترین اعتماد را دارد.
گفتم: از کجا بدهیم؟
این پایتخت پایتختی که مامیشناختیم نبوداصلاپایتخت ماکجاواین پایتخت کجا.
فوق العاده ویژه هم اخیرا طبقه اعلام معاون توسعه وزارت بهداشت برای کارکنان مراکز بهداشتی و درمانی پرداخت می شود.
شقایق دهقان با انتشار این عکس نوشت: زن ٤ : بهم گفت تو چقدر خوشگلی!
با شروع دوباره لیگ برتر شاهد تقابلهای حساسی خواهیم بود که تاثیر مهمی روی سرنوشت لیگ نوزدهم خواهند گذاشت.
ابراهیم سلمانی اظهار کرد: از سهشنبه ۱۳ خرداد روند کاهشی تعداد بیماران مشکوک به کرونا معکوس شده و با شیب ملایمی دوباره در حال افزایش است.
او گفت: حالا به یک باره این میزان بیعانه را بازگرداندن در حالی که درآمدی هم نداریم غیر ممکن است.
انتخابات ریاست جمهوری آمریکا در روز سه نوامبر برگزار شد و جو بایدن با کسب ۳۰۶ رای الکترال در مقابل ۲۳۲ رای الکترال دونالد ترامپ برنده انتخابات اعلام شد.
بعد از توقفی ۲۰روزه در ایتالیا، به فرانسه رسیدهاند.
با پیوستن به این پویش حتی اگر اهل مطالعه نیستیم کتابخوانی را شروع کنیم؛ با داستانهای کوتاه، رمان و کتابهایی که مطابق سلیقهمان است.
مدل صفر این خودرو با قیمت یکمیلیارد و ۸۰۰ میلیون تومان در بازار معامله میشود و قیمت کارکرده با حدود ۳۰۰میلیون پایینتر یکمیلیارد و ۵۰۰ میلیون معامله میشود.
هر کتاب، اگر ابهامی را بردارد، نقطه تاریکی را از بین برده و آیندهای را روشن کند و مسیر را برای مردم بازتر کند، این همان تاکید قرآن درباره کتاب است.
«چون امکانات ایشان، امکانات قول دادن و شفاعت کردنشان، الآن خیلی خوب است.
باید مازاد تقاضایی ایجاد شود تا قیمت را جابهجا کند، صحبت این است که مازاد تقاضا از کجا آمده است؟
رئیس دفتر رییسجمهور به اعضای شورای امنیت نسبت به فروپاشی برجام در صورت حمایت از تمدید تحریم تسلیحاتی ایران هشدار داد.
کسی دوست دارد آرتیست شود، کسی دوست دارد جنجال به راه بیندازد و کسی هم دوست دارد آن را در خدمت ارتقای فرهنگ جامعه به خدمت بگیرد، طیاب اینگونه بود.
موضوعی که مورد مشابه آن در مورد رقابتهای گزینشی المپیک باعث ایجاد ابهاماتی در مورد برگزاری به موقع بازیهای المپیک شده است.
بنابراین در موارد خفیف بیماری کرونا استراحت در بستر، خوردن مایعات فراوان، مصرف مرکبات، سبزی تازه و میوه تازه در بهبود بیماری بسیار موثر است.
دولت اردن گفته است که در حال بررسی چگونگی بازگشایی برخی داروخانههاست.
زمستان سال قبل بود که حاجی برای دیدار با خانوادههای شهدا به مازندران آمده بود؛ و من مثل همیشه جامانده!
سپس آبی اناری ها با شکست برابر والنسیا در مستایا ( ۲ بر صفر) صدرنشینی را به رئال مادرید واگذار کردند.
ماجرای رأی گیری پرحاشیه در خانه احزاب چه بود؟
در زمینه تأمین انسولین قلمی نیز اقداماتی صورت گرفته است.
براساس اطلاعیه وزارت صمت بعد از اتمام مهلت ثبتنام و بر اساس ضوابط تعیین شده کمیته خودرو، قرعهکشی با نظارت دستگاههای امنیتی و نظارتی انجام میشود و حائزان شرایط پس از آن ملزم به پرداخت وجه خودرو خواهند بود.
پزشکیان گفت: کافی است نظر من با یک نماینده مخالف باشد برایم صد حرف درست میکنند، این منطق نیست، منطق شفافیت در عدد و رقم است، نه در اینکه به هم فحش دهیم.
شورای ائتلاف به اشکالات توجه نمیکند.
در نهایت، یک ارز نیاز دارد که بتواند به کسری یا واحدی کوچک تر تقسیم شود.
سوال شد امام زمان (عج) غایب است یعنی چه؟
کدامیک از نمایندگان تهران کاندیدای انتخابات مجلس یازدهم نشدند؟
این پولها متعلق به مملکت است و باید در راه تولید خرج شود نه در راههای عجیب و غریب.
خواهش من این است ترتیبی داده شود با محوریت کمیسیون انرژی، کارگروهی بین دولت و مجلس ظرف 5، ۱۰ یا ۲۰ روز تشکیل شود و زمانی داده شود که این بحثها شنیده و جمعبندی شود.»
ماسک تولید دستگاههای تنفس مصنوعی را توسط تسلا کار دشواری ندانسته، ولی افزوده این کار به سرعت و به طور ناگهانی ممکن نیست و باید مشخص شود چه بیمارستانهایی به چنین دستگاهی نیاز دارند.
به رعایت قوانین راهنمایی و رانندگی تاکید کرد و یادآور شد: طی هفته گذشته ۲۱۵ خودرو و ۲۴۶ موتورسیکلت متخلف نیز توقیف و روانه پارکینگ شده است.
وی ادامه داد: نفرات دعوت شده از شهرستان در طول برگزاری اردو اجازه خروج از محل را ندارند.
اگر شرایط برای ادامه اجرا در پاییز مهیا شود این کار را انجام میدهیم در غیر این صورت دکور نمایش را جمع خواهیم کرد.
درواقع این مصوبه به زیان مشمولان فعلی هر دو یارانه که عمدتاً جزو دهکهای پایین درآمدی هستند و به سود ۱۸ میلیون نفری که مشمول یارانه معیشتی نشدهاند، خواهد شد.
فارغ از اینکه باید سیاسیون، مسئولان و همه مردم هوشیارانه این مسائل را رصد کنند، تعامل و هماهنگی سران قوا هم در مبارزه با این ۲ جریان ضرورت دارد.
«جعبه موسیقی» به تهیهکنندگی انسیه سمیعپور، گویندگی مریم نشیبا و نویسندگی صبا رادمان، شنبه تا چهارشنبه ساعت ۱:۳۰ دقیقه از رادیو نمایش پخش میشود و تکرار آن ساعت ۱۳:۳۰ دقیقه از این شبکه رادیویی است.
این اظهارات با انتقاد شرکای ناتو و همچنین حزب جمهوری خواه مواجه شد.
علاوه بر این خبرها حکایت از این دارد که علیمحمد قلیها، مدیرعامل شرکت بهرهبرداری متروی تهران در دوره قالیباف، احتمالا سمت معاون اجرایی مجلس را از آن خود خواهد کرد.
البته زمان احتمالی اغتشاش می تواند رسیدن آنها به اهداف شان را روشن تر کند و به نظر می رسد اصلاح طلبان بستر آن را فراهم کردند که اگر این اتفاق رخ دهد آنها می توانند از آن بهره برداری کنند.
۱درصد در دیماه کاهش یافته است.
در متن توییتری سخنگوی دولت آمده است: نماد هنر و استاد آواز دل شجریان از جهان خاکی رخت بربست.
هر کدام از خطوط هواپیمایی زمانی را برای لغو سفرهای خود به ایران و از ایران اعلام کردند و گفتند که خسارت آن را به مسافران میپردازند.
۱۴- اصلاحطلبان از این پس با چه مکانیزمی میتوانند فقدان گفتمان منسجم و راهنمای عمل (مانیفست و قانون اساسی) اصلاحات را رفع کرده تا از تشتتهای احتمالی پیش رو و امتحانپسداده پیشین جلوگیری کنند؟
«خبرخند» عنوان برنامه طنزی است که هر هفته شنبهها در اینستاگرام پخش میشود و چون این روزها بیشتر خبرها در فضای مجازی و سایر رسانهها اخبار منفی است سعی کردیم در خبرخند فقط به خبرهای خوب و مثبت پرداخته شود.
موضوعی وقتی جالب می شود که منشا این خرید ها ردیابی شود بخش زیادی از این پول ها از سوی سرمایه گذاران حقیقی به این نماد تزریق شده است.
آخرین اخبار درگوشی از احتمال برگزاری جداگانه مجامع بانکها در اسفندماه و ماههای ابتدایی سال آینده خبر میدهند.
سازه ای در ایران که در آن همه چیز می لرزد، حتی باورهایتان!
وزارت صنعت، معدن و تجارت نیز تهدید کرده که «کارت بازرگانی این دسته از صادرکنندگان را در صورت بازنگرداندن ارز صادراتی باطل میکند.»
در واقع رشد بورس به صورت تقاضا در سایر بازارها خود را نشان میدهد.
رئیس دانشگاه علوم پزشکی قم عنوان کرد: در حال حاضر جای هیچ نگرانی نیست و بیمارستانها در حال کنترل است و یک بیمارستان به عنوان مرکز بیماری های ویروسی در جهت تمرکز بیشتر تعیین شد.
در یک قاعده کلی ضرر زدن به خودمان و دیگران حرام است، ولو ضرر زدن به سلامتی خودمان باشد.
ایرنا نوشت: دبیرکل انجمن پسته ایران گفت امسال از سطح ۴۰۰ هزار هکتار باغات پسته کشور ۱۸۰ هزار تن محصول برداشت خواهد شد و این درحالیست که یکصدهزار تن از پسته سال قبل هنوز در انبارها باقی مانده که باید زمینه صدور آن را فراهم ساخت.
مثل فصل یک که درست وقتی همه داشتند شادی میکردند که نورالدین هواپیما را فروخته و میخواهد بدهیاش را بدهد، گفتند صاحب هواپیما مرده و چک پاس نمیشود.
تبلیغ محصولی که کاربرد دارویی دارد، بدون توجه به اینکه آیا از سوی وزارت بهداشت تأثیر درمانی آن تأیید شده یا خیر!
این سهمیه اردیبهشت ماه به دست آمد.
اخباری از ابتلای کیتی میلر، دبیر مطبوعاتی مایک پنس که اخیر تست او منفی شده بود، بار دیگر خطر شیوع ویروس در حلقه داخلی کاخ سفید را گوشزد کرد.
مسئول مرکز جمعآوری شیر کوهدشت در شهرستان گرمه گفت: کارخانه لبنی فاروج، هنوز قیمت قطعی نداده و گفته است وجه، تا چند ماه پرداخت نمیشود، با این شرایط، دامدار برای تأمین خوراک دام، با مشکل روبهرو است.
به قلم «محمد اچ فاضل» استاد حقوق در دانشگاه تورنتو آمده است، در حالی که میزان محبوبیت رئیسجمهور آمریکا در آستانه انتخابات ماه نوامبر سقوط کرده است، متحدان او در خلیج (فارس) دلایلی جدی برای نگران شدن دارند.
گفت: در این عملیات، ۹۱ نفر مرد و ۲۰ نفر زن، از جمله مالک باغ و لیدر این باند دستگیر و جهت سیر مراحل پرونده، تحویل مقام محترم قضائی گردیدند که در این رابطه، تعداد ۳۱ دستگاه خودرو نیز توقیف شد.
۳۰ درصد سهام عدالت چقدر میشود؟
کارشناس مسائل غرب آسیا گفت: آمریکاییها به خوبی میدانند که اگر دست به حماقت جدیدی در پاسخ به حملات موشکی سپاه بزنند واکنش جمهوری اسلامی بسیار کوبندهتر، قاطعانهتر و دندانشکنتر خواهد بود و چه بسا این موضوع به جنگ منطقهای تبدیل شود.
تا اینکه در مقالهای از دیمیتری بیکوف خواندم که بیهلی میخواسته شاعرانگی اثر را اضافه کند و فقط فرم را در نظر داشته است.
وزیر علوم نسبت به سفر جنجالی دانشگاه پیام نور به تایلند توضیحاتی داد.
ونوس زرینخاک عضو هیات دوچرخهسواری تهران بر اثر تصادف با اتومبیل درگذشت.
پس از شنیدن نظرات موافقان و مخالفان رأیگیری نمایندگان مجلس آغاز و در نهایت با ۱۴۰ رأی مخالف، ۱۰۴ رأی موافق و ۱۰ رأی ممتنع از مجموع ۲۵۴ آرای مأخوذه با حضور حسین مدرس خیابانی در وزارت صنعت، معدن و تجارت مخالفت شد.
، برنامه تلویزیونی آموزش مکمل برای مقاطع مختلف تحصیلی که از طریق شبکههای آموزش و چهار در روز پنجشنبه ۲۲ فروردین ماه ۱۳۹۹ پخش میشود.
بنابراین هم واکسن باید وارد کنیم و هم بسازیم.
سخنگوی وزارت بهداشت یمن نسبت به تعطیلی تعداد بیشتری از بیمارستان های این کشور طی روزهای آتی هشدار داد.
وی یادآور شد: سهم ما در GDP حدود ۵ درصد است، در حالی که اقتصاد بسیاری از کشورها بیش از ۱۵ درصد سهم دارند.
اقدام باورنکردنی راهب هندو برای غلبه بر کرونا!
از زمانی که احتمال پیروزی دموکراتها در انتخابات آمریکا بیشتر شده شاهد این هستیم که زمینه چینیهایی برای تعامل دوباره ایران و آمریکا توسط جریان غرب گرا در داخل کشور مطرح میشود و تحرکاتشان با تیترهای روزنامهها و اظهار نظرها بیشتر شده است.
باشگاه استقلال تنها تا روز چهارشنبه زمان دارد تا پول دستیار سابق شفر را پرداخت کند.
غذاهای چرب که پُر از اسیدهای چرب اشباع هستند، نیاز به مدت زمان بیشتری برای هضم شدن دارند و در نتیجه احساس خستگیتان را افزایش میدهند.
میفرماید: «لِئَلاّ یَکُونَ لِأحَدٍ فی عُنُقِهِ بَیْعَةٌ إِذا قامَ بِالسَّیْفِ؛ برای اینکه در هنگام ظهور و قیام به شمشیر، بیعت و عهد و پیمان کسی را بر گردن خویش نداشته باشد».
زندگی مایلیکهن همیشه فراز و نشیبهای زیادی داشته.
رضایی ادامه داد: شما دنبال تجدید حیات داعش هستید.
به طور مثال باید بفرمایید، نحوه خرید و فروش خودرو اصلاح شد، نه اینکه بگویید اصلاح شود.
مدیر تعاون روستایی استان قزوین یادآور شد: خدمات شبکه تعاون روستایی ضمن کمک به بهبود معشیت زندگی روستائیان، یکی از راهکارهای مهم در ممانعت از مهاجرت روستائیان به شهرها محسوب می شود.
برخی از مدیران به لحاظ محدودیتهای موجود از اولیا مطالبه پول میکردند که از بدیهیترین خلافها به شمار میرود.
، مراسم عزاداری حسینی به همت کانون یک هفتاد و سوم مشهد با رعایت پروتکلهای بهداشتی در مشهد برگزار میشود.
ارومیه- کشیش کلیسای انجیلی و نماینده مسیحیان آشوری و کلدانی در مجلس شورای اسلامی با حضور در هتل مروارید، ۱۲۰ میلیون ریال به کادر درمانی استان آذربایجانغربی کمک کردند.
این دسترسی ها داوطلبانه فراهم می شوند.
همین چند روز پیش بود که ماجرای فروش نوزادان در فضای مجازی حسابی خبرساز شد.
به این معنا که دولت نهفقط روی بنزین به مردم یارانهای پرداخت نمیکند؛ بلکه برعکس این مردم هستند که به دولت یارانه میدهند.
ابتدا باید نهادهایی که متولی این امر هستند، فرهنگسازی اساسی انجام دهند.
۲- هر کس از حق احترام به حریم خصوصی و خانوادگی، خانه و مراسلات خود برخوردار است.
گروههای در معرض خطر آنفلوآنزا و کووید ۱۹ مشابه هم هستند.
واقعاً از ته دل گفتم.
بخش مهمی از مشکلات سیاهان در همین جریان ریشه دارد.
حملات و سکته های قلبی فوریت های پزشکی هستند که به محض تشخیص علائم باید درمان شوند.
سخنگوی دولت تصریح کرد: تاریخ بعدها در مورد ما قضاوت میکند.
محسن پنج ساله، جز نان خشک و کپکزده برای ناهار، چیزی نداشت.
آملی لاریجانی اما سکوت را پیشه نکرد و با نامه ای تند پاسخ آیت الله یزدی را داد و روایت هایی از حضور او در جلسات شورای نگهبان را مطرح کرد که جنجال برانگیز شد.
اینک ما در مرحله سوم قرار داریم و خواهانِ تشکیلِ دولتِ اسلامی هستیم.
وی با تاکید بر اهمیت نظارت از سوی دستگاههای اجرایی و نهادهای نظارتی افزود: ناظران باید به طور مستمر بر قیمت کالاها در بازار نظارت داشته باشند و نظارت بر قیمتها میتواند مانع اجحاف به مردم در بازار شود.
تو سفره دلالها.
آقای عبدی از چه موضعی چنین سخنی را میگوید.
اینجانب ضمن عرض تسلیت درگذشت این عالم روشناندیش به مقام معظم رهبری، علما و فرهیختگان جهان اسلام و خانواده مکرم آن مرحوم، از خداوند متعال برای آن فقید عزیز علو درجات و رحمت واسعه و برای بازماندگان معزز صبر و اجر مسالت دارم.»
سخنگوی شورای نگهبان همچنین درباره تخلفات در روز انتخابات گفت: تعرفهها به اندازه کافی چاپ شده و تحت نظارت شورای نگهبان است.
وی با اشاره به وضعیت شیوع در استان سمنان و محدودیتهای برگزاری کلاسها بیان کرد: هشت هزار و ۴۵۰ معلم در سال تحصیلی جدید برای ارائه خدمات آموزشی به دانشآموزان آماده هستند.
بر اساس گزارش رسانههای مکزیکی، درگیری خونین بین زندانیها از ساعت ۲:۳۰ بعد از ظهر آغاز شده است.
وی گفت: حدود هفت هزار بافنده فرش بروجردی فاقد بیمه هستند.
مستأجران تا چه زمانی مهلت تخلیه دارند؟
وزیر خارجه ایران گزارش دبیرکل سازمان ملل را غلط، بی جا و خارج از اختیاراتش برشمرد و گفت: یکی از طنزهای تلخ تاریخ است، کشوری که از برجام خارج و رسما مانع از اجرای ۲۲۳۱ شده، الان می خواهد از محمل این قطعنامه استفاده کند.
یک خواهش هم از اهالی رسانه دارم که بعد از بازیهای باشگاهی در مورد تیم ملی سؤالی از من نپرسند.
مقام معظم رهبری نیز در بیانات خود تاکید داشتند که مسئولان باید در رعایت پروتکل های بهداشتی برای افراد جامعه الگو باشند.
مدیرکل دفتر حمل و نقل مسافر سازمان راهداری گفت:در این راستا ناوگان حمل و نقل عمومی جادهای که در این مسیرها تردد دارند، فعلاً طبق مصوبه ستاد مبارزه با کرونا از مبدأ حرکت نمیکنند.
قطعاً میشناسید که معرفی میکنید.
کاشانی نسب بیان کرد: قیمتها روند نزولی دارد و نرخ خودروها نسبت به هفته های قبل کاهش یافته و خریداری هم در بازار وجود ندارد و همه فروشنده هستند.
به گفته معاون بیمهای سازمان تامین اجتماعی بیش از ۹۰ درصد افراد ثبتنام شده مقرری بیمه بیکاری ایام کرونا را دریافت کردند.
رونالدو در بازی رفت به علت ابتلا به کرونا غایب بود.
مسوولان با نگاه ویژه به فوتبال ساحلی توجه کنند تا بتوان با اعتبار کافی برای استعدادیابی و تحکیم و ماندگاری جایگاه فوتبال ساحلی گامهای موثر برداشت.
«حسن پورقربان» شهردار پیشین انزلی روز ۲۹ شهریورماه سال ۹۶ با رأی چهار عضو از هفت نفر عضو شورای اسلامی به عنوان شصت و دومین شهردار انزلی انتخاب شد.
او اگرچه در آن دیدار و این سخنرانی، ادعاهای گزافی را در مورد ایران مطرح و از دستیابی به یک توافق جامعتر حمایت کرد، اما سخنانش چیزی نبود که بتواند باب میل پمپئو و مقامات آمریکایی باشد.
مدیر عامل گروه صنعتی ایرانخودرو گفت: پیشفروش ۴۵هزار دستگاه از محصولات این خودروسازی از هفته آینده آغاز میشود.
روسای سه قوه ضمن حمایت از برنامههای بانک مرکزی برای ایجاد ثبات در بازار ارز، بر لزوم تشویق و حمایت همهجانبه از رشد صادرات غیرنفتی و بازگشت ارز صادرکنندگان به چرخه اقتصاد تاکید کردند.
واکنش قانونگذار به موضوع تعرض به بانوان به صورتهای مختلف است.
خودشان هم میدانند که کشور در چه وضعیتی است اما بروز نمیدهند.
آقای زنگنه با اشاره به افزایش ۴ برابری مجموع صادرات فرآوردههای نفتی از سال ۹۱ تا سال ۹۸، افزود: تا اواخر سال ۱۴۰۱ گاز همراه نفت در مشعلها به صورت کامل وارد چرخه فراورش خواهد شد.
عرصه رقابت امروز بسیار شدید است.
کسانی که در کاهش وزن بعد از ۴۰ سالگی موفقتر بودهاند آنهایی هستند که این کار را انجام دادهاند.
با چه متر و میزانی میتوان اخلاق اجتماعی را ارزیابی کرد؟
پیامدهای راه آهن چه خواهد بود؟
در ناینبال بیلیارد توپها به شکل لوزی چیده میشوند که توپ شماره یک در نوک آن قرار میگیرد و در وسط آنها توپ شماره ۹ قرار میگیرد.
شــبکه صرافیها اجازه ارائــه خدمات و انتقال ارز بــرای این گــروه را نخواهند داشــت.
عناب چینی به خراسان جنوبی رسید؛
برای مثال حمایت از جنبش های آزادیبخش در فلسطین که به دنبال آزادی سرزمین خود از اشغال رژیم صهیونیستی است، از نوع حمایت مشروع و قانونی است.
دانه های قهوه فرانسه درشت تر از قهوه ترک و قهوه اسپرسو می باشد.
او نه آمار گل خارقالعادهای دارد و نه سرعت و قدرتبدنی یا تکنیک منحصر به فردی او را متمایز میکند؛ گویا مهاجم سابق لگانس به نیوکمپ آمده فقط و فقط بخاطر اینکه دمبله مصدوم است.
کیروش در کلمبیا فرصتی مانند ایران نداشت.
تبصره ۲- اتباع موضوع این شیوهنامه که متقاضی اشتغال در کشور میباشند، لازم است پس از اخذ نظر کمیسیون، جهت اخذ مجوز کار در چارچوب قوانین و مقررات مربوطه به وزارت تعاون، کار و رفاه اجتماعی مراجعه نمایند.
، بر اساس برآوردهای اولیه سیلاب اخیر تنها به بخش کشاورزی بخش «زرآباد» شهرستان کنار واقع در جنوبی نقطه سیستان و بلوچستان نزدیک به هزار میلیارد تومان خسارت وارد کرده است.
دیدید که کارشناسان هم همه گفتند که آن صحنه خطا بوده است.
واشنگتن گفته به دنبال ورود به مذاکراتی جدید با ایران است، اما تهران هر گونه مذاکره را به بازگشت به برجام منوط کرده است.
مردم هم باید رئیس جمهور یا مجلسی که انتخاب می کنند را به صورت مستمر رصد کنند؛ اینکه رای دهند و بروند درست نیست و پرسشگری باید یکی از ویژگی های ملت ایران باشد.
این پیشنهاد، برای دورههای بعد است و به این دوره وصلت نمیدهد.
وی در پایان، نوسازی زمینهای چمن محتشم و امام خمینی(ره) را هم جزء این موارد میشمارد و میگوید: «تعویض جدولها خیابان طالقانی و ایجاد یک باشگاه ورزشی مجهز از دیگر درخواستهای اهالی است که قصد دارم برای پاسخگویی به سامانههای ۱۳۷ و ۱۸۸۸ اعلام کنم.»
تیرماه امسال اولین واریزی به حساب نمایندگان مجلس یازدهم خبرساز شده بود.
تصویر روحانیونی که به محض مواجه شدن با بهت و عصبیت اجتماعی مردم در بیمارستانها روی بلند خود لباس متناسبی میپوشند و به بیمارستانها میروند و از کشیدن کف بیمارستان تا آب قند درست کردن برای پرستاران فعالیت میکنند.
آن ها ابتدا به کشورهای اروپایی سفیرهایی را اعزام کردند و حتی در برخی پایتختها سفارتخانه ساختند.
از این رو معاونت حملونقل و ترافیک منطقه ۴ برای کاهش این آمار همه توان خود را به کار گرفته است.
دشمنان ایران سبب جدایی بخش های بزرگی از سرزمین کهن ایران زمین شده اند.
اما با توجه به توییت ناخوشایند و شوم رئیسجمهوری در مورد تاخیر در برگزاری انتخابات سال ۲۰۲۰، بررسی این جلسات تحت شرایطی خاص دارای ارزش است.
خیلی از جوانان دیگر ظاهر دین را رعایت نمیکنند حالا آنکه در درونشان هست به کنار.
درخصوص مساله لبنان، باید گفت که اسرائیل نگران است و هراس جنگ را دارد و واکنشهای مقاومت را محاسبه میکند.
به گفته او برخی از شهروندان به سبب کهولت سن و یا آشنا نبودن با دنیای مجازی این کار برایشان مشکل است: «بنابراین ثبت اطلاعات از طریق اعضای گروه دوام در سامانه سیب با هدف رفاه بیشتر شهروندان انجام می شود.»
در سینما چیزی حدود یکسوم اما در اکران آنلاین براساس توافقی که میکنی چیزی حدود ۶۵ تا ۸۰درصد به شما برمیگردد.
در غلغله کوچه ماهروزاده بهسختی میتوان عبور کرد تا مقابل ساختمان کلینیک برسیم.
طی آخرین تماسی که با آقای حریرچی داشتم بخشنامهای داده شده در خصوص تعطیلی برخی از مراکز ورزشی.
دولت در این اوضاع وحشتناک بودجه و کسریهایی که موجب شده تا به هر بد اخلاقی برای تامین آن دست بزند، قرار است این مبلغ را چگونه تامین کند؟
سوریه بر جنگ با تروریسم اصرار دارد.
نیکخو درباره اینکه آیا باشگاه استقلال با کارگزار خود قطع رابطه کرده است یا خیر بیان کرد: کارگزار در شرایطی به کمک باشگاه آمد و دست باشگاه را هم گرفت.
وی افزود: از همین رو، به هموطنان توصیه میشود که حتی الامکان از ترددهای غیر ضروری خودداری کرده و در خانه بمانند.
از آن پس نیز با وجود متوقف شدن تحریمها، استقبال روسیه و رضایت چین و ملاحظات تاجیکستان مسیر برای نشستن ایران بر صندلی عضویت دائم این سازمان هموار نشده است، اما هم اکنون امید می رود با رایزنی های انجام شده قضیه مرتفع شده باشد.
، محمدجواد ظریف وزیر امور خارجه جمهوری اسلامی ایران که برای شرکت در کنفرانس امنیتی مونیخ در محل برگزاری این کنفرانس حضور دارد، امروز (جمعه) در ادامه رایزنیها با مقامات حاضر با وزرای خارجه فنلاند و واتیکان به صورت جداگانه دیدار و گفتگو کرد.
ابراهیم حیدری مدیرکل دفتر مطالعات و برنامهریزی فرهنگی معاونت فرهنگی وزارت ارشاد هم در خبری که اینهفته بهنقل از وی منتشر شد، گفت: مبلغ جوایز روستاهای برگزیده ششمین جشنواره روستاها و عشایر دوستدار کتاب افزایش پیدا کرد.
وی اظهار داشت: در بخش فاضلاب و تثبیت لجن که یک صنعت « تک» محسوب میشود کمی به خارج وابستگی داریم اما با اتکا به توان مهندسان داخلی در محور مربوط به دانش و فن آشغال گیر بی نیاز هستیم.
من خودم کارشناس تغذیه م. بین بد و بدتر باید بد رو انتخاب کرد.
از اینرو پارکها میتوانند به شهروندان کمک کنند تا از استرس و فشارهای روانی زندگی در شهرها رهایی یابند.
بنابراین یک مساله ای است که باید به آن عمیق تر نگاه کرد و آن مساله محوریت علما و روحانیت در جامعه اسلامی خصوصا جامعه شیعی است.
علت ردصلاحیت اینجانب عدم التزام عملی به نظام جمهوری اسلامی اعلام شده است.
در ادامه این جلسه ضمن مرور بر فعالیتهای سال ۱۳۹۸ حوزه نمایندگی ولی فقیه در جمعیت هلال احمر، درباره بودجه و برنامههای مصوب این حوزه در سال آینده، بحث و تبادل نظر شد.
البته نقاب برچهره زدن امروزه دیگر جزو اصلی این آیین به حساب نمیآید و دختران و زنانی هستند که بدون داشتن نقاب و روبنده به ادای این آیین میپردازند.
سازمان برنامه و بودجه علیرغم مشکلاتی که داشت در این ایام، ۹ هزار میلیارد تومان که ۶ هزار میلیارد آن تا امروز پرداخت شده و ۳ هزار میلیارد هم در هفتههای آینده پرداخت میشود، برای کارانه پزشکان و پرستاران اختصاص داده شده است.
درخواست سودان از آمریکا در ازای صلح با اسرائیل چه بود؟
ذوالنوری به موضوع قتل قاضی منصوری در رومانی اشاره کرد و گفت: ابعاد پرونده قتل قاضی منصوری هنوز مبهم بوده و گمانههای زیادی در این خصوص مطرح است.
او که با فیلم «نظم تازه» به میدان ونیز آمده، بیشتر جشنواره فیلم کن را برای ارائه فیلمهایش انتخاب کرده است.
برای مثال سالهای سال در کمیسیون بودجه بودم و میلیاردها پول با دست من جابجا میشده من به اندازه یک ریال خدا را شاهد میگیرم، نگرفتم.
در روزگاری که کار به سختی گیر می آید، داشتن درآمد ماهانه ۱۰ میلیون تومان آن هم نه برای کار بلکه برای در اختیار قراردادن شماره حساب تان بسیار وسوسه کننده است و دور از ذهن به نظر می رسد.
قیمت روز انواع پراید در بازار آزاد را در جدول زیر ببینید.
برای مثال میگویند عامل همه مشکلات ملت لبنان حزبالله و مقاومت است و این مواد منفجره متعلق به آنان بوده است.
بقیه اصلاً با این ایده کنار نمیآیند.
، حسن عزیزی بعد از ظهر دوشنبه در دیدار با نماینده ولی فقیه در خراسان جنوبی اظهار داشت: بزرگترین تجلی فرهنگ ایثار و شهادت را میتوانیم در قدرشناسی ملت ایران در مراسم تشیع و تدفین شهید قاسم سلیمانی ببینیم.
وی، افزود: اما میطلبد راهداری و پلیس راه استان مرکزی در خصوص مدیریت تردد گردنه «زالیان» در فصل سرما و اعلام انسدادها هماهنگی بیشتری داشته باشند تا بتوان خدمات مطلوبتری ارائه کرد.
مهر نوشت:رئیسجمهوری ترکیه اعلام کرد: اعتباری برای اتحادیهاروپا باقی نمانده است.
وی تصریح کرد: این زمین لرزه هیچ گونه خسارتی به همراه نداشته است.
او عنوان میکند: «جمعی هستند که قصد دارند از بین ۳۰۰۰ نفر، ۳۰ نفر را انتخاب کنند که طبیعتا به یک سری کارها نیاز دارد و زمان میبرد تا این اتفاق صورت بگیرد.
با ادامه روند موجود، یقینا اهداف تعیین شده تولید زودتر از موعد محقق خواهد شد.
۲- نظر به الزام تهیه صورتهای مالی حسابرسی شده قبل از واگذاری قطعی هپکو به ایمیدرو، مقرر گردید تا زمان اتمام مراحل حسابرسی، انتقال به صورت موقت به ایمیدرو صورت گیرد.
دلیلش این بود که کاری مربوط به شش ماه پیش، کاری مربوط به سه ماه پیش و کاری مربوط به همان لحظه بود که پخششان همزمان شده بود.
پنجاه هزار تومان همین الان و پنجاه هزار تومان هم بعد از قتل.»
خانمهای ژاپنی پوست بدون چروک و نرمتری نسبت به خانمهای غربی دارند.
همه مدارس سیلوانا و صومای برادوست ارومیه به غیر از امتحانات هماهنگ با توجه به یخبندان و مسدود بودن برخی راههای مواصلاتی این مناطق در نوبت صبح روز جاری، یکشنبه تعطیل است.
جسم و روح و ذهن مردم خستس از اوضاع اقتصادی و گرونی وحشتناک!
، تصویر زیر مربوط سفر حج آیت الله محمد یزدی، حجت الاسلام و المسلمین حسن روحانی و جلال الدین فارسی در سال ۱۳۵۸ می باشد که امروز بعد از درگذشت آیتالله محمد یزدی در فضای مجازی دست به دست میشد.
بنابراین پاسخ این انتقادات روشن است و آن حلقه بستهای که قبلا جامعه روحانیت داشت، اکنون نزدیک به دو سال است که در حال بازشدن است و نیروهای جوانتر به جامعه روحانیت مبارز اضافه میشوند».
به همین دلیل زمان پخش سریال در دیده شدن خیلی تاثیر دارد.
جنگ برای رئیسجمهور مستقر، اگر شروع شده باشد میتواند امتیاز باشد؛ مثل جورج بوش پسر در ۲۰۰۴با جانکری.
همشهری آنلاین-زینب زینال زاده: در گذشته یعنی سال های خیلی دور، مردم زباله های تر و خشک را داخل سطل می ریختند.
غمگین افزود: طرح ۲۸ مخزن وزارت نفت نیز در حال شروع به کار است که در ماده ۴۷ به صراحت اعلام میکند که «استخدام نیروی بومی یکی از تکالیف بر عهده آنهاست و در هر شهری حتی در میادین مشترک نیز جذب نیروی بومی داشته باشند».
خود ترامپ در معرض ابتلا قرار گرفته است.
این که تو به خاطر تئاتر از شهری به شهر دیگر مهاجرت میکنی اداست.
نشر ماهی چهارمین چاپ کتاب «جامعه شناسی» اثر استیو بروس و ترجمه بهرنگ صدیقی را منتشر کرد.
تا انکه پرچم را بدست نازنین حضرت ولی عصر دهد.
سرلشکر سلامی افزود: طلوع اصلی او با شهادتش همراه شد و امریکایی ها نمی توانستند این درخشش را ببینند بنابراین تلاش کردند تا او را از بین ببرند.
این در حالی است که همه گیری کرونا مراسم ماه رمضان و همچنین عید فطر امسال را هم تحتالشعاع قرار داده است.
قطعا یکی از الزامات رسیدن به نتیجه در یک موضوع؛ طرح مباحث چالشی است، اما الزاما نمیتوان هر بحث یا گفتمانی را به عنوان یک اختلاف ریشهای معرفی کرد.
پایتخت هم بهتر است تا کاملا"در ورطه ابتذال نیفتاده تمام شود!
حضور پیدا کرده اند.
اما خطرناکتر از مداخله ترامپ و نتانیاهو در این ماجرا، باور آنهایی است که گمان میکنند چون دشمنان ایران بر این موج سوار شدند، پس مقابله با آنها مستلزم عملی برخلاف آن خواستهای است که بر زبان راندهاند.
قیمت خودرو در بازار در شرایطی با نوسان نرخ ارز بالا و پائین میشود که بررسیها حاکی از قفل شدن بازار و عدم معامله خودرو است.
آخرین اخبار و گزارشهای منتشر شده در این زمینه حاکی از آن هستند که زندگی و جان ماهر الاخرس به شدت در خطر است.
طبق برآورد آژانس بینالمللی انرژی، اوپک در ژانویه ۲۹.
دبیر ستاد مبارزه با کرونا در استان بوشهر خاطرنشان کرد: از مجموع بیماران مبتلا به کرونا در بیمارستانهای استان (۶۸۴ نفر) تاکنون ۳۲۶ نفر از آنان بهبودیافته و ۳۳۱ نفر نیز در منزل تحت مراقبت هستند.
دو نوع آزمایش تشخیصی برای ویروس کرونا در دسترس است، یکی آزمایش مولکولی یا آزمایش PCR و دیگری آزمایش آنتیژن.
علت وضعیت بد اقتصادی آمریکا را باید در شیوع ویروس کرونا و سوء مدیریت در دولت ترامپ جستوجو کرد.
پژوهشگران با استفاده از روشهای متنوع، ژن را توصیف کردند تا تصویر جامعی از نحوه تسهیل فرآیندهای اصلی متاستاز سرطان مغز توسط آن ارائه دهند که به واسطه نقش ژن در تولید پروتئینهای گوناگون که با ریزمحیط مغز در تعامل هستند، صورت میگیرد.
به تو هم میگن هموطن؟
رئیس اتاق اصناف تهران تصریح کرد: صنوف ارائه دهنده خدمات ضروریتر از جمله فروشندگان قطعات یدکی و مواردی از این قبیل در اولویت قرار خواهند گرفت و برای صنوفی مثل سالنهای سینما که فعالیت آنها با تجمع مردم همراه خواهد بود برنامهریزی جداگانه خواهیم کرد.
اعتقادیه علی بن مدینی، پس از آن آمده و مشابه همان مطالب احمد بن حنبل است.
به گفته این کارشناس باوجودیکه برخی با روی کار آمدن دونالد ترامپ امیدوار بودند که چون او تاجر مسلک است با ایران وارد مذاکره خواهد شد اما دیدیم که او بهدنبال مذاکره تحمیلی با ایران بود.
دولت آمریکا که از «خوان گوایدو»، سردسته مخالفان و رئیسجمهور خودخوانده ونزوئلا حمایت میکند، مدعی است مادورو نتیجه انتخابات ۲۰۱۸ این کشور را به نفع خود مصادره کرد.
وی ادامه داد: دختران به دنبال علاقه خود بروند و اجازه ندهند کسی آنها را به اجبار به دنبال حرفه یا شغلی که به آن علاقهای ندارند بفرستد.
علی وسط زمین نقش مهمی را بازی میکند و نبودش در ترکیب کاملاً محسوس است.
۶ میلی متر بود، تصریح کرد: از مهرماه سال گذشته تا ۲۳ اردیبهشت ماه سال جاری ۳۹۶.
همچنین ایران خودرو نسبت به سایر نمادها بیشترین تاثیر مثبت را بر روی این بازار داشت.
شده بودند از آن مسیر نابودگر برگشتهاند و امروز در میان ورزشکاران باستانیکار برای خود جا باز کردهاند.
این مسائل شائبه ایجاد میکند.
وی افزود: در ایران عمده درآمدها از محل پروازهای بینالمللی و عبور از آسمان ایران است که بحران کرونا آن را کاهش داده است.
با پذیرش در بخش مسابقه اصلی؛
ما با یک واقعیت مواجهیم.
مقصود قسمت اول این بند نیست، وآن کسانی که مینویسند باید با دقت بهتری بنویسند، و بنویسند بخش دوم بند اول، یعنی التزام عملی.
استاندار گلستان اضافه کرد: طرح بیمه منازل روستایی را با بنیاد برکت ستاد اجرایی فرمان امام (ره) آغاز کردهایم که خانههای روستایی با پرداخت ۳۰ هزار تومان بیمه شوند و از مردم میخواهم که در این طرح مشارکت کنند.
رئیس پلیس راهور استان کرمانشاه تصریح کرد: در هشت روزی که از پایان تعطیلات نوروز میگذرد ترافیک در شهر کرمانشاه نسبت به چند روز پایانی این ایام حدود ۸۰ درصد افزایش یافته است.
در پی سیاستهای غلط و واکنشهای نامناسب دونالد ترامپ در زمینه شیوع کرونا، مردم آمریکا روز پنجشنبه شاهد بیشترین تعداد مبتلایان به بیماری کووید 19 بودند.
و جامعه چگونه میتواند از مدیران توانمند بهره گیرد؟
با اینحال، قیمت دلار در بازار آزاد کمی بیشتر بود.
متاسفانه در اقتصاد و فرهنگ روندهای مثبتی را نمیبینیم چون حادثه بزرگی روی نداده است.
پله گفت: در حال حاضر بهترین بازیکن جهان کریستیانو رونالدو است.
از سوی دیگر دولت بعدی (به فرض شکست ترامپ) قطعا تا این اندازه قوانین بینالمللی را برای پیشبرد سیاستهای منطقهای خود زیر پا نخواهد گذاشت.
با توجه به اینکه مصدومان زیادی داریم باید خیلی هوشیارانه عمل کنیم و بازیکنان را از نظر ذهنی آماده کنیم تا در مسابقه بعدی هم بتوانیم چنین کیفیتی را به نمایش بگذاریم و این سخت است.
خانه ملت نوشت: رییس مجلس شورای اسلامی با خانواده شهید مدافع حرم "جوادالله کرم" دیدار کرد.
جامعیت حاج قاسم به این بود که معنویتش او را از مباحث اجتماعی و سیاسی و کارهای دیگر باز نمیداشت.
ما نمیتوانیم قدرت تخریبی تحریمهای امریکا و تاثیر آن بر اقتصاد خارجی کشورمان را نادیده بگیریم.
به گزارش همشهریآنلاین به نقل از ایرنا، بارش برف هماکنون در شهرستانهای ، مشگین شهر، گرمی، نمین، نیر، سرعین و خلخال جریان داشته و این مناطق سفیدپوش شده است.
اما دلیل این مشارکت بی سابقه چیست؟
پیشبینی دیگری وجود دارد که با احتمال نزدیک به ۲۰ درصد بیان می کند متوسط دمای هوای جهان در سال ۱ و نیم درجه افزایش پیدا خواهد کرد و این افزایش دماها نسبت به دوران پیش از صنعتی شدن زمین برآورد می شوند.
این هواناوها عملیات رزمی خود را نزدیک کشتی آبی خاکی «یو اس اس نیویورک» برگزار کردند.
در این نظرسنجی که با استقبال گسترده کاربران ایرانی مواجه شد، علی دایی بیشترین رای را با 80 درصد به خود اختصاص داد تا بار دیگر ثابت شود این چهره فراموش نشدنی فوتبال ایران چه جایگاه مهمی در فوتبال دنیا دارد.
خودرو امروز با چه قیمتی معامله شد؟
روش استفاده از سگهای ویروسیاب به این ترتیب است که ماموران از مسافران ورودی میخواهند با یک دستمال چانه و گردن خود را پاک کنند.
هفته قبل برخلاف هفته پر تنشی که فوتبال ایران احساس کرد و پر از استعفا و بیاحترامی بود، ما کاملا در تبریز یک هفته خیلی آرام را پشت سر گذاشتیم که جا دارد از آقای زنوزی و تیم اقتصادیاش تشکر کنم.
، سرهنگ مهدی کیانی اظهار کرد: در راستای مبارزه بی امان با قاچاق کالا و ارز و در پی دریافت خبری مبنی بر انتقال کالای قاچاق به استان از طریق یک واحد باربری، ماموران پلیس امنیت اقتصادی استان موضوع را به صورت ویژه در دستور کار خود قرار دادند.
موضوع بعدی مربوط به آمادگی جسمی و روانی ورزشکاران است که المپیکیها را در دستور کار قرار دادیم.
وی ادامه داد: شهروندان بر اساس رسم دیرین، روز نخست نوروز را به زیارت اهل قبور می روند ولی امسال با توجه به شرایط به وجود آمده، از همه مردم می خواهیم فعلاً به مراکز تجمعی همچون بهشت زهرا نروند و در خانههای خود بمانند.
مخالفت با ورود نظامیان به رقابتهای سیاسی، نهتنها به معنای بیحرمتی به آنها نیست بلکه ایجاد سپر حفاظتی برای اعتبار و حیثیت آنها و فراهم ساختن فرصت بیشتر برای تقویت بنیه دفاعی کشور است که نیاز مبرم امروز است.
شما حساب کنید سعدی یک منبری است.
تلاشهای پکن برای ادغام ایران در ابتکار کمربند و جاده نشانه آغاز فصل جدیدی است از آنچه که چین بهعنوان یک همکاری متقابل، چندجانبه و هرچند محدود با جمهوری اسلامی ایران در نظر گرفته است.
وی با بیان اینکه بیشترین تصادفات در شهر مربوط به موتور است، افزود: در بیش از ۸۰ درصد موارد موتور در تصادفات وجود دارد و در جاده هم بیش از ۵۰ درصد موارد موتور وجود دارد.
شهرستان ۵۳۱ هزار نفری بابل هفته گذشته در وضعیت قرمز قرار گرفت و از مردم خواسته شد برای شکست کرونا از خانه خارج نشوند.
به از دست دادن وزن و تحریک بدن برای سوزاندن چربی کمک میکند.
۳۱۸ دلار مبادله شد.
یعنی مدیریت افکار عمومی را از دست دادهایم.
همچنین این بیماران ممکن است دچار بیخوابی، سردرد و سرگیجه باشند.
از همین رو، وزارت رفاه تصمیم گرفت اعتراضات را ثبت و مورد بررسی قرار دهد.
با ظهور برنامههای ساخت مسکن انبوه و ارزانقیمت در شهرهای اقماری کلانشهرها که به طرحهای مسکن مهر موسوم شد، جریان دلالی و واسطهگری نیز به این شهرها مهاجرت کرد.
مردم از جنایات امریکا خسته شدن از تحریم هاش، دروغهاش و فتنه هاش از ترورهاش.
در خلاصه داستان «زمین گرم» که مضمونی اجتماعی- مذهبی دارد، آمده است: «بعد از سالها بیخبری دو برادر از هم، برادر بزرگتر که آخرین ساعات حیات خود را پشت سر میگذارد به سراغ برادر کوچکتر میرود تا وصیت کند؛ وصیتی که زندگی برادر کوچک را دستخوش چالشی بزرگ میکند.
رئیس پلیس راه گلستان هم اظهارکرد: تردد در محور توسکستان و خوش ییلاق فقط با زنجیر چرخ ممکن است.
برخی رسانه های روسیه در روزهای اخیر مدعی شدند که جمهوری آذربایجان شماری از جنگجویان در سوریه را با کمک ترکیه به این کشور منتقل کرده و این افراد در زد و خوردهای مسلحانه در قره باغ شرکت می کنند.
چند سال بعد، اکبرآقا با «بتول وزیریزاده» ازدواج میکند و خداوند «خشایار» و «خدایار» را به آنها میدهد.
دو ضرب های حسین مطمئن بود.
دانشمندان دانشگاه شیکاگو میگویند مصرف دو قاچ هندوانه دارای ۲۰ میلی گرم لیکوپین است که میتواند خطر بسیاری از سرطانها بخصوص سرطان پروستات در آقایان را کاهش دهد.
به مناسبت سوم شعبان؛
پس شما کار خودتو بکن ما هم کار خودمونو.
خب آن وقت همچین کتابی نبود.
این مقام انتظامی ادامه داد: راننده برلیانس مدعی بود که در شبکه اجتماعی اینستاگرام صفحهای دارد و قصد داشته با انجام کلیپ،
جهانپور بیان کرد: بر اساس این گزارش ها تاکنون ۹۴ هزار و ۴۶۴ نفر از بیماران مبتلا به کووید- ۱۹ در کشور بهبودیافته و از بیمارستان ترخیص شده اند.
بنده به احمدی نژاد نه دور هستم و نه نزدیک، مگر قبل از آن که مسئول شوم با ایشان ارتباطی داشتم؟
قرار بود با این کارتها اقلام خاصی وارد شود و برای هر خانوار چهارنفره در هر بار یک میلیون تومان تخفیف دیده شده بود.
توصیههای بهداشتی برای ایدهآل ترین حالت این است که هیچ یک از رانندگان و سرنشینان وسیله نقلیه با این محیط تماس نداشته باشند و از کارت بانکی تا کارت سوخت را به مسول پمپ بنزین، برای سوختگیری بسپارند.
چه پیگیریهایی برای مشخصکردن محل تجمع در شهر داشتید و آخرین وضعیت این پیشنهادها چه بود؟
این مقاومت و همدلی شکل نخواهد گرفت مگر با همدلی.
اقتصادی استاندار در پایان گفت: از ایستگاه پل گاومیشان در آغازین ساعتهای اجرای طرح از ورود بیش از ۱۰۰ خودروی آمده است و این روند با شدت هرچه تمام تر تا پایان اجرای طرح ادامه خواهد یافت.
ماجرای هک سایت وزارت بهداشت چه بود؟
۵۶ قانونگذار مجلس نمایندگان آمریکا در نامهای به رئیسجمهور این کشور خواستار تحریم تمام بخشهای نظام مالی ایران شدند.
اما متأسفانه علیرغم وجود رویه و تجویز فراز سوم و قسمت آخر تبصره ۱ ماده ۲۰۴ قانون آییننامه داخلی هیئترئیسه اجازه صحبت به دکتر جهانگیری را نداد».
وی افزود: راننده این خودرو که در دم جان باخته بود توسط ماموران امدادی و پزشکی به مراکز مربوطه انتقال داده شد.
محمدحسین کنعانی زادگان مدافع پرسپولیس که سابقه حضور در استقلال را دارد از انگیزه بالایش در این بازی می گوید.
۷۲ هزار و ۵۰۰ دانش آموز، امسال در پایههای مختلف تحصیلی مشغول به تحصیل میشوند.
همین موضوع باعث صمیمیت بیشتر ما شد.
جهانپور گفت: تاکنون ۸۱۸ هزار و ۹۱۷ آزمایش تشخیص کووید۱۹ در کشور انجام شده است.
بستری شدن قالیباف به دلیل کرونا در بیمارستان فیروزگر صحت دارد؟
عمده علت گرانی مسکن بهخاطر گران بودن قیمت زمین در کشور است.
سهامداران این شرکت خودروسازی در بازه زمانی موردبحث ما طعم سود ۲۸۰۰درصدی را چشیدهاند.
خب اینم قضاوت ما.
سازمان هواشناسی هشدار داده است که احتمال آبگرفتگی معابر عمومی، متلاطم و مواج شدن دریا، بالا آمدن سطح آب رودخانهها، جاری شدن مسیلها و سیلاب، یخزدگی، لغزندگی، کولاک برف و کاهش دید در جادههای کوهستانی و احتمال لغو پروازها وجود دارد.
، مرداد ۹۹ هم رسید.
حتی اگر تجارت شما با اینترنت فاصله زیادی داشته باشد، ممکن است حساب اجتماعی شما هک شود.
تاریخ انتشار آهنگ مشترک بعدی این دو خواننده مشخص نیست.
در این شماره، گزارشی با عنوان «حملهی یوفوها و بازگشایی مدرسهی ما!»
آکواریوم انزلی که بزرگترین آکواریوم ایران است میتواند ساعات خوشی را برای شما رقم بزند.
هرچند گفته میشود هیچکدام از وجهتسمیههایی که درباره نام این منطقه وجود دارد حقیقی نیست، لواسه به معنی کف دست و ناو است و این بخش ناوشکل است و حال آنکه این بخش کوهستانی است.
روسیه اکنون فراگیرترین نقطه از خاک اروپا از حیث ابتلا به ویروس کروناست.
در روز اول این رویداد، استاد قنبر راستگو، جفتینواز برجسته بندرعباس همراه با ادوات کوبهای بندرعباس (دُهُل کَسِر) روی صحنه میرود و در قسمت دوم، گروه داماهی که به نوعی پای ثابت شبهای جنوب است با تمرکز بر آثار بندری به اجراهای شب اول پایان میدهند.
دبیرخانه جشنواره فیلم فجر درباره خروج فیلم سینمایی «قاتل و وحشی» قبل از پایان کار هیاتانتخاب بخش سودای سیمرغ، توضیحاتی را ارائه داد.
حاج قاسم جوانی 23، 24 ساله بود که با موتور هوندا آمده بود.
نسخه اصلی اینکتاب سال ۲۰۱۱ در مکزیک چاپ شد و بهسرعت به انگلیسی ترجمه شد.
براساس این خبر که در هفتم خرداد ۹۹ منتشر شد، پس از گذشت حدود ۴۵روز از آغاز طرح اکران آنلاین، در مجموع نیم میلیون بلیت برای فیلمهای به نمایش درآمده به این شیوه به فروش رسیده بود.
رئیس مرکز کارشناسان رسمی قوه قضائیه هرمزگان تصریح کرد: کارت ورود به جلسه آزمون در روز سهشنبه همین هفته از طریق سایت سازمان سنجش قابل دریافت است.
بیمعنی شدن دنیا و هرآنچه که دنیایی است.
رییس مرکز اطلاعات و کنترل ترافیک پلیس راهور ناجا از تردد روان در جاده های کشور و بارش باران در برخی محورهای چهار استان خبر داد.
مهرآوران با اشاره به اهمیت مشارکت خیرین برای تأمین لوازم مورد نیاز دانش آموزان نیازمند، اظهار کرد: خیرین و مردم میتوانند با تهیه تبلت و گوشی موبایل هوشمند زمینه تحصیل دانش آموزان نیازمند را فراهم کنند.
منابع لیبیایی اعلام کردند که وی قرار است با خلیفه حفتر فرمانده ارتش لیبی دیدار و گفتگو کند.
خوب حاصل این آزمایشات گران چه بوده و چه توانستید مثلا با ۲۰،۰۰۰ ناقل بکنید؟
ساری - همزمان با یادواره سرداران و ۱۵۴ شهید اصناف در ساری، مادران مازندرانی با مجمعه های عزا برای شهدای شهرستان و سیدالشهدای مقاومت، سردار سلیمانی سوگواری کردند.
کارگران خارجی در عربستان باید برای خروج از کشور ویزای خروج از کارفرمایان خود بگیرند.
تعداد مبتلایان به بیماری کووید۱۹ در سراسر جهان به بیش از ۲۰ میلیون و ۹۶۷ هزار نفر رسید و شمار مرگهای ناشی از این بیماری همهگیر بیش از ۷۵۰ هزار نفر ثبت شد.
کرونا رو بیخیال، ویروس اصلی رو بچسب!
در حال حاضر صدها شرکت دانشبنیان، خلاق، فناور و استارت اپی در صنعت گیاهان دارویی مشغول به کار هستند.
معاون اول رییس جمهوری با بیان این که مسئولیت اصلی تصمیمگیری درباره حج عمره مفرده با شورایعالی امنیت ملی است، گفت: حفظ عزت و امنیت زائران ایرانی در حج عمره از اهمیت فراوانی برخوردار است.
پرسپولیس همین الان برگردد بازی میکنیم!
رئیس هیات بازرسی بر انتخابات استان خبرداد؛
رئیس دانشگاه علوم پزشکی بابل گفت: در حال حاضر تعدادی از کادر درمانی بابل در روند خدمت رسانی به بیماران، گرفتار ویروس کرونا شدند و در بیمارستانهای بابل بستری هستند.
حال آنکه بخش عمدهای از سیاستورزی اصلاحطلبان معطوف به روبنا بوده است و مشارکت در دستگاههای دولت.
به همین جهت در هریک از مدیریتهای زیرمجموعه معاونت طراحی و تولید یک گروه برای غنیسازی برنامه ویژه مدرسه در آن دوره در حال طراحی است تا همه چیز را رصد، پیگیری، تقویت و حمایت کنند.
اما برای پرداخت این پول مدام امروز و فردا میکرد.
مطابق این گزارش، کشورهای اروپایی هم لابیگری گستردهای برای جلوگیری از اتمام صدور این معافیتهای انجام دادهاند.
یک دلیل مهم این شرایط هم عدم حصول نتیجه مورد انتظار از برجام است.
وقتی تصادف کرد دوست نداشتم آن مسئله را بشنوم هم الان که چنین اتفاقی افتاده است.
فکر می کردند ایشان نقطه اصلی جریان مخالف بنی صدر است و ایشان نماینده ها را بسیج کرده که بنی صدر عزل شود چرا که حزب جمهوری اسلامی تا حدی میدان دار قضیه بود.
هر چند در ظاهر نیروهای نظامی آمریکا در چارچوب فعالیتهای ناتو در اروپا مستقر شدهاند، اما ترامپ برای تغییر تعداد و یا خارج کردن بخش بزرگی از آنها نیازی به هماهنگی با مقامات این پیمان نمیبیند.
وی افزود: ۱۴ کارخانه تولید ماسک درکشورفعال است اما در خوزستان وجود ندارد و برخی استان ها نیز برای خروج ماسک محدودیت قائل شده اند البته کارخانه فولاد خوزستان و سازمان زندانها خط تولید لباس را به تولید ماسک تبدیل کردند.
در این نشست که به میزبانی وزارت تعاون، کار و رفاه اجتماعی در حال برگزاری است، همچنین حاتم شاکرمی، معاون روابط کار و نمایندگان کارگران و کارفرمایان نیز حضور دارند.
خلبانان کانادایی که در جنگ جهانی دوم جنگیدند، این موزه را احداث کردند و هدف از آن نمایش انواع هواپیماها، شبیه سازی ها، نسخه های هنری هوایی، تجهیزات رادیویی و اطلاعات مربوط به تاریخ هواپیما بود.
مگر در زمان اوباما که دموکرات بود، جهان گلستان شده بود؟
عوارض مختلفی پس از ابتلای افراد به کووید-۱۹ در سراسر جهان گزارش شده که نشان میدهد این بیماری بر پوست و موی انسان تاثیر منفی بسیاری دارد.
وی افزود: تا ۲۶ اسفندماه وقت داریم که مرحله پیشثبتنام و تکمیل پرونده را انجام دهیم و پس از آن متقاضیانی که پرونده خود را تکمیل کردهاند برای افتتاح حساب، به بانک مراجعه میکنند.
کاربر دیگری اما عنوان کرد: «نخریدن مشکلی رو حل نمیکنه.
زن باید جواب تمام سؤالاتش را می گرفت شوهرش چرا باید ازدواج دیگری می کرد پس حق او چه می شد این همه سال زحمت در خانه مردی که نه تنها دیگر او را نمی خواست بلکه نصف خانه را هم برای خودش می خواست.
این مقام ها می گویند، از دیدگاه کیم جونگ اون، جو بایدن دموکرات یک شریک مذاکره کننده چالش برانگیزتر است که احتمالا نگارش نامه را به دیدار حضوری با او ترجیح دهد و بخشی از آن بابت رویه بی سابقه ای است که ترامپ ایجاد کرد.
این روش یعنی چه؟
این روزها حالش خیلی بد است.
دزفول- رئیس مرکز بهداشت استان خوزستان گفت: با اجرای طرح شهید سلیمانی، آمار بستریهای کرونا در این استان در یک ماه اخیر ۸۴ درصد کاهش یافته است.
به گزارش خبرگزاری تاسستاد مقابله با بیماری کرونا در روسیه روز چهارشنبه در گزارشی اعلام کرد: در شبانه روز گذشته 6,611 تن دیگر به به ویروس کرونا مبتلا شدند که با این حساب شمار کلی مبتلایان از زمان آغاز بحران به 720,547 تن می رسد.
معلوم است که در این شرایط، اولویت به مسائل تاریخی داده نشود.
پس من به فرماندهانمان نمره ۲۰ می دهم.
صدیقه کیانفر بازیگر سینما، تلویزیون، تئاتر و گوینده رادیو تاکنون در آثار زیادی هنرنمایی کرده است.
۴ درصد بر اساس نرخ سالیانهشده کوچک شده است.
وی اضافه کرد: ورودی آرامستان های استان کماکان تا اطلاع ثانوی مسدود است.
غذاهای فرآوری شده کمتری مصرف نمایید: چیپسها، کوکیهاو نانهای بسته بندی شده را کنار بگذارید.
، رضا خالقی شامگاه سه شنبه در گفتگو با رسانهها گفت: در دهه فجر امسال، پروژههای مختلفی ‬با حجم اعتبار ۷۲ میلیارد در ۴ حوزه کاری بهره برداری میشود.
صبر کنید کمی خنک شود تا تهچین راحت تر جدا شود.
Maisel سریال کمدی پرطرفدار این روزها در طی سه سال اخیر بوده است و تعجبی هم نیست که به این اندازه پرطرفدار است.
رئیس اتحادیه املاک کشور همچنین با اشاره به معرفی حسین مدرس خیابانی به عنوان وزیر پیشنهادی وزارت صنعت معدن و تجارت گفت: ساماندهی کد رهگیری برای صنف مشاوران املاک و ایجاد کمیسیون ها برای تنظیم بازار از جمله خدماتی است که مدرس خیابانی ارائه کرد.
اینم نقش ویژه کرونا در سیزده بدر امسال!
، تمام کدهای تخفیف این فروشگاه اینترنتی در سال ۹۹ برای شما فهرست میشود.
وی با اشاره به اینکه بستر و زمینه مناسب برای اقتصاد گردشگری در یزد وجود دارد، افزود: هم میتوان کار فرهنگی و هم کار اقتصادی ارزشمند در این زمینه انجام داد.
حسینیه ارشاد نامی آشناست نه فقط برای اهالی منطقه ۳ و شمیران، بلکه برای همه مردم تهران و ایران یادآور حضور پرشور جوانان و مردمی است که از راههای دور و نزدیک خود را برای شنیدن سخنرانیهای شهید آیتالله مطهری، آیتالله مفتح و دکتر شریعتی به این مرکز میرساندند.
مجله آتلانتیک با اشاره به اینکه نمیتوان با قطعیت عنوان کرد که «جو بایدن» بتواند تغییری در این زمینه ایجاد کند، نوشت، جوکهایی که در مورد مواد ضدعفونی کننده ساخته شدند و خاطراتی که باعث خنده در محافل میشوند نیز به عنوان خاطره باقی خواهند ماند.
وی گفت: متاسفانه یکی از خبرنگاران صدا و سیما با شیطنت در مصاحبهای با دکتر زالی از برگزاری نمایشگاه با ۶۰۰ غرفه خبر داده بود این در حالی است که در هیچکدام از نمایشگاه های ما این تعداد غرفه نداشته ایم.
جان کری با اشاره به اینکه سپاه پاسداران انقلاب اسلامی بودجه معمول خود را داشته است، به سیانان گفت: بنابراین، این حقیقت ندارد که این پول دقیقا و مستقیما به سپاه پاسداران ایران داده شده باشد.
وزیر فرهنگ و ارشاد اسلامی با اشاره به مشکلات و سختیهایی که کادر درمان در طول جنگ متحمل شدند، گفت: کار آنها کم از رزمنده خط مقدم نداشت.
به اعتقاد سعید معیدفر که جامعهشناس است، در گذشته تاریخی ایران کشتار بالایی وجود داشته و حملات زیادی اتفاق افتاده است.
خردادماه ۹۶ منابع خبری نزدیک به احمدینژاد اعلام کردند که دولت ساختمان محل اقامت محافظان احمدینژاد را تصرف کرده و جان رییس دولت سابق در خطر است.
درتوافق برجام که بعدها ضمیمه 2231 شده این موضوع پیشبینی نشده بوده، چون این سند یعنی توافق هسته ای خودش یک سند بی سابقه و پیش از این چنین سندی میان کشورها وجود نداشت.
آذری جهرمی افزود: توصیه نهادهایی که فیلمها را پخش میکنند این است که طوری سیاه نمایی نکنند که احساس ضدانقلاب و دشمن این باشد که وضعیت کل نوجوانان ما این هست.
پروندهای با ۱۶ فقره اتهام که حجم مبالغ رشوه پرداخت شده در آن شاید به ۲۰۰ میلیارد تومان برسد و رسیدگی به برخی دیگر از موارد مندرج در این پرونده همچنان ادامه دارد، اگر شایسته صفت انبوه نیست پس شایسته چه صفتی است.
شرایطی که برای هیچ دولتی در ابتدای کارش سابقه نداشته است.
به خصوص اینکه آن شائبههایی که وجود دارد که عدهای تلاش دارند چوب لای چرخ دولت بگذارند و کارها قفل شود و شواهد زیادی هم برایش وجود دارد نباید وجود داشته باشد.
شکل تصاعدی رشد شیوع بیمار باعث ایجاد نمودار شاخص آن میشود.
شما تا به حال شده به آژانسهای املاک مراجعه کنید و در مورد خریداران و فروشندگان ملکهای دهها میلیاردی سوال کنید؟
وی در ادامه گفت: این ۶۵ مورد به تفکیک؛ اهواز ۲۶ مورد، ۴ مورد، شهرستانهای حمیدیه، و شوشتر هر کدام ۳ مورد، شهرستانهای دشت آزادگان، امیدیه و ایذه هر کدام ۲ مورد و شهرستانهای اندیمشک، آبادان و کارون هر کدام یک مورد بوده است.
گفت: سطح زندگی ما متوسط بود و باید بگویم پس از انقلاب سرمایه ما نسبت به قبل از انقلاب کمتر شد.
حتی اگر میلی به موسیقیهای شاد در آن موقعیت ندارید هم خود را مجبور به گوش دادن موسیقیهای شاد کنید تا بتوانید از حال و هوای بدی که دارید رها شوید.
سنندج - معاون درمان دانشگاه علوم پزشکی کردستان گفت: پیرو مصوبه ستاد پیشگیری و مقابله با کرونا ویروس، ملاقات های عمومی در تمامی بیمارستان های تابعه این دانشگاه تا اطلاع ثانوی ممنوع است.
۶- دربهای محوطه نمایش فیلم از نیم ساعت قبل از شروع سانس باز خواهند شد.
برای برگزاری مراسم ممنوع و مقرر است مدیریت تولیتها نسبت به برگزاری مراسم در اماکن و فضای باز با رعایت فاصله گذاری اجتماعی، اجرای پروتکلهای بهداشتی در چارچوب ضوابط کلی فوق الذکر اقدام کنند.
حرف ما این است که باید کارکرد این مؤسسات را منتفی کرد، این روش چه زمانی تغییر پیدا میکند؟
هاشمی ۱۵ اردیبهشت سال ۹۸ در برنامه تلویزیونی «فرمول یک»، گفت:«ریاست جمهوری کار بسیار سختی است.
اما سیاوش سابقه دار نیست.
اشعار زندهیاد افشین یداللهی برای خوانندهها، شبیه یک برگ برنده عمل میکند.
یک- بیش از ۱۰ روز از شروع علائمشان گذشته باشد.
رئیس سازمان بهداشت جهانی گفت: این کشورها ثابت کردهاند که با علم، همبستگی و فداکاری میتوان این ویروس را مهار کرد و افزود در مکانهایی که علم تحت تاثیر تئوریهای توطئهآمیز قرار گیرد این عفونت نیز گسترش مییابد.
همچنین بازی تیمهای نفت مسجدسلیمان و صنعت نفت آبادان در هفته بیست و دوم لیگ برتر باشگاههای کشور، شانزدهم فروردینماه سال آینده به ترتیب به مصاف تیمهای شاهین شهرداری بوشهر و پارس جنوبی جم میروند.
در نهایت اینکه، سومین حلقه از تنظیم بازار، کنترل و نظارت است که بر این اساس، همه مجموعهها به میدان آمدهاند و بازرسان سازمان حمایت مصرفکنندگان و تولیدکنندگان، تعزیرات، اتحادیهها، اصناف و دادستانی نیز پای کار هستند تا نظارت کافی بر بازار صورت گیرد.
اسحاق جهانگیری معاون اول رئیسجمهور هم شنبه شب نسبت به انتخابات اخیر آمریکا واکنش نشان داد و در توییتر نوشت: «سرانجام با اعلام نتیجه انتخابات آمریکا، دوران ترامپ و تیم ماجراجو و جنگطلب او به پایان رسید.
این سریال که به زودی در تهران کلید میخورد، ۲۰ بازیگر سینما و تلویزیون و ۱۰۰ بازیگر تئاتر ایفای نقش میکنند.
وی در پایان تصریح کرد: مستند «ادامه دارند هنوز» آخرین کاری است که برای دهمین جشنواره مردمی فیلم «عمار: درنظر گرفتم.
وی مشکلات پوستی، گوارشی، پوکی استخوان و اعصاب را از دیگر آثار شیمیایی شدن خودش دانست و اضافه کرد: همه جانبازان شیمیایی با این مشکلات مواجه هستند و شرایط مردم در این روزها را درک میکنند.
خوشبختانه سینمای مستند با همکاری باشگاهها و فدراسیونهای ورزشی تولیدات بسیار خوبی داشته اند که این تولیدات میتواند بهتر و بیشتر شود.
لیبی هم تولید خود را آغاز کرده و همین حالا هم نزدیک به ۶۰۰ هزار بشکه در روز تولید میکند.
باشگاه پرسپولیس در نامه ای جداگانه خواهان پاک شدن اخطار بیرانوند شده است.
فکر میکنید که آن برنامههایی را که در روز نخست بازگشتتان به صنعت در سر داشتید، انجام شد؟
چنین است که می گوید: «انا المسیحی ابکانی الحسین، من مسیحی را حسین به گریه انداخت»
من معتقدم مردم از این پس به فردی رأی میدهند که عیار او در انقلابیگری و عمل به دستورات نظام اسلامی مشخص باشد.
محوطه پر از ماشین بود.
«تئودور داچ»، رئیس کمیته امور خارجی مجلس نمایندگان و «جو ویلسون» که هر دو از افراطیترین نمایندگان ضد ایرانی هستند این قطعنامه را معرفی کردهاند.
سرپرست معاونت بهداشتی دانشگاه علوم پزشکی مازندران گفت که وزارت بهداشت حدود ۳۵ هزار دز واکسن آنفولانزا برای این استان پیش بینی کرد که به طور متناوب در اختیار استان قرار گرفته و توزیع میشود.
این مطالعه نشان میدهد که باید سطوحی مانند صفحه نمایش تلفنهای هوشمند، پنبه و چوب را بیشتر از سطوح شیشه و فولاد تمیز کنید، زیرا سطوح دوم نسبتاً آبگریز هستند و قطرات در این سطوح سریعتر تبخیر میشوند.
«میخائل اولیانوف» نماینده روسیه در سازمانهای بینالمللی در دو روز اخیر با انتشار آمارهایی از میزان بازرسیهای آژانس بینالمللی انرژی اتمی از ایران، نوشته است که اکنون بیشترین بازرسیهای هستهای جهان در ایران انجام میشود.
به گفته وی، جذب نقدینگیهای موجود در جامعه، کسادی بازارهای موازی و حمایتهای دولت از این بازار اصلیترین عواملی هستند که در رشد بورس در ماههای گذشته موثر بودهاند.
در تکمیل دعوتنامهای که پایگاه میراث جهانی تخت جمشید منتشر کرده است، آمده که منظور از تریلی، کشیدن ۳ تا دستگاه تریلی به صورت همزمان است و ثبت جهانی میشود و حمل خودروهای یادشده از شیراز به تخت جمشید انجام میگیرد.
این موضوعی است که دغدغه بسیاری از صاحبان کسب و کارهای کوچک و صاحبان ایده است که در شرایط کرونا و پساکرونا چگونه می توان شغل ایجاد کرد،بدون اینکه از دولت کمک گرفت و منتظر امدادهای غیبی بود.
این سخنان یعنی ماهواره نور که به صورت بومی ساخته شده بود و با موفقیت در مدار قرار گرفت، برخلاف ادعای دشمنان تواناییهای گستردهای دارد.
با این حال برای بچههای جنگ احترام خاصی قائل هستند که قابل ستایش است.
گرگان- رئیس دانشگاه علوم پزشکی گلستان گفت: شهرهای مراوه تپه، گالیکش، گمیشان و رامیان وضعیت سفید داشته و اماکن مذهبی در آن ها بازگشایی خواهد شد.
کمی که بیشتر دقت کردم، راننده را شناختم، علی اصغر، یکی از هم محلیهایمان بود.
جدای از کاهش آمار گردشگران ورودی سوئیس به ایران اما، آن کشور در بازارهای هدف گردشگری ایران قرار دارد و طی سالهای گذشته تعاملات گردشگری ایران و سوئیس تنها به ورود گردشگران سوئیسی به ایران محدود نشده است.
در ادامه جلسه وکیل متهم که به گفته رییس دادگاه به موارد حاشیهای میپرداخت از سوی قاضی مورد خطاب قرار گرفت.
خلاصه عقاید مالکیّه این است که قتل توسط پدر در صورتی موجب قصاص نیست که شبهه عدم قصد قتل مانند تأدیب و نظایر آن در کار باشد.
اما این ناو هنگامی که شیوع هنوز در حال پیشرفت بود، به بندر بازگشت و خدمه در قرنطینه قرار گرفتند، بنابراین روشن نبود که آیا سرایت ویروس حتی پس از مبتلا شدن ۶۸ درصد افراد به افراد جدید متوقف شده است یا نه.
وی با بیان اینکه برخی از رفتارها به ضرر جان مردم است، گفت: امروز میبینیم عدهای نسبت بسته نگاه داشتن برخی از اماکن مقاومت و مخالفت میکنند جالب است که این افراد فرق بین ویروس و باکتری را نمیدانند اما برای زندگی مردم تصمیمگیری میکند.
وی با بیان اینکه امسال دومین سال برگزاری هفته ملی ازدواج است، افزود: امسال علیرغم اینکه سایه ویروس کرونا در برنامهها بشدت احساس میشود اما با تمامی این مشکلات برنامههایی در فضای مجازی منعکس شده است.
طراحیکننده توطئه فرار دستگیر شده است.
، سرهنگ علی ولی پور، اظهار کرد: در پی دریافت خبری مبنی بر جمع آوری و دپو مقادیر زیادی کالای قاچاق از قبیل: تنباکو، پیراهن، تی شرت و پارچه در دو انباری در حاشیه شهر تهران بررسی موضوع در دستور کار کارآگاهان قرار گرفت.
تلاش معلم برای به دست آوردن خمرهای دیگر بینتیجه میماند.
۳۱ درصد بوده است.
دکتر صادقیفر گفت: گندزدایی و ضدعفونی کردن بیمارستان بطور مرتب صورت میگیرد و لازم به ذکر است قبل از بیماران خود پرسنل در این محیط خدمترسانی میکنند و قطعا حفظ سلامت همه شهروندان در اولویت قرار دارد.
ربابی در دستگاه چهارگاه و سبک و سیاق آن تلفیقی از موسیقی و سازهای ایرانی با موسیقی جَز است.
او در مصاحبهای اعلام کرد اولین روزی که پا به اردوی تیمملی گذاشت، چنین جملاتی را از کارلوس کیروش شنید: «اگر اضافه وزن داشته باشید نمیتوانید دور میز ما بنشینید و همسفرمان باشید.
میر معینی گفت: متاسفانه در بسیاری از بخشهای اقتصادی بارها چوب ندانم کاری و عدم واکنش به موقع را خوردهایم.
تاکنون ۲۰۷۹۳ نفر در مصر به ویروس کرونا مبتلا شدهاند که از این تعداد ۸۴۵ نفر جان خود را از دست داده و ۵۳۵۹ نفر بهبود یافتهاند.
«نمایش» حالوهوای دفاع مقدسی میگیرد/ از «مهاجر» تا «اخراجیها»
وی افزود: عمدی و غیر عمدی بودن قتل در پرونده محل اختلاف بین شعب دیوان عالی با دادگاه تجدیدنظر بود که در نهایت دیوان عالی کشور رای لازم در خصوص تایید عمدی بودن قتل خانم میترا استاد را صادر کرد.
ما مجبور بودیم به خاطر بیماران از خودمان و خانوادهمان بگذریم.»
کرونا نهایت کاری که میکند و ما از آن میترسیم مرگ است اما بیماری اخلاقی، سیاسی، اقتصادی و احتکارها ابزار همه بلاها و فسادها است و همه چیز را از بین میبرد هیچ چیز برای فرد نمیگذارد و حال اینکه کرونا تنها جان ما را میگیرد.
در بسیاری از مناطق، نگاههای منفی به آقای روحانی و عملکردش وجود دارد؛ در حالی که در همان مناطق 60 یا 70 درصد مردم از آقای احمدینژاد و اقداماتش به نیکی یاد میکنند که طبیعی است؛ چراکه در دوران او خیر بسیاری دیدند بهویژه در مناطق روستایی.
دولت آمریکا بعد از خروج از «برنامه جامع اقدام مشترک» یا برجام تحریمها علیه ایران را از سر گرفته و به سیاستهایی تحریکآمیز علیه ایران، از جمله ترور سردار قاسم سلیمانی، فرمانده نیروی قدس سپاه پاسداران انقلاب اسلامی روی آورده است.
انانی که با وی در گذرگاه کوتاه زندگی تماسی داشتند و حالات و روحیات وی را در خاطر دارند کافیست برای فهم ظرائف زندگی و درک روح سرکش و پرتلاطم اش همین واژه لامکان را در آثار مولوی بکاوند.
بیانکا ماریا فیلیپّینی (دانشگاه اورینتاله، ناپل)، «تهران وحشتناک» : تأملاتی بر تجسم شهر به مثابه استعارهای از بیسویگی مدرنیته در ایران.
آیا در آنجا هم استفاده ممنوع است و اطلاعاتی که از آن طریق می رسد غیر قابل استفاده؟
در حقیقت معدل فرهنگی منطقه روبه بالاست اما زیرساختهای فرهنگی متناسب با این قشر در منطقه وجود ندارد.
این همان خارجیانی بودند که در ازای مبلغ اندکی، امتیازاتی عظیم و ننگآور از شاهان دودمان قاجار ستانده بودند و به گفته دوست و دشمن: امتیاز رویتر بزرگترین و وسیعترین امتیازی بود که یک کشور مستقل میتوانست به یک فرد یا کمپانی خارجی بدهد.
من خودم شخصاً جوانیِ بسیار پُرهیجانی داشتم.
هر ساله با افزایش دما و گرم شدن هوا، به بار نشستن انواع خرما در هرمزگان آغاز میشود که به همین منظور ظرفیت تولید ۶۰ رقم از این محصول در استان استعدادیابی شد.
دکتر وین گوپتا، پزشک ریه به شبکه "انبیسی نیوز" گفت: ایده تزریق یا خوردن هرگونه محصول تمیزکننده و ورود آن به بدن غیرمسئولانه و خطرناک است.
برنج قرمز غنی از کربوهیدرات، پروتئین و فیبر است و ارزش غذایی بالایی دارد.
احتمالاً به خاطر نطقی است که گفت تا کی فتنه فتنه میکنید.
استاندار البرز اضافه کرد: کسانی که به استان های آلوده سفر کرده اند و علائم بیماری را دارند، ۱۴ روز قرنطینه می شوند.
موسوی فرد افزود: ما در دعوی خود اثبات کرده ایم که پمپئو نقش اصلی را در ترور سردار سلیمانی داشتهاست.
وی خاطرنشان کرد: ممکن است به سرعت شرایط تغییر کند؛ الگوی بستری ما نسبت به ۱۰ روز قبل تفاوت چشمگیری نداشته است؛ تعداد بیماران جدید که در بخش های ویژه بستری شدند حدود ۲ درصد کاهش را نشان میدهد.
دادستان اسلامشهر گفت: برای متهمان از دادگاه مجازات اشد را تقاضا کردهایم و در صورت تایید در دادگاه، حکم قصاص در ملاءعام در خیابانی که جرم به وقوع پیوسته، اجرا خواهد شد.
عموم مصرف این نوع یخها به صنایع غذایی و پروتئینی، صنعت شیلات، کشتارگاه های دام و طیور و صنعت عمران تعلق دارد.
بعد از اینکه این مطلب در رسانهها ازجمله همشهری مطرح شد، شما قول بازگرداندن این نامها، اشعار و متون ادبی آنها را دادید.
چرا که داستان پنجرهای است رو به تجارب، اندیشهها و سرگذشتی که انسانهای دیگر داشتهاند.
تخصیص بودجه در این باره، استفاده از بیمه های بیکاری و برخورد احترام آمیز با مردم در کمکهایی که می شود می تواند میزان موفقیت یا عدم موفقیت دولتها را در این شرایط حساس نشان دهد.
امسال برنامه کاروان قرآنی همراه با خیرین و چله مواسات خواهد بود که امیدواریم اتفاقات خوبی در فضای قرآنی رقم بخورد.
وقتی این بازیکنان را میبینم کیف می کنم.
در پایان خاطر نشان میسازد که به منظور تسریع در کار با جناب آقای راد مدیرعامل محترم سازمان میادین میوه و ترهبار و جناب آقای علمبیگی رئیس محترم هیأت مدیره انجمن صنفی صنایع شوینده بهداشتی و آرایشی مذاکرات لازم مبذول گردد.
حجت الاسلام و المسلمین مرتضوی مقدم گفت: آیا حیف نیست که دستاوردهایی که به برکت بسیج به دست آوردیم با حرکات ناموزون از بین ببریم و در بین مردم نا امیدی کنیم.
مدیرکل میراث فرهنگی، گردشگری و صنایع دستی اصفهان از بازگشایی مراکز تاریخی و گردشگری این استان از روز شنبه بیست و هفتم اردیبهشت جاری با رعایت دستورهای بهداشتی خبر داد.
در این شرایط وظیفه داریم این کار را انجام بدهیم.
من خودم را هلالاحمری میدانم و آقای رئیسجمهور هم همین را میخواهد که هلالاحمر مستقل باشد و وارد بازیهای سیاسی نشود که انتظار بحقی است.
پخته تر بشه و تبدیل به لیدر هم بشه میشه ازش انتظار زیدان و رونالدوی برزیلی رو داشت.
به تازگی یک بانوی کوهنورد در اثر سقوط از کوهستان سبلان در شهرستان مشگینشهر جان باخت.
زیاد همدیگر را نمیدیدند، ولی این مسائل خیلی به طول زمان مربوط نمیشود.
وی تصریح کرد: حدود ۳۰ تا ۳۵ درصد وکلا مشغول فعالیت هستند که دارای سابقه بیشتر کاری هستند و یا اینکه وکیل یک بانک عامل یا مؤسسه و… هستند.
در سال ۶۶ پس از ۱۴ سال دوری از تحصیل، در کنکور دانشگاه آزاد تهران پذیرفته شدم و در رشته اقتصاد نظری لیسانس گرفتم.»
یکی از این اقدامات حمایت از حشد شعبی و تقویت آن در عرصههای مختلف بوده است.
اما شورای نگهبان به علت این توییت علیه من شکایت کرد و این مساله در هیات نظارت بر رفتار نمایندگان مطرح شد.
وی با تشریح طرحهای حمایتی و تشویقی دولت برای کاهش مصرف برق افزود: مشترکانی که در گروه «خوش مصرفها» قرار داشته و نسبت به دوره مشابه سال قبل انرژی برق کمتری استفاده کردهاند پاداش خوش مصرفی دریافت خواهند کرد.
باید به قرآن رجوع کنیم تا با ما سخن بگوید.
وی تأکید کرد: باید به این نکته اشاره کنم که یکی از کارهایی که امروز دانشگاهها در آن کوتاهی کردهاند انتقال صحیح فرهنگ گذشته ما به نسل جدید است؛ البته اقداماتی انجام شده، اما کافی نبوده است.
اما این بند چه میگوید و پامپئو چگونه آن را تحریف کرده است؟
با آنکه وارد قرن بیست ویک شده ایم که دانش وفهم بشری دردنیا توسعه ورشدپیدا کرده است ولی هنوز جزایرعقب ماندگی فکری در همه جوامع غربی وشرقی وجود دارد که این رفتارهای دوران عقب ماندگی فکری بشر را به اشکال متفاوتی بروز می دهند.
وکیل یکی از شکات که به خرید سورنتو اقدام کرده بود، عنوان کرد: عظیمی در صحبتهایش به من میگفت نرخ را ده تا صد برابر هم میکردم باز هم خرید میکردند.
متهم توسلی پاسخ داد: سند حمل فتوشاپ بود.
دکتر «تورج شیرزادیان» روز چهارشنبه به ایرنا افزود: پیش از این نیز ۲ دستگاه ونتیلاتور از طرف اتاق بازرگانی استان به مرکز آموزشی درمانی فارابی کرمانشاه اهدا شده بود.
صفحه رسمی «تیتان اسپورتس پلاس» در توییتر، گل نخست شیجیاژوانگ که در دقیقه ۹ به ثمر رسید را به عنوان بهترین گل هفته چهارم سوپر لیگ چین انتخاب کرد.
همچنین برای ارزیابی اثرات تخریب محیط زیست در ساحل گناوه نیز بازرسی میدانی و پایش هوایی در منطقه انجام شده است.
بیماران دریافتکننده رمدسیویر با احتمال بیشتری دچار عوارضی مانند تهوع، سردرد و کاهش پتاسیم خون (که میتوانند اختلال ضربان قلب ایجاد کند) شدند.
حالا شاید تمدید دفترچه بیمه را فرد دیگری بتواند انجام دهد، اما مرخصی تحصیلی را فقط خود فرد باید بگیرد.
آقای پنجعلی لطفا با جواب دادن به اینجور افراد شان خود و باشگاه را پایین نیاورید.
آتش سوزی در کلیسای نانت فرانسه در حالی روی داده است که حدود یک سال پیش وقوع یک آتش سوزی بزرگ در کلیسای نوتردام پاریس صدمات فراوانی به این بنای تاریخی وارد کرد.
این پروژه با حمایت آژانس فضایی اروپا(ESA) و هشت کشور از جمله انگلیس(که ۱۲ میلیون پوند کمک کرده است) توسط شرکت تازه تأسیس Clearspace سوئیسی در حال انجام است.
همچنین پیگیریها نشان میدهد تیمهایی مثل نیوکاسل، نوریچ و یک تیم از چمپیونشیپ انگلیس و بوردو فرانسه هم در پی جذب طارمی هستند.
به نظر میرسد اگر قرار است به سمت شفافیت حرکت کنیم این مسیری است که باید آغاز شود.
در خصوص وضعیت تحقیقات در سمت جمهوری اسلامی ایران و نیز موضوع بررسی مشترک این ادعا از سوی دو دولت عنوان کرد: در ابتدا از جان باختن تعدادی از اتباع افغانستان ابراز تاثر کرده و مجددا با دولت جمهوری اسلامی افغانستان و نیز بازماندگان آنها ابراز همدردی میکنم.
ضمن اینکه پدرش هم وقتی عصبانی میشود، او را اذیت میکند.
امید دارم این اتفاق رخ ندهد اما پیش بینیها حکایت از این دارد که چنین تقابلی هم دور از ذهن نیست آن هم در شرایطی که کشور در وضعیت بحرانی قرار دارد؛ تخریب دولت در چنین شرایطی می تواند سمی مهلک برای جامعه باشد.
خواهشمند است با توجه به اخلاق حرفه ای شایعه منتشره را به قید فوریت تکذیب کنید.
در حوزه زیرساخت اگر مشکلی وجود داشته باشد، در تمام اپراتورها به چشم میخورد، در حالی که مشکلات موجود از این دست نیست.
این چهره اصولگرا افزود: بنابراین جریانهای سیاسی در طول زمانی که در اختیار دارند از طریق مصاحبهها، موضعگیریها و سخنرانیها و مواردی از این قبیل خود را در معرض نظر عموم قرار میدهند.
سودا گوئل، نویسنده اصلی تحقیق از انستیتوی هند گفت: یک فرد معمولی که روزانه سه فنجان چای یا قهوه در یک لیوان کاغذی مینوشد، ۷۵ هزار ذره ریز پلاستیک را که با چشم غیر مسلح قابل مشاهده نیستند، میبلعد.
رضا میرزایی در گفتگو با در خصوص آخرین وضعیت شاخص کیفیت هوای اراک اظهار کرد: بر اساس اطلاعات دریافت شده از ایستگاههای سنجش آلودگی هوا، شاخص کیفیت هوای اراک با وجود بهبود نسبی در روز جاری (پنجم آبان ماه) از ساعات ظهر در وضعیت ناسالم قرار گرفته است.
به گزارش همشهریآنلاین به نقل از ایرنا، ارسلان شکری، مدیرکل راهداری و حملونقل جادهای شنبه در گفتوگو با خبرنگاران افزود: از این تعداد ۲۸ روستای سلماس، ۲۵ روستای مهاباد، ۱۰ روستای ارومیه، ۲ روستا در پیرانشهر، هفت روستا در خوی و ۳۰ روستا در چالدران قرار دارد.
این چالش جدی این روزهای سیاستگذاران اقتصادی در دولت، بانک مرکزی، کارشناسان و فعالان اقتصادی است که به نظر میرسد حسن روحانی رئیسجمهوری را بر سر دوراهی سختی قرار داده است.
وی افزود: خوشبختانه این حادثه هیچ تلفات جانی نداشته و تشعشعات رادیواکتیو هم نداشته و تاثیری بر روند فعالیت صنعت هستهای صلح آمیز ما ندارد.
مربی یه تیمو وسط فصل میارند یه تیم دیگه.
در حالی که یک روز تا برگزاری مراسم اسکار باقی مانده، جایزه «تمشک طلایی» ۲۰۲۰ نامزدهای این دوره خود را معرفی کرد.
برگزاری ۲ هزار و نود و نهمین محفل انس با قرآن کریم به مناسبت ایام رحلت حضرت سیدالکریم(ع) محفل انس با قرآن کریم جمعه ۱۶ خرداد ماه از ساعت ۱۸ در آستان مقدس حضرت عبدالعظیم حسنی(ع) واقع در ری، بدون حضور جمعیت برگزار میشود.
«سید عباس موسوی» سخنگوی وزارت امور خارجه روز سه شنبه در این زمینه گفت که در پی سلسله رایزنیهای فشرده دیپلماتیک و با همکاری موثر قوه قضاییه و سازمان اطلاعات سپاه، احمد خلیلی شهروند ایرانی به میهن بازگشت.
دبیری در خصوص پیشنهاد اعضا برای واگذاری کشتارگاه عنوان کرد: تمام اعضا موافق واگذاری هرچه سریعتر کشتارگاه شهرداری هستند و هرچه زودتر این اقدام انجام شود.
بخش دوم خود شامل چند بخش دیگر میشود.
مدیر کل ورزش و جوانان استان یزد گفت: با توجه به روند رو به افزایش مجدد ویروس کرونا در استان یزد، استخرها و اماکن ورزشی آبی استان تا اطلاع ثانوی تعطیل خواهد بود.
دیروز در بازار سکه هم خبری از معاملهگران افزایشی نبود و بیشتر معاملهگران در موقعیت فروش قرار داشتند.
این اشتباهات شاید از مردم عادی پذیرفتنی باشد اما از کسی که سرنوشت، آینده و ثروت ما دست آنهاست، قابل قبول نیست.
روزنامه جوان نوشت: دهم دیماه امسال بود که مردی سالخورده وارد کلانتری ۱۲۶ تهرانپارس شد و گزارش یک سرقت را اعلام کرد.
آنطور که بهزاد فراهانی در مقدمه این کتاب گفته، تا قلب اروپا رفته و با آموختههایش روستایی را روایت کرده که خاک آن، قلب و جانش است.
در صادرات وضع خوبی داریم که نمیتوانم به جزییات اشاره کنم.
فرمانده دانشگاه فرماندهی و ستاد ارتش(دافوس) تأکید کرد: الزاماً این طور نیست چون ما لباس رزم برتن داریم هر لحظه آمادهایم مثل استکبار جهانی ستیزهجویی کینم.
وزیر بهداشت گفت: میزان مرگومیر در کشور در مقایسه با آمار بستری نسبت به روزهای اول شیوع کرونا به مراتب بیشتر است.
او می دانست که به وعده های عریانش بایستی جامه باشکوه عمل را بپوشاند.
اجازه ندهید ترس از جمع کردن میکروب توسط کرمی که روی دستتان است باعث شود دستهایتان خشک و ترک خورده شوند.
ائتلاف بینالمللی اعلام کرد که خروج نیروها از سایر سایتهای پایگاه التاجی و واگذاری آنها به ارتش عراق طبق برنامه انجام خواهد شد.
در مجموع به نظر من، در موضوع ایران دردسری واقعی در سالهای پیشرو وجود خواهد داشت و به نظر من، پردردسرترین موضوع در خاورمیانه و پردردسرترین موضوع سیاست خارجی آمریکا در دوره رئیسجمهور بایدن خواهد بود».
فوگل برای ساخت این مستند با چهرههای درگیر ماجرا چون خدیجه چنگیز نامزد جمال خاشقچی و فرد رایان مدیر ارشد روزنامه واشنگتنپست مصاحبه کرده است.
اقصی نقاط استان هرمزگان در دیماه پارسال شاهد بارندگی های بسیاری بودند که به دنبال بارندگی روزهای ۱۹ و ۲۰ و ۲۱ دی ماه در مجموع به ۹ هزار و ۵۳۳ خانوار در مرکز و شرق هرمزگان آسیب وارد شد.
قاضی پرونده که مرد میانسالی بود پس از نگاه کردن اجمالی پرونده چند ثانیهای به بابک و ارمغان نگاه کرد و پرسید: شما که سنی ندارید خیلی جوان هستید چرا برای دادخواست طلاق توافقی به اینجا آمدید؟
باید تا روز بیستم فروردینماه ۹۹ ادامه داشته باشد.
تا آنجایی هم که تلاش کرد واقعا خوب بود.
گانتس در این دیدار گفت: «من تمایل دارم تا شخصا از جرد کوشنر و هیئت همراه برای تلاشهای سازندهشان جهت ایجاد صلح در منطقه و تعهد آمریکا به امنیت اسرائیل قدردانی کنم.
آن روزی که برای یک شاگرد مکتب امام یعنی شهید سردار سلیمانی همه به خیابانها و به استقبال پیکر او آمدند و بدن او را بدرقه کردند، نشان دادند که راه امام زنده است، مسیر امام پررهرو است آن اسلامیت و جمهوریت در میان مردم حضور دارد.
وی تصریح کرد: نتایج این اقدامات را می توانیم در صورتهای مالی شش ماه نخست امسال شاهد باشیم.
نخست وزیر پاکستان همچنین از اوضاع یمن به عنوان یک فاجعه انسانی یاد کرد و افزود که یمن در معرض ویرانی قرار دارد و اسلام آباد برای برقراری صلح در این کشور تلاش می کند.
او به عنوان یکی از قابل اعتمادترین فرماندهان میدانی نبرد سوریه و مورد وثوق شهید حاج قاسم سلیمانی شناخته می شد.
یکی از متداولترین اصطلاحات مربوط به کسب درآمد از طریق ارزهای دیجیتالی است.
تیم راه یاب ملل مریوان هفته گذشته در چارجوب هفته دوازدهم لیگ برتر والیبال باشگاه های کشور در مریوان با نتجیه سه بر صفر مغلوب کاله مازنداران شده بود.
این مطالعه که در نشریه تخصصی «لنست انکولوژی» منتشر شده است، مرگ ۳۱۹ بیمار را که بخشی از پروژه نظارت بر ویروس کرونا بین بیماران سرطانی در انگلیس بودند در فاصله ماههای مارس و مه سال جاری میلادی (۲۰۲۰) بررسی کرد.
، حسن یزدانی چندی پیش در رقابتهای کشتی آزاد جام باشگاه های جهان در بجنورد دچار مصدومیت از ناحیه زانو شد که بلافاصله برای درمان به تهران بازگشت و روند درمانی اش را آغاز کرد.
متهم بعد از اقدام جنونآمیز خود پا به فرار گذاشت اما مدتی بعد دستگیر شد و به قتل فرزندان خود اعتراف کرد.
شاید با این کار آن رشد سریع را تجربه نمیکردیم و اکنون نیز بازار به این شکل با اصلاح روبرو نمیشد.
حالا نه فقط خانواده آیلار بلکه تمام مردم بندرعباس خواستار پیگیری این جنایت هولناک هستند.
وی همچنین از ممنوعیت پذیرش مهاجران جدید به آمریکا به مدت ۶۰ روز برای افرادی که متقاضی اقامت دائم در آمریکا هستند، خبر داد و گفت که این ممنوعیت شامل افرادی که دنبال حضور موقت در آمریکا هستند، نمیشود.
این ویدئو یک نمای زوم شده از شکم SN8 را در حال سقوط نشان میدهد.
«جاستین ترودو» نخست وزیر کانادا-همسایه شمالی آمریکا- نخستین مقام سیاسی بود که این پیروزی احتمالی را به بایدن تبریک گفت.
سنندج - رئیس سازمان جهاد کشاورزی کردستان گفت: در حال حاضر ۱۴ واحد صنعتی با تولید سالانه چهار هزار تن قارچ در سطح استان فعال هستند.
پلیس گفت یا کار آشنا بوده یا دزد طلا یاب داشته!
قدم نخست برای سرگرمی را رادیو برداشته و با برنامه های متنوع از آموزشی تا نمایشی می تواند گذر زمان را تسهیل کند.
آیا یک ایده ای بود یا از قبل در دستورالعمل ها بود که در مواقع حساس به خدمت مردم بروید؟
این مطالعه که سازمان جهانی بهداشت قصد اجرای آن را در ۳۰ کشور داشت، توسط تیم ایشان انجام شد و از ایران حدود ۳۸۰۰ نفر در این آزمایش شرکت کردند.
وی خاطرنشان کرد: امیدوارم فدراسیون تصمیمی بگیرد و بررسی کند آیا میشود فینال جام حذفی جلوتر بیفتد یا خیر.
«مهیندخت خیال»، فرزند محمدتقی است که پیش از این خاطراتی از آن دوران بیان کرده است.
وی ادامه داد: این پدیده تحت تأثیر جریانهای استوایی و اقیانوس هند روی میدهد و بیشترین بارندگی در سیستان و بلوچستان روی میدهد اما جنوب کرمان و بخشهایی از هرمزگان را هم تحت تأثیر قرار میدهد.
صاحبان رستورانها و مغازه داران کنلیانو، شهری در ایتالیا، اگر سایه بان داشته باشند یا تابلوهایشان در خیابان سایه بیندازد، باید سالیانه ۱۰۰ دلار مالیات بدهند.
ما باید بهدنبال منافع ملی باشیم.
بقیه نامزدهای دموکرات هم با دلایل کمابیش مشابه، در چرخش گردونه رقابت از نفس خواهند افتاد.
غرابادیان افزود: متهم ردیف اول از چهار طریق جعل مدارک موسسات علمی آموزشی داخلی، ارائه مدرک از سوی موسسات جعلی و کاغذی، ارائه مدرک از سوی موسسات و دانشگاههای جعلی خارجی و جعل مدارک صلاحیت شغلی فعالیت میکرده است.
این روایت اشاره به دعای بعد از نماز دارد.
۱- لحظاتِ شکوهمند زندگیتان را پشت سر گذاشتهاید.
این روزها که همه درگیر کرونا هستند، شما چه میکنید آقا مجتبی؟
اعتمادزایی برای حکومت تنها از طریق شنیدن صدای مردم، اهمیت دادن به خواسته های مردم، ایجاد و توسعه آزادی های مشروع، شفافیت و نظارت مردم بر نهادهای حکومتی ایجاد می گردد و اقدامات پوپولیستی چون مایه گذاشتن از هنرمندان نه تنها برای حکومت اعتبار ایجاد.
پیشتر نیز رئیس هیات ورزش بدنسازی و پرورش اندام استان زنجان گفته بود که شماری از باشگاههای بدنسازی و پرورش اندام این استان در شرف ورشکستگی و تعطیلی هستند.
با جمعیت ۸۶۳ هزار نفری، در شمال شرق کشور قرار دارد.
سپس جاثلیق ۲ شاهد بر این مطلب از امام درخواست کرد … امام رضا علیه السّلام فرمود: سوگندت میدهم.
، محمد کردی پیش از ظهر دوشنبه در ستاد فرماندهی اقتصاد مقاومتی استان البرز با اشاره به اینکه در حال حاضر بیش از سه هزار و ۵۰۰ و احد تولیدی و صنعتی در البرز وجود دارد، گفت: از این تعداد بیش از دو هزار مورد در اشتهارد فعال است.
در آبانماه امسال ارزش معاملات انجام شده ۳۹۳۰ میلیارد تومان بود.
تحریمها و قیمت ارز که هر روز در «آستانه قیمت جدیدی» است و «قلههای بیشتری» را فتح میکند، بیشترین تاثیر را بر بازار مسکن گذاشته است.
در نشست دوم با عنوان: «دیوارنگاری و هویت شهری – محلهای، برند شهر» به نقش و اهمیت هنرهای شهری به ویژه دیوارنگاری در معرفی و تقویت برند شهر و هویت آن در مقیاس، شهر، منطقه و محله دارد.
چرا که این احتمال وجود دارد انتخابات از 25 اسفند ماه به زمان دیگری موکول شود و حداقل دو ماه به تعویق بیافتد.
طبق نتایج یک نظرسنجی، علاوه بر حمایتهای گسترده دموکراتها، ۲۹ درصد رای دهندگان حامی ترامپ از بودن آمریکا در توافقات آب و هوایی پاریس، ۲۸ درصد آنها از توافق هستهای برجام با ایران و ۳۱ درصدشان از سازمان بهداشت جهانی حمایت میکنند.
لذا میتوان گفت که انصارالله موجبات فراگیری قدرت مقاومت را فراهم آورد و بنابراین، هندسه جغرافیایی مقاومت به یمن هم رسید.
به گزارش همشهری آنلاین، گزارش میدانی خبرنگار همشهری از برخی مناطق پایتخت نشان میدهد اغلب کسبوکارها در گروه شغلی ۲ و ۴ و نیز برخی مشاغل در گروه شغلی ۳ کمترین توجهی به اعمال محدودیتها و پایینکشیدن کرکره کسب خود نداشتهاند.
تصاویر تازه از هواپیمایی را مشاهده میکنید که در فرودگاه استانبول سه تکه شد.
نازلی خودش از سارقان سابقه دار بود.
از مرکزی : وی در ادامه گفت: با توجه به تعداد مبتلایان جدید در استان مجموع افرادی که از زمان شیوع کرونا در استان مرکزی به این بیماری مبتلا شده اند به ۲۴۷۰ نفر رسیده است.
برخلاف شیمیدر که در نیم فصل نخست مقابل مشهدی ها تن به شکست داد و حالا برای بهبود جایگاهش باید رقابت نزدیکی با آنها داشته باشد.
استاندار البرز بیان کرد: این نمایشگاه ذره کوچکی از اقدامات، ابتکارات و خلاقیتهای صورت گرفته است که عمده آنها با توانمندی فرزندان این مرز و بوم انجام شده است.
اگر کیسون طرح قطار شهری اهواز را رها نکند، چه میشود؟
این برای من ارزشمند است چون من می دانم که ایشان می توانستند دراین مملکت تیلیاردر باشند ولی با موتور رفت و آمد می کند و پارسال هم تصادف کرد و متاسفانه مدتی در بیمارستان بود.
عربستان سعودی اولین کشور عربی است که شمار مبتلایان به کرونا در آن از ۱۰۰ هزار نفر فراتر رفته است.
فرمانده انتظامی شهرستان اسلامشهر با اشاره به تیراندازی ۴ فرد مسلح با مأموران نیروی انتظامی گفت: یک تن از آنها از محل متواری و ۳ سرنشین دیگر خودرو دستگیر شدند.
هنرمند پیشکسوت رادیو، تئاتر، سینما و تلویزیون در پایان گفت: اجرایی که امروز در تالار رودکی خواهید دید، یک کار چند رسانهای است، صوتی، تصویری و تئاتری که هم نشانه های رادیو تئاتر را در آن می بینید و هم نشانه های سینما را.
مشکل این است که چنین بندهای کاملاً یکطرفه، که تفسیر آنها صرفاً برعهده یک طرف است و در توازن قراردادی خلل ایجاد میکند، از نظر فیفا معتبر نیست و در زمان بروز اختلاف، فیفا به راحتی این بندها را کنار میگذارد و لحاظ قرار نمیدهد.
"ای اف سیرک" معلوم نیست با خودش چند چند است!
مونسان همچنین ادامه داد: البته آنچه مشخص است این است که موضوع معوق شدن سررسید وامها هنوز از طرف دولت به بانک مرکزی ابلاغ نشده است به محض اینکه این موضوع به بانک مرکزی ابلاغ شود و بانک مرکزی آن را بخشنامه کند ما نیز آن را اجرایی خواهیم کرد.
البته این موضوع به این معنا نیست که رسیدن به دوره ثبات قیمتی برای سایر استانهای کشور پیشبینی نمیشود.
آزمون دکتری سال ۹۹ روز پنجشنبه ۹ مرداد با شرکت تعداد ۱۷۹ هزار داوطلب در ۶۰ شهرستان و ۱۴۳ حوزه امتحانی سراسر کشور برگزار شد.
اما چه اقداماتی برای پیشگیری از آسیبهای روحی و روانی در دوره پساکرونا انجام شده است؟
سال قبل ما 6-7 اردو برای تیم جوانان برگزار کردیک اما حالا سه ماه را از دست داده ایم.»
در نهایت وقتی شورای نگهبان هم قبول نمیکند باید آنقدر تکرار کرد که خود افراد واکنش نشان دهند چون تکرار، اثر دارد».
۴ درصد رشد کرده است.
وی بیان کرد: بفرمایید کدام یک از صحبتهای من غیرمستند است.
از یک سو، همکاری با قدرت هایی که اهرم های قوی در سیاست بین الملل دارند و می توانند معادلات جهانی را به نفع خود تغییر دهند می تواند برای قدرت های میانه در سیاست بین الملل موثر باشد.
در این راستا، رسانههای اسرائیلی نوشتهاند که پرونده ایران بر گفتوگوهای میان «مارک میلی» و همتای وی «آویو کوخاوی» و دیگر مقامات صهیونیستی سایه افکنده بود.
آیا اقدامات خود را برای این بازیها شروع کردهاید؟
با اندیشه می خواهد سیاست ورزی کند.
به یاری خدا بانک مرکزی مصمم هست روند ۵دههٔ گذشتهٔ رابطه بانک مرکزی و دخل وخرج دولت را باز تعریف کرده و بهتدریج مردم را از شر تورم مزمن خلاص کند.
۰۵ درصد یا ۴۵ سنت سقوط کرد و به ۴۲.
الان هم با چین و نگاه به شرق اگر مقصود شود انحصار روابط با چین، معنی وابستگی برای آن ایجاد میشود که آخرش هم به ارزانفروشی و گرانخریدن منجر میشود.
تاکنون در سراسر زیستگاههای مهم پالائو و در بافتهای معروفترین موجودات این کشور یافت شده است.
بیانیه بسیج رسانه کهگیلویه و بویراحمد؛
جهانپور همچنین گفت: تا کنون ۱۱۴ هزار و ۹۳۱ نفر از بیماران، بهبود یافته و ترخیص شدهاند.
ویژگیهای بالینی بیمارانی که بر اثر ابتلا به کووید۱۹ فوت کردهاند، نشان میدهد که سن بالا بهخصوص بالای ۸۰ سال، جنس مرد و وجود بیماریهای زمینهای در بیماران فوتشده ناشی از کووید ۱۹ شایع است.
هیأت وزیران در جلسه روز چهارشنبه به ریاست حسن روحانی رئیس جمهوری، با افزایش فوقالعاده جذب مورد عمل کارکنان شهرداری تهران، به میزان حداکثر تا ٣٠ واحد درصد پس از اعمال افزایش موضوع مصوبه سال گذشته هیات دولت در این خصوص، موافقت کرد.
چه توصیهای به مردم داری که درگیر کرونا هستند و نمیتوانند خیلی در ایام عید دید و بازدید انجام دهند؟
در این مدت، داروهایی که برای آرام شدن معده و روده ام مصرف می کردم ، تأثیر زیادی روی من نداشت و فقط بدن خودش باید با این بیماری بجنگد.
بنابراین هر اقدامی باید همراه با شناخت بسترهای اجتماعی آن شکل بگیرد.
خطیب زاده در مورد اظهارات برادر قاضی منصوری در مورد نمایندگی ایران در رومانی خاطرنشان کرد: سفارتهای ایران در خارج، نماینده حاکمیت هستند و نه صرفا دولت.
آقای عبدیان چرا در تمدید قرارداد بازیکنان شما گوشه پیراهن استقلال را می گیرید و در کنار بازیکنان عکس یادگاری می گیرید؟
این موضوع حاکی از توجه بیشتر دانشجویان و اعضای هیات علمی به مسائل مرتبط با اخلاق پژوهشی است.
این ارزیابیها وجود داشت اما پیشبینی دیگری وجود دارد که از افزایش سرعت گرما نسبت به پیشبینیهای قبلی خبر میدهد.
فرهادی بیان کرد: سالهاست نگاه به شهر، نگاهی همه جانبه شده که باور دارد شهر موجودی زنده و دارای روح است.
فرمانده سپاه روحالله استان مرکزی ادامه داد: دقت به جزئیات این آیین از اولویتهای مهم دستاندرکاران است و اگر هجدهمین اجلاسیه که مزین به نام شهدای سلامت است به خوبی برگزار شود میتواند به عنوان رزمایش ماندگار ثبت شود.
آن صحنه یادم نمی رود.
بازیکنان ما از پاکترینها هستند و در معرفت سنگتمام گذاشتند.
از روزی که پریچهره به عنوان مدیرکل ورزش و جوانان استان تهران مشخص شده است تحرکاتی دیده می شود که بدون شک خود او در جریانش نیست!
براساس برآورد شما و نوع کسب وکاری که راهاندازی میکنید، وام قرضالحسنه به شما تعلق میگیرد.
همه ما زیر پرچم استقلال هستیم.
این محقق دانشگاه ارومیه گفت: به محض موافقت وزارت نیرو سرمایه گذاری توام با دانش فنی در این مکان انجام میشود.
وی خاطرنشان کرد: بارشهای سیلآسا و وزش باد شدید در شهرستان کوهرنگ خسارت جانی در پینداشته است.
در تمام این مدت هم صورت هایمان پوشانده بود تا شناسایی نشویم.
وزیر امور خارجه گفت: امیدواریم سال جدید میلادی، سالی همراه با خیرخواهی، حق طلبی و رواداری باشد.
اگر مایلید با هواپیما در این بازه زمانی به سفرهای ضروری خود بپردازید با ما در این مطلب همراه باشید.
وثوقی با اشاره به یکی از مزایای این کارت ها اظهار کرد: سقف دریافت این کارت حدود، ۵۰ میلیون تومان است درحالیکه برای دریافت همین میزان در قالب وام، باید وام گیرنده ۳ ضامن داشته باشد تا مجموع حقوق آن ها بتواند پراخت اقساط را پوشش دهد.
البته که با پیشرفت علم خیلیها توانستهاند با تجهیزات فراوان رمز و رازهای این کویر خشک را فاش کنند و به نقاط مختلف آن دسترسی پیدا کنند.
در این قطعه که از حال و هوایی نشاط آوری برخوردار است حمید عسکری ترانه سرا، آهنگساز و خواننده، هادی کولیوند تنظیم کننده، امید حجت نوازنده گیتار، ایمان احمد زاده میکس و مستر و صابر نامدار به عنوان طراح حضور دارند.
احمدی نژاد در نامهای به دبیر کل سازمان ملل درباره ویروس کرونا نوشته است: سازمان بهداشت جهانی را موظف فرمایید تا قاطعانه آزمایشگاههای موصوف را شناسایی و همراه با عاملان به کارگیری ویروسهایی مانند کرونا به جامعه جهانی معرفی نماید.
افبیآی اعلام کرده ۱۳ نفر را در ارتباط با این پرونده بازداشت کرده است.
ما از ابتدای برنامه چهارم توسعه (در راستای چشم انداز ۱۳۸۴-۱۴۰۴) خواستیم سالانه تولیداتمان ۸ درصد رشد کند اما عملکردمان اصلاً مورد قبول نیست چرا که در دوره ۱۳۸۴-۱۳۸۲ رشد سالانه تولید ناخلص ۵۷/۱ درصد بوده است.
این نشریه که با هزینه شخصی عمار منتشر میشد، تا همین اواخر (یکی- پیش) هم منتشر میشد، اگرچه دوره انتشار آن مثل قبل مرتب نبود، ولی منتشر میشد.
معاون امور عمرانی فرمانداری گناوه گفت: مدیران دستگاههای اجرایی و اداری نسبت به بهینهسازی مصرف آب و برق و صرفهجویی در انرژی تدابیر لازم را بیندیشند.
از زمان آغاز به کار دولت «مصطفی الکاظمی»، شاهد افزایش همکاریها میان نیروهای عراقی و ائتلاف بینالمللی بودهایم.
معنایش این نیست که او ضعفی نداشت، او یک نمونه مدیریت متعالی را به نمایش گذاشت و من مطمئن هستم که ملت ایران همچنان در خدمت آزادی، عدالت، کرامت، توحید، صلح و امنیت و سعادت جامعه بشری خواهد بود و خوش خواهد درخشید.
سگهای ماسکدار در مرکز شهر شانگهای چین در میانه وحشت از شیوع ویروس کورونا دیده میشوند.
حل مشکلات مسکن، اشتغال، نجات فناوری هستهای از خواستههای مردم از مجلس است.
دختر ابتدا شیفته ظاهر ورزشگاری جوان را خورد، بعد به سرعت مجذوب رفتار مودبانهاش شد اما نهایت این خوشباوری تجربه تلخی بود که او را به دادگاه کشاند.
همچنین سایر عوامل جوی از جمله باد در امر بارورسازی ابرها موثر است.
اظهارات وی در گفتوگوی اخیرش را نیز میتوان در چارچوب همین تابوشکنیها با تم فرهنگی و نه سیاسی یعنی از آن چیزهایی که میتواند در دل مردم جا باز کند تلقی کرد.
بالاخره در این موقع حوزههای رایگیری در غربیترین ایالت آمریکا یعنی آلاسکا بسته میشوند.
به این ترتیب پرسپولیس، ۵ روز فرصت خواهد داشت تا لایحه خود را ارسال نماید و کمیته استیناف کنفدراسیون فوتبال آسیا پس از آن نسبت به اخذ تصمیم، اقدام خواهد کرد.
دست بیرونی همدست شبکههای قدرتمند جهانوطنی ایرانستیز با همه اعوان و انصارش است.
در اوایل سپتامبر ۲۰۱۴، کیم جونگ اون تقریبا به مدت ۴۰ روز از انظار عمومی غایب شد و سپس در حالی به انظار عمومی بازگشت که میلنگید و یک عصا در دست داشت.
فرمانده سابق ناحیه مقاومت بسیج دهاقان نیز در این مراسم با اشاره به مدت ۱۶ ماهه خدمت خود در سمت فرماندهی ناحیه مقاومت بسیج شهرستان دهاقان اظهار داشت: مردم شریف این شهرستان انقلاب تا کنون پشتیبان نظام و رهبری بوده اند و هیچ وقت پشت نظام را خالی ننموده اند.
ما از این نقش روسیه قدردان هستیم.
"ارزیابی تخصصی وضعیت و عملکرد دستگاههای اجرایی با حضور مسئولان هر دستگاه، بررسی وضعیت امور کشوری، امور اقتصادی، موضوعات سیاست خارجی و دیگر امور گوناگون ملی و منطقهای" از دیگر وظایف جاری کمیسیونهای مجلس شورای اسلامی هستند.
احمدی نژاد گفت: من بعنوان یک نفر، در هر مقطع، وظیفه ام را انجام می دهم.
این سازمان در بخش پاسخ به پرسشهای سایت خود توضیح داده است که با توجه به این که سطوحی چون پیادهرو صاف نیستند، با پاشیدن مواد ضدعفونیکننده، این مواد نمیتوانند به تمام بخشها برسند.
خبر درگذشت جناب آقای دکتر حسین شیخ که سالیان بسیار زیادی در عرصههای مختلف و از جمله در حوزه سیاست خارجی فعالیت داشته و دارای شخصیتی انقلابی، مردمی، متواضع، همراه نظام، انقلاب و رهبری بوده موجب تأسف و تأثر فراوان گردید.
۳- پایش آفت سن مادر در مزارع غلات مناطق گرمسیری استان و بازدید اماکن زمستان گذرانی سن گندم.
تاکنون از مجموع 400540 مبتلای آمریکایی، 12908 تن جان باختهاند.
این ویروس مرگبار تقریبا تاثیرش را روی تمام ارکان زندگی گذاشته و بسیاری از جلسه ها و نشست ها و گردهمایی ها را با مشکلاتی جدی مواجه کرده.
آمریکا بعد از اشغال افغانستان در سال ۲۰۰۱ به بهانه عملیاتهای ضد شورش به این کشور نیرو اعزام کرد.
صورت مذاکرات برای آقا میآید که در آن منافعی در رابطه با آمریکا قید شده بود.
باید نیروی خود را برای مدال و امتیازات بیشتر در مسابقات آتی متمرکز کنیم.
بورس تهران پس از گذشت ۱۰ روز از تجربه سقف تاریخی در ارتفاع ۲ میلیون و ۷۸ هزار واحد با ثبت افت بیش از ۲۰ درصدی وارد فاز خرسی شد.
عیب در ساختار نیست بلکه بوضوح، ما دو جبههایم.
بایدن گفته است که بازگشت به توافق هسته ای را نقطه شروعی برای مذاکرات بعدی می داند.
در وهله اول برای شاعران و برخی هنرمندان گذاشته بودیم؛ مثل آقای شجریان و تعدادی از شاعران.
اگر بگوییم علی را "که" کُشت؟
م» بهعنوان یکی از کارشناسان رسمی دادگستری که در این پرونده در ابعاد تخصصی سوانح هوایی کمکرسان بود، اجازه حضور داده نشد».
بسیج متولی این امر است و سایر دستگاهها به عنوان معین و همکار بسیج هستند و باید در این مسیر نیز از مشارکت مردم استفاده کنیم.
از هشتم تیر ما نمایندگانی که زنده مانده بودیم، هر روز به منزل خانواده شهدا سر میزدیم که یکی از آنها آقای صادقی نماینده درود بود که فرزندشان نیز بعدا در مجلس دهم جزء نمایندگان شدند.
اسماعیل پور یادآور شد: مداح خوب بودن با صاحب نظر بودن فرق میکند و مقبولیت و مشروعیت مداحان هم برای حضور در کانون مهم است و در این میان باید سطح بندی هم صورت گیرد و تعریف درستی از مداح مستمر داشته باشیم.
اندازه اتفاق و انفجاری که میتواند در شهران به وقوع بپیوندد، چندان مهم نیست.
بیش از یک ماه از آغاز به کار غرفههای بازیافت زبالههای الکترونیک میگذرد و این روزها هر منطقه از شهر تهران حداقل یک غرفه بازیافت الکترونیک دارد تا اهمیت این زبالهها را به شهروندان گوشزد کند.
دنیای اقتصاد به نقل از رئیس شورای تامین دام کشور نوشت: در پی شیوع ویروس کرونا و تعطیلی رستورانها و تالارها مصرف گوشت قرمز حدود ۶۰ درصد کاهش یافته است.
همش توی سرِ مال داخلی نزنید.
یکی گفت؛ شیر، دیگری گفت پلنگ، آن دیگری فیل و تمساح و گرگ و… یکی از دانشآموزان دست بلند کرد و گفت آقا اجازه؟
خوشبینی ناشی از بازگشایی فعالیتها در اردیبهشت گرچه به رشد شامخ در این ماه کمک بسزایی کرد اما در خردادماه با شیوع دوباره کرونا، شرایط بازار و بنگاهها دستخوش تغییر شد و شامخ کل مجددا به سمت روند قبل کرونا گرایش پیدا کرد و به زیر مرز ۵۰واحد رسید.
به نقل از المنار، دبیرکل حزب الله لبنان با زینب سلیمانی دختر شهید سپهبد قاسم سلیمانی دیدار کرد.
شما یک فرد نظامی هستید و قطعاً تا الآن در موقعیتهای مختلفی قرار گرفتهاید، میخواهم بدانم تهدید داعش تا چهحد با تهدیدات قبلی تفاوت داشت.
رئیس دانشگاه علوم پزشکی تهران، گفت: موج سوم بیماری کرونا مانند آخرین روزهای عملیات در جبهه است.
در بخش میز نقد هم فیلم «سفر به چزابه» ـ ساخته رسول ملاقلی پور ـ محصول سال ۱۳۸۴ سینمای ایران بررسی می شود.
تیمارستان های وحشتناکی که لرزه بر اندامتان می اندازند!
رئیس اتحادیه صنایعدستی اصفهان درباره وضعیت فروش آثار صنایعدستی در حال حاضر بیان کرد: ای کاش حراجهایی برای صنایعدستی بود و میتوانستیم در همین جا آثار را چوب بزنیم و بهفروش برسانیم تا تشویقی برای این هنرمندان باشد.
بررسی روند کاهش نرخ ارز تحت تاثیر مسائل بینالمللی نسبت به اوایل ماه نشان میدهد، بهای دلار بیش از 15 درصد کاهش داشته است؛ همچنین بهای سکه نیز بیش از 16 درصد با کاهش مواجه بوده.
با اشاره به چالش های موجود در حوزه ثبت سفارش در مناطق آزاد؛ توضیحاتی را پیرامون آماده سازی سامانه ثبت گمرکی منطقه آزاد قشم جهت تسهیل فرآیند تجارت خارجی، ایجاد شفافیت و جلوگیری از تخلفات تجاری و همچنین کاهش بروکراسی مطرح کرد.
رییس موزه هنرهای معاصر تهران همچنین درباره وضعیت خرید آثار ایرانی نیز توضیح داد: برای آثار داخلی اگر کاری را بدانیم که لازم است برای موزه خریداری شود به مرکز هنرهای تجسمی اعلام میکنیم و این مهم انجام میشود.
حضور رئیس مجلس در این کمیسیون از نکات مهم و قابل توجه است.
رئیسی همچنین باز اجتماعی و اصلاح کردن زندانیان را وظیفه اصلی زندان دانست و بر قرار گرفتن زندانها در این مسیر تاکید کرد.
اکثریت قریب به اتفاق اعضای شورای امنیت سازمان ملل متحد به همراه ریاست این شورا تاکید کردند که آمریکا با توجه به خروج از برجام در سال ۲۰۱۸، دیگر مشارکتکننده این توافق نیست و هیچ حقی برای بازگرداندن تحریمها ندارد.
۷ مجلس شورای اسلامی و تبصره(۲) ماده یاد شده، بنا به پیشنهاد وزیر محترم بهداشت، درمان و آموزش پزشکی به موجب این حکم برای مدت چهار سال دیگر به عنوان «عضو شورای ملی ایمنی زیستی» منصوب میشوید.
طغیانی با بیان اینکه مصرف گز، سوهان، نقل، نبات و شیرینی جات باید حذف شود، تأکید کرد: رعایت تمام توصیهها برای سالمندان، کودکان، زنان باردار و افراد مصرف کننده کورتون یا افراد مبتلا به سرطان بسیار بسیار مهم تر است و باید جدی تر گرفته شود.
وی افزود: در موج دوم و با شدت بیشتر در موج سوم، شاهد رهاسازی پروتکلهای بهداشتی بودیم.
زمان هایی که بهلول از خانه خارج می شده دست و پای او را بسته و در را قفل می کرده است حتی یک روز قصد داشته پیامکی از گوشی بهلول بدهد که او متوجه شده است.»
بنابراین، اطلاعاتی که ارائه میدهم در مورد ۲۰۰مجموعهای است که در اختیار خودمان قرار دارد.»
منا در ۷ کیلومتری شمال شرقی شهر مکه قرار دارد و به بزرگترین شهر چادر در جهان معروف است.
مشایخی در طول سالهای پرشمار فعالیت خود در بیش از ۹۰ فیلم سینمایی و ۵۰ سریال بازی کرد.
سینما در دنیا در یک شرایط رقابتی قرار دارد.
وی افزود: دلیل فوت نفر چهارم در بیمارستان مراغه نیز در دست بررسی است و جواب آزمایشهای این فرد را به مرکز ارسال کرده و هنوز جواب آزمایش به ما نرسیده است.
در بخش بهترین کارگردانی فیلم تجربی از میان سه نامزد، تندیس جشنواره و جایزه نقدی به مبلغ ۲۰ میلیون به محبوبه سراب از قم اهدا شد.
وی در مورد مواضع مختلف خلیفه در مورد فدک گفت: اگر حقیقت چنین بوده است-که انبیا از خود ارث به جای نمیگذارند- نباید خلیفه درباره مفاد آن تردید میکرد، و مکررّ موضع عوض میکرد.
در پشت دکمههای این صفحهکلید از نوری استفاده شده که رنگ و شدتش قابل تنظیم است و برای کار در محیطها و شرایط مختلف میتوان تنظیمات مختلفی برای آن در نظر گرفت.
غیبت مهاجم گلزن استقلال مقابل ذوبآهن؟
فارس نوشت: معترضان لبنانی به رغم هشدارهای ارتش و نیروهای امنیتی لبنان برای دومین بار به مراکز دولتی یورش بردند و باعث تخریب این مراکز شدند.
ادامه داد: هدف این مؤسسه، حمایت یکجانبه نیست و این خیریه علاوه بر مبلغی که به عنوان ماهیانه به حساب فرزندان واریز میکند به نیازهای دیگر آنها از قبیل تأمین مسکن، تهیه جهیزیه، تحصیل، خدمات مشاورهای و حقوقی مددجویان نیز توجه دارد.
دخالت در امور پزشکی جرم است.
برخی کارشناسان اقتصادی، عراق را بیشترین متضرر از فرو ریختن قیمت جهانی نفت می دانند.
به گزارش همشهری آنلاین به نقل از تسنیم، قیمت ارز چند هفتهای است که با نوسان شدید قیمتی همراه است و همین امر باعث شده است هر چند روز یکبار رکورد جدیدی برای انواع ارز بهخصوص در بازار به ثبت برسد.
نگاه امنیتی با نگاه انسانی در این شرایط پیچیده بسیار تفاوت دارد.
ترجمه برخی از آثار ارنست همینگوی، نظیر کتاب «وداع با اسلحه» از جمله شاهکارهای او است.
زاکانی ادامه داد: مقرر شد پنجشنبه یکم خرداد در دو نوبت صبح و عصر، نشستی برای نمایندگان عضو فراکسیون انقلاب داشته باشیم.
وی، در ادامه با تاکید بر ضرورت اولویت بندی و تقسیم بندی پروژهها، گفت: لازم است با انسجام کامل به پروژههای مهم در حوزه عمرانی و اقتصادی برسیم.
رشت- عزاداران رشتی با نوای روضه «مهدی رسولی» در هیئت ثارالله این شهر در رثای شهادت سرور و سالار شهیدان و یاران باوفایش اشک ماتم ریختند.
ضمن اینکه چند روز قبل از فوت در کما بود.
آن مرد گفت: مردی همواره سراغم میآمد و برایم غذا میآورد.
در این راستا نخستین سایت 5G ایران، یکم مردادماه سال جاری با همکاری وزارت ارتباطات و فناوری اطلاعات و ایرانسل، در محل پژوهشگاه ارتباطات و فناوری اطلاعات، واقع در خیابان کارگر شمالی تهران راهاندازی شد.
در این رویداد سینمایی که به صورت آنلاین برگزار میشود فیلمهای منتخب در سه پلتفرم از ساعت ۱۰ صبح تا ۲۲ برای علاقهمندان نمایش داده میشود.
مجبور به کنارهگیری به نفع رقیب درونجناحیاش شد؛ اما به جای قهر و تقابل، با زیرکی در قامت یک اصولگرای فداکار ظاهر شد و طلبش را از جناحش محفوظ نگه داشت تا به انتخابات مجلس برسد؛ انتخاباتی که در هیچیک از این سالها اصلا التفاتی به آن نداشت.
مدیر اورژانس و حوادث علوم پزشکی کردستان گفت: تا این لحظه ۳۵ نفر در شهرستانهای مختلف استان کردستان به دلیل حوادث ناشی از چهارشنبه آخرسال مصدوم شده و راهی مراکز بهداشتی و درمانی شدهاند.
امسال در اسلامشهر با رعایت پروتکلهای بهداشتی همراه با شور و شعور حسینی در حال برگزاری است.
در همان بررسیهای ابتدایی مشخص شد این عضو سابق اتاق بازرگانی ابتدا خفه شده و بعد هم با جسم سنگینی ضربات مهلکی به سرش وارده شده است.
تیم دیوی که هماکنون مدیریت کمپانی «BBC Studios»، بازوی تجاری بیبیسی را بر عهده دارد از اول ماه سپتامبر ۲۰۲۰ به عنوان مدیر کل جدید به فعالیت خود ادامه میدهد.
آنتورپ در پایان هفته هفتم رقابت های فوتبال بلژیک رتبه ششم را با کسب 11 امتیاز در اختیار دارد و در صدر جدول شالروآ با 19 امتیاز قرار گرفته است.
دو بنایی که این روزها با تغییر کاربری از سوی مالکان حال و روز خوبی ندارند.
زنجان-با توجه به بارش برف و برودت هوا، مدارس برخی از مناطق استان زنجان فردا(دوشنبه) تعطیل است.
به گفته مقامهای عراق این اقدام تاثیر شدیدی روی تولید برق عراق گذاشته چون سوخت اصلی نیروگاههای عراق با گاز تامین میشود.
در سیستان و بلوچستان تعداد ۵۰۰ روستا و ۱۴ شهرستان درگیر سیل هستند و ۲۰ هزار واحد مسکونی بر اثر جاری شدن سیلاب خسارت کلی و جزیی دیده است.
وی با بیان این که هزینه تاسیسات این پروژه بسیار بالاست، عنوان کرد: هزینه تاسیسات این پروژه به اندازه ساخت برخی بزرگراههاست.
«پرویز افشار»، پسر کدخدای قدیمی مهرآباد، به سرگذشت این درخت اشاره میکند و میگوید: «پیرقلی، از ساکنان آستارا بود که پیش از جنگ جهانی اول، کولهبارش را جمع کرد و به تهران آمد و ساکن محله مهرآباد شد.
لاری سخنگوی وزارت بهداشت از شناسایی ۲۳۶۲ مبتلای جدید به ویروس کرونا در ۲۴ ساعت گذشته خبر داد و افزود: استانهای هرمزگان، کردستان، ، لرستان و خوزستان در وضعیت قرمز قرار دارند.
همزمان هم بحث خانههای هلال و هم آموزش همگانی را جدی دنبال میکنیم.
پرسشهای بیجواب درباره آمار محبوبیت تلویزیون اینبار از تریبون رسمی سیما!
معاون امنیتی و انتظامی استانداری تهران در مورد حادثه انفجار در شمال تهران گفت: نیروهای آتشنشانی، انتظامی و خدماتی در محل حادثه حضور دارند.
وی با تاکید بر تقویت برنامههای دروس دانشگاهی اظهار داشت: برنامههای درسی دانشگاهها برای وضعیت عادی تدوین شدهاند و در وضعیت فوق العاده باید مورد بررسی مجدد قرار گیرند تا سازگاری آنها برای آموزش در این شرایط ارزشیابی شود و بهبود پیدا کند.
شورای شهر اردبیل در تجلیل و تکریم مدافعان سلامت در ایام کرونا تندیس این جانبرکفان عرصه سلامت را در بوستان مقابل بیمارستان امام خمینی(ره) رونمایی میکند.
سرمربی پا به سن گذاشته و باتجربه فوتبال ترکیه با توجه به اینکه پیش از این هم سابقه تحمل بیماریهای مختلف را داشته این روزها وضعیت خوبی برای مقابله با بیماری کرونا ندارد و هواداران فوتبال در ترکیه را حسابی نگران کرده.
با اعلام این خبر تحقیقات از سوی مأموران کلانتری ۱۸۱ وردآورد آغاز شد.
قبل از اذان صبح بود، دیدم تلفن زنگ میزند.
اینها لفاظی نیست و من از جنگ روانی متنفرم، از اغراق های بی مورد متنفرم، من فردا باید در این جنگ پاسخگو باشم، اعلام می کنم ما هیچ نگرانی از هیچ جنگی نداریم.
با تلاش فرمانده پاسگاه «بنفشه ده» متهم که بعد از اسیدپاشی متواری شده بود در کمتر از دو ساعت در محل مخفیگاهش دستگیر شد.
وی با یادآوری این که در اوایل شیوع این بیماری تعداد کودکان علایمدار نسبت به بزرگسالان کمتر بود، تصریح میکند: انتظار میرفت بزرگسالان علایم شدیدتر و بیشتری داشته باشند و مرگومیر در آنان بالاتر باشد.
قاضی در ادامه پرسید: تو که خودت در زندگی مشترکت مشکل داشتی با چه صلاحیتی در زندگی این زوج دخالت کردی و مرتکب قتل شدی؟
او با اشاره به ارتباط سیستمی ۴۰ رشته فعالیت با صنعت خودرو، افزود: این صنعت که در جرگه صنایع ساخت محور و پیشران قراردارد در شرایطی که با تشدید تحریم ها زمینگیری آن هدفگذاری شده بود، امروز در توسعه ساخت داخل جزو صنایع پیشران است.
اساس در خرم آباد ۸۹ میلی متر، در بروجرد ۱۱۷.
غلات صبحانه و شیرینیها از جمله موادغذایی غیرمفید و ناسالم برای کودکان هستند، اما دلیل اصلی این ناسالم بودن، آرد سفید تصفیه شده است.
این مقام مسئول خاطرنشان کرد: شرکت گوهر سنگ کویر با ظرفیت تولید سالانه ۹۰۰تن کنسانتره مس سولفیدی با سرمایهگذاری حدود ۳۰۰ میلیارد ریال از دیگر طرح های مهم استان در این پویش می باشد که ۴۰نفر بطور مستقیم با راه اندازی این طرح مشغول به کار خواهند شد.
موزه ملی ملک در بیانیه ای در واکنش به تهدید نهادهای فرهنگی ایران نوشت:تاریخِ بیخردی، از این حکایتهای طنزگونه اما تلخ، بسیار دارد.
حسین خلیفی، فعال فرهنگی ایران در چین، براساس آخرین اطلاعات منتشر شده از جشنواره فیلم «هاینان»، به ایسنا میگوید: بخش رقابتی و اهدای جوایز جشنواره نیز تحت تاثیر پاندمی کووید-۱۹، امسال لغو شده است.
سایت «چمپیونات» روسیه خبر داد، گزینه اول زنیتیها برای جانشینی سماک، مائوریسیو پوچتینو سرمربی سابق تاتنهام است.
وی افزود: شرایط اخذ تسهیلات کرونا قرار داشتن در رسته های ۱۳ گانه آسیب دیده است.
خودشان می دانند که هواداران چه انتظاراتی دارند.
او در انتخابات ریاست جمهوری سال ۹۲ نیز ریاست ستاد دانشجویی سعید جلیلی را برعهده داشت.
ضمنا، شرکت تکران مبرد به عنوان واحد نمونه صنعتی کشور در سال ۱۳۹۵ شناخته شده و تنها تولیدکننده آبسردکنهای دومنظوره با علامت استاندارد ایمنی در ایران محسوب میشود.
وی با اشاره به معضل حمل و نقل عمومی، اظهار کرد: این موضوع یکی از مشکلات و معضلات ما در کلانشهرها بویژه در پایتخت است.
وی خاطرنشان کرد: بر این اساس، مقرر شد به مدیران و روسای دستگاههای اجرایی و ادارات استان اختیار داده شود بنا به تشخیص، نیروهای خود را از یکسوم نیز کاهش داده و به حداقل ممکن برسانند.
آیا کرهجنوبی حاضر میشود که هرچه زودتر بدهیاش را به ایران پرداخت کند؟
علوی از طریق نوار ویدیویی که در فیس بوک منتشر کرد،یادآورشد که برهام صالح رییس جمهوری ساعتی پیش به او دستور داده تا یک دولت جدید تشکیل دهد.
یعنی اگر عدهای به نام دین حاکم شوند و دینی را که باید در ذهن و ضمیر مردم جاری باشد، مبنای ساختار قدرت سیاسی کنند، تعارضی پدید میآید که نتیجهاش فاصله گرفتن مردم از دین است.
بسیاری این اقدام را شتابزده و بی فایده می دانند چراکه فروش نفت بر اثر تحریم های آمریکا به کمتر از 100 هزار بشکه رسیده است اما سیاسیونی همچون احمد توکلی با طرح استدلال هایی از این طرح حمایت می کنند.
او با صدور بیانیهای اعلام کرد، این تصمیم را از روی ناچاری گرفته است.
راهآهن و بانک ملی تیمهایی بودند که تمام بازیکنان مطرح ایران از این دو تیم آمدند.
متاسفانه علیرغم وجود مستندات کافی بانک مرکزی حتی به وزارت صمت نیز پاسخگو نبوده و ناهماهنگی کاملا بین دستگاههای اجرایی دولت مشهود است.
وی اضافه کرد: با انجام بازرسی، پایش و نظارت های کارشناسانه صورت گرفته، تعداد ۱۳۹ مورد از اماکن تهیه و توزیع مواد غذایی و عمومی، پلمب شدند.
به گزارش همشهریآنلاین به نقل از اعتماد، با این حال رفتار و کنشگری سیاسی احمدینژاد و همراهانش نشان میدهد که آنها از قدرت دست نخواهند کشید حتی اگر از حضور در قدرت منع شوند.
در همه ۴۷ پایگاه سنجش سلامت، ایستگاه تخصصی سلامت مستقر شده است و با رعایت کامل شیوهنامههای بهداشتی روند سنجش روزانه ۲۰ نوآموز را انجام خواهند داد.
به این ترتیب بازدهی بورس تهران (بر اساس شاخص کل)، در سال 98 به رقم 180 درصد نزدیک شد.
پاسخ سفیر چین به او و دلجوی سخنگوی وزارت خارجه از سفیر چین به بحث داغی بدل شد تا دو قطبی بزرگی به راه بیفتد میان موافقان و مخالفان جهانپور.
؛ علیرضا منصوریان پس از تساوی یک - یک تیمش مقابل نساجی مازندران ضمن بیان این مطلب اظهار داشت: به دو تیم خسته نباشید میگویم مخصوصاً تیم خودمان که خیلی زحمت کشید.
ایشان رسماً ابراز می کرد که اقتصاد اسلامی نداریم و به زحمت می توان مستنداتی برای آن پیدا کرد.
هر چند در جریان انتخابات سال ۸۸ و پیرو اتفاقاتی که رخ داد ایشان را به حصر بردند.
۲ میلی متر و گیلانغرب با ۳۵۳.
علاوه بر مبتذل بودن این قبیل وعدهها، متأسفانه کسی که صلاحیتش برای ورود به مجلس شورای اسلامی تأیید شده از حدود اختیارات و وظایف نمایندگان مجلس خبر ندارد!
به گزارش ایلنا، مدیرکل آموزش و پرورش فارس در پی این ضایعه، در پیامی درگذشت این دانشآموز را تسلیت گفت.
به ناچار ماندیم و فردایش هم دیگر دوستم گفت حالا که آمدهایم، دو روز را تحمل کنیم و نگذاریم کوفتمان بشود.
سود سپرده سرمایهگذاری بانک ملی درست مطابق با مصوبه شورای پول و اعتبار است.
در این مقاله بر آنیم تا نقش انتخابات را در بهبود رشد فرهنگ و زندگی اجتماعی بپردازیم.
پیمان عبدی، شهروند کرمانشاهی با بیان اینکه حدود یک میلیارد و ۶۰۰ میلیون تومان در بورس سرمایهگذاری کرده است، میگوید: چندین سال است که در بازار سرمایه فعالیت دارم و میدانم که شرایط بورس از بازارهای دیگر بهتر است.
نرخ دلار هم در بازار آزاد با قیمت ۲۳ هزار و ۵۰۰ تومان به فروش رسید.
کمتر از ۳ هفته تا زمان برگزاری انتخابات مجلس شورای اسلامی باقی است اما به باور بسیاری از تحلیلگران و کنشگران سیاسی، نتیجه انتخابات از هماکنون نیز قابل پیشبینی است.
احتمالا یک مربی دیگر هم به این کادر اضافه خواهند شد.
این مراسم با پخش موسیقی متن فیلم «منطقه پرواز ممنوع» از آثار برگزیده دوره گذشته جشنواره، به پایان رسید.
این مطلوب نیست ولی تا آن وقت زندگی به وضع عادی برمیگرددــــ هرچند شاید درعینحال کاملاً دگرگونشده باشد.
سیروس برزو متولد سال ۱۳۳۲ در سرخس بود و از دوران نوجوانی با هدایت یکی از آموزگاران خود، کلکسیونی از عکسها و یادمانهای فضایی را جمعآوری و به دانش و فنآوری فضایی علاقهمند شده بود.
البته آنها پس از جشنواره کار را تکمیل و برای ثبت اختراع آماده کردند.
در مقایسهای که مجموع آمار هفتگی از ابتدای ورود کرونا به ایران تا نیمه مهر را در بر میگیرد مشاهده میشود که مجموع آمار هفتگی ابتلا به کرونا در روز جاری به بالاترین حد خود رسیده است.
باید جلوی اتلاف آن ۸۰۰ میلیارد دلار را میگرفتید که در زمان ریاست جمهوری دود شد، رفت هوا.
گفت "خب ثبت نام میکند."
بر اساس این گزارش، خلبان هواپیمای مذکور مجبور میشود هواپیمای مسافربری را در فرودگاه دمشق سوریه فرود بیاورد و بعد از آرام شدن اوضاع مسیر خود را به سمت فرودگاه بیروت ادامه دهد.
شوهر، زن خود را به دیگران پیشنهاد و روی او شرط بندی میکرد و با این حربه میخواستند مردم را بخندانند.
آنها برای این کار دستگاهی ساختند که متشکل از یک جعبه ، لیزر ، لنز و دوربین تلفن همراه بود.
در میان ۱۰ بازار نوظهور بزرگ جهان نیز این افت حتی بیشتر و در سطح ۵/ ۵ درصد خواهد بود.
وزیر نیرو خاطرنشان کرد: تمرکزگرایی و بخشی دو چالش اصلی وزارت نیرو است و همواره ادامه دارد حتی سازمانهای نظارتی ازجمله مجلس شورای اسلامی هم این بخشی را تقویت میکند گاهی اوقات بهقدری این موضوع تشدید شده است که حتی سایر حوزهها نیز بهصورت بخشی عمل میکنند.
«دیوید کاندلاس» خبرنگار فوتسال اسپانیا در گفتگو با ، در این خصوص توضیحات بیشتری داد.
در حال حاضر پیگیر واگذاری معادن استان به کشورهای خارجی هستیم.
بسیاری از هنرها را بدون مربی یاد گرفتم.
فورد، که دموکرات است، هیاتی از ناظران هر دو حزب بر شمارش آرای پستی نظارت میکنند و تدابیری چون تطبیق امضا و بارکدهای ویژه دارند تا در هر مرحله از شمارش آرا سلامت انتخابات را تضمین کنند.
رأی تجدید نظر دیوان عدالت اداری برای کاخ تاریخی ثابت پاسال به نفع وزارت میراث فرهنگی صادر و این اثر تاریخی با مشارکتِ گروهی در فهرست آثار ملی کشور ثبت شد.
در مقایسه با هفته گذشته موارد جدید بستری و موارد عمومی بستری در تهران ۱۴.
در گوشه ای از مسجد تنوری بود که نشان می داد آن را در زمان قحطی نان درست کرده اند.»
، همزمان با فرا رسیدن میلاد حضرت بقیه الله الاعظم (عج) کاروان سیار جشن میلاد حضرت ولیعصر با همکاری ناحیه مقاومت سپاه شهرستان و شهرداری ساوه در نقاط مختلف این شهر به اجرای برنامه پرداخت.
تکسیرا درباره تاثیر غیبت قلعهنویی در نتیجه این بازی تصریح کرد:غیبت او تاثیرگذار بود و مهم است که کنار ما باشد.
لوازم خانگی و خیلی از کالاهای دیگر نیز با دستور و اجازه دولت افزایش قیمت داشته است.
بر اساس جدیدترین آمارها، تاکنون ۲۳ میلیون و ۳۹۵ هزار و ۵۴۲ نفر در سراسر جهان به کرونا مبتلا شدهاند که از این تعداد، ۱۵ میلیون از چنگال این ویروس قاتل نجات پیدا کرده اند.
اتفاقی از روی عکس ها دیده بودیم که همراه حاج قاسم است اما اصلا از خودش نمی شنیدیم.
منابع فلسطینی در عین حال از شهادت یک شهروند فلسطینی و زخمی شدن سه نفر دیگر در این حمله خبر دادند.
الان هم می بینیم که بعضی از دوستان مواضعی را نسبت به مجلس می گیرند که خیلی مورد پسند ما نیست، چون آنها احساس می کنند که مجلس از خودشان نیست.»
ملکی فر بیان کرد: «سرمایه در گردش» نوع خدمت دیگری است که تأمین نقدینگی مورد نیاز شرکت اعم از هزینههای تولید، مواد اولیه و …که هزینههای سربار را پوشش میدهد به شرکتها ارائه میدهد.
پست اینستاگرام اخیر جاستین ترودو تصویری جالب و قابل توجه از پدرش است برای ارج نهادن به منشور حقوق و آزادی های کانادا.
گویی احمدی نژاد عزم خود را جزم کرده است تا با اظهار نظرهای جنجالی در فضای خبری و افکار عمومی، پروژه خود را برای جلب سرمایه اجتماعی و رسیدن به قدرت در انتخابات جلو ببرد.
تا چه اندازه برون رفت از اقتصاد نفتی را تدبیر کرد؟
به نقل از رویترز، دولت کانادا روز یکشنبه (۲۴ فروردینماه)، بهطور رسمی از توافق تاریخی سازمان کشورهای صادرکننده نفت (اوپک) و متحدانش موسوم به اوپک پلاس برای کاهش تولید نفت استقبال و اعلام کرد که اوتاوا، متعهد به ثبات بازار نفت و شرایط اقتصادی است.
روحالله حسینیان پس از اتمام تحصیلات متوسطه در روستای صغاد آباده در ۱۵ سالگی به و مدرسه ولیعصر و سپس مدرسه حقانی رفت و طی هشت سال از آن فارغالتحصیل شد.
وی گفت: بر اساس گزارشی که چند وقت پیش ریاست سازمان امور اداری و استخدامی کشور در دولت ارائه کرد، تلاش بر این است که این کار زودتر انجام شود.
ترامپ دیوانه ای بیش نیست احمقی است که هر کس از او چیزی بخواهد او لج میکند.
در این صورت به توانایی سیستماتیک جنگی ایران اضافه میشود.
هیات وزیران با اختصاص حداکثر تا مبلغ دو هزار میلیارد ریال اعتبار به صورت تملک دارایی های سرمایه ای برای تکمیل بازسازی تأسیسات زیربنایی آسیب دیده ناشی از زلزله سال ۱۳۹۶ در این استان موافقت کرد.
سیامک لبخند معناداری زد و گفت: جناب قاضی من یک کارمند ساده بانک هستم مگر چقدر درآمد دارم که بخواهم خواستههای بلندپروازانه همسرم را فراهم کنم؟
توی خیلی از روستاها اتومبیل های بلندگو دار با صدای هشدار دهنده کوچه به کوچه از مردم می خواهند از منازل بیرون نیایند.
وقتی پرسپولیسیها یاد اشتباه بازی ایران - ژاپن را زنده کردند!
سه طرف همچنین حملات نظامی مداوم اسرائیل در خاک سوریه را محکوم کردند که آن به منزله نقض اصول بینالملل بوده و به ضرر حاکمیت سوریه و همسایگانش است و امنیت و ثبات منطقه را تهدید میکند.
متهم امامی افزود: درباره انتقال چمدان دلار باید بگویم اصلا نیاز به این چیزها نبوده است تا آنجا که من اطلاع دارم فرزان در خارج از کشور اصلا شرایط مناسبی ندارد.
صبح روزی که عبدالمالک را از هوا پائین آوردند ساعت 6 صبح در مجلس بودم.
بله، زمانی که هنری پرشت از پیش یزدی میرود، وزیر امور خارجه دستور میدهد تا یک یادداشت اعتراضی آماده و به سفارت آمریکا ارسال شود.
وی درباره راز موفقیت انسان در هر کاری اظهار کرد: برای موفقیت، علاقه و عشق مهم است.
نیروی دریایی سپاه پاسداران انقلاب اسلامی و نیروی دریایی ارتش جمهوری اسلامی مکمل همدیگر هستند و هیچگاه در تقاطع هم عمل نمی‎کنند؛ به این معنا که از نظر مأموریت و تجهیزات هر دو نیرو در طول هم عمل میکنند.
در این بخش از طرح آمده است: «این کارگروه معتقد است کلید زدن ساز و کار بازگشت خودکار تحریمها علیه ایران برای دستیابی به فشار حداکثری علیه این کشور ضروری است.»
وی حدود دو دهه سابقه کار در مطبوعات و رسانههای ورزشی را در کارنامه دارد.
حسین هدایتی پیامی صوتی را در صفحه اینستاگرام خود منتشر کرده است.
این عقیده بنده به عنوان یک خانم و مادر دو بچه می باشد هر چند شاغلم و توانایی مالی برای انجام این عملهارو دارم اما اصلا نمی پسندم زیبایی درونی بسیار بسیار مهمتر از زیبایی چهره است.
ستارههای لیورپول روی تخت بیمارستان!
اجرای قطعات سازی و آوازی در مایههای شور و دشتی است.
امسال باغداران سبد میوه را کمی گرانتر از پارسال با قیمت هزارو ۶۰۰ تا ۲۰۰۰ تومان باید نقد خریداری کنند ، چرا که دیگر برای کارخانه های سبد سازی منطقه در این نوسانات بازار به صرفه نیست که نسیه بدهند.
حال محققان دانشگاه گوته فرانکفورت آلمان دریافته که استفاده از دستگاههای تصفیه هوا در کلاسهای مدارس ریسک انتقال را از طریق هوا کاهش میدهد.
ولی در عین حال، باید کسانی که با سلیقه و نگاه ما جور در نمی آیند را تحمل کنیم.
در بازار آزاد ۱۶ هزار و ۴۵۰ تومان و ۱۷ هزار و ۳۰۰ تومان خرید و فروش شد.
بحث اول مربوط به نحوه برخورد با آن به اصطلاح زمین خواران است!
وی با تاکید بر عدم برخورد فیزیکی نیروی انتظامی با مردم در خیابانها برای جریمهی نزدن ماسک، اظهار کرد: این جریمه برای تعداد انگشت شمار افرادی اعمال میشود زیرا عموم مردم تابع نظم و رعایت نکات بهداشتی هستند و جریمهها چیزی نیست که قرار باشد به ضرر مردم باشد.
آیت الله رییسی ادامه داد: ساخت و ساز به هر شکل در مناطق خوش آب و هوای دنیا وجود دارد؛ اما ضابطه مند است و چارچوب دارد و نظامات مهندسی و معماری در نوع ساخت و سازها حاکم است.
آیا در حال حاضر بحث در خصوص پروژه های جدید در این حوزه ها در جریان می باشد یا اینکه پاندمی ویروس کرونا فعلا پیشرفت همکاری در بخش انرژی با روسیه را متوقف کرده است؟
البته او چون شهید رجایی را از نظر فکری قبول نداشت، او را دارای صلاحیت برای نخستوزیری نمیدانست، ولی به نظر من تحلیل و موضع امام(ره) از همه ما صحیحتر بود.
تا جایی که میدانم شوهرم با کسی خصومتی نداشت و احتمال میدهم که در نبود من فردی او را کشته و فرار کرده است.
نتیجه این آزمایش هنوز مشخص نشده است.
در پی هم آمدن بحرانها، به تکرار این چرخه و عمیق شدن بیاعتمادی میانجامد؛ بحرانهایی که عمدتاً محصول انتخاب دولت و سیاستگذاران هم نبودهاند.
او موضوع های تکراری عناوین کتابها را از نقاط ضعف آثار واصله به دبیرخانه برشمرد و گفت:« سرقت های ادبی-نوشتاری اتفاق تلخ دیگری بود که در بررسی آثار با آنها روبرو شدیم.
وی با بیان اینکه یک نظام سیاسی باید در همه زمینههای علمی و عملی موفق باشد، افزود: در جامعه باید به همه بخشهای نظامی، علمی و فرهنگی توجه شود و همه اینها باهم پیشرفت کنند.
سخنگوی سازمان انرژی اتمی افزود: ما در مرحله اول متوجه شدیم که خوشبختانه این حادثه تلفات جانی نداشته اما خسارتهای مالی قابل توجه بود.
از طرفی چون این بازیکن بعد از اینکه در سازمان لیگ قراردادش را فسخ کرده بود، دیگر نمیتوانست در فینال برای پرسپولیس بازی کند آن هم با وجود اینکه باشگاه تلاش کرد نظر این بازیکن را تامین کند.
حتی درباره مرگو میرهای آخرالزمان روایتی از امامصادق علیهالسلام وجود دارد که وقتی ایشان به تعداد کشتهشدگان فراوان در آخرالزمان اشاره کردند، از امام سؤال میپرسند که پس چه کسی باقی میماند؟
این نویسنده در پایان درباره همکاری با مهران مدیری که از مجموعه هیولا مجددا آغاز شده، اظهار داشت: دوباره بعد از مدتها همدیگر را پیدا کردیم و بعید نیست که در ادامه نیز با هم همکاریهایی داشته باشیم.
با افزایش مرگ و میر استفاده از کامیون های یخچال دار نیز بیشتر شده است.
فیلم سینمایی «بازیگر قانون» به کارگردانی «نابل کورشی» جمعه ۲۹ فروردین ماه ساعت ۱۳:۳۰ از شبکه پنج سیما پخش می شود.
تا این که به خاطر کینهای قدیمی یکی از دوستان جایاراما را نیز به قتل میرساند.
وی اضافه کرد: آنها در این تبلیغات دروغین با معرفی و نشان دادن تصاویر مناطق محروم تلاش می کنند اعتماد عمومی را جلب کرده و کمک مردمی دریافت کنند.
بیشتر از بازیگران محلی بهره بردید و کاراکترها خلق شدند.
محمدحسین فرهنگی نماینده مردم تبریز در مجلس شورای اسلامی، گفت: لیستهای منتشر شده در خبرگزاریها و سایتهای خبری و غیر خبری در خصوص اعضای کمیسیونهای مجلس لیستهای اولیه است.
اما در پاسخ به این رویکرد، نه تنها وفاق بیشتری حاصل نشد، بلکه حوادث دی ماه ۹۶ هم پدید آمد که به باور من، بخش زیادی از اعتراضات دی ماه ۹۶، ناشی از توطئه از درون بود.
همکاران وی نیز میگفتند دلار در این محدوده قیمتی نمیماند و از این رو بهتر است ما ریسک بالایی نکنیم.
نگذاریم شایعات به روح مقاومت مردم اسیب برساند.
همه اینها در صورتی است که نیمای بزرگ تنها سعی کرده بود که طرزی نو را در ادبیات کهن که دیگر پاسخگوی جامعه نبود و نمیتوانست از انسان در اجتماع و مشکلات او سخن بگوید، بگشاید.
این دانستن، نیازمند جستجو و کاوش فراوان است واین طور نیست که مثلا برای مطالعه دوره صفوی، دیدن چند کتاب عمومی کفایت کند یا مثلا از دوره قاجار که در فارسی، حتی چند کتاب عمومی خوب هم نیست، بتوانند با دیدن یکی دو کتاب، شناختی نسبت به آن بدست آورند.
انتظار میرود مدل چهار درب این خودرو در کشورهای آمریکای شمالی عرضه شود.
در شهرهایی که مردمش به دنبال جستوجوی سایت شرط بندی هستند قضییه متفاوت تر است.
عباس ادامه میدهد: هرسال شنهای بیشتری وارد روستاها و باغها میشوند ما هم که تا امروز ندیدیم کسی به مردم خسارت بدهد و یا کاری کند که جلوی شنهای روان گرفته شود.
همیشه اعتقاد داشتم باید با تخلف از ریشه برخورد کرد».
نماینده ولی فقیه در استان کرمانشاه تصریح کرد: از تمامی مسئولان استان اعم از داستانی، نیروی انتظامی و اداره کل میراث فرهنگی می خواهم، قویاً در اولین فرصت به این موضوع رسیدگی و به شدت جلو این کارهای ضد فرهنگی را بگیرند.
فرزند محمود کریمی گفت: پدر سهشنبه ۶ آبان تحت عمل جراحی گوش چپ قرار گرفت.
یک مدیر میانی با سطح زبان ابتدایی ۵ میلیون و ۲۰۰ هزار تومان و با سطح زبان پیشرفته ۷ میلیون و ۷۰۰ هزار تومان درآمد دارد.
از آن طرف دنیا بهخاطر سقوط هواپیما، انگلیس در داخل کشور یقه میدرانند و سفیر انگلیس در دانشگاه امیرکبیر پول پخش میکند و باعث تحریک افراد میشود.
در حوزه فناوری و تکنولوژی به حد اعلا رسیدهایم، ماهوارهای که به فضا پرتاب شد، سلاحهایی که چند وقت خصوصاً در هفته دفاع مقدس رونمایی میشود دشمن را مأیوس کرده است.
سن همچنان قویترین عامل پیش بینی کننده مرگ و میر ناشی از کووید ۱۹ است.
برخی سازمانها در نظام جمهوری اسلامی وجود دارند که ماهیت کار و اقدامات آنان امنیتی نیست ولی آثار امنیتی دارد؛ همچون وزارت امور خارجه.
یکی از مواردی که در رد صلاحیت بسیاری از داوطلبان و حتی بعضی از نمایندگان مجلس بیان شده عدم التزام به اسلام است.
اگه کاری برا کشور نمیکنین دیگه نمک بزخم مردم نپاشین.
نماینده ویژه دبیرکل سازمان ملل متحد در عراق در بخش دیگری از گزارش خود به شورای امنیت گفت که "سازمان ملل از کاهش حملات به مراکز دیپلماتیک در عراق استقبال می کند".
بهعنوان مثال سهم تخت جمشید از این بودجه ۵ میلیون تومان است.
هرچند کلاس ها و دورهمی های دوستانه به بهانه کرونا تعطیل شده، اما این میهمان ناخوانده نتوانست حریف مهربانی مردم در محله های مختلف شود.
اینها همه امیدهایی هستند که برای ماندن یوز در طبیعت داریم، اینکه هنوز مناطق داریم که نمیشناسیم، هنوز ۲۵% عرصه تاریخی یوز در دسترس آنست و طعمه نسبی برای جمعیت کوچکی از یوز وجود دارد.
از این رو، کاهش مالیات بسیار مهم است.
به گزارش همشهری آنلاین، طی روزهای اخیر صحبتهای مبنی بر حضور برخی از بازیکنان قدیمی پرسولیس در این تیم مطرح شده است.
شیون از داخل خانه و بیمارستان و سپس بیرون خانه بلند شد.
این اتفاقی است که به تازگی در یکی از مناطق کشور ایتالیا رخ داده و بازتاب جهانی هم پیدا کرده است.
در این مسیر میتوانیم برای آرمان فلسطین به فصل مشترکی با دنیا برسیم *بسیاری معتقدند که حمایت از فلسطین برای جمهوری اسلامی ایران صرفاً موضوعی ایدئولوژیک بوده و آن را مخالف منافع ملی میدانند.
چنین کملطفیهایی در حق استقلال واقعاً زیبا نیست.
افشین حیدری از جوان ترین و موفق ترین مدیران استان خوزستان است که در زمان مدیریتش در میراث فرهنگی عامل تحول و ارتقاء این سازمان شد.
در حالی که در نظریه کارشناسی گفته شده که در برج مراقبت ازدحام بود.
بازیگرها هم کارشان را انجام دادند، ولی من اصلا تفکر دیگری داشتم و حاصل کار، چیز دیگری شد.
پس از آن قیمت نفت در روندی منطقی تا سال ۲۰۰۹ افزایش یافت.
ضمن اینکه در آغاز مسیر مدیریت کرونا بحثها و حرف و حدیثهایی در مورد اعلام رسمی ورود بیماری به کشور نیز وجود داشت که به نظر میرسد مدیریت کرونا در کشور برای مردم همچنان زیر سایه این موضوع قرار دارد.
او ادامه داد: الان در اصفهان نیستم و کرج هستم.
کولیوند ادامه داد: روز جمعهای که انتخابات مجلس بود با آقای لاریجانی به قم رفته و اقدام به بازدید از بیمارستانها کردیم.
جوسازی علیه آسمان ایران بینتیجه ماند/ کدام ایرلاینهای خارجی مجددا به آسمان ایران بازگشتند؟
یعنی کسانی که اظهار غیرت میکنند اگر در چارچوب دین و قانون نتوانند آن را ثابت کنند، خود باید قصاص شوند.
به گفته کارزار انتخاباتی بایدن، این تقاضا به خاطر اهمیت دموکراسی آمریکا مطرح شده است.
از سویی دیگر جبهه پیروان خط امام و رهبری هم با ۱۷ تشکل اصولگرا که از قدیمیترین جبهههای اصولگرایی است، گفته بود فعالیتهایش را در استانها آغاز کرده و میخواهد در انتخابات حضور فعال داشته باشد.
ضمن آنکه مشکلات مالی نیز باعث شد تا طرفین قید همکاری با فدراسیون را زده و امروز به صورت شفاهی این پیغام را به مسئولان فدراسیون بدهند که از این سمت کنارهگیری کردند.
اولین آن بحث بدهی خارجی کشور است.
انها در حال همکاری هستند و منتظرند تا مهرماه برای پایان یافتن این ممنوعیت تسلیحاتی فرا برسد.
اگر چه آنها مدعی شدند که با قطع برنامه در استودیوهایشان دنبال به چالشکشیدن و راستیآزمایی ادعاهای ترامپ بودند، اما خودشان متهم به سانسور و مقابله با آزادی بیان شدند.
وی درباره تصمیمات ۱۵روز اخیر سازمان بورس و دولت گفت: حقیقتا شاید در سالهای اخیر بازار سرمایه هیچ وقت این سرعت در تصمیم و میزان مشورت میان سازمان و بازار را تجربه نکرده بود؛ کاملا هم هدف حمایت از بازار بود و در این مسیر حرکت شده است.
اخوان، مغازه آجیل فروشی دارد.
وی تصریح کرد با توجه به شیوع و احتمال آموزش از راه دور، برآوردی از افزایش تعداد مسافران با آغاز سال تحصیلی نداریم و تمهیدات فعلی را برای آغاز سال تحصیلی ادامه خواهیم داد.
با این اقدام آمریکا به نظر می رسد که شورای امنیت در آستانه یک نبرد دیپلماتیک سرنوشتساز قرار گرفته است که احتمالاً پیامدهای بلندمدتی برای نظم بین ‫المللی خواهد داشت.
این ویروس می تواند در فاصله یک تا دو متری از طریق سرفه منتقل شود.
من گاهی به شوخی میگویم که تنها سازمان ملل در این موضوع دخالت نمیکند.
تازهترین اخبار انتخاباتی؛ترامپ خود را پیروز میداند/طبقه اشراف پشت کدام کاندید ایستادهاند؟
آن آقا گفت که نه خرج اضافه می کند اگر پول بیشتری داشته باشد ولخرجی می کند، آقای بهشتی گفتند که همین که می گویم، آن پول را بدهید.
اختلاف و اعمال فشار یا شایعه؟
حیات الغیب در ادامه به سوابق کیفری متعدد نادر مختاری با عنوان سرقت اشاره کرده و در مورد زمان محکومیت فرد مورد اشاره عنوان می کند: جرائم وی کیفقاپی و سرقتهای متعدد بوده است که به همین دلیل در مجموع به ۸ سال حبس و رد مال محکوم شده است.
گروه طالبان نیز ضمن رد اتهامات مطروحه از سوی روزنامه نیویورک تایمز، آن را تلاشی برای مانع تراشی در روند خروج نیروهای نظامی آمریکا از خاک افغانستان خواند.
البته هنوز مشخص نیست اپل این فناوری را به آیفون محدود میکند یا قصد دارد آن را در مورد دیگر تولیدات خود مانند نمایشگرهای لپ تاپ ها، تبلتها و غیره به کار گیرد.
دلیل تأکید بر عدد ۴۰ به جایگاه و قداست این عدد در فرهنگ اسلامی برمیگردد.
با توجه به شناختی که از تو داریم، میدانیم این حرف را از ته دل میزنی و همواره تلاش کردی پرسپولیس برنده شود، اما قبول کن آقای گلی میتواند یک اعتبار بالایی به هر مهاجمی بدهد؟
وی مجموع موارد مثبت کرونا در استان کرمان از ابتدای اپیدمی تا کنون را هزار و ۳۲۰ نفر اعلام و اظهار کرد: از این تعداد ۶۴۰ بیماران بستری و ۶۸۰ بیمار سرپایی و اطرافیان بیمار هستند.
برای مقابله با فشار اقتصادی کرونا در ایران اقداماتی مانند توزیع بسته های حمایتی میان گروه های هدف، پرداخت تسهیلات یا افزایش 33 درصدی مزد کارگران انجام شده است.
به گزارش همشهریآنلاین به نقل از باشگاه خبرنگاران جوان، طی درگیریهای امروز در روستاهای کارمیر شوکا و تاغاوارد، ارتش آرتساخ چند خودروی نظامی ارتش جمهوری آذربایجان را منهدم کرد و پس از انهدام مشخص شد تمامی این خودروها مربوط به رژیم صهیونیستی هستند.
این فیلم که قرار است برای نخستین بار در سطح جهان در جشنواره فیلم ونیز دیده شود درباره یک پسر ۱۲ ساله به نام علی و سه دوستش است.
ما در دوره اول و دوم فرصت تمرین نداشتیم و متأسفانه تنها با سه چهار جلسه تمرین به مسابقه آمدیم اما برای این دو هفته تمرین مداوم داشتیم.
به گزارش همشهری آنلاین به نقل از ایسنا، ، آهنگساز ایرانی و نامزد دریافت ۳ جایزه گرمی و برنده ٤ سیمرغ بلورین موسیقی متن جشنوارههای فیلم فجر، امسال با فیلم «نیکی کریمی » در جشنواره فجر حضور دارد.
بعد از مدت کوتاهی هم وارد گروه خندوانه شدم».
سهم بانک صادرات ایران از بازار نیز بیش از یک درصد افزایش پیدا کرده است.
غفوریفرد توجه نکردن به تخصصها را یکی از آسیبهای مجلس دانست و تصریح کرد: منتهی متاسفانه مجلس شورای اسلامی چه در دورههای قبل و چه در دوره کنونی کمتر به تخصصها و تجربهها توجه و عنایت داشته است کما اینکه یک پزشک، عضو کمیسیون عمران شده است.
بعد از اینکه طرح فعال شدن این مکانیسم مطرح شد هم نیاز است تا کشورهای صاحب رای، در مورد بازگشت تحریم ها توافق کنند که شاهد بودیم در نشست های قبلی شورای امنیت به درخواست آمریکا پاسخ منفی دادند که نشان از اقدام غیرقانونی آمریکا است.
هر وقت تو این مملکت مفسد فی الارضی اعدام شد آنوقته باید بدانیم به کجا میرویم.
عزیمت چهار روزه رئیس مجلس به استان خوزستان با هدف بازدید و نظارت میدانی بر حوزههای انتخابیه نمایندگان استان و بررسی مشکلات این مناطق و پیگیری مطالبات مردم انجام میشود.
به خدا که سنگ پا از خجالت سر به زیر افکنده است.
یکی از قنات های دارآباد هم از کنار کاخ شاه می گذرد.
مهدی یحیایی تأکید کرد: هم استانی ها میتوانند در صورت مشاهده هرگونه تخلف از سوی واحدهای صنفی، مراتب را با شماره تلفن گویا ۱۲۴ سامانه ستاد خبری سازمان صنعت، معدن و تجارت استان سمنان گزارش کنند.
الیف شافاک نویسنده ملت عشق، ناپاکزاده استانبول و ۱۰ دقیقه و ۳۸ ثانیه در این دنیای عجیب از ۶ وسیلهای گفته است که به زندگی روزمره او معنی میدهند.
ایشان در بحران شیوع کرونا در کشور، با پیوند امر ظاهری بهداشت با تزکیه درونی و روحی، سعی در تذکر این مطلب داشتهاند که امور معنوی باید در ذهن و محاسبات مردم حضور داشته باشد.
الهامی در واکنش به طرح این موضوع که به نوعی از تراکتور نیز اخراج شد، بیان کرد: از باشگاه تراکتور اخراج نشدم.
علاقمندان میتوانند جهت کسب اطلاعات بیشتر به دبیرخانه جشنواره به آدرس شهرکرد، تقاطع فارابی و کاشانی، مجتمع فرهنگی هنری غدیر، طبقه دوم، خانم میرزاییان مراجعه و یا با شماره تلفن ۳۳۳۳۴۸۹۰ داخلی ۲۱۹ تماس حاصل نمایند.
بر اساس گزارش روزنامه «الاخبار»، تحقیقات اولیه نشان میدهد نامهها و پیامهای زیادی رد و بدل شده و درباره خطر «آمونیوم نیترات» ذخیره شده در بندر بیروت هشدار داده شده است.
چنان وحشتی در جان من است که دیگر نمیتوانم به راحتی به خیابان بیایم و درخواست مجازات متهمان را دارم.
گرچه او اطلاعات زیادی از هویت جسد نداشت اما مدارکی را در اختیار تیم تحقیق قرار داد که در نهایت هویت زن جوان شناسایی شد.
علیرضا جهانبخش و مهدی مهدوی کیا که هر دو محبوبیت زیادی دارند و جزو فوتبالی های محبوب به حساب میآیند، به واسطه دوستی با بهرام در این کار حضور پیدا کردهاند.
فاطمی با اظهار تاسف از اینکه هنوز سامانه جامعی برای دریافت واکسن تا به این لحظه تشکیل نشده است اظهار داشت: ما نگران ایجاد هرج و مرج و آشفتگی به مثابه تلاطم به هنگام توزیع ماسک و مواد ضدعفونی کننده در سال گذشته هستیم.
بهتر است داروهای ضد ویروس در فاز اول بیماری و زمانی که بیمار بستری شده است تجویز شود.
همان شب رادیو منافقین اعلام کرد این مقدم را ما میزنیم.
رجبلو در پاسخ به این پرسش درباره اینکه میداند چطور گزارش خلاف واقع از او در سامانه پلیس ثبت شده، میگوید: «فردی را که گزارش خلاف واقع از من به پلیس داده است، میشناسم.
اما، تجارت اقلام بشردوستانه نظیر دارو، غذا و محصولات کشاورزی از این قاعده مستثنی بود.
او اصلا آدمی نیست که از این مدل حرفها و الفاظ بزند ولی حتما اتفاقاتی در بازی افتاده که به نقطه جوش رسیده است.
کرمانشاه- رییس ستاد انتخابات استان کرمانشاه گفت: با پایان یافتن شمارش آرای حوزه های انتخابیه اسلام آباد غرب و دالاهو مجتبی بخشی پور به عنوان دیگر منتخب مردم این حوزه به مجلس راه یافت.
وی در پاسخ به این پرسش که همه این مفاهیم چه میزان از طریق کتابهای درسی، و تشکلها منتقل میشود نیز گفت: اول اینکه دانشآموز باید داده باشد و بخشی از‬ این اطلاع‬ را‬ از مرور تاریخ به دست‬ میآورد.
نان شیرین، ، نان شیرمال، نان خانگی، نان پیاز، ، نان چای که در برخی از مناطق هم با نام «» میشناسند.
حکم قصاصم صادر شده بود اما من سعی میکردم امیدوار باشم.
همچنین بر اساس تازهترین گزارش وزارت بهداشت قطر، پس از ثبت ۳۸۹ مبتلای جدید به ویروس کرونا و ثبت ۴۰۵ فرد بهبود یافته دیگر تعداد کل شهروندان قطری که تا این لحظه سلامتی خود را بازیافتهاند به ۱۰۳ هزار ۷۸۲ نفر رشد پیدا کرده است.
در این مطلب تصاویری از استایل برخی بانوان بازیگر حاضر در جشنواره را مشاهده میکنید.
وی مشکلات طرح تفصیلی را نیز تشریح و خاطرنشان کرد: تغییر تصمیمات و مصوبات دولتی شایسته نبوده و این تغییرات که مانع حل مشکلات مردم میشود نگرانکننده بوده و مشکلات شهر را به علت تغییرات در تراکم با مردم بیشتر میکند.
او اخیراً در برنامه دیده بان شبکه سیجیتیاِن چین به تشریح دیدگاههای خود دربارۀ «ایجاد یک جامعۀ بشری با سرنوشت مشترک» در سایۀ تنشهای کنونی میان چین و آمریکا پرداخت و نظر خود را در این رابطه عنوان کرد.
محققان معتقدند با کشف نحوه تحول آمینواسیدهای یادشده در گذر زمان میتوان تحولات ناشناخته زیادی را در عالم هستی شناسایی کرد و در مورد آنها اطلاعات بیشتری به دست آورد.
تا انتهای فصل اول از بخش اول کتاب، از آغاز کودکی تا پایان جنگ جهانی دوم به اینجا میرسد که چهطور زنده ماند و نجات پیدا کرد.
عقبائی در پایان توضیح داد: باید منتظر ماند و دید بعد از کرونا بازار و اقتصاد کشور به چه سمت و سویی حرکت می‎کند اما در این شرایط تمامی بخش‎ها برای جلوگیری از جهش قیمت‎ها باید تلاش کنند.
سکه عقب نشست/ طلا چقدر گران شد؟
، این روزها که حرف و حدیث درباره ریاست مجلس یازدهم و رقابت اصولگرایان برای راس نشینی بهارستان جلب توجه میکند صحبتهای اخیر زاکانی که خود یکی از مدعیان ریاست بود و در نهایت به سود ائتلاف کناره گرفت قابل توجه است.
وی افزود: خانوادهها با نصب نرمافزار شاد روی تلفن هوشمند خود این بستر را مهیا کنند تا ما بتوانیم از روز دوشنبه (اول اردیبهشت ۹۹ ) بهصورت رسمی در این سامانه فعالیت آموزش مجازی خود را آغاز کنیم.
یکی از تاکتیکهایی که هر نیروی مسلحی باید از آن استفاده کند, تاکتیک زمینهای مسلح است.
بنابراین آمدند حزب جمهوری اسلامی را نشان گرفتند.
وی با بیان اینکه گاهی خانواده ها متوجه ابتلای کودک به کرونا نمی شوند، اظهارکرد: کووید ۱۹ اغلب در کودکان به شکل سرماخوردگی ساده خود را نشان می دهد و خانواده ها متوجه ابتلای کودک به کرونا نمی شوند.
اما این بانوی بافقی نان سوروک را بیشتر می پزد چرا که به گفته او طرفدارای زیادی دارد و به عنوان شیرینی هم میتوان از ان استفاده کرد.
سرمایه گذاری در بورس یک مهارت است و همه بزرگان این بازار توصیه می کنند: تا زمانی که این مهارت را بصورت صحیح و کامل فرانگرفته اید در بازار بورس سرمایه گذاری نکنید.
در ایران تحریم ها دیگر نعمت محسوب نمی شوند و از فشار تحریم ها بر اقتصاد و مردم رونمایی شده است.
لذا پارهای از فتاوای نو داشت که بهنظر من با مبنای خودش خیلی سازگار بود.
سخنگوی وزارت امور خارجه گفت: اتحادیه اروپا نیز از طریق منابع کمکهای بشردوستانه خود سعی کرد کمکهایی را به ایران ارسال کند.
همین اتفاق موجب میشود که اگر قرار باشد برای احقاق حقی، اعتراض کنند نگران اشکهای کنترل نشده باشند و خیلی اوقات از اعتراض مورد نظر میگذرند تا اینکه با سرریز شدن اشکها در محل نابه جا ضعفی از خود نشان ندهند.
شما نمایندگان مردم ایران در برار حفاظت از مرزها مسئول هستید، رگ غیرت این همه نماینده مدعی آذری کجاست؟
هند سومین کشور جهان به لحاظ بالاترین تعداد مبتلایان کرونا پس از ایالات متحده و برزیل است و این سه کشور فعلا تنها کشورهایی هستند که بالای دو میلیون مبتلا به کووید-۱۹ را در آمارهای رسمی خود گزارش کردهاند.
از دیگر موضوعات مورد اشاره وزیر خارجه انگلیس، عادیسازی روابط امارات متحده و بحرین با اسرائیل بود که اظهار کرد: این اقدام بزرگ آمریکا بود و ما به طور کامل از این توافق حمایت میکنیم.
یک دستگاه تانکر حامل قیر در محور ایذه به دهدز حدفاصل ابتدای روستای موزرم به دره سقوط کرد.
سعی می کنیم با ترکیب کامل در آن مسابقات شرکت کنیم تا ان شاالله تعداد سهمیه هایمان را افزایش بدهیم.
ایرانیها حاضر بودند که 50 درصد پول نفت فروخته شده با یورو تسویه شود و 50 درصد دیگر با پول کره جنوبی.
، سرهنگ کارآگاه قاسم در تشریح این خبر اظهار کرد: در نیمه اردیبهشت ماه سال جاری پروندهای با عنوان کلاهبرداری با ارائه رسید جعلی از سوی دادیار دادسرای عمومی و انقلاب ناحیه ۷ تهران برای رسیدگی تخصصی به پایگاه سوم پلیس آگاهی ارسال شد.
این سازمان برای کمک به آموزش و ایمنسازی یادگیری کودکان، تاکنون ۱۳ میلیون دلار به کشورهای با درآمد پایین و متوسط، اختصاص داده است.
من شوکه شده بودم.
طی ایام الله دهه فجر؛
وقت برگشتن دژبان گفت این زن از کجا آمده، گفتم موقع رفتن هم بود ولی قرار نبود ببینی.»
رهبران زیادی هستند که با گذشت زمان دورانشان به پایان رسیده است اما مسیر و راه امام خمینی از جنس دیگری است و نقش دیگری در تاریخ دارد.
وی با اشاره به سانحه هوایی هواپیمایی اوکراین بیان کرد: دشمن از حادثه هوایی خوشحال بود چرا که میتوانست از این حادثه برای تضعیف انقلاب و نظام استفاده کند.
واقعیت این است که بررسی رخدادهای مهم چند صد سال اخیر جهانی حاکی از این حقیقت است که هیچکدام از این رخدادها نتوانسته همچون انقلاب اسلامی، استوانههایی را که قدرت و مناسبات جهانی ناشی از آن را اینچنین به لرزه درآورد.
پیکر مطهر شهید سپهبد حاج قاسم سلیمانی و یاران شهیدش به وطن رسید.
بیزوس که با ۱۳۱ میلیون دلار ثروت شخصی پولدارترین مرد دنیاست، مدتها همراه نامزدش لورن در بورلی هیلز دنبال خانهای مناسب میگشت.
روزهای آینده باعث از بین رفتن گمانه و اخبار نهایی در اینزمینه خواهد شد.
«نجیبه» اولین فیلم بلند مصطفی گندمکار است که پیش از این به عنوان فیلمساز کوتاه حرفهای فعالیت داشته است.
بنابر گزارش تسنیم، وی گفت: به اعتراف و اظهار دشمنان، آقای فخریزاده از دانشمندان سطح یک کشور در حوزه هستهای بودند.
البته اخباری در مورد این موضوع نیز وجود دارد که طی روزهای آینده رای نهایی فیفا در رابطه با پرونده شکایت ویلموتس از فدارسیون فوتبال ایران اعلام خواهد شد و شاید این استعفای ناگهانی به دلیل بازنده شدن فدراسیون در این پرونده حساس باشد.
وی عنوان کرد: این پروژهها با وحدت، همکاری، درایت و مدیریت صحیح انجام شدند.
خطر کسری بودجه بزرگ‏تر از گذشته احساس می ‏شود.
بلکه آنها میگویند باید تعهدات برجامی ایران- که بعضاً رو به پایان است- باید تمدید شود و ضمناً تعهدات غیر برجامی نیز بر آن اضافه گردد!
امیری گفت: اینکه دبیر شورای نگهبان اعلام کرد لیستی که درباره صلاحیتها اعلام شده نهایی نیست و شورای نگهبان در دو مرحله رسیدگی مجدد انجام میدهد، حکایت از عزم این شورا برای اصلاح اشتباهاتی دارد که ممکن است تا این مرحله از رسیدگیها اتفاق افتاده باشد.
» تهرانی اضافه میکند: «تمام خوراکیها با کمک و همیاری خود بچهها و مادران آنها تهیه شده است.
قراردادهای ۸۹روزه پرستاران هم معضلی بود که از ابتدای شیوع کوویدـ ۱۹در کشور شکل گرفت که با اعتراض پیوسته پرستاران همراه شد.
ترامپ فکر می کرد با خروج عجولانه و بدون پشتوانه بینالمللیاش از توافق هستهای توانسته آن را از بین ببرد اما بعد از دو سال هر چند که این توافق در بخشهای زیادی دیگر اجرا نمیشد اما در همان بخشهای اندک عصبانیت ترامپ و دستگاه سیاست خارجیاش را بر انگیخت.
حجتالاسلام چراغیپور بیان کرد: طرح ملی راهکار در ایام ماه مبارک رمضان به منظور کمک به خانوادههای نیازمند و افراد آسیبدیده از کرونا در قالب ۲ بسته برنامه و ۴ محور ایمان، همدلی، کار و ایثار برگزار میشود.
چهار سال پیش در آگوست سال ۲۰۱۶ ، بانک مرکزی انگلیس (BoE) اعلام کرد که یک برنامه QE را برای کمک به کاهش نگرانیهای مربوط به "Brexit" راه اندازی میکند.
آن مناطقی که سختتر از بقیه از کووید-19 ضربه خوردهاند (نیو ساوت ولز، ویکتوریا و ساوتوست کوییزلند) احتمالاً آخرین ایالاتهایی خواهند بود که به این سمت حرکت میکنند.
از ارزشمندترین دستاوردهای تکنولوژی ارتباطی، امکان تصحیح متن به ویژه در «نرم افزارهای مشارکتی نظیر ویکی» است.
ایلام-مدیرعامل شرکت آب و فاضلاب شهری ایلام گفت: مشکل آبرسانی به روستاهای شهرستان هلیلان تا چهار ماه آینده حل می شود.
عقیقی ادامه داد: ای کاش بشود جنتخواهها و کیارستمیها و… بتوانند وظایف خود را انجام بدهند.
عضو کمیسیون شوراهای مجلس درباره بازار سرمایه نیز با اشاره به توضیحات هفته گذشته قالیباف اصل در کمیسیون متبوعش اظهار داشت: درباره شاخص بورس و دغدغههای مردم در این جلسه توضیحاتی از سوی رئیس سازمان بورس ارائه شد و ما نمایندگان نیز سعی کردیم صدای مردم باشیم.
عطاءالله مهاجرانی، وزیر ارشاد دولت اصلاحات در توئیتی نوشت: مطهر مطهرات حضور آفتابی و دریایی گرما بخش و عزت آفرین مردم است.
به دلیل کمبود آب آشامیدنی؛
تعداد تلفات ناشی از ویروس کرونا در ایالات متحده آمریکا به حدود ۱۰۰ هزار کشته افزایش یافته است.
لوله آلومینیومی چیست و چه کاربردهایی دارد؟
مداحی یکی از شاخصترین ابزارهای تبلیغ مذهبی در فرهنگ شیعه است که نقش مهمی در ایجاد معنویت دارد.
آینده یمن را متعلق به همه یمنیها میدانیم.
در حقیقت مطالعات نشان میدهد گسترش آرتریت در موشهایی که با فوق بکر تغذیه میشدند متوقف شد و التهاب مفاصل آنها کاهش یافت.
دبیر مجمع تشخیص مصلحت نظام بیان کرد: به دنبال تفکرات و ابتکارات دفاع مقدس انواع تجهیزات مدرن و فوق مدرنی که هنوز برخی از آنها رونمایی نشده در ایران ساخته شد.
ما هم در این مورد اعتراض کردیم.
مظنه رهن و اجاره آپارتمان در اسفندیاری چقدر است؟
این عضو کابینه بیان کرد: اطلاعات برخی نمایندگان درباره سازوکارهای شورای سران قوا کم بود و به همین خاطر اعتراضاتی داشتند از این رو درباره سازوکارهای شورای سران قوا به نمایندگان اطلاعات بیشتری داده شد و اکنون شاهد فروکش کردن اعتراضات در این باره هستیم.
چگونه یک محیط اداری شیک و مدرن طراحی کنیم؟
وزیر بهداشت گفت ما اولین کشور جهان بودیم که برای بازگشایی پروتکلهای بهداشتی نوشتیم.
پس از آن ظرف یک یا دو ماه آینده (تا تیرماه امسال) با گواهی فوت برای انتقال سهام عدالت به پیشخوان دولت مراجعه کنند.
وی با بیان اینکه محورهای مواصلاتی استان البرز باز و تردد در آن جریان دارد، افزود: در آزاد راه کرج- قزوین بارش باران داریم.
در حکم این انتصاب آمده است: « با عنایت به مراتب تعهد، تخصص و تجارب ارزنده جنابعالی به سمت «معاون حقوقی و امور مجلس» وزارت علوم، تحقیقات و فناوری منصوب میشوید.
دیوید الریش از ایندیوایر به فیلم امتیاز ۵۰ از ۱۰۰ را داده و نوشته است: «بین حیرت و یکنواختی و ملال خط مشخصی وجود دارد و در فیلم «استخراج» لحظاتی هست که حتی بازی کریس همسورث هم نمیتواند این خط را محو کند و فیلم به ورطهی ملال میافتد.»
رئیس کل بانک مرکزی افزود: برای کنترل ریال و تراکنشهای آن، اقدامات اساسی را شروع کردیم که تراکنشها با مبالغ بالا حتما بررسی و کنترل میشوند.
وی در ادامه افزود: گسترش شیوع این بیماری و تعداد بالای مبتلایان از همان ابتدا این فرضیه را تقویت میکرد که کادر درمانی و بهداشتی به مرور بنا به شیفتهای متعدد و سنگین به لحاظ روحی و جسمی تحلیل بروند.
رییس پیشین اداره تجهیزات پزشکی کشور افزود: از بین رفتن حس بویایی و چشایی یکی از علائم واضح ابتلا به کرونا آن هم نه در همه افراد است و در بقیه سرماخوردگیها ممکن است این عارضه کمتر باشد.
برای همین، سر صحبت را با آنها باز میکنم و بهگونهایی که ناراحت نشوند و عزت نفسشان محترم شمرده شود، از آثارم هدیهای به آنها تقدیم میکنم.
نخست اینکه من نیاز به صبر کردن ندارم؛ چراکه یک عده مخاطب دارم که وقتی میفهمند من کتاب منتشر کردم تهیه میکنند و خیلی با این چیزها کاری ندارند.
شاید در اینجا (ما سندی برای این حرف نداریم اما) یک نوع توافق بین امریکایی ها و انگلیسی ها شده است که اسدالله علم به سر کار می آید.
همه چیز از خودمان آغاز میشود.
رئیس بازرسی، رسیدگی به شکایات و مسئول اداره حقوقی حفاظت محیط زیست استان همدان از آزادی محیطبان همدانی تا ۲ روز آینده خبر داد.
معاون حفاظت و بهرهبرداری شرکت آب منطقهای کردستان نیز در این خصوص در گفت و ، بیان کرد: با توجه به بارش باران و احتمال وقوع سیل از مردم درخواست داریم از تردد و اسکان در حاشیه رودخانهها خودداری کنند.
این فناوری سبب می شود رنگ ها در نمایشگر ملایم تر نمایش داده شوند و به چشم کاربر آسیب نرسانند.
شبکه ۱۲ تلویزیون رژیم صهیونیستی خبر داد که سازمانهای امنیتی این رژیم از جمله موساد برای کمک به دولت برای تأمین امکانات پزشکی جهت مقابله با ویروس کرونا وارد عمل شدهاند.
در سال ۴۹ نامهای به امام راحل مینویسند و از ایشان اجازه استفاده از سهم امام را میخواهند و برای تأیید سازمان جریان استفتاء میکنند.
«لال میشوم و تنم عین برگ درخت بید میلرزد.
به نوشته روزنامه ایندیپندنت، تقریبا نیمی از ۲۷ عضو اتحادیه اروپا اعلام کردهاند که از کاهش دست کم ۵۵ درصدی گازهای گلخانهای حمایت میکنند.
همچنین مشخص شد تمام مراحل قضایی پرونده جاسوس سیا و موساد مدتها قبل از شهادت حاج قاسم سلیمانی انجام شده است و پرونده وی ارتباطی با اقدام تروریستی دولت امریکا در به شهادت رساندن فرمانده سپاه قدس ندارد.
ماجرا این است که عصر جمعه ۱۶ خرداد ۱۳۹۹ پنج، شش نفر که مالکان هشت شرکت نخست واردکننده کالای اساسیاند، به وزارتخانه دعوت میشوند و برای تقسیم مبلغی بیش از یک میلیارد یورو بین این هشت شرکت فیالمجلس تصمیم گرفته میشود.
بر اساس گزارش مرکز لرزه نگاری دانشگاه تهران، کانون این زلزله در موقعیت ۲۷.
، با آغاز فیلمبرداری در تهران، بعد از سه ماه سکوت خبری عوامل سریال «خوب، بد، جلف؛ رادیو اکتیو» برای ضبط سکانسهای پایانی وارد شهر قشم، شدند.
خوب به اولین فیلمی که از برخورد موشک به هواپیمای مسافربری گرفته شده نگاه کنید اون کسی که فیلم میگرفته با موبایلش دقیقا از موضوع خبر داشته که کجا و از کدوم سمت قراره موشک به هواپیما برخورد کنه.
اینکه میگویم نمیتوانم از انتخابات آینده تحلیلی ارائه کنم، به این خاطر است که شرایط واقعاً مشخص نیست و این، خیلی بد است؛ دلیلش هم این است که ما در کشورمان، سه، چهار حزب شناسنامهدار و چارچوبدار نداریم.
نماهنگ «نوایی» را هم با مهدی شمسایی کار کردید.
اینجانب با عرض تسلیت این ضایعه به خانواده محترم، استادان و دانشجویان حوزه و دانشگاه کشور، از درگاه خداوند متعال برای آن سفر کرده که با همت والا و تلاش عالمانه خود، منشاء خدمات علمی ماندگاری گردید، علو درجات و برای عموم بازماندگان صبر و اجر مسألت دارم.
وی ادامه داد: خوشبختانه با تلاشهای صورت گرفته وضعیت تشخیص آزمایشگاهی و امکانات درمانی در این استان مناسب است.
رئیس دانشگاه علوم پزشکی بوشهر تاکید کرد: تمام اقدامات انجام شده در مقابله با کرونا ویروس با نظارت کارشناسان بهداشت و درمان بوده و در کمترین بازه زمانی برای تمام رستههای صنفی پروتکل تدوین و عملیاتی شد.
وی یادآوری کرد: در خصوص ساخت کیت پس از ارزیابی هایی که انجام گرفت ۲ شرکت دیگر هم با برطرف کردن نواقصی که دارند تا ۲ هفته دیگر کیت هایی را به مقدار کافی در کشور عرضه خواهند کرد.
تمام اینها مد نظر قرار داده خواهد شد.
به هر صورت این اختلافات به شکلی حل شد.
هافبک تیم فوتبال استقلال در جریان دیدار دوستانه تیمش مصدوم شد.
غذا که تمام شد محمد (ص) شروع به صحبت کرد.
وی ادامه داد: در حال حاضر در اوج شیوع بیماری قرار گرفته و در صورت داشتن عملکرد خوب و رعایت فاصله گذاری اجتماعی بعد از دو تا سه هفته دیگر شاهد شیب نزولی شیوع بیماری خواهیم بود.
افزود: نمیخواهم از لفظ اجبار استفاده کنم.
این نخستین سناریوی دسترسی به واکسن در کشور است.
در اواخر سال ۲۰۱۹ جشنواره آساهی شیمبون ژاپن که هشتادمین سال خود را سپری میکند و یکی از معتبرترین فستیوالهای جهانی نیز است را کسب کردم.
بنابراین با توافق های انجام شده این کار به صورت غیر حضوری و تلفنی در منطقه انجام می شود.»
ایران در دوره شاه به عنوان اهرم قدرتمند استعمارگر غربی به شمار میآمد به به مثابه یک ابزار بود و از آن به عنوان نوک پیک برای ایجاد ائتلافهای ضد عربی استفاده میشد.
ظریف علاوه بر تقدیم پیام دکتر روحانی (رییسجمهور) به (رییسجمهور روسیه)، با سرگئی لاوروف همتای روس خود پنج سال بعد از انعقاد توافق هستهای درباره برجام، تحولات منطقهای و دوجانبه مذاکره خواهد کرد.
زلزله باعث تخریب این آپارتمان شده بود و تا پیش از ساعت ۷صبح اجساد ۲نفر که زیر آوار جان باخته بودند بیرون کشیده شد اما امدادگران همچنان در جستوجوی یک مادر و ۴فرزندش بودند که در طبقه سوم زندگی میکردند.
نخستین سردبیر زن ساندی تایمز ریچل بیر، برادرزاده زیگفرید ساسون (شاعر ضدجنگ) بود که بین سالهای ۱۸۹۳ تا ۱۹۰۱ این مسئولیت را بر عهده داشت.
این ویروس کشنده با وجود قدرت شگرفی که در سرایت دارد قادر به رسیدن به چهار مکان در جهان نیست.
صرف نظر از این گمانه زنی ها، هر زمان که همه طرف ها درخواست رسمی برای برگزاری این اجلاس پیشنهادی را دریافت کنند، با جدیت آن را بررسی و نظر نهایی را اعلام خواهیم کرد.
دانشگاه اصفهان بهعنوان دانشگاه جامع و مادر استان اصفهان دارای حدود ۱۵ هزار دانشجو و ۶۵۰ عضو هیات علمی بهعنوان یکی از دانشگاههای منتخب ایران در طرح تبدیل به یکی از پنج دانشگاه برتر کشور در تراز بینالمللی انتخاب شده است.
لذا کلیه امتحانات پایان ترم در مورخه ۹۸/۱۰/۱۶ و ۹۸/۱۰/۱۷ روزهای دوشنبه و سهشنبه واحدها و مراکز دانشگاهی استان آذربایجان غربی از جمله ارومیه لغو و برگزاری آنها به بعد از امتحانات موکول گردید.
در واقع چيزي بيشتر از سخن در اينجا وجود ندارد.
همشهریآنلاین- فاطمه کاظمی: هفته پیش تصاویری با موضوع آتشسوزی در مقبره در فضای مجازی منتشر شد و مورد توجه کاربران قرار گرفت، اما منابع رسمی در این زمینه اظهارنظر نکردند و چند ساعت بعد اعلام شد این تصاویر مربوط به سه سال پیش است و موضوع خاتمه یافت.
به گزارش همشهریآنلاین به نقل از ایرنا، دکتر علی ابرازه سهشنبه ۱۳ اسفند گفت: سیر صعودی ابتلا به بیماری کرونا تا زمانی که مردم مسائل بهداشتی را رعایت نکنند، ادامه مییابد و اگر خود مردم به این امر توجه داشته باشند، به طور قطع شاهد سیر نزولی خواهیم بود.
عباسی افزود: اگر در این دوران، رزمندگان اسلام در خط مقدم مقابله با دشمنان قرار داشته و از کیان نظام مقدس جمهوری اسلامی دفاع کردند، امروز نیز در عرصههایی نظیر مقابله با شاهدیم که مدافعان سلامت در خط مقدم حفظ سلامتی مردم و مبارزه با این ویروس قرار دارند.
برای پیشگیری از ابتلا به سرطان توصیه میشود به هیچ عنوان از برای نگهداری مواد اسیدی مانند آبلیمو، آبغوره و سرکه استفاده نکنید.
به گزارش همشهری آنلاین، مهر به نقل از ایندیپندنت نوشت: کارشناسان هشدار دادهاند بیش از یک میلیارد دستگاه با در معرض خطر هک قرار دارند.
حال ورق برگشته که انتظار داشته باشیم روی کار آمدن بایدن برای فضای اقتصادی مثبت باشد؟
شعار «اصلاحطلب، اصولگرا، دیگه تمومه ماجرا» شعاری است که داده شد و پس از آن شنیده شد.
وی ادامه داد: موانع و مشکلات ساختاری زیادی در کار وجود دارد.
اما تولد او در خانواده رهبر کره شمالی جای این عناوین و القاب رسمی را میگیرد.
حجت الاسلام و المسلمین روحانی در جلسه ستاد ملی مقابله با کرونا تاکید کرد: مردم ما در طول سه سال گذشته با تروریسم اقتصادی مواجه بودند.
پلوسی همچنین تاکید کرد که دولت مجوز استفاده از نیروهای نظامی علیه ایران را نداشته و اقدام اخیر بدون مشورت با مجلس صورت گرفته است.
نتیجه دیگر رفتارهای خشونتآمیز با کودکان از بین بردن اعتماد به نفس آنهاست.
سخنگوی فدراسیون کشتی از جلسه دبیر این فدراسیون به منظور حضور در ششمین دوره بازی های ساحلی آسیا در محل کمیته ملی المپیک خبر داد.
تیم شاهین هم با هدایت سرمربی جدید خود مهدی پاشازاده با ۱۷ امتیاز در قعر جدول باقی ماند.
بر اساس ادعای الاسیوی، ملی پوش اسبق فوتبال ایران و بازیکن سابق الخریطیات قطر گرانترین نقل و انتقال تاریخ ایران را رقم زده است.
باشگاه خبرنگاران جوان نوشت: یک کارشناس گفت: به دلیل کاهش سطح تراز آب دریا خزر طی یک دهه اخیر، خطر خشکسالی، آینده استانهای شمال کشور را تهدید میکند.
اتفاقاتی مانند فروش و اجاره کارت ملی یک نمونه از این اقدامات هستند.
مقامات ایتالیا تأیید کردند که تا امروز (شنبه) دست کم ۱۰،۰۲۳ نفر در این کشور بر اثر ابتلا به ویروس جدید کرونا- کووید ۱۹- جان باخته اند.
دبیرخانه جشنواره این اهتمام را دارد؟
در چنین شرایطی اینکه ایران دیگر داوری به عنوان نماینده در مسابقات بین المللی و به خصوص جام جهانی قطر نداشته باشد، عجیب به نظر نمی رسد.
همین موضوع هم باعث عصبانیت شدید پدر رومینا شد که به قتل منجر شد.
حالا اعضای دیگر حزب عدالت و توسعه نیز احتمالا احزاب دیگری را تاسیس میکنند و این پیشبینی قوت گرفته است که باباجان و گل نیز بهصورت مشترک حزب خود را بهزودی رونمایی کنند.
بنزین یکی از پرمصرف ترین سوخت هایی است که در حال حاضر در دنیا وجود دارد و قیمت آن در سراسر دنیا تفاوت چشمگیری دارد.
حدس بزنید که نودل با چه چیزی ساخته شده است؟
در اوائل این ماه، نیوزیلند، پس از بیش از ۱۰۰ روز متوالی بدون گزارش عفونت جدید کروناویروس، دچار یک شیوع جدید شد.
وی با تجلیل از عوامل برگزاری کنگره سرداران و دو هزار شهید استان بوشهر گفت: بیان شیرین و شیوای رهبر معظم انقلاب در وصف مردم این استان در نشست با دستاندرکاران کنگره سند افتخاری برای مردم است.
وی یادآورشد: تحریکپذیری، عصبانیت و ترس، خستگی، سردرد، عدم تمرکز، تپش قلب و مشکلات گوارشی، از علائم اضطراب است.
روی سیبزمینیها مقداری کنجد و نمک بپاشید.
در کنار این که نقدهای بسیاری بر غیر واقعی بودن بودجه ۴۴۸ میلیارد دلاری وجود داشت، اما به نظر مجلس دهم همچون داستان بنزین سعی در فرافکنی و خریدن وقت برای پایان دوره خود دارد!
دوشنبه شبها برنامه «فوتبال برتر» از شبکه سه و با اجرای محمد حسین میثاقی پخش میشود و این رویه حتما برای لیگ بیستم هم ادامه خواهد داشت.
سلیمی نمین به اعتماد آنلاین گفت:یک سهلطلبی سیاسی شکل گرفته که جریانات، مخالفان خودشان را از طریق آدمهای پردهدر، آدمهایی که راحت تخریبگر هستند، حل میکنند.
به خصوص که تکلیف نیمکت استقلال هم مشخص شده و با حضور فرهاد مجیدی این تیم هم فعالیت خود را در بازار آغاز خواهد کرد که گفته میشود مجیدی خواهان حضور نفراتی چون ارسلان مطهری و آیاندا پاتوسی در استقلال است.
من اینها را منتشر میکنم با اسامی نماینده ها، برخی شماره تلفنهایشان هست و اسمهایشان نیست.
بنابراین، ایشان باید از منظر حقوقی مورد سوال واقع شوند و بخاطر این جرم (جعل مدرک) باید محاکمه شوند.
اتهام: دایر بر مشارکت در اخلال در نظام ارزی و پولی کشور از طریق قاچاق عمده و حرفهای ارز به میزان ۱۲ میلیون دلار با همکاری متهم اصغر زاده.
این درحالی است که تاثیر منفی کرونا بر اقتصاد برزیل باعث رکود شدیدی در بازار تجارت داخلی شده و ارزش پول ملی برزیل طی دوهفته اخیر با کاهش کم سابقهای مواجه شده است.
در این میان و پس از بازگشت برخی از گروههای نمایشی به رقابت جشنواره تئاتر فجر، بازار انصراف از تحریم داغ شده است.
در این وضعیت، یک روز صنعت پالایشگاهی مثبت می شود، یک روز بانکی و یک روز فلزات و یک روز هم خودرویی ها.
به گزارش همشهری آنلاین استقلال بعد از کسب چند نتیجه ضعیف و از دست دادن امتیازهای مهم در لیگ در آبادان با دو گل دیاباته و ارسلان مطهری موفق شد تا نفت را شکست دهد و با توجه به شکست پدیده و سپاهان همچنان به کسب سهمیه امیدوار بماند.
رییس دانشگاه علوم پزشکی تبریز هم در این جلسه آخرین آمار مبتلایان قطعی به کرونا را در استان، ۳۳۸ نفر و تعداد فوتشدگان را ۲۷ نفر اعلام کرد و گفت: شهر تبریز بیشترین تعداد مبتلایان و شهرهای میانه، سراب و شبستر به تناسب جمعیت بیشترین درصد مبتلایان را دارند.
قیمت محصولاتی نظیر پراید ۱۵۱ امروز در بازار ۵۰۰ هزار تومان، تیبا صندوقدار آپشنال یک میلیون تومان، تیبا ۲ هم ۵۰۰ هزار تومان، تیبا ۲ - پلاس یک میلیون تومان کاهش یافته و نرخ بقیه محصوللات نسبت به روز گذشته ثبات مانده است.
وزیر دفاع و پشتیبانی نیروهیا مسلح نیز گفت: این دوره اگر مهمترین دوره انتخابات مجلس نباشد قطعاً جزو مهمترین دورههای مجلس خواهد بود؛ چرا که از منظر امنیت ملی و حوزه بین المللی در وضعیت و شرایط ویژه ای قرار داریم.
بر این اساس گل شجاع خلیلزاده در بازی «پرسپولیس - شارجه امارات»، گل شیخ دیاباته در بازی «استقلال - الاهلی عربستان»، گل رضا میرزایی در دیدار «سپاهان - السد قطر» و گل ولیتون از شارجه امارات در بازی مقابل التعاون عربستان شانس کسب این عنوان را دارند.
" بیل کلینتون " رئیس جمهور وقت آمریکا نشستی را بین " یاسر عرفات " رهبر فلسطین و " ایهود باراک " نخست وزیر رژیم صهیونیستی در استراحتگاه کمپ دیوید برگزار کرد، اما دو طرف توافق نکردند و به دنبال آن انتفاضه (قیام) دوم فلسطین به وجود آمد.
از هیات محترم داوران، دبیر محترم فستیوال و پخش کننده فیلم تشکر می کنم.
سازمان هوافضای ناسا آخرین تصویر ثبت شده توسط تلسکوپ فضایی کپلر به اسم «Last Light» یا «آخرین نور» را منتشر کرد.
همه از اقداماتی که آمریکا برای از بین بردن نهادهای بینالمللی صورت میدهد شاکی هستند.
البته همچنان معتقدم که حضور ۸ ساله ایشان در قدرت یک خطر بزرگ برای کشور بود.
سازمان "مسعود و صدام" دستگاهی "تروریستی و نظامی" بود درحالیکه سازمان "مریم و ترکی" سازمانی کاملا "امنیتی و تبلیغاتی" است.
مالیات یک خانه با ودیعه ۵۰ میلیونی و اجاره ۲ میلیونی چقدر است؟
به گزارش همشهری آنلاین به نقل از فارس، دومینیک راب، وزیر امور خارجه روز جمعه از توافق بحرین و رژیم صهیونیستی برای عادیسازی کامل روابط استقبال کرد.
معاونت هوانوردی منطقه ویژه اقتصادی و فرودگاه بین المللی پیام اعلام کرد که لغو پرواز ها از مبدا اهواز به کرج و بالعکس به دلیل شرایط نامساعد جوی شهرستان اهواز بوده است.
پی» که پاسخ به فوریت کووید ۱۹ در جهان است را مدیریت میکند که در این راستا قرار است بازدیدهایی از برخی استانها صورت گیرد.
پیشنهاد کنید که در جلسه بایستید.
با این وجود مربیان سبکهای مختلفی دارند.
چرا رستوران ها بازن؟
امیدوارم که همه بازیکنانم تا پایان فصل بتوانند سلامتی خود را حفظ کنند و در بهترین شرایط ممکن باشند.
قامتی با اشاره به حمایت برخی از مسئولین ادارات شهرستان از کاندیداها تاکید کرد: حمایت مسئولان در ساعات غیر اداری هیچ مشکلی ندارد و قانون منعی را در این زمینه الزام نکرده است.
این واکسن بر خلاف که قبلا استفاده از آن در انگلیس شروع شده است، نیاز به نگهداری در دماهای بسیار سرد ندارد و میتوان آن را در یخچال معمولی نگهداری کرد.
رئیس سازمان نظام روانشناسی و مشاوره کشور از مردم خواست سبک زندگی جدید خود را برای ۳ ماه برنامهریزی کنند.
به خصوص در مواقع اضطراری که ویروس آماده حمله به جامعه است و زنجیره تولید و توزیع باید سریع عمل کند.”
ترامپ ادامه داد: «ما داریم این کار را انجام میدهیم.
در جایگاه خودش مدیر موفقی است.
۴- طرح ایدههای نوین آموزش مورد بررسی قرار گرفت.
گیلان از وضعیت قرمز کرونا عبور کرده، آقای شمخانی به داد ایران برسید /حکم کسی که در قم نگذاشت کرونا در نطفه خفه شود چیست؟
جوادیان زاده با استناد به مطالعات یکی از اساتید زمین شناسی دانشگاه شیراز و با توجه به اینکه معدن مس دره زرشک روی بافت گسترده واقع شده است، افزود: این بافت ، قدرت زیادی برای جذب و زهکشی بالای آبهای منطقه دارد.
ستاره یوونتوس و تیم ملی پرتغال از افراد در حال مبارزه با کرونا و تمامی کادرهای درمانی حمایت کرد.
با توجه به خط حمله دو تیم، باید منتظر یک دیدار جذاب و هیجانی بود.
داستان این بحران چیزی است که تاکنون به شکل کامل گفته نشده است.
اما واقعیت این است که ایمان و آنچه پیرامون ایمان وجود دارد، انسان را و سلوک و حرکت های او را تغییر می دهد.
سخنگوی وزارت بهداشت ایران گفت: مجموع جانباختگان این بیماری به ۷ هزار و ۴۵۱ نفر رسید.
همین انتقادات درباره رهبران دیگر کشورهای جهان از جمله روسای جمهور مکزیک، برزیل و آمریکا هم ابراز شده است.
مدارس در ایتالیا تعطیل شدهاند، اجراهای تئاتر حتی جشنهای کارناوال مشهور ونیز لغو شدهاند.
متخصصان ایرانی پهپادهایی را با نامهای افق، نسیم و سفیر ساختند تا ثابت کنند در برابر تهدیدات هیچ وقت عقب نشینی نمیکنند، بلکه اگر متجاوزی فکر خطا در ذهن خود پرورش دهد پاسخی قاطعانه دریافت خواهد کرد.
عابدزاده رئیس سازمان هواپیمایی کشوری اعلام کرد ایران حساسیتی برای تحویل جعبه سیاه هواپیمای بویینگ اوکراینی به این کشور ندارد.
در زمان شیوع بیماریهای قبلی نظیر SARS و H۱N۱ نیز افراد مبتلا به دیابت در معرض ریسک بالاتر ابتلاء به بیماری شدید و مرگ بودند.
جز بی ادبی و مسخره کردن دین و مازندرانیا مگه چیز دیگه هم داره این سریال؟
اردکانیان میگوید: « با توجه به اینکه نیاز است این طرح بهطور شفاف برای مردم بیان شود لذا از فرصت ۲ ماهه برای تدوین دستورالعملهای دقیق این طرح استفاده خواهد شد.»
این امر کاملا نوعی استیصال و درماندگی و نیاز به تایید از سوی ترامپ را به ذهن بینندگان متبادر میکرد.
صادق نجفی، شهردار سابق تبریز که به دلیل اتهامات مالی در بازداشت به سر میبرد با فشار برخیها و با تامین وثیقه 30 میلیارد تومانی به صورت موقت آزاد خواهد شد.
به گزارش ایرنا، بر اساس اعلام دانشگاه علوم پزشکی تاکنون ۱۶۸ نفر در استان کرمانشاه به بیماری کرونا مبتلا شده اند که ۱۶ نفر از آنان جان خود را از دست دادند.
[truncated: 814,845 more chars]
