# Supplementary material for: Probing language identity encoded in pre-trained multilingual models: a typological view
Source: PeerJ Comput Sci. 2022 Mar 15;8:e899. doi: 10.7717/peerj-cs.899 (PMC9044357; doi:10.7717/peerj-cs.899)
Supplement: Supplemental Information 1 [file peerj-cs-08-899-s001.zip › Raw data or code files/multilingual sentences/Polish.txt]

W sumie liczba osób zakażonych koronawirusem to 749. Osiem osób zmarło.
Przewodniczący: dlaczego tego nie zrobiła?
Pomyślałam, że pani doktor jest młoda, ma jeszcze dużo zapału do pracy i może jest przewrażliwiona.
Samochód pęknięty na pół i trzy osoby w szpitalu.
Do szpitali przyjmowano jedynie najcięższe przypadki zakażeń, żeby niepotrzebnie nie blokować łóżek i nie narażać personelu medycznego.
Młodzi niełatwo godzą się z myślą, że po 2047 roku resztę życia spędzą pod opieką chińskiej partii komunistycznej - nawet zmodernizowanej.
Związane jest to z sześcioma rozwojowymi ogniskami.
Nie patrząc na wiele zalet, 5G wywołuje wiele obaw w społeczeństwie, które zostały jeszcze bardziej spotęgowane przez pandemię koronawirusa.
Centralna Komisja Egzaminacyjna ogłosiła w piątek wstępne wyniki egzaminu, który w czerwcu zdawali uczniowie klas ósmych.
Julia Przyłębska, która zabrała głos podczas uroczystości, podkreśliła, że Grzegorz Jędrejek był człowiekiem, który martwił się, gdy krzywda była wyrządzana nie jemu, ale drugiemu.
Zajmujemy się m.in. filmem, fotografią, animacją.
Ministerstwo Zdrowia poinformowało też o kolejnych osobach, które zmarły z powodu zakażenia koronawirusem (wiek-płeć, miejsce zgonu): 82-M Biłgoraj, 67-M Nowy Sącz, 72-K Radom, 85-M, 71-K, 54-M Łańcut.
Jednak to Amerykanie przodują w tej konkurencji.
Jak widać, internauci upodobali sobie kręcenie beki z Podlasia i dlatego popisują się kreatywnością, tworząc nowe memy o Białymstoku.
KSW zas³ynê³o z freakfigtów, niech nie pieprz± hipokryci bo w KSW walcz± emeryci, freaki albo inni "pseudo" sportowcy którzy nigdzie indziej by nie zab³ysnêli.
Sudańskie media podają, że rodzina dziewczynki zgłosiła sprawę organom ścigania, a badanie lekarskie potwierdziło, że gwałt miał miejsce.
Znalaz³ siê w sk³adzie reprezentacji Niemiec na konkurs dru¿ynowy podczas mistrzostw ¶wiata w lotach narciarskich w 2016 roku.
Idziemy w górę i to w bardzo dobrym tempie, co jest zauważalne na każdej płaszczyźnie: bo to i coraz więcej mityngów jest organizowanych w Polsce, i coraz więcej ludzi na nie przychodzi, i coraz częściej jesteśmy w telewizji.
Piast atakował z pasją w doliczonym czasie gry piłka tańczyła po strzale Czerwińskiego jeszcze na poprzeczce bramki Lecha, ale na szczęście to do gości należało ostatnie słowo.
Trzecie auto to elektryczny nissan leaf, jak dwa pozostałe.
Inna sprawa, że w wielu przypadkach, gdzie zamykaliśmy typów za znęcanie się, sprawa później padała, bo kobieta decydowała się wycofywać zeznania, a często też w ogóle nie pojawiała się w celu złożenia zawiadomienia.
Pozostałe imprezy przygotowane przez Ostrołęckie Centrum Kultury będą odbywały się zgodnie z zapowiedziami.
W styczniu podstawowy koszyk zakupowy w popularnych sieciach handlowych był najdroższy od sierpnia - informuje "Puls Biznesu".
Urząd zwrócił się do Sanepidu z prośbą o przesłanie wytycznych i standardów, które powinny zostać spełnione przez przedszkola.
W sobotê spêdzi³ przy komputerze 18 godzin.
Zdaniem Davis film powstał w "zbiorniku systemowego rasizmu".
Jednocześnie Projekt Baltic Pipe umożliwi dostawy gazu z Polski na rynek duński i szwedzki” – czytamy na stronie spółki.
Związek Dealerów Samochodów stanowczo przeciwko takiemu rozwiązaniu protestuje i apeluje o jego wycofanie" - napisano.
Nie oszukać, ale pomóc widzowi.
Jego zadaniem było holowanie większych gabarytów i przede wszystkim barki z urobkiem.
Jak dowidziała się od matki zamordowanej lokalna telewizja BashTV, Elwira miała kilkakrotnie prosić policję o pomoc, ale funkcjonariusze nic nie zrobili.
Potrafił jednocześnie z nami rozmawiać, pisać SMS-y, odpowiadać na maile, nadążać za naszymi ustaleniami taktycznymi i jeszcze analizować przeciwnika na swoim laptopie.
Finisz jego dotychczas najlepszych rozgrywek przypada niemal na 32. urodziny.
Niemiecka fotomapa z 1940 rokuStrzałki wskazują przebieg rowu strzeleckiego z 1939 roku przygotowanego przez Wojsko Polskie na wypadek wojny.
Nie bardzo rozumiem czym ci ludzie zasłużyli się dla Polski żeby stawiać i budować im pomniki.
Gawronów to kolejna realizacja Holdimexu w Brynowie.
W ostatnich godzinach życia jego stan gwałtownie się pogorszył.
Stwierdziła, że "cały rząd PiS-u odpowiada za to, że sieje mowę nienawiści".
Każdy może zarówno zgłosić jak i poprzeć dowolną liczbę projektów.
Cena emisyjna akcji serii O równa będzie ich wartości nominalnej.
Prośba ta jest związana z tradycją składania przez duchowieństwo archidiecezji katowickiej ofiary na konkretny cel podczas mszy Krzyżma św. zwanej też mszą olejów (uroczysta eucharystia sprawowana w Wielki Czwartek przed południem).
Do tego wykładowcy nie prowadzą zajęć i nie ma z nimi kontaktu.
Wprowadzono m.in. zapis „o dobrym Samarytaninie”, który zwalnia z odpowiedzialności karnej lekarzy, którzy popełnią błąd medyczny ratując życie pacjenta chorego na COVID-19.
Śledczy postawili jej zarzuty wyłudzenia pół miliona złotych oraz wykonywania czynności lekarskich bez zezwolenia.
Ten sam zapis, do miejsc ogólnodostępnych zalicza nie tylko parki, ogrody botaniczne czy bulwary, ale także zakłady pracy.
Dostęp do jamy ustnej musimy mieć – mówi lek. dent.
Odbędzie się konferencja ministrów spraw zagranicznych państw.
"Będą zakupy w jednej z naszych firm"
Gdzie wzrasta, a gdzie spada liczba zakażeń?
Sankcje polegają na zakazie wjazdu na terytorium tych państw.
W związku z religijnością rodziców, św. Stanisław Kostka został ochrzczony krótko po urodzeniu.
Jako pierwsze w regionie komunikat w sprawie otwarcia miejskich żłobków i przedszkoli wydały w czwartek władze Ustki.
Kibiców przed meczem zdziwił brak w pierwszym składzie Wojciecha Szczęsnego, którego zastąpił Gianluigi Buffon.
Vigo System zawarł ze spółką z grupy kapitałowej Caterpillar Company Inc. umowę sprzedaży detektorów podczerwieni o wartości 3 015 000 euro (tj. ok. 13 741 465,5 zł), podała spółka.
Pod względem zdawalności egzaminów teoretycznych stolica Podkarpacia zajęła drugie miejsce, ustępując jedynie Lublinowi, gdzie skuteczność na testach wynosi 58,9 proc.
Na skutek ataku cztery osoby nie żyją, rannych zostało co najmniej 15. Napastnik został zastrzelony przez policję.
Po udzielaniu pomocy dziecku policjanci pomogli także jego mamie, która jest w zaawansowanej ciąży - zanieśli torby z zakupami z samochodu do domu.
W Polsce rośnie rynek słodkości.
Albee chce go zakończyć.
W niedzielę o godz. 11 Żagański Pałac Kultury i Odkrywanie Żagania zapraszają na historyczny spacer po mieście hasłem „(Nie)istniejące”.
W ubiegłym roku o 26 proc. w porównaniu do 2018 r zmniejszyła się liczba osób hospitalizowanych na skutek zażycia tzw. nowych narkotyków – wynika z raportu o stanie sanitarnym miasta opublikowanym przez Powiatową Stacje Sanitarno-Epidemiologiczną.
Wody w Sanie w Przemyślu wciąż przybywa.
Wśród kandydatów polskiej narodowości do wyników odniosła się Ewelina Dobrowolska (pośrodku) — prawnik znana z batalii sądowych o prawa Polaków na Litwie.
Chcesz dowiedzieć się, jaki jest najbliższy termin do gastroenterologa dziecięcego na NFZ w województwie warmińsko-mazurskim?
Na trasy nie wyjeżdżają autokary, jest także mniej zleceń na transport towarów.
Przepisy często nie są przestrzegane, brakuje też kontroli – zwraca uwagę Hubertus Heil, minister pracy Niemiec.
Koszt całej inwestycji szacowany jest na ponad 20 mln zł.
Ostatni najwyższy bilans - 30 zgonów - potwierdzono 24 kwietnia.
To jest ewidentne naduzywanie władzy a on na to pozwala.
Białoruś biedna, ale jeszcze jest ich.
Ich liczba robi wrażenie!
Ostatnie miejsce na podium nale偶a艂o do Egiptu - 12,52 procent.
Osoba, która przechodzi pierwsze stadium choroby, będzie miała natlenienie krwi powyżej 95 proc. Jeśli saturacja spada, zaczyna się drugie stadium choroby i trzeba pilnie skontaktować się z lekarzem.
Ponadto od 16 marca do odwołania Urząd Gminy Biłgoraj wprowadza pisemną ewidencję interesantów zawierającą dane osobowe (imię i nazwisko, adres zamieszkania, numer telefonu kontaktowego).
Poszczególne instytucje będą mogły świadczyć opiekę wyłącznie po spełnieniu określonych wytycznych.
Proponuję konkurs na ojca chrzestnego.
Szczęściarze zaczynają ferie zimowe już dzisiaj, a kiedy czas na uczniów z województwa warmińsko-mazurskiego?
To, że pracujemy i jakoś się odnajdujemy na rynku, dzieje się wbrew szkole, a nie dzięki niej.
Gdy do 29 kwietnia pieniądze nie przyszły, jej córka wybrała się do ZUS wyjaśnić sprawę.
Najbardziej brutalna gala w historii Polski.
Program 500 plus przyniósł wiele dobrego, ale zdarzyły się także przypadki niewłaściwego wykorzystywania środków dla dzieci.
Manetki uszkodzonych silników były w położeniu „zero”.
Po ponad roku od tragicznych zdarzeń, śledztwo zostało zakończone, a prokuratura skierowała przeciwko nauczycielowi akt oskarżenia do sądu.
Ale eksperci alarmują, że oficjalne dane są mocno zaniżone.
Strategie przetrwania w tym systemie, które obserwuje Magda, są różne.
Koronawirus z Wuhanu, stolicy prowincji Hubei, może wywoływać groźne dla życia zapalenie płuc.
Możemy tylko i wyłącznie minimalizować ryzyko.
Decyzja podjęta została w oparciu o zapisy ustawy o gospodarce nieruchomościami i uchwale ostrołęckiego samorządu w sprawie wyrażenia zgody na udzielanie bonifikat przy sprzedaży lokali mieszkalnych w budynkach stanowiących własność Miasta Ostrołęki.
Protesty wygasły, ale potem rozszalał się kryzys finansowy.
Dodał, że straty są znaczne.
Wielbiciele zabytkowych miejsc, pasjonaci historii, sztuki czy literatury z utęsknieniem wyczekiwali otwarcia muzealnych podwoi.
W sklepie gastronomicznym znajdziesz zmywarki przemysłowe w wielu wariantach.
A gdyby do Pomnika Małego Powstańca dodać napis – „nigdy więcej”?
"Kolejny dramatyczny dzieñ w Polsce".
Kobieta ostatni raz była widziana w niedzielę, 13 września tego roku.
Jak na tę historię reagowali znajomi?
Córka mężczyzny skazanego na dożywocie przy ósmej stacji napisała: "Od dwudziestu ośmiu lat odbywam karę dorastania bez ojca.
Festiwal Śniadań na Piotrkowskiej już 2 sierpnia w Łodzi.
Policja twierdzi, że egzekwowanie przepisów nastąpi tylko wtedy, gdy będzie to konieczne dla zapewnienia bezpiecznego przepływu ruchu.
Choć piwo samo w sobie bywa kaloryczne, często pije się w towarzystwie niezbyt zdrowych przekąsek, takich jak chipsy, pizza czy burgery.
Brazylijscy eksperci przypisują dwunastokrotny wzrost liczby ukąszeń i przypadków zgonów wśród ludności brazylijskich miast w latach 2000-2018 od jadu skorpiona żywiołowej ekspansji wielkich miast.
Trzeba było jeszcze przejechać przez zatłoczone miasto.
Jak informują źródła rządowe, w minionym tygodniu zebrał się rządowy zespół zarządzania kryzysowego, który przeanalizował problem pracowników transgranicznych.
"On nigdy siê nie nauczy"
Nieśmy pieśń radosną o jego uczciwości i sprawiedliwości.
Magazynowanie w chłodniach generowałoby dodatkowe koszty.
Quiz House to gra edukacyjna, która swoją premierę miała pod koniec 2017 roku.
Po drugie oceniamy, że znaczenie Ełku w województwie będzie rosło w ciągu kilku lat a to z racji budowy zarówno trasy Via Carpatia jak i budowy drogi szybkiego ruchu S16 przez Mazury, które łączą się w sąsiedztwie miasta.
Modelki zarabiają więcej niż modele i nikt nic nie mówi.
Każdy nowy zawodnik w naszej szatni musiał najpierw coś zaśpiewać lub zatańczyć.
Zapytaliśmy przewodniczącego komisji zdrowia Tomasza Latosa z PiS, jak doszło do tak poważnej zmiany w rządowej propozycji.
Zdemontowana konstrukcja należy dziś do Centrum Medycznego HCP, które jest chętne, by przekazać je aktywiście.
Rozmawialiśmy z wnukami pana Edwarda, panią Martą i panem Pawłem.
W każdej gminie powiatu wysokomazowieckiego Andrzej Duda, wspierany przez PiS, nie miał sobie równych.
Dawałoby też możliwość domagania się rekompensaty za szkody majątkowe, które wynikają z ograniczenia w czasie stanu nadzwyczajnego wolności i praw człowieka.
Świadkiem zdarzenia był pan Szymon, który wraz z kolegą jechał w przeciwnym kierunku do ciężarówki.
Proces w sprawie tragicznego wypadku ruszył 1 lipca przed Sądem Rejonowym w Legnicy.
Choć oczywiście zmieniły się zasady — ciągle obowiązują wytyczne dotyczące dystansu społecznego, w lokalach są surowe ograniczenia dotyczące ilości gości, czy nawet tego, kto z kim przy stoliku może siedzieć.
Kiedy odszedł, nie chciałam, aby o nim zapomniano - mówiła.
Śmiać się z czyjegoś nieszczęścia inaczej tego nazwać nie można jak DEBILIZM.
Może znajdziesz siebie na zdjęciach?
Nasze zespoły niejednokrotnie wypracowują innowacyjne rozwiązania, które z sukcesem są wprowadzane w innych jednostkach Citi na świecie.
Pomimo przesłuchania licznych świadków, zebrane dowody były niewystarczające, aby postawić przed sądem konkretne osoby.
Prezydencie Recep Tayyip Erdogan i Władimir Putin wystosowali apel o rozejm w Libii.
Znajdź aptekę najbliżej swojego domu.
Ale nie dla Polaków.
Zobacz także: Lato 2020 bez festiwali.
Chcemy na nie zareagować tylko, gdy nadejdzie odpowiednia szansa - finansowo i organizacyjnie.
Dynamo Kijów w obecnym sezonie Ligi Mistrzów trafiło do grupy z dwoma klubami, które są stawiane w roli faworyta.
Sposób na niepokonanego w tym roku do czwartku 22-latka znalazł reprezentant gospodarzy John Millman, który wygrał 6:4, 7:5, 6:3.
Kierowca, który śmiertelnie potrącił naszą dziennikarkę, trafi do aresztu?
Zapytaliśmy o tę sprawę: - Hotel ma nowego dzierżawcę, więc tego typu pytania to nie do mnie.
Pani menadżer siedziała cicho a na chirurgię był odzew.
Sportiello jest jedynym piłkarzem Atalanty z potwierdzoną chorobą COVID-19.
Natomiast naukowo-techniczna część konferencyjna „TEFEN 2020” z blokami tematycznymi poświęconymi elektromobilności oraz technologiom smart city – dzięki wsparciu Politechniki Białostockiej – będzie transmitowana online.
Kolejną moją idolką jest Reese Witherspoon, która walczy o te prawa.
Takie samo przeznaczenie ma mieć dawny budynek administracji, gdzie teraz znajduje się m.in. Veganic, a którego dotyczy drugi wniosek – to postępowanie zostało umorzone.
Uczepiony boi, 1,5 km od brzegu, spędził następne dwie godziny.
Ruda Śląska: miał być kurierem w akcji „na policjanta”
W części artystycznej, poza harcerzami z Chełma, wystąpiły zespoły "Tex" i "Seeking Dreams", a wieczorem odbyła się dyskoteka, którą poprowadził DJ Garfi.
Medale zdobywa sztafeta złożona z czterech zawodniczek, ale wasz team tak naprawdę jest sześcioosobowy?
Znacznie lepsze są opady długotrwałe, wtedy niemal całość zostanie wchłonięte do ziemi.
Daniel Ł. odsiadywał w przeszłości wyroki więzienia za przestępstwa przeciwko mieniu, dlatego tym razem odpowie w warunkach recydywy (to daje możliwość sądowi wymierzenia jeszcze surowszej kary, która może sięgać kilkunastu lat pozbawienia wolności).
Nie udało się stworzyć systemu, w którym przeprowadzalibyśmy sto tysięcy testów dziennie - mówił w "Kawie na ławę" w TVN24 europoseł PSL Krzysztof Hetman, odnosząc się do sytuacji epidemiologicznej w Polsce.
Treningi na cotygodniowych WSC i OwK dają efekty, a osoby, które pragną dołączyć do tej pięknej dyscypliny z tradycjami serdecznie zapraszamy.
Premier Victor Orban zareagował na list po dwóch dniach.
Badaniami laboratoryjnymi potwierdzono 246 przypadków zakażenia koronawirusem SARS-CoV-2, 49 osób wyzdrowiało.
Materiał oryginalny: Opera i Filharmonia Podlaska przygotowała letnią scenę - serię koncertów pod gołym niebem.
Dodał, że oznacza to, że ustawa powinna zostać "skutecznie przeprowadzona" w parlamencie jeszcze w czerwcu.
Były wicepremier stwierdził, że w obecnej sytuacji kluczowym jest podtrzymanie zatrudnienia i potencjału wytwórczego polskich firm.
We wtorek, 16 czerwca, w miejscowości Lucim (gmina Koronowo, powiat bydgoski) znaleziono zwłoki 60-letniego mężczyzny.
Kobieta ze strachu przed reakcją ze strony szpitala nie podaje nawet, w jakiej miejscowości leżą chłopcy.
W parafii pw. Przemienienia Pańskiego odbędzie się ona po mszy o godz. 9.30 tylko na terenie wokół kościoła, a tradycyjne cztery ołtarze staną pod murami świątyni.
W domu były także przedmioty do złudzenia przypominające granaty.
Obligacje będą miały oprocentowanie stałe lub zmienne oraz będą przewidywać wyłącznie świadczenia pieniężne.
"To, co o niej wiadomo, czyli ¿e ona nie defensywy."
Oprogramowanie przeszukuje setki tysięcy źródeł informacji w 65 językach na całym świecie przez cały dzień, każdego dnia, w poszukiwaniu oznak problemów.
Dodamy do tego aukcję z ubiegłorocznego Finału za 200 tys. zł i inne mniejsze, jak koszulka z autografem piłkarza Van Persiego za mniejsze kwoty (15 tys. zł) czy książki z dedykacją od byłego premiera i mamy milion zł.
Skóra im z rąk schodzi od płynów dezynfekcyjnych, brakuje rękawiczek, brakuje maseczek.
Podkreślił, że powinniśmy się przyzwyczaić do "określonych zachowań".
Pamięć o męczeństwie i męstwie milionów ludzi jest przekazywana z pokolenia na pokolenie - powiedział prezydent Rosji.
Jak poinformowano w raporcie, analiza została przeprowadzona na podstawie informacji z baz danych InfoCredit.
Pamiętajcie o lekach na wasze choroby przewlekłe - nie może Wam ich braknąć w trakcie uderzenia choroby.
Nie mamy już czasu na snucie futurystycznych wizji i debaty o tym, czy sztuczna inteligencja nas zabije.
Należy odróżnić go od Komisji Praw Człowieka.
Okoliczności tego tragicznego zdarzenia wyjaśniają śledczy.
Henry ocenił zachowanie Lionela Messiego w trakcie meczu LM.
Osoby, które mogą się ubiegać o 500+ na wakacje zastanawiają się m.in. kiedy środki będą dostępne i na co wspomniane pieniądze będzie można wydać.
Hajto ujawnił, że Moder mógł przejść do Borussii Dortmund.
Przedstawiamy listę placówek, gdzie terminy oczekiwania na wizytę do Okulisty w Działoszynie są najkrótsze.
Przed progiem pałacu ojca padły w jego kierunku strzały.
Tesco sprzedaje 301 sklepów w całej Polsce.
Frątczak i Gąszczak oraz trener Pasek otrzymali statuetki Herosów.
Bo lepiej nie interweniować.
Ogromne korki utworzyły się już od Chorzowa do ronda w Katowicach.
Jednak w mojej pamięci najmocniej utkwiły przypadki pokazujące, jak ciężkie jest życie już po wyrwaniu danej osoby z rąk przestępców, jak tego rodzaju sytuacje mogą zdruzgotać człowieka na lata, na wielu płaszczyznach.
Jak zauważa Honorata Galczewska, lasy w Polsce są otwarte dla społeczeństwa, co nie jest powszechne w innych krajach.
Można spróbować domowych ciast, dżemów i oczywiście świeżych jagód.
Ruch Chorzów gra w tej rundzie na trzech frontach i kalendarz wrześniowych meczów Niebieskich jest bardzo napięty.
Kontakt z zanieczyszczoną wodą to niemal gwarancja poważnych zmian skórnych.
Projekt przewiduje również lądowisko dla śmigłowców lub dronów, o nośności do 11,5 tony, wraz z hangarem, co dla takich okrętów jak fregaty jest w zasadzie standardem.
Z tych przedpołudniowych podanych we wtorek, 2 czerwca br., wynika, że w Polsce przybyło 107 osób zarażonych koronawirusem SARS-CoV-2.
Choć - jak w mediach społecznościowych relacjonuje Artur Ciosek, wójt gminy Dobroszyce - "osoby zarażone były odizolowane w momencie stwierdzenia zachorowania na COVID-19 u pacjenta, który przebywał w szpitalu w Oleśnicy".
Wówczas zatrzymano 14 osób, w tym byłych prezesów zarządu banku, byłych członków zarządu, dyrektorów oraz pracowników banku, a także byłych i obecnych prezesów zarządu spółek wyłudzających kredyty oraz rzeczoznawców majątkowych – wyjaśniła.
Tego rodzaju decyzji nie można z każdej pozycji zakwestionować.
Oprócz tego wybudowane zostanie zaplecze sportowe przy Publicznej Szkole Podstawowej nr 2 w Jelczu-Laskowicach.
Następnie kazała synowi prowadzić ją do jednego z mieszkańców wsi, u którego często nocowała.
Koszt jednego okrętu szacowany jest na około 400 milionów euro.
Te kobiety z województwa śląskiego są poszukiwane przez policję za liczne przestępstwa.
Postarajmy się, by święta były symbolem nowego życia, a nie epidemii, która może zdziesiątkować nas, jeżeli zintensyfikujemy kontakty.
Chcieliśmy na wymianę wziąć sobie innego psa, bo ten kupiony był chory - relacjonował kolega poszkodowanego, który chce pozostać anonimowy.
Wszystko po to, żeby uniknąć sytuacji z końca maja, kiedy to uczestników Łowickiej Pieszej Pielgrzymki na Jasną Górę.
Plaże w woj. śląskim.
Mimo pandemii nie zabraknie ich także w tym roku.
Pandemia wciąż nie minęła i nic nie wskazuje na to, że w najbliższym czasie minie.
A na takich ludzi jak ojciec były zapisy, by ich z obozu nie zwalniać.
Policja jednak zaprzecza, że zakazała pracownikom marketu wpuszczania Ukraińców.
Na pytanie, czy sytuacja z koronawirusem wpłynie na wybory prezydenckie, Dworczyk odparł: "Już wpływa.
Jak przebiega głosowanie w Lubuskiem?
Na których drogach w województwie lubuskim prowadzone są dzisiaj (20.08.2020) roboty drogowe?
Sprawdź kiedy, gdzie i za ile można wylicytować dom w województwie śląskim.
Przed skorzystaniem zawsze należy przeczytać dokładnie instrukcję obsługi.
Nasi Czytelnicy mieli jednak wątpliwości, co do nowych zapisów.
Warunkiem realizacji jest jednak zebranie odpowiedniej liczby głosów poparcia dla takiej inicjatywy.
A je¶li nie, to dlaczego zespó³ nie zosta³ ukarany?
Do tej pory w Toronto zmarło 683 osób chorych na COVID-19.
Najwięcej chorych, bo ponad 300 jest w Polskiej Grupie Górniczej.
Okazało się, że to moje zamknięcie, niełatwe, bo jestem człowiekiem ruchliwym, dało dobry rezultat.
Podwodne zdjęcia, które wykonali, pokazują cudowny świat, niedostępny dla ludzi spacerujących po ścieżkach.
Jeśli mimo dochowania ostrożności zostaniesz oszukany zgłoś ten fakt na Policję.
Prawie 1/3 przedsiębiorców nie wie, czy epidemię przetrwa.
Jak podawał reporter TVN24, to osoby zdrowe, u których wynik testu na koronawirusa był negatywny.
Sprawa jest niezwykle zagadkowa, a elementu grozy dodaje jej fakt, że w tajemniczych okolicznościach straciły życie dwie mocno zaangażowane w nią osoby.
Wtedy kobieta uważała, że ma szczęście, bo znalazła warszawską firmę, której przedstawiciel przez telefon zrobił na niej bardzo dobre wrażenie.
Tu wszystko może wydarzyć się bardzo szybko.
¯e w Portugalii radz± sobie z zaraz± lepiej ni¿ gdzie indziej, czy o to, ¿e czym prêdzej nale¿y wznowiæ rozgrywki w balon kopany, bo herosom kasiora ucieka.
Jak mówił, "wiele branż zostało całkowicie pominiętych z jakiejkolwiek pomocy, a one też są istotne i ważne w całym systemie gospodarczym".
W poniedziałek wyniki testu potwierdziły u dziecka zakażenie koronawirusem.
"Dosta³em wiadomo¶æ, ¿e mam otworzyæ okno"
Mógł to być zając.
Szanse na zdobycie pucharu dla każdego miasta są jednakowe.
Kwiat tłumaczy, dlaczego odmawia klękania.
Szczurek występował wtedy jako Obywatele Solidarni w Akcji.
Zapisy na szkolenia ruszyły 8 maja.
W konstytucji zapisano, że wykluczona jest adopcja dziecka przez osobę pozostającą w związku jednopłciowym.
"Fizis nowego marszałka Senatu i jego ożywiona gestykulacja mogą wskazywać, że jest pochodzenia żydowskiego lub półżydowskiego" - dodał.
Rynek hostingu w Polsce jest już znacząco skonsolidowany, ale wciąż jeszcze są na nim potencjalne cele” – powiedział Dwernicki w trakcie wideokonferencji.
Droga przez Dozamet należy do najważniejszych projektów drogowych w Nowej Soli i to nie tylko w 2020 roku, ale w ostatnich kilku latach.
Ustalaniem szczegółów zajścia zajmują się śledczy.
Reprezentanci Urzędu Miasta Gdyni poinformowali dyrektorów placówek, że za pracę, wykonaną w trakcie zawieszenia zajęć, nauczycielom należy się sto procent wynagrodzenia.
Ogłoszenie laureatów 24. już edycji „Złotej Setki” nastąpi 7 września w Operze Nova w Bydgoszczy.
Kandydat Konfederacji stwierdził, że uzasadnienie, którym posługuje się Andrzej Duda, sugerujące, że nowe przepisy mają na celu wsparcie regionalnych rozgłośni mediów publicznych, jest nieprawdziwe.
Cztery lata pó¼niej w Sydney Hiszpanie rozpoczêli turniej z przytupem.
W niedzielę 23 sierpnia o godz. 21 Paris Saint-Germain na Estadio da Luz w Lizbonie skonfrontuje się z Bayernem w finale Ligi Mistrzów.
Wojskowi są w komfortowej sytuacji, bo praktycznie nikt już nie może odebrać im tytułu mistrza Polski.
To pierwsze zawody po wielomiesięcznej przerwie spowodowanej pandemią.
Zyskali też ci, którzy w przeciwnym wypadku byliby wydaleni z Kanady.
Podkreślił, że podwyższone ryzyko zakażenia występuje u osób mających objawy.
To miejsce, w którym najważniejsi są kombatanci, a nie politycy pokroju F. Timmermansa.
Ze względu na własne bezpieczeństwo.
Jego marzenia zostały brutalnie przerwane, znaleziono go martwego w mieszkaniu znajomych.
Mam nadzieję, że dzięki temu spotkaniu powstanie oddzielny materiał, czyli długa rozmowa, w której omówimy wszystkie problemy polskiej gimnastyki artystycznej.
Grupa przyszłych marines odbywa mordercze szkolenie wojskowe, mające ich przygotować na walkę z Wietkongiem.
Czy jest jakiś klub w Polsce lub w Europie, na którym chciałby pan, żeby Polonia wzorowała się?
Pisząc w ten sposób obraża Pan zarówno pracownika, który dodał ten post, jak i ludzi, którzy pracowali przy wymianie.
Sprawdź horoskop dzienny na dziś i zobacz, co przepowiadają gwiazdy na 4.07.2020.
Nie należy palić tytoniu, pić alkoholu, być niewyspanym czy przemęczonym.
Makabrycznego znaleziska dokonali w Kolbuszowej wolontariusze mieleckiego inspektoratu Straży Ochrony i Ratownictwa Zwierząt w Polsce.
W końcówce gospodarze zaatakowali większą ilością zawodników i musieliśmy się heroicznie bronić przed tym zmasowanym atakiem, ale na szczęście udało się zachować pełną koncentrację do końca i wygrać, jakże ważny dla nas mecz.
Potrzeba odgórnego obowiązku edukowania - społeczeństwa, ale też sędziów i funkcjonariuszy, czyli prokuratury i policji, na temat problematyki przestępstwa zgwałcenia i wykorzystania seksualnego.
Tam wystraszone, ale całe dziecko napotkał jeden z patroli.
"W tym sporcie nie ma miejsca dla peda³ów".
Kobieta miała także utrudniać postępowanie karne, składać fałszywe zeznania oraz nakłaniać do tego inne osoby.
Policjanci od kilku godzin szukają chłopca.
Awaria w warszawskiej oczyszczalni ścieków.
Drogowcy przystąpią do układania pierwszych warstw asfaltu i sukcesywnie fragmenty ulicy będą udostępniane kierowcom.
Typowa PiS-owska chamica i kłamczucha ze Skansenu i Rezerwatu Podkarpacie o „urodzie” koczkodana!
Co bêdzie jutro?
Michał Marek, doktorant UJ, autor książki "Operacja Ukraina", w rozmowie z Onetem, mówi, że Rosjanie grają taką kartą: drodzy Białorusini, jeśli nie chcecie tzw. Majda.
Decyzja ws. naszej delegacji ma zapaść jutro rano.
Jeszcze troche i naród wywiezie na taczkach wszystkich tych którzy tak bardzo chcą fauszować wybory przez głosowanie korespondencyjne czyt. Poczta Polska może otwierać przesyłki.
W 2018 roku realizowano projekt pn. „Rozwój kompetencji uczniów z Gminy Szczebrzeszyn", który objął swym zasięgiem pięć placówek oświatowych.
Lekarze zdiagnozowali u niej poważne problemy z sercem i nerkami, związane z niedożywieniem.
Na tym spotkaniu usłyszał, że jego poprzedni menedżerowie stracili 650 milionów dolarów, które Depp zarobił za grę w filmach.
Nie robią nic, czego nie robili ich poprzednicy.
Zmiany w strukturach miê¶ni s± nieodwracalne - przyzna³ Acciari.
Chodzi o wypadek autobusu miejskiego, który spadł z wiaduktu w czwartek.
W ciągu najbliższej doby zostaną wykonane testy kontrolne, które – jeśli ich wynik będzie negatywny – umożliwią pracownikom powrót do normalnych zajęć.
Będziesz się psikał po każdej wizycie u klienta i jesteś pewien, że przez kilka godzin w rejonie nie dotkniesz twarzy dłonią w rękawiczce?
Według świadków były sygnały, że członek organizacji chce opuścić Manëz.
Messi bêdzie ciê torturowa³ zanim zabije.
Znajdowały się w dwóch różnych miejscach jeziora - poinformował w niedzielę rzecznik olsztyńskiej policji podkomisarz Rafał Prokopczyk.
Poza tym kto miałby się tym zająć?
Wówczas przejęto 3,5 tys. sztuk.
Minister zdrowia podpisał rozporządzenie w związku z COVID-19.
Potężne długi firm.
Kwoty trafiały na konto znajomego licealistki, czyli Michała Bułgaru i on miał wszystko załatwić.
To dwóch mieszkańców Krakowa w wieku 67 i 68 lat.
Dlaczego nikt nie reaguje na krzyki?”
Przypomnijmy, we wtorek (3 marca) Sąd Okręgowy w Białymstoku zdecydował, że Tomasz K. będzie mógł wyjść na wolność.
"Nie można bowiem projektować budowy nowego, dużego budynku zakładając lokalizację jego ściany w odległości zaledwie metra od krawędzi pni tak dużych drzew posiadających rozłożyste korony i rozbudowane systemy korzeniowe" - czytamy w oświadczeniu.
W czasie pandemii londyńskie Heathrow przestało być największym w Europie lotniskiem pod względem liczby pasażerów.
Szesnastoletnia dziewczyna zgłosiła się do organizacji, przekazując, że jej rodzina chce wysłać ją do Pakistanu na ślub.
Nowy projekt niemieckiej ustawy zakłada, że Facebook, YouTube i inne media społecznościowe będą musiały zgłaszać przypadki „skrajnie prawicowej” mowy nienawiści policji.
W przedszkolu samorządowym nr 20 zakażenie potwierdzono u dziecka.
Za czołówką start przeniósł pewne przetasowania.
Ale gdy Trump wygrał wybory, świat się zmienił i czułam, że muszę zmienić zakończenie.
Mamy całą korespondencję, wymianę informacji - mówi wojewoda wielkopolski Łukasz Mikołajczyk.
Całość, łącznie z częścią zabytkową, będzie stanowić spójne podwórze o jednolitej nawierzchni i stonowanej jasnej kolorystyce ścian.
Tak jesteś zaślepiony nienawiścią do PIS-u, że nie dostrzegasz, że w Łodzi PO/KO wraz z poplecznikami chce ciebie i nas wszystkich maksymalnie "wydoić" z pieniędzy.
Film bazuje na scenariuszu Grega Johnson, który dziesięć lat wcześniej znalazł się na Czarnej Liście, czyli zestawieniu najlepszych tekstów czekających na realizację.
Goldfoam to renomowany polski producent pianek polietylenowych i folii pęcherzykowych wysokiej jakości.
Na swoich własnych Fårö.
Matura z matematyki podstawowej była banalna a na rozszerzonej, jak będę miał 40 procent to będę się cieszył - dodawał Tomasz Strutyński.
Według The Globe and Mail 65 000 osób jeździ samochodem do stacji GO, a większość z nich parkuje za darmo.
Jego zespół jest połączeniem zawodowych aktorów i osób z niepełnosprawnością.
Pośpiesz mi na ratunek, Święty Patriarcho, i pociesz mnie w tym strapieniu.
Wszystko po to, by zarówno pracownikom szpitala jak i pacjentom zapewnić jak największe bezpieczeństwo.
Sanepid nakłada na organizatora pielgrzymki także obowiązek sprawdzenia temperatury uczestników przed wyruszeniem w drogę.
Wcześniej obostrzeniami takimi objęto przyjeżdżających z dziewięciu stanów.
Niektórzy kilogram jabłek czy 2 opakowania kisielu a inni całe koszyki – mówi Monika Szadkowska.
Zachowane zostaną najbardziej rygorystyczne zasady dystansowania społecznego, a całość zostanie zrealizowana z wykorzystaniem nowej, podobno bardzo pomysłowej technologii.
Po pierwszej serii Pilch zajmował nawet trzecie miejsce po próbie na 127,5 metra.
Obiecał żonie, że skończy z polityką i pracą, by poświęcać więcej czasu rodzinie.
Po tej decyzji personel medyczny nie będzie podlegał kwarantannie, dzięki wykonywaniu codziennych testów antygenowych” – wyjaśnił szef Kancelarii Prezesa Rady Ministrów Michał Dworczyk.
Albo dzwoniąc po numer 986, albo podchodząc bezpośrednio do strażników patrolujących okolicę sprzedaży karpi.
W niedzielnej demonstracji, która odbyła się pod hasłem Marsz Pokoju i Niepodległości, wzięło udział co najmniej 200 tysięcy osób - podały Radio Swoboda i opozycyjny portal Karta97.
Trzy osoby, u których potwierdzono zakażenie SARS-CoV-2, pochodzą z gminy Nowosolna.
"Marca" pisze o "polskim Tysonie, którego zwyciêstwo wstrz±snê³o ca³ym ¶wiatem".
Wczoraj, dziś i jeszcze przez kilka tygodni połowa narodu będzie triumfować, połowa będzie się burzyć.
Na temat zagrożenia obowiązkowymi szczepieniami mówi Justyna Socha."
By³y pi³karz Legii poleca klubowi swojego syna.
Jeszcze pod koniec 2015 r. do partii rozpoczynającej wówczas rządy należało około 20 tys. obywateli.
To jest polityczna wojna, w której nikt nie będzie brał jeńców, a każda nadarzająca się okazja, czy błąd przeciwnika będzie wykorzystany do uderzenia w kontrkandydata.
Przecież to są prywatne punkty.
Jego rzeczy do tej pory nie zostały wyjęte z samochodu.
Pierwszy sezon zakończył się wielką klęską, czyli spadkiem do League One.
Do swoich ostatnich dni sprawował funkcję wiceprezesa głównego zarządu Związku Powstańców Warszawskich.
"Odważne kroki Shenzhen, by zakazać handlu dzikimi zwierzętami oraz ich spożywania, są wzorem do naśladowania dla rządów na całym świecie" - dodała Telecky, cytowana przez agencję Reutera.
Biorąc to wszystko pod uwagę, zastosowanie hal namiotowych może być dziś bardzo szerokie.
W uwolnienie 26-letniej nauczycielki jogi zaangażował się osobiście Netanjahu.
Odsłuchano także nagrania zgłoszeń potrzeby przetransportowania pacjentki.
Cena wolności - odc.2.
Nikt nie ma złotej recepty na szkolenie, nikt też sobie nie może pozwolić na zwolnienie tempa, bylejakość, bo od razu go wyprzedzają inne szkoły piłkarskie.
A nowym mieszkańcom łódzkiego zoo wyszykowano pomieszczenia z powiększonym do 6,3 tys. m kw. i urządzonym na nowo wybiegiem.
Skoro sam nie potrafiłby zadbać o swoje to czy lepiej zadbałby o wspólne?
Dane ONS opieraj± siê na wzmiankach o Covid-19 widniej±cych w aktach zgonu.
Z okazji 244. rocznicy tego wydarzenia ambasada USA w Warszawie opublikowała okolicznościowy film, na którym dyplomaci i wojskowi w języku polskim mówią o niepodległości, wolności i równości.
Nie musi być to osobiste stawienie się w siedzibie LAWP – tłumaczy urząd marszałkowski.
Patrycja po kilku tygodniach znajomości poprosiła J., aby pomógł jej rozwiązać problemy z właścicielami pizzerii zlokalizowanej na Ursynowie w rejonie ul. Rosoła.
Ciężko poranionego psa zauważył w rzece mieszkaniec gminy Kunów (Świętokrzyskie).
A dziś już połowa lipca i muł leży o robi za wylęgarnie.
Do tego mam astmę i naprawdę jest mi niewygodnie, ale co zrobić – mówił.
W środę (27.05) po godz. 8 przed bramkami na pasie w stronę Wrocławia doszło do wypadku.
Po potężnej burzy woda zalała ulice, prywatne posesje, a nawet szpital w Więcborku i przychodnię Spamed.
W tył stojącego na przystanku autobusu wjechał samochód ciężarowy.
Tak jakby organizm w ogóle nie był wrażliwy na ich działanie.
To skandal w dzisiejszych czasach, gdzie brakuje doktorów, a ten człowiek zrobił tyle nie tylko dla pacjentów, ale również dla sportu!
Pierwszy gol Krzysztofa Piątka w barwach Herthy Berlin!
Rio Ferdinand twierdzi, ¿e pi³karz móg³by wróciæ do Premier League.
Dokładnie, to był ten grzech pierworodny.
Na innych piętrach budynku nie zarejestrowano żadnego zakażenia.
W poniedziałek, 8 czerwca, rozpoczęła się matura.
Mieszkańcy Poznania w szoku.
Część polskich rodzin obawia się wyjścia Wielkiej Brytanii z UE i decyduje się na powrót do kraju.
Z tego, co się niedawno dowiedział, znalazły się środki na ten cel od marszałka woj. podkarpackiego.
Najtańszym projektem okazały się "wydarzenia kulturalne budujące wspólną płaszczyznę spotkań Żydów i Polaków oraz edukację międzykulturową związane ze świętem Chanuka".
Czy mamy zatem aktualnie rząd mniejszościowy?
Powiatowi przekazują diety i zamawiają materiały na maseczki.
Nie można też przekonująco opowiadać się za okazją do uprawiania „polityki ekonomicznej trzeciej drogi” w warunkach zapaści uderzającej najsilniej w gospodarki semiperyferyjne jak nasza.
Odnosząc się do uwag Dyrektora Wywiadu Narodowego Johna Ratcliffa, że Rosja i Iran rzekomo próbują wpływać na wybory w Stanach Zjednoczonych, Pieskow zauważył, że komentuje tę kwestię „z żalem”.
Są takie warunki, a więc trzeba je przetrwać, wierzyć w lepszą przyszłość – zapewnia Antoni Jankowski.
Wystarczy zadzwonić pod nr tel. 535 870 225 i umówić dzień zabiegu.
I podsumowuje: - Budowa lokalnych dróg to wsparcie dla samorządów, ale i dla gospodarki, do której dzięki rządowemu programowi trafiają miliony złotych.
Jakie cechy musi mieć materac piankowy?
Jan Rzewnicki, to bardzo solidna "firma".
Dziwni ludzie są.
Technik zbierania jest wiele, ale specjaliści radzą, by większe grzyby wycinać, jak najniżej, odgarniając ściółkę, by nie uszkodzić grzybni.
Pierwszy jest szefem zespołu badającego sprawę i - jak czytamy w piśmie - "jedynym wyszkolonym członkiem komisji, który posiada doświadczenie na samolotach linowych".
Dla kogo są one przeznaczone?
To droga, która sąsiaduje z jednostką wojskową.
Dzieło autorstwa Michała Węgrzyna z Wrocławia to efekt współpracy Samorządu Województwa Podkarpackiego z ZSDiL oraz ZSTiO w Jarosławiu, a także Stowarzyszeniem „Dziedzictwo Kresów”.
Konrad Bednarowski nie kontaktuje siê z bliskimi od stycznia 2018 r. Rodzina oraz Fundacja Itaka prosz± o pomoc w poszukiwaniach Polaka.
Bank podał, że zmienia się również dotychczasowy sposób pracy oddziałów – placówki otwarte będą w nowych, skróconych godzinach.
Przewożony przez nią ładunek wysypał się na jezdnię.
Muzyka została skomponowana przez nieobecnych niestety na spotkaniu Sarę Schachner i Jaspera Kyda oraz Einara Selvika z Wardruny, który dał nawet króciutki koncert.
Na świecie prowadzone są badania nad ponad 100 możliwymi szczepionkami przeciwko COVID-19, 15 z nich weszło w fazę testów klinicznych - przypomina agencja Reutera.
Internauci jak zwykle nie zawiedli i już stworzyli.
Rządowa jednostka ds. przymusowych małżeństw rozpatrzyła rekordową liczbę 1764 zdarzeń dotyczących możliwych przypadków zawierania takiego związku w 2018 roku, ale działacze twierdzą, że nikt nie zna prawdziwej liczby.
Panie Premierze, zwracam się do Pana z prośbą o skontrolowanie, czy nadzór Ministerstwa Aktywów Państwowych nad spółką PKP PLK zarządzającą dworcem Łódź Fabryczna jest prowadzony we właściwy sposób.
W trakcie swojej kariery artystycznej Wiłkomirski, obok występów w filharmoniach krajowych, koncertował również za granicą, w ponad 20 krajach Europy, Ameryki i Azji.
Cztery dni przed meczem reporter TVP odwiedzi³ stadion Wis³y.
Później przeszedł pod pomnik Wydarzeń Zielonogórskich przy Filharmonii Zielonogórskiej.
Mniejsza liczba dzieci, dezynfekcja pomieszczeń oraz zabawek, usunięcie pluszaków, a także dywanów i wykładzin – to jedne z wielu wytycznych, jakie musiały spełnić żłobki i przedszkola, aby mogły do nich wrócić dzieci.
Dwie kobiety rozmawiają ze sobą.
Rolnicy będą protestować w Sampławie.
Przeprowadzona w CBA analiza jednak wskazała, że między końcem 2005 roku a latem 2007 roku Maria J. wraz z synem wpłacili 1,2 miliona zł oraz 180 tysięcy dolarów w gotówce na swoje konta bankowe.
Tarnobrzescy policjanci poszukują 36-letniego Michała Głowali.
Ministerstwo Zdrowia poinformowało też o śmierci 28 osób - najmłodszy pacjent miał 34 lata, najstarszy - 96. Dziś potwierdzono najwięcej zgonów od 18 czerwca.
Wszystko wskazuje, ¿e Milik po prostu chce odej¶æ - mówi Sport.pl Antonio Russo, redaktor naczelny goldelnapoli.it. Postanowili¶my wiêc wybadaæ temat transferu, a tak¿e oceniæ, jaki kierunek wydaje siê najbardziej prawdopodobny.
Po raz pierwszy nie ‚idziemy’ tylko i wyłącznie w projekty poza Polską, ale także te, które są w Polsce i będą służyły rozwojowi eksportu.
Wnioski będą przyjmowane do 29 kwietnia 2020 r. (WŁĄCZNIE).
Dzień rozpoczął się 30-minutowym odłożeniem na Laser Standard, aby lepiej zwolnić rampę dla wszystkich Radialów, aby mogły wystartować jako pierwsze.
W komentarzach do wyroku podkreśla się, że to salomonowe rozwiązanie i zwycięstwo WADA.
Staw postanie też na Łódce przy ul. Strykowskiej.
Niestety sceny, które tam obserwujemy, mrożą krew w żyłach.
Czy starostwo i tego dokumentu nie zechce wydać?
Jolanta Dobrzeniecka podjęła prace w oddziale laryngologii i poradni otolaryngologicznej w Iławie i Lubawie, uzyskując specjalizację w zakresie otolaryngologii w 1983 roku.
Dodajmy, że to niejedyna inwestycja mieszkaniowa realizowana w centrum Katowic.
Trwają prace i jest szansa na start programu 1 czerwca" - poinformował na Twitterze prezes PFR Paweł Borys.
To jeden z dwóch oskarżonych o zgwałcenie i zamordowanie 15-letniej Małgosi z Miłoszyc (woj. dolnośląskie).
Cały czas był przytomny, wołał o pomoc.
Na pustych, choć z reguły tłumnie odwiedzanych przez turystów uliczkach, rozstawiane były barwne parasole i „ogrodowe” meble.
Sesja Rady Powiatu w Hrubieszowie zaplanowana była na dziś (30 października).
Kto może skorzystać z bonu turystycznego?
Od kilku tygodni trwały rozmowy między Lille a Napoli w sprawie transferu Nigeryjczyka.
Portal Morski twierdzi, że statek jeszcze 20 kwietnia opuścił gdański port. Wcześniej wyładował w terminalu węglowym transport węgla wysokoenergetycznego z Kolumbii, który został załadowany w porcie w Puerto Drummond w dniach 21-23 marca.
Jak złożyć i co to jest?
Chodzi o proporcjonalność użytych narzędzi.
Dlatego idźmy dalej i sięgnijmy do innych danych, dużo łatwiejszych do zweryfikowania – a mianowicie liczby powołań kapłańskich i zakonnych w Polsce.
Rozprzestrzeniający się koronawirus wymusza na przedsiębiorcach wszystkich branży zmiany w codziennym funkcjonowaniu.
W okolicach Kraśnika, Tarnobrzega, Stalowej Woli, Janowa Lubelskiego czy Sandomierza ceny są dużo niższe niż w innych częściach kraju.
Za tę zbrodnię odpowiada psychicznie chory człowiek, który nie był ani zwolennikiem PiS, ani nie miał nic wspólnego z partią władzy.
Odpowiednie przygotowanie placówek jest w tym roku wyjątkowo ważne ze względu na COVID-19.
Żyje w pobliżu zbiorników wody stojącej lub wolno płynącej – strumieni, małych rzek, jezior czy stawów.
Jeżeli wynik testu jest ujemny (brak zakażenia wirusem SARS-CoV-2), pacjent jest dalej leczony w słupskim szpitalu.
Trzecie miejsce zajmuje Olympiakos, mający trzy punkty po starciu właśnie z Olympique.
A co piąty uczeń ma poczucie, że przed pandemią lepsze były relacje z wychowawcą.
Hitem są pingwiny, które można po raz pi.
Minutę później wyszli piłkarze Widzewa.
Książka nie jest opowieścią o obozowej rzeczywistości.
W samej Nowej Soli niewielką przewagę na poziomie 2% różnicy zyskał kandydat Platformy Obywatelskiej, na którego głosowało 6630 mieszkańców przy 6240 Andrzeja Dudy.
Przypominam, że jest sztucznie utrzymywany w RP 40% NIEDOBÓR pieniądza na rynku (żeby brać kredyty komercyjne).
Za Jakub Żubrowskim niezbyt udany sezon w barwach Korony Kielce.
Żaden rząd nie postrzega migracji jako rozwiązania problemów świata, a raczej obaj uważają, że pomoc powinna być przenoszona tam, gdzie pojawiają się problemy – dodał sekretarz stanu.
Gdyby raz jeszcze zdecydował się zostawić swoją żonę i dziecko, uznałbym, że w zasadzie zasługuje na śmierć.
Czy oddana krew jest badana na obecność koronawirusa?
Do 5 osób ograniczono liczbę osób m.in. na ślubach, co by oznaczało, że w urzędach stanu cywilnego i kościołach będą się mogli stawić jedynie młodzi i świadkowie.
"Naród żydowski w najwyższym akcie oporu powstał z popiołów Holokaustu, by założyć i zbudować współczesne państwo Izrael.
Projekt Porozumienia, wchodzącego w skład Zjednoczonej Prawicy, obejmuje zmiany konstytucji mające wydłużyć pięcioletnią kadencję prezydenta o dwa lata.
Pijani rodzice zajmowali się 5-letnią córką.
Rejestracja kandydata na Prezydenta musi zostać dokonana przez pełnomocnika jego komitetu wyborczego.
Polska propaganda po mistrzowsku wykorzystała epizod dwóch mieczy przyniesionych przez Krzyżaków, by bitwa się w końcu zaczęła.
Zgodnie z oczekiwaniem części banków, takie przywrócenie będzie miało charakter jednorazowy” – dodał wiceprezes ds. finansów Marek Wadowski.
Księża biskupi przypominają, że – zgodnie z dokumentem Papieskiej Rady ds. Środków Społecznego Przekazu – w przestrzeni wirtualnej „nie ma sakramentów”.
Nie tylko z powiatu kętrzyńskiego.
Wyraził też krytyczną ocenę, że do tej pory nie zauważył „istotnego, pozytywnego ruchu Turcji” wychodzącego naprzeciw „oferty” Brukseli.
Jego wiedza o zadaniach sowieckich armii i dywizji była porównywalna z wiedzą ich szefów sztabów” – wskazano w uchwale przyjętej przez Senat w październiku 2019 r.
No właśnie już któryś raz widziałam w Państwa artykułach ciągle to samo zdjęcie.
Nareszcie cos nas ochroni od tego grajdolu.
Ale nie było to proste.
Dodaje, że każda kobieta, która czuje się ofiarą przemocy domowej, powinna jak najszybciej zgłosić się do odpowiedniej organizacji; zadzwonić pod numer 1522 lub pobrać aplikację "1522", dzięki której będzie mogła porozmawiać z pracownicą centrum pomocy.
I to jest zrozumia³e.
Dowiedź się jak i kiedy będziesz mógł się wyspowiadać, kto poświęci pokarmy i jak będzie wyglądać Wielki Czwartek, Wielki Piątek, Wielka Sobota i Wielkanoc.
Podczas tej uroczystości najważniejsze miejsce zajęli Ocaleni i pamięć o Ofiarach, które na terenie tego obozu zostały zamordowane.
Jerzy Buzek: Dziękuję, Panie Redaktorze, dziękuję też wszystkim za przesłane, ciepłe, wzruszające ale i energetyzujące życzenia.
W wolnym czasie poznawały polską stolicę.
W sobotę do godz. 13.00 poszczególne ministerstwa miały czas na zgłaszanie uwag do kolejnej specustawy określanej mianem Tarczy Antykryzosowej 2.0.
Policjanci apelują o zachowanie czujności i ostrożności nad wodą oraz przestrzeganie podstawowych zasad bezpieczeństwa.
Rozwiązanie takie zaproponowała Kancelaria Sejmu po tym, jak nie zgodziła się na przesłanie list poparcia do sądu w Olsztynie.
Wszyscy ponieśli śmierć na miejscu.
Wola mieć święty spokój i gdzieś w spokoju wyjechać a nie być przedmiotem atrakcji rodziny.
Miejscowość Wołów ul. Piłsudskiego 7 (woj. dolnośląskie)"
Zaznaczyła, że „jest to symptomatyczne” i „pokazuje ożywienie gospodarce właściwie we wszystkich segmentach”.
Na dysku jego komputera i na karcie pamięci jego aparatu znaleziono ponad 20 tys. „nieprzyzwoitych wizerunków dzieci”, w tym ponad 1000 nagrań i zdjęć, na których widać go gwałcącego swoje ofiary.
Potem bramkarz Zagłębia interweniował po główce Gytkjaera.
Będzie tak również na ul. Kasprzaka?
Nowe zasady obowiązują od środy, 25 marca.
Wiele wskazuje na to, że Neymara czekają niemałe kłopoty.
Z danych KAP wynika, że z 26 wnioskodawców cztery zostały złożone przez spółdzielnie, które wnioskują o kwotę wsparcia w wysokości 1 595 526 euro.
Gościu widzę, że nosisz.
Dlatego UFG zawsze podchodzi indywidualnie do sprawy, a ludzie potrafią przecież udokumentować swoją sytuację życiową" - czytamy w oświadczeniu UFG.
Pierwszymi, których dotkną cięcia, mają być właśnie rady osiedli.
Już na początku marca klienci zaczęli odwoływać rezerwacje na następne miesiące.
Zapytałem: „Po co ci to?”
W ostatnim czasie gmina rozbudowała sieć kanalizacyjną i moce przerobowe oczyszczalni trzeba było zwiększyć dwukrotnie.
Jednocześnie symbolicznie zwieńczy tegoroczny sezon.
Wybuch uszkodził frontową ścianę supermarketu, demolując także pobliskie sklepy.
Dlatego właśnie wtedy obchodzimy tę rocznicę.
Pasażerowie, u których nie wykryto zakażenia, zaczęli już schodzić na ląd – przekazały japońskie media.
Zycze Wam byscie nie spedzali czasu w kolejkach do lekarzy specjalistow.
Dwie osoby zostały przewiezione do szpitala.
Zapewniał, że nie robi tego na pokaz.
Tradycyjnie wizyta składa się ze wspólnej modlitwy, błogosławieństwa dla rodziny i mieszkania, a także rozmowy.
Michał Tracz dopytywał, jakich konkretnie sędziów miał na myśli prezydent, używając takiego sformułowania.
Sąd pierwszej instancji uznał winę oskarżonych we wszystkich najważniejszych zarzutach.
Wtorkowe protesty były inne niż w poprzednie dni.
A portfel zgubił klient, gdy po zakupach zrobionych w jednym z tuszyńskich sklepów wsiadał do samochodu.
To opowieść jego mamy Bolesławy, która do Prus Wschodnich trafiła na roboty przymusowe a po wojnie objęła gospodarstwo w którym pracowała.
W Aleksandra Vukovicia zostało trzech bramkarzy.
Pogrzeb 9-letniego Norberta odbył się w miniony piątek o godz. 15. Biała trumna chłopca tonęła w białych kwiatach.
Wiele firm z Poznania jest w tragicznej sytuacji.
Wszyscy zgodnie chcą powrotu dziewczynki.
A to oznacza, że podpiszą z nim nowy kontrakt, bo ten obecny wygasa w czerwcu 2022 roku.
Rano na poziomie podstawowym zdaje go 129 osób, a po południu – na rozszerzonym – 170, a jedna na poziomie dwujęzycznym.
Dodała, że takie podejście odbija się na pracownikach służby zdrowia.
Dodatkowo dodają instrukcję dla tych, którzy nie wiedzą, jak działają kryptowaluty.
Natomiast największy spadek liczby zgonów mamy w Krakowie.
Dzięki finansowemu wsparciu BGK oraz dofinansowaniu z Regionalnego Programu Operacyjnego (RPO) powstaje m.in. Oddział Geriatryczny w Zakładzie Opieki Zdrowotnej w Nidzicy.
Do pokrzywdzonej zadzwoniła kobieta podająca się za jej córkę.
Rekord Polski Jana Kałusowskiego (Trójka Łódź) na dystansie 100 metrów stylem klasycznym był ozdobą pływackich zawodów o Puchar KU AZS UMCS Lublin, które 24 lipca odbyły się lubelskim basenie Aqua.
Ma powstać pięć klas prowadzących zajęcia z pływania, gimnastyki artystycznej i sportowej.
Dodał, że funkcjonariusze zabezpieczyli już monitoring.
Wjazd do centrum Rzeszowa z kierunku ul. Lubelskiej: ul. Ciepnierzy I Armii Wojska Polskiego lub ul. Marsza, Konopnickiej, Reymonta.
Gdy pogotowie zabierało chłopca, ten był jeszcze przytomny.
Jak dodała, "turystyka nie będzie wolna od ryzyka tak długo, jak wirus jest wśród nas".
Dodajmy, że prof. Mirosław Czuczwar był członkiem wojskowej misji medycznej w Chicago.
Nie ma uniwersalnej odpowiedzi, a tym bardziej rady.
Ministerstwo Zdrowia informuje o 314 nowych potwierdzonych przypadkach zakażenia koronawirusem w Polsce.
Zostaną przetransportowani do szpitali zakaźnych w Tychach i Raciborzu - powiedziała nam Agata Kalafarska, specjalista ds. współpracy z otoczeniem i zarządzaniem informacją dotyczącą COVID-19 w Szpitalu Powiatowym w Zawierciu.
Po zakończeniu spotkania informacyjnego będzie można skorzystać z indywidualnych konsultacje ze Specjalistami ds. Funduszy Europejskich mazowieckiej sieci Punktów Informacyjnych Funduszy Europejskich.
Nie ma wręcz dnia, by na zabieg nie czekał ktoś z Podkarpacia.
To skutek obostrzeń wprowadzonych przez rząd.
Podobnie sytuacja wygląda w Galerii Słupsk, gdzie otwarto prawe wszystkie punkty handlowe z wyjątkiem tych należących do LPP.
W marcu i kwietniu, mimo, że opieka nie była świadczona, zgodnie z umową rodzice byli zmuszeni regulować czesne.
Zarówno dyrektor szpitala, prezydent i starosta podkreślili, że najważniejsze w tej chwili jest to, by podejmować takie działania, aby zaopatrzyć szpital w jak największą ilość sprzętu i środków ochrony osobistej, lekarstwa.
Zablokowana była droga na odcinku pomiędzy ul. Szkolną a ul. Okrężną.
Impreza wpisuje się w obchody 40. rocznicy powstania NSZZ Solidarność.
Natomiast w przypadku osób poniżej 55 roku życia, to mogą się one zarejestrować albo na stronie internetowej Ministerstwa Zdrowia przez specjalny formularz (www.gov.pl/koronawirus) albo przez tradycyjną ścieżkę - lekarzy POZ.
W 1919 r. kiedy teren Puszczy Białowieskiej został włączony do Rzeczypospolitej administracja państwowa wyróżniała ludzi, którzy swoje przywiązanie do polskości potrafili pielęgnować w okresie zaborów.
W ten sposób zerwała z rytualnymi atakami „totalnej opozycji” na rzecz zdecydowanie bardziej skutecznego przekazu.
W tym roku nie będzie święcenia pokarmów w kościołach.
Ustalono bowiem, że to z nim MacKenzie była umówiona na randkę.
Bo, na przykład, jest im wygodnie.
Jaki jest plan pozostałych państw UE na wypadek weta Węgier i Polski?
Ale przez ostatnie dni nie daję rady spokojnie patrzeć na to, co wiele osób wrzuca do sieci.
Obojętną postawę wobec niego wyraża 20 proc., a 8 proc. przyznaje, że go nie zna.
I natychmiast po ogłoszeniu planu, przewodniczący Autonomii Palestyńskiej Mahmud Abbas stwierdził, że jego naród odpowiada "po tysiąckroć nie".
Unijni przywódcy porozumieli się w czwartek w sprawie wieloletniego budżetu Wspólnoty i funduszu odbudowy.
Brytyjczyk za cały wyścig zgarnął łącznie 26 punktów, bo w końcówce wyścigu udało mu się ustanowić jego najszybsze okrążenie.
Jak na razie nikt nie jest w stanie dać konkretnej odpowiedzi.
Pracujemy nad tym, aby pełna sprawność systemu została przywrócona w niedługim czasie.
Dały one początek pomnikowi „wyzwolenia”.
Ponadto 5G otworzy drogę dla innowacyjnych rozwiązań w przemyśle i produkcji: optymalizując procesy i umożliwiając zdalnie sterowanie urządzeń.
Firma jest krytykowana za sprzedaż krajom, które szpiegowały aktywistów, dziennikarzy i inne osoby.
Pozostali chłopcy mają po 6 i 10 lat.
Bistro Do Syta znajdziecie w hali targowej Feniks przy ul. Prądzyńskiego 6 - lok W02 na I piętrze.
Natomiast na terenie parafii znajdują się szczególne miejsca, w którym czczona jest pamięć zmarłych ofiar zbrodni hitlerowskich z lat 1941-44, którymi są dwa cmentarze.
Oczywiście nie w tym sensie, o którym Pan myśli, ale pracujemy nad tym, aby wykorzystywać nasze naturalne przewagi i nie tylko w obszarze przemysłu tekstylnego.
Przede wszystkim życzę zdrowia.
Jak się chronić przed koronawirusem?
Tłumy na parkingu przed M1 na Franowie.
Do prokuratury zgłosiło się blisko 1000 osób.
Elementem Tarczy będzie także udzielenie możliwości samorządom na większe zadłużanie się.
Nie wiedziałem, że jest aż tak młody, młodszy ode mnie o 11 lat.
Co więcej ograniczenie deficytu udało się zrealizować przy znacznym wzroście wydatków na wynagrodzenia, kilku koniecznych inwestycjach (.
Bilans minionego tygodnia to 18 zdarzeń zakwalifikowanych jako miejscowe zagrożenia, 4 pożary oraz 1 alarm fałszywy.
Chcielibyśmy w 2021 roku ubierać choinkę w nowej sali i móc przygotować dla Ciebie wyjątkowe podziękowanie.
I przywołuje m.in. wypowiedź opozycjonistki Ałły Gerber, obrończyni praw człowieka i członkini prezydium Rosyjskiego Kongresu Żydowskiego (któremu przez kilka lat szefował Mosze Kantor).
Rozporządzenie w tej sprawie jest aktualnie przygotowywane.
Agencja ta nie podaje jednak konkretnej liczby.
W zeszłym roku policja przechwyciła prawie 40 kilogramów piasku od francuskiej pary odwiedzającej wyspę.
Dziki nie wchodzą przecież do chlewni.
Dlaczego na jego patrona wybrano właśnie św. Klemensa, a nie któregoś z polskich świętych?
W 1998 roku po raz pierwszy przekroczono kwotę 10 mln zł, a ostateczna kwota zbiórki osiągnęła niespełna 12,5 mln zł.
Co więcej, sprawą pana Zbigniewa zajmował się prokurator Maciej Młynarczyk z Prokuratury Rejonowej Warszawa Praga-Północ, znany z szeregu innych spraw dotyczących działań, które uważa za mieszczące się w kategoriach mowy nienawiści.
Na terenie województwa lubelskiego mamy 16 nowych przypadków zakażenia koronawirusem SARS-CoV-2, potwierdzonych pozytywnymi wynikami testów laboratoryjnych.
Jej zdaniem, jest to zamach stanu „dokonywany tylko po to, aby „chronić oszustów i aferzystów”.
To specyficzna elita biegaczy szukająca granicy możliwości.
Zdajesz sobie sprawę z powagi sytuacji?
W komentarzach użytkowników portali społecznościowych przebijał ekonomizm, próby podsumowania zawartego z Microsoftem porozumienia przez proste podliczenie sumy zainwestowanych dolarów.
Fakt, Pani Izabela to autorytet – wszyscy moi znajomi czytają jej artykuły w Gazecie, bo są fachowe i bardzo aktualne.
Prokuratura ustala okoliczności śmierci małżeństwa 50-latków z Zielonej Góry, których ciała znaleziono w ich aucie nad Odrą we wsi Będów pod Zieloną Górą.
Polski Prezydent dużą część swojego wystąpienia poświęcił młodym, którzy w jego opinii nie są w stanie zrozumieć pewnych “subtelnych różnic”.
Do dnia 17 maja na terenie województwa lubelskiego potwierdzono badaniami laboratoryjnymi 401 przypadków zakażenia koronawirusem SARS-CoV-2.
Czy uda mu siê zostaæ w klubie d³u¿ej ni¿ poprzednikom.
Zadanie nie było proste, bo tam jest duży spadek, więc trzeba było zatrudnić do tego specjalistyczną firmę.
To pytanie o to, ile jeszcze ma cierpliwo¶ci.
Mo¿esz zarejestrowaæ siê i zagraæ poni¿sze kursy na Betclic.
Trzynaścioro chorych na COVID-19 zmarło w ciągu ostatniej dobry.
Daje nam wiele korzyści.
To najnowsze dane Państwowego Powiatowego Inspektora Sanitarnego w Ostrołęce.
W ujęciu m/m produkcja wzrosła o 15,1%.
Dramatyczne sceny w pociągu relacji Bohumin-Hel.
To pierwsze tego typu operacje w Polsce i jedne z nielicznych w Europie!
Truchło dzika zostało zabrane po kilkudziesięciu minutach drugim środkiem transportu.
Jak podaje "Daily Mail", 53-letni Niemiec prowadzi³ rozmowy z Manchesterem United, jednak na drodze dopiêcia tego transferu stanê³a ¿ona trenera, Ulla Klopp.
Z informacji Prezydenta Miasta Ostrołęki o sprawach bieżących za luty i marzec 2020 roku dowiadujemy się, jak wydatkowane były miejskie pieniądze w tych miesiącach.
Muzeum jest nie tylko unikatowe w skali Europy, skrywa ponad 7 tys. eksponatów i można w nim poznać mnóstwo ciekawostek związanych z „polskim złotem”.
Najpierw musi zdobyć uznanie jej despotycznego ojca, Jacka.
Jak się okazało, Dubicki obronił w tym roku zeszłoroczny tytuł.
Jeszcze będzie przepięknie!
Przypominam, że prawa ręką dudy jest PIOTROWICZ.
Ujrzeliśmy bowiem jego gwiazdę na Wschodzie i przybyliśmy oddać mu pokłon».
Jeszcze dziesięć lat temu było to ok. trzydziestu milionów metrów sześciennych, a teraz przekroczyło już czterdzieści milionów, a powierzchnia lasów specjalnie nie wzrosła!
Jeszcze trudniej było dotrzeć do kierowców uwięzionych na autostradzie.
Długość drogi w terenie zabudowanym to 9km.
Ci przedsiębiorcy, którzy potrafili odnaleźć się w nowej rzeczywistości, np. przenieśli swoje działania do kanału online, przeżywają teraz okres prosperity.
Produkcja przemysłowa w Polsce wzrosła o 0,9% r/r w lipcu 2020 r., podał unijny urząd statystyczny Eurostat.
Okazało się bowiem, że mężczyzna przetrzymuje w swoim mieszkaniu dzikie zwierzę!
Po drodze strzelał do ludzi.
Na jego polecenie przerzucono na zachód kraju dodatkowe oddziały białoruskiej armii.
Ostateczny kształt NDAA jest wynikiem długich negocjacji, które były prowadzone pomiędzy Republikanami i Demokratami.
"Od pewnego czasu jestem nagminnie atakowany (głównie w Internecie) za to, iż uważam, że słowo Murzyn nie ma pejoratywnego znaczenia.
Firma-córka P&G - Charmin - na co dzień produkująca papier toaletowa, pokazała w Las Vegas dwukołowego robota, który uratuje będącego w potrzebie właściciela.
Kto ma głosować na Prezedenta który stworzył dziurawą tarcze, pcha po trupach do wyborów.
Trudna sytuacja na granicy z Ukrainą.
Do wyników głosowania kuponowego dodaliśmy sms-y, no i czołowa dziesiątka znowu się nam zmieniła, lider jednak pozostał ten sam.
W planach realizatorki projektu mają jeszcze zajęcia 5 marca tego roku z uczniami Szkoły Podstawowej nr 15 i kilkanaście kolejnych spotkań, które potrwają do końca marca.
Gowin był pytany na wtorkowej konferencji prasowej o to, jak posłowie jego partii zamierzają głosować.
Żaden z przebadanych pracowników łódzkich przedszkoli nie ma koronawirusa.
Odniósł się także do środków przekazanych przez wojewodę na inwestycje drogowe.
Mamy wiele prac, które są pracami laboratoryjnymi (in-vitro).
Akcja się bardzo udała pod tym względem – ocenia ratownik.
Te, które zamiast podnosić rangę zabytkowego miasta, służą maksymalizacji jednorazowych zysków deweloperów, pozostawiając mieszkańców miasta i odwiedzających go gości z koniecznością obcowania z architekturą o bardzo niskiej jakości – powiedział (.
Zamek Piastowski, kamienice przylegające do ratusza, synagoga przy Stawie Zamkowym - to tylko niektóre budynki, po których nie ma już śladu w Opolu.
Nie wiedział wówczas, że za potworną zbrodnią stoi jego własny brat.
Monika Płusko-Żurawik zajmuje się organizacją protestu po polskiej stronie w Rosówku.
Kupił ją w Czechach, wychowywał od małego.
Jak podała agencja TASS, śledczy będą wnioskować o ich aresztowanie.
A 100 lat temu jak panował hiszpanka i zabiła 50-100 milionów ludzi to kto na tym zarobił.
Jakie momenty w Trójce zapadły panu szczególnie w pamięci?
Glosowanie nad ustawą o wyborach drogą korespondencyjną planowane jest w Sejmie jutro rano, ale już dziś posłowie opozycji zjeżdżają się do Sejmu.
Jak napisał, od niedzielnych wyborów będzie zależało, "czy PiS dalej będzie sobie robił z Polski własny folwark i dążył do państwa quasi-autorytarnego".
Andrzej Duda już raz podpisał umowę ze związkiem, przed ostatnimi wyborami prezydenckimi.
Wielu mieszkańców mogło obserwować strzelaninę z okien swoich mieszkań, niektórzy nagrywali to zdarzenie telefonami komórkowymi.
Pasażerowie będą zobowiązani do wypełnienia Karty Lokalizacji Podróżnego przed lądowaniem" - podaje ULC.
Według Leszczyny zakup tego typu sprzętu (także respiratorów) można sfinansować z funduszy unijnych.
Liczy się dokładnie tak samo, jak kryteria techniczne i ekonomiczne.
Za te pieniądze udało się m.in. 18 obiektów dostosować do potrzeb osób z niepełnosprawnościami, a 6 zmodernizować pod kątem zużycia energii elektrycznej lub źródeł ciepła, co spowoduje zmniejszenie emisji szkodliwych gazów cieplarnianych.
To w³a¶nie dzieñ meczowy z kibicami na trybunach przynosi³ nam du¿e zyski ze sprzeda¿y biletów, to wtedy wypracowywali¶my najwiêksze obroty w klubowym sklepie.
Dlatego gorąco zachęcamy do podzielania się krwią - zaprasza Elżbieta Puacz, dyrektor Regionalnego Centrum Krwiodawstwa i Krwiolecznictwa.
Ja bym dał pokój z łazienką, kuchnią, balkonem i kawałkiem ogródka, a tu rezydencja dla 10 rodzin.
Organizacje pozarządowe zainteresowane pozyskiwaniem środków na swoje działania mogą brać udział w organizowanych w regionie spotkaniach informacyjnych.
Był bardzo zaangażowany w pracę.
Więcej testów na koronawirusa.
Liczba zakażonych koronawirusem wzrosła do 253 - podały w piątek po południu władze tego kraju.
Otrzymała wtedy informację o 3-osobowej rodzinie, w której matka zmagająca się z problemem alkoholowym odzyskała dwie nastoletnie córki i pracę oraz o 2-osobowej rodzinie – młodej 20-letniej samotnej matce z małym synkiem.
W środę słupscy policjanci i pracownicy starostwa powiatowego wręczali maseczki spacerowiczom w Ustce.
Jak poinformował portal, prezydent poprosił swoich współpracowników, aby unikali planowania spotkań, w których biorą udział tylko heteroseksualni mężczyźni.
Wilcze szczenię trafiło do ogrodu zoologicznego w Myślęcinku po interwencji, jaką na początku lipca pod Inowrocławiem przeprowadzili członkowie Stowarzyszenia dla Natury „Wilk”.
Horoszkiewicz jednak tego symbolicznego mordu dokonanego na polskiej pamięci narodowej długo nie rozgłaszał.
A jakie Pan ma argumenty?
Przypominamy, że w sobotę, 15 sierpnia, w wieku 64 lat, zmarł Marek Zaradniak.
Inwestycje w Poznaniu: Mieszkańcy Sołacza od 20 lat walczą o drogę.
A żarcie to skąd bierzesz?
Z jednej strony to się bardzo mocno przełoży na wzrosty budżetów.
Za rozbudowę "Promyka" będzie odpowiedzialna firma Zakład Budowlano- Remontowy Maciej Jakuboszczak.
Prawdopodobnie naciski szefów szpitali, przy jednoczesnym braku środków ochrony przed koronawirusem, zmuszają pracowników służby medycznej w Rosji do desperackich kroków.
Hippolyte Mège-Mouriès (twórca ulepszonych metod przemiału mąki i metody konserwowania owoców i warzyw, 1817-1880) opatentował margarynę – wówczas z łoju wołowego – opracowaną na konkurs ogłoszony przez cesarza Napoleona III.
Jak siê okazuje, karetkê i policjê kobieta wezwa³a nie ze wzglêdu na gorsze samopoczucie.
Wszyscy ze sobą negocjujecie bez końca, jak zrobić wybory 10 maja, a nie tego oczekują Polacy.
Największa lubuska elektrownia jest jednocześnie najstarszą w Polsce elektrownią szczytowo-pompową.
"Uderzył w bariery i stanął w płomieniach".
Czyżby czekało nas połączenie meta-humoru w stylu "" z komedią prawniczą w stylu "
Bydgoski policjant, posługując się „fake” kontem na Facebooku, nie kryje radości z tego, co spotka Michała Sz.
Proboszcz podkreśla jednak, że parafia znalazła się teraz w szczególnie trudnej sytuacji finansowej.
Po prostu, by potruchtać przez 90 minut.
"Ustaliliśmy, że potrzebne jest następne spotkanie"
Samochód marki Koenigsegg Zobacz kolejne zdjęcia.
T, a pojazd przekazali osobie wskazanej.
Minister finansów Tadeusz Kościński zapowiadał na początku lipca, że projekt nowelizacji budżetu na 2020 r. zostanie przedstawiony w najbliższych tygodniach.
Nowe obostrzenia w Polsce!
Doskonale rozumieją pojęcie nauczania hybrydowego oraz, w przeciwieństwie do części społeczeństwa, znają język polski, więc "uczniowie nie będą pokrzywdzone".
Poinformowano także o śmierci siedmiu osób.
Propozycja dotyczy dzieci urodzonych w 2015 r., które miałyby uczęszczać do oddziału przedszkolnego w nowym roku szkolnym.
Prawie 700 zaawansowanych systemów uzbrojenia zostanie zaprezentowanych na statycznych i dynamicznych pokazach na forum Army-2020.
Według nieoficjalnych doniesień przyczyną odejścia Żmijewskiego z serialu były zbyt niskie zarobki aktora.
Wtedy porażkę z Karabachem FK można było uznać za kompromitację.
Odwiedzający proszeni są o zachowanie wszystkich wymaganych środków ostrożności i rekomendacji związanych z COVID-19.
Wyniki, jakie uzyskają, będą mieć istotne znaczenie podczas rekrutacji do szkół średnich, która już ruszyła.
Pompeo oznajmił, że "jeśli te doniesienia okażą się trafne, Stany Zjednoczone poprą wezwanie UE do przeprowadzenia wszechstronnego dochodzenia i są gotowe pomóc w tych wysiłkach".
Z kolei tym osobom, które wolą połączyć wypoczynek na plaży z przejażdżką rowerową po lesie, polecamy kąpielisko Balaton w Wodzisławiu Śląskim.
Wkrótce okazuje się, że krainie grozi zagłada i tylko bohater może jej zapobiec.
Oferty w postępowaniu można składać do 10 czerwca.
Wszystko przerzucali ręcznie.
Kiedy odpowiedzi, kiedy wyniki 6.05.
Nie dosyæ, ¿e g³upia, to jeszcze nawet biæ siê nie umie.
Tym rozgrzewającym się bokserem był Grzegorz Proksa, ówczesny młodzieżowy mistrz świata.
W razie prowadzenia ognia przez przeciwnika, pojazd może być wykorzystywany jako osłona dla wycofujących się wojsk lub ewakuowania rannych.
Jest dokladnie tak jak piszesz!
Pytanie 2: Co Polska chce osiągnąć?
Gwałtowny wzrost aktywności deweloperów – tak wyglądał czerwiec na rynku nieruchomości w Polsce.
W¶ród nich znale¼li siê m.in: Gareth Bale, James Rodriguez, Luka Modriæ, Luka Joviæ czy Mariano.
Jesteśmy w stałym kontakcie z Ministerstwem Infrastruktury, Wojewodą Małopolskim i jednostkami Głównego Inspektoratu Sanitarnego oraz Urzędem Lotnictwa Cywilnego - informuje Natalia Vince, rzecznik prasowy Kraków Airport.
Rok temu wartość wskaźnika wynosiła 30,6 pkt.
Z jego opracowania pt. „Nazwy miejscowe powiatu lubawskiego”, dowiadujemy się, że rzeka Drwęca jest imiesłowem, wyrażającym bystry, rwący prąd rzeki, którego możemy doświadczyć w tzw. miejscach erozyjnych rzeki jak np. w Nowym Mieście Lubawskim.
Na takim rozwiązaniu sprawy szczególnie zależy prezydentowi Ukrainy Wołodymirowi Zełenskiemu, który stał się wbrew własnej woli bohaterem procesu o impeachment Donalda Trumpa.
Clutch to pokonanie wszystkich przeciwników, w sytuacji, gdy jeste¶my jedynym ¿yj±cym zawodnikiem w naszej dru¿ynie.
Obok zwłok leżała torebka z pieniędzmi.
Jeszcze ostrzej wypowiedział się na ten temat Włodzimierz Czarzasty w Polsat News.
Prezydent nie zdementował tych informacji.
Odniosła się do odmiennych reakcji między innymi na "strajk przedsiębiorców" w Warszawie i spotkania prezydenta Andrzeja Dudy z mieszkańcami mazowieckich miejscowości.
Na przykład nie kupujemy wody w plastikowych opakowaniach.
Nie można więc lekceważyć opinii zespołu naukowców z tej uczelni.
W MZK, na serwisie tam już dużo miejsca się robi.
Jak informuje katowicki Zakład Zieleni Miejskiej (to jednostka podległa miastu, która opiekuje się miejskimi parkami) na swoim Facebooku, w minionych dniach coraz częściej w parku zauważane są szkody spowodowane przez dziki.
W środę odbyła się premiera kolejnego – przygotowanego w jej ramach – poradnika dla rodziców „Sexting i nagie zdjęcia.
Wynik przekraczający 38 st. C może stać się podstawą do odmowy wpuszczenia na pokład.
Przedstawiamy spis obwieszczeń o licytacjach komorniczych z całej Polski zebrany przez Licytacje.
Amerykańska agencja kosmiczna NASA pracuje z urządzeniami Zortrax przy prototypowaniu sprzętów dla astronautów odbywających misje na Międzynarodowej Stacji Kosmicznej.
Jak informuje policja w zdarzeniu uczestniczyły trzy samochody.
Jak ustalili funkcjonariusze, mężczyzna podejrzany o okradanie placówek medycznych na terenie Warszawy, miał umawiać się na kilka wizyt dziennie do różnych specjalistów.
No debil jesteś i tyle.
Skoro Duńczyk jest gotowy do gry, to kto w hierarchii trenera jest drugim zawodnikiem Paweł Tomczyk czy Timur Żamaletdinow, który w Mielcu zdobył gola?
"Strategia przeciwdziałania rozprzestrzenianiu się koronawirusa była właściwa"
Jednocześnie Ministerstwo Zdrowia zapewniło, że ich stan jest dobry.
Oprócz oświetlenia na otwartym dla kierowców odcinku F autostrady A1 (obwodnica Częstochowy) trwa również montaż barier ochronnych, ekranów dźwiękochłonnych.
Jak dodał, wydobyte rzeczy osobiste ofiary jednoznacznie wskazują na to, że była to kobieta.
Mądre i bezpieczne kino, gwarantujące dobrą zabawę i inspirujące do rozmowy, to od zawsze znak rozpoznawczy Międzynarodowego Festiwalu Filmowego Kino Dzieci.
Gdy widzisz taką postać, nie musisz mieć skrupułów, naciskając spust.
W wypadku zginął 35-letni mężczyzna.
Opowie w nim o wydarzeniach z lat 70. ubiegłego wieku, które doprowadziły do wykreślenia homoseksualizmu z listy chorób psychicznych.
Twoje zgłoszenie mailowe będzie przeanalizowane i będą podjęte stosowne działania”
Jedna gmina, dwa pałace.
Właścicielka powinna poinformować dentystów, że mają wykonywać polecenia kierowniczki, i określić, jakie będą skutki ich niewykonania.
Drugie miejsce zajął Andrzej Duda, a trzeci wynik osiągnął Szymon Hołownia.
Jak jednak mówią władze miasta, badania pracowników tych placówek nie są planowane.
Chcemy wyciąć to wycinamy i co nam zrobicie?
To znaczy, że zaczynamy być trochę jak jeden kraj, bo mamy już wspólny pieniądz – tłumaczy poseł Belka.
Wówczas Polacy powiedzieli „dość”
Wprowadzona będzie także godzina policyjna - Czesi nie będą mogli wychodzić z domów w godzinach 23-5.
Nie dowiedzieliśmy się czy w końcu był na coś chory czy był normalnym przypadkiem chorego z urojenia.
Jak dodał, zabezpieczenie odbywa się we współpracy żołnierzy i służb podległych MSWiA.
Burmistrz Lubonia zaznaczyła, że obecnie pozostaje w izolacji domowej i czuje się dobrze.
Indywidualny trening napastnika mia³ trwaæ niespe³na 40 minut.
Bardzo podoba mi się jedność i solidarność państw członkowskich UE.
Borzęcki miał 68 lat.
Czyli patrząc na koszty dla firmy, to jaki wariant może okazać się optymalny?
Prywatne oceny i pogl niezbywalnym prawem, zagwarantowanym w Konstytucji – napisali Demokraci.
Teraz temat wrócił.
Tragiczny wypadek w Rusinowie.
Dlatego do tej grupy zaliczane są także na tym poziomie matematyka, język polski i języki obce, które są obowiązkowe na poziomie podstawowym.
Poza tym to doświadczenie otwiera nas na siebie samego i na Pana Boga.
Jak to możliwe, że mężczyzna, który z zimną krwią odebrał życie ciężarnej żonie, a potem zamordował ich dwie małe córeczki, teraz ma grono wielbicielek?
Lider Fideszu przed dwoma laty brał udział w konwencjach wyborczych SDS-u, a biznesmeni związani z węgierską władzą finansują media sprzyjające słoweńskiej prawicy.
W 2015 roku, z powodu złego stanu technicznego, „Fala” została zamknięta.
Były w dwóch walizkach.
Mierzono nam temperaturę, przeprowadzono wywiad.
Niemniej takie zachowanie jest nie do zaakceptowania w ¶wiecie biznesu i nie wyobra¿am sobie dalszej wspó³pracy z nim.
Wcześniej w grudniu Ontario Secondary School Teacher’s Federation (OSSTF) wysłała list otwarty do rządu Ontario i Toronto Public Health wzywając do przedłużenia bezobjawowych testów na COVID-19 i do zamknięcia szkół przez pierwsze dwa tygodnie stycznia.
Myślę, że po stronie sztabu Rafała Trzaskowskiego nie było większych wpadek.
Zarząd MZK Sp. z o.o. w Zamościu.
Znam osobiście takich, którzy starają się być w stałym kontakcie ze mną lub mieszkańcami gminy, ale są tacy, którzy niestety nas nie odwiedzają.
Co byś powiedział młodszym kolegom i koleżankom, którzy w takiej sytuacji słyszą na przykład: "szkoła ma być apolityczna"?
W poniedziałek ustawą ma się zajmować Senat.
We wtorek po południu w stolicy Libanu, Bejrucie, doszło do potężnej eksplozji w rejonie tamtejszego portu morskiego.
Ach ta Hameryka, dziki i okrutny to kraj.
Zamiast kwalifikacji (do zawodów zgłosiło się tylko 46. skoczków) TVP, które produkuje sygnał z Wisły, zdecydowało się na zorganizowanie zawodów o Puchar TVP Sport, by urozmaicić transmisję z piątkowych skoków.
We wtorek miał bardzo wysoką gorączkę, jego stan na tyle się pogorszył, że wymagał interwencji lekarskiej.
Wystêpuje, kiedy mamy spadek energii, obni¿ony nastrój, ale równie¿ spowolnienie psychoruchowe, mniejsze zainteresowanie przyjemno¶ciami, które do tej pory nas cieszy³y, problem ze snem, spadek masy cia³a.
Kiedy wreszcie znikną umowy śmieciowe, jako najbardziej niesprawiedliwe zjawisko społeczne w Polsce po 89 roku i kiedy wreszcie zniknie pośrednictwo pracy, które na rynku pracy tworzy już prawdziwą zorganizowaną grupę przestępczą?
Od 27 kwietnia wracają w Poznaniu egzaminy na prawo jazdy.
W sprawie przesłuchano już pierwszych świadków - personel szpitala i członków rodziny.
Film zadebiutował na pierwszym miejscu box-office'u w Wielkiej Brytanii (4,4 mln), Francji (3,3 mln), Hiszpanii (1,9 mln), Meksyku (3 mln) i Brazylii (1,1 mln).
Jego kariera filmowa rozpoczęła się jeszcze w Rosji gdzie zdobył nagrodę za dokument filmowy o mieście Kazań, stolicy Republiki Tatarstanu.
Jak donosi niemiecki "Kicker", Barcelona i Juventus s± zainteresowane pozyskaniem Roberta Lewandowskiego.
Księgarnia fundacji "Nasza Przyszłość" jakiś czas temu zaczęła sprzedawać maski ochronne i przyłbicę.
Dwóch pracowników GRH ma koronawirusa.
W piątek w Stanach Zjednoczonych odnotowano spadek dziennej liczby zgonów.
A to bardzo ważne, by usiąść przy jednym stole i umieć powiedzieć o tym, że denerwuje mnie właśnie to czy tamto.
Przypomnijmy: plaża nad Głębokim to popularne, piękne miejsce, które jednak ma swój problem.
Po wyborach, w Gdyni, Trzaskowski zapowiedział, że podejmuje się “stworzenia ruchu obywatelskiego, razem z samorządami, organizacjami pozarządowymi, z ludźmi dobrej woli, by bronić społeczeństwa obywatelskiego”.
No nic,Kawa ma jeszcze prawie pó³ roku ¿eby co¶ uskrobaæ,bo w lipcu Jurmala (gdzie w tej formie nie ma co marzyæ o powtórce z ub. roku) i przewidywany spadek do trzeciej setki.
Bansko okazało się jednym z czołowych bułgarskich kurortów.
To inwestycja, w której rezultacie powstała jezdnia z kostki betonowej, zbudowana została kanalizacja deszczowa wraz ze studniami rewizyjnymi i wpustami ulicznymi.
Kto jest organizatorem przetargu?
By³ taki gwiazdorek na pó³ sezonu w Mediolanie.
Jak ta jedność, o której mówimy, jest ważna dla środowiska, pokazuje fakt, że po tym, co się stało, dotarli tu z całego świata wszyscy najważniejsi polscy filmowcy.
Do przetargu stanęło trzech chętnych, oprócz wspomnianego, zwycięskiego konsorcjum z Trójmiasta i okolic, także firma Warbud z Warszawy oraz lokalna Hydrobud z Ustronia Morskiego.
Sladem jednak krajów zachodnich mamy w Polsce ppk, które jest dobrym narzędziem do oszczędzania przy minimum kosztów.
Obserwowana już od pewnego czasu siła brytyjskiej waluty, w zestawieniu z korzystnym układem sił na wykresie GBP/PLN, otwiera drogę do ataku na barierę 5,0 zł jeszcze w tym tygodniu.
Nie ukrywajmy, że właścicielowi tego auta podobało się, że zachwycam się jego samochodem.
A Michał słyszał, że jest nowym Messim?
Opublikowane dzisiaj, 16 kwietnia zarządzenie, określa zasady prowadzenia sezonowej działalności handlowo usługowo i rekreacyjnej od 1 marca do 31 grudnia 2020 roku.
W segmencie B2C Grupa PBKM w 2019 roku pozyskała 25 804 nowych próbek krwi pępowinowej lub tkanek, co oznacza wzrost o 19% w porównaniu rok do roku.
Były wyburzane pod galerię, bloki, ulice.
Chodzi o zespól czterech amerykańskich niszczycieli stacjnujących w bazie Rota w Hiszpanii, przydzielonych do Task Force 65, wspierających system amerykańskiej obrony przeciwrakietowej.
Pobieraj¹ wymazy, pomagaj¹ chorym w izolatoriach, wspieraj¹ opiekê nad pensjonariuszami w domach pomocy spo³ecznej oraz policjê w monitorowaniu przestrzegania kwarantanny i ocenie ich potrzeb.
Jej zdaniem, energiczna muzyka, odtwarzana w tramwaju może mieć zbawienny wpływ na dalszą część dnia.
Natomiast to, że jest byłym posłem (PiS – red.), to jest dodatkowy argument za tym, żeby jego kompetencje traktować poważnie.
Dla mnie - cz³owieka, który od dziecka uprawia³ sport - to by³ koniec.
Jak czytamy na łamach „Rz”, nie jest jednocześnie przesądzone, że wysokie ceny pszenicy przełożą się na wzrost cen w piekarniach, m.in. z powodu tańszego paliwa oraz spodziewanej sprzedaży zapasów pszenicy z Agencji Rezerw Materiałowych.
W szpitalach zmarło 28 596 osób, z czego 27 maja poinformowano o 67 nowych przypadkach.
Sytuację można rozpatrzyć na przykładzie VAT-u.
Jedne rozdają pieniądze, inne lodówki czy mieszkania, jeszcze inne zachęcają do próby rodzicielstwa z pomocą dziecka-robota.
Kuciak i Kusznirova zginęli 21 lutego 2018 roku w miejscowości Velka Macza, w kraju (województwie) trnawskim na południowym zachodzie Słowacji.
Do chwili obecnej nie powrócił i nie nawiązał kontaktu z bliskimi.
Kwiaty i coś jeszcze.
Na targowisku przy ul. Dworaka handel kwitnie w niedziele i stoiska są oblężone.
Zabetonowano pokrywę, żeby uniemożliwić ponowne jej otwarcie.
Kiedy się Pan Szumowski rozliczy z respiratorów i blisko 60 mln zł?
W Krasnobrodzie to światła na ulicy powinny się palić całą noc, a nie być gaszone po północy.
I będziemy wszyscy razem, nawet jeśli tak naprawdę w tym roku nie będziemy.
Otrzymaliśmy też nagrania ze skrzyżowania ulic Wyszyńskiego i Szczytnickiej (okolice katedry na Ostrowie Tumskim), na których widać, jak grupka zamaskowanych, ubranych na czarno mężczyzn atakuje manifestantów.
W klasyfikacji konkursu wyprzedził go jedynie Kubacki (128 m), który miał dużą zaliczkę punktową po pierwszej próbie.
Odwołujemy wszystkie wydarzenia kwietniowe i majowe.
Tam zderzył się z prawidłowo jadącym busem i zatrzymał się w przydrożnym rowie.
W związku z pogarszającą się sytuacją epidemiczną w Hiszpanii lekarze będą musieli decydować kogo kierować na oddziały intensywnej terapii, a kogo nie.
Skąd u Ciebie ta nienawiść?
Od 1 czerwca ruszył remont kanalizacji sanitarnej biegnącej pod ulicą Krakowską.
Podejrzewam, ¿e ta s³aba gra wziê³a siê z braków kondycyjnych, bo w tym meczu Jerzy ju¿ ledwo chodzi³ i widaæ by³o, ¿e z ulg± przyj±³ koniec pojedynku.
Fałszywe alarmy o bombach w różnych obiektach zdarzają się niestety w całym kraju.
Do tej pory skupiałem się na medioznawstwie.
S-400 „Triumf” to zaawansowany system pocisków przeciwlotniczych dalekiego zasięgu, który wszedł do służby w Rosji w 2007 roku.
Jeżeli jesteśmy osobami z grupy ryzyka ciężkiego przebiegu COVID-19 powinniśmy nasze uczestnictwo jeżeli nie zawiesić to ograniczyć tylko do początkowej części uroczystości, z zachowaniem wszystkich środków ostrożności.
Zarzutów co do tego kraju jest wiele: to monarchia absolutna oparta o islam, osoby homoseksualne s± ¶cigane, wiê¼niowie torturowani.
Oprócz urzędującego prezydenta Andrzeja Dudy i Małgorzaty Kidawy-Błońskiej, start ogłosili również m.in. Robert Biedroń, Szymon Hołownia, Władysław Kosiniak-Kamysz czy Krzysztof Bosak.
Dziennik zwraca uwagę, że resort zdrowia informuje, że remdesivir jest sprowadzany do Polski z przetargów unijnych.
Bolało mnie całe ciało.
Nie zatrzymamy ich.
Za kwadrans Szkiełko, więc szykujemy kawkę, ciastko i szlugi.
Jak informuje ministerstwo, obecnie rozporządzenie wprowadzające na terytorium kraju zawiera katalog branż, które mogą prowadzić działalność w galeriach handlowych.
Droga przez kilka godzin była zablokowana.
Ile pacjentów z koronawirusem przebywa obecnie w szpitalu w Zielonej Górze?
Ten moment moadnie 15 listopada.
Jest to kolejny przykład skrajnie nieodpowiedzialnego zachowania.
Joe Biden wybrany przez Kolegium Elektorów na prezydenta: “Kolejny raz rządy prawa, nasza konstytucja i wola narodu zwyciężyły”
Z okazji urodzin Mamo składam Ci moc życzeń: uśmiechu, zdrowia, radości, mnóstwa prezentów i gości, przyjaźni wielkich i małych, wielu przygód niebywałych i uśmiechu wesołego i wszystkiego, wszystkiego najlepszego!
Wynik pozytywny lub wątpliwy stwierdziliśmy u 132 osób.
To może oznaczać tylko tyle, że w chwili pobrania próbki wirus nie rozgościł się w organizmie.
Główny lekarz sanitarny Ukrainy Wiktor Laszko poinformował o znalezieniu możliwości przechowywania szczepionek na koronawirusa w temperaturze -80°C.
Z cyku: "to nam siê nale¿a³o".
"Wiceminister edukacji przekazał, że uczniowie nie wrócą już w tym roku szkolnym na zajęcia.
Nie sądziłem, że ma takie poglądy.
W laboratorium COVID-19, które działa w lubelskiej stacji krwiodawstwa, pracuje łącznie sześciu diagnostów.
Wcześniej trenował także Southampton i Espanyol, więc A byłaby dla niego nowym kierunkiem.
Liczymy, że w III kw. to będzie z powrotem powolny wzrost” – powiedział prezes.
Je¶li jednak Mateusz chce takiej walki, to uwa¿am, ¿e powinien walczyæ w kategorii do 66 kg, czyli naturalnej dla Francuza.
Zagra³ w niej dopiero po raz czwarty, pojawi³ siê na murawie w drugiej po³owie.
Warto to regularnie sprawdzać.
Grupa małp zaatakowała indyjskiego pracownika służby medycznej, który niósł próbki krwi do badań.
Juergen Klopp móg³ obj±æ inny klub.
I już parę miesięcy później doszło u nich do pierwszego zalania.
Do soboty, 20 czerwca, za produkty zapłacić można o połowę mniej.
Nie ma kuratorów, nie ma podstawy programowej.
Tego samego dnia na ulicach Warszawy odbył się "strajk przedsiębiorców".
Wszystkie kraje świata walczą o spowolnienie dynamiki wzrostu liczby zachorowań, o to, by liczba poważnie chorych pacjentów rosła stopniowo, a system opieki zdrowotnej radził sobie z problemem.
Interesowała mnie jedynie ich pracowitość i kreatywność w realizacji konkretnych projektów.
Reprezentanci UKS Clan Ostrołęka w miniony weekend wzięli udział w zawodach kontrolnych WMOZLA w Warszawie.
Charakterystyczne dla tego stylu są na przykład żyrandole z dużych, ozdobnych żarówek, czy też połączenia surowego metalu z eleganckimi barwami złota.
Parę rzecz się wcześniej wydarzyło.
Śledczy przekazali, że wśród ośmiorga pasażerów znajdowali się obywatele USA, Kanady i Filipin.
Od drugiego testu muszą minąć minimum dwa tygodnie.
Jeżeli jednak ktoś byłby zakwaterowany, to w mojej ocenie takiego roszczenia odszkodowawczego do hotelu podnosić nie może, bo hotel zasłoni się absolutnie kwestią tego rozporządzenia.
Produkcja energii elektrycznej brutto: 783 GWh (wobec 827 GWh w III kwartale 2019 roku).
Każdy wie, kim jest Pinokio – czy to za sprawą Disneya, innych ekranizacji czy też ilustracji książkowych, które zawsze towarzyszą lekturze.
Kierowca autobusu nie miał maseczki zakrywającej usta i nos.
Czyje interesy bo nie POLSKIE reprezentuje ten rząd.
Teoretycznie ma wejść w życie od 1 kwietnia, ale zapisy uchwalonego rządowego projektu każą sądzić, że dostęp do pomocy będzie obwarowany wymogami biurokratycznymi, których drobny biznes nie uniesie.
Jakościowe tkaniny na wyciągnięcie ręki.
Np. w UPC (ale nie tylko) nawet całkowite wyłączenie modemu na 24 h nie gwarantuje uzyskania nowego IP.
Ostatecznie sąd był dla niego łagodniejszy.
Taka jest większość Polaków, która chce normalności i zdrowego rozsądku” – powiedział.
Naszym zadaniem, jako państwa demokratycznego, jest zapewnienie tym ludziom wycofania się do bezpiecznej przestrzeni” – napisał w oświadczeniu Paluckas.
W tej grupie były 44 osoby ewakuowane do USA z wycieczkowca Diamond Princess i trzy osoby przybyłe z miasta Wuhan.
Na których drogach w województwie lubuskim prowadzone są dzisiaj (13.08.2020) roboty drogowe?
Docelowo, jak zapowiada NFZ, będzie ich blisko 150. Zaczną działać jeszcze w tym tygodniu.
Jak wynika z informacji przekazywanych przez komendę wojewódzką straży pożarnej w Gdańsku, do wypadku doszło przed godziną 15. - Doszło do zderzenia autobusu i samochodu osobowego.
Do wypadku doszło po godzinie 13 w miejscowości Studzieniec, dwieście metrów za granicą z Sierpcem.
Sam wtedy podjął decyzję o zrzeczeniu się immunitetu parlamentarzysty, a później, to już wiemy - skomentował w Radiu ZET Karczewski.
Na ekspozycji Skarby epoki Piastów zobaczymy też m.in. średniowieczne insygnia władzy świeckiej tj: Włócznię św. Maurycego wraz ze Szczerbcem (użytym podczas łokietkowej koronacji).
Body wrapping jest pomocny w redukcji cellulitu, jednak powinniœmy oprócz niego zadbaæ o dietê i æwiczenia, jeœli zale¿y nam na znacznych i trwa³ych efektach.
Senatorowie opowiedzieli się również za przyznaniem 20 miliardów złotych na ochronę zdrowia ze środków Unii Europejskiej.
Horoskop na piątek 18 września dla Wagi mówi, że nawet wtedy, jeśli niektóre z nich będą nieco szalone.
Tam kobiecie został zrobiony test PCL na koronawirusa, który wyszedł pozytywny.
Najwięcej z nich zanotowano na terenie województw: małopolskiego (193), śląskiego (153), mazowieckiego (150), wielkopolskiego (81).
Widać, że najlepszy podział od wielu lat, jeśli kiedyś był lepszy?
Rozpoznajesz mężczyzn na zdjęciach?
Pewnie inni wójtowie chcą stanąć po nagrodę w kategorii samorządności czy inwestycji.
"Dziś rano w wieku 94 lat zmarł Józef Wiłkomirski – wielki artysta, patriota, społecznik, człowiek kultury, twórca Filharmonii Sudeckiej, Zasłużony dla Miasta Wałbrzycha, Wielki Człowiek.
To ja muszę ustalać zasady, decydować i tłumaczyć się z ograniczeń.
W 20 meczach zawieszonego obecnie sezonu napastnik Borussii strzeli³ 34 gole, poprawiaj±c 15-letni rekord Haluka Turkeriego.
Udział w warsztatach nie byłby możliwy, gdyby nie wsparcie Gubińskich Łużyczanek.
Rozwiał je słynny prezydent tego uniwersytetu Theodore Hesburgh, którego interesowała jakość publikacji polskiego uczonego, a nie jego konfesja.
Czy klub sportowy na Okęciu straci część terenu?
Cena wywoławcza to 10 mln złotych.
Był ostatnim żyjącym I sekretarzem Komitetu Centralnego Polskiej Zjednoczonej Partii Robotniczej.
Od tego dnia dostępnych będzie ponad 30 wypożyczalni miejskich rowerów, przy których znajdziemy kilkset jednośladów.
Zajął się też gruntownym remontem kościoła.
Ślub Beatrycze i Edoardo Mapellego Mozziego, potentata na rynku nieruchomości o angielsko-włoskich korzeniach, odbył się w piątek o godzinie 11 w Kaplicy Królewskiej Wszystkich Świętych w Royal Lodge.
I tylko dlatego sami wybraliśmy się do sklepu.
Z powodu kontuzji przeciwko mistrzom Niemiec na pewno nie zagraj± N'Golo Kante, Callum Hudson-Odoi oraz Christian Pulisic.
W wielu krajach przeprowadzono liczne badania.
Specjaliści chorób zakaźnych i epidemiolodzy zauważyli, że jako samodzielny objaw może wystąpić uczucie zimna lub dreszcze.
Tym razem wpadło mi w oko coś innego.
Pora¿ki i spadek wkalkulowane w ow± budowê.
Nie wiadomo na razie, dlaczego tramwaj wypadł w torów.
Prawdopodobnie słowa „pani jest tylko pielęgniarką” ubodły ich adresatkę.
Sprawdź pełną listę produktów spożywczych, które w tym tygodniu Biedronka oferuje w obniżonej cenie.
Następne mecze rundy zasadniczej będą rozgrywane w kolejności zgodnej z dotychczasowymi założeniami terminarzowymi.
Informację o takiej decyzji udostępniły władze uczelni na swojej stronie internetowej.
U rodziców tak, ale w domu to już różnie.
Studiował w diecezjalnym seminarium w Wilnie oraz na Akademii Wileńskiej, gdzie uzyskał tytuł doktora teologii.
Polacy wracają z saksów.
O tej porze wielu studentów już miało mieszkania na październik.
Trener zwróci³ mi uwagê, ¿e powinienem do niego podej¶æ z³apaæ za kark i zapytaæ dlaczego nie dogra³ mi pi³ki?
Ligi Mistrzów w Warszawie nie będzie, ale wciąż może być Liga Europy.
Marię przeżyły jej córki Agnieszka, Ewa i ja oraz jej wnuki Leon, Halina i Emil.
W piątek janowscy policjanci zatrzymali domniemanego sprawcę zdarzenia.
Prezesem będzie Adrian Rudawski, a jego zastępcą dyrektor SMS Resovia, Maciej Bajorek.
Jezuita uważa, że niemożność wyspowiadania się przez elektroniczne środki komunikacji nie wynika z istoty sakramentu pokuty, ale z dyscypliny jego sprawowania, która Kościół może zmienić.
Najwięksi eksporterzy surowca będą dyskutować o sytuacji na światowym rynku paliw i analizować dalsze scenariusze dotyczące produkcji surowca.
Ogłoszenie częściowych wyników jeszcze w trakcie głosowania nie zdarzało się w Rosji nigdy wcześniej.
Jeżeli ludzie sobie nie zdadzą z tego sprawy, to naprawdę będzie bardzo źle i będzie gorzej niż we Włoszech.
W najbliższym czasie w wojewódzwie lubuskim zaplanowanych jest 16 imprez masowych.
Ostatnie wyścigi były popisem obu załóg.
W sobotę 30 maja z przystani klubu żeglarskiego Horn na Bagrach wyruszyła na wodę cała armada większych i mniejszych żaglówek.
Pod bezpłatnym numerem telefonu 800-100-102 wszystkie osoby, które potrzebują wsparcia psychologicznego, mogą uzyskać profesjonalną pomoc doświadczonych psychologów.
To jeden z najwiêkszych pechowców, bo wiêzad³o krzy¿owe w kolanie uszkodzi³ w trakcie treningu tu¿ przed powrotem ligi.
Piąta Flota USA, która monitoruje ten region, nie odpowiedziała na razie na prośbę o komentarz - podała agencja AP.
Ich bohaterska praca pomaga nam walczyć z epidemią, ale u wielu z nich wykrywa się zakażenia.
Madryt, lata 20. Cztery kobiety z krajowej centrali telefonicznej uczą się pracy w nowoczesnym miejscu, szukając przy tym miłości i przyjaźni.
Policjanci ustalili, że jest to 60-letni mieszkaniec gminy Grodziec.
Zwolnienie dotyczy przychodów uzyskiwanych do wysokości 85 528 zł.
Więcej znajomych twarzy w "Matriksie 4"?
Podczas trwającego ostatnie miesiące remontu wymieniono 300 m.kw. dachówek, a prace kosztowały 400 tysięcy złotych.
Rekonstrukcja jest to sposób na wychowywanie młodszego pokolenia w duchu wartości narodowych lub też – w tym konkretnym wypadku – promocji historii Wileńszczyzny.
Punktem wyjścia do tego jak może wyglądać aleja Róż jest zdjęcie Henryka Hermanowicza z lat 60., które przedstawia mężczyznę siedzącego na ławce na alei Róż.
Sprawa w czwartek trafiła na wokandę.
Pogotowie opiekuńcze nie jest dla nich dobrym miejscem.
Żłobek Miejski nr 1 "Słoneczko" w Bydgoszczy został zamknięty - taką decyzję podjął sanepid, po tym jak u jednej z opiekunek stwierdzono pozytywny wynik testu na koronawirusa.
Europejski model ECMWF prognozuje, że luty będzie poniżej normy opadowej w Polsce.
Zidane’owi uda³o siê pobudziæ ca³± dru¿ynê, ale i odbudowaæ kilku zawodników.
Na jego realizację potrzeba ponad 237 tys. zł.
Gdzie i kiedy sprawdzić wyniki egzaminu ósmoklasisty 2020?
Prezes zarządu w rozmowie z naszą redakcją poinformował, że część personelu z powodu zamknięcia szkół i przedszkoli jest na świadczeniach opiekuńczych, a część na zwolnieniach lekarskich.
Bayer Leverkusen bliżej Ligi Mistrzów.
Hołownia zapowiada założenie stowarzyszenia i głosowanie.
Do tego będziemy potrzebiwać filtr, oświetlenie, grzałkę, kamyczki lub substrat na dno, a także dekoracje, roślinki i rybki.
Ma bardzo dużo jakości, ale ten mecz to jeszcze nie był jej szczyt - powiedział trener Bayernu Monachium, Hansi Flick cytowany przez goal.com.
Z kolei Infantino brzmi jak infantylny podlotek, tzn. gada zupe³nie od rzeczy.
Ex-posłanka PiS Bernadeta Krynicka, choć sama ma chore dziecko, wypowiadała się o protestujących brutalnie, bez cienia empatii.
Gdzie Polacy chcą odpoczywać w tym roku?
Przyklejone są na wazonie do kwiatów, oparte o szklankę.
Ło panie… jak on to liczy, z jak on to określił wydumanej liczby zarażonych, którą sobie potencjalnie określa?
To będą transferowe hity w lidze żużlowej?
Zgodnie z zarządzeniem wydanym we wtorek, 27 października, odwołane zostały wszystkie rozprawy i posiedzenia.
Quique Setien postawi³ na Rakiticia tak¿e w sk³adzie na wygrany 2:0 mecz z Leganes we wtorek.
Pisarka jest mamą 16-letniego syna.
Myślę, że nastąpi wzmożona praca i pełna mobilizacja do powrotu.
Na 19 sierpnia marszałek Jarosław Stawiarski zwołał Wojewódzką Radę Dialogu Społecznego.
Nikt nie powiedział, że kiedyś taka sytuacja nie może nastąpić w Polsce.
Można więc wątpić, czy biorąc pod uwagę dane dotyczące śmiertelności, możemy uznać szwedzkie podejście do walki z epidemią jako historię sukcesu.
Piątkowe uroczystości zorganizowane z niżańskim garnizonie miały wyjątkowy charakter.
Nie oznacza to jednak, że już teraz możemy skorzystać z nowego świadczenia.
Dyrektor Centrum Pediatrii dr Andrzej Siwiec specjalnie zamówił badanie próbki od podejrzanej o zakażenie koronawirusem w prywatnej placówce, żeby było szybciej.
Najwyraźniej kontrowersyjnemu politykowi udało się przejąć elektorat innych ugrupowań liberalno-konserwatywnej opozycji.
Na tym polu nie ma miêdzy nami wci±¿ porozumienia.
Po wyczerpaniu wszelkich moci wsparcia i pomocy dla rodziny pracownicy specjalni w porozumieniu z asystentamid zawsze daje rodzicom szansumaczy, „nie ma jak w domu”.
Przyznał zarazem, że pretekstem do czwartkowej konferencji prasowej lewicy było jego zapytanie do prezydentem na Twitterze.
Kłęby czarnego dymu nad miastem.
W czasie II wojny światowej, w czerwcu 1941 roku, kościół św. Rafała Archanioła był zbombardowany przez Niemców.
W dokumencie zaznaczono, że kontrola graniczna osób zostaje przywrócona tymczasowo od niedzieli 15 marca do 24 marca.
"Kwestia nie pojawiała się na agendzie"
Pasażerowie często wchodzą do strefy wyłączonej z użytkowania ze względu na bezpieczeństwo prowadzących pojazdy.
Każdy mógł wrócić do domu we własnym zakresie.
Ale nie wszystkie maluchy mają tu trafić od razu 6 maja.
To dość bezpieczne, bo dotyczy spraw zagranicznych - powiedział w "Jeden na jeden" wicemarszałek Sejmu i szef klubu PiS Ryszard Terlecki.
Każdy wie, że życie w związku nie jest po prostu niekończącym się pasmem szczęścia.
W poniedziałek wieczorem w Warszawie premier Mateusz Morawiecki spotkał się z premierem Węgier Viktorem Orbanem, aby omówić dalsze działania w kontekście negocjacji budżetowych.
Odnowione zostanie torowisko i trakcja, zmieni się także sposób organizacji niektórych przystanków.
Ze względu na charakter sprawy Ministerstwo Spraw Zagranicznych nie udziela bliższych informacji na ten temat" - przekazało portalowi tvn24.pl biuro rzecznika polskiego MSZ.
Podkreślił, że wybór miejsca konwencji był spowodowany faktem, że chce być blisko ludzi, „bo jego polityka jest w oparciu o ludzi i ich oczekiwania”.
Jak informuje rzecznik tylko podczas minionej nocnej funkcjonariusze NOSG odprawili w ten sposób około 4,8 tys. osób.
“Wciąż jednak są osoby, i to nie tylko staruszkowie, które potrafią opowiadać czy śpiewać” – zastrzega badacz.
Ta zmiana przywództwa pochodzi prosto z mojego serca.
Aktualnie organizowane są jazdy samochodowe dla 15 uczestników, jazdy motocyklowe dla 24 uczestników oraz jazdy gokartowe dla 14 uczestników.
Serhii S. (37 l.) od kilku lat przyjeżdżał do Polski z Ukrainy, żeby pracować.
Dodał, że takiego scenariusza nie wyklucza.
Ważne jest to, by wysłać go w formie papierowej, pocztą lub kurierem.
Człowiek to człowiek i tyle.
Rzecznik wskazała, że śledczy ustalili adres skrzynki e-mail oraz adres IP, który był przypisany do ogólnodostępnego wi-fi w placówce jednego z banków w Bielsku-Białej.
W tym czasie 2 razy spłonęła ponownie flaga RP.
Kiedy Eddie Franks trafił do więzienia, był prawdziwym łobuzem.
"Dbam o swoje bezpieczeństwo" – argumentowała.
Zaawansowanie prac na środkowym odcinku Południowej Obwodnicy Warszawy, wraz z mostem przez Wisłę, wynosi około 88 proc. – poinformowała we wtorek Generalna Dyrekcja Dróg Krajowych i Autostrad (GDDKiA).
Oczywiście dzieci byłych ORMO-wców bardzo nienawidzą PIS osobiście znam takich.
Powraca temat budowy w Rzeszowie basenu solankowego.
Nie sądziłem że AŻ taki i że dotknie dziecko.
Prowadzenie ciąży, zdjęcie szwów, zmiana opatrunku – to wszystko wymagało osobistej wizyty w placówce.
Nadleśniczy Stanisław Michalik z Nadleśnictwa Piwniczna prosi, aby reagować na próby zaprószenia ognia, żeby zapobiegać pożarom.
Wygrana koszykarzy Startu Lublin w Anwil Basketball Cup.
Ten "Sen o Warszawie" jest jak "You'll Never Alone" Liverpoolu.
Światowa Organizacja Zdrowia (WHO) szacuje, że co dziesiąta (na ponad 100 tys. rocznie) operacja przeszczepu organów jest przeprowadzana nielegalnie.
Za zdrowych uznano 119 231 pacjentów.
I to na pewno nie wszystko.
Z otwarcia gastronomii najbardziej cieszą się pewnie właściciele restauracji i barów przy ul. Mariackiej.
Ale muzykę lokalną, gorzowskich zespołów posłuchasz tylko w Gorzowie, tylko w swoim klubie.
Jej ranną koleżankę przetransportowano do szpitala w Sanoku, a później w Rzeszowie.
Trzeba jednak pamiętać, że dla wielu uczestników rynku gotówka nadal ma wiele zalet, których nie mają karty.
Jesteś zakłamanym typem, który podjudza sytuację.
Oni też są kibicami.
Międzyrzecki Rejon Umocniony - Muzeum Fortyfikacji i Nietoperzy w Pniewie jako jedyne w Lubuskiem otrzymało od Google Złotą Pinezkę.
Jak poinformowano, badanie zostało zrealizowane od 20 stycznia 2020 r do 2 lutego 2020 na zlecenie PIU przez agencję SW RESEARCH metodą wywiadów on-line (CAWI) na próbie 1509 osób.
Start – plac przy Szkole Podstawowej w Mokrzeszowie.
Premier Mateusz Morawiecki podaje, że możliwe jest przesunięcie wyborów prezydenckich, jednak nie za sprawą wprowadzenia stanu nadzwyczajnego w Polsce.
Zatrzymał się dopiero w kobiórskim lesie, gdzie kierowca wysiadł z samochodu i próbował pieszej ucieczki.
Fryzjerka twierdzi, że zazwyczaj klientów zapisanych miała miesiąc do przodu.
Samochód ciężarowy z naczepą uderzył tam w busa, który stał na jezdni.
Na podziałach jest o tym mowa, za złamanie tych zasad grożą kary dyscyplinarne – ostrzega Sławomir Starzyński, rzecznik Jastrzębskiej Spółki Węglowej.
Pierwsze spotkanie organizacyjne Klubu Seniora "CENTRUM".
Pani Anna wracała z zakupów i wskazywała nam ścieżki, którymi przemieszczają się zwierzęta.
Chcemy dobra miasta, a nie ciągłych konfrontacji.
Przy okazji cytowania rektora, sam prof. Bogusław Śliwerski wezwał obecnego prorektora ds. kształcenia, aby ten wycofał się w wyborczego wyścigu.
Mniejszy ruch w okolicach ogródków działkowych, szczególnie wieczorami, zachęca złodziei.
Dla dobra miasta proponuję wyprowadzić się z niego i nie degradować bardziej Przemyśla.
Gowin rozmawiał na ten temat.
Dziewczynkę czeka długotrwała i kosztowna rehabilitacja.
Pierwsze dwa sety upłynęły pod dyktando Niemców, jednak od trzeciego na parkiecie pojawiły się największe gwiazdy i kolejne trzy partie padły łupem mistrzów świata.
Najpierw daja dupy a potem leca z tym do mediow.
Pan Robert żyje ze skromnej renty i nie ma takich pieniędzy.
I większość zdjęć jakiejś kobiety która "atakuje i przeszkadza"" policjantom.
Żeby wiedzieć, jaka jest różnica zdań w poszczególnych rejonach czy miastach Litwy to trzeba byłoby oddzielać informacje z każdego regionu.
Premier Justin Trudeau obiecuje nową pomoc w nagłych wypadkach studentom, których wykształcenie i perspektywy pracy zostały zakłócone przez koronawirusa.
Jak wspomina pani Lucyna, Łukasz za każdym razem opowiadał Agnieszce, że ma dodatkową pracę w soboty.
Jednak gdyby teorie spiskowe były prawdziwe, to zbyt dobrze świadczyłoby to o naszych politykach czy elitach w ogóle.
Wczoraj zamówiony sprzęt dotarł do Urzędu Miasta Ostrołęki, gdzie obecnie jest konfigurowany.
W sobotę tuż przed 15, policjanci z białostockiej "patrolówki" zatrzymali kierowcę toyoty, który jechał całą szerokością ulicy Sowlańskiej.
Ewakuacja bloku w Lublinie.
Wszystko kręciło się nieźle, aż pewnego dnia przyszli policjanci.
Ministerstwo Zdrowia w piątek rano podało informację o kolejnych zarażeniach w Polsce.
Kierowcy jadący od Dąbrowy Górniczej pojadą od czwartku, 21 maja, już zupełnie nową łącznicą.
Koeman zmienił też obraz gry na korzyść w meczu z Alaves, przesuwając na środek obrony Frenkiego de Jonga, ale wtedy z kolei zawiodła skuteczność pod bramką.
Ale w grudniu 2019 roku od sponsora otrzymali¶my informacjê, ¿e bêdzie chcia³ siê wycofaæ w roku 2020.
Kierowca przeciął barierę energochłonną i zjechał ze skarpy.
Cena emisyjna akcji serii O równa będzie ich wartości nominalnej” – czytamy dalej.
To pełna akceptacja - tłumaczy w rozmowie z Onetem.
Do jubileuszu naszego zespołu przygotowywaliśmy się bardzo starannie – kierownik artystyczny Cichej Nowinki.
Duża w tym również zasługa Brzęczka, który kilku piłkarzy udanie wkomponował w reprezentację, a częściowa wymiana pokoleniowa przeszła praktycznie niezauważona.
Burmistrz Olecka Karol Sobczak od początku mówił o możliwej likwidacji szkoły.
Dlatego też na sesję zdjęciową, organizowaną podczas Forum Kobiecości, przyniosła koszulkę piłkarską oraz piłkę nożną, z którymi pozowała do zdjęć.
Znany adwokat w stanie krytycznym!
Kiedy będzie można przerwać egzamin?
Li-Meng Yan, która kilka miesięcy temu opuściła Hongkong, gdzie pracowała w jednym z laboratoriów badawczych, podkreśliła, że jej praca naukowa służy obaleniu krążących po świecie mitów dotyczących obecnej pandemii.
Na każdym meczu widownia może się wypełnić w 25 procentach.
Nauczyciele obawiają się utraty dodatków, na przykład za wychowawstwo.
Zresztą zobaczcie sami, jak to teraz wygląda.
Ktoś zapłacił koszmarne pieniądze!
We wtorek (5 maja) 24-latek usłyszał zarzut spowodowania rozstroju zdrowia dziecka, za co grozi do 2 lat więzienia.
Wspólnie dbają o swoje podwórko, urządzili sobie na miejscu bardzo przyjazny zakątek.
Czy ludzie powinni się obawiać kosmitów?
W produkcji znajdują się również dwa projekty, które oparte są o licencje pozyskane przez spółkę od Discovery Networks.
Inni pracownicy podmiotów wykonujących działalność leczniczą – na podstawie indywidualnej zgody wyrażonej przez Vitalabo Laboratoria Medyczne Sp. z o.o.
Hiszpañska Federacja Pi³ki No¿nej, i Wy¿sza Rada Sportu zawar³y w tej sprawie specjalne porozumienie.
Tyle że ja do końca nie mogę się połapać w tych konfiguracjach rodzinnych, bo tam było drugie małżeństwo.
Jednocześnie prezes OCZ został zobowiązany do podjęcia czynności służbowych wobec dyrektora ds. medycznych OCZ - informował w komunikacie Lech Janicki.
Czy firma planuje kolejne zwolnienia?
Część komentatorów, m.in. dr Wojciech Szewko, zwraca też uwagę, że Ankara może pośrednio dążyć do przejęcia kontroli nad niektórymi, spornymi z Grecją obszarami na Morzu Egejskim, by uzyskać dostęp do tamtejszych złóż gazu.
Rodzice byli wówczas skupieni na opiece nad dziećmi w domu i myśląc że szkoły są zupełnie zamknięte nie dokonali zapisów dzieci - piszą w petycji do Urzędu Miasta Poznania rodzice.
Jakie będą nowe zasady umieszczania reklam i szyldów w Gdyni?
Kolejny był Zlatan Ibrahimović.
Dzięki szybkiej pomocy taty wszystko szczęśliwie się skończyło, ale, aby dowiedzieć się więcej, trzeba sięgnąć po bajkę.
Zagro¿onych jest równie¿ ok. 1,5 mln dzieci – tak¿e lêkiem i depresj±, które pog³êbiaj± siê w wyniku izolacji spo³ecznej, kwarantanny, hospitalizacji lub ¶mierci cz³onków rodziny.
Myśliwi znów mogą polować na polach i liczyć zwierzynę.
Tak jest też na Podlasiu.
Potem rozdane samorządom, które miały pomysł, jak chryzantemy zagospodarować.
Sen sam w sobie jest na tyle skomplikowany, że badania nad nim wciąż trwają.
Premier Mateusz Morawiecki był w piątek w Gliwicach, gdzie rozmawiał między innymi z właścicielami jednej z restauracji, którzy skorzystali z programu rządowego wsparcia dla firm dotkniętych pandemią COVID-19.
Zdajemy sobie sprawę z obowiązków jakie media, w tym portal GP24 mają wobec Was, Czytelnicy i mieszkańcy regionu, w związku z tą sytuacją.
Kacza Górka w Nowej Soli.
Kości zwierzęce, ości, zjełczałe masło, twaróg i jajka - do zmieszanych, lecz uwaga - same skorupki po jajkach wrzuca się do „bio".
Dodał, że "był szczepiony tak jak każde dziecko, jak młodzież".
Decyzję opublikował na swojej stronie sąd w Pietrozawodsku, znajdujący się w Karelii na północy Rosji.
Powrót do przeszłości, czyli archiwalne zdjęcia.
Biorąc pod uwagę zapowiedzi pomorskich przedsiębiorców, którzy planują w najbliższych tygodniach „cięcia” w zatrudnieniu, spodziewamy się, że “tąpnięcie” dotyczące bezrobocia będzie widoczne w statystykach pod koniec kwietnia.
Gdy opisywaliśmy 100 rocznicę urodzin Vaccariniego, dwóch z nich było proboszczami.
Przecież po to sie idzie do władzy.
Jak możemy przeczytać w komunikacie, są to osoby w wieku od 20 do 94 lat.
Jeśli maska miała by chronić, to potrzebna jest jakaś z mocnymi filtrami.
Według informacji portalu TUT milicja sporządziła w tym dniu 270 protokołów w całym kraju.
Czyli – potrzebne są tzw. plany gotowości.
Nie mamy niestety zbyt wielu zapisów historycznych czy materialnych pamiątek po pierwszych Piastach.
Osoba lub osoby odpowiedzialne za kradzież wciąż są poszukiwane.
Producent filmu poinformował, że gwiazdor już wyraził chęć powtórzenia roli.
Znów będzie mocno wiało.
Okazało się, że jeden z pracowników przypalił potrawę w pokoju socjalnym.
Szczególnie w czasie porannego szczytu komunikacyjnego, od godziny 6.00 do 9.30, co pół godziny.
Społeczność Zespołu Szkół Chemiczno-Elektronicznych im. Jana Pawła II w Inowrocławiu łączy się dzisiaj duchowo ze wszystkimi, którzy obchodzą uroczyście setną rocznicę urodzin patrona szkoły.
Jedno, drugie, dziesiąte zdjęcie, ale cały czas czuł, że czegoś brakuje.
Myślę, że trochę za dużo powiedziane - mówił Szumowski.
Miał plany następnego dnia.
Wiele osób zastanawia się - co dalej z inwestycją, w którą wpompowano już ponad miliard złotych.
Wojsko podczas ćwiczeń - bardzo wiele osób na bardzo małej powieźchni.
O odprawę pośmiertną po zmarłym pracowniku może starać się jego współmałżonek.
Zdołaliśmy przeprowadzić krótką rozmowę, zanim zrobił się zbyt zmęczony.
Bardziej martwimy się o tych pozostałych.
''Nasze wnuki zapytają nas pewnego dnia: gdzie byliście podczas holokaustu zwierząt?
"Dzień dobry Polsko, witajcie obywatele Rzeczypospolitej Polskiej.
Polacy przyjechali pod skoczniê w Oslo mimo zakazu.
Piotra i Pawła.
Przed wykonywaniem manewrów np. jak wyprzedzaniem, włączenie się do ruchu, czy zmiana pasa ruchu zawsze dobrze się upewnijmy, czy taki manewr będzie bezpieczny.
Jeśli już, to były to raczej rozmowy kurtuazyjne i sondujące.
W tym sensie ten okres jest dla mnie, mimo że trudny, również drogocenny.
Kryteriów jest wiele, jednak żeby dobrze wybrać, trzeba rozpatrzyć je wszystkie.
Nasi lekarze będą sprawdzać każdego pod kątem koronawirusa.
Od 2014 roku był szefem kontrolingu finansowego Orange w Polsce, raportując bezpośrednio do członka zarządu ds. finansów.
Obaj pokazali, że pojęcie klasy zdaje się być im kompletnie obce.
Audytorzy stwierdzili też uchybienia w formułowaniu zakresu wymagań kwalifikacyjnych na poszczególne stanowiska.
Obniżki na produkty F&F wyniosą do 50 proc. - oferta obowiązuje od 23 listopada do wyczerpania zapasów.
Ambasador Tomislav Vidošević podziękował za wsparcie samorządu województwa.
W poniedziałek większością głosów 7-1 rada miasta Seattle zatwierdziła nowelizację budżetu na 2020 rok.
Dlatego zdecydowaliśmy się na wprowadzenie stanu zagrożenia epidemiologicznego - powiedział w piątek premier Mateusz Morawiecki.
Jeżeli jednak odłożymy na bok wątpliwości natury etycznej, okaże się, że pełnometrażowy debiut to kawał solidnej rzemieślniczej roboty.
Niemiec czasami wypije kieliszek czegoś mocniejszego, Dunka woli kawę.
Według "GW" pszenica podrożała z 750 zł za tonę w styczniu do 940 zł pod koniec kwietnia.
Pierwotnie dofinansowanie podlaskiej listy oszacowano na 201 mln.
Później okazało się, że PFN płaciła odpowiedzialnej za spoty amerykańskiej firmie nawet po zerwaniu umowy.
Damian K±dzior odejdzie z Dinama Zagrzeb - informuje "Super Express", zdaniem którego pomocnikiem Dinama Zagrzeb powa¿nie interesuj± siê trzy kluby.
Po udanej, masowej demonstracji w miesięcznicę stanu wojennego 13 czerwca 1982 roku środowisko Morawieckiego zdecydowało się na podjęcie działalności na własną rękę.
Ukraińcy sprowadzani do pracy we wronieckich zakładach odbywają kwarantannę w fatalnych warunkach.
System demokratyczny w założeniu polega na tym, że jak ktoś jest niekompetentny, to nie zostaje wybrany.
Niezwykła historia poznaniaka (cz. 1) - wideo z 2014 r.
Według ekspertów, branża tu.
Proszę, teraz możecie oceniac.
To jest też czas, żeby przewietrzyć pomieszczenie zanim przyjdzie następny klient - dodaje fryzjerka Agnieszka Baran z Beauty Pro Salon Expert w Lublinie.
Łóżka można podzielić przede wszystkim na dwa typy, a mianowicie na łóżka ramowe i łóżka kontynentalne.
Czy na lubelskim Sławinku widać już jesień?
Jako¶ kilka lat temu spuszczono £KS za dlugi, ale Wise³ka z racji medialno¶ci zosta³a.
Nie będą o tym, czy awaryjną porcją tlenu zasili się dogorywająca po wewnętrznych wojnach bezideowa Platforma Obywatelska.
Cały ten jazz na Uniwersytecie Zielonogórskim!
Otwarcie wystawy Muzeum Getta Warszawskiego planowane jest na 2023 r.
Jak pisze "L’Express", ten rynek wkraczają mafie, obecne w biznesie od tajemnych fabryk w Chinach po podziemne laboratoria w Ameryce Południowej.
Cztery z pięciu meczów zapowiadają się wręcz rewelac.
Na razie potwierdzone zgony związane z zarażeniem się koronawirusem, to sami mieszkańcy prowincji Hubei, której stolicą jest Wuhan.
Nikt was nie zmuszal do kupowania mieszkan i domow w tamtym miejscu.
Dlatego zarządzono tu wzmożoną akcję badań przesiewowych.
Premier Justin Trudeau powiedział dziennikarzom po wylądowaniu w Monachium, że jego rząd bardzo uważnie monitoruje sytuację i odbył długą i produktywną rozmowę z premier B.C. Johnem Horganem w samolocie.
Dziś nie musimy już szukać zapasowych terytoriów, by uchronić nasze państwa.
W niedzielę sołtys wsi Brzezówka poinformował wójta swojej gminy Hażlach pod Cieszynem, Grzegorza Sikorskiego o zdewastowaniu Pomnika Dzieci Nienarodzonych.
W dodatku dojeżdża do pracy komunikacją miejską.
• Jeśli podczas ubiegania się o pomoc społeczną dla uczniów rodzina otrzymuje zasiłek socjalny, wnioskodawca składa krótki wniosek o pomoc socjalną dla uczniów.
Ojciec Rydzyk stracił cierpliwość.
A jego dostawcy zamykają firmy.
Takim obiadem najadła się trzyosobowa rodzina.
Jego chirotonia biskupia odbyła się 25 września 2017 r. w soborze metropolitalnym Świętej Równej Apostołom Marii Magdaleny w Warszawie pod przewodnictwem metropolity warszawskiego i całej Polski Sawy.
Do ekstraklasy zosta³y jeszcze dwa kroki.
Nie spodziewają się jednak, że nic nie pójdzie zgodnie z ich oczekiwaniami.
Na wczorajszym (tj. 14 marca 2019 roku) spotkaniu burmistrza Dariusza Chmury z sołtysami gminy Wołów przedstawiono budżet na 2019 rok.
Uczestniczą w nich najlepsze kluby w Europie.
Apeluję o ostrożność i zachowanie wszelkich środków zapobiegających rozprzestrzenianie się wirusa.
O nadziejach, jakie się z tym wiążą, ale i trudach przejścia przez czas zastoju i ekonomicznych skutkach takiego stanu rzeczy, rozmawiamy z Anną Micun - Kursa, właścicielką salonu kosmetycznego Estetika w Korycinie.
W zalewie informacji o koronawirusie mamy do czynienia z dezinformacją.
Premier Mateusz Morawiecki w czwartek podpisał rozporządzenie ustanawiające pełnomocnika rządu ds. transformacji spółek energetycznych i górnictwa węglowego.
Tu mało kto potrafi napisać coś więcej jak kaszana.
Kontrakt w tej sprawie miała zrealizować prywatna firma z Ukrainy „Oboronni Technołohiji”, specjalizująca się w remontach i modernizacji systemów przeciwlotniczych i obrony powietrznej, zarówno dla ukraińskiej armii, jak i dla klientów zagranicznych.
Włosy ważyły 5 kg, a ich wartość oszacowano na ponad 22 tys. zł.
Od 14 lat jestem kurierem „Kuriera Wileńskiego”, rozwożę go do prenumeratorów.
W Szkole Podstawowej nr 19 w Elblągu powstaje niezwykłe miejsce.
Te dwa miesiące zostały przez rząd i służby przespane.
Nie da³o siê, no nie da³o - grzmia³ Tymoteusz Puchacz, pi³karz Lecha.
Przez Felixstowe przechodzi oko³o 40 proc. wszystkich kontenerów importowanych i eksportowanych na Wyspy.
W styczniu 2017 roku sąd nakazał dyrekcji szkoły wypłacenie kobiecie odszkodowania i zamieszczenie przeprosin w prasie.
Zwolnienie Aleksandara Vukovicia jest kolejnym b³êdem, którego Dariusz Mioduski bardzo szybko po¿a³uje.
Rządowy program 500 plus ożywił gospodarkę i pomógł najuboższym rodzinom.
Na krzyżach wypisali imiona najbliższych, za zdrowie których się modlą.
Rzut karny wykorzystał Janusz Surdykowski, wyrównując i ustalając wynik meczu.
Oszuści podszywaj się także pod Bank BNP Paribas.
Nigdy wcześniej nie widziałem nic podobnego w serialu.
Kurs dotychczas wykonywany od poniedziałku do piątku o 16:28 z pętli „Oliwa” będzie realizowany z pętli „Jelitkowo” o 16:30.
Wystarczy przeczytać na innych portalach lub zrobić kopiuj, wklej ze strony policji.
Poznań: Powstaje nowa siedziba Centrum Wspierania Rodzin "Swoboda".
Takie wskazówki ukazały się w czwartek na stronie Ministerstwa Edukacji Narodowej.
Rzecznik rządu zapowiedział nowe decyzje w sprawie obostrzeń.
Donosy na kole¿ankê bo siê zakocha³a w statystyku ekipy.
Jeden z najbardziej znanych zawodników MMA w Polsce przyzna³, ¿e chce walczyæ o pas KSW.
Chcesz poznać więcej informacji na temat składania wniosku o urlop metodą elektroniczną?
Mając balkon od południa, warto się pokusić o uprawę cytrusów.
Czy nie słyszeli o najbardziej zakorkowanych ulicach Krakowa.
"Jesteśmy w zawieszeniu z maturzystami.
Widocznie rokowania były dobre, skoro na początku sesji starosta Grzegorz Pióro zaproponował wprowadzenie tego punktu do programu spotkania.
Deweloper jednocześnie prowadzi prace nad najnowszym, dziewiątym budynkiem, który osiągnął poziom trzeciego piętra.
Aby wypłacić gospodarstwom rolnym zaległą pomoc za 2019 r. ciągle potrzeba ponad miliard złotych.
Obywatele Białorusi mogą także przyjechać na Litwę i ubiegać się o azyl, jeżeli czują się prześladowani lub gdy istnieje realne zagrożenie dla ich bezpieczeństwa i życia.
Pisarze Jacek Dehnel, Paweł Huelle, Wiesław Myśliwski i Józef Hen wspominając zmarłego w piątek Jerzego Pilcha podkreślają, że jego twórczość cechowała się charakterystycznym językiem, wspaniałą formą literacką i poczuciem humoru.
W nich pozostały już jedynie prace wykończeniowe.
Teraz to PiS potrzebuje go znacznie bardziej niż on PiS.
Nauczanie polega nie tylko na przekazywaniu wiedzy, ale także na jej ćwiczeniu.
Czy po 10 miesi±cach przerwy czeka nas futbol przez du¿e "f", czy trudne wej¶cie do kadrowego futbolu?
Kobieta jest w stanie krytycznym, a piłkarz odniósł bardzo poważne obrażenia.
"Antykoncepcja", która nie działa - tego nie rób!
Transfer technologii mógłby zostać zrealizowany w oparciu o doświadczenia z licencyjnej produkcji przeciwpancernych pocisków kierowanych Spike w polskich zakładach Mesko.
W sobotni wieczór w różnych miastach, w tym w Lublinie, odbyły się demonstracje solidarności i wiece poparcia dla Margot, działaczki ze środowiska LGBT+, należącej do kolektywu „Stop Bzdurom”.
Wybieram takie marki jak Louis Vuitton, Coco Chanel, Prada, Burberry.
Jest wmurowane w jeden z filarów bazyliki Świętego Krzyża na Krakowskim Przedmieściu w Warszawie.
W tym roku matury w terminie dodatkowym rozpoczynaj± siê 1 czerwca.
Niezbędne jest za to przestrzeganie zasad higieny w tym: częste mycie rąk wodą z mydłem, a jeśli niem a takiej możliwości, np. podczas podróży, należy przeprowadzić dezynfekcję rąk środkiem na bazie alkoholu.
Na koniec zamkną siebie.
A więc swoje rzekome porwania, gwałty i morderstwa kilkuletnich dziewczynek.
Ktoś mógł cofnąć jakiś czas temu.
Istnieje też całkiem realne jeszcze inne wyjście dla pozostałych członkowskich państw UE.
Tylko nie zmienia to faktu, że dziś sytuacja jest bardzo poważna"
Biedronka to jedna z tych sieci sklepów wielobranżowych, które zmieniły godziny pracy w reakcji na wprowadzenie ustawy o ograniczeniu handlu w niedziele.
Opracowanie planu działania obejmie stowarzyszenia przedsiębiorców, izby handlowe, liderów korporacyjnych, właścicieli małych firm i przedsiębiorców.
Zaadaptowano między innymi pomieszczenia piwniczne dawnego zamku książąt kozielskich z dynastii Piastów.
Kup ruderę, zrób elewację i płot i zamieszkaj tam.
Strażnicy podeszli więc do koniety i poinformowali ją o popełnionym wykroczeniu.
Czyni więc wszystko co jest możliwe by nasze miasto sprowadzic do poziomu przygranicznej mieściny.
Ta wiedza pomija fakt, że Polska ma stale aktualizowany Krajowy Plan Zarządzania Kryzysowego.
Obecnie służby nie podają, skąd pochodzą zakażeni pacjenci, którzy trafiają na oddział.
Jeśli przedsiębiorca złoży wniosek przed terminem płatności składek, nie poniesie żadnych kosztów związanych z ulgą.
Jeżeli mamy w domach osoby starsze i one zachorują i skończy się to szpitalem, to niestety na to nie będzie miał wpływ żaden lockdown.
Uważa też, że Unia Europejska godząc się na deklarację, z niczego nie rezygnuje, ponieważ faktycznie uzgodniono już, że w przyszłości wypłaty z unijnej kasy będą uzależnione od norm praworządności.
Do 1 sierpnia przybędzie ich pewnie kolejne kilka tysięcy.
Jak się bawił Rzeszów podczas Święta Kolorów?
Nurkowie wyłowili z Warty głowę kobiety.
Drugiego - 26-letniego mieszkańca powiatu inowrocławskiego zatrzymali kilka godzin później radziejowscy policjanci - podkreślił rzecznik prasowy KPP Radziejów.
Postanowienie nie jest prawomocne.
Chodzi o udział profesor w protestach po wyroku Trybunału Konstytucyjnego i wygłaszane przez nią tam wulgarne hasła.
"Walczyłam o każdy oddech.
Komisarz Rady Europy wyraziła swoje stanowisko na Twitterze.
Chcieli dzięki dzieciom odzyskać majątki, nie uczestnicząc uprzednio w wojnie.
Biskup Rafał Markowski ocenił że Jedwabne jest "miejscem zadumy" o przyszłości, teraźniejszości.
Przykra sprawa, w sumie przyszedł kto chciał komu zależało na tym.
Nad wszystkim czuwa w pobliżu matka i wystarczy, że poczuje się zagrożona, a natychmiast młode znikną razem z nią - tłumaczy rzecznik prasowy.
Dla przedsiębiorców, którzy spełnią kryteria związane ze spadkiem obrotów państwo będzie mogło pokrywać 40% wynagrodzenia do wysokości średniego wynagrodzenia, drugie 40% pracodawca.
W LPP też dopiero od jakichś dwóch lat o tym mówimy, bo stwierdziliśmy, że to jest wartość.
Nie mogąc pozostawić bez odzewu kolejnego, postarałem się wyjaśnić naszym instytucjonalnym partnerom, jacy są nasi mieszkańcy i jaka jest nasza gmina: pełna tolerancji i pozbawiona najmniejszych znamion dyskryminacji.
"W ten weekend pierwsze tysiące nowych respiratorów zejdą z linii produkcyjnej"
Inna kobieta twierdziła, że jednego dnia wydzierżawiła ziemię od 500 osób, z których 77 okazało się zmarłymi.
Twierdzi, że to "walka polityczna" i "hejt totalnej opozycji"
Strażacy zakończyli akcję około godz. 12:30.
Aktorzy, muzycy, sportowcy i pisarze urodzili się lub wychowali w Suwałkach oraz okolicy.
Nowe wytyczne, wedle art. 26 ust. 1 ustawy – Prawo o ruchu drogowym, będą zobowiązywać kierowcę do zachowania szczególnej ostrożności i ustąpienia pierwszeństwa pieszemu na pasach oraz pieszemu dopiero zamierzającemu wejść na pasy.
Ten ramadan będzie inny niż wszystkie.
Wstępnie potwierdzam swój udział.
Wojewoda mazowiecki Konstanty Radziwiłł wydał specjalne polecenie dla szpitala w Ostrołęce.
Pomyliła drogę do swojego boksu - to chyba jedyny moment, w którym się dziś pogubiła.
Gdzie jest nadzieja?
Macron chce porozumienia z Polską.
Według wcześniejszego sondażu late poll, który obejmował 50 proc. komisji, Andrzej Duda zdobył 50,8 proc. poparcia, a Rafał Trzaskowski 49,2 proc.
Rozbójnicy są już w rękach policji.
Na rynku pierwotnym budowało się wtedy niewiele.
W trakcie prowadzonych badań lekarze potwierdzili u niej także zakażenie koronawirusem.
Tak jest chyba uczciwiej."
Pędzący rowerzyści chowają się za tablicą reklamową.
Co innego teraz: Domagoj Antolić wyrasta na czołową postać w drużynie Aleksandara Vukovicia.
Jeden ze szpitali w pewnym polskim mieście,liczącym sobie ok.30 tys. ludności szuka pediatry.
Przypomnijmy, że abp Marek Jędraszewski odniósł się do kwestii związanych z LGBT także w październiku ubiegłego roku.
Dzwoni³em, pyta³em trenerów, czemu mnie wywalili.
Znajdują się one na oddziałach intensywnej terapii.
Ile nerwów ostatnie dni kosztowały Kubackiego?
Katalonia w nagrodę.
Współpraca ta pozwoli turyście w łatwy sposób zwiedzić obydwie atrakcje turystyczne w mieście, przy okazji oszczędzając na zakupie biletów.
Ta wersja trafiła jednak do kosza.
Przebudowa drogi dojazdowej do gruntów rolnych w msc.
Jestem sumą tych wszystkich spotkań i ludzi, którzy stanęli na mojej drodze.
Francuscy samorządowcy co chwilę odkrywają, że ich partnerzy z Polski przyjmowali uchwały przeciw LGBT.
Plasuje powiat poniżej średniej w województwie lubuskim.
Specjalnie na tę okazję dla sportowców, którzy pokonali bieg, na mecie w Kisielicach czekały medale wykonane własnoręcznie przez naszych podopiecznych.
Z informacji przekazanej przez SW wynika, że ograniczenie wizyt może zostać wkrótce rozszerzone na pozostałe jednostki.
Portal "Politico" pisze o rozczarowaniu.
Trudeau powiedział, że będzie kontynuował realizację zamówień, które zostały złożone, a nie zostały dostarczone.
Dzięki Jurgielowi Orzołek awansowała z dyrektora Podlaskiego Oddzału ARiMR na wiceprezesem ARiMR w Warszawie.
O Lotusie 72 powiedzia³, ¿e "jest najlepszy w stawce", a tak¿e ¿e "nigdy nie mia³ do niego zaufania".
Przepracowany olej silnikowy należy do substancji niebezpiecznych.
Tyle że port zapłacił za to z własnego budżetu ale według CBA pieniądze powinny pochodzić od biznesowych partnerów lotniska.
Z resztą, po to jest stworzony.
Pracownicy i wolontariusze Fundacji organizują dla dzieci zajęcia plastyczne, imprezy urodzinowe, odwiedzają pacjentów w szpitalu.
Wisła pokazuje dno.
Zwłaszcza że na dokończenie obwodnicy S6, m. in. z powodu procedury dotyczącej wydania pozwolenia na budowę na wyłączonym obecnie z prac odcinku pod Koszalinem, trzeba będzie jeszcze trochę poczekać - mówi prezydent Koszalina.
W środek bramki, do "koszyczka" Edersona.
Sprawę skomentował na Twitterze Jung Youth – muzyk, który odpowiada za wygląd okładki płyty, na której pojawił się utwór „In The End”.
W poniedziałek wieczorem kierowca samochodu osobowego z dużą prędkością staranował na przedmieściu Paryża dwóch policjantów na motorach.
Ze względu na pandemię koronawirusa nabór odbędzie się online.
Wszystko zależy jednak od decyzji służb konserwatorskich, które mogą zezwolić na zakopanie odkrycia, albo nakażą jego odkrycie, co na pewno wydłuży całą inwestycję.
Również wielu wyborców PiS-u, wielu katolików poczuło się zgorszonych.
Jednych i drugich dotknęła katastrofa, której nie przewidywali, kataklizm, na który nie byli gotowi.
Wrócił do ludzi by szukać ratunku.
Kolejnych 5 osób, które były zakażone koronawirusem, po leczeniu otrzymało 2 wyniki ujemne i są zdrowe.
O uczuciu, gdy dowiedział się o śmierci Krystyny Łybackiej, mówi krótko: "ogromne zaskoczenie".
Decyzja zapadnie niespełna dwa tygodnie przed pierwszą rocznicą śmierci milionera, czyli na początku sierpnia.
To imponuj±cy wynik bior±c pod uwagê to, o której godzinie odby³y siê zawody.
Co ciekawe rozumieją wszystko, choć - jak to ludzie ze wschodu - nie dają tego po sobie poznać.
Rola Moskwy w tym czasie jest więc oczywista.
Nie mam wielkiego do¶wiadczenia, dlatego by³am trochê zdenerwowana, zw³aszcza w ostatnim secie.
Emerytura jest dla niego bardzo przyjemna.
Jak się tłumaczył śledczym?
Na miejscu byli też przeciwnicy inwestycji z Obozu dla Mierzei Wiślanej.
Zobacz najlepsze obrazki, gify i memy na Dzień Matki, jakie udało nam się znaleźć!
Instytucje mocno wspierają rodziny, by umożliwić ich dzieciom wylot.
Choć, oczywiście, nie można zapominać, że burza to wielkie niebezpieczeństwo.
Film twórcy "" jest jednym z najbardziej oryginalnych dzieł sci-fi w historii kina.
Ze względu na pandemię koronawirusa, którą ogarnięty jest cały świat, Andrea Bocelli zaśpiewał w mediolańskiej katedrze bez udziału publiczności.
Przyczyną największego od kilkunastu lat pożaru Biebrzańskiego Parku Narodowego, był człowiek i wypalanie traw.
ŁKS jeszcze nie wygrał meczu pod wodzą Wojciecha Stawowego.
Przebudowa stacji Olsztyn Główny jest kolejnym etapem projektu „Prace na linii kolejowej nr 216 na odcinku Działdowo – Olsztyn”.
Obserwując Piotrkowską można zauważyć, że szybko łodzianie wrócili do miejsc z piwem czy napojami do śledzia, gdzie da się łatwo osiągnąć stan, umożliwiający puszczenie pandemii w niepamięć.
Tu przez 4 lata ukrywali sicigania.
Skąd się biorą tajemnicze lodowe włosy?
Resort zgłosił również rekordową liczbę 687 zgonów w ciągu ostatniej doby.
Nic dziwnego, że Jan Tadeusz Wróblewski w żartach przestrzegał czytelników przed aż nazbyt skutecznymi zdrojami.
Zarząd PZL Świdnik powiadomił o zamiarze zwolnienia kolejnych 120 osób.
Jeżeli za cenzurę wpisów odpowiada jakiś admin z Mrągowa, to radzę go wymienić.
ZEBRANO ICH AŻ 520! Wspaniała współpraca mieszkańców calej gminy.
Nie mogą mieć więcej niż 45 lat, muszą być zdrowi, nie mogą chorować na choroby przewlekłe oraz nie przebywali w ciągu ostatniego miesiąca w krajach o podwyższonym ryzyku zakażenia.
Czekają na 500 plus miesiącami, a nawet latami.
Oprócz działań projektowych odbyło się 15 szkoleń online.
W tym roku zima była wyjątkowo ciepła, więc i zgonów z tego powodu mogło być mniej.
"Największe polskie katastrofy"
Zrobił to dopiero wczoraj, gdy zaczął kaszleć i gorączkować, To ogromna nieodpowiedzialność.
Ostatni Art Czwartek w tym roku.
Rekrutacja do Emirates w Białymstoku.
Celem całego przedsięwzięcia jest dostosowanie 70-kilometrowego odcinka DK18 od Olszyny do Golnic do standardów autostrady.
Dodano, że nie obejmuje to jednak pozwów cywilnych, z którymi być może będzie musiała zmierzyć się jeszcze firma.
W potwornym pożarze zginęła cała rodzina – Michalina T. (†89 l.), jej syn Józef (†68 l.) i niepełnosprawna córka Zofia (†66 l.).
Widziałem, że to ludzi interesuje.
"Połączenie nie jest prywatne.
Tak więc 6 stycznia wierni mają obowiązek uczestniczenia we Mszy Świętej oraz korzystania z odpoczynku duchowego i fizycznego, jak w każdą niedzielę.
W domu musimy sami zadbać o to, by miejsce pracy było czyste, uporządkowane.
Biznes również musi reagować na zmiany i to szybko.
Starajmy się nie porównywać do innych, a premiować wysiłek, jaki uczniowie wkładają w swój rozwój – podkreśla Agnieszka Kaczmarczyk z Centrum Edukacji i Rehabilitacji w Zabrzu.
Gdy próbowali ich zatrzymać, jeden zaczął uciekać.
Szacunkowa wartość wszystkich przedmiotów to 43 343 złotych.
Ponad 300 osób zmarło z powodu COVID-19 w domach pomocy i opieki.
Zalecenia Ministerstwa Zdrowia i Głównego Inspektora Sanitarnego wyraźnie to określają.
Ta liczba nie jest przypadkowa – to właśnie tyle dni trwało powstanie warszawskie.
A przecież to te instytucje wymysliły i forsowały tę ustawe.
Wkrótce pobije wszystkie rekordy Michaela Schumachera i po prostu osiągnie wszystko.
Wszystko z powodu Mujiny, który zwykł się tędy przechadzać.
Wirus już wymknął się spod kontroli, a nie mamy jak walczyć z epidemią.
Na początku pochodu miała się znaleźć wielka figura kamienna lwa, która znajdowała na placu przed merostwem.
Uczniowie wracają do szkół.
Zachęcają do skorzystania z teleporad.
To był pierwszy raz.
I piętro: duża jadalnia z widokowym oknem na ogród, gabinet/ biblioteka, 3 odrębne sypialnie, 2 łazienki (jedna z wanną, druga z prysznicem), toaleta z WC, przestronny hol zabudowany szafami ubraniowymi (drewnianymi), kuchnia.
W której serii komiksowej pada hasło: "Na plasterki!"
Poprzemy ten budżet, bo tego wymaga sytuacja (.
Radczenko może nie tylko wypełnić tę lukę, ale i sporo nauczyć młodszych golkiperów, którzy będą szlifować swój warsztat w Narwi.
Zakażone koronawirusem na Pomorzu, według danych Ministerstwa Zdrowia i sanepidu, jest już 310 osób.
Samorząd, harcerze, organizacje pozarządowe - wielu oferuje swoją pomoc osobom starszym.
Według senatorów, opóźnienia sprawiają, że USA wyglądają „słabo”, a do tego osłabiają wysiłki dyplomatyczne na rzecz powstrzymywania sprzedaży rosyjskiej broni w obliczu obowiązujących sankcji.
Jeśli osoba przebywająca na kwarantannie nie ma możliwości korzystania z oddzielnej łazienki, po każdym skorzystaniu z toalety/łazienki powinna zdezynfekować ją dostępnymi środkami czystości.
Przedstawiciele Partii Republikańskiej od jakiegoś czasu próbują obwinić Chiny za pojawienie się koronawirusa w prowincji Hubei pod koniec 2019 roku.
Nie jesteśmy „totalną opozycją” ani „milczącą koalicją”.
Na innych filmikach widać prawników protestujących przez położenie się na ziemi.
Kobieta jechała z 3-letni synkiem - dodała policjantka.
Bardzo dobrze spisała się natomiast Nazarowicz, która znalazła się tuż za podium w trójskoku, zdobywając jednocześnie brązowy medal MP w kategorii młodzieżowej (do lat 23)!
Jak wyglądają sympatie wyborców pozostałych kandydatów na prezydenta Polski?
Rozprawę odroczono do 6 października na prośbę zastępcy pełnomocnika Piotra Misztala.
Na miejscu pracowała policja pod nadzorem Prokuratury Okręgowej w Gdańsku.
Gazeta pisze, że inicjatywę ws. listu zorganizowała Rada na rzecz Zrozumienia Arabsko-Brytyjskiego (Caabu).
Mieli oni rozwozić pasażerów, którzy wrócili z Chin lub stoków narciarskich we Włoszech i Austrii.
Rozmowy trwały około pięciu godzin.
Oboje rodziców Roberta Knyżewskiego pracowało w PGR-rze.
Sprawa będzie więc mieć swój dalszy bieg w II instancji.
O to przede wszystkim pytają Polacy mieszkający za granicą.
Dane trafiają do systemu, a później do naszej aplikacji.
Kancelaria Sejmu, jak co roku, opublikowała oświadczenia majątkowe posłów.
To tej pory w ramach tarczy 1.0 firmy wysłały 340 tys. wniosków o pomoc, w tym 250 tys. wniosków o umorzenie składek na ZUS, 50 tys. wniosków dotyczyło postojowego.
Można powiedzieć, że jest to bohater, z którym bardzo się zżyłem i który nauczył mnie wiele o człowieku.
Tuż po północy 13 marca Brett Hankison i dwóch innych policjantów - Jon Mattingly i Myles Cosgrove - weszli do mieszkania 26-letniej Breonny Taylor z nakazem jego przeszukania.
Nikt nie chciał ich wybudować, a po kilku dniach modlitw do św. Józefa, w kaplicy pojawił się nieznajomy mężczyzna, który zdecydował się podjąć tego zdania.
Jak wielu innych.
Do protestu do³±czyli siê równie¿ Polacy mieszkaj±cy w UK.
Malowniczo położony kościół plus wspaniała atmosfera orszaku i radość z narodzenia Jezusa Chrystusa - to musiało się udać!
Kiedy w 2012 roku byłam 29. na świecie, zastopowała mnie kontuzja barku.
Jednak zakupy musimy zrobić nieco inaczej niż zazwyczaj.
W dwieście drugim tygodniu fotograficznego konkursu/zabawy najwięcej polubień, bo 207 (do 23 grudnia 2020 r. do godz. 7:30) uzyskało zdjęcie Pauli Szyszko.
Wielkość zdjęcia nie może przekraczać 5 MB.
Peter poznał Autumn Kelly w jej rodzinnym Montrealu.
Miałaby ona działać do 2021 r.
Prezydent USA Donald Trump podpisał w niedzielę przegłosowany przez Kongres pakiet gospodarczy na czas koronawirusa – poinformował Biały Dom.
Te dwa nazwiska wbija ciemnocie tvp1 i rydzyk.
Jak tłumaczą organizatorzy, nie chcieli, by ludzie gromadzili się pod oknem.
Nie odbędzie się inscenizacja bitwy na grunwaldzkich polach.
Im młodsi ludzie będą szczepieni, tym tych zgonów będzie mniej, ponieważ większe ryzyko zgonów zawsze dotyczy ludzi bardziej chorych i starszych - powiedział Horban.
Ten system jest jak piramida.
Ostrzeżenie drugiego stopnia obowiązuje od 7 do 9 sierpnia.
Wiadomo za to, ¿e kluby i tak dotknie kryzys ekonomiczny bêd±cy skutkiem pandemii koronawirusa.
"Sebastian "Forsen" Fors bana otrzyma³ 8 maja, gdy podczas jednej z transmisji powiedzia³ o ludziach jak Rosjanie, którzy przez kwestie prawne nie mog± u¿ywaæ czatu g³osowego w Valorant, a nie o ich pochodzeniu etnicznym."
Pan Grzymowicz odebrał nawet pieniądze na dofinansowanie do remontu stadionu UWM i dzięki tylko uprzejmości UWM możemy czasami tam trenować.
Jak pisze "Sport" Costa dołączył do Barcelony w 2003 roku za sprawą Sandro Rosella i zdobył zaufanie Messiego.
Grupa kilka razy wracała na scenę, choćby w Hollywood Bowl (1980) czy Aspen (1988).
Łącznie, dotyczyć ma to 435 osób.
Wiele jeszcze dziś jest pokrytych błotnistą mazią.
Cechą szczególną jarmarku jest jego autentyczność i tradycja, ponieważ kiermasz jest nie tylko największym, ale też najstarszym takim wydarzeniem w Wilnie.
Galerie handlowe, restauracje, szkoły były otwarte, wizyta u fryzjera nie była czymś wręcz nierealnym, a zakażenie się wirusem z Chin nie było tak oczywiste jak dziś.
Jarząbek wypowiedział wtedy bardzo znamienne słowa, które zachowałem w prywatnym nagraniu: „W tych zwariowanych czasach szaleńczego wyścigu za pieniędzmi, sukcesami i posadami już właściwie tylko sport pokazuje i promuje ludzką szlachetność i wrażliwość.
Pani właścicielka unika telefonów i ciagle ucieka.
Widzieliście pewnie w telewizji Włochów śpiewających na balkonach.
Pierwszym mistrzem olimpijskim został amerykański trójskoczek James Connolly.
Może też tym sposobem zaalarmować właściciela o potencjalnym zagrożeniu.
Nie mam żadnych zastrzeżeń do jego pracy oraz do wspólnego mieszkania w parafii.
Mnie zastanawia dlaczego te auto było warte 2.5mln zł.
Bambino opowiada także o dzieciństwie spędzone w Leverkusen, doświadczeniu ojcostwa i fascynacji polskim hip-hopem.
Do Kanady, w której dożył prawie 105 lat, dotarł przez Rosję, Danię, Szwecję i Szkocję.
Jeśli zabraknie im środków, muszą dostać je od organizatora.
Ale nie zanosi siê, by teraz usiad³ na ³awce.
Jakie są następne etapy tej drogi?
Wirtualna kwiaciarnia Euroflorist przygotowała wyjątkowe bukiety dedykowane specjalnie na święto Dziadków.
Żal było na to patrzeć.
Jeziora niedaleko Szczecina, o których mogłeś nie wiedzieć.
Dziecko z rodziny mieszanej, któremu wpisano przy urodzeniu narodowość jednego z rodziców, nie może zmienić narodowości jako osoba dorosła inaczej, niż na drodze sądowej – wyjaśnia.
Wśród nich nie było mieszkańców Mazowsza.
Przypomniał o "reperkusjach publicznych", nawiązując do zarzutów korupcyjnych wobec swojej osoby.
Od 1 stycznia 2020 roku wzrosła płaca minimalna, ale też ceny.
Dziesiątki tysięcy turystów wylewa ścieki wprost do jeziora traktując je niczym szalet.
Finalne wersje musz± byæ gotowe do lata, poniewa¿ skakanie w starych kombinezonach jest ju¿ oficjalnie zabronione.
Po minucie olbrzymie płomienie widać już na skraju lasu.
To natomiast oznacza, że u masażysty na razie wystąpiło podejrzenie zarażeniem.
Teraz w grupie są sami mężczyźni.
Istotna jest również cała otoczka, towarzysząca wizycie.
To Krzysztof Piątek, którego zmienił Jhon Cordoba w 61. minucie, a Polak skomentował zmianę niezadowolonym wyrazem twarzy.
Co to jest święconka?
Sieć obiecuje im nawet 4,8 tys. zł i 6,5 tys. zł z premią na start.
Ministerstwo Zdrowia informuje też, że zmarło 69 kolejnych osób chorych na COVID-19.
Anna Golus jest autorką książki „Dzieciństwo w cieniu rózgi.
Z materiału powlekanego o nazwie „Sanmed” można robić m.in. kombinezony.
Bardzo ważne: Immigraton Canada pracuje w bardzo ograniczonym stopniu z powodu pandemii.
Macramé daje dużo możliwości.
Lub kto ma do tego dostęp.
Zajechał drogę i pobił kierowcę, 20-latek częściowo stracił wzrok.
Zdaniem brukselskiej korespondentki RMF FM dojdzie do tego najwcześniej w 2022 roku.
Organizatorem wydarzenia była zielonogórska radna Eleonora Szymkowiak, wspólnie z Fundacją Arka z Chynowa.
Gdybym czê¶ciej zostawa³ w domu, pewnie robi³bym to ca³e dnie.
Kiedy oglądaliśmy zapisy meczów, potrafił być brutalny, ale zawsze podkreślał: „Nie krytykuję osoby, tylko akcję.
W czwartek rzecznik Kremla, Dmitrij Pieskow, był pytany, czy najwyższe władze Rosji odnotowały złamanie rosyjskiego prawa.
U nas w domu to żona nawet częściej robi różne małe naprawy i jest w tym lepsza ode mnie.
Zdecydowanie skłaniamy się ku udostępnianiu darmowych prologów oraz demo gier.
Jak w swojej książce, o której już pisałem w SO, pokazał Marco Marzano, to właśnie seminaryjna deformacja kształtuje osoby pozbawione intelektualnego i duchowego kręgosłupa.
Była to korporacja handlowa założona przez grupę angielskich inwestorów, której Elżbieta I nadała monopol handlowy z Indiami Wschodnimi.
Kłopoty wielu firm – pomimo świetnej koniunktury – były wyraźnym sygnałem, że dalsze utrzymywanie cen na tym samym poziomie nie będzie możliwe.
Prawdziw± renomê wyrobi³ sobie, jednak graj±c w innym kataloñskim klubie - Espanyolu.
To musi mundurowym wystarczyć, by mandatu za brak maseczki nie nakładać.
Przy ciele napastnika znaleziono ładunek wybuchowy.
Ja podniosłem ten problem jako chyba jedyny kraj, że tak naprawdę powinniśmy również o tym rozmawiać, bo wiemy, że skutki epidemii potencjalnej mogą być również duże dla gospodarki - powiedział Szumowski.
U kanclerz Niemiec będą regularnie wykonywane testy na obecność koronawirusa, ponieważ, jak stwierdził rzecznik rządu, jeden test jest niewystarczający.
U niektórych ptaków zmiana upierzenia jest mało widoczna.
Bałam się tak bardzo, że chwyciłam się największego w naszym towarzystwie mężczyzny i szybko stamtąd uciekłam" - przyznała w swoich wspomnieniach księżna.
I pamiętajcie, nie tylko dzieci znajdą tutaj coś dla siebie.
Kolejny rekord padł 22 lipca, kiedy Ministerstwo Zdrowia poinformowało o 761 Lubuszan objętych kwarantanną.
Italia praktycznie stanęła – działają jedynie zakłady zapewniające podstawowe funkcjonowanie kraju.
Administracja USA powinna również zagwarantować Irańczykom swobodny dostęp do internetu i aktywniej przeciwdziałać rządowej propagandzie.
Rzeszów nie chce przyłączać całej Racławówki a jedynie jej przysiółek o nazwie Doły na przedłużeniu ulicy Karkonoskiej w Rzeszowie i przestrzennie nie związany z właściwą Racławówką lecz z rzeszowskim osiedlem Zwięczyca.
Gromadził w niej oszczędności w obcej walucie.
Drużyna z Krakowa traci do naszego zespołu dwa punkty.
Daniel Martyniuk, syn Zenka Martyniuka, przeklina, płacze - filmuje to i umieszcza w sieci Młody Martyniuk znów prowokuje.
Podczas przemówienia na ¦wiatowym Zgromadzeniu Zdrowia Jinping podkre¶li³, ¿e Chiny od pocz±tku dzia³a³y odpowiedzialnie i transparentnie, informuj±c o wszystkim resztê ¶wiata.
Hat-trick g³ow± w osiem minut!
Czy rząd zamknie cmentarze 1 listopada?
Ale nie znaczy to, że przestałeś być Stańczykiem?
Ze skoków odejdzie tak¿e Sepp Gratzer, który jest odpowiedzialny za sprawdzanie sprzêtu.
Zaangażowanych w nią jest 500 instruktorów.
Myślę, że udźwignęli.
Wyłączenie przeprawy z ruchu miało potrwać do czwartku.
Podczas sprawdzenia w policyjnych systemach okazało się, że 14 - letni kierowca jednośladu nie posiadał wymaganych uprawnień.
Rozpoczyna się kompleksowa modernizacja poradni ginekologicznej w przychodni należącej do Miejskiego Centrum Medycznego Górna, przy ul. Cieszkowskiego 6. Remont i zakup wyposażenia oszacowano na ok. 420 tys. zł.
Spowiednik i penitent tylko się słyszą.
"To niebezpieczna sytuacja, bo pod wpływem wilgoci z tej substancji zaczyna się wydobywać wodór.
Po wielu, wielu latach czyli dzisiaj trudno przyklasnąć temu co się święci.
Niestety, pozostawiają oni po sobie tony odpadów, które często trafiają do rzeki - dodaje.
Jak dodał, "jedyne, co nam pozostaje, to mówić o jakimś wydarzeniu, które miało miejsce w gmachu Sądu Najwyższego, o decyzjach osoby, co do której istnieją poważne wątpliwości, czy w ogóle jest sędzią w rozumieniu przepisów polskiej konstytucji".
Strzelał z wiatrówki, dwie osoby ranne.
Red Tractor to znak jakości nadawany produktom w Wielkiej Brytanii, które spełniają wysokie standardy jakości i bezpieczeństwa.
Lewactwo to Ci co odbierają pracującym, a rozdają nierobom i biorą za to wysokie nagrody i premie.
GUS podaje jeszcze niższy współczynnik liczby lekarzy – 2,3 na 1000 mieszkańców.
On je wypowiada lekko, ale one przynoszą wiele szkód - mówił.
To pierwszy krok w odzyskiwaniu pełni kontroli nad swoim zdrowiem.
Po długiej przerwie Spółdzielczy Dom Kultury w Stalowej Woli zaprasza na plenerowy koncert wakacyjny.
Karierę rozpoczęła w teatrze Oskarasa Koršunovasa, od roli w sztuce „Bóg jest DJ-em” według Falka Richtera.
Jej zdaniem moment podjęcia tej decyzji "wydaje się dziwny".
W wielu miejscach ulice zamieniły się w rzeki.
Niepokojący był jedynie wyjątkowo nieprzyjemny zapach.
Zginął tuż przed swoim ślubem.
Następnie siostra dzwoni na pogotowie, zgłaszając potrzebę przyjazdu karetki do ratowania noworodków, tzw. "N", przedstawia ocenę stanu zdrowia noworodka i telefonicznie prosi kogoś o otwarcie wejścia pracownikom pogotowia.
Fabryka Farb i Lakierów Śnieżka SA to firma z ponad 35-letnim doświadczeniem na rynku chemii budowlanej.
Choć profesor zaznacza, że badania zostały przeprowadzone na małej grupie osób, to podawanie osocza jest procedurą bezpieczną.
Wracali z meczu w Sosnowcu.
Z taką samą czułością i troską jak na siebie trzeba patrzeć na partnera.
Przed Wami lista najciekawszych tytułów, które trafią na Netflix już w sierpniu.
Jak podało radio Echo Moskwy, od 26 marca do 14 kwietnia, mieszkające w Moskwie osoby w wieku powyżej 65 lat zostaną zobowiązane do przestrzegania domowej kwarantanny.
"Pi³karski obie¿y¶wiat" - czyli go¶æ, który w ¿adnym z klubów nie da³ sobie rady.
Leo Messi przerwał wakacje i wrócił do Barcelony!
Do wypadku doszło na lokalnej drodze w miejscowości Gołystok.
W Oslo nie ma kibiców i konkursy wygl±daj± tu jak zwyk³e treningi - dodaje.
Jako jeden z pierwszych w naszym kraju prezydentów sięgnął po bardzo duże środki unijne.
Mia z Rzeszowa ogromne problemy w przyjciu zagrywki.
Kiedy zatrzymała go policja, od razu przyznał się do winy.
Wynajmując lokal, każdy wpłaca kaucję (forma zabezpieczenia roszczeń na wypadek, gdyby najemca nie wywiązywał się z zapisów umowy).
Czynność odbywają się w asyście policji.
W ubiegłym roku importowanie energii kosztowało Turcję 41 mld dolarów.
Premier mówił na konferencji prasowej, że rząd był nakłaniany przez przedstawicieli gastronomii, branży wydarzeń kulturalnych, kina, teatry, ale także siłownie i fitness, by otworzyć te placówki, które są dziś zamknięte.
Nasz rozmówca z Kurii twierdzi jednak, że różnice między papieżami są rozdmuchiwane.
Polski trener mocno o wybuchu epidemii w Hiszpanii.
To również szykanowanie naczelnictwa za jego plecami, wyzwiska.
Wolę odejść z tego świata, niż pozwolić komukolwiek cokolwiek wstrzyknąć w mój organizm - powiedziała w wywiadzie dla wrealu24.pl.
Chory na COVID-19 główny negocjator Palestyńczyków leży w izraelskim szpitalu.
O jednym z potwierdzonych przypadków zakażenia koronawirusem informowaliśmy już dzisiaj nieco wcześniej.
Według przewidywań sprzed epidemii - ten rok miał być dla turystyki bardzo dobry, z kilkuprocentowym wzrostem w skali świata.
Odpowiadając na ten apel szefa rządu marszałek Senatu zapewnił, że "Senat przyspieszy prace maksymalnie jak to jest możliwe".
Ze względu na obostrzenia sanitarne, mieszkańcy będą mogli korzystać wyłącznie z basenów sportowych.
"On zna najlepiej sytuację i wie, czy dana osoba na przykład na chwilę nie miała założonej maseczki, czy szybko się zreflektowała, na wezwanie policjanta zachowała zgodnie z prawem i nałożyła maseczkę, zakrywając nos i usta.
Toczyły się między innymi w fabryce u wylotu Bonifraterskiej – w Szopie Szczotkarzy – gdzie walczyli głównie bojowcy z Bundu pod dowództwem Marka Edelmana.
Huberta i jego dziewczynę ponownie wyrzuciło na przeciwległy pas.
Pierwszą ofiarą był mężczyzna z hrabstwa Hampshire, na którego samochód spadło powalone drzewo.
Jak rozliczyć się z Urzędem Skarbowym i ARiMR?
Ekspert zanzacza, że jest to pole dla uzyskania przewagi konkurencyjnej nawet na rynku chińskim.
Ta praca nie wróci.
Nawet milion koron kary mogą zapłacić mieszkańcy województwa śląskiego za przekroczenie czeskiej granicy.
Sedzia powołałby się na wolność wypowiedzi?
Może także skorzystać z usługi doradcy emerytalnego, który na podstawie informacji zawartych na koncie emerytalnym nie tylko zrobi symulację przyszłej emerytury, ale także doradzi, kiedy najkorzystniej na emeryturę przejść.
Ukraińskim szowinistom zasiadającym w brodzkiej radzie rejonowej nie podoba się przypominanie, że zbrodnia w Hucie Pieniackiej została dokonana rękami Ukraińców.
Policjanci wstępnie ustalili, że 67-latek kierujący osobowym fordem, jadąc drogą powiatową w kierunku Jasła, na prostym odcinku drogi stracił panowanie nad samochodem, zjechał do rowu i wywrócił się na dach.
Jak wygląda praca diagnostów, pracowników laboratorium w obliczu walki z koronawirusem?
Jego szczególną wartością jest autentyzm, ponieważ należy do nielicznej grupy XVII-wiecznych zabytków warszawskich, które uniknęły poważnych zniszczeń wojennych.
Wszystko okaże się w najbliższych godzinach.
Jedno jest pewne – na otwarcie tzw. dużego basenu przy ul. Głowackiego trzeba będzie poczekać.
Zatrzymany to 29-letni obywatel Ukrainy.
W ubiegłym roku ukazał się ich pierwszy album "Lowlight".
Niestety, nie dla Funduszu; okazuje się bowiem, że nie chce nam płacić za wykonanie takich testów.
Ciekawe ile linii tramwajowych i autobusowych zostanie zlikwidowanych w ramach tak zwanych oszczednosci ktore ida na lukratywne etaty urzedasow?
Poczta Polska podała już stawki za abonament RTV na 2020 rok - ile zapłacimy za abonament RTV w tym roku?
Dyrekcja, podobnie jak personel, z niecierpliwością oczekuje na zapowiadane zmiany ustawowe, w ramach których NFZ będzie wynagradzał dodatkowo personel szpitali.
Pamiętajmy też, by zapewnić im nieskrępowany dostęp do wody i możliwość schronienia w cieniu.
Kolejne pytanie, za 125 tysięcy złotych, usłyszał w następnym odcinku.
Robiąc zakupy, np. przez Internet, wybierajmy producentów z Mazowsza.
Podczas koncertu swoje umiejętności taneczno-wokalne zaprezentowały wszystkim dobrze znane zespoły: Dziecięcy Zespół Tańca „Smyk”, Młodzieżowy Zespół Tańca Współczesnego „Pasja”, Zespół Taneczny „Perełki”, Studio Wokalne „Vivo”.
Dofinansowanie w wysokości 10 000,00 zł w ramach programu Mazowiecki Instrument Aktywizacji Sołectw.
Ośmiu mężczyzn zostało skazanych na dwa lata więzienie za "niemoralne czyny".
Zdarzenie miało miejsce wczoraj przed południem, 13 bm., na drodze wojewódzkiej nr 884 z Domaradza do Przemyśla.
A to jeszcze nie koniec.
Mężczyzna opisał Wuhan jako "miasto duchów" z pustymi supermarketami i aptekami bez leków i masek.
Materiał oryginalny: Ceny nad morzem.
Mój ojciec przeżył Marsz Śmierci, ale dziś jego Marsz Życia dobiegł końca" - napisał na Facebooku syn Henriego Kichki.
Miasta mają już dużo do powiedzenia, a będą miały jeszcze więcej” – powiedziała prezes Forum Energii Joanna Maćkowiak-Pandera podczas telekonferencji.
Wykładowca, który prowadził zajęcia 11 czerwca, został zawieszony w obowiązkach.
We wtorek maturzyści otrzymają też świadectwa dojrzałości.
Mała tygrysiczka przyszła na świat 23 maja, ale pracownicy zoo byli ostrożni z informacjami, woleli poczekać, aż miną pierwsze, kluczowe dla maleństwa tygodnie.
Od złotego medalu na igrzyskach olimpijskich w Helsinkach i 24 meczów bez porażki, którymi mogli pochwalić się piłkarze Sebesa, dla Anglików ważniejsze było samozadowolenie i przeświadczenie o własnej potędze.
Wskazania ASL (w sobotę) nie były niezgodne ze stosowaniem protokołu FIGC.
Nie wykluczyła mediacji z Rosją w konflikcie z Aleksandrem Łukaszenką.
Po tych słowach mężczyzna wyciągnął z kieszeni ubrania woreczek z marihuaną.
Ostatni kontakt z ofiarami zbrodni mieli kolega redakcyjny Kuciaka i jego siostra Maria.
Dest, choć urodził się w Holandii, wybrał dla reprezentacji USA (amerykańskie obywatelstwo posiada jego ojciec).
Wszyscy się cieszą, ale co to właściwie oznacza?
Czy pod koniec sierpnia będą upały?
To ciąg dalszy kontroli poselskiej, którą posłowie Koalicji Obywatelskiej rozpoczęli w Ministerstwie Zdrowia po ujawnieniu kontrowersji związanych z zakupem sprzętu medycznego przez resort w trakcie epidemii.
Gdzie w województwie lubelskim należy spodziewać się dzisiaj (19.08.2020) utrudnień?
Wykonywali ją 36 lat, do przejścia na emeryturę w 1991 roku.
Broker zawsze powinien posiadać licencję oficjalnego organu, który zajmuje się regulowaniem działalności platform handlowych w konkretnych jurysdykcjach.
W tym wszystkim szefowie chiñskiej potêgi energetycznej (grupa CEFC to m.in. konglomerat CEFC China Energy i podleg³e jej podmioty) siê jednak chyba trochê zapêdzili, bo na pocz±tku 2018 roku wpadli w finansowe tarapaty.
Dziękuję za umacnianie chrześcijaństwa poprzez usuwanie czarnych owiec z jego szeregów.
Wojewoda jest w kontakcie z władzami szpitala i samorządem i będzie reagował na sytuację - zapewnia Szefernaker.
W minionym tygodniu naszą pracę wyceniło 33 Czytelników.
Język odziedziczony przez nas po poprzednich pokoleniach wciąż uprzywilejowuje mężczyzn i to uprzywilejowanie widzimy w całej naszej kulturze.
W ostatnich miesiącach starcia między siłami Armenii i Azerbejdżanu nasiliły się.
Jest lepiej, 122 metry.
W soboty i niedziele czynny jest krócej od 7:00 do 21:00.
Przekształca się w tzw. zobowiązanie naturalne” - pisze „Rz”.
W powiecie działdowskim dochodzi 6 dodatnich wyników testów na koronawirusa.
W mediach społecznościowych przedstawia się jeszcze jako feministka.
Bartosz Kubik stworzył w Zielonej Górze firmę, która podbija Europę.
Najliczniej burze występowały w godzinach popołudniowych, a ich strefa objęła także Polskę północną i zachodnią.
Tylko we wtorek 13 tureckich samolotów wojskowych naruszyło przestrzeń powietrzną Grecji 30 razy jak napisał portal EU Observer powołując się na wypowiedź urzędnika greckiego MSZ.
Ciekawe czy do końca w tych namordnikach byli?
Tyle że fundusz zwraca koszt danego zabiegu tyle ile przeznaczył w PL.
W otwartej sprzedaży on-line są bilety na ten mecz.
Gmina Dynów do reorganizacji zgłosiła – 4 podstawówki: w Ulanicy, Dąbrówce Starzeńskiej, Harcie i Dylągowej.
Zmieszczą się na niej cztery tory kolejowe" - podkreślają kolejarze.
Starosta Stanisław Kubeł wystąpił o upoważnienie od wojewody.
Aż w 88 przypadkach zmuszeni byli do zatrzymane prawa jazdy z uwagi na przekroczenie prędkości o ponad 50km/h.
Weterani piłki nożnej rozegrali mecze w systemie każdy z każdym.
Ile osób może być na ślubie w Urzędzie Stanu Cywilnego?
Naszym celem jest zgromadzenie jak największej ilości materiału i wspólnymi siłami wygenerowanie zapasów niezbędnych artykułów, które przyczynią się do ratowania zdrowia i życia osób zagrożonych pandemią.
Otóż siostra zakonna, która inwigilowała Kardynała w Komańczy, niestety, wcześniej pracowała w domu dziecka w Ostrołęce.
Co ciekawe klub bêdzie pierwszym w MLS zarz±dzanym g³ownie przez kobiety.
Zakaz odbywania zajęć szkolnych obowiązuje do 25 marca, ale w zależności od sytuacji może być przedłużony.
I na Nowym Mieście jest blaszak kryty papą + podwyżki cen ciepła i innych opłat.
NIK przysługuje zażalenie, ale nie wiadomo, czy zostanie złożone.
Starsi mieszkańcy osiedla mieszkaniowego Retknia pamiętają, że gdy dostawali swe wymarzone mieszkanie w blokach z ich okien było widać pola, na których rosło zboże, a obok pasły się krowy.
Mia³ problemy finansowe, nie dosta³ licencji na grê w drugiej lidze, polecia³ od razu do czwartej.
Chodzi o przeciwdziałanie praktykom wprowadzającym konsumentów w błąd oraz zawyżaniu cen.
Uważa, że to ograniczy do minimum ryzyko narażania pracowników na ewentualne zakażenie i rozprzestrzenianie się wirusa.
Może ci wtedy księża pedofile pomogą których tak broniłeś.
Papież Franciszek dokonuje pierwszego uderzenia w dzwon „Głos nienarodzonych”.
Skasowane komentarze to tylko jej początek.
W niedzielę 581 nowych zakażeń COVID-19.
Ameryka zostaje w tyle, ale i tak wygrywa.
Mamy wielką nadzieję, że ofiarą nie będzie zarządzający obiektem, który wykonując swoją misję szerzenia kultury, pozwolił nam użyczyć pomieszczenia.
Te rasy psów choć z pozoru niegroźne, najczęściej atakują dzieci.
Jednak sprawa nigdy nie skończyła się aktem oskarżenia.
Małe opady bądź ich brak skutkują suszą i przyczyniają się do obniżenia plonów, spadku poziomu wód gruntowych, a nawet zaniku wody w istniejących zbiornikach.
Zachowały się folklor, przysłowia oraz karaimskie idiomy.
Jutro i pojutrze odbywają się zajęcia opiekuńcze.
Poprosił także, by respektowali wymogi sanitarne nałożone w związku z rozprzestrzenianiem się koronawirusa.
Od początku pandemii rząd przygotował i wdrożył instrumenty tarczy antykryzysowej i tarczy finansowej, które łącznie dały wsparcie przedsiębiorcom w kwocie blisko 150 mld zł.
Poinformowała, że obecnie trwają prace nad projektem ustawy.
Wejście na pokład oraz jego opuszczenie po przylocie odbywają się strefowo, w ściśle określonej kolejności według numeru zajmowanego miejsca.
Wcześniej kuria diecezjalna przekazała na rzecz hospicjów i oddziałów zakaźnych szpitali w Gorzowie i Zielonej Górze 130 tys. zł.
Zwłaszcza dotyczy to szkół w strefach czerwonych oraz w dużych miastach” – odpowiedział.
Na początku tego roku prowincja odroczyła swój roczny budżet, który zwykle ogłasza się w marcu.
Co jeszcze rzuciło nam się w oczy?
I choć do końca roku pozostały niecałe dwa tygodnie to wiadomo już, że będzie to najgorszy wynik w historii danych GUS od 1946 r., czyli od zakończenia II wojny światowej.
Teraz za swoje zachowanie będzie tłumaczył się przed sądem.
Ale rzadko można usłyszeć, co jeść, żeby mózg pracował nam dobrze.
Materiał był podsumowaniem półrocznej pracy dziennikarki nad zdemaskowaniem podejrzanego o pedofilię Krzysztofa P. "Piotra".
Starcie Demokratycznych kongresmenów z prawnikami Trumpa przed impeachmentemJemen: Ponad 40 ofiar ataku rakietowego.
Ale jeśli rozpocznie się edukację odpowiednio wcześnie, szanse na sukces rosną.
Jest list gończy za Arkadiuszem Ł., ps. Hoss, nieprawomocnie skazanym na 7 lat więzienia za oszustwa "na wnuczka".
"Jako prezydent będę gwarantem silnej i bezpiecznej Polski w UE"
W tym tygodniu na 4 dni (zaczynając od niedzieli) wyscigi odbywały sie 3 razy az skonczylo sie smiercia 30-letniego chłopaka.
Jego konkurentka, Swietłana Cichanouska miała zdobyć 10,09 proc. poparcia.
Natychmiast oddano ją pod opiekę lekarzom - kończy rzeczniczka.
Gmina Krasnobród pozyskała na ten cel ponad 1 mln zł z Regionalnego Programu Operacyjnego Województwa Lubelskiego na lata 2014-2020.
Mamy grupadosia, Alfreda Rosnera, rodzin Gawlików i szwedzkiego dyplomat, hrabiego Folke Bernadotte.
W działaniach brało udział kilkunastu policjantów oraz żołnierze WOT.
Autorką zdjęć archiwalnych jest Agnieszka Sadowska, współczesnych – Adam Ludwiczak i Dawid Gromadzki.
Jak często tankują Polacy?
Nie przydzielono nam jedzenia, wody, nic.
Najnowsza książka to „Najważniejszy związek czyli mądra miłość do siebie”.
Odnotowano 14193 osobników spośród 83 gatunków ptaków.
W czwartek pomiędzy 12 a 13 obok Urzędu Miejskiego w Nowym Dworze Gdańskim (Pomorze) przy ul. Wejhera 3 rozdawano darmowe maseczki.
Postępowanie w sprawie fałszywego alarmu prowadzić będzie ostrołęcka policja.
Cztery i pó³ roku wcze¶niej Serb poprowadzi³ reprezentacjê swojego kraju do z³otego medalu igrzysk olimpijskich w Sydney.
Jak pobierane jest osocze?
Może to była przyczyną, że Świątek zaczęła nieco nerwowo, czego efektem była strata podania na otwarcie.
Już pierwsze zdanie przemówienia Grabar-Kitarović przykuło uwagę Chorwatów.
Przetrwała Hitlera, Stalina, Gomułkę, Gierka i Jaruzelskiego padła pod piłami bandytów Danileckiej.
"To jest wojna"
Wspomnianą ziemię trzeba wywieźć z placu budowy.
Archidiecezja katowicka wraz ze Śląskim Seminarium Duchownym w Katowicach na swoim profilu na Facebooku zmieściła garść porad, jak katolik powinien przeżyć niedzielę w dobie pandemii koronwirusa z Wuhan.
W pewnym momencie próbowała odesłać Hope z powrotem do Cartiera.
Wiatr zacznie się wzmagać aż przywieje chmury z deszczem.
Królem strzelców został Łukasz Kobylarz, a najlepszym bramkarzem Robert Węglarz.
Reaktywuje dwa mosty kolejowe na Lubaczowszczyźnie, a nasz chce zniszczyć – dodają i zapowiadają dalszą walkę o przemyski most kolejowy, licząc, że PKP PLK zrewiduje swoje plany, wszak w tym roku mija 160 lat od kiedy kolej dotarła do Przemyśla.
Tkwiła w przekonaniu, że urząd ją wyręczy.
Weźcie sie do roboty a nie po gazetach płaczcie.
Opinie ekspertów na temat pożaru w Czarnobylu.
Nastolatek zmarł w czwartek - poinformowało brazylijskie ministerstwo zdrowia.
Druga zmiana zaczyna się właśnie o 13.30, a kończy o 21.00.
Pierwsza komunia święta mimo koronawirusa.
Nie do końca rozumiem, dlaczego Polacy rzucają się na oczyszczacze, choć rozumiem analogię wynikającą z maseczek.
Z kolei Sylwester Marciniak dodał, że za granicą najdłużej trwało głosowanie w Splicie w Chorwacji i wszyscy zagłosowali do około pierwszej w nocy.
Ministerstwo Zdrowia poinformowało w niedzielę o 624 nowych, potwierdzonych przypadkach zakażenia koronawirusem SARS-CoV-2 oraz o śmierci kolejnych siedmiu osób.
W konkursie głównym brał udział pięciokrotnie - zdobyć udało mu się nagrodę za osiągnięcia techniczne z "".
O kamienie na terenie Drawieńskiego Parku Narodowego, który 1 maja 2020 r. obchodzi 30. rocznicę swojego założenia.
Każda osoba w nagłym stanie zagrożenia życia lub zdrowia z objawami niewydolności oddechowej traktowana będzie jako podejrzana o COVID-19.
Prawdopodobnie w marcu i kwietniu na zastrzyk mogą liczyć nauczyciele oraz inne osoby zajmujące się dziećmi, a także osoby pracujące w transporcie.
Pomiędzy sobotą a niedzielą wyraźnie zmalała liczba zakażeń i zgonów spowodowanych koronawirusem w Hiszpanii.
Myślę, że trafiliśmy do średnio trudnej grupy - zakończył.
Tydzień później sezon wznowiła liga czeska.
Jak się starać o wsparcie banku?
Później to wszystko się posypało.
A kierowcy wjadą na jezdnie, z których nie korzystają od maja.
Na bank by ktoś na mnie doniósł i nieszczęście gotowe.
Należałoby dobrze przemyśleć pytania i wówczas oddać głos Polakom – powiedział wicepremier Jarosław Gowin w rozmowie z portalem Gazeta.pl. Gowin mówił też o statystykach związanych z koronawirusem i sporze o wybory prezydenckie.
W komentarzach olsztyniacy zadeklarowali, że chętnie zamówią jedzenie, żeby pomóc młodym ludziom.
Do poważnego wypadku doszło w czwartek 20 sierpnia tuż po godz. 16.00 w podgorzowskim Łupowie.
Zastosowano więc eksperymentalną terapię z użyciem osocza osoby wyzdrowiałej z COVID-19.
Niesamowity optymizm i radość bijąca z ekranu może być wzorem dla innych, nie tylko seniorów.
Jakby tego było mało, nie brakuje głosów, że namieszać może także Jan Błachowicz.
Dyrektor Yad Vashem podkreślił również, że Instytut ma „zwykle dobre relacje z wszelkimi organizacjami w Polsce i powinniśmy kontynuować to w przyszłości”.
Jeśli jednak ma dodatkowe dochody (np. z najmu) do samodzielnego wykazania w zeznaniu podatkowym, wówczas uzupełnia i wysyła swój e-PIT - dodano.
Polish Days to najważniejsze wydarzenie branżowe Międzynarodowego Festiwalu Filmowego Nowe Horyzonty, organizowane od 2013 roku wraz z Polskim Instytutem Sztuki Filmowej.
Powiedział, że "większość zniszczeń w organizmie zachodzi na skutek nadmiernej reakcji naszego układu odpornościowego".
Gremium to ma również decydujące zdanie w rozbudzających emocje społecznych sporach, w tym tych dotyczących aborcji czy kwestii związanych z dyskryminacją.
Według relacji naocznych świadków, była to egzekucja publiczna na ul. Ciesielczyka na żołnierzach Armii Krajowej i Batalionów Chłopskich oraz ludności cywilnej, w czasie, której rozstrzelano 45 osób.
Ministerstwo obrony Turcji poinformowało w poniedziałek wieczorem, że turecka armia "zneutralizowała" ponad 100 żołnierzy syryjskich sił rządowych w odwecie za atak syryjskich wojsk na turecki posterunek w północno-zachodniej Syrii.
Jak widać na powyższych zdjęciach, które zrobił jeden z naszych dziennikarzy, woda stanęła na ulicy.
Nic nie miał - mówi jego żona Nicole.
Dlatego ¦widerski jad±cy na EURO to wci±¿ odleg³a historia.
Jadwiga Emilewicz, wicepremier, minister rozwoju zapowiedziała, że 1000 plus etato.
Takie rozwiązanie stanowi schronienie dla ptactwa, izoluje przed hałasem, a dodatkowo jest popularnym miejscem do wypoczynku czy organizacji wydarzeń kulturalnych.
Nie wszyscy stosują się do nowych przepisów.
Działania wodociągowców związane są z modernizacją podziemnej magistrali.
Zaznaczył, że "każdy, kto uzna, że jego prawo wyborcze z jakiś powodów zostało ograniczone lub został pozbawiony tego prawa, może w ramach protestu wyborczego zgłaszanego do Sądu Najwyższego zakwestionować" wynik wyborczy.
Otworzyłam bagażnik jego samochodu, a tam.
Lidl prosi o zwrot produktu.
Jej prawnicy twierdzą, że wszystkie umowy zawierano zgodnie z prawem i pieniądze były wypłacane zgodnie z ustaleniami poszczególnych kontraktów koncernu paliwowego z partnerami z innych branż.
No tak trochê - mówi±c szczerze - druga kategoria, szósty sort kubañskich pomarañczy.
Rzecznik sądu zaapelował, by interesanci sądu w Bartoszycach bezwzględnie przestrzegali reguł sanitarnych, w tym zachowywali dystans społeczny i nosili maseczki lub przyłbice.
Proponuje też wprowadzenie trójkolorowego systemu informacji o stopniu reżimu kwarantanny.
Sam głosowałem za pieniędzmi, które trafią do Polski.
Trwa przesłuchanie zatrzymanego na posterunku policji w Londynie.
Republikański kongresmen Michael McCaul, członek komisji spraw zagranicznych Izby Reprezentantów, napisał na Twitterze, że "dokładnie śledzi informacje na temat ataku rakietowego wymierzonego w amerykańską ambasadę".
Zaproponujemy widzom zarówno te nowsze, jak i reprezentujące starszą kinematografię tytuły.
Chodzi m.in. o branżę ciepłowniczą, lotniczą, kinematograficzną czy publicznego transportu zbiorowego.
DPS chce też wesprzeć siedmiu studentów z kierunków medycznych.
W jednym z przypadków ogień przeniósł się na poszycie leśne.
Inwestor położył duży nacisk na funkcjonalność rozwiązań oraz komfort klientów.
Krajowy Instytut Służby Zdrowia ogłosił, że średnia wieku zakażonych osób, które zmarły we Włoszech to 82 lata.
Nie utrzymujemy kontaktu, zdarzy³y siê rzeczy, o których nie ma co opowiadaæ - mówi w wywiadzie dla Catalunya Radio Cesc Fabregas, dzi¶ pi³karz Monaco.
Ale jednocześnie bardzo ich kocham.
Drapieżnik, którego ekolodzy nazwali Zdrój, wpadł pod koła samochodu na obwodnicy Świecia (Kujawsko-pomorskie).
W nocy w Nowym Jorku postrzelono policjanta, a drugi został zraniony nożem.
Od początku obecności spółki w stolicy wielkopolski cieszyła się bardzo dużą popularnością, dlatego też właśnie to tam trafią pierwsze auta pozyskane w ramach programu rozbudowy floty.
Nawet podkłady pod tory kolejowe impregnowane w zupełnie inny sposób i dużo silniejszymi środkami nie są wieczne.
Ale co należałoby zrobić wtedy, by stał się silniejszy?
Trzy punkty po dwóch meczach to zdecydowanie za mało, jak na zespół, który przyzwyczaił do tego, że nie przegrywa.
Nawet jeżeli jest to możliwe tylko przy zaciągnięciu kredytu hipotecznego na 30 lat.
W sumie kandydaci mogli wybrać i złożyć maksymalnie 7 egzaminów maturalnych.
Oznacza to wzrost w porównaniu z dniem poprzednim.
Z Mińska do Wilna jest raptem 180 km.
Wycofane z obrotu na terenie kraju zostało pięć serii kropli do nosa Sulfarinol - zdecydował Główny Inspektor Farmaceutyczny.
Po jej zakończeniu w centrum miasta zgromadziło się kilkadziesiąt tysięcy przeciwników władz, którzy biorą udział w marszu wolności.
Pierwszy po przerwie koncert będzie hołdem dla zmarłego niedawno Krzy.
Pojawiła się sugestia, by objąć powiat krotoszyński lub samo miasto powiatowe tzw. „strefą zero”.
W Wielkiej Brytanii stał się symbolem niezłomności i wiary w pokonanie pandemii, za co w dniu jego urodzin odwdzięczają mu się tysiące mieszkańców tego kraju.
Brzeg Zalewu Zemborzyckiego znowu pełen śniętych ryb.
Jeśli z tym nie wyjdzie, to może biologia?
Według niego fizyczny zakup kruszcu wiąże się z potężnym kosztem dodatkowym –dostępne od ręki monety uncjowe kosztują lekko licząc o 1-3 tys. zł więcej niż giełdowa wartość kruszcu, z którego są stworzone.
Sytuacja epidemiczna pogarsza się i przyjmujemy odpowiednie środki.
Na razie… nie można.
Tylko że to nie ten - czytaj ze zrozumieniem!
Tarik grozi przerażonej Vildan, że jeżeli jeszcze raz go oszuka, zabije ją.
Jednak bądź co bądź dzięki temu posunięciu władz polskich udało się ułożyć poprawne relacje u samego schyłku II RP oraz I Republiki.
¯eby w doros³ej reprezentacji Polski mieæ taki status, jak mia³em w m³odzie¿ówkach, bêdê musia³ jeszcze trochê poczekaæ.
Jak wiecie, przestrzegam zasad bezpieczeñstwa, ale okazuje siê, ¿e to nie wystarcza.
KE uznała, że są niezgodne z prawem, i domagała się od Belgii odzyskania od dużych firm 700 mln euro niezapłaconych podatków.
To pytanie wynika z faktu, że nie stosuję tego rodzaju żeli.
Uczestnicy konkursu literackiego pisali wiersze, opowiadania lub inne teksty na jeden z trzech tematów: "Moje Boże Narodzenie", "Jak wyglądałby świat, gdyby nie było Bożego Narodzenia" oraz "Dawne bożonarodzeniowe tradycje i obyczaje".
Tego ludzie nie zapomną.
Dotychczas ściągnęło ją ponad 5 mln osób, jedna czwarta spośród kanadyjskich użytkowników smartfonów.
Egzekucja nałożonych kar pieniężnych następuje w trybie przepisów o postępowaniu egzekucyjnym w administracji.
Dokument zaczyna się od słów: „Kochany bracie, kochana siostrzenico, drodzy krewni i przyjaciele…”.
Kary dla kierowców za postój w czasie burzy.
Od maja w mieście doszło do 791 strzelanin, co stanowi ponad 140-procentowy wzrost w porównaniu z tym samym okresem w 2019 roku.
W grupie A zmierz± siê: Niderlandy, Polska, Bu³garia i Azerbejd¿an.
Po raz pierwszy tej wiosny.
W kluczowym okresie poza województwem zadania realizowało ponad 160 żołnierzy.
Oni mogą szukać czegokolwiek będą chcieli, jakie będą mieli zlecenie - mówiła żona Giertycha, Barbara w dniu przeszukania.
Po prostu nie byłem w stanie jechać szybciej - złościł się Hamilton, który uzyskał dopiero szósty wynik.
Ma ona zwiększyć ochronę jakościowej przewagi militarnej Izraela, umożliwiając państwu żydowskiemu zastosowanie weta w sprawie sprzedaży broni przez Stany Zjednoczone na Bliskim Wschodzie.
Gro¿± mu trzy lata wiêzienia!
Z serwisu korzystają miliony ludzi na całym świecie.
Serdecznie zapraszamy!
Podkreślił, że "nocą zmienia się przepisy, które łamią dodatkowo powszechność wyborów"
Prezydent Białorusi Aleksandr Łukaszenko w wywiadzie z ukraińskim dziennikarzem nazwał prezydenta Rosji Władimira Putina swoim starszym bratem – poinformowała w czwartek agencja prasowa Tass.
Na następców Kramp-Karrenbauer i Merkel rozpatrywanych jest de facto dwóch mężczyzn: Friedrich Merz, odwieczny rywal Merkel i konkurent AKK w ostatniej walce o przywództwo w CDU, i Armin Laschet, premier Nadrenii Północnej-Westfalii.
Jagiellonia Bia³ystok oficjalnie poinformowa³a o zmianie herbu na "Star± Jotkê", o czym w specjalnie przygotowanym referendum zdecydowali w styczniu 2020 roku kibice.
Obecne warunki pogodowe również nie sprzyjają rozwojowi rodzin pszczelich, gdyż niska temperatura powoduje dalsze ich ginięcie.
Godzina pływania dwuosobowym kajakiem będzie kosztować 12 zł.
Koronawirus w Szpitalu Uniwersyteckim w Zielonej Górze.
Co prawda skutki hamowania lub zderzenia najmniej odczuje dziecko siedzące w ten bowiem jest zamontowany tyłem do kierunku jazdy.
Pomaga w walce z COVID-19, w wielu krajach zaczyna go brakować.
Ford fiesta, którym jechali, roztrzaskał się o drzewa i betonowe ogrodzenie.
Nie będzie obowiązku wydawania karty pojazdu oraz nalepki kontrolnej na przednią szybę i jej wtórnika.
Od poniedziałku rozpocznie się także rehabilitacja w salach terapeutycznych.
W domu Kerema w związku z porzuconym niemowlęciem zjawia się policja.
Pod koniec marca Muzeum J. Paula Getty'ego w Los Angeles rzuciło fanom sztuki nie lada wyzwanie.
Reynolds poprosiła personel szpitala, by usunięto jak najwięcej przewodów do aparatury podtrzymującej funkcje życiowe jej męża.
Ja jeszcze przed nią wiele czasu poświęcałam na wyszukiwanie, choćby w sieci, informacji o różnorodnych stylach, artystach i ich dziełach.
"Wrogowie Serbii i Rosji są zachwyceni drobną złośliwością"
Rzetelnie informuje mieszkańców o sytuacji.
Rezerwowy skład polskiej kadry prowadzonej przez Michala Doleżala postara się o jak najlepsze miejsca.
By³a to kobieta twarda i nieugiêta.
Ostrzeżenie przed burzami z gradem dotarło nad Lubelszczyznę.
Wstrzymany zostanie ruch przez przejścia graniczne samochodowe, kolejowe, piesze i wodne - poinformował rząd Rosji w rozporządzeniu opublikowanym w sobotę na stronie internetowej.
Żeby nie próbować być zawsze superperfekcyjnym, tylko zaufać swoim emocjom, przepływowi energii.
Nie zaprosił go Morawiecki.
Wydaje Ci się, że wiesz, czego oczekują Twoi klienci?
Prokuratura nigdy nie kwestionowała zeznań Andrzeja Stróżnego, które złożył przed Sejmową Komisją Śledczą".
Chodzi przede wszystkim o budowę tramwaju na Naramowice, modernizację ronda Rataje, dokończenie projektu Centrum, przebudowę torowiska na ulicach 28 Czerwca i Wierzbięcice.
Chorych jest 1 647 osób, wyzdrowiało – 1 184.
Jego zdaniem obecny kryzys pokazuje, że "efekty uszczelniania podatków silnie zależą od cyklu koniunkturalnego", a "trwałe utrzymanie wysokiej ściągalności (podatku VAT - red.) nie jest takie łatwe i oczywiste".
Latem do dru¿yny powróci z wypo¿yczenia tak¿e Loris Karius.
Wakacje podczas pandemii 6.05.20- między innymi te pytania nurtują Polaków, zwłaszcza tych, którzy wpłacili już zaliczkę na wakacyjny wypad.
Wyjaśnił przy tym, że ma to związek z sekwencją publikacji w niemieckich mediach "operujących manipulacjami i stwarzających jednoznaczne wrażenie zaangażowania po stronie jednego z kandydatów w wyborach prezydenckich w Polsce".
Zatrzymani zostali 23-letni oraz 45-letni mieszkańcy Wrocławia.
Zawsze lepiej iść na zajęcia na różne kurs rysunku.
Przemawiał pokrzykując, z zaciśniętą miną, żywo gestykulując.
Montaż i ekspozycja repliki samolotu Fokker była częściąpolsko-czeskiego mikroprojektu „Odlotowe miasta – Świdnica i Trutnov”.
A gdzie artykuł o porwaniu córki właściciela firmy spod Ostrołęki?
W ramach tak zwanej tarczy antykryzysowej wprowadzono rozwiązanie, zgodnie z którym dla osób, które przejdą na emeryturę w czerwcu br., emerytura będzie mogła zostać ustalona tak, jak gdyby było to w maju, jeśli będzie to dla nich korzystniejsze.
Kolejny sondaż pokazuje duży spadek poparcia dla PiS i przewagi.
Produkcja była aż o 24,6 proc. mniejsza niż przed rokiem (jest to największy w historii spadek).
Postanowiono wtedy - za zgodą królowej - że kobiety będą w następstwie do tronu traktowane na równi z mężczyznami.
Nowe prawo dla Hongkongu przyjęte.
Widzia³ kilka tysiêcy znakomitych skoków, ale po zwyciêstwie Adama Ma³ysza w Sapporo przyzna³, ¿e wyj¶cie z progu i sam lot przy skoku na 102 metry z pierwszej serii by³y najlepszym, jakie widzia³ w swojej karierze.
Dodatkowo całemu rozwiązaniu „patronuje” wiceminister spraw wewnętrznych i administracji, Paweł Szefernaker oraz wojewoda podkarpacki, Ewa Leniart.
I po co ten fejk news i straszenie ludzi?
Przytulał się też z trenerem Senolem Gunesem.
Obecny właściciel - czeski holding EPH - gwarantuje jej finansowanie jedynie do końca przyszłego roku.
Sprawdź szczegóły na kolejnych slajdach galerii.
Przypomnijmy, że w wyniku zdarzenia ciężkich obrażeń doznał 18-latek z Rzeszowa.
Gdy zajął się wymianą uszkodzonego koła, z jego auta nieznany sprawca ukradł saszetkę z dokumentami i kartami płatniczymi.
Jednak zarówno termin jak i ostateczna decyzja w sprawie otwarcia placówek uzależniona będzie od opinii i zaleceń Powiatowej Stacji Sanitarno-Epidemiologicznej w Ostrołęce.
Materiał biologiczny od osób zgłaszających się do punktu pobrań będzie pobierany w we wszystkie dni tygodnia, w godzinach 14:00-16:00.
II miejsce zajęła wystawa pt. „Pamięć, Tożsamość, Dziedzictwo.
Ale i burmistrzowie mniejszych miejscowości.
Oczywiście nie oznacza to wcale, że platforma ma 5 milionów nowych subskrybentów.
Decyzja o zamknięciu szkół, przedszkoli i żłobków zmieniła w błyskawicznym tempie życie tych wszystkich grup – nagle nauka stała się nie tylko sprawą uczniów i szkoły, ale także rodziców, wkroczyła do domów rodzinnych i zmieniła swój charakter całkowicie.
Niech wszyscy opozycyjni demokraci i jedna demokratka zobowiążą się, zgodnie z żądaniem społecznym, do podpisania ustawy legalizującej aborcję, jeśli taka zostanie uchwalona.
£ukasz Jachimiak: Polski Zwi±zek Pi³ki Siatkowej przysy³a³ dziennikarzom krótkie filmy ze zgrupowania.
Za cztery-pięć tygodni ma się rozpocząć budowa nowej, głównej trybuny Garbarni Kraków.
Władze uczyniły jednak wyjątek także dla posiadaczy Kart Polaka.
Japończykowi na szczęście nic się nie stało, również narta, która mu się wypięła, nie spowodowała żadnych obrażeń.
Na miejscu kierowcy siedział więc mężczyzna, który tankował auto, jak i pracownik stacji.
Przedmioty, które warto podarować to m. in.
Kobieta jeszcze tego samego dnia trafiła do szpitala w Ostródzie, gdzie przeprowadzono test na obecność koronawirusa.
Warunkiem zrobienia testu jest podjechanie własnym autem.
Reporter tvnwarszawa.pl Mateusz Szmelter przez kilkanaście dni nagrywał Wisłę w tym samym miejscu.
W niedzielę hiszpański resort zdrowia poinformował, że w ciągu dobry zmarło 288 osób zakażonych koronawirusem SARS-CoV-2.
Jeśli nie, będzie jej grozić kara aresztu, ograniczenia wolności, a także grzywny.
Dlatego też 13 grudnia 1981 roku Kornel Morawiecki i jego środowisko byli przygotowani na nagłą zmianę warunków działania - podkreślał Waligóra.
Jaki wyrok usłyszał?
Nadzieją dla polskiej szkoły na Litwie stała się ostatnio możliwość nauczania języka ojczystego z nowoczesnych podręczników i pomocy naukowych do języka polskiego w klasach 1–12, wydanych w Polsce.
Nie będę za nim biegł, bo powie: "Chłopie, gdzie ty biegniesz".
Zadał on kandydatom 5 pytań, dotyczących: polityki zagranicznej, bezpieczeństwa, polityki społecznej, gospodarki i ustroju państwa.
W ujęciu narastającym sprzedaż sklepu internetowego Top Secret w Polsce wyniosła 10,2 mln zł i była ok. 37% niższa niż w analogicznym okresie poprzedniego roku.
Liczba osób aktualnie objętych nadzorem epidemiologicznym – 861.
Potwierdza to skarbnik miasta Stanisława Kozłowska.
Mimo, że urządzenie jest codziennie dezynfekowane, to zalecamy zakupy z użyciem rękawiczek jednorazowych.
Ataki rakietowe na bazy wykorzystywane przez armię USA w Iraku są prowadzone od końca października, spadło na nie łącznie już kilkadziesiąt rakiet.
Spowodowało to nagłe i niemożliwe do przewidzenia negatywne skutki finansowe dla spółki.
"Nic sobie z tego jednak nie robili.
Do 8 września poznamy listę projektów zakwalifikowanych i niezakwalifikowanych.
Sankcje to reakcja UE na dalsze tłumienie pokojowych protestów na Białorusi oraz brak odpowiedzi ze strony władz w Mińsku na propozycję dialogu.
W dokumencie opisującym ograniczenia możemy znaleźć także zapis dotyczący “sprawowania kultu religijnego”.
Popełniła o siedem więcej niż Jabeur niewymuszonych błędów i wykorzystała tylko jednego z czterech “break pointów”.
W sobotę (27 czerwca) przed południem strażacy z Sępólna Krajeńskiego dostali zgłoszenie, że przy sępoleńskim molo dryfuje ciało.
Na radach pedagogicznych podwyższmy im oceny o jeden - zaapelował do nauczycieli rzecznik praw dziecka Mikołaj Pawlak.
Du¿o siê nauczy³am, by³o parê rzeczy, których siê tu nauczy³am, a nie zawsze wszystko robi³am dobrze.
"Możemy zrobić więcej, ale będzie to wymagało fundamentalnej zmiany sposobu życia"
Oznacza ona, że brak uczestnictwa we Mszy św. nie jest grzechem.
Nie wznosił także żadnych okrzyków.
Zaznaczono, że przygotowywana jest ustawa o mniejszościach narodowych, w której wszelkie wnioski zostaną wzięte pod uwagę.
Niedawno "Daily Mail" informowa³, ¿e w³adze klubu chcia³yby go za mniejsze pieni±dze, ale musz± rozwa¿yæ tak¿e i tê opcjê transferu Niemca ze wzglêdu na zainteresowanie nowych dru¿yn.
Polak na ten moment jest liderem klasyfikacji Złotego Buta.
W przedstawionym w czwartek akcie oskarżenia pada pod jej adresem zarzut o krzywoprzysięstwo.
Podobnie będzie w innych miastach, w których funkcjonują rowery Nexbike.
W związku z rozprzestrzenianiem się koronawirusa od 1 kwietnia żołnierze Żandarmerii Wojskowej i funkcjonariusze policji wspólnie patrolują miasta.
Lewandowski w poprzednim sezonie wygrał Ligę Mistrzów, Bundesligę oraz Puchar Niemiec.
Duża część nowych zatrudnionych pochodzi z zamkniętych restauracji, ale też służby zdrowia.
Zazwyczaj dzieci pracują na lekcjach w szkole pod kierunkiem nauczyciela lub ćwiczą samodzielnie, korzystając z instrumentów w szkole muzycznej.
Niewiele ponad jedna piąta chorych ma rozpoznanego raka w stadium przerzutowym – mówiła dr Iwona Skoneczna ze Szpitala św. Elżbiety - Mokotowskiego Centrum Medycznego w Warszawie podczas IX Letniej Akademii Onkologicznej w sierpniu tego roku.
PTHU Interpromex w środę 22 kwietnia 2020 roku wprowadził poprawki w ustawieniu stanowisk i ruchu osób kupujących na targowisku.
"Nie jesteśmy w stanie zapanować nad tą epidemią w racjonalny sposób"
Sędzia przyznał, że podobieństwa są widoczne.
Duma Państwowa przyjęła w drugim czytaniu projekt ustawy autorstwa Władimira Putina określająca zasady funkcjonowania rady ministrów.
Władze zapewniają, że nie ma żadnego zagrożenia dla ludzi.
Według Aleksandra Łukaszenki wiece protestacyjne, które ogarnęły Białoruś, były planowane przez państwa zachodnie od ponad dziesięciu lat – poinformowała w środę rosyjska agencja prasowa Tass.
Wiele z nich później stawało się czysto tytularnymi, ale ich nosiciele i wiele pokoleń po nich nosili dumnie i tytuły te doczepiane były do ich nazwisk.
Czasami to, co najlepsze, kryje się w prostej, zwyczajnej historii o miłości.
Czy trzeba go wykorzystać już w te wakacje?
Napoli jednak nie zaakceptuje takich ofert - pisze Guardasole.
Ju¿ na zapleczu nierzadko pojawia siê zaledwie kilkaset osób (rekord to 385 w meczu Warta-Odra).
Miss interesuje się sztuką, fotografią i malarstwem.
Gdy największa sprawa dekady z impetem wkracza w jego życie, konsekwencja w nieustannym dążeniu do prawdy prowadzi Masona nie tylko do ujawnienia tajemnic miasta, ale i być może na drogę odkupienia dla siebie samego.
Równie istotny był podział na tu i tam, obóz i resztę świata.
Według WHO są dowody na to, że koronawirus rozprzestrzeniania się też drogą powietrzną, a więc np. podczas mówienia.
Nad naszym regionem przejdą dziś gwałtowne burze z gradem, a najbliższe dwa dni będą znacznie chłodniejsze.
Na przykład, ze względu na węglowodany poliaromatyczne w sadzy, sadza PM2,5 jest toksyczna i rakotwórcza.
Wszystko szło w tym kierunku.
Wracaj± pi³karskie rozgrywki, ale "bez plucia i smarkania"
Marsza³ek Sejmu podkreœla³a jak wa¿ne jest "przygotowania specustawy, która w sposób bardzo szybki mog³aby byæ uchwalona i wejœæ w ¿ycie tak ¿eby szybko pomóc jak najwiêkszej liczbie naszych obywateli".
Nowe informacje w sprawie powrotu do szkół pojawiły się także w środę.
Od dawna mieliśmy już potrafiące się ładować trolejbusy.
To wynik bardzo satysfakcjonujący, zwłaszcza w tak specyficznej sytuacji, jaką mamy od wczesnych miesięcy tego roku.
Tutaj stawki wynoszą odpowiednio 5 zł, 6 zł i 6,9 zł.
Na jego czele do dziś stoi Izabela Daciuk, która zapewnia: nie zamierzamy kończyć działalności po wygranej rewolucji.
Autorka "" wraca do gatunku westernu, ale po raz kolejny proponuje nam western dość przewrotny.
Andrzej Duda zaapelował w środę do wszystkich polityków podzielających takie wartości, jak dobro rodziny czy wspólnota kulturowa, polityków PSL, Koalicji Polskiej i Konfederacji o spotkanie po wyborach 12 lipca i rozmowę o najistotniejszych sprawach.
We Francji odnotowano dotyczhzas ponad 117 tysięcy przypadków zakażeń koronawirusem, zmarło ponad 12 tysięcy osób.
Briefing będzie transmitowany za pośrednictwem profilu MEN na Facebooku.
Na szczęście wszyscy zdrowi!
Znaczny wzrost może wynikać z tego, że raporty przedstawiające sytuację w weekend były niepełne, ponieważ placówki służby zdrowia nie wysłały kompletnych danych.
W okolicy Nowej Soli czyli partnera z Lubuskiego Trójmiasta nie stanowiło to problemu.
Jednak była tak skorodowana, że trudno było ustalić coś więcej.
Solidarna Polska w pełni podziela opinię Pana Kuratora o zagrożeniach dla polskiej młodzieży, jakie niesie ze sobą agresywna i dyskryminująca ideologia LGBT."
Eugeniusz Han został skazany na 1,5 roku pozbawienia wolności z art. 197 § 3 pkt 2 kk.
Na miejsce przyjechali saperzy, którzy wydobyli część niewybuchów - mówi sierż. Klaudia Richter z Komendy Powiatowej Policji w Sulęcinie.
Prawdopodobnie motocyklista nie zdołał wyhamować i chcąc uniknąć zderzenia "położył" motor.
Koronawirus w budynku Rady UE.
Czasem wynika to z niewiedzy, ale czasem niestety jest skutkiem złej woli rodzica.
Tego wieczoru policjantom nie udało się zatrzymać żadnego z uczestników bójki.
Kubica wrocil do F 1 w 2019 i na koniec sezonu Williams mu kopa zasadzil i na dodatek zostal wybrany jako najgorszy siofer sezonu.
Teraz to PKW i samorządy muszą je przeprowadzić.
Napastnik Lipska biega nieco wiêcej i szybciej, pracuje na ca³ej szeroko¶ci boiska, podczas gdy Lewandowski porusza siê bli¿ej pola karnego.
Niestety, jak na razie nie są jeszcze dostępne szczegółowe informacje na ten temat.
To dla mnie naprawdę wielka niespodzianka.
Na mocy nowych uprawnień, jakie pozyskali mundurowi z końcem listopada, mężczyzna dostał nakaz opuszczenia mieszkania i zakaz zbliżania się do swoich ofiar przez 14 dni.
Opolscy policjanci od jakiegoś czasu pracowali nad sprawa narkotykową dotyczącą 26-letniego mieszkańca powiatu.
Co istotne, jeżeli w obawie przed koronawirusem nie weźmiemy udziału w obowiązkowej dla wiernych niedzielnej mszy świętej Zmartwychwstania Pańskiego, nie będziemy mieć grzechu ciężkiego.
Mimo tego prokurator prowadząca sprawę nigdy nie przesłuchała Tadeusza P. nawet w charakterze świadka.
Następnie kobiety miały pół roku na przeprowadzenie remontu, zgodnie z wymaganiami, które otrzymały od administracji budynku.
Górale z gminy Bukowina Tatrzańska, którzy na co dzień trudnią się przewozem turystów na szlaku do Morskiego Oka, mogą odetchnąć z ulgą.
Dyrektor II Liceum Ogólnokształcącego przygotowuje się do rozpoczęcia stacjonarnej nauki dla wszystkich uczniów od września.
Nie spodziewałam się, że Akademia da mi tak wiele.
W kolejnych instancjach przekonywali skutecznie sądy, że zgody zostały wydane z rażącym naruszeniem prawa.
Spoglądałam na ludzi, czy się nie patrzą i nie myślą, że to ta wyrodna matka.
Rozmawialiśmy o najważniejszych tematach dla Polaków: zdrowiu, życiu i gospodarce.
W wyznaczonych powiatach wprowadzone zostały obostrzenia, które dotyczą m.in.: obowiązku noszenia maseczek, a także organizacji targów i kongresów, wydarzeń sportowych i kulturalnych, gastronomii, sanatoriów, wesel, transportu.
Zapewniam jednak, że jedną i drugą traktujemy arcypoważnie – powiedział Borowiak.
Na piątek, 26 czerwca w części zakaźnej i izolatorium było zgłoszonych 5 osób.
Jeśli Zachód nie znajdzie wspólnej odpowiedzi na tę propozycję, różne kraje, zwłaszcza te o ciągotach autorytarnych, będą szukać w Chinach, a nie Europie lub USA wskazówek, jak zarządzać sferą cyfrową.
Wykonałem 4 tysiące prób dodzwonienia się do rybnickiego sanepidu.
Szpital jest zamknięty i trwa tam postępowanie epidemiologiczne.
Przedstawiciele magistratu mówią Onetowi, że w zeszłym roku policja przyjęła 34 zgłoszenia (najczęściej od Polaków) o możliwości popełnienia przestępstwa.
Tam powinno być rondo.
To jest numer telefonu, który pokazuje, gdzie dany człowiek przebywa - mówi.
Stawk± tego pojedynku bêd± dwa pasy mistrzowskie w kategorii piórkowej: FEN oraz Babilon MMA.
Pijany 59-latek z Biłgoraja postanowił przygotować sobie posiłek i… zasnął.
Longboardy niewątpliwie podbiły rynek.
Tymczasem w Gdańsku skrajnie odmienne nastroje po porażce u siebie z Cracovią (0:3).
To doskonałe miejsce na rodzinną wycieczkę.
Matovicz ogłosił także, że w imprezach masowych będzie mogło brać udział maksymalnie 50 osób.
To może być zaskoczenie.
Niekiedy nawet przybory dla uczniów.
To się skończy tragicznie, będziemy mieć 4tys osob w kwarantannie.
Prezes PiS podkreśla, że “wykorzystali do tego epidemię koronawirusa”.
Zabrzańskie przedszkola miejskie miały zostać ponownie otwarte w poniedziałek 18 maja, jednak przez aktualną sytuację epidemiczną w woj. śląskim, władze miasta zdecydowały o przesunięciu tego terminu.
Nie możemy się bać”
Na powierzchni banknotów i monet mogą znajdować się wirusy i bakterie.
Halina wie, że jedna z jej koleżanek regularnie wynosi artykuły biurowe do domu.
Foto: Materiały prasowe Piotr Adamczyk w filmie "Chopin.
Widać było, że tamci piłkarze doskonale wiedzieli jak duża szansa przeszła im koło nosa.
W swoim krótkim życiu podkreślał, że prawo nie może przekraczać granicy, kiedy zaczyna służyć grabieży.
Chodzi zarówno o poprawę retencji, jak i rozwój transportu i turystyki wodnej.
Bo przecież tak ważnym aspektem wydarzenia jest kontakt z publicznością, żywo reagującą na uliczne spektakle i koncerty.
Swoje postulaty Grzegorz Hajdarowicz opublikował m.in. na łamach „Rzeczpospolitej”.
Stelmet Enea BC Zielona Góra kontynuuje budowanie składu.
Oznajmił również, że “bezpieczeństwo europejskie musi opierać się na czterech filarach, którymi są: multilateralizm, partnerstwo strategiczne, autonomia bezpieczeństwa europejskiego i suwerenność państw członkowskich”.
Rolnicy potrzebują pieniędzy na funkcjonowanie już teraz, ale będą musieli poradzić sobie bez wsparcia.
Ciało 29-latka strażacy znaleźli w spalonym aucie.
Według prokuratury były prezydent miał wielokrotnie kontaktować się w tej sprawie z Herzogiem telefonicznie używając fałszywej tożsamości.
W ubiegłym tygodniu kanclerz Niemiec Angela Merkel nie wykluczyła możliwości objęcia sankcjami budowy gazociągu Nord Stream 2. Sankcje miałyby być spowodowane podejrzeniem otrucia Aleksieja Nawalnego środkiem paralityczno-drgawkowym Nowiczok.
Odbyło się już część sesji zdjęciowych, tym razem studyjnych, a nie w plenerze.
To dlatego głównym wnioskiem raportu: "Centra fitness są bezpieczne i nie dochodzi w nich do zakażeń" zainteresował się ostatnio "The Washington Post".
Kto jest chętny uczestniczyć w takich zajęciach?
W trakcie najbliższej sesji Rady Miasta Rzeszowa radni pochylą się nad zmianami w budżecie, gdzie widnieje pozycja dotycząca zmniejszenia funduszy przeznaczonych na zakup pojazdów.
Dodał też, że ministerstwo czeka jeszcze na decyzję Komisji Europejskiej w sprawie lotów z Wysp Brytyjskich do Europy.
Aneta M. właśnie została oskarżona przez śledczych o naruszenie nietykalno.
Po tym, gdy naruszono tzw. kompromis aborcyjny z 1993 roku, którego byłem i jestem zwolennikiem, być może nie ma już innej drogi, jak tylko referendum.
Politycy sądzą, że zatwierdzony w poniedziałek przez rząd Litwy bezprecedensowy plan ratowania gospodarki i zmniejszenia skutków kryzysu, warty 5 mld euro, pomoże przedsiębiorcom przetrwać trudny okres.
W Wielkopolsce do tej pory odnotowano 287 przypadków zakażenia koronawirusem.
Wśród tych osób wymieniono działaczy OUN-UPA, m.in. Stepana Banderę.
Jakoś przez doświadczenie kwarantanny ta Wielka Sobota jest doświadczeniem dla nas wyjątkowo mocnym i wyjątkowo głęboko przeżywanym.
"Nasi pracownicy rzeczywiście doradzają białoruskim kolegom w różnych sprawach.
Zakaz lotów, to nie jest zakaz wstępu do Polski - mówił Horała.
Mateusz Morawiecki zapowiedział też zalecenie wprowadzenia badań prenatalnych dla wszystkich kobiet.
Ten dał wynik pozytywny.
Po wyborach w Kirgistanie 4 października przedstawiciele partii, które nie weszły do parlamentu, zorganizowali protesty w Biszkeku.
To on mia³ odpowiadaæ za tak± kontrolê zawodników.
Sytuacja miała miejsce w środę, 29 lipca.
Podróżowanie pociągami Kolei Wielkopolskich jest zmorą wielu osób.
Bywa, że zraniona miłość przeradza się w nienawiść.
Gdzie tak siê nazywa ten klub?
Zdezorientowana nieco całą sytuacją kobieta wpada na tyleż odważny, co ryzykowny pomysł, jakim jest chęć powrotu do rodzinnej Rosji na piechotę.
Do tej pory jedynymi dopuszczonymi lekami, które mogą mieć korzystne działanie u osób zakażonych koronawirusem, są leki przeciwmalaryczne.
Właśnie przygotowujemy posiłki dla lekarzy, którzy pełnią swoją służbę dzień i noc!
Całość wydarzenia przebiegła spokojnie.
Istnieje jednak zagrożenie prywatności danych i bez technologii 5G, choć dzięki niej to zagrożenie będzie szybsze i skuteczniejsze.
Zmierzy się wówczas w Świeciu z Jokerem.
Co gorsza po niej okazało się, że doszło do zwłóknienia szpiku.
"Nie wiem, jak długo przetrwa piłka nożna"
Poniżej znajdziecie mnóstwo propozycji życzeń wielkanocnych.
Należy podkreślić, że zielonogórska Caritas była jedyną, dobrze zorganizowaną instytucją charytatywno-opiekuńczą w mieście.
Poniżej lista lektur na maturę 2020.
Radni nie mają zaufania do kulika i chcieli to wyrazic uchwalą.
Szlifierki używamy przede wszystkim w celu wygładzenia lub nadania kształtu powierzchni.
Facet odk³ada³ kasê i nawet móg³ mieæ plan uzupe³nienia edukacji po zakoñczeniu kariery (jak niejeden sportowiec),tylko ¿e przy planach jego fa³szywej po³owicy to te¿ nie mia³o szans wypaliæ.
Do modeli koszul z krótkim rękawem, które cieszą się obecnie dużym zainteresowaniem należy koszula z casualowym kołnierzykiem button down z wyłogami przypiętymi na guziczki.
Zdjęte już zostały płyty chodnikowe, które były tuż przy estakadzie.
To wielka praca do wykonania, bo dziś widzimy już katastrofalne skutki dewastacji państwa i anektowania jego poszczególnych elementów przez jednego posła PiS.
Jeśli jednak policzyć średnią wieku tych zmarłych to wynosi ona 78,5 lat, co jest identyczne z dotychczasową średnią długością życia w Polsce, która wynosi również 78,5.
Tak stało się na Węgrzech, gdzie od 2011 r. legalna jest tylko hodowla szynszyli i królików rasy angora.
Rosyjska prasa podawała, że "grupą Wagnera" dowodzi Dmitrij Utkin (pseudonim Wagner), były oficer rosyjskiego wywiadu wojskowego.
W obozach uczestniczą przedstawiciele społeczności tatarskiej z różnych części Litwy: Wilna, Kłajpedy, Wisagini, Niemieży, ze wsi Sorok Tatarów, a także dzieci z Łotwy, Polski, Krymu i Turcji.
We Francji testy dały tego dnia wynik pozytywny u dwóch osób, czyli łączna liczba zainfekowanych wzrosła do 14. W samych Włoszech zmarły kolejne cztery osoby, łącznie ofiar śmiertelnych w tym kraju jest więc 11.
Stworzenie Domu Rodzinnego dla osób z niepełnosprawnością intelektualną to marzenie i jednocześnie główny cel założycieli Stowarzyszenia „Petra”.
Oficjalne informacje z Ministerstwa Zdrowia i od wojewody kujawsko-pomorskiego.
Jak zła twardość materaca wpływa na kręgosłup?
Był to trzeci duży protest zorganizowany od 5 czerwca przez M5-RFP.
Stosuje się ją również w leczeniu stwardnienia rozsianego.
Robert zwyczajnie takie sytuacji konczy i robi to od kiedy pamietam.
Chilijczyk zagra³ w lidze hiszpañskiej w 15 meczach, ale tylko piêæ razy zaczyna³ spotkania La Liga od 1. minuty.
Na większości amerykańskich pokazów „Bożego Ciała” pojawiał się Jan Komasa, czasem dołączał Bartosz Bielenia, czasem autor zdjęć Piotr Sobociński.
Sprawa ma charakter śledztwa i jest prowadzona pod nadzorem Prokuratury Okręgowej w Elblągu, przy współpracy ze służbą celną oraz służbami środowiskowymi z Polski, oraz z Wielkiej Brytanii.
Od października część działki dzierżawią krakowskie wodociągi.
Chcia³em wystawiæ Viniciusa od pocz±tku, ale najpierw porozmawia³em jeszcze z Casemiro, który lepiej go zna i ¶wietnie rozumie pi³kê.
Rodzina podejrzewa, że zaraziła się w centrum dializ, przy miejscowym szpitalu.
Ma to na celu ograniczenie rozprzestrzeniania się koronawirusa.
Wcześniej informował, że 21 grudnia, zgodnie z rozkładem lotów, odbędzie się osiem przylotów z Wielkiej Brytanii - siedem z Anglii i jeden ze Szkocji.
Teraz można ją znaleźć w Muzeum im. ks. Józefa Jarzębowskiego przy bazylice licheńskiej.
Raport z Wielkiej Brytanii był najlepszy w całej grupie – wskaźnik wyniósł 47,8, przy szacunkach na poziomie 47. Warto jednak zauważyć, że przemysł wytwórczy stanowi stosunkowo niewielką część brytyjskiej gospodarki.
Wiele wody upłynie zanim zobaczymy tempa wzrostu z 2018 i 2019 roku" - ocenili ekonomiści mBanku.
Kijów zapłaci za ten zakup ze swoich funduszy przy wsparciu programu Zagranicznego Finansowania Wojskowego (Foreign Military Financing), zapewnianego przez Departament Stanu.
Rozpoczynamy z Operatorem Chmury Krajowej programy transformacji dla polskich firm.
Czy trzeba czegoś więcej w piękny słoneczny dzień?
Podmioty turystyczne można znaleźć, wpisując uprzednio ich nazwę lub przeszukując listę po miejscowości planowanego odpoczynku.
"Internet nie zastąpi tradycyjnej szkoły, po tych miesiącach chyba sami sobie zdajecie z tego sprawę"
Medium zwraca uwagę na kontrowersyjność tego rodzaju działań w dobie kryzysu, gdy trwa „zaciskanie pasa”, a państwowe przedsiębiorstwa i prywatne firmy są zagrożone.
Oczywiście, w 100 procentach się na to zgadzam.
Skoczek chciałby także wrócić do zawodów, gdy na trybunach pojawią się już kibice.
Na tej drodze kierowcy rozwijają straszne prędkości.
Maseczki, płyny do dezynfekcji, leki antywirusowe - podobno dostać ich w aptekach nie można?
Albo związek się pogłębi i partner dopasuje się do zmiany, albo ta osoba dochodzi do wniosku, że to nie jest ten partner.
Ceny są zróżnicowane i zależą od wielkości jednostki pływającej i okresu cumowania.
Michał Piróg to przede wszystkim tancerz i choreograf, który przez kontuzje zawiesił swoją działalność artystyczną.
Taka liczba pożegnań oznaczała oczywiście, że sprowadzona zostanie spora liczba nowych piłkarzy.
A jeżeli nawet czegoś nie prowadzą, to w nich pracują.
To nie jest tylko hipoteza - stwierdził Niedzielski dodając, że wraz z pójściem do szkoły bardzo znacząco rośnie liczba interakcji społecznych.
Wiosną 1838 r. pod eskortą wojska Czirokezi musieli opuścić siedziby w Georgii, Tennessee, Karolinie Północnej i Alabamie.
Aby nie obciążać budżetów firmowych, firma Marken w porozumieniu z Bitdefender oferuje wybrany produkt za niecałe 10% jego wartości.
Sęk w tym, że kwota bazowa w czasie podpisywania porozumienia wynosiła wówczas 3900, dzisiaj wynosi ponad 4900.
Dokument został przygotowany, a jego zapisy będą tematem wtorkowego spotkania.
O swoim starcie w wyborach poinformował również socjaldemokrata Robert Duchniewicz, który wystartuje w październiku w okręgu jednomandatowym w Miednikach.
Parafowali go: peÅ‚nomocnik rzÄ…du ds. budowy mieszkaÅ„, wiceminister infrastruktury i budownictwa Tomasz Å»uchowski, zastÄ™pca prezydenta PrzemyÅ›la Janusz Hamryszczak oraz peÅ‚nomocnik ds. organizacji Krajowego Zasobu NieruchomoÅ›ci Tomasz Tomala (.
Wreszcie w klasyfikacji gmin zwyciężyła Warszawa przed Poznaniem i Wrocławiem.
Dodatkowo od poniedziałku znów działają ogródki gastronomiczne, a restauratorzy mogą sprzedawać posiłki na miejscu.
Mówisz że była widziana w sklepie hmm otóż to jest bardzo ciekawe jeżeli naprawdę tak było myślisz że policja by niezainterweniowała pomimo tego co się aktualnie dzieje?
Nie dotyczy to jednak pojedynczych badań.
To igranie z życiem i zdrowiem ludzkim.
Niebawem znika i nikt nie potrafi jej odnaleźć.
Oto JADŁOSPIS i ZASADY diety Adele 07.07.20 Dieta sirtfood, którą zastosowała znana piosenkarka, okazała się dla niej skuteczna.
Są to obecni w RROP przez prawie dwie kadencje: prof. Rafał Kowalczyk z Instytutu Biologii Ssaków PAN w Białowieży, prof. Bogdan Jaroszewicz z Uniwersytetu Warszawskiego, Adam Bohdan z Fundacji Dzika Polska i dr Przemysław Nawrocki z Fundacji WWF Polska.
Podczas próby wykonania kolejnego połączenia, włączała się poczta głosowa.
Trwa już od sześciu lat i jest dla nas powodem do dumy.
I nawet dobry ekspres do kawy jej nie dorówna.
Już w ostatnich dniach zmniejszyło się to do poziomu 100 osób codziennie zakażonych, w związku z tym jest odrobina optymizmu, ale pamiętajmy, część osób nadal przebywa w szpitalach - mówi Michał Zaleski.
Inny jedzie dziś kupić laptopa, żeby móc w ogóle pracować.
To jest mi³e, ale te s³owa niczego nie zmieni±.
Wcześniej przedstawiciele tego kraju zdecydowanie zaprzeczali, jakoby trafienie rakietą mogło być przyczyną tragedii, w której zginęło 176 osób, w tym 9-osobowa załoga złożona z Ukraińców.
Super, że ludzi stać na takie gesty.
Jak pokazuje poniższe zestawienie, niektóre modele nadają się jednak nie tylko na siłownie.
Niestety – trudno jest uniknąć wrażenia - że tekst miał z góry założoną tezę, a podane przez nas fakty nie miały dla wymowy artykułu żadnego znaczenia" - napisano.
W rozmowach telefonicznych używali fałszywych tożsamości i fałszywych pozycji w głównym rosyjskim przedsiębiorstwie naftowym Rosnieft.
Koniec prac zaplanowano na jesień tego roku.
Rekordu nie pobi³ nikt przez 22 lata.
Jak będzie wyglądała nowa sądowa rzeczywistość?
Wygląda to inaczej niż pani to przedstawia.
W drugiej kolejności elektorat, który się po raz pierwszy pojawi w drugiej turze, czyli ten, który nie był w pierwszej turze.
Widokówki i karty pocztowe sprzed lat, listy, zdjęcia, notatki, metryki, a przede wszystkim opowieści seniorów - najstarszych członków naszych rodzin - to prawdziwa kopalnia wiedzy o tym, co było.
Ci, którzy mieli COVID-19, mieli trafiać do drugiego.
Według danych GUS w drugim kwartale z domu pracowało ponad 1,5 mln osób.
Świateł brak żl, są też żle.
"Oni nie wiedzą, który koronawirus nas atakuje?
"Nie spiesz się, Josip"
Nie podano, o który zespół chodzi, ale brazylijski portal globesporte.com przekazał, że mowa o Chapecoense.
Ma być gotowa jeszcze w tym tygodniu.
Pracownica tej instytucji wyprowadziła z niej miliony zł?
Z wiarygodnych źródeł, do których dotarł Dziennik Zachodni wynika jednak, że cztery dziewczyny zostały przesłuchane, a przesłuchanie przynajmniej jednej z nich trwało trzy godziny.
Jak w wakacje przyjadą ślązaki i warszawiaki, to będzie ultraprzypływ.
Panattoni rozpoczęło budowę centrum dystrybucyjnego dla producenta odzieży i akcesoriów sportowych w Czeladzi.
Prorok Mahomet znów na okładce "Charlie Hebdo".
Dwie osoby nie żyjąTVN24, iswinoujscie.
Zdaniem Gandary, wysoki koszt obowiązujących testów może być barierą dla turystów, chcących przybyć do Hiszpanii.
Lider i najpotężniejszy z Eternals, który jest dumny z faktu, że może dbać o bezpieczeństwo swoich.
Zielonogórzanin Marcin Grochowski na co dzień pracuje w zielonogórskim pogotowiu i każdego dnia ratuje ludzkie życie i zdrowie.
Przebywał na kwarantannie domowej i nie utrzymywał szerszych kontaktów.
A to był dopiero początek.
Ostatni mecz z Barnsley był jego 92. z rzędu występem w Championship!
W lokalu przy ulicy 1 Maja do tej pory funkcjonował wiele lat sklep meblowy, a później sklep z towarami z Chin.
Alina Kucharzewska, rzecznik wojewody śląskiego, potwierdzając śmierć 83-letniej mieszkanki Zabrza, dodała, że kobieta była w szpitalu od 25 marca.
Spacerowicze mieli ze sobą "karty wyborcze", które trafiły do skrzynki pocztowej na drzwiach biura PiS.
Obecnie sytuacja szpitala w Łomży wygląda następująco: hospitalizowanych jest 5 pacjentów.
Stwórz drużynę i zapisz się na Świąteczny Charytatywny Turniej Piłkarski „Walczymy z nowotworami!"
Teraz kolejne objawy to: dreszcze, powtarzane drżenie z dreszczami, ból mięśni, ból głowy i ból gardła.
Kardynał Dziwisz od lat miał wiedzieć o księżach molestujących chłopców.
Widniały na nim nazwa spółki i nazwisko szefa resortu aktywów państwowych.
Wiarygodne badanie wymaga walidacji.
Organizatorzy zawodów walcz± z brakiem ¶niegu i niekorzystnymi prognozami pogody na nadchodz±cy tydzieñ.
Terytorialsi będą rozwozić żywność starszym i chorym.
Zaproponowano wprowadzenie przepisów doprecyzowujących zasady tworzenia stref czystego transportu.
Sam fakt posiadania choinki w domu nie jest tak satysfakcjonujący, jak jej ubieranie.
Mieszkańcy powiatu lubińskiego od 7 stycznia decydują czy chcą aby gmina Wińsko powiększyła ich samorząd.
Policja szuka pracowników.
Myślę, że dzięki temu będzie on bardziej autentyczny i łatwiej dotrze do odbiorców – podkreśla.
Niewykluczone, że w autobusie podróżowała z nim jeszcze jedna osoba.
A z rozrywek pochód pierwszomajowy i dzień ludowego wojska polskiego.
Ponieważ klientów jest znacznie mniej, brakuje ich do tego, aby każdy przewodnik mógł zebrać dla siebie pełną grupę.
Jak przyznaje prokurator - podejrzany miał przy sobie replikę rewolweru z XIX-wieku.
Konflikty międzynarodowe oraz pandemia koronawirusa zmieniły życie na całym świecie.
Matko nie mogę na to patrzeć.
Od początku wdrożenia badań w kierunku koronawirusa SARS CoV2 w laboratorium Wojewódzkiej Stacji Sanitarno-Epidemiologicznej wykonano 521 testów.
Teraz – z miesięcznym opóźnieniem – urządzenie w końcu dotarło do laboratorium Wojewódzkiej Stacji Sanitarno-Epidemiologicznej.
Powodowana przez koronawirus SARS-CoV-2 choroba COVID-19 może pochłonąć w Jemenie więcej żyć niż krwawa wojna domowa – ostrzega Organizacja Narodów Zjednoczonych.
Rydzyka partyyotę i katolika co to jeno TAK-TAK.
Przez epidemię koronawirusa urząd znacznie ograniczył możliwość osobistego stawiennictwa w placówce.
Profesjonalny przyzna³ jednak, ¿e do tego potrzebuje jeszcze kilku godzin treningu.
Prezydent USA dodał, że jest to wysłanie w stronę Rosji silnego sygnału, bo „Niemcy płacą Rosji miliardy dolarów za kupowanie od niej energii przez rurociąg”.
Kiedy otwarty zostanie Śląski Ogród Zoologiczny?
Pytanie tylko kto?
I Holandia nagle zmieniła kształt: van Dijk dostał polecenie, żeby ze środka obrony przejść do ataku, obok Luuka de Jonga.
W najbliższych miesiącach regulacjami w tej sprawie ma zająć się parlament.
Refleksy nie muszą być pastelowe - ważne, aby wyglądały naturalnie, jakby włosy były lekko muśnięte słońcem.
Zrehabilitowała się, ale po pojedynku pełnym dramaturgii i zwrotów sytuacji.
Wskazał, że pokazuje wzrost jego poparcia o 3 proc. i obecnie wynosi 13 proc.
Został przewieziony do II Komisariatu Policji i przesłuchany.
Drugim takim sektorem jest transport lotniczy.
Miała nadzieję, że pewnego dnia uda jej się założyć własną rodzinę, a policjant w końcu da jej spokój.
Co ważne, nienaruszone zostanie sąsiadujące z płytą główną i obecnymi trybunami boisko Orlik, a także prowadząca do niego polbrukowa droga.
Ernest Asante dośrodkował z prawej strony w pole karne, a tam do główki wyskoczył niepilnowany Thiago, nie dając szans Borucowi.
Firmy przewozowe mają coraz mniej pasażerów, dlatego jeżdżą rzadziej, część autobusów stoi bezczynnie w bazach.
Stanowi przykład doskonałego warsztatu rzeźbiarskiego wybitnego warszawskiego artysty – Jakuba Tatarkiewicza (żył w latach 1798-1854) – najsławniejszy ówczesny rzeźbiarz warszawski.
Konstrukcja wieży widokowej ma być zbudowana ze stali i drewna.
Polonia Warszawa zas³uguje na ekstraklasê.
Institute, w rozmowie z Piotrem Jaconiem wskazała na ryzyko zwiększenia kontroli ze strony spółek technologicznych.
Zaraz po ponownym otwarciu centrów handlowych była ona niższa o 41,6 proc. w porównaniu z ubiegłym rokiem.
AZS UWM SMS II wygrał 2:0 (25:17; 25:18) i po dwóch kolejkach plasuje się w top 3. MVP został libero Szymon Ławrynowicz.
W związku z tym, że na odcinku Kraków Główny - Kraków Płaszów dobudowywane są dodatkowe tory (łącznie będą cztery) potrzebne są również dodatkowe mosty nad Wisłą.
Związkowcy „Sierpnia 80” twierdzą, że na placach ich kopalni zalegają bardzo znaczące ilości węgla.
Mimo to pozwolenia nie można unieważnić, bo takie są przepisy.
SPR Stal Mielec wznawia przygotowania i szuka nowych zawodników.
Jej zdaniem istnieje uzasadniona obawa, d Miasta Tarnobrzega b wielomilionowe odszkodowanie za zamek.
Coraz więcej można o nas powiedzieć, coraz więcej można nam zrobić - pisali na stronie wydarzenia jego organizatorzy.
Przewoźnik zapewnia, że nikt się też nie skarżył, że maszynista przeoczył pasażera, który chciał wsiąść do pociągu.
Wpływ na formę będzie miało nie tylko roztrenowanie piłkarzy, ale także fakt, że spotkanie odbędzie się bez kibiców.
Niestety przez ostatnie pięć lat jesteśmy świadkami niszczenia filarów demokracji - ocenił.
To za moją siostrę, siostrzenicę, wszystkich, którzy zginęli w komorach gazowych”.
Cieszymy się, że prezydent poruszył tą kwestię, ponieważ inaczej to wyglądałoby, że rewizjonistyczna narracja Rosji jest prawdziwa, jeśli nikt nie mówi, że jest nieprawdziwa” – zaznaczyła Skaisgirytė.
Kontrakt obowiązujący do 30 czerwca 2020 roku nie został przedłużony.
Fani futbolowych drużyn od lat sympatyzują lub nie lubią się z kibicami innych zespołów.
W każdych wyborach jedno krzyżuje się z drugim.
Co posłużyło do tezy, która może śmiało kwalifikować się do sądu?
Ale potem przez 5 lat wszelkie nieśmiałe próby zmian były blokowane, chociażby przez lobby Rydzyka – mówi nam dr Jacek Kucharczyk, prezes Instytutu Spraw Publicznych.
Uczniowie będą śpiewali na melodię znanego od pokoleń wakacyjnego szlagieru - "Lato, lato".
Pracownicy EU DisinfoLab w archiwach internetowych platformy znaleźli informacje o spółce 6S Media, również zarejestrowanej w Polsce.
Według „heroicznej” wersji Słobodian uczestniczył w protestach na Majdanie, gdzie „zaginął”.
Zaczyna się polityka propagandowa rządzących czyli wszystkiemu winna pandemia.
Instytucja przygotowała serię nagrań z akompaniamentami do utworów z repertuaru klasycznego.
Do tej pory, w związku z ograniczeniami na terenie kościoła i kaplicy mogła znajdować się jedna osoba na 15 metrów kwadratowych.
Korzystanie z przyczep jest kluczową metodą rozmieszczania i relokacji czołgów i pojazdów opancerzonych, gąsienice czołgów ograniczają ich manewrowość na duże odległości.
Na nieszczęście gospodarzy niecelny.
Dopytywany, czy naprawdę uważa, że dobrze sobie radzimy w sytuacji, kiedy poprzedniego dnia odnotowani ponad osiem tysięcy nowych zakażeń, Karczewski odparł: - Jak na te warunki tak.
Sędzia chce osobiście zapytać, dlaczego nie wykonała polecenia sądu dotyczącego nadesłania list poparcia do KRS.
W tym roku kąpiel utrudnia epidemia koronawirusa.
Rada nadzorcza wybrała nowego prezesa PGE Dystrybucja.
Oprócz sankcji karnych za przemyt 50-latek odpowie także za złamanie przepisów ustawy o ochronie przyrody.
Każdy, kto przejeżdża autostradą A1 szybko go rozpozna, nawet bez specjalnego oznakowania.
Nieco inaczej wygląda procedura zakładania Niebieskiej Karty, z której, notabene, skorzystało jedynie 14 proc. naszych respondentów.
Od początku swojej kariery w obozie władzy był jedynie ulubionym PR-owcem Kaczyńskiego.
Dodaje, że "te dodatkowe informacje to był wyraz troski o bezpieczeństwo lotu, bo kontroler był już formalnie po służbie".
To odcinek o długości ok. 16,9.
Na Zachodzie też nie jesteśmy do końca bezpieczni, kontaktując się z naturą.
Obaj panowie musz± przej¶æ jeszcze test na koronawirusa i wtedy powinni zacz±æ prowadziæ zajêcia w gdyñskim klubie.
Zakażone koronawirusem na Pomorzu, według danych Ministerstwa Zdrowia i sanepidu, do tej pory było już 546 osób.
Uwielbiam długie wywiady-rzeki, zwłaszcza z osobami starszymi.
A to jest zagrożone kara do 2 lat pozbawienia wolności.
Horoskop dzienny dla Panny ostrzega cię dzisiaj przed konfliktami, żalem, emocjami trudnymi do poskromienia.
Obstawianie zakładów bukmacherskich dozwolone jest tylko dla osób pełnoletnich, na stronach firm z licencją Ministra Finansów, w przeciwnym razie gracz również narażony jest na karę.
Jest ich już ponad 1000, a każda z nich to potencjalny dawca osocza, które może uratować życie innym chorym na COVID-19.
Ciekawe, że w sztabie są dwie osoby związane z Porozumieniem i nikogo z Solidarnej Polski.
Jak dodał, w wyniku pożaru zniszczony został dach i lokal użytkowy na poddaszu.
Gubernator Newsom ograniczył ponadto dostęp do plaż i wydał nowe zarządzenia dotyczące obrzędów religijnych - zabronione są np. chóralne śpiewy - a także sal gimnastycznych w szkołach, w których obowiązkowe będzie noszenie maseczek podczas ćwiczeń.
Wczoraj rozpoczął się kolejny etap przenoszenia rury wodociągowej ze starego mostu kolejowego pod dno Wisły (7 metrów pod dno Wisły).
Lewym okiem natomiast widział niewyraźnie.
Trafili na Manchester City, który nie by³ wtedy tak znakomitym zespo³em jak dzi¶, nie wydawa³ tak wielkich pieniêdzy na transfery, ale i tak - przy bardzo skromnym w europejskiej skali Groclinie - by³ zespo³em z innej rzeczywisto¶ci.
Nie mieli pieniędzy na tradycyjne kadzie do warzenia ze stali nierdzewnej, zamiast tego użyli plastikowych zbiorników zakupionych w okolicznych sklepach ogrodniczych.
W Hiszpanii mamy juz grupe 130 osob( krawcowe,kierowcy, ludzie co oddaja material- bawelne 100%,Czerwony Krzyz to odbiera i dezynfekuje.
Przypomniał, że PKN Orlen rozpoczął proces modernizacji rafinerii i rozbudowę petrochemii.
Twój nastrój udzieli się innym.
Były reprezentant Polski, a także piłkarz między innymi Wolverhampton, Elche i Chicago Fire - Tomasz Frankowski ocenił występy kadry Jerzego Brzęczka w meczach z Holandią i Bośnią i Hercegowiną.
Kiedy poznamy nowego odtwórcę roli Jamesa Bonda?
Naprawdę Polacy są wielkoduszni i po co ich skłócać?
Oni mogą łamać konstytucję.
Przekonaj się, jak dużo radości może sprawić oryginalny prezent na okrągłą rocznicę urodzin.
Wed³ug w³oskich i hiszpañskich mediów jest on g³ównym celem Barcelony na letnie okno transferowe.
I podkreśla, że budowę tego odcinka Gdyńskiej sfinansował Poznań.
Zapytany, czy jest małe prawdopodobieństwo, że Polacy zostaną zamknięci po raz drugi, że będzie ponowny lockdown, odpowiedział: - Mierzenie zysków i strat to jeden element strategii zarządzania ryzykiem związanym z epidemią.
Miastu nie wystarczył już most Marchlewskiego (Królowej Jadwigi), Rocha i Chrobrego.
Sąd nie tylko w tym widzi zagrożenie dla trwałości małżeństwa i bezpieczeństwa przyszłego potomstwa wnioskodawców.
Do 19.08.2020 w Polsce odnotowano 58 611 przypadków wystąpienia koronawirusa.
Lekkoatletyczna federacja z³o¿y³a w mediach spo³eczno¶ciowych wyrazy wspó³czucia dla najbli¿szych osób Claudii Hernandez.
Ustalono listę osób, która miała kontakt z zakażonych policjantem.
Komenda Główna Policji zaapelowała o kontakt, w przypadku otrzymania przesyłki zawierającej nasiona.
Inspektorzy zauważają jednak, że brakuje oryginału urzędowych certyfikatów weterynaryjnych wystawionych przez włoskie służby weterynaryjne.
Makabryczne odkrycie w Dolinie Trzech Stawów w Katowicach.
Policyjny "anioł" Tomasza Komendy odsłania twarz.
Jest jeszcze za wcześnie, żeby mówić o finalnym charakterze oferty jaką zaproponuje Hotel Europa i nowa restauracja.
Kieruje za to uwagę na Europę Zachodnią, chcąc rozmawiać z najważniejszymi graczami w Unii Europejskiej, czyli Niemcami i Francją.
Ekipa telewizyjna spędzi w stolicy Wielkopolski trzy dni, podczas których odwiedzi najciekawsze zakątki miasta i jego okolice.
Jednak stwierdzili, że problem który chcą poruszyć, jest zbyt obszerny.
Taką kartę możesz wyrobić już od środy.
Strzelił trzy gole na wyjeździe, ale przez problemy w defensywie przy stałych fragmentach gry i ponowne sprokurowanie rzutu karnego kosztowało lechitów punkty.
Wysokość naszego eksportu od lat przekracza import znad Sekwany.
Nie ma praktycznie klientów - mówi nam poznański kierowca spotkany na ul. Wielkiej.
Będzie walka o drugi tytuł mistrzowski dla niego?
Krążył trzy razy po ul Stawowa Nadrzeczna skierował się w kierunku Osiedla Zielonego.
To nie ma trwać latami jak na wschodzie u najbiedniejszych choć ten kraj taki sam.Ulice latami będą tam dorabiać nie mają przygłupowcy dekla wcale i mąki zwanej mózgiem w środku nawet na 0,99%!
Na finiszu są drugiej kondygnacji – dodają przedstawiciele dewelopera.
Pokaz w sekcji PANORAMA.
Dziêki tej wygranej go¶cie oddalili siê od strefy spadkowej.
Dodatkowo kierowcy i motorniczowie na przystankach końcowych mają obowiązek wietrzenia pojazdów przez otwarcie wszystkich drzwi w pojazdach.
Zieliñski wyst±pi³ w 22 meczach, strzeli³ jednego gola mia³ dwie asysty.
Egzemplarz wyłowiony przez nurków, pracujących na zlecenie World Wide Fund for Nature w poszukiwaniu porzuconych sieci rybackich, które zagrażają życiu morskiemu, zostanie przekazany muzeum w Szlezwiku.
Wrażenie na zwiedzających robiły platformy z kwiatów, umieszczone w basenie fontannowym, suknia z kwiatów, za którą będzie można stanąć i zrobić sobie zdjęcie czy huśtawka w ogrodzie utkana kwiatami.
W obliczu pandemii, która dotyka w jakimś stopniu cały świat, całą Europę i wszystkie polskie regiony, powinniśmy wspólnie, zjednoczeni, stanąć do walki.
Świętowaliśmy w tę finałową noc na bogato.
Sytuacja, z którą się mierzymy może budzić skrajne emocje.
W tym celu przeprowadzane są inwestycje, które mają zwiększyć atrakcyjność terenów inwestycyjnych.
Potrzebne były relacje, filmiki z kamer samochodowych.
Kierujący ciężarówką 47-letni mężczyzna poinformował policjantów, że jadąc w kierunku Jeglijowca na jednym z zakrętów zauważył busa, który zjechał na jego pas ruchu.
W ciągu ostatnich dwóch-trzech dni zmniejszyła się również liczba zaintubowanych pacjentów, a więc przechodzących zakażenie najciężej.
Autor w tekście zastanawiał się, czy Polska i Węgry mogą pójść śladem Wielkiej Brytanii i opuścić Unię Europejską.
Amerykanka nie znajduje za to żadnej zawodniczki, do której stylu mogłaby porównać tenis Igi.
Fragment programu "Fakty po południu" (13 marca)TVN 24, Twitter.
Chcemy się upewnić, że jest przestrzegana, sprawdzić, czy te wybory były wolne, uczciwe - powiedział szef amerykańskiej dyplomacji.
Rodzina ze Starego Kurowa w pożarze straciła wszystko.
Będą tam również prowadzone różne zajęcia dodatkowe, np. z języków obcych, plastyczne, przyrodnicze, muzyczne, informatyczne, nauka gry w szachy.
Według podanych informacji Waszyngton ma również nadal naciskać na Oman i Sudan, aby zacieśniły stosunki dyplomatyczne z Izraelem, w ramach starań o zebranie jak największej liczby osiągnięć na arenie międzynarodowej przed wyborami 3 listopada.
Kolizja kilku aut w Bydgoszczy.
Śląski Urząd Wojewódzki w Katowicach poinformował, że wraz z początkiem czerwca nastąpi zmiana na stanowisku Państwowego Wojewódzkiego Inspektora Sanitarnego w Katowicach.
To jest niesłychanie trudna sytuacja.
Złodziej został zatrzymany przez policjantów z Gdowa i Wieliczki.
Pamiętaj jednak, że nie każda rasa psa będzie dobra dla zajętego singla.
Przeciwko sprawozdaniu głosowało 33 sędziów, czterech się wstrzymało, a dwóch było przeciw.
Ja byłem gościem, który miał dodać otuchy.
Pokazuje np. „Wysiew", film zrobiony we współpracy z Karoliną Gembarą, gdzie w tzw. white cube (białej sali) zostaje odpalona raca, która jest już nie tylko symbolem marszów narodowców, bo race odpaliły także kobiety walczące o swoje prawa.
Jeśli wraz z poluzowaniem dotychczasowych restrykcji nie będziemy odnotowywać więcej zachorowań na koronawirusa, to będą wdrażane kolejne etapy.
Z tej okazji odbyło się spotkania, na którym oddano uroczyście do użytku szósty blok.
Po zaatakowaniu Polski przez wojska niemieckie 1 września 1939 r. strona sowiecka utrzymywała przez następne dni pozory neutralności.
Takie wnioski uzyskano w ramach badania personelu medycznego zatrudnionego w szpitalach tej uczelni.
Okazało się, że zabrakło jednego krążka dla Gabończyka.
Będzie pieczone z głupka i to ekologiczne.
Rekordzista zalega na kwotę 1,2 mln zł.
Na te wszystkie pytania można sobie odpowiedzieć na terapii i od niej najlepiej jest zaczynać owe życie.
Wszystkie pomieszczenia zostały odkażone za pomocą ozonowania.
Trzeci tom nosi tytuł „Dolina nadziei”.
Szczegóły wyglądu sprawcy, jakie podał świadek okazały się na tyle precyzyjne, że policja nie miała większych problemów z ujęciem złodzieja.
Tym bardziej że 21-letni gracz Dynama Moskwa nie wypadł w Amsterdamie tak dobrze, jak w starciach jesiennych, kiedy w kadrze błyskotliwie debiutował.
Ktoś się może śmiać, ale ja uważam, że one mają swoje osobowości.
Należy skupić się na tym, aby rozwinąć wszystkie cztery podpunkty zawarte w treści zadania.
Z opublikowanego w sierpniu raportu Instytutu Dialogu Strategicznego (ISD), brytyjskiego think tanku, wynikało, że algorytmy Facebooka "aktywnie promują" treści negujące Holokaust.
Na akcję wyjeżdżali 6112 razy.
Z całego serca Wam życzę!
I Kapustka te minuty łapie, choć wydawało się, że znowu przestanie.
W tym roku dzieci i młodzież zebrały pokaźną sumkę pieniędzy ponad 160 mln złotych.
Podwyżka sama nie przyjdzie.
Nazywamy go ”drive thru” – mówił nam w piątek 15 maja wojewoda Władysław Dajczak.
Znany był z występów w Skotawii Dębnica Kaszubska (tego klubu jest wychowankiem), Gryfie Słupsk, Pogoni Lębork i Druteksie Bytovii Bytów.
Niemcy obawiaj± siê tylko jednej rzeczy w pó³finale LM.
Najpierw przekazać rzetelną informację, a potem przekonać do szczepienia.
Firma podjęła te działania w czasie, kiedy nie wiadomo było, jak w dłuższej perspektywie będzie się kształtował popyt na stal.
Lepiej być wolnym od wirusa niż ginąć od wirusa.
Kierunki te to odpowiedź na zapotrzebowanie fachowców w zakładach podlaskich prze.
Lubelska była całkowicie zablokowana.
Zamieszkali w Zamościu, gdzie pan Franciszek pracował jako krawiec w szwalni.
To w końcu może tak napuchnąć, że tego nie wytrzymamy.
Trwa dyskusja wokół wysokich stawek za pacjenta w szpitalu na Narodowym.
Czytelnik ma około czterdziestki, głowa rodziny, prowadzi swój biznes, z niejednego pieca jadł chleb, więc sądziłem, że to on naprowadzi mnie na sensowną odpowiedź.
To dobra wiadomość nie tylko dla zhańbionego producenta, ale również dla prokuratury Los Angeles.
"Układ rządowy będzie niedługo odpowiadał przed obywatelami"
Strona polska od dawna apelowała o godne upamiętnienie polskich ofiar niemieckiej okupacji.
Pogrzebaczem kuchennym celował w głowę i twarz, przed obrażeniami ratownika uchroniła przyłbica.
M. Gołek to wiceprezes spółki Poznańskie Inwestycje Miejskie i zarazem najbardziej zaufana osoba prezydenta Poznania.
Dzisiaj toczy się walka o przetrwanie.
W latach 20 XX wieku rozpoczęto budowę murowanych magazynów, zaczęto zastępować pale drewniane palami betonowymi, budowano wciąż nowe pomosty, nabrzeża, suwnice, wywrotki i dźwigi.
Najlepszy lekarz rodzinny w mieście.
Pracownicy Poczty Polskiej robią wszystko, by przesyłki dotarły do adresatów jeszcze przed świętami Bożego Narodzenia.
Dopytywany o czas dokonywania zwrotu, wyjaśnia, że "tego typu kwestie są procedowane w miarę na bieżąco".
"Nie by³ moim rywalem"
Od czasu przeczytania „Ani z Zielonego Wzgórza” używam tego określenia dla ludzi, z którymi lubię przebywać, którzy dzielą moje poglądy, z którymi po prostu jest mi dobrze.
Dlatego tak ważny jest nowy projekt, który przygotowaliśmy - dodał.
Podczas konferencji prasowej ministra zdrowia Łukasza Szukowskiego i Jacka Sasina ministra aktywów państwowych zaproponowano nowy plan walki z pandemią.
A to oznacza, że nawet jeśli będziemy chcieli podróżować, to możemy nie mieć na to czasu.
Pojawia się też lęk, bezsilność, złe emocje.
Bibliotekarze informują, że nie można swobodnie "myszkować" między regałami.
Ze sprzętu korzystają również pracownicy bytowskiej firmy, w której wprowadzone zostały wewnętrzne procedury bezpieczeństwa, pozwalające na zminimalizowanie ryzyka zakażenia, przy zachowaniu ciągłości procesów produkcyjnych i administracyjnych.
Z relacji pani Żanety wynika, że kobieta była w bardzo złym stanie.
Jednym z polecanych sposobów jest montaż moskitier w oknach oraz przy drzwiach balkonowych.
To już 17 pochówków, w tym dwa niemowlęce, jeden dziecięcy i jeden nastolatka.
Wartości spadków dla całego roku w stosunku do 2019 r. wyniosły odpowiednio blisko 29 proc. w wariancie optymistycznym do ponad 38 proc. w wariancie pesymistycznym.
Ja również rozważam głosowanie na Biedronia.
W przeciwieństwie do zeszłorocznej pełnometrażowej, która była rebootem, serial przygotowuje - scenarzysta dotychczasowych filmów z cyklu.
Za głośny okazał się telefon na baterie i zestaw instrumentów z klarnetem, bębnami, saksofonem, klarnetem i mikrofonem.
Obawiamy się, że problem może się nasilać, a pożary obszarów cennych przyrodniczo będą pogłębiać kryzys klimatyczno-ekologiczny - mówi Małgorzata Stanek, prezeska Fundacji dla Biebrzy.
W wypadku zginął motorowerzysta.
"Tu nie wystarczy Trybunał Stanu.
Ministerstwo Cyfryzacji podjęło decyzję o przekazaniu samorządom pieniędzy na zakup laptopów dla uczniów i nauczycieli.
Tłumaczą się dziś, że uwierzyli księdzu, bo powiedział, że już mnie nie skrzywdzi.
Opozycja domagała się podwyżki wynagrodzeń dla wszystkich pracowników służby zdrowia, a nie tylko personelu medycznego biorącego udział w zwalczaniu epidemii.
Czy jeśli mały pacjent trafi do lecznicy z powodu jakiejś nagłego urazu, wymagającego interwencji lekarskiej, ale nie będzie miało ani podejrzenia zakażenia koronawirusem, ani nie będzie zakażone, to kontakt z rodzicem będzie możliwy?
Moje zdanie nie nadaje się do druku.
W pierwszych dniach tego roku odeszła w zaświaty Ela Szlachetka, autorka wielu artykułów do “Gazety”.
W turnieju nie uczestniczyła Adrianna Kramek, ponieważ posiada limit Polskiego Związku Tenisa Stołowego i nie musi rywalizować w eliminacjach do ogólnopolskiego finału Grand Prix.
Żołnierzy obdarowywano kwiatami, napojami, słodyczami, papierosami, które - jak donosił „Freie Presse" – znikły całkowicie tego dnia ze sklepów.
Do dyspozycji osób potrzebujących jest także pomieszczenie kuchenne do samodzielnego przygotowania posiłku.
Bartosz Kapustka bardzo szczerze.
Mniej mieszkań niż przed rokiem oddano do użytkowania w budownictwie spółdzielczym (995 wobec 1 510); w pozostałych formach (komunalne, społeczne czynszowe i zakładowe) łącznie oddano 1 617 mieszkań (wobec 3 248 w ub. roku).
Słuchaczka – Katarzyna Madejska, która zwróciła się do na z tym apelem dodała, że pomocy potrzebuje też schronisko dla zwierząt Azorki na Zawarciu.
Zastąpił on Jana Krzysztofa Ardanowskiego, krytykującego zapisy tzw. piątki dla zwierząt.
W czwartek ministerstwo obrony Armenii poinformowało o ustanowieniu nad krajem i nieuznawanym na arenie międzynarodowej Górskim Karabachem strefy zakazu lotów.
Chodzi o Jacka Grelę, Beatę Janiszewską, Marcina Krajewskiego, Małgorzatę Manowską, Joannę Misztal-Konecką, Tomasza Szanciło i Kamila Zaradkiewicza.
Łącznie z rachunkiem do zapłacenia, z podpiętej do aplikacji karty płatniczej.
Pierwsze zapowiedzi zwolnień grupowych w Łodzi, Piotrkowie Trybunalskim i Łowiczu!
Brytyjski potentat naftowy BP zamierza zmniejszyć zatrudnienie o 15 proc. Prezes koncernu zapowiada też wejście na rynek energii odnawialnej.
Na pytanie, czy by³y ostatnio skoki daj±ce wielk± rado¶æ odpowiada, ¿e tak.
Przedawnienie długów wynikających z niepłacenia abonamentu pojawia się najwcześniej po 5 latach.
Premier Giuseppe Conte oznajmił w sobotę, że zatwierdził nowy pakiet środków, które mają pomóc osobom najbardziej dotkniętym przez epidemię koronawirusa.
W każdym z trzech czterokondygnacyjnych budynków na parterze przewidziano mieszkania w całości dostosowane dla potrzeb osób z niepełnosprawnością – łącznie 8 mieszkań.
W sobotę 29 sierpnia sołectwa dawnej zielonogórskiej gminy, a dziś dzielnicy Nowe Miasto stają w szranki konkursu dożynkowych wieńców.
Ile kibiców wejdzie na pierwszy mecz swojej drużyny w Ekstraklasie?
Zdobył on 64,4 proc. głosów.
Od początku lipca kierowcy korzystają również z nowej jezdni w okolicach węzła Góraszka.
Sze¶æ minut pó¼niej, strza³em z ponad szesnastu metrów, wyrówna³ Adam Buksa.
Sezon letni to czas wytężonej pracy mikołajskich wodniaków.
Chodzi o milion złotych.
Teraz czas na prawdziwą wersję strajku, ale po tym całym wirusie: od 2 do 6 września komunikacja stoi!
Circles to siostrzana firma NSO Group, twórcy oprogramowania szpiegującego na iPhone’a i Androida, który jest obecnie pozwany przez Facebooka w związku z atakami na konta WhatsApp 1400 użytkowników.
Gwarantuję, że nie dlatego, że mamy za mało pasów startowych.
Protestujący mieli ze sobą transparenty z hasłami: "Chcemy do pracy!" oraz "Pozwólcie nam jechać do pracy i wrócić do domu!"
Rozmawia³am z prezydentem Tunezji, który ¿yczy³ mi powodzenia.
Wybrali się w podróż po alkoholu.
My mamy życie wieczne.
Czy masz prawo jazdy?
Na początku września br. Idea Bank zawarł z Fundacją Jolanty i Leszka Czarneckich (Fundacja JLC) oraz LC Corp B.V. (LC Corp) warunkową umowę sprzedaży akcji spółki zależnej od banku, tj. Idea Money.
Na razie w galeriach tłumów i kolejek brak, ale wedle przewidywań życie handlowe w galeriach powinno wrócić do normy w przeciągu kilku dni.
Wcześniej firma zwolniła ponad 80 procent swoich pracowników kontraktowych i wprowadziła zamrożenie zatrudnienia.
Gwiazdor wraz z reżyserem doszli jednak do wniosku, że znacznie ciekawszą postacią do zagrania będzie bratanek głównego złoczyńcy, rozdarty między uczuciem do kobiety a brudnymi interesami wuja ().
Wieczny odpoczynek racz Jej dać Panie" - napisał polityk PiS.
Przedsięwzięcie to kosztuje 1,046 mln 46 tys. zł.
W Szczecinie wicepremier Kazimierz Barcikowski odrzucił żądanie utworzenia wolnych związków zawodowych.
Instytucja, która powstała po II wojnie światowej, jest dzisiaj czymś więcej, niż systemem opieki zdrowotnej.
"Isak strzeli³ gola, jakiego zawsze chcia³ zdobyæ Zlatan Ibrahimoviæ".
Do pożaru doszło w poniedziałek przed godz. 18. Kiedy strażacy przyjechali na miejsce, cały budynek stał już w płomieniach.
Bezpłatne studia dla 60 skutecznych nauczycieli Studia praktyczne w Szkole Edukacji PAFW i UW to prestiżowe miejsce dla wszystkich, którzy chcą zostać skutecznymi nauczycielami.
Czy wynik wyborów prezydenckich pana rozczarował?
Wtedy nic nie działo się w PRL-u bez wiedzy i zgody Wielkiego Brata, czyli ZSRR, a dziś nic nie dzieje się bez aprobaty i nakazu „Prezesa Tysiąclecia”, jak niektórzy kpiąco, a niektórzy całkiem niestety na serio, nazywają Jarosława Kaczyńskiego.
Kolędowe spotkania w katedrze zakończą się w pierwszych dniach lutego.
Od piątku 31 lipca do niedzieli 2 sierpnia można próbować tu różnego rodzaju przysmaków prosto z food trucków, które zjechały tu z całej Polski.
Jakby tego było mało, to w ostatnich trzech meczach rywale oddali na bramkę Wolves zaledwie trzy celne strzały!
Mam bardzo poważne pytanie od żony: ma na przyszły weekend iść kupić sukienkę czy może na ten termin zapisać się na zawody?
Po maturze z j. polskiego znajdziecie u nas arkusz z tematami oraz prawidłowe odpowiedzi.
Dodał, że zespół do końca miesiąca ma wydać rekomendacje, w jaki sposób mają postępować lekarze pierwszego kontaktu, pacjenci, szpitale, dlatego, że to jest wyjątkowy czas.
Szkoda hajsu z elektrowni.
Na filmie z zapisu monitoringu widać podejrzanego, który wysiada ze skradzionego auta na jednej ze stacji benzynowy w województwie łódzkim.
Mają łóżka i sprzęt, brakuje lekarzy.
Terminy na realizację kolejnych etapów procedur budżetu obywatelskiego będą zabójcze.
Tylko w 2019 roku spowodowali 73,2 proc., zaś kobiety 22,9 proc. z nich.
Po doświadczeniach z poprzednich lat zrealizowano pewne inwestycje, które poprawiają sytuację, ale jeśli dojdzie do dużej suszy, to na pewno spotkamy się z problemem ograniczania mocy w największych elektrowniach w wyniku niedoboru wody”
Jeden ze śmigłowców Lotniczego Pogotowia Ratunkowego został wysłany na osiedle Sikorskiego w Żorach, gdzie jak się okazało, pomocy medycznej potrzebował jeden z tamtejszych mieszkańców.
Niepokojące głosy płyną również z Uniwersyteckiego Szpitala Dziecięcego w Krakowie.
Badania nad szczepionk± prowadzi Instytut Badañ nad Zdrowiem w Seattle.
Chcesz wiedzieć, na kogo głosują mieszkańcy Kostrzyna nad Odrą?
Komunikat podpisał prezes OPWiK Andrzej Jagielski.
Tym samym Polska byłaby ewenementem na skalę światową.
Kiedy wypadają Święta Wielkanocne w 2020 roku?
Tego typu przypadki lekarze wyłapują przede wszystkim w szpitalach, gdzie trafiają dzieci będące ofiarami systematycznego krzywdzenia.
Dlatego sporo kibiców oglądało spotkanie biało-niebieskich z Podhalem Nowy Targ zza obiektu.
Uczniów pilnowali między innymi leśnicy, strażnicy miejscy, katecheci.
To on doprowadził mnie do choroby alkoholowej, załatwiał mi pracę, miał znajomości.
Zakupiony obraz zawiera mnóstwo symbolicznych elementów, a część z nich jest namalowana w sposób prostszy do odczytania niż te na oryginale.
Pijany 53 – letni mężczyzna kierował samochodem w miejscowości Połęcze.
Relacja na ¿ywo z M¦ w pi±tek od 16 na Sport.
Dzieci w tym wieku przejmują nasze emocje i patrzą na to, z jakimi my emocjami o czymś opowiadamy.
Część tych zadań została wykonana w ramach większych zadań inwestycyjnych, których elementem było wykonanie kanalizacji deszczowej lub jest w trakcie realizacji.
Destynacj±, któr± uwa¿am za najbardziej fascynuj±c±, jest Machu Picchu i ca³e Peru.
Motywem przewodnim Centrum będzie muzyka disco polo.
Hotel Katowice przy al. Korfantego w związku z pandemią COVID-19 został przekształcony w hotel dla medyków.
Superpucharu Włoch zorganizowano w dość nietypowym miejscu.
Wycieczkę zaplanować tak, aby dostosować ją do naszych umiejętności i kondycji, a przed wymarszem poinformować kogoś z bliskich lub znajomych o celu podróży i orientacyjnym czasie dotarcia na miejsce – instruuje Łukasz Derwich.
Boniek spotyka siê z klubami ekstraklasy.
No i krok po kroku, po wypełnieniu niezbędnej dokumentacji, wniosek przeszedł.
Myślisz, że Mars jest w naszym zasięgu, że można tam stworzyć dom będący alternatywą dla naszej planety?
Chciałbyś wiedzieć, czy możesz spodziewać się burz jutro (wtorek, 15.09) w województwie łódzkim?
Czy Miejskie Zarząd Dróg w Rzeszowie ma plany dotyczące remontu ulic?
Był akurat ramadan, wiedzieli, że spóźnienie na wieńczącą całodzienny post kolację spotka się z niezadowoleniem rodziców.
Pieniądze potrzebne są na dojazdy prawników do prokuratury, na miejsca przesłuchań i późniejsze sprawy sądowe.
Sam Okulicki zostanie wkrótce podstępne aresztowany i skazany, by umrzeć w nieznanych okolicznościach w sowieckim więzieniu.
W konkursie wzięły udział tylko trzy osoby: Diana Borowska, Ewa Godek- Żyśko, Aleksandra Żyśko.
Na początku tego roku opisaliśmy historie kobiet, które twierdzą, że zostały skrzywdzone przez kosmetologów.
Od wczoraj statek “Laguna” pływa po Odrze w Nowej Soli, a “Zefir” stoi na cumach w Słubicach.
"Strażak znalazł mnie przez telefon"
Jednak nie porzucił całego swojego planu i nie wziął się za realizację kolejnego wynalazku.
Jego otoczenie w tym samym czasie przeprowadziło odrębne zaprzysiężenie, sugerując, że rozmowy między dwoma obozami politycznymi a Khalilzadem, mające na celu wynegocjowanie porozumienia, nie przyniosły rezultatu - podaje agencja Reutera.
Rzeczniczka apeluje o sprawdzenie czy dokumenty zostały podpisane przed ich wrzuceniem do wystawionych w placówkach ZUS skrzynek lub wysłaniem ich pocztą.
Instytucje i spółki państwowe przechodzą na zdalną pracę i obsługę klienta.
Urodzona w 1973 r. w Baku, w ówczesnym ZSRR, Isabel dos Santos od 2017 r. mieszka na stałe w Dubaju, w Zjednoczonych Emiratach Arabskich.
Bo widać, jak kandydaci i sztaby koncentrują się na drobiazgach, próbując niejako na siłę dodać im znaczenia w kampanii wyborczej.
Przypomnijmy, jeden z nauczycieli z unisławskiej szkoły poczuł się źle, miał zrobiony test na koronawirusa i 1 września dostał informację, że wynik jest pozytywny.
Kolejne zmiany wprowadzane są na bieżąco, w zależności od potrzeb i sygnałów od pasażerów.
A do tego Piłsudski za wszelką cenę nie chciał dopuścić, dlatego za ustępstwo sowieckie w tej dziedzinie gotów był zrezygnować z Mińska, którego bolszewicy wcale tak łatwo nie chcieli oddać.
Ale dziś zniesienie sankcji byłoby błędem.
Gdańsk chce zmniejszyć wydatki bieżące.
Tak jak pracujemy zdalnie, tak też zdalnie będziemy się dzielić jajkiem.
Na koniec wygrywają 3 najlepsze drużyny, które na stacjach, gdzie będą zadawane pytania i zadania do wykonania zdobędą najwyższą liczbę punktów.
Tym razem już buty stricte do biegania utrzymane w różowym kolorze.
W zdarzeniu ucierpiały dwie osoby.
Jako erotoman, nadmiernie interesował się sprawami seksualnymi, ponieważ intymne współżycie małżeńskie absolutnie mu nie wystarczało.
Żaden nie przyjmuje pacjentów.
Nietypowy koniec roku szkolnego.
Wraz z rodziną czekał na powrót do kraju przodków aż 12 lat.
Czasem i więcej i lepiej.
Od piątku zmarło w całym kraju 512 pacjentów zainfekowanych SARS-CoV-2, a łączna liczba ofiar śmiertelnych koronawirusa wynosi 43,1 tys.
Prawie trzy miliardy ssaków, gadów, ptaków i żab zostało zabitych lub pozbawionych siedlisk przez niszczycielskie pożary buszu w Australii, trwające od sierpnia 2019 do marca 2020 – wskazuje najnowszy raport naukowców, opublikowany przez WWF.
Jest pieknie- szczesliwi uczniowie rodzice i nauczyciele.
W ramach oszczędności białostocki magistrat wyłączył podświetlenia trzech reprezentacyjnych budynków użyteczności publicznej i zadecydował o skrócenie o godzinę podświetlenia 20 obiektów sakralnych.
Drugi w tym zestawieniu, 37-letni mężczyzna z Pomorza, ma do zwrotu 48 mln zł.
Po śmierci prezydenta Adamowicza zobaczyliśmy mieszkańców Gdańska autentycznie szanujących i opłakujących śmierć swojego prezydenta.
W kraju przeprowadzono łącznie 86,7 milionów testów, z czego tylko w sobotę poddano im 10 milionów osób.
Wiele z zamieszczonych w książce zdjęć pochodzi z prywatnego archiwum aktorki.
Pożegnanie ks. Mirosława Matusznego z parafią w Lublinie.
W większości przypadków średnia miesięczna podwyżka emerytur wyniesie 202 zł, a wyrównanie zaniżonej emerytury – średnio 12 786 zł.
Słowa papieża będą minimalizowane – mówi OKO.press Tomasz Dostatni, dominikanin.
Osoby starsze i niepełnosprawne, mające potrzebę załatwienia pilnych spraw, mogą zwrócić się z prośbą o pomoc do Miejskiego Ośrodka Pomocy Społecznej w Przemyślu – nr tel. 16 675 21 61 oraz do Hufca ZHP Ziemi Przemyskiej – 16 670 76 76.
Jednak to nie może być robione bez odpowiedzialności, ponieważ wolność bez odpowiedzialności to anarchizm” – mówił w ubiegłym tygodniu jeden z liderów Ruchu Liberałów Simonas Gentvilas.
Miasto w trakcie pandemii koronawirusa nie przypomina tętniącej życiem stolicy aglomeracji, do jakiej przywykliśmy.
Według wyroku Trybunału Arbitrażowego Planinić powinien otrzymać od Stelmetu 57 tys. euro, a DeVoe ponad 21 tys. dolarów.
Większość z nas skupia się na paznokciach u rąk, ale okazuje się, że te u stóp potrzebują równie wiele uwagi!
PGE informuje o planowych wyłączeniach w całym województwie.
Czego życzyć dziecku w dniu komunii 5.07.20 Życzenia na Komunię Świętą będą pamiątką dla dziecka przyjmującego Komunię Świętą.
Do tragedii dojść mogło przy drodze S7 w okolicach Kielc.
Do niedawna ludzie mówili o nim familiarnie "baćka", dziś o jego ludziach mówią "faszyści", a on jest wrogiem swego narodu - zauważa poseł Tyszkiewicz.
Dzięki nowemu filtrowi czasu dostawy klienci mogą łatwo znaleźć oferty z najbardziej odpowiadającym czasem dostawy już podczas wyszukiwania produktów.
Jak dodał, pod tą częścią propozycji Budki Lewica się podpisze.
Śledczy zbierają informację i ustalają świadków zdarzenia oraz osoby mogące mieć wiedzę o przyczynach zdarzenia - mówi Roman Szybiak, rzecznik bielskiej policji.
Ratusz ustalił, że w proteście udział brało ok. 100 tys. osób.
Przypominamy, że w połowie marca z okna na III kamienicy na Starym Polesiu wypadła 18-miesięczna dziewczynka.
Zdaniem eksperta lotniczego Grzegorza Brychczyńskiego “jesteśmy w obliczu głębokiej redefinicji całego biznesu lotniczego”.
Nieużytek przy kościele pod wezwaniem św. Mateusza w Gniewczynie Łańcuckiej zmienił się w ostatnich dniach nie do poznania.
W czerwcu 2019 roku Ping i Lasya zostali szczęśliwymi rodzicami pandy małej -Lapiego.
Kwarantanną jest objętych 643 pracowników wobec 381 tydzień wcześniej.
Zaprzeczył, by temat ten mógł się pojawić podczas planowanej wizyty prezydenta Alaksandra Łukaszenki w Moskwie.
Podzielone są one na trzy kategorie według przychodów ze sprzedaży w ostatnim roku obrachunkowym: firmy małe (przychody 5–50 milionów złotych), firmy średnie (przychody od 50 do 250 milionów złotych), firmy duże (przychody powyżej 250 mln zł).
"Panie prezesie, nie wypada pisanie bzdur"
Jeden prezent czy wiele prezentów?
Domagali się uwolnienia wszystkich więźniów politycznych, oraz wszystkich zatrzymanych w czasie powyborczych protestów, dymisji Aleksandra Łukaszenki oraz przeprowadzenia nowych wyborów.
Minister spraw wewnętrznych Indii w trakcie odwiedzin centrum kwarantanny w New Delhi.
Jest za darmo i ma zamkn±æ usta kibicom Lecha /¿e co¶ tam, co¶ zarz±d robi.
A my chcemy dać im ciekawą, inną starość.
Co to za miszczu to wszystko wymyśla i gdzie?
Co piąty pytany nie ma zdania.
To dziecko ze Szczecina.
Kiedy się ociepli?
Objazd dla pojazdów wyznaczono ulicami: Słupską, Dąbrowskiego, Lutycką i Koszalińską.
Czy od pieniędzy otrzymanych z subwencji trzeba będzie zapłacić podatek dochodowy?
Włoskie szkoły zostaną ponownie otwarte we wrześniu – powiedział premier Giuseppe Conte w wywiadzie dla włoskiej gazety „La Repubblica”.
Siedemna¶cie razy w pierwszej dru¿ynie Borussii.
O upodobaniach i smakach ludzi nie dyskutuje się, więc nic więcej na ten temat nie powiem.
W swoim wystąpieniu premier podkreślał zasługi prezydenta Andrzeja Dudy i krytykował decyzje Platformy Obywatelskiej dotyczące m.in. wydłużenia wieku emerytalnego.
Wrzesień zawsze był miesiącem, gdy po wakacjach wszystko wracało tutaj do normy.
Jak dowiaduje się Wirtualna Polska, prezydent Warszawy został w mieście i nie pojechał – zgodnie z pierwotnym planem – do województwa lubelskiego.
Zaostrzono wymogi udzielania kredytów hipotecznych dla osób prowadzących działalność gospodarczą oraz pracujących na umowach zlecenie, umowach o dzieło i umowach o pracę na czas określony, a niektóre banki zupełnie nie akceptują takich form zatrudnienia.
Aniołami nie są, ale pomagać chcą.
Winni: galerie handlowe i brak parkingów - uważają specjaliści.
Kierowca opla, który miał ponad 4 promile alkoholu, spał w samochodzie na poboczu.
Ale to na pewno lepsze od powolnego gnicia w bolszewickiej niewoli.
Chłopiec ma stwierdzony zespół stresu pourazowego.
To małe dzikie plaże ukryte wśród trzcin, a na nich po kilkanaście osób.
Oskar jest bardziej człowiekiem czynu niż myślicielem.
Kolejne pielgrzymki przybywają na Jasną Górę.
Dla zebranych wiernych pomimo zmęczenia fizycznego przede wszystkim odczuwalne było duchowe pobudzenie i nieopisana radość wynikająca z faktu, że nieprzerwanie od stuleci Matka Boża opiekuje się Bielskiem Podlaskim.
Władza pochodzi z woli narodu i naród wyraził swoją wolę w wyborach.
Tam można swobodnie obejrzeć ten trwający 66 minut materiał.
Informujemy, że choć rozpoczęto przetarg, to w najbliższym czasie ich nie zobaczymy.
Ekspert chce rewolucji w Lidze Mistrzów.
Niewybuch - prawdopodobnie granat moździerzowy został już podjęty.
Aby zagłosować na dany klub, należy wysłać sms pod numer to numer przypisany konkretnemu klubowi.
Brazylijczyk wraca³ jednak do zdrowia w bardzo szybkim tempie.
"Zdrowiej w lesie.
Założyć darmowe konto Legimi (zarejestrować się jednorazowo w serwisie, podając nazwę użytkownika, hasło i e-mail).
Wyświetlono przygotowany specjalnie na obchody 75. rocznicy wyzwolenia Auschwitz poruszający film "Przedmioty.
Dom Pomocy Społecznej w Sieradzy jest przeznaczony dla kobiet przewlekle chorych psychicznie.
Wrocław, zakażenie potwierdzone 9 marca.
Po konkursie w Oberstdorfie wielki skok w klasyfikacji generalnej zaliczył Kamil Stoch.
"Nie zamierzam narażać zdrowia i życia tysięcy ludzi" - podkreślił w poście na Facebooku.
Objazd w przeciwnym kierunku będzie poprowadzony ul. Jagiellońską do Kłopotowskiego.
Jako pierwsze swój ćwierćfinał zagrają Atalanta oraz Paris Saint-Germain.
Czy mogę skorzystać ze świadczenia miesięcznego z "tarczy antykryzysowej"?
I do tego dnia zgłosili się Paluch i Zakrzewski.
Gdy patrzę na to wszystko, to mam takie przekonanie - pragnienie, które mam nadzieję, jest jednoznaczne z pragnieniem Bożym, że Bóg mówi: kiedy się wreszcie oczyści mój Kościół, kiedy porzucicie sprawy tego świata, kiedy mi się powierzycie w Ewangelii.
Do zdarzenia doszło w piątek około godziny 21.00.
Oto porcja numer jeden.
W 2020 roku był nie do zatrzymania.
Pozostały mu dwie możliwości – zrezygnować i wyjść z programu ze 125 tysiącami złotych albo zaryzykować i grać dalej.
Zdecydował o tym minister Błaszczak, choć początkowo w programie pozyskania nowych samolotów bojowych, któremu wojsko nadało kryptonim "Harpia", prowadzono analizę rynku z udziałem większej liczby zainteresowanych podmiotów.
Nie wiemy jakim kluczem mamy wybierać dzieci.
Pracować będą tylko te kopalnie Polskiej Grupy Górniczej, gdzie już wcześniej wykryto ogniska koronawirusa i przebadano pod tym kątem całą załogę: Jankowice, Sośnica, Murcki-Staszic i Bielszowice.
Piêæ lat temu w meczu 1/16 fina³u Ligi Europy Athletic Bilbao przegra³o u siebie z Torino 2:3.
Chodzi o okres, gdy pełnomocnikiem rządu do spraw pomocy humanitarnej była Beata Kempa.
Dziś wiemy, że jednym z najbardziej cynicznych i bezdusznych"
Aby wszystkie wcześniej wymienione korzyści dotarły do Twojej firmy, musisz zadbać o wygląd oraz o zawartość własnej strony internetowej.
Tak poradził mi lekarz, prowadzący moją ciążę - tłumaczyła bydgoszczanka, która w ubiegłym tygodniu została odesłana z kwitkiem z Urzędu Miasta Bydgoszczy.
Był tam Christopher Nkunku, który odszedł do RB Lipsk, ale też piłkarze jeszcze anonimowi.
Oferuje 20-godzinne kursy, po których można „leczyć” raka jego metodą.
Torunianie, podrażnieni pierwszym w historii spadkiem z najwyższej klasy rozgrywkowej, skompletowali skład na szybki powrót i na razie wygląda na to, że chyba dopną swojego.
Restauracje i salony urody znów otwarte.
I faktycznie po tym zamachu stał się cesarstwem, a pierwszym cesarzem został wnuk siostry Cezara Oktawian.
W przeciwnym razie stanowią zagrożenie dla pacjentów" - podkreślają.
To wszystko musi być do załatwienia przez internet.
Będzie pracował od poniedziałku do piątku, łącznie przez 37,5 godziny w tygodniu.
Próbowaliśmy się tego dowiedzieć na poznańskim lotnisku Ławica.
Zmarł 59-letni mężczyzna ze szpitala w Tychach i 88-letnia kobieta ze szpitala w Łańcucie, która miała choroby współistniejące.
Polska Grupa WB opracowała system amunicji krążącej WARMATE.
Pierwsze dwa budynki (C i D) o łącznej powierzchni najmu 24 600 m kw. grupa ISOC kupiła w grudniu 2018 r. od firmy Skanska, dewelopera projektu.
Każde z nich waży ok. 1,3 kg.
Co było w zeszłym roku?
To samo dotyczy całego porozumienia o wieloletnich ramach finansowych, to bardzo delikatne, złożone, kompromisowe porozumienie.
Razem z nią do prokuratury w stolicy Podlasia zaczynają trafiać ważne polityczne śledztwa.
Ktoś to w Wodach Polskich ogarnia?
Co robić po powrocie z Włoch?
W okolicach Poddębic rozpoczęła się budowa ogromnego gospodarstwa ogrodniczego o powierzchni 100 hektarów.
Siłą rzeczy mamy zatem więcej czasu na introspekcję.
I dodaje: – Granie przy pustach trybunach tylko dla rozegrania ligowej kolejki to irracjonalna sytuacja.
I tak osoby zabiegane mają opcję inteligentnego pobierania na mobilnych urządzeniach, konsolowi zapaleńcy mogą w łatwy sposób sterować padem, a dla tych, którzy nie rozstają się z laptopem, istnieją wygodne skróty klawiszowe.
Poszczególne projekty mają swoje harmonogramy z kamieniami milowymi.
Nie ma wesela bez dobrej zabawy i muzyki.
Nie minęły trzy lata od debiutu na ekranie i już grał główną rolę u samego Paula Thomasa Andersona – wcielił się w aktora filmów porno obdarzonego wielkim penisem.
Zatrzymano też osobę w przeszłości osadzoną w więzieniu we Wronkach.
W czwartek poznańskie zoo poinformowało o narodzinach kolejnego zwierzęcia.
Jedno jest pewne – oboje nie potrafią zapomnieć o tym, co się stało.
Jeśli jego kwarantanna rozpoczęła się po 23 czerwca, musi to zrobić do 26 czerwca.
To, co warto i łatwo zabezpieczyć, zabezpieczajmy.
Wyjątek stanowi strefa zamieszkania, gdy dziecko będzie pod opieką dorosłego.
W sobotę Zbigniew Ziobro wytłumaczył, na co wydaje te środki.
Powstające w ten sposób wysokie na kilka metrów słupy ognia, okoliczni mieszkańcy nazwali bziukami.
Premier RP Mateusz Morawiecki nie mógł osobiście spotkać się z S. Skvernelisem, ponieważ przebywa obecnie z wizytą w Budapeszcie.
Skąd taka potrzeba bezpieczeństwa u wicepremiera?
Wstępne ustalenia policjantów wskazują, że mężczyzna najprawdopodobniej nie zachował szczególnej ostrożności.
Takiego widoku na redzie Ustki jeszcze nie było.
Ministerstwo zdrowia poinformowało w środowym komunikacie o 735 nowych przypadkach koronawirusa w Polsce.
Ważny jest także rozmiar.
Można przypuszczać, że wiąże się to z ograniczoną mobilnością wielu osób starszych, w tym także trudnościami z wniesieniem cięższych zakupów do mieszkania.
Bezwzględny i okrutny wampir z Lubuskiego.
Jest wiele takich dlaczego które zastanawiają i dają powód żeby mieć ograniczone zaufanie i właśnie dlatego ludzie nie wierzą lekarzom naukowcom i innym z tej dziedziny.
Chińscy urzędnicy oceniali również, że chińsko-brytyjska deklaracja z 1984 roku jest dokumentem historycznym i nie jest wiążąca w sprawie zarządzania Hongkongiem.
W najtrudniejszej sytuacji są osoby wynajmujące mieszkania i spłacające kredyty hipoteczne, bo opłaty za najem.
Chciałbym, żebyśmy taką politykę przez najbliższe lata mogli prowadzić i prowadzili - wyznał.
Tuż przed południem w ubiegły czwartek na numer alarmowy 112 zadzwoniła roztrzęsiona babcia dziewczynki.
Do najciekawszego starcia doszło na orliku w Dylewie.
Począwszy od 10-kilowatowej broni montowanej na ciężarówce w 2012 roku, armia najpierw zaproponowała model o mocy 100 kW, a następnie – dzięki współpracy z Biurem Sekretarza Obrony – zdecydowała się na 300 kW.
Na piętrach pierwszym i drugim są przestronne tarasy.
Jest się o co martwić, czy nie?
Wszystko wskazuje na to, że uczelniane korytarze pozostaną puste do końca letniego semestru.
Przedsiębiorcy liczą straty, a przyjezdni szukają sposobu, jak obejść przepisy i kilka najbliższych dni spędzić w tym regionie Polski.
Dla mnie LGBT jest czymś nie do akceptacji i za moje progi nie przejdą!
Wyjaśnieniem tej skandalicznej sprawy zajmuje się obecnie miejscowa prokuratura.
A granice pozostają wciąż zamknięte i nie wiadomo, kiedy zostaną otwarte.
Inter poszukuje prawego obroñcy, a nazwisko Portugalczyka pojawia³o siê ju¿ w rozmowach obu klubów.
Jednym z pomysłów ratunku dla tej branży miałby być bon na wakacje dla osób, które są zatrudnione na umowę o pracę i zarabiają mniej niż średnia krajowa (aktualnie powyżej 5 tys. złotych brutto).
Korek miał około 2 km długości.
Mieszkańcy ulic ks. Ruczki i Tyszkiewiczów skarżą się głównie na ciągniki siodłowe przewożące kontenery z tego terminalu znajdującego się przy torach.
Aktor zyskał dzięki niej ogromną popularność, która miała i te złe strony.
Tak zareagował m.in. na opinie Edyty Górniak w sprawie szczepień na koronawirusa.
Taka była umowa - dodał.
Prace nad modyfikacją tych zestawów Osa zaczęły się w 2017 roku.
Przed ojcem nigdy się nie zwierzał, ze mną rzadko rozmawiał o sobie.
Przyznała, że dla niej słowa szefa ministerstwa sprawiedliwości nie są zaskoczeniem.
Darowizny na rzecz bytomskiej lecznicy oraz Domu Pomocy Społecznej „Kombatant”, który od marca zmaga się z ciężką sytuacją, wpłacili tak.
Jeśli chcemy rozliczyć PIT w 2020 r. sami, najłatwiej zrobić to przez program do wypełniania zeznania podatkowego.
Jaki wpływ miał spadek liczby zamówień na utrzymanie lokalu i pracowników?
W pewnym momencie zorientował się, że stracił orientację w terenie i nie wie jak wrócić.
Wydano też rozporządzenie o zamknięciu do odwołania wszystkich stołecznych barów i restauracji.
Chłopak doznał obrażeń ręki i twarzy.
Śródmieście nie zapomina też o tych, którzy w architekturze cenią nowoczesność.
Od miesiąca byłem w tureckim więzieniu, policja nas dzisiaj wypuściła.
Był współautorem wielu zmian w polskim prawie karnym.
Kusi też cena – mniej niż 250 zł!
Memy po debatach zobaczysz w galerii zdjęć.
Liczba aktywacji netto tych usług wyniosła 54 tys., co stanowi najlepszy jak dotąd wynik kwartalny.
Wartość projektu: 8,27 mln zł.
Horoskop dzienny na piątek 7 lutego 2020 roku.
Kto w Łegu Przedmiejskim na kwarantannie?
Całkowita moc zainstalowana źródeł słonecznych ma prześcignąć moc źródeł gazowych w 2023 r., a węglowych - rok później - ocenia MAE.
A tak¿e, ¿e istnieje teoretyczne ryzyko, i¿ szczepionka mo¿e wywo³aæ powa¿n± reakcjê na koronawirusa, co mia³o miejsce w niektórych pocz±tkowych testach na zwierzêtach w przypadku szczepionki na SARS.
Jeśli wszystkie,prawem wymagane decyzje szybko zapadną, głosowanie na prezydenta można będzie przeprowadzić jeszcze przed upływem kadencji obecnej głowy państwa.
Zwolnienia grupowe w Katowicach.
Sezon zaczął Piotr Gruszka, ale pod koniec stycznia stracił posadę, bo „Pasy” od początku rozgrywek pętały się w ogonie tabeli, raz po raz rozczarowując kibiców.
Chodzi m.in. o walkę z kapitalizmem, czy postulaty związane z przeciwdziałaniem zmianom klimatu.
Pochłonie około 67 mln zł.
Maksymalnie 72 godziny po otrzymaniu wniosku o kredyt.
Maksymalnie możemy przyjąć 40 osób.
Dodał, że pożyczył samochód, nie zwracając uwagi na stan licznika, a jego właściciel zapewne może to logicznie wytłumaczyć.
To nie są więc gruszki na wierzbie, tylko jasna informacja: ogłaszamy przetarg, do 10 sierpnia wyłaniamy wykonawcę i mamy pieniądze, żeby mu zapłacić.
Po drugie, gdyby zsumować elektorat Trzaskowskiego i Hołowni w Rybniku to dostajemy mniej więcej mój wynik w ostatnich wyborach prezydenckich.
W sportowej prasie w Katalonii od soboty istnieje w zasadzie tylko jeden temat - sędziowanie.
Oczywistym jest, że odbicie będzie niższe z uwagi na wzrost bezrobocia i ostrożne unikanie skupisk ludzkich przez część konsumentów, ale nie można wyciągnąć silnie negatywnych wniosków z dzisiejszych danych" - podkreślił.
Zapisani na pierwszą turę są automatycznie zapisani na drugą.
Czy miałbym wieszać psy na rodzicach dzieci poczętych w ten sposób, które chrzczę?
Zgodnie z wolą artysty w 1937 roku wdowa Franciszka Wyczółkowska przekazała bydgoskiemu muzeum w darze dzieła męża - 410 prac malarskich i 15 szkicowników z 496 rysunkami, a także 36 prac innych artystów.
Opozycja nie dyskutuje o zmianach w Konstytucji, prze do wyborów w maju.
A mowa tu o niebagatelnej kwocie 12 mld zł, z której podkarpackie samorządy lokalne otrzymały łącznie ponad 789 mln zł.
Kapłan przejedzie swoim samochodem obok wszystkich domów, posesji w danych miejscowościach, poświęci i pobłogosławi pokarmy przygotowane przez parafian.
Jakie środki ostrożności?
Policjantom miał przyznać się do sprzedawania ich przez internet.
Ostateczna decyzja zapadnie najprawdopodobniej jeszcze w tym miesiącu.
To odpowiedź na prośby m.in. ze strony Wojewódzkiej Stacji Pogotowia Ratunkowego, która - jak informuje miasto - była w szczególnie trudnej sytuacji sprzętowej i pilnie wymagała doposażenia.
Powiedział dyżurnemu, że w środku znajduje się 6-letni chłopiec, który skaleczył się nożem kuchennym, a jego matka nie chce otworzyć drzwi.
W przychodni zjawił się tłum emerytów – a to przecież oznacza groźbę złapania wirusa!
Na Facebooku stworzono grupę “Canadians on $2000/month CERB support group”.
Zobaczcie na archiwalnych zdjęciach szpitala przy ul. Staszica.
Motor Lublin podał awizowany skład na mecz w Częstochowie z Włókniarzem.
Przed Bożym Narodzeniem na jednym z serwisów z intencjami modlitw pojawił się wpis opatrzony nazwiskiem Polki, co pozwala przypuszczać, że to ona jest jego autorką.
W³a¶ciwie ca³y kraj zastanawia siê, kto zajmie czwarte miejsce w dru¿ynie polskich skoczków na sobotni konkurs dru¿ynowy.
W tym samym roku ponownie bez powodzenia ubiegał się o mandat radnego sejmiku pomorskiego, zdobywając 1966 głosów (0,80 proc.).
Praca w toksycznym środowisku przyczyniła się do rozwoju chorób nowotworowych, gastrycznych i układu oddechowego.
To ostatnie akcenty kampanii przed niedzielnymi wyborami.
W niedzielę Ministerstwo Zdrowia przekazało, że w ciągu ostatniej doby wykonano 23 874 testy na koronawirusa.
Werner w ¶rodek bramki.
Najtrudniejsze były święta, kiedy całą rodziną zasiadaliśmy do stołu, a we mnie tkwił żal, że gdzieś w Polsce żyje moje dziecko, a ja nie mogę z nią być, przytulić się, cieszyć z sukcesów i wspierać w trudnych chwilach.
Nie ogląda też w czasie wolnym meczów piłkarskich.
"" to dowód, że prawdziwi karatecy dojrzewają niczym wino.
Statystyki rz±dowe jednak nie nad±¿aj± za rzeczywistymi przypadkami.
W ramach inwestycji jezdnia o długości 3 038,0 mb. zostanie poszerzona do 6 m, a pobocza po obu stronach utwardzone.
A teraz podajmy sobie dłonie na pojednanie, bo będziemy spotykać się codziennie na ulicach naszego miasta i okolic.
W innych przypadkach świadczenie usług gastronomicznych jest nadal niedozwolone.
Supeco to połączenie dyskontu i hurtowni, jednak zakupy mogą tu robić wszyscy, zarówno klienci ind.
Przez trzy najbliższe miesiące, od 1 maja do 31 lipca, w hutach i koksowni należących do ArcelorMittal Poland obowiązywać będą nowe warunki płacy i pracy.
Termin zamknięcia mostu został przełożony.
Potwierdzamy, że pracownik Przedszkola Miejskiego Nr 15 Kraina Marzeń w Ostrołęce ma pozytywny wynik testu na obecność koronawirusa Covid-19.
Tam gdzie rządzi nienawiść w stosunku do mniejszości nie tylko narodowych ale też innych zawsze wcześniej czy później dochodzi do tragedii ludobójstwa.
W domu czekają na niego córka i żona, która spodziewa się kolejnego dziecka.
KE oceniła wówczas, że system odpowiedzialności dyscyplinarnej ma być zagrożeniem dla niezawisłości sędziowskiej.
Sejm w zeszły czwartek odrzucił wniosek opozycji o wotum nieufności wobec ministra zdrowia Łukasza Szumowskiego.
W wielu kwestiach na pewno życie tam jest "łatwiejsze".
Bywa³o i tak, ¿e to trener Mueller, a nie pi³karze, szed³ na rehabilitacjê do klubowych fizjoterapeutów.
Nad torami przy dworcu Fabrycznym - Centrum Wschód Zachód, na bazarze przy ul. Kawaleryjskiej - międzynarodowe targi wystawiennicze, a pod ul.Lipową - sunący tramwaj.
Ponad dwa tysiące dzików do odstrzału przewidziano w województwie lubuskim w styczniu.
Złagodzenie polityki kredytowej podyktowane było bardziej optymistyczną niż w poprzednim okresie oceną sytuacji na rynku mieszkaniowym i lepszymi perspektywami rozwoju sytuacji gospodarczej.
I to jest ten milion aut elektrycznych zapowiedzianych przez premiera.
Potrzeby nadal są ogromne.
Pocisk ma długość 3,96 m. Może przenosić głowicę fragmentacyjną HE 125 kg na maksymalny zasięg przekraczający 185 km.
W rejonie są świadczone prawie wszystkie usługi z Katalogu usług socjalnych, a sieć miejsc, w których usługi socjalne są świadczone dla mieszkańców, jest rozległa.
Kilka godzin po komunikacie prezydenta Radomia spróbowa³y tylko za³agodziæ sytuacjê.
Instytut zapewniał przede wszystkim stabilne, niezależne od kaprysu polityków finansowanie produkcji.
Patrząc przez pryzmat zasobów mieszkaniowych, można odnieść wrażenie, że największym problemem jest przywrócenie go do stanu zadowalającego.
Chodzi m.in. o artykuł 15, gdzie jest mowa o tym, że marszałek Sejmu zarządza wybory.
Oczywiście: według Ingraham nie powinni się mieszać, jeśli są przeciw Trumpowi.
Rozwodnicy ponownie stanęli przed ołtarzem 18 lipca, co spotkało się z bardzo krytycznymi komentarzami w kierunku pary z TVP, jak i samego Kościoła.
Obraz Najświętszej Marii Panny w Klewaniu, zwany również Obrazem Matki Boskiej Wspomożenia Wiernych, znajduje się w skwierzyńskim kościele świętego Mikołaja.
To Polak jak Robert Lewandowski, a warunkami fizycznymi pi³karz taki jak Norweg Erling Haaland.
W sumie zachorowało już osób, z których 609 jest obecnie hospitalizowanych.
Belgijska i holenderska policja prowadzą dochodzenie ws. zabójstwa kobiety, której ciało znaleziono 22 czerwca w Westdorpe (Holandia).
Relacje amerykańsko-chińskie uznawane są obecnie za najgorsze od dziesięcioleci.
To np. osoby, czekające na eksmisję z powodu zadłużenia z tytułu czynszu.
Kłótnia o IBO: Kto protestuje w sprawie wybiegu dla psów na "bagienku"?
Je¶li mówimy o pochodnych odzyskania czy te¿ nabycia praw do herbu Wis³y, na którym najbardziej nam zale¿a³o, to bym nie postrzega³ tego jako zmiany na tym etapie kluczowej.
Począwszy od drobnej dilerki na studiach przez wrogie przejęcia z maczetą w garści aż po kolacje z brytyjską socjetą, bohater konsekwentnie budował "zielarskie" imperium.
Jest pełna minerałów.
Ordynariusz diecezji zielonogórsko-gorzowskiej odprawił mszę Wigilii Paschalnej w kościele seminaryjnym w Paradyżu.
Chusteczki przydadzą się także publiczności.
Potem drzwi zostają zamknięte; kto się spóźnił, już nie zagłosuje.
Podobną opinię usłyszeliśmy od doświadczonego oficera kontrwywiadu.
Może i światła byłyby jakimś rozwiązaniem chociaż nie sądzę.
I mam nadzieję, ze listopadowe mecze z Włochami i Holandią to potwierdzą.
W tym również emerytów, rencistów i dzieci.
Teren o powierzchni 1,09 hektara Ministerstwu Sprawiedliwości pod inwestycję przekazał prezydent Rzeszowa.
Czy okłady z liści kapusty naprawdę działają?
O SARS-CoV-2 mówił, że jest to "szybko postępująca, progresywna choroba górnych dróg oddechowych przechodząca w wirusowe zapalenie płuc".
Powiatowa Stacja Sanitarno - Epidemiologiczna opublikowała aktualne dane dotyczące koronawirusa w powiecie mrągowskim.
Nas też niedawno z rodziną przyłączyli i powiem nie żałuję.
Wolność i swoboda działania jest bardzo ważna dla człowieka, a tego w zakładach karnych i aresztach śledczych nie mamy.
Zaznaczył, że Polacy nie są właścicielami sklepów, jednak mimo to ataki mogą mieć podłoże etniczne.
Od 13 sierpnia ŁKA „Pogonowski” będzie kursował na trasach województwa łódzkiego - a jako ŁKA Sprinter w każdy weekend do Warszawy.
Z całą pewnością nie, ale być może dodatkowy czas sprawi, że bezpodstawnie hejtujący grę użytkownicy nieco ochłoną i odstąpią od swoich praktyk.
Żeby go obejrzeć może musielibyśmy prosić o specjalny dostęp w urzędzie.
Sprawdź, czy znajdziesz je na nasze.
Od tych słów minęły już dwa miesiące, wakacje coraz bliżej, a wiemy niewiele więcej.
Zdjęcia zrobiła Ewa Kunicka z Teatru Osterwy, która miała okazję obejrzeć remont z bliska.
Rodzice dzwonią, nie wiedzą co robić.
Cala polska o tym trąbi tylko w lokalnej gazecie jest cisza.
Jak ją uzyskać?
Te produkty zostały wycofane przez GIS.
Pracownik o korzystaniu z zasiłku powinien poinformować swojego pracodawcę, zleceniobiorca - swojego zleceniodawcę.
Pozostali, czyli 62,6 tys. osób (w tym 60,6 tys. kobiet, 1,9 tys. mężczyzn) będą mieć emeryturę przeliczoną z urzędu (dane ogólnopolskie).
Jarosław Kaczyński zapowiedział, że projekt jest gotowy.
Premier Mateusz Morawiecki poinformował w środę, że kolejne etapy mają być ogłaszane "w cyklu dwutygodniowym".
W czasie, gdy obowiązują obostrzenia związane z walką ze śmiertelnym wirusem, szczególną inicjatywę podjął też ks. Piotr Waligóra, wikary parafii na krakowskim Ruczaju.
Oczywiście należy wprowadzić tutaj elementy kontroli zarządczej żeby chęci nie osłabły po jakimś czasie.
Policja i rodzina kobiety proszą o pomoc w poszukiwaniach.
Ponadto, znajdowane żelastwo nie wpływa w żaden sposób na wygląd postaci.
Chwile grozy w Białymstoku.
Dodatkowo samorząd ograniczy inne wydatki.
Niektóre związki zawodowe wycofały się z rozmów z resortem oświaty, zaznaczając, że rozmowy muszą być przejrzyste, publiczne, a decyzje – podejmowane w sposób demokratyczny, tak by mogli je obserwować nauczyciele.
Trując tak gołębie trujesz inne zwierzęta w tym drapieżniki, a potem płaczesz że gołębi za dużo.
O tym, w których inspektoratach podlascy przedsiębiorcy złożyli ich najwięcej informujemy w naszej GALERII.
O godz. 17 o Dzieciach Zamojszczyzny ocalonych przez Jana i Różę Zamoyskich- opowie Anna Janko, autorka m.in. książki dla dzieci, młodzieży i dorosłych „Oleś i Pani Róża".
Kto ma zapewnić maseczki lub płyny dezynfekcyjne?
Ile dostaje za koncerty?
Minister poinformowała, że przy obserwacjach resortu dotyczących kwietnia i biorąc pod uwagę liczbę osób, które zarejestrowały się jako bezrobotne, ale także wyrejestrowały, to w Polsce przybyło ok. 58 tys. bezrobotnych.
Na szczęście jest jeszcze niezależna część internetu.
Dwa pomniki przywódcy bolszewików są w obwodzie połtawskim, a jeden w Kramatorsku w obwodzie donieckim.
W oknach są siatki, a poza kanapami i fotelami w każdym kącie stoją drapaki, legowiska, budki i domki, w których mniej śmiałe koty – a po przybyciu do „Mruczarni” nie wszystkie są towarzyskie – miały gdzie się schować.
Zamów wrózbę na stronie http://wrozkaalicja.pl lub zadzwoń, szybka odpowiedź do 3 godzin na pytania!
Co się zmieni?"
To wtedy podnośnik się ześlizgnął, a auto spadło na jej ręce i je zmiażdżyło.
Przedsiębiorcy zostali zmuszeni do zapewnienia rękawiczek gumowych, foliowych i środków do dezynfekcji, a teraz muszą wydać na te produkty kilka razy więcej, niż jeszcze miesiąc temu.
Czy w październiku czeka nas pierwszy atak zimy?
Jednak jak wskazuje prof. Marek Chmaj, aby takie rozwiązanie było prawnie skuteczne, rząd powinien wcześniej ogłosić stan klęski żywiołowej.
Zapewnił, że nadal są to łagodne objawy.
Jeżeli ktoś się boi jednej osoby, to go całkowicie paraliżuje.
W sumie w woj. lubelskim od początku pandemii wykryto 847 przypadków koronawirusa.
Tu¿ przed mistrzostwami ¶wiata w Predazzo odpu¶ci³em konkursy w Willingen, potrenowa³em w Ramsau i na M¦ do W³och pojecha³em ze zdwojonymi si³ami.
Możesz przyjechać do Iławy, aby podziwiać legendy motoryzacji lub.
Kolorowe papugi czekają na odwiedzających i cieszą się z każdej nowej twarzy.
Podpisaliśmy już umowy na zakup urządzenia do dekontaminacji (odkażania karetek) wraz z wyposażeniem dla Wojewódzkiej Stacji Pogotowia Ratunkowego w Poznaniu.
"Nikt nie może być jednocześnie sędzią i katem".
Są też kolejne ofiary śmiertelne SARS-CoV-2.
Mówi się też o Danielu Sturridge’u, Gervinho, Gianluce Lapaduli i Trenerem pozostanie Inzaghi.
Infolinia wznowiła działanie w czwartek rano.
Podsumowaniem objęto wyniki uzyskane przez 18 640 uczniów.
Polka poprosiła jednak o challenge – słusznie, jak się okazało.
Musiało jednak minąć trochę czasu.
Charles Michel zapowiedział konsultacje ze stolicami w najbliższych dniach i tygodniach, ale nie zdradził, kiedy zamierza podjąć kolejną próbę ustalenia budżetu.
Pewnie jeszcze chwilę to potrwa, ale wkrótce powinniśmy dojść do porozumienia i przedłużyć kontrakt - przyznał polski bramkarz.
Chodzi o gminę Piszczac (76 osób), Nadbużański Oddział Straży Granicznej (14 osób), w Białej Podlaskiej (5 osób), zakłady mięsne w Horbowie (38 osób) i środowiskowy dom samopomocy w Kodniu (20 osób).
Końca wojny doczekało jedynie 175 zwierząt, ale już w kwietniu 1945 roku ogród ponownie otworzył swe podwoje dla zwiedzających.
Nie ma niczyjej winy w tym, że nie możemy teraz rozgrywać meczów i rywalizować w lidze.
Wystawa, którą robimy wspólnie z Biblioteką Narodową im. Martynasa Mažvydasa, będzie poświęcona zachowanej spuściźnie żydowskiej.
Policjanci zatrzymali dokument kobiety, który odzyska dopiero za 3 miesiące.
To przecież skomplikowana kwestia relacji ze sponsorami, telewizją, samorządami i wreszcie zawodnikami - mówi Zbigniew Fiałkowski z GKSŻ.
Gwałt to dla funkcjonariuszy jedna z tysiąca spraw, nikt nie zajmuję się nią bardziej, niż kradzieżą roweru czy potrąceniem człowieka na pasach.
Gdzie w województwie lubelskim należy spodziewać się dzisiaj (27.04.2020) utrudnień?
Według komunikatu wyjazd do Braniewa w związku z obchodami Dnia Zwycięstwa 8 maja odbędzie się między 20 i 30 kwietnia.
Został zakażony koronawirusem, mimo tego że wcześniej było zagrożenie, że jest chory i był na kwarantannie, to odważnie wrócił do szpitala, uważał, że takie jest jego powołanie i realizował to do końca.
Należności wyniosły 175 528,41 zł, a zobowiązania 498,548,27 zł.
Wydajê mi siê, ¿e bêdzie w porz±dku i bêdziemy mieli trochê fanów na stadionie, ale zobaczymy.
Szukali raka, znaleźli nieznany organ w ludzkiej głowie!
Najstarszy lekarz miał 91 lat, najmłodszy – 24 lata.
Ponadto nie wszystkie działki zostały tam wykupione.
MZK przygotował ulotki z informacją o zasadach bezpieczeństwa w ruchu z tramwajami, został też zrobiony spot pokazujący konsekwencje zderzenia tramwaju z samochodem osobowym.
Cóż żądać od dziecka czerwonego belzebuba z piekła rodem…. logicznego myślenia i argumentacji?
Rusza postępowanie dyscyplinarne wobec sędziego Waldemara Żurka.
Milik ma wa¿ny kontrakt w Neapolu do czerwca przysz³ego roku.
To jest dopiero zaciszne miejsce.
A na co im kolejne pół miliona.
Rozmawiałem na ten temat i jest wiele osób, które mają doświadczenie i chciałyby je sprzedać młodym tenisistom w Polsce.
Często mają gruntowną wiedzę ekonomiczną, merytoryczną.
Rządowe limuzyny na sygnale pędziły od miasteczka do miasta.
Zdarzenia miały miejsce w Białymstoku i Kleosinie.
Villa Jaśkowa Dolina to nasz pierwszy projekt w Trójmieście, ale też pierwszy, który realizujemy w ramach strategii ekspansji poza Warszawę i Kraków.
"Mieszkaniec Milanówka twierdzi, że podczas ciszy wyborczej przed drugą turą wyborów samorządowych w 2018 r. Jolanta Turczynowicz-Kieryłło roznosiła plakaty ośmieszające jednego z kandydatów.
Na trasę wyruszył zabytkowy skład złożony z wagony silnikowego 5N i doczepki 5 ND.
Kto na pana głosował?
Do potrącenia doszło w środę około godz. 20 w Starej Wsi w powiecie łęczyńskim.
Nigdy o tym nie wolno zapomnieć - zaznaczył Duda.
Inwestycja była współfinansowane ze środków Funduszu Dróg Samorządowych.
Sezon zacznê od po³owy sierpnia.
Największe ogniska zakażeń koronawirusem mamy obecnie w Lublinie (40 osób) i powiecie lubelskim (25 osób) oraz w powiecie chełmskim (22 osoby).
To najwyższa od końca marca dobowa liczba zgonów i stabilizacja przypadków infekcji.
W połowie miesiąca litewski minister finansów Vilius Šapoka potwierdził pogłębianie się recesji gospodarczej w kraju powiedział, że w tym roku wzrostu gospodarczego nie będzie.
Większość popiera również koncepcję, by można go było zrealizować wyłącznie w polskich kurortach.
Wstrząsająca relacja polskiej zakonnicy na temat oprawców w mundurach.
Maszyna roztrzaskała się na polu w pobliżu byłej kopalni.
Na kupony czekamy do 25 lutego (decyduje data stempla pocztowego).
W czasach ograniczeń pandemicznych można śmiało mówić o pewnej eksplozji ofert szkoleniowych, organizowanych online.
W rozmowie z Mario Isol± z Pirelli podczas relacji na ¿ywo na Instagramie Robert Kubica opowiedzia³ o tym, jak by³ oskar¿any o stosowanie dopingu.
Nic więc dziwnego, że nawet brytyjska rodzina królewska utrzymuje duże stado w Szkocji, a potrawy z tego ekologicznego mięsa często goszczą na jej stołach.
W końcu Giakoumakis strzelił z 10 metrów do siatki ŁKS.
Ukradł wózki i ruszył w miasto.
To zdecydowanie więcej niż z powodu koronawirusa, który jednak dotyka osoby w podeszłym wieku.
I kiedy on teraz otwarcie żąda rosyjskiej pomocy w tłumieniu protestów – trudno się z tym poglądem Białorusinów nie zgodzić.
Pierwszoligowy Stomil od poniedziałku jest na obozie przygotowawczym w Cetniewie, który potrwa do 18 stycznia.
Oprócz stacji benzynowej, sklepu i restauracji podróżni będą tu mieli do dyspozycji także zaplecze hotelowe.
Ogromnym problemem, jak mówi, był zakaz odwiedzin w szpitalu, obowiązujący w czasie pandemii.
Przedstawiciele Górskiego Karabachu poinformowali, że od piątku w walkach zginęło 28 członków ich sił obronnych.
Kebaby dla służb niosących pomoc starszym i samotnym.
Stoi na czele Tóth Viktor Tercett, jest również producentem muzycznym oraz kolekcjonuje muzykę ludową.
Manchester United i Chelsea powalcz± o 20-letniego obroñcê Hellasu Verona.
Uczestnictwo w wyprzedaży jest jednoznaczne z wyrażeniem zgody na umieszczenie zdjęć z wizerunkiem uczestnika na stronie internetowej Organizatora.
Z powodu obostrzeń związanych z pandemią koronawirusa, w tym roku w Rzeszowie nie odbędzie się centrala procesja Bożego Ciała.
Jedynym oknem, przez które mieszkańcy widzą co się dzieje, jest propaganda, którą serwuje Rosja.
Dziś już wiem, że w Neubrandenburgu, gdzie ona przebywała, w kwietniu 1945 roku były naloty i bomby spadały na miasto.
Mistrzowie Anglii zamierzaj± przede wszystkim wzmocniæ liniê obrony, choæ rozgl±daj± siê te¿ za pomocnikiem i skrzyd³owym.
Motywacjê mam du¿±, chcê siê pokazaæ z jak najlepszej strony i oby atmosfera zawodów i stadion oraz warunki pogodowe na to pozwoli³y - mówi Wojtunik.
Ta myśl nie dawała mi wtedy spokoju.
Po wysłuchaniu nagrania, uczestnicy mieli odpowiedzieć na pytanie, ile zwrotek ma hymn Rzeczypospolitej Polskiej.
Może Pani wzywać do wywieszania opozycji, ale okłamać Jarka nie wolno.
Pracoholicy wykazują wspólne symptomy z alkoholikami: zniekształcone postrzeganie rzeczywistości, potrzebę kontroli, mechanizmy zaprzeczania, lęk, objawy depresji, zamykanie się w sobie, skłonność do irytowania się i problemy w relacjach z bliskimi.
Cztery kolejne osoby zakażone koronawirusem w Podlaskiem!
No jak to się mogło stać?
Co ważne podkreślenia, z drogi korzystają również mieszkańcy gminy" – czytamy w oświadczeniu.
Przeskok do wirtualnej rzeczywistości szkolnej dla wszystkich był nagły i niespodziewany.
Czy po ubiegłotygodniowych opadach susza się cofa?
Pierwszą wzmiankę o nim można znaleźć w dokumencie stworzonym przez dożę Wenecji Vitale Faliero z 1094 roku.
A efekt jak zwykle ZEROWY,bo ci kasę wezmą i zaraz wrócą na granicę po kolejne pieniążki.
Park zostanie oświetlony, gmina planuje tam też zamontowanie monitoringu.
Jak nic się nie dzieje, jak się dzieje?
NIK stwierdziła później, że rozmaite błędy doprowadziły do wyrządzenia szkody w mieniu komunalnym na 11 mln złotych.
Na tej podstawie zdecydujemy, czy wykonamy test na obecno¶æ u nich - powiedzia³a Hermelinda Vanaclocha, wicedyrektor instytutu do spraw epidemiologii w Walencji.
Nie będzie zapowiadanego na październik złagodzenia restrykcji wprowadzonych w związku z epidemią koronawirusa - zapowiedział premier Szwecji Stefan Loefven.
W swoim nie tak długim życiu niestety byłem już w wielu szpitalach, jak również o każdym z nich miałem inną opinię.
Mówiłam, że byłoby dużą stratą, gdyby nie opisał tego, czego doświadcza, co przeżywa.
Stawiamy podatników i przedsiębiorców w centrum uwagi, staramy się dobrze poznać ich potrzeby i dostarczać im nowoczesne, przyjazne usługi, aby w ten sposób ułatwiać ich codzienne funkcjonowanie” – dodał minister.
W tym roku słynnego bziukania jednak nie będzie.
Na szczęście nie wskazywały one żadnych wartości alarmowych - zapewniał mł. bryg. Marcin Pilarski, zastępca komendanta Państwowej Straży Pożarnej w Sosnowcu.
Najlepszy projekt wybierają nie tylko jurorzy, ale również internauci.
Wyraz “cinema” w Wielkiej Brytanii oznacza ogólnie kino, a także budynek kina.
Koronawirus: Nowe strefy czerwone i żółte.
W katastrofie zginęło 176 osób, wszystkie znajdujące się na pokładzie samolotu.
Osoby przebywaj co najmniej 1,5-metrowy odstnia abp Adam Szal, metropolita przemyski.
To nawet widać, że ta podstawówka niczego Ciebie nie nauczył i nie potrafisz nawet posługiwać się liczbami.
Sprawdź horoskop miesięczny dla Panien na październik.
W końcu jednak trafiają na wieś i tam je przechwytujemy.
Oprócz powiatu poznańskiego do związku, który ma zarządzać PKS Poznań mają przystąpić 22 gminy, 6 powiatów oraz miasto Poznań.
W najbliższy piątek wykonawca, czyli firma Strabag z Pruszkowa, planuje przystąpić do prac związanych z budową zaprojektowanego odcinka jezdni wschodniej.
Mężczyzna był kierownikiem szkolenia, miał wiedzieć, że działalność jest prowadzona bez wymaganego zezwolenia.
Strzelnica umożliwia prowadzenie szkoleń na wszystkich rodzajach broni będącej na wyposażeniu Straży Granicznej: pistoletach, pistoletach maszynowych, karabinkach, broni gładkolufowej i pneumatycznej.
To inicjatywa związana z trwającą pandemią COVID-19.
I tak nie jest źle.
Mam nadzieję, że stabilność naszych projektów zostanie zabezpieczona przez stałych partnerów imprezy oraz naszych wiernych fanów.
Po dwóch godzinach pojawiają się dwie kolejne kropki.
Czterech z nich – Trałka, Kupczak, Rybicki i Jakóbowski – posmakowali wcześniej gry w ekstraklasie.
I proszę mi tu nie opowiadać o stanie klęski żywiołowej, który problem odsuwał, a nie rozwiązywał.
Zobacz wywiad online z Lanberry.
Na przykład w technologicznym królestwie Doliny Krzemowej.
Centrum Kultury i Turystyki w Mrągowie proponuje spędzenie tego czasu w Mrągowie.
Krzysztof Bosak, kandydat Konfederacji na prezydenta RP, we Wrocławiu złożył kwiaty pod pomnikiem ofiar UPA, NKWD i Gestapo.
Do tej nietypowej formuły festiwalu zgłosiło się piętnaście grup i solistów z pięciu gmin: Goraj, Radecznica, Turobin, Dzwola i Chrzanów.
Jak poda³ portal skaczemy.
Ulegli tyko takim potęgom ciężarowym jak CLKS Mazovia Ciechanów – druga lokata i zwycięzcy WLKS Siedlce Nowe Iganie.
Stojąc często w długich kolejkach, a nawet gromadząc się w poczekalniach petenci nic nie robią sobie z nakazów rządu.
Będzie kolorowo i radośnie w Twinpigs w Żorach!
Kiedy nie przychodzimy, sąd może zastosować wobec nas restrykcje – również związane z doprowadzeniem nas przymusowym.
Mężczyzna usłyszy zarzut kierowania pojazdem w stanie nietrzeźwości.
Wszystkie osoby, które wiedzą, kim jest sprawca, mają nagrania z okolic lotniska lub posiadają ważne dla sprawy informacje, proszone są o zgłoszone tego służbom lub załodze LPR.
AWACS lata nad Śląskiem i Zagłębiem.
Czy zgadzasz się z tym poglądem?" lub "Napisz opowiadanie o przygodzie, którą przeżył ktoś, kto przeniósł się do świata przedstawionego jednej z lektur obowiązkowych".
Wiąże się to ze złymi nawykami, które niszczą samochód i przyczyniają się do jego szybkiego zużycia.
Chce na działce wybudować 500 mieszkań w 4 budynkach.
W ten sposób na figurkach pojawiły się misie, aniołki i serduszka.
Oni specjalnych rozterek nie maj±.
Teraz decyzję w tej sprawie podejmie Senat.
Tylko dla elit intelektualnych ta koncepcja może być atrakcyjna.
Wydarzenie uświetniło siedem kół gospodyń wiejskich z miejscowości: Kadłubiska, Chlewiska, Jędrzejówka, Lipsko, Lipie, Łówcza, Płazów, a każde z nich (.
Z wody wydobywane są niewybuchy.
Tak potem się stało".
Bilety (49 zł, 59 zł, 79 zł, 89 zł) na koncerty można nabyć na stronie www.eventim.pl/goodtaste.
Stoimy przy naszych czarnoskórych piłkarzach z przeszłości, teraźniejszości i przyszłości.
Chcieliśmy zrobić produkty branżowe z lat 60-70: kiełbasę krakowską, polędwicę itp. Kilkanaście zakładów otrzymało te same receptury.
Połowę pieniędzy pochodzi z Funduszu Dróg Samorządowych, a na wkład własny środki wyasygnują: starostwo powiatowe w Krośnie Odrzańskim, gmina Bytnica i nadleśnictwo Bytnica.
Z jednej strony te ogromne potrzeby budżetu państwa na wsparcie kredytobiorców i zapobieżenie kryzysowi.
O taką pomoc będą mogły ubiegać się instytucje, społeczności, gminy, starostwa, placówki edukacyjne i organizacje publiczne, których członkowie przeżywają kryzysową sytuację.
Minister dodał, że jednym z wariantów na najbliższy czas to powstanie "mapy drogowej" powrotu do szkół.
Praktyczne sposoby na opalenie nóg.
Zakres szkolenia obejmuje m.in. tworzenie własnych lub wykorzystywanie w procesie kształcenia dostępnych w internecie zasobów i narzędzi edukacyjnych" - podkreślono w oświadczeniu.
Kasjerki oddzielone od klientów ściankami z pleksy.
Dla osób homoseksualnych, które nagle znalazły się w jednej ze „stref wolnych od ideologii LGBT” to może być zbyt mało.
Policjanci Wydziału Ruchu Drogowego z Komendy Miejskiej Policji we Wrocławiu, codziennie podczas służby zwracają szczególną uwagę na wykroczenia popełniane w ruchu.
To im się czasami udawało - naprawdę heroicznym wysiłkiem – przyznaje.
Monitoring mediów i wykorzystanie aktualnych trendów pozycjonuje nasze przedsiębiorstwo.
Nie brak jednak głosów, że tego rodzaju publiczne oskarżenie Rosji sprawi, że relacje dwóch państw nie wrócą już do poprzedniego stanu.
Rzecznik przekazał też, że wojsko USA może postawić szpitale polowe, by pomóc władzom cywilnym w walce z epidemią.
Zgadzam się z senatorem Jeffem Flake’em, który stwierdził, że gdyby zorganizować głosowanie tajne, 35 republikanów opowiedziałoby się za impeachmentem.
Każde mieszkanie ma balkon - niektóre tarasy mają nawet do 32 mkw.
To on i przewodnik PTTK, Bartłomiej Machowski byli pomysłodawcami powstania filmu – opowiada Małgorzata Mielcarek.
Newralgiczny, jeśli chodzi o końcowy wynik, punkt z drugiej grze meczu zdobył – nierówno prezentujący się – Patryk Zatówka.
Niespodziewane zwycięstwo Huberta Hurkacza z ćwierćfinalistą US Open!
Czy ważni politycy maczali w tym palce?
Pani Ewa, której bielizna robi furorę w Polsce i za granicą, jest samoukiem i zna.
Do wrześniowej listy po raz pierwszy została dołączona lista bezpłatnych leków w ciąży.
Na szczęście wszystkie mamy to rozumieją, ponieważ każdy z nas chce być zdrowy i czuje, że w ten sposób jesteśmy w stanie nas wszystkich zabezpieczyć.
Podczas II wojny światowej pracował jako robotnik i współtworzył konspiracyjny teatr.
Zastępca dyrektora Regionalnej Dyrekcji Lasów Państwowych w Szczecinku przesłał już pismo do ministra obrony narodowej w sprawie leśnej bazy w Zegrzu.
No i wszędzie leżą ciała martwych ptaków.
Pracownicy schroniska są już w drodze na miejsce - mówił nam we wtorek Robert Gogola, rzecznik strażników miejskich.
Proboszcz parafii w Nowej Wsi ma koronawirusa.
W jaki sposób sprawdzić, jak długie są kolejki NFZ do psychiatry dziecięcego w województwie łódzkim?
Oczywiście, na rozwój tej formy dystrybucji niebagatelny wpływ miała pandemia.
Niew¹tpliwie ka¿dy odpowiedzialny manager od tygodni myœla³ nad planem B, czyli jak dzia³aæ w sytuacji przed³u¿ania siê obecnych obostrzeñ, ograniczonej mo¿liwoœci organizacji konferencji, koncertów itp. Podobnie my zadawaliœmy sobie to pytanie.
To prawo ściśle określają jednak przepisy.
Nie płacisz za wodę, ścieki i śmieci?
Koronawirus zbiera śmiertelne żniwo także w Europie.
Teufel: Przedstawił nowy, kompaktowy głośnik stereo Bluetooth MOTIV GO, który wyróżnia się technologią dźwięku przestrzennego Teufel Dynamore oraz normą IPX5 (odporności na kurz i zachlapania), co pozwala swobodnie korzystać z niego w łazience czy kuchni.
Po tym, jak informacja o tym obiegła polskie media, władze polskiej spółki zadeklarowały, że u nas nie są planowane tego typu akcje dla pracowników – podał w sobotę portal „Money.
Wykorzystanie mediów społecznościowych daje niezwykłe możliwości skalowania swoich biznesów, budowania zasięgów swojej marki, docierania do klientów oraz skutecznego ustawiania reklam i wielu innych.
Są znane od lutego.
Dozór policji, zakaz opuszczania kraju i poręczenie majątkowe – to środki zapobiegawcze, jakie zastosowała Prokuratura Rejonowa w Słupsku wobec 32-letniego Kamila F. ze Słupska.
Wkrótce produkcja będzie dostępna na platformie internetowej Player.pl. Jesienią emisja na antenie telewizji TVN.
USA: Pokonał wirusa, ale musi zapłacić mln dol. za leczenie!
W podobnym tonie wypowiadała się Barbara Nowacka z KO.
W związku z czym często występuje przeciwko władzom Ukrainy, wspierając donbaskich separatystów.
W miejscowości Węgrzce 15 czerwca w godzinach porannych zgłoszono pożar budynku, który połączony był bezpośrednio z budynkami hodowli indyków.
Chodzi o zebrę w rejonie ulicy Orlej.
Za Polskę, nie oszukujmy się, nikt by w tej sytuacji nie umierał.
Naukowcy zbadali także tzw. czas półtrwania wirusa, czyli okres potrzebny do tego, żeby połowa cząsteczek wirusa straciła zdolność do wywołania infekcji.
Czy mam przej¶æ obok, a mo¿e ¶rodkiem, co to w ogóle jest.
Ogólna kwota wsparcia działań polonijnych przez polski rząd w 2021 roku to ponad 100 mln zł; pozostałymi środkami dysponować będą Ministerstwo Spraw Zagranicznych, Ministerstwo Edukacji oraz Ministerstwo Kultury, Dziedzictwa Narodowego.
Oczywiście z innowacją technologiczną łączy się też wyższa cena, ale korzystając z wyprzedaży, można trafić na naprawdę atrakcyjne okazje.
No, jesteśmy poza trybem.
Kwestia pisowni nazwisk jest wpisana w umowie koalicyjnej jako jeden z głównych punktów.
To po prostu nie ustanie – przekonywał, cytowany przez agencję Bloomberg, uczestnik manifestacji Marshand Boone.
Odpowiedź opublikujemy w kolejnym artykule.
Są w tej chwili w procesie przesyłania środków.
Informację o prawie do dodatku solidarnościowego można znaleźć na Platformie Usług Elektronicznych Zakładu Ubezpieczeń Społecznych.
Kilkaset sztuk zostanie przekazanych do zainteresowanych instytucji, szkół oraz osób prywatnych.
Prawie co drugi Polak otwarcie przyznaje się do kłamania na rozmowach kwalifikacyjnych.
UTK przypomina, że od 2014 r. nieprzerwanie rosła liczba osób korzystających z usług tego rodzaju transportu.
Takie rozwiązania popierają portale ogłoszeniowe, chętnie je publikują i promują.
A¿ 5,5 miliona euro pensji w nowym klubie ma oczekiwaæ Arkadiusz Milik.
Według mnie nie jest to możliwe – mówi prof. Jarosław Wójcik, szef Szpitala Kardiologii Inwazyjnej „Ikardia" w Nałęczowie.
To o to że mało dzieci w Dynowie to teraz winią urzędników z Rzeszowa?
Dziś widać, że dzieło to przede wszystkim kapitalna komedia.
Najlepszą formą nauki dla małego dziecka jest zabawa.
Zabójca miał pozwolenie na broń, gdyż uprawiał strzelectwo sportowe.
Funkcjonariusze Krajowej Administracji Skarbowej zatrzymali trzech mężczyzn, którzy posiadali 2,5 tony tytoniu.
Według statystyk na tysiąc porodów od dwóch do trzech dzieci rodzi się z wadami letalnymi.
Dowódcy wojskowi głównych jednostek Egiptu brali udział w manewrach.
Do „Kuriera” zgłaszały się osoby, który twierdziły, że Niewiarowski jest zastępcą szefa UB, pełnomocnikiem rządu, oficerem milicji, przedsiębiorcą.
To był nie lada wyczyn – małe, 30-tysięczne miasteczko ma najlepszą drużynę w kraju, na której mecze chodzi po 40 tysięcy ludzi.
Za tymi drzwiami rozegrał się koszmar.
Po tym czasie zostanie podjęta decyzja, ile szpitali tymczasowych w zostanie wykorzystana jako punkty szczepień.
Teraz zainteresowanych klientów jest oczywiście bardzo dużo.
A na jeziorach pływało wszystko, czym dysponowały przystanie: rowery, kajaki – mówi zielonogórzanin, który szacuje, że przez miejscowość przewinęło się ze 3 tysiące osób.
Otwarcie nowej, dobudowanej części Muzeum Ziemi Lubuskiej zaplanowane jest na jesień tego roku.
Ale Australia nie ma jak na razie umowy o wolnym handlu z UE i większość wymiany odbywa się na ogólnych zasadach Światowej Organizacji Handlu.
Przedstawiciele białoruskiej opozycji obawiają się, że drony mogą posłużyć do identyfikacji demonstrantów i ich rozproszenia.
Przyznał przy tym, że „wątpliwości budzi fakt, że przez dwa miesiące władze amerykańskie lekceważyły te informacje”.
Na zdjęciach z wizji lokalnej widać odcięte kable od tego transformatora, tak jakby ktoś próbował zatrzeć ślady.
Wiemy, że to potrzeba pierwszej kategorii.
A sprinter zaczyna w blokach.
Na zewnêtrznej platformie FACEIT mo¿e pochwaliæ siê ju¿ 3 poziomem na 10. Na Twitchu profil Brazylijczyka jest obserwowany przez niemal 800 tys. osób.
Obrót towarowy między państwami członkowskimi UE, w tym Polską, a UK będzie od tej pory podlegał analogicznym zasadom i kontrolom granicznym, jak obrót z innymi krajami trzecimi.
Dodał, że elektrownia stanowi zagrożenie nie tylko dla Litwy i sąsiadów, ale również dla całego regionu.
Po wybuchu w Czarnobylu wszyscy byliśmy jak odpady nuklearne.
Mężczyzna był znany służbom wywiadowczym, był ubrany w dżelabę i wojskową kurtkę.
Wszystko późniejsze wynikało już z moich własnych doświadczeń i decyzji.
W styczniu 2016 roku białostocki sąd okręgowy, po przeprowadzeniu postępowania dowodowego (jednym z ostatnich dowodów było badanie tzw. wykrywaczem kłamstw), uznał, że winni gwałtu i zabójstwa są wszyscy trzej oskarżeni.
Całość ma 15 minut.
Jego właścicielem jest PGE GiEK.
Skoro teraz wypracował nadwyżkę, to niech myśli nad tym jak ją rozsądnie utrzymać.
Przed mogiłą Nieznanego Żołnierza na Cmentarzu Bohaterów Polskich na poznańskiej Cytadeli rozpoczęły się obchody 81. rocznicy wybuchu II wojny światowej.
Sprzedaż węgla spadła do 3,8 mln ton z 4,87 w 2018 r.
Morderca poluje na psy w Białymstoku.
Koronawirus został potwierdzony w sumie u 621 pasażerów, którzy płynęli statkiem Diamond Princess.
W trakcie przerw między sezonami rzadko się zdarza, aby nie dochodziło do zmian kadrowych, i to w obie strony.
Cieszymy się, że tak wiele prac, które rozpoczynaliśmy kilka lat GDDKiA temu, będzie miało w przyszłym roku swój finał.
A duch wyraźnie już zmęczony: „Powiedziałem ‘Uhuuuuuu!’
Odrzucał propozycje z innych klubów, był kapitanem, zdobył pięć Pucharów Europy, siedem mistrzostw Włoch.
"Umiesz liczyć, licz na siebie – kierując się tą dewizą rozpoczęliśmy dziś w południe produkcję własnych maseczek!"
Zamknięto oddział kardiologiczny w Wojewódzkim Szpitalu Specjalistycznym przy ulicy Kamieńskiego we Wrocławiu.
W niedzielę przeprowadzono pierwsze posiedzenie Rady Konsultacyjnej Ogólnopolskiego Strajku Kobiet, na którym przedstawiono postulaty zgłaszane podczas trwających w kraju od 22 października protestów.
Jordańskie MSZ wydało komunikat, według którego oba kraje zajmują "to samo stanowisko" i "podzielają te same zasady" w kwestii palestyńskiej.
Trzeźwość kierowców będzie sprawdzana, ale policja chce wyeliminować sytuacje, w których używane były nowoczesne urządzenia do badania trzeźwości, niewymagające użycia ustnika.
Lubiliśmy tam łowić ryby i spędziłem tam masę czasu.
Oprócz tego planowane są również uroczystości w poszczególnych resortach, gdzie znajdują się tablice upamiętniające ofiary katastrofy.
Mamy już wolność, ale trzeba z niej umiejętnie korzystać – mówi.
Była tak duża liczba chorych, że nie mieścili się do szpitali.
Pielgrzymi, którzy w grupie ponad stu osób szli na Jasną Górę nie zastosowali się do zasad obowiązujących w związku panującą wsciąż epidemią koronawirusa.
Ostatni raz Kolejorz mecz pucharowy u siebie grał 1 marca 2017 roku z Pogonią Szczecin.
W czasie poluzowania restrykcji należy zachowywać się normalnie - przekonuje dr Marek Prusakowski, ordynator oddziału obserwacyjnego w Pomorskim Centrum Chorób Zakaźnych i Gruźlicy.
W latach 90. po eleganckiej restauracji dawno nie było śladu.
Nie działa 3 tydzien tak robie!
Takie ryzyko istnieje, jeśli nie wykonamy niezbędnych prac” – oświadczył Raimondas Kuodis, zastępca prezesa Banku Litwy.
Jeśli oglądamy coś na laptopie z nosem przyklejonym do ekranu, to perspektywa i emocje są dokładnie takie same.
To szczególny mecz, ponieważ pierwszy raz po długiej przerwie spowodowanej pandemią koronawirusa na trybunach mogli ponownie pojawić się kibice.
W jego wnętrzu znajdują się niezbędne do obsługi basenu urządzenia i pomieszczenia, w których na czas choroby i zabiegów hodowlanych pojedyncze osobniki oddzielane będą od reszty stada.
Na pewno będziemy chcieli urozmaicić ofertę dla osób poszukujących aktywności na łonie natury.
I może podkreślam może bedzie w naszym mieście trochę uczciwiej i skończy sie miasto prywatne.
Pochodzę z Pisza, to tam skończyłam liceum pielęgniarskie i jakoś tak z koleżanką wymyśliłyśmy sobie, że pracy poszukamy gdzieś dalej.
Policjanci przez megafon oświadczyli, że osoby przebywające wewnątrz kordonu zostaną wylegitymowane, z powodu niestosowania się do przepisów.
Ich młodsi koledzy i koleżanki w pewnym momencie nie mogli nawet sami wychodzić z domów, jeśli byli niepełnoletni.
Mundurowi obserwowali rejon dzikiego wysypiska przez dwa miesiące.
Rzeczniczka komendy oświadczyła, że zajmują się zwłokami tylko w przypadku podejrzenia, że mają do czynienia z ofiarą przestępstwa.
Na blisko 3000 kontrahentów produkujących dla niemieckiej sieci Lidl żywność, towary nieżywnościowe i tekstylia, tylko 31 to firmy spożywcze z Polski, z których znaczna część to oddziały międzynarodowych koncernów.
W piątek Wojsznarowcz przekazał, że poszukiwania zakończono około godziny 18. Straż pożarna za pomocą sonaru zlokalizowała ciało mężczyzny.
"Dorobek Karbownika w tym sezonie to 7 asyst w 27 spotkaniach"
Policji i prokuraturze udało się także doprowadzić do uwięzienia Andrzeja P., ps. „Pierzo”.
Po każdym kontakcie ze zwierzętami należy dokładnie umyć ręce wodą z mydłem.
Podziwialiśmy wówczas zabytkowy skład ciągnięty przez lokomotywę z parowozowni w Wolsztynie.
Ważyła niewiele ponad czterdzieści kilo.
Jak sobie z tym poradzić?
W niedzielę, 31 maja przypada ważne święto w Kościele katolickim - święto Zesłania Ducha Świętego.
Ludzie dalej się spotykają, nadal korzystają z naszych usług, co daje szansę na rozwój, ale trzeba ją umiejętnie wykorzystać — zaznaczył Rynkiewicz.
W położonym na północy Etiopii Tigraju odbyły się we wrześniu regionalne wybory wbrew rządowi federalnemu.
Własna łazienka, kuchnia, talerze, łóżko - i to wszystko na wakacjach w domu na kółkach.
Potwierdzono też 31 758 nowych zakażeń koronawirusem.
Na I połowę 2020 roku zaplanowany jest debiut gry GaaS Cooking Festival oraz debiuty kolejnych gier hyper-casualowych” – czytamy w komunikacie.
Dworzec Zachodni - miejsce w Olsztynie, gdzie w 2001 roku poznałem Emilę.
W Pakistanie w ostatnich tygodniach odbyło się kilka demonstracji po tym, jak 2 września pismo "Charlie Hebdo" ponownie opublikowało karykatury proroka Mahometa w związku z trwającym procesem 14 osób oskarżonych o współudział w zamachach z 2015 roku.
Dlatego szukając inspiracji do nowego pokazu na fontannie multimedialnej sięgnęliśmy do jednej z tych historii.
Kibiców mia³by bliskich sobie etnicznie, klub juz zorganizowany, wiêc nie trzeba budowaæ od zera.
Takie nieodpowiedzialne zachowanie mogło narazić innych na zakażenie koronawirusem.
Na "Jancarzu" mecz do jednej bramki.
Kielecki sąd w czwartek nie zgodził się jednak na ten środek zapobiegawczy.
W Białymstoku łatwo jest znaleźć osoby do pomocy, znacznie trudniej w mniejszych miastach, np. Dąbrowie Białostockiej, Lipsku, Sejnach.
Kerem cały czas myśli o Reyhan.
Została wygłuszona, został zamontowany system do podwieszania sprzętu, zyskała bardziej teatralny charakter.
Zatrzymany 41-latek ma też zakaz inicjowania kontaktów z pokrzywdzonymi, zakaz kontaktowania się z małoletnimi w jakiejkolwiek formie oraz nakaz powstrzymania się od edukacji małoletnich.
“Handel ludźmi ma się naprawdę dobrze”.
Seniorze, co widziałeś w kinie?
Liczba zainfekowanych koronawirusem wynosi tam - według stanu na poniedziałek - ponad 142 tysiące.
Pan premier mógłby wreszcie zacząć spełniać obietnice, a nie tylko je składać.
Wyłoniono już wykonawcę prac – będzie to firma TNL Sp. z o.o. z Lublina.
Mogą otrzymać stypendium nawet 2 tys. zł miesięcznie, jeśli zobowiążą się do pracy w szpitalu w Hrubieszowie przez co najmniej 3 lata po zakończeniu studiów.
Dążymy więc do tego samego.
O uchylenie immunitetu Kamińskiego wnioskowała w 2014 roku Prokuratura Okręgowa Warszawa-Praga, która chciała mu postawić zarzut przekroczenia uprawnień podczas czynności operacyjnych CBA w czasach, kiedy nim kierował.
Na początku bardzo cierpiałam.
To jeden z tych przypadków.
Wyszła z toksykologii na własną prośbę.
Krytykuj± ci, którzy z urzêdu wszystko krytykuj±.
Do pokonania trasy żołnierze wybrali bieg w umundurowaniu.
Były też bardzo zaskoczone, że tyle osób chciało zrobić im niespodzianki.
Jak oszacował prof. Robert Plomin z Institute of Psychiatry w Londynie, zaledwie 3 proc. różnic w rozwoju dzieci można przypisać płci.
Kiedy powrót wesel i przyjęcia na 100-200 osób?
Czytelniczka nadesłała nam zdjęcia prac prowadzonych na przystanku PST Kurpińskiego w Poznaniu.
I byłby to najłagodniejszy wymiar kary.
Nawet te główne media coś tam "podgadują" że "to może coś nie tak z tą pandemią".
Rodzice nie muszą się martwić, w tym roku nie muszą składać nowych wniosków, a gdy przyjdzie na to czas, będziemy szeroko informować o nowo obowiązujących terminach – zapewnia minister Marlena Maląg.
Remis ze wskazaniem na Trzaskowskiego niczego jeszcze nie przesądza.
Przewrócone drzewo spowodowało wykolejenie się szynobusu.
Przez 5 lat, licząc od dnia przekazania gospodarstwa, rolnik nie może podlegać ubezpieczeniu w KRUS oraz nie może prowadzić działalności rolniczej.
Łączna kwota dotacji to prawie 500 tys. zł.
Pokazali¶my, ¿e mamy swoj± dumê, swoj± historiê, ale nie chcemy ze sob± walczyæ.
Prezydent Sosnowca Arkadiusz Chęciński poważnie rozważa opóźnienie rozpoczęcia roku szkolnego - informuje Gazeta Wyborcza.
Więc wydaje mi się, że jest sprawą konieczną, aby klasa polityczna jakiś kompromis osiągnęła.
Dzieje się prawdziwy dramat.
Dotyczą one zarówno aktywności pracowników jak odroczeń podatkowych.
Poza bogactwem lubił też szydzić z mniejszości.
Sondaż SW Research dla rp.pl wykazał, że ponad 42 proc. Polaków boi się utraty pracy z powodu pandemii koronawirusa.
Mapa tych lokacji powstała w ramach niedawno otwartego Podkarpackiego Szlaku Filmowego (mapa dostępna jest na filmowepodkarpacie.
To przypuszczenie przekazała agencjom informacyjnym AP i RT Paul Calle, główny w tym zoo, który stwierdził, że Nadię prawdopodobnie zainfekował jej opiekun, który bezobjawowo chorował na Covid-19.
Gdy usłyszeli odpowiedź negatywną, mieli zaatakować swoich rozmówców.
Polak zosta³ równie¿ zapytany o to, jak wygl±da jego wspó³praca z Miroslavem Klose.
Radosław Jastrzębski, "Linia życia", Galeria Ostrołęka, wystawa czynna od 30 września 2020.
Praca w Szczecinie.
Sąd podjął też decyzję o zawieszeniu go w pełnieniu obowiązków służbowych.
Prokuratura jest pewna swego i mówi o solidnych dowodach.
Z wiadomych względów część działaczy próbuje złamać ogólne zasady i ustalenia dotyczące zakończenia rozgrywek piłkarskich niższych szczebli w sezonie 2019/2020, które ustalono na spotkaniu prezesów wojewódzkich ZPN-ów w dniu 12 maja.
Żeby jednak tak się stało wszyscy wyborcy musieliby otrzymać pakiety z kartami do głosowania, które należałoby dostarczyć na przed głosowanie na adresy zamieszkania obywateli.
Ale Ci Panowie są żonaci?
Jednorazowo w sklepie dla bezpieczeństwa, może przebywać trzech klientów" - taka kartka widnieje na drzwiach sklepu.
Tanie samochody ciężarowe od komornika!
Pomimo tego, że do końca została jedna kolejka, to internetowy portal bundesliga.com postanowił już wybrać najlepszego piłkarza całego sezonu.
No, ale najpierw trzeba pokonać Cuprum (piątek, g. 20.30, relacja na żywo m.in. w Polsacie Sport).
Gigantyczne majątki ukrywa w ten sposób wielu czołowych urzędników.
Jednocześnie wszyscy inni mieszkańcy transgraniczni mogą przekraczać granicę swobodnie za okazaniem dokumentów meldunkowych i miejsca zatrudnienia.
Jak to zrobić w sytuacji epidemii, by nikogo nie narażać na niebezpieczeństwo zarażenia się koronawirusem?
Kiedy funkcjonariusze skontaktowali się z nim telefonicznie, okazało się, że jest w zupełnie innym miejscu.
Głód na wielką skalę w XXI wieku w kraju, który jest jedną z dziesięciu największych gospodarek świata, to także porażka naszej cywilizacji" – podkreśla wydawana w Sao Paulo gazeta.
Ta pomoc ze strony związku jest obecnie traktowana przez kluby jako priorytetowa, gdyż zapewnia wsparcie w bieżącym sezonie i daje szanse na przetrwanie tego trudnego okresu.
Na naszych pomocników wystarczyła jego boiskowa inteligencja, doświadczenie i umiejętność przewidywania reakcji rywali.
Co robić z dzieckiem podczas kwarantanny?
Od początku pandemii w kraju zakaziło się 2 505 875 osób, a zmarło 61 978.
To będzie 40 procent w odniesieniu do wysokości średniego wynagrodzenia.
Od kilku tygodni działa Akademia Kina CSK, czyli wykłady online odbywające się w każdy czwartek o godz. 19. Ich formuła daleka jest od akademickich monologów.
Sondaż opublikowany 8 marca na portalu quotidiano.net wykazał, że tylko 35 procent przepytanych licealistów z Bolonii wprowadziło w życie zasady ochrony i higieny zalecane Włochom przez rząd.
Dlatego zostaną podjęte kroki prawne przeciwko oszczercy po przygotowaniu ich przez kancelarię prawną”.
Kibiców nie ma na stadionach, za to telewizyjne transmisje z meczów biją rekordy popularności.
Jak podaje portal Deutsche Welle do zdarzenia doszło w poniedziałek około godziny 14.30.
W lutym 2018 roku youtuber Germán Abraham Loera Acosta (25 l.) wpadł na pomysł, który w krótkim czasie miał mu przynieść fortunę.
Do tragicznego wypadku w gminie Turośń Kościelna doszło w czwartek, około godz. 20.25.
A łatwo byłoby nim zostać, mając jego pozycję.
Lista 25 przed 25: Natalia Narożańska.
Po bardzo dobrym spotkaniu rozgrywanym na neutralnym terenie w Kolonii Sevilla pokonała Manchester United 2:1.
Uroczystości upamiętniające 74. rocznicę mordu sądowego dokonanego na Danucie Siedzikównie, rozpoczęły się od złożenia kwiatów pod Jej pomnikiem w Gruszkach koło Narewki.
Zasada jest prosta: jeśli zbywa nam jedzenia, umieszczamy je w lodówce, a osoba potrzebująca może je w każdej chwili z niej wziąć.
W związku tym, że opiekun przebywa z grupą cały czas, bardzo blisko, opiekun nie ma takiego obowiązku.
Charles Michel i Mateusz Morawiecki.
Wiele zmienia się jednak podczas epidemii koronawirusa.
Nie tunel dla komunikacji miejskiej, a przejście podziemne dla pieszych i rowerzystów.
Panele samoprzylepne dają naprawdę ciekawy efekt, a na rynku można znaleźć szeroki wybór wzorów i kolorów.
Maciej Sokołowski relacjonuje, że cały unijny spór można sprowadzić do jednego, głównego podziału: ci, którzy najwięcej wpłacają do budżetu chcą mieć jak największą kontrolę nad wydatkami.
Potem został adoptowany przez siostrę ojca i wyjechał do Niemiec.
Ponowne otwarcie galerii Focus Mall w Zielonej Górze.
Miejsce 2 nadal należy do hitu Blinding Lights.
W kolejnych dniach temperatura (pow. 20 st. C) utrzyma się.
Dziury w niej są tak potężne, że na początku roku wprowadzono na niej kolejne ograniczenia prędkości.
W ujęciu geograficznym wyróżniają się województwa podkarpackie i małopolskie, gdzie na koniec maja jest odpowiednio o 1,8 oraz o 1,6 proc. niesolidnych płatników więcej niż po pierwszym kwartale.
Na Andrzeja Dudę zagłosowało 43,5 proc. uprawnionych Polaków, na Rafała Trzaskowskiego 30,46, a nasz białosocznian Szymona Hołownię 13,87.
Zatrzymany miał 0,8 promila alkoholu we krwi.
Realizacja powyższych działań została uzgodniona pomiędzy ministerstwami obrony narodowej obu państw" - czytamy też w komunikacie WOT.
Obok nich leżała zakrwawiona siekiera – narzędzie zbrodni.
Aby uratować tonącą, policjantka przepłynęła około 500 metrów.
W ramach przeciwdziałania dalszej ekspansji wirusa w Holandii, Danii i Hiszpanii likwiduje się całe hodowle.
Z tego powodu przeprawa będzie całkowicie zamknięta dla ruchu.
Wojewoda tłumaczy, czemu odwołał kuratora.
Niektórzy kibice żyją jeszcze czasami Bońka i Smolarka.
Oczywiście nie pracowałem już po nauce.
A właśnie z wiceministrem rozwoju o nadchodzącym sezonie rozmawiali w czwartek nadmorscy samorządowcy.
Jedną z nich są lepsze warunki uzyskania kredytu gotówkowego, np. niższa marża lub oprocentowanie.
Na wesela wejdzie policja lub sanepid, by sprawdzić, czy przestrzegane są zasady sanitarne?
Jeśli wyniki będą negatywne, to obie drużyny wrócą do rozgrywek, być może już nawet w 7. kolejce.
Jeżeli starczy nam czasu, siły to z pewnością wesprzemy szpital – dodaje pani Honorata, która apeluje ponownie o pomoc w szyciu.
Dwa lata później ukazała się jej druga płyta, na której znalazła się kompozycja "Rebeka", jeden z największych przebojów Demarczyk.
Wszystko po to, aby zapobiec kradzieży – donoszą tamtejsze media.
Nie będą to pieniądze wypłacane na konto rodziców, a cyfrowe świadczenie udzielane przez Zakład Ubezpieczeń Społecznych.
SOR został zdezynfekowany i działa już normalnie.
Podróżni z tych państw, aby wjechać do Finlandii, będą musieli posiadać zaświadczenie o negatywnym wyniku testu na koronawirusa.
Dodał też, że nie boi się politycznych konsekwencji wsparcia Szymona Hołowni.
Dziękujemy za wsparcie okazywane nam przez lokalne samorządy: Powiat iławski, miasto Iława, miasto Zalewo, Gmina Iława oraz za wsparcie prywatnych firm: Przem-Car, „Pod Omegą”, Ultrex, Hornet, alarmowanie.
To było przed czterdziestu laty, kiedy byłem na oazie.
Najbardziej niepokojące są statystyki zdarzeń ze skutkiem śmiertelnym – w stosunku do ubiegłego roku nastąpił 100% wzrost.
Choæ i tak pozostanie problem pressingu: Klich czuje siê w nim znakomicie, ale kadra coraz rzadziej wysoki pressing stosuje.
Armenia: Paszynian nie został wybrany na premiera.
Doświadczony obrońca w tym sezonie wystąpił we wszystkich dwudziestu spotkaniach Stomilu Olsztyn w Fortuna 1 Liga.
Maseczka będzie prowokowała do oddychania przez usta, szybszego i de facto płytszego.
Transmisję te nada również Radio Białystok.
Katowice jak wypożyc.
Funkcjonariusz nie przedstawił się, a przy tym chciał wyegzekwować zakaz przebywania na placu zabaw, czego zabraniają nowo wprowadzone przez rząd przepisy.
Tak jak przy poprzedniej płycie, muzykę napisałam z Karolem Łakomcem.
Zaowocowało to w przyszłości.
Zmniejsza się natomiast liczba uczestniczących w mszach świętych.
Dwóch Polaków w "10"
Wyciek gazu w Zielonej Górze?
Sprawdź horoskop dzienny na dziś i zobacz, co przepowiadają gwiazdy na 18.05.2020.
Do tych słów Jarosława Kaczyńskiego odniósł się w poniedziałek w TVN24 adwokat Łukasz Chojniak, adiunkt z Uniwersytetu Warszawskiego.
Wschowscy radni podjęli uchwały intencyjne w sprawie likwidacji czterech szkół podstawowych i dwóch punktów przedszkolnych na terenie gminy.
Na jego zwłoki natknął się leśniczy, którzy przechadzał się po Nadleśnictwie Browsk (woj. podlaskie).
Zanim działkę kupił deweloper Emka Inwest było kilka innych pomysłów.
Łączna liczba chorych, u których potwierdzono zakażenie to 21 440 osób.
Autorka muzyki i libretta Anaïs Mitchell dość wiernie opowiada mit Orfeusza i Eurydyki, jakkolwiek w konwencji jazzowej.
Dieta sirtfood, którą zastosowała znana piosenkarka Adele, okazała się dla niej skuteczna.
Włamania do domków na ogródkach działkowych, kradzieże w blokowych piwnicach, złodziejskie wizyty na budowach domów jednorodzinnych.
W jednym z meczów strzeli³em nawet gola i wygrali¶my 1:0, wiêc to te¿ bardzo mi³e wspomnienie.
W normalnych warunkach lądowanie samolotu byłoby praktycznie niemożliwe.
Według danych z piątku rano (3 kwietnia) w całym kraju odnotowano 203 nowych zachorowań, a 125 z nich dotyczy województwa śląskiego.
Od zawsze uważałem, iż nasze miasto oraz okolice pełne są różnego rodzaju karbów.
Czy sztuczna inteligencja przyjdzie nas zamordować?
Jego zdaniem, lekarka była wobec niego podejrzliwa, ponieważ powiedział, że mieszka w Austrii, a wcześniej był we Francji.
W powiecie żarskim jest ogółem zakażonych 9 osób.
Zdaniem gliwickiej prokuratury, która wyjaci tragicznego wypadku, przyczyni do niego 67-letni mieszkaniec Cieszyna, który jechae najpierw wyprzedzi inny samochód w tej chwili jeszcze nie ustalony i nie obserwowaowo pola jazdy.
Kornel Morawiecki uniknął aresztowania i jeszcze pierwszego dnia stanu wojennego, 13 grudnia, wydrukował numer gazety „Z Dnia na Dzień”.
Ale nawet jeśli ten sopowiec się schlał, to Pan Mateusz jest temu winny?
Teraz drukowane jest 120 sztuk przyłbic dziennie, ale technolodzy pracują nad zwiększeniem wydajności do 150 sztuk.
W województwie łódzkim jest 12 kolejnych zakażeń koronawirusem potwierdzonych pozytywnymi wynikami testów laboratoryjnych.
Ale kiedy pojawiam siê gdzie¶ z Michaelem, 200-300 osób po prostu stoi i gapi siê w niego jak w obrazek - opowiada³ w "The Oprah Winfrey Show" serdeczny przyjaciel Jordana, Charles Barkley.
Śledczy zabezpieczyli narzędzie zbrodni - nóż, który został przywieziony w podarku przez pokrzywdzonego.
Rewolucji 1905 r. (która także jest rewitalizowana i od ul. Zachodniej do ul. Kilińskiego obowiązują wjazdy docelowe) jest dwukierunkowa od u. POW do ul. Kilińskiego, ale przez skrzyżowanie nie można przejechać.
Ekrany muszą być dłuższe, głównie w stronę os. Śląskiego.
Podobne decyzje podjê³y te¿ inne supermarkety, w Aldi mo¿na kupiæ maksymalnie cztery sztuki danego produktu, w Tesco i Boots ograniczono dostêp tylko do wybranych towarów, za¶ Morrisons zapowiedzia³, ¿e rozszerzy swoje us³ugi online.
Spontaniczny pomysł Renaty Trybuły z Gorzyc narobił sporo hałasu i przyniósł mnóstwo frajdy dzieciom i dorosłym, którzy od wielu dni siedzą w domach i nie mogą spotykać się bliskimi i rówieśnikami.
Efektem wzięcia „pod lupę” Zarabia, okolic osiedlowych i wiejskich sklepów z alkoholem oraz miejsc gromadzenia się młodzieży było 27 interwencji.
Według Ukraińskiej Prawdy Saakaszwili nie przekonał do swojej kandydatury części parlamentarzystów Sługi Narodu i ma zamiar szukać poparcia w innych klubach parlamentarnych.
Marszałek Sejmu oprócz Wysokiego Mazowieckiego odwiedziła też Łomżę i Łapy.
Planuje równie¿ poprosiæ osoby w grupach ryzyka o pozostanie w domu przez 12 tygodni.
Byłaby to najwyższa frekwencja od 1908 r. W 2016 r. oddano 136 mln głosów, co stanowiło 55 proc. elektoratu.
Księdza Jerzego Popiełuszkę funkcjonariusze SB zamordowali w nocy z 19 na 20 października 1984 r.
Trzeba iść do przodu.
My kampanię o zwycięstwo w drugiej turze zaczęliśmy już w poniedziałek.
Rozwijamy się jako cały zespół - przyznał Żuraw.
Gotowe do złożenia oferty miałoby być choćby Hoffenheim, w którym Low stałby się wyczekiwanym w klubie zastępcą jego wtorkowego rywala, który zasiada na ławce rezerwowych jako trener RB Lipsk - Juliana Nagelsmanna.
Czy mogę liczyć na jakąś pomoc?
Mitowi może ona nie dorówna, ale już nie będzie trzeba papieża bronić” – pisze ks. Adam Boniecki na łamach “Tygodnika Powszechnego”, gdzie zabrał głos w sprawie Jana Pawła II i oskarżeń o tuszowanie pedofilii w Kościele.
W sobotę do pracy przystąpili płetwonurkowie oraz policyjni technicy i po kilku godzinach z rzeki wydobyto części ciała ludzkiego, w tym m.in. głowę 64-latki.
Premier zaapelował o przestrzeganie dyscypliny społecznej.
Ze wstępnych danych wynika, że woj. lubelskie jest jednym z siedmiu, w których wygrał ubiegający się o reelekcję Andrzej Duda.
Najbardziej szkoda mi właśnie tego człowieka, który chyba doznał najdotkliwszych obrażeń.
Można posyłać dziecko będąc na umowie „śmieciowej” do przedszkola niepublicznego, gdyż do przedszkola publicznego normalna rodzina nie ma raczej szans się dostać.
W ustawie nie ma mowy o zasadach prowadzenia kampanii wyborczej ani o szczegółowych środkach bezpieczeństwa podczas oddawania głosów - te ma osobno ogłosić komisja wyborcza.
Z tej kwoty Polsce zaproponowano 63,8 mld euro.
Na szczęście dziewczynka powiedziała o wszystkim swojej mamie, która natychmiast poszła na komisariat.
W piątek z uwagi na wzrost liczby potwierdzonych zarażeń koronawirusem, komisja ds. bio-bezpieczeństwa i sytuacji nadzwyczajnych Kijowskiej Obwodowej Administracji Państwowej zdecydowała o zwiększeniu restrykcji reżimu kwarantanny w obwodzie kijowskim.
W remake'u akcja zostanie przeniesiona do Londynu lat 50.
Ma katastrofalne skutki dla zdrowia.
Nocny blok głosowań rozpoczął się w czwartek o 23.00.
Pamiętam w latach 1990. i przez ostatnie 20 lat liczba to oscylowała w granicach 200-300 tysięcy.
Po zapowiadanej od tygodni rekonstrukcji, w rządzie Mateusza Morawieckiego nie będzie ani jednego ministra z województwa śląskiego.
Przede wszystkim dlatego, że były to śladowe ilości surowca wykorzystywanego do produkcji.
W nim Sandgren prowadzi³ ju¿ 6:3 i mia³ kolejne trzy pi³ki meczowe.
Jeśli faktycznie uczniowie mieli dostęp do zadań, to czy matury trzeba będzie odwołać?
Samochód przeleciał przez rondo w Rąbieniu.
Lepiej uważać, bo kleszcze mogą przenosić groźne dla zdrowia, bakterie, wirusy i pierwotniaki.
W wyniku pożaru nikt nie ucierpiał.
Zabita i poćwiartowana na 14 części.
Rzuciło również światło na brak polityki fiskalnej wspierającej zdrowe wybory żywieniowe.
W moim przekonaniu pewne zasady zostały tu złamane - komentuje dr Stańko.
Dzia³a ³agodz¹co na podra¿nienia oraz nawil¿a skórê.
Tak powstała moja pierwsza makrama z własnego projektu, który tworzył się w głowie na bieżąco.
Wiadomo, ściany trzeba utrzymać, bo nie będzie do czego wrócić.
Łącznie z Funduszem Medycznym państwo przeznaczy na zdrowie Polaków niemal 107 miliardów złotych rocznie.
Porody w wodzie od kilkunastu lat oferuje Szpital Miejski w Rzeszowie.
W grupie „Polskie Jagody” jest pięć plantacji o łącznej powierzchni ok. 180 ha.
Są to przedmioty codziennego użytku.
Powrócił na Kreml w 2012 roku po czterech latach rządów jako premier, gdy prezydentem był jego bliski współpracownik Dmitrij Miedwiediew.
Złoty medal wywalczył Mateusz Szczerbiński z Vectry Włocławek – 64,09 (rek.życ.), srebrny Bartosz Postój ze Startu Lublin – 63,32, a brązowy Jakub Dziuba z AZS AWF Warszawa – 62,03.
Gowin poinformował też, że pieniądze z tzw. tarczy 6.0, którą niedawno podpisał prezydent Andrzej Duda, zaczną płynąć do polskich przedsiębiorców już w grudniu tego roku.
Szkoda tylko, że strzelał tak mało bramek.
W ładowni znalazło się ponad 17 milionów maseczek, a także specjalne kombinezony ochronne i przyłbice, które wkrótce zostaną przekazane szpitalom oraz Agencji Rezerw Materiałowych.
Tato czytał nam je codziennie przy lampie, gdy byliśmy już w łóżkach.
Dał na to czas do 12 czerwca.
Na tych odcinkach S3 trzeba uważać!
Lubaczów był kolejnym – po Ostrowie i Rymanowie – miejscem w województwie podkarpackim, w którym M. Jarosińska-Jedynak odpowiadała na pytania przedsiębiorców o możliwości korzystania z tzw. wsparcia antycovidowego (.
Opowiem o Warmii z dawnych lat.
A jak zareagować na fakt, że o 40 oczek wyżej od "Amadeusza" (bo w czwartej dziesiątce) znajduje się faktycznie zabawna, świetnie zagrana komedia Roba Reinera "Kiedy Harry poznał Sally" (38)?
I swoim reporta¿em o Trinche, z serii Informe Robinson, z 2011 roku, zapewni³ Carlovichowi nie¶miertelno¶æ równie¿ w Hiszpanii.
Ten kryzys jest nieporównywalnie większy niż wszystkie inne do tej pory, bo obejmuje w zasadzie wszystkie sfery życia gospodarczego.
Jego tatko ma złote serce, ale działa szybciej niż myśli, co niestety jest źródłem problemów całego plemienia.
Smog jest także m.in. w Dąbrowie Górniczej, Będzinie, Czeladzi, Zawierciu i Myszkowie.
Zmiana w ordynacji zakłada też, że jeśli burmistrz czy wójt nie powoła komisji, bo, na przykład, nie będzie chętnych, to wojewoda może wyznaczyć osoby do pracy w komisji.
Finlandia otwiera granice.
Mam nadziejê ¿e najpierw Trzaskowski przeró¿nie wybory a potem Legia ligê.
Klauzula, o której mówi W³och, pozwala zainteresowanym klubom pozyskaæ Martineza bez negocjacji z Interem.
Dziś pomarzyć każdy może.
Dodatkowo w samochodzie znaleźli kij baseballowy, kilka sztuk noży, kominiarkę, kilka telefonów komórkowych, pistolet gazowy, pieniądze i woreczki z suszem roślinnym.
Łącznie liczba ludności mogła się skurczyć nawet nie o dziesiątki, ale wręcz setki tysięcy.
Miał wrócić do Polski, ale wybuch wojny pokrzyżował te plany.
"Powinna zauważyć leżącego na ulicy".
Mariusz Owczarek poprowadzi też specjalny piątkowy program.
Konkretne zmiany mają zostać zaproponowane po wakacjach.
Tak interpretowane jest to, co wydarzyło się w supraskim Monasterze.
Absolwent kierunku jest gotowy do podjęcia pracy w profesjonalnej branży audiowizualnej na stanowiskach: operator kamery (szwenkier), asystent operatora Focus Puller lub asystent operatora DIT (Digital Imaging Technician).
Obecnie w Lublinie mamy dwóch rekordzistów, których zadłużenie jest największe.
Elegancko, bez użycia broni atomowej, ale to urząd prezydenta okazuje się tamą przed zawłaszczaniem państwa przez SLD.
To kolejna grupa medyczna, która w ostatnim czasie zdecydowała się na protest w związku z działaniami rządu w czasie epidemii koronawirusa.
To można oblecieć w jeden dzień i wszędzie trzeba trzymać się za portfel, bo wszystko jest drogie.
Wyzdrowiała kolejna osoba (w sumie 858) – młody mężczyzna z powiatu białostockiego.
Szykuje sie wydarzenie.
Po kilku dniach „ten zły” spleśniał.
Podczas finału przygotowano wiele atrakcji dla mieszkańców gminy.
Czerwien jak byk i 3 mecze za niesportowe zachowania jak dla mnie, ale co ja tam wiem, sedziowie sa przeciez nieomylni.
Podczas specjalnej konferencji prasowej, oficer policji przekazał informację, że w katastrofie śmigłowca śmierć poniosło dziewięć osób.
Między nami nie było żadnej współpracy, trener nie był zainteresowany, by korzystać z mojej pomocy.
Co robić w takiej sytuacji?
Jak dodał, "funkcjonalnie koalicji nie ma".
Z dali obserwuje cię jeleń, Nikogo innego tu dziś nie ma.
Stypendystę wskaże tym razem Ewa Jackowska (na zdjęciu wyżej - z prawej).
Po sprzedaży obraz przepadł.
Podpisała właśnie umowę z jedną z brytyjskich firm na technologię, która to umożliwia.
Wydłużenie naboru wniosków na rozwój infrastruktury kształcenia zawodo.
W całej Polsce w kwietniu przyznano już 41 proc. pożyczek dla mikroprzedsiębiorców, w stosunku do ogółu złożonych wniosków.
Przebywa w szpitalu - mówi Szumowski.
Czy w związku z "odmrożeniem" restauracji i innych lokali należy spodziewać się większej liczby zarażeń w Rybniku?
Pozostałe miasta się wahają.
To był bardzo udany początek wakacji dla osób, które zagrały w Lotto i Lotto Plus.
Ale dziś obserwuję podobny mechanizm; do sieci co chwilę trafia film Plandemic zawierający nieudowodnione i fałszywe informacje związane z epidemią SARS-CoV-2.
Dlatego chciałbym uspokoić wszystkich gości, którzy się wahają i zaprosić ich do Nałęczowa.
Resort podał też, że objętych nadzorem sanitarno-epidemiologicznym jest 18 016 osób.
Wykonawcą prac będzie Budimex S.A.Wartość umowy wynosi niemal 2,4 mld zł.
Teraz okazuje sie skorzystamy z niej jeszcze w listopadzie.
O zwołanie szczytu w związku z tym kryzysem zwracał się w ubiegłym tygodniu premier Polski Mateusz Morawiecki.
W przewodniku znalazł się także symbol ukraińskiego pułku Azow, nazwanego „batalionem”.
Prawie na każdym cmentarzu sadzone były barwinek pospolity i bluszcz pospolity.
To wielka sztuka zamienić taką postać w człowieka z krwi i kości.
Nie można wykluczyć, że w niektórych regionach Polski zwiększy się zagrożenie ubóstwem.
Zysk operacyjny był o 5,6% wyższy i ukształtował się na poziomie 251,8 mln zł.
Na decyzję nauczycielki gimnastyki wpływ miała pandemia.
Te akcje i te obligacje tracą wartość, znaczy ci ludzie stracili 100 procent tego, co zainwestowali.
O 20.30 w TVN24 specjalne wydanie programu "Czas decyzji", w którym podsumujemy kampanię wyborczą.
Czy to nie ironia?
W sobotę potwierdzono aż 900 nowych przypadków zachorowań na Covid-19 w całym kraju.
Dziennikarka ogląda nagranie, które podobno sprowadza śmierć na każdego widza w ciągu siedmiu dni.
Uczniowie szkoły mówili jednak, że nauczyciel prosił muzułmańskie dzieci o opuszczenie klasy w czasie tych zajęć, aby nie poczuły się urażone pokazywaniem karykatur proroka.
W sytuacji kwarantanny należy poprosić osoby znajome czy bliskie o robienie zakupów i pozostawianie ich pod drzwiami mieszkania.
Do tego nie były one nadzorowane przez żadną osobę, która posiadałaby do tego wymagane uprawnienia.
Dziękuję lekarzom z Raciborza i Żor.
Główny Inspektorat Sanitarny poinformował, że "firma Lidl niezwłocznie po otrzymaniu informacji z Państwowej Inspekcji Sanitarnej podjęła decyzję o rozpoczęciu procedury wycofania z rynku przedmiotowego artykułu".
W ramach projektowanego odcinka drogi ekspresowej przewiduje się m.in. wykonanie tunelu o długości ponad 2 km, 5 estakad oraz 2 wiaduktów.
Bo może się okazać, że epidemia zacznie tam wygasać znacznie później niż w Europie.
Tego nie wolno ci robić!
Do końca spotkania utrzymał się wynik 2:1 dla Cracovii.
Czy w czasie zagrożenia koronawirusem spacer z dzieckiem jest bezpieczny?
Z powodu epidemii koronawirusa zwrócił się do wiernych z biblioteki w Pałacu Apostolskim.
Bimba Bus będzie woził turystów po Poznaniu.
O dziwo, najczęściej w domach pozostaje młodzież i młodzi dorośli.
Chodziło m.in. o zakup maseczek za 5 mln złotych, które nie spełniały norm.
Jak ci twój guru mówi że wirusa nie ma to wie co mówi :)-
Został przewieziony do szpitala w Giżycku.
Lewandowski nie wytrzyma³ ju¿ w trakcie meczu!
Rzecznik Komendy Stołecznej Policji nadkomisarz Sylwester Marczak mówił, że 19-latka "stawiała opór, łapała się innych osób, uniemożliwiała działania policjantom".
W gabinecie premiera Michaiła Miszustina ministrem finansów pozostanie Anton Siłuanow, choć stracił stanowisko pierwszego wicepremiera - będzie nim teraz Andriej Biełousow, do tej pory doradca prezydenta Władimira Putina do spraw gospodarczych.
Pierwszy sparing Korona rozegra 1 lutego a rywalem będzie Tęcza Krosno Odrzańskie.
Zdalnie sterowany karabin i ślady prowadzące do Izraela.
Niestety w ostatnich dwóch dniach trzy osoby wykazały się wielką nieodpowiedzialnością - przynaje podinsp.
W końcu znajduje się tu około 500 stanowisk z naprawdę różnorodnymi produktami.
W finale w barwach reprezentacji Francji gra³ Zinedine Zidane, który zobaczy³ czerwon± kartkê po uderzeniu w Marco Materazziego.
Wró¿ono jej nawet karierê w WWE lub AEW, czyli najwiêkszych amerykañskich organizacji pro wrestlingu.
W akcję włączyło się także Muzeum Kolejnictwa w Jaworzynie Śląskiej, które przeznaczyło dochód z przejazdów na terenie muzeum w dniu zbiórki na rzecz jaworzyńskiego WOŚP.
Nie ma parcia na wynik.
Będzie miał ok. 500 metrów kwadratowych powierzchni.
Prezydent Andrzej Duda macha studentkom i studentom Uniwersytetu Warszawskiego protestującym przeciwko jego obecności na inauguracji nowego roku akademickiego.
W Stanach Zjednoczonych odnotowano dotąd ponad 320 tysięcy zakażeń koronawirusem, a ponad 9 tysięcy osób zmarło.
Ludzie muszą nauczyć się, jak żyć w warunkach epidemii.
To ważne, by czuli nasze wsparcie.
Oni bez żadnego wstydu, wręcz z dumą, mówią że to jest ich Polska, socjalu biorą więcej niż ludzie wypłaty, dla mnie to patologiczna administracja, dla nich raj.
Część z tego typu zwyczajów to piękne tradycje, które warto kultywować.
Jak go ocenili kierowcy?
Był cały brudny, więc wrzuciłem go do kotła z podgrzaną wodą.
W składzie jest wciąż jedna rozgrywająca Elena Nowgorodczenko.
Kwarantanną objęte są położnictwo, choroby wewnętrzne i neurologia.
Dane rządowe wskazują, że na koniec ubiegłego roku 442,47 mln osób było zatrudnionych w Chinach na obszarach miejskich.
Potwierdzono przypadek osoby chorej na COVID-19 w powiecie ostrołęckim.
Na spotkanie z Andrzejem Dudą w Urszulinie nie zaproszono miejscowych.
Stany Zjednoczone są głęboko zaniepokojone “poważnymi nieprawidłowościami” podczas wyborów prezydenckich na Białorusi – oświadczył w czwartek sekretarz stanu USA Mike Pompeo.
Po raz pierwszy firma prywatna wyniosła astronautów na stację kosmiczną.
Nie dostosowanie prędkości do warunków - ślisko i deszcz.
Przypomnijmy, że od września na liście leków refundowanych znajduje się szczepionka przeciw grypie.
Na podane konto suwalczanin wpłacił też 250 USD.
Wydatki bieżące są tak skonstruowane, aby wszystkie nasze jednostki mogły realizować wszystkie swoje zadania na odpowiednim poziomie.
Teraz Waldy Dzikowski mówi, że na wybory prezydenckie jednak pójdzie.
ZUS: Osoby powracające z zagranicy mogą pobierać w czasie.
Pojawia się m.in. informacja, będąca tłumaczeniem polskiego dokumentu z września 1944 r., sporządzonego przez Hannę Morawską - prawdopodobnie zastępczynię ds. polityczno-oświatowych 4. batalionu AL.
Otrzymała informację, że niemożliwe jest dostanie się do psychiatry państwowo w ciągu roku bądź półtora.
Nie można także mówić o bezpośrednich wyborach.
Łukasz Szumowski, minister zdrowia: Jest sprzęt.
Liczba zakażonych koronawirusem w Korei Południowej wynosi już 763 - wynika z najnowszych danych Centrum Kontroli Zachorowań i Prewencji w Seulu.
Opozycja oraz zachodnie państwa demokratyczne uznają wybory za sfałszowane.
Nale¿y do w±skiego grona tenisistów, którzy s± coraz bli¿ej do¶cigniêcia tzw. Wielkiej Trójki (Rafael Nadal, Roger Federer i Novak Djokoviæ).
Natomiast inni postrzegają go jako coś bardzo groźnego, co zabija.
Gdy wrócił do domu, to był cały blady" – opowiadał badaczom.
Nie powinien zatem dziwić fakt, że Google Maps uniemożliwia dokładne przyjrzenie się niektórym lokalizacjom.
Borussia dziêki zwyciêstwu z Unionem wskoczy³a na trzecie miejsce tabeli z dorobkiem 39 punktów.
Niestety to jego ostatnie dzieło nie dochowało się do naszych czasów.
Realizację wystawy muzeum powierzyło firmie Group AV Sp. z o.o z Warszawy.
Zobaczcie, jak Ostrołęka wyglądała w sobotę 4 kwietnia.
Pierwszy dzień krajowego lockdownu na Wyspach Brytyjskich przyniósł także protesty w Londynie.
To trudna sytuacja, ale rząd dokłada wszelkiej staranności, by ten kryzys przejść jak najmniej dotkliwie dla naszych rodaków.
Zgodnie z Decyzją Ministra Obrony Narodowej nr 187/DSIPO z dnia 30 maja 2020 roku w sprawie intensyfikacji szkolenia rezerw osobowych, roku rozpoczęły się ćwiczenia wojskowe dla żołnierzy rezerwy, którzy zgłosili się w trybie ochotniczym.
Jak poinformowała w niedzielę Agencja Prasowa Reuters, prezydent Iranu chce wznowienia pracy w zakładach o niskim poziomie zagrożenia.
Na Grabarce znajduje się mała cerkiew i żeński klasztor św. Marty i Marii założony w 1947 roku.
Czy to oznacza, że najlepszy piłkarz świata nie zna się na piłce?
Od 6 czerwca w tej gminie nie było szefa.
Przypomnijmy, zbiórka dla Julki prowadzona jest w portalu Siepomaga.
Dziś świat obiegła smutna wiadomość, zmarł Hugh Hefner, kontrowersyjny założyciel „Playboya”, który słynął z setek kochanek i hucznych, rozwiązłych przyjęć.
Lubuskie Forum Polonistów to jedna z najważniejszych tego typu konferencji metodycznych w regionie.
Przecież odkąd pamiętam gmina pomaga najuboższym i potrzebującym.
Natomiast bycie ojcem w dużej mierze uzależnione jest też od czynników zewnętrznych.
Dotyczy to także oddziału wewnętrznego.
A także w sytuacjach, kiedy rzeczywiście możemy narazić się na zakażenie.
W latach 60. i 70. XX wieku fryzjerzy bankrutowali, ponieważ masowo ludzie zapuszczali włosy.
RMF twierdzi też, że rząd jakoby „uznał, że pełne zamknięcie sprawiłoby, że… ludzie mieliby więcej czasu na protesty”.
Jolanta pisze na forum "Jestem kasjerem" na Facebooku: "Teraz ci z kwarantanny będą beztrosko łazić po sklepach pod osłoną nocy".
Tym samym ustalił wynik spotkania na 5:0.
Wylot z Krakowa się nie odkorkuje, bo główne wąskie gardło jest przy światłach po zjeździe z północnej obwodnicy.
Konkurs ma na celu wybór najlepszych startupów z Polski Wschodniej, gotowych do wprowadzenia produktu na rynek i systematycznego zwiększania sprzedaży.
Jest to niezbędne w przypadku problemów z terminową regulacją płatności.
Ponadto koncentruje się nad adaptacją do świata wirtualnej rzeczywistości gry survivalowej ‚Green Hell.
Młodzi o polskiej transformacji".
Wówczas został uniewinniony.
W pobliżu plaży są też budki z jedzeniem, a także jadłodajnia.
W 1975 przeszedł na rentę.
Jednak szczególnie w centrum miasta, było to sporym problemem, ponieważ niektóre pojazdy nieustannie blokowały miejsca parkingowe, których i tak jest bardzo mało.
"Pana prezydenta na tej debacie nie będzie"
Trasa została zamknięta po ulewnych deszczach w sobotę, 27 czerwca.
Z urządzenia, jak tłumaczy prezydenta Poznania Jacek Jaśkowiak, będzie można korzystać od końca tygodnia.
Poinformował, że dzięki współpracy z Allegro, wyeliminowano kilkadziesiąt tysięcy ofert produktów mających rzekomo pomóc w walce z koronawirusem.
Nie przyjęto natomiast poprawki opozycji, która domagała się przywrócenia możliwości handlu w niedziele do końca 2020 roku.
Sprawca wykorzystując społeczne zaufanie do policji i troskę o los najbliższych seniorki wyłudził od niej 200 tys. złotych - - mówi Jędrzej Panglisz z pilskiej policji.
Sandersowi, poza ewidentnym brakiem kalkulacji politycznej ze strony Partii Demokratycznej, która popełniła poważny błąd osłabiając politycznie byłego wiceprezydenta, pomagać ma również nie kto inny, jak Władimir Putin.
W najbardziej absurdalnym momencie filmu grupka agentów sprzedaży ustawia się w kółku i dzwoni do bogu ducha winnego Mateusza, by wreszcie wkręcić go w kredyt we frankach.
Jak wyjaśnił, w przypadku odmowy przyjęcia mandatu, wnioski o ukaranie są kierowane do sądu.
Piękne goździki do ogrodu i wazonu.
Zaledwie dzień po publikacji Canadian Press media doniosły, że firmy budowlane mają problem z coraz większą liczbą pracowników, którzy wchodzą w wiek emerytalny.
Wcześniej kazałam jej spakować torbę, bo widzieliśmy, w jakim jest stanie – opowiada Żaneta Kardaś.
Brak dobrych źródeł pokarmu powoduje, że ssaki te stają się nerwowe i agresywne, nawet rzucając się na siebie nawzajem.
Oprócz kierującej autem 32-latki były tam jeszcze 2 osoby dorosłe i siedmioro dzieci w wieku od 5 do 14 lat.
Zdecydowaliśmy się naprawić ją na własny koszt i budowa osiedla znowu zaczęła się piąć w górę.
"Całe środowisko było w szoku"
Wiadukt ma być gotów do otwarcia na koniec 2020 roku.
Premiera pierwszego filmu promocyjnego pojawiła się pod koniec czerwca w mediach społecznościowych.
"Snucie ponurych scenariuszy jest niezasadne i świadczy o pewnym chaosie"
W serwisie siepomaga.pl zebrano 267 483,07 złotych!
Pana dyrektor przy pianinie zabawia, śpiewa mieszkańcom.
A ci zabawa, ¶miech.
W czasie śledztwa wypowiedzieli się biegli z Katedry i Zakładu Medycyny Sądowej w Lublinie.
Ale ta historia dobrze się zakończyła.
Niemiec Karl Geiger wygra³ inauguruj±cy 69. edycjê Turnieju Czterech Skoczni konkurs w Oberstdorfie.
Tylko na początku się wydaje, że o swoim jedzeniu trzeba zacząć dużo wcześniej myśleć.
Zamordował ją w biały dzień na oczach bliskich.
W wyniku ostatniego z nich w 2014 roku władzę przejął przywódca junty, generał Prayuth Chan-ocha.
Tam w prosty sposób aktywujemy bon turystyczny (będzie to możliwe od 31 lipca), a po weryfikacji informacji otrzymamy na wskazany numer telefonu lub adres poczty elektronicznej kod elektroniczny o wartości 500 zł.
Dziesięciokrotny mistrz Polski trafił do Anwilu Włocławek.
W Kobyłce odbyły się mistrzostwa Polski młodzików w szabli.
Inaczej język i treści, którym będzie mówił o seksualności, zostaną odrzucone.
Na południu Polski ważnym czynnikiem wspomagającym rozwój burz będzie urozmaicona rzeźba terenu i wznoszenie się powietrza po stokach górskich (konwekcja orograficzna).
Prezydent chce, by organizacje pozarządowe nie miały wstępu na teren szkoły bez zgody rodziców.
Tymczasem na Słowacji odnotowano największą dobową liczbę zakażeń koronawirusem, wykrytych metodą genetyczną PCR.
To jednak wciąż dużo mniejsza kwota niż ta, którą w ciągu 12 miesięcy otrzymał najlepiej opłacany aktor.
Na szczęście rozumie to lepiej.
Największe miasta pełne były świętujących zwolenników Joe Bidena i pełnych rozgoryczenia wyborców Donalda Trumpa.
Ofiar w ludziach było zdumiewająco mało: zginęło ledwie 6 osób.
ENkeleid Dobi pojawił się na boisku na minutę, zmieniając Zbigniewa Grzybowskiego.
Teren jest rozkopany, na budowie obecnie pracuje ciężki sprzęt.
Nikt tak nie zasłużył, by zostać teraz wybranym piłkarzem roku – mówi szef Bayernu Monachium Karl-Heinz Rummenigge w wywiadzie dla "Welt am Sonntag"
Strażacy sprawdzili budynek pod kątem innych zagrożeń ewentualną eksplozją, nic niepokojącego jednak nie znaleziono.
Bo tak trochę mało naturalnie.
Pacjenci angażują personel szpitalny i narażają go na ryzyko przywleczenia koronawirusa, a to może mieć poważne skutki związane z kwarantanną i wyłączeniem z pracy personelu medycznego.
Odnośnie danych osobowych w postaci numeru telefonu czytelników zastosowanie mają odpowiednio zapisy ust. 1-10 z tą różnicą, iż celem przetwarzania jest rozstrzygnięcie Plebiscytu.
Był facetem, na którego można było liczyć.
Wykorzystują one kamery, które wychwytują promieniowanie podczerwone emitowane w zależności od temperatury ciała, a niewidzialne dla ludzkiego oka.
Rekomenduje za to, by restrykcje były zniesione dla wspólnie wybranych przez państwa członkowskie krajów, w oparciu o zestaw zasad i obiektywnych kryteriów.
Wdowy domagały się wyjaśnień, szczegółowych odpowiedzi na pytania o przyczyny katastrofy.
We wszystkich placówkach ZUS przygotowano dla klientów wyodrębnione strefy, w których można samodzielnie złożyć wnioski, bez kontaktu osobistego z pracownikami zakładu.
Zapowiedziała zarazem, że w przewidywalnej przyszłości Calderwood nie będzie się pojawiać na codziennych konferencjach prasowych na temat walki z epidemią.
Marszałek Józef Piłsudski wraz z oficerami i żołnierzami Wojska Polskiego podczas ceremonii dekoracji herbu Lwowa srebrnym krzyżem Virtuti Militari, 22 listopada 1920 r.
Minister edukacji Dariusz Piontkowski we wtorek na konferencji prasowej skomentował stanowisko ZNP.
"Nie oddamy prawicy mojej macicy".
W wyniku postępowania dyscyplinarnego policjantowi, jako dowódcy patrolu, obniżono stopień i stanowisko służbowe, zaś policjantka otrzymała ostrzeżenie.
Wiem ¿e dzisiaj za¶ od dziennikarz to nie to samo co dekadê temu i ¿e s³abo zarabianie poza czo³owymi dziennikarzami Ale szanujcie czytelników.
Promotech - białostocki producent i eksporter narzędzi i automatów spawalniczych świętuje jubileusz 30-lecia istnienia.
Z naszą redakcją skontaktował się młody mieszkaniec Ostrołęki, który rozżalony opowiedział nam przykrą historię o tym, jaka „wdzięczność” spotkała go za bezinteresowną pomoc.
Poza tym ci ludzie będą mogli powrócić, jeśli im nic nie będzie groziło” – oświadczyła w poniedziałek Tamašunienė.
Termin zakończenia robót: 29 lipca 2022 r., podano także.
Rodziny, które znalazły się w sytuacji kryzysowej, mogą skorzystać z pomocy specjalnej ekipy mobilnej, która otacza je opieką.
Uczestniczyli w niej żołnierze i zaproszeni goście.
Równie ważną sprawą jest też kalibracja takiego urządzenia, ponieważ sensory mogą jej potrzebować po określonym upływie czasu.
Pomaga kobietom takim, jak ja, które mają problemy z niepłodnością - mówiła Karolina.
U progu II wojny światowej pięcioletni Jacques Austerlitz trafia do Wielkiej Brytanii, gdzie adoptuje go dwoje walijskich protestantów.
Jadąca na sygnałach karetka wjechała na skrzyżowanie na czerwonym świetle i zderzyła się z samochodem osobowym.
Jak upadnie temat cmentarza, to zaczną opowiadać bajki o UFO.
Konflikt wykipiał wraz z pieriestrojką Michaiła Gorbaczowa, któremu zamarzyła się jakaś forma demokratyzacji radzieckiego socjalizmu.
Ale z tego chaosu wyłania się stopniowo przemyślany nowy ład.
Transmisja trafi do dwustu krajów.
Bardziej w stylu, że ocieplamy ulicę 3 maja, nadajemy jej koloru i pozytywnej energii.
Sędzia zrelacjonował spotkanie SN z Komisją Wenecką, a także wytłumaczył swoją opinię na temat ustawy dyscyplinującej sędziów.
Tym razem rozpatrzono 401 wniosków pozytywnie i 82 negatywnie.
Za złamanie ustaleń groziła wysoka kara umowna, nawet milion złotych”
O motywach tej decyzji, relacjach z ministerstwem kultury i stosunkach polsko-żydowskich z Dariuszem Stolą rozmawia w programie „Onet Opinie” Renata Kim.
Pracują za granicą, nie mają na życie.
Zdarzają się jednak sytuacje, że nie wszystkie szpitalne zamówienia na krew, kierowane do Regionalnego Centrum Krwiodawstwa, są w pełni realizowane.
Wykonany został nowy krzyż, który wkrótce zostanie poświęcony.
Pierwsze miejsce naszego zestawienia nie jest niespodzianką.
W związku epidemią koronawirusa w połowie marca br. została ograniczona działalność galerii handlowych.
Szpital Dziecięcy przy ul. Krysiewicza w Poznaniu dysponuje jednym z najnowszych tomografów.
Wielkanoc niech będzie czasem prawdziwego świętowania i napełnienia serca pokojem.
W latach 2009-2013 był wiceszefem Państwowego Komitetu Przemysłu Wojskowego, a przez ostatnie dwa lata – jego szefem.
Wypadek na Widzewskiej przy Chmielowskiego.
W związku z tym drogowcy powiększyli flotę aut do e-kontroli.
Ateny odpowiedziały, wysyłając własne okręty wojenne w ten obszar i stawiając wojsko w stan pogotowia.
Głównie z muzyką łatwą i przyjemną.
Kruk podjął decyzję w sprawie emisji obligacji serii AJ2 w ramach VI Programu Emisji Obligacji Publicznych, która obejmie nie więcej niż 300 tys. obligacji o łącznej wartości nominalnej do 30 mln zł, z terminem wykupu przypadającym na 3 kwietnia 2025 r.
Z powodu silnej progresji choroby odstąpiono od operacji.
Wychowankowie postkolonialnej elity pzpr/SLD rzucają tutaj obelgami i przekleństwami a moderator milczy.
"Wolą naszych wrogów jest zaatakowanie tego, czym jest Europa"
Wtorkowa akcja służb to kontynuacja śledztwa z grudnia ubiegłego roku.
Wniosek był prosty: źle targetujemy – opowiada Joanna.
Decyzję o wydaleniu dyplomatów przekazano ambasadorowi Czech, którego wezwano w poniedziałek do rosyjskiego MSZ.
Będzie usuwany, a następnie pracownicy ZWiK przystąpią do usuwania awarii.
Około 40-letnia kobieta, skręcała volkswagenem w lewo z ulicy Inwalidów Wojennych.
Na 33. okrążeniu po świeże opony zjechał zarówno Verstappen, jak i Bottas.
"To szalenie komplikuje jego sytuację i jednak chyba osłabi jego szanse"
To tradycyjnie powinno mieæ miejsce dopiero w okolicach po³owy maja.
Można również wezwać pogotowie ratunkowe, dzwoniąc pod numer 999 lub 112.
W Hiszpanii poszerza się grono polityków zakażonych koronawirusem.
Oczywiście jest jeszcze dużo do zrobienia.
Brałem udział w tajnym szkoleniu.
Można za niego otrzymać zwrot pieniędzy.
Pięć stojących kłód bartnych w leśnictwie Motylewo zostało zasiedlonych rodzimą pszczołą środkowoeuropejską z podgatunku Apis mellifera mellifera.
To było 1 kwietnia.
Teraz są i wreszcie pojawił się komfort.
Musimy sobie uświadomić, że instalacje fotowoltaiczne powstają już od kilkudziesięciu lat.
Podjêto decyzjê o anulowaniu sezonu i nieprzyznawaniu tytu³u mistrza Holandii, na czym ucierpia³ Ajax Amsterdam, bêd±cy liderem rozgrywek, wyprzedzaj±c maj±cy tyle samo punktów AZ Alkmaar.
Mężczyźni mieli przy sobie wiaderka i noże, zdążyli się też przebrać.
Będą tez kolejne działania wprowadzone w porozumieniu z rządem.
Kwarantanna i zakaz wychodzenia z domów najbardziej przestrzegają w Katowicach.
Mężczyzna był pod wpływem alkoholu.
Widaæ na ¶wiecie jest za du¿o pieniêdzy, ¿e grube zak³ady na taki sparing kto¶ przyjmuje.
W tym celu dotarła do obywatela Ukrainy, który podjął się realizacji tego zlecenia" – podaje w komunikacie komenda stołeczna.
W ostatnim czasie w Polsce swego rodzaju epicentrum epidemii stało się woj. śląskie, w którym odnotowano najwięcej nowych przypadków zarażenia SARS-CoV-2.
Dobrze, że mi przypomnieliście, by złożyć im dziś życzenia!
To chociażby rewitalizacja Parku Ludowego w Lublinie (dofinansowanie ponad 20 mln zł), który z pewnością będzie jednym z ulubionych miejsc spacerowych w mieście.
To wpłynęło też na stopy zwrotu samych OFE – przeciętna w okresie ostatnich 21 lat wyniosła średniorocznie 5,64 proc., ale to i tak więcej niż wyniki TFI.
Rzeczniczka dodała, że według jej wiedzy, pozew nie trafił jeszcze do sądu.
W tym roku przyjmie je tylko jeden kleryk.
Biurowiec 3QUBES powstaje przy Ściegiennego w Katowicach.
Przed piątkowym głosowaniem w Senacie odbyła się debata, podczas której zostały zgłoszone poprawki.
W kaliskim skateparku podczas jazdy na rowerze chłopak przewrócił się i uderzył głową o betonowe podłoże.
Na Lubelszczyźnie gatunek był w zasadzie przez wiele lat związany z południowo-wschodnią częścią regionu (wschodnia Zamojszczyna) i nielicznie na południowej Chełmszczyźnie.
Z kolei na granicę innej miejscowości przyjechał zespół kobziarzy w tradycyjnych szkockich strojach, by zagrać dla pozostającego w izolacji kolegi, który przyszedł ich posłuchać również w takim ubraniu, a po koncercie pomachał im z daleka.
Rozebrane zostaną dwa budynki gospodarcze.
Będąc matką dwóch synów i dwóch córek ukończyłam wieczorowo technikum ekonomiczne.
Nie wiem dokładnie, kto z otoczenia Antanasa Smetony rozpoczął ponowną dyskusję.
Według agencji Associated Press, zwykle chowano tu raz na tydzień około 25 osób.
Widzowie płacą za bilety i nie możemy narażać ich na to, że w pewnym momencie wysiądzie sprzęt, a występ zostanie przerwany - tłumaczy dyrektor Wiśniewski.
W szerszym okresie trzech miesiêcy do koñca lipca PKB spad³ o 7,6 proc., odnotowuj±c spadki we wszystkich g³ównych sektorach gospodarki.
Rezygnację złożył we wtorek na ręce szefa MSZ Jacka Czaputowicza.
W najgorszej sytuacji są linie, które miały małe zapasy gotówki, bo teraz cała branża żyje z oszczędności.
Że straciła styl, a on sam stracił zapał do pracy i pomysł, jak wyprowadzić Pogoń z kryzysu.
Dobra wiadomość jest taka, że mimo kilkumiesięcznego opóźnienia, projektowanie zadania właśnie zostało zakończone.
Film powstały w 1958 r. czekał na premierę aż 25 lat.
Z drugiej strony mieliśmy casus Piotra Półtoraka, dyrektora Teatru Dramatycznego w Białymstoku, radnego klubu PiS w Wasilkowie.
Według naszych wstępnych, nieoficjalnych ustaleń ciało nastolatki zostało znalezione w czwartek, 9 kwietnia, po południu przez bliskich w wannie.
Podczas sadzenia konieczne jest też dodanie żyznej kompostowej ziemi, lub innej dobrej ogrodniczej mieszanki, jak na przykład sprzedawanej we wszystkich ogrodniczych centrach triplemix.
Dlatego wtedy prezydentem na cztery lata został Dmitrij Miedwiediew.
Dzieci i nauczyciele płacą za reformy Zalewskiej.
Parowozownia Wolsztyn: Młodzi maszyniści chcą pracować przy zabytkowych parowozach.
W poniedzia zmiany zaproponowane przez partiskiego.
Wówczas nastąpi przełączenie standardu nadawania na DVB-T2 /HEVC.
Po meczu Polak nie kry³ zadowolenia ze swojego wystêpu.
Do kompletu zabraknie jednak pasów w Alejach Jerozolimskich na wysokości Dworca Centralnego.
Jadąc zgodnie z przepisami i tak na kilkanaście sekund trzeba się zatrzymać przez kolejnymi sygnalizatorami.
Taki jest regulamin.
I dodaje: – Przed pierwszą turą typowałem wynik 44 do 30 proc. i to się prawie sprawdziło.
"Żadna inna drużyna go nie interesuje"
Ceny zbiórki odpadów wzrosły ponad dwukrotnie.
Miał być gotowy już w 2019 roku, ale pojawiły się duże opóźnienia.
Tak wyglądają obecnie (4 czerwca) ceny na targowisku w Katowicach.
W ciągu pierwszych 5 dni ludzie dobrej woli wpłacili prawie 3 000. Odzew jest spory.
W środę koszalińska policja podała informację o kontroli BMW, które miało na liczniku o 60 tys. km mniej, niż powinno.
Pierwszy gol to kombinacyjne rozegranie w trójk±cie: Andy Robertson, James Milner i Georginio Wijnaldum, zanim Sadio Mane wpakowa³ pi³kê do siatki.
W mediach społecznościowych pokazuje natomiast, że nawet w trakcie izolacji pracuje nad swoją formą.
Niektórzy kierowcy czekali nawet po trzy godziny.
Wie dobrze o tym sam premier Morawiecki, którego rząd podniósł drastycznie prognozę deficytu finansów publicznych na ten rok.
Obecnie w Polsce najniższe wynagrodzenie otrzymuje ok. 1,7 mln osób.
Na sesji 24 czerwca odbędzie się dyskusja nad nim.
Choć trudno w to uwierzyć, średni dochód na osobę w rodzinach objętych jej wsparciem to – po odliczeniu stałych kosztów utrzymania – 12 zł na dzień.
Sklepy będą więc jutro otwarte.
Buczak kontrkandydat na fotel prezydenta Rzeszowa chciał zablokować miastu z 30 inwestycji.
Dziewczyny i żony skoczków narciarskich.
W ciągu kolejnych dwóch minut mogli oni stracić kolejnego gola po błędzie poznańskiego bramkarza.
Jego celem jest wsparcie spójności komunikacyjnej regionów.
W niektórych regionach obostrzenia są luzowane w wolniejszym tempie.
W promocji są również produkty: - komplet garnków Tefal Duetto - 179 zł, - piła tarczowa Reikel 1400W - 149 zł, - blender Hausmeister HM - 49,99 zł, - zdalnie sterowany Jeep New Bright - 88,99 zł za opakowanie.
Z przyczyn wewnętrznych w lipcu musieliśmy jednak wyhamować jej wprowadzanie.
Opatruje je automatycznie datą i godziną, zapisuje lokalizację dla pewności, że zostało zrobione w zadeklarowanym miejscu odosobnienia i wysyła do systemu.
Obecnie kontrolę ma nad nami COVID-19.
Wielkie spotkanie w Kolonii.
"Być może warto jest znowelizować ustawę"
W ujęciu realnym jest coraz bardziej ujemna" - dodają.
Janusze i Grażyny Sylwestra, czyli memy sylwestrowe!
Mniej małżeństw, więcej rozwodów, powiększający się exodus mieszkańców.
Zaledwie, bior±c pod uwagê obecne realia rynku transferowego i kwoty p³acone za innych pi³karzy.
W chwili, gdy ją postawił, do kościoła wpadła płacząca kobieta ze zniczem w dłoniach.
To ostatnie odbędzie się zaś między 1 a 15 października.
Gdy w pierwszym głosowaniu żaden z kandydatów nie uzyskał ponad 50 proc. głosów, odpadał kandydat z najmniejszą liczbą głosów.
Samochody były wywrócone do góry nogami, a koktajle Mołotowa nie były wrzucane do dzisiejszych butików i supermarketów, ale mieszkań zwykłych ludzi”.
Jezdnia w str. Katowic zablokowana z powodu zdarzenia drogowego.
Trzy mecze, 270 minut i ani jednej zdobytej bramki!
Tuż po studiach pracowała w wiejskiej szkółce i pokazywała dzieciom, że mają takie same szanse jak ich wielkomiejscy rówieśnicy.
Jego dobrze rokujące zapowiedzi o tym, że zostaną powstrzymane radykalne, ultranacjonalistyczne tendencje w społeczeństwie ukraińskim, do niczego nie doprowadziły.
Co na to tak zwani fachowcy od komunikacji miejskiej?
Już 11 września mogą wystartować rozgrywki w PlusLidze siatkarzy w sezonie 2020/21.
Z czym jednak ją łączyć?
Zadzwonił do mnie Watzke (prezes Borussii), że chcą się spotkać.
Mniejszości narodowe zamieszkujące zazwyczaj regiony transgraniczne zostały przez pandemię dotknięte szczególnie boleśnie.
Prokuratura w Limanowej (Małopolska) wszczęła w tej sprawie śledztwo i powołała biegłych z Zakładu Medycyny Sądowej w Warszawie.
Swoją drogą, rywalizacja wśród skrzydłowych jest w tym momencie jedną z najciekawszych: Kamil Grosicki nie gra w West Bromwich Albion, ale poprzednie zgrupowanie kończyliśmy z przekonaniem, że kadrze wciąż jest niezbędny.
Świbie było jedną z kilkunastu miejscowości w kraju, gdzie obywały się w miniony weekend wybory uzupełniające.
Dziwne zachowanie Korwin-Mikkego w programie na żywo.
Bo tak można odczytać informacje o tym, że oficjele międzynarodowej federacji rozpatrują dwa warianty rozegrania Ligi Narodów 2020.
Wyłączenie małych placówek z funkcjonowania z powodu narażenia na kontakt i następnie kwarantanny utrudnia dostęp do opieki medycznej ich pacjentom.
Siłownie i kluby fitness będą ponownie otwarte!
Tylko przestrzegając tych podstawowych zasad, możemy sprawić, że nasz wypoczynek nad wodą będzie bezpieczny i zakończy się szczęśliwie.
Pary 1/2 finału Totolotek Pucharu Polski.
Będę aktywnym prezydentem, nie tak jak Andrzej Duda, który od czerwca ubiegłego roku nie złożył żadnej własnej ustawy.
Można to było to zrobić na podstawie przepisów o tarczy antykryzysowej.
Imponować może także prędkość maksymalna samochodu Milika, która wynosi 240 km/h.
Eksperci byli gotowi na każdą e-wizytę, jednak w samym październiku w 350 przypadkach nie pojawili się na nich klienci.
Mam nadzieję, że będę mogła obserwować dzisiejsze obrady z samej sali plenarnej – dodała.
We wtorek 21 kwietnia, tuż przed godz. 5 rano, na Al. Józefa Piłsudskiego w Nowym Sączu, czyli miejskim odcinku drogi krajowej nr 75, doszło do wypadku.
O treningu powinno być nagłośnione.
Nagrał z nim dwie płyty: "Hazardzistę" i "Dom".
Jedynym rozwiązaniem jest nieprzyjmowanie listów z potwierdzeniami i traktowanie poleconych wszystkich jako zgoda na wrzut.
Koniec sezonu w IV lidze i niższych: taka decyzja zapadła podczas dzisiejszego spotkania szefów wojewódzkich związków w siedzibie Polskiego Związku Piłki Nożnej.
Święty Patryk rozpoczął też organizować działalność kościelną na terenie tej wyspy.
Przypomnijmy: Iławskie Centrum Kultury poinformowało niedawno o pokazie sztucznych ogni, do którego ma dojść w nocy z 31 grudnia na 1 stycznia.
Od wczoraj nie podajemy leków, nawet insuliny i antybiotyków.
Red Dev Studio: Zawarło umowę wydawniczą z No Gravity Games.
W roku 1985 rozpoczął studia na Wydziale Mechanicznym Politechniki Lubelskiej, które ukończył w 1990 roku, uzyskując tytuł magistra inżyniera mechanika.
W pierwszych komentarzach amerykańskich mediów po debacie dominuje poczucie rozgoryczenia.
Za przestępstwa te grozi do 12 lat pozbawienia wolności.
Co się stanie, jeśli budżet zostanie zawetowany?
Kobieta w poważnym stanie trafiła do szpitala.
Emily Murphy odmawia potwierdzenia, że Biden wygrał wybory.
Musi to być organizator, osoba, która przede wszystkim organizacją opieki zdrowotnej potrafi się zajmować - zaznaczył.
Za to pokochało ją mnóstwo internautów, jednak wystąpienie nie spodobało się przełożonym.
Wykonując działania operacyjne kryminalni ustalili, że ten 30-letni mężczyzna z terenu firmy kamieniarskiej ukradł specjalistyczny wózek do przewozu.
Chodzi tu o firmy i osoby, które nie złożyły deklaracji śmieciowych bądź też podały w nich nieprawdziwe informacje.
Popełnienie błędów w tym zakresie skutkuje nałożeniem kary przez Google i zniknięciem strony z wyszukiwarki.
Z powodu epidemii koronawirusa i wprowadzonych przez rząd ograniczeń dotyczących zgromadzeń, władze Zaboru postanowiły przełożyć na inny termin zaplanowaną na początek kwietnia sesję Rady Gminy.
Ocenił jednak, że "to są zalecenia a nie nakazy".
Wieziemy w ambulansie mieszkankę gminy Ponnani Hennę oraz jej dwuletnią córeczkę.
Od lat w niemal każdy piątek odwiedza Wojciecha Manna, by w porannym paśmie "Zapraszamy do Trójki" premierowo wykonać nowy, ułożony parę godzin wcześniej numer.
KSW ogłosiło walkę o pas wagi lekkiej!
Na jej utworach wychowały się całe pokolenia.
Tam wszyscy pracownicy zostali skierowani na kwarantannę po tym, jak u jednego z nich potwierdzono zakażenie koronawirusem.
Każdego dotyczy taka sama procedura diagnostyczna - dodał.
Oby w tym roku więcej w ochronę zainwestowali, bo ciekawe na kogo tym razem "Partia" wydała zlecenie.
Epidemia w PGG wygasa, a fala dotychczasowych zagrożeń została opanowana.
Już w sierpniu pierwsze spektakle.
Yang potwierdziła, że policjanci zabrali ją, jej męża i syna oraz Xu.
Mamy 924 osób zakażonych COVID-19 w województwie.
Likwidowana chińska spółka zależna WFOE nie prowadziła działalności gospodarczej i nie podlegała konsolidacji w sprawozdaniach finansowych grupy kapitałowej ZM Ropczyce.
Oznacza to, że państwo polskie i jego rząd faktycznie przestały istnieć.
W kolejnym meczu III ligi gorzowianki pokonały w Wawrowie Unię Opole aż 4:0.
I gdyby nie kapitalna interwencja Dominika Hładuna – spotkanie mogło zakończyć się remisem.
Zdaniem byłego sędziego Petera Waltona arbitrzy sprawdzali właśnie faul, a nie - jak mogło wydawać się na początku - spalonego.
Kolejne 491 osób, które wyzdrowiały/zwolniono z izolacji to mieszkańcy 19 powiatów województwa podkarpackiego.
Pojawiła się też informacja o rzekomych oszustwach na dezynfekcję mieszkań.
Niezwykłe, zwykłe zdjęcia Gdyni".
Na przynależności do Pomorskiego Słupsk wychodzi jak Zabłocki na mydle.
Właśnie rozstrzygnięto przetarg na przebudowę magistrali węglowej, obejmującej odcinek linii kolejowej nr 131, która przebiega przez Bytom.
Coś tu nie nie gra.
Dodano, że wtedy był jeszcze w stabilnym stanie.
To zdecydowanie najlepsze rozwiązanie dla naszej marynarki - mówi Mirosław Mordel.
Żona premiera którego z arabskich krajów zdecydowała się na ucieczkę do Europy?
Światełka w tunelu nie widać z kilku powodów.
Co jeszcze wydarzy się w 698. odcinku Elif?
Także wypadałoby z 500 wyłączyć miasto Kraków, gdyż jest ono - jedyne w Polsce - przeludnione.
Budowa nowej drogi rozpocznie się po wybudowaniu nowych sieci podziemnych, kanalizacyjnych i gazowych.
Nowe Ptasie w Brynowie.
Żeby nie było tego strasznego nieszczęścia.
Jej bohaterem jest Rohan Kishibe, mangaka, który podróżuje po świecie, szukając inspiracji w życiach innych ludzi.
To sygnał, że niezależnie od ograniczeń związanych z epidemią, już w pierwszych miesiącach 2020 roku skłonność nabywców do akceptacji rosnących cen wyraźnie zmalała.
Robert Lewandowski wykorzystuje czas epidemii koronawirusa nie tylko na trening i oczekiwanie na powrót Bundesligi.
Oprawczyni w rozmowie telefonicznej z naszą inspektor powiedziała „zwłoki leżały tak przez tydzień, nie miałam czasu ich posprzątać.
Aktorka filmów dla dorosłych w końcu doszła do wniosku, że ma już dość swojej.
Władze Podkarpacia oraz parafie możecie zapraszać tak nawiedzonych ludzi jak Macierewicz.
Gwieździsty sztandar dołączył do niej już na cmentarzu Góry Oliwnej.
Dzieci w wieku 11 i 17 lat przebywają w szpitalu w Krakowie, natomiast matka została poddana izolacji w swoim domu.
Na barkach klubów albo rodziców zawodników spoczęło pokrycie kosztów przelotu w obie strony oraz podróży pociągiem, podczas gdy pobyt w ośrodku z wyżywieniem sfinansowali już gospodarze.
Jeszce w maju premier Mateusz Morawiecki mówił, że sytuacja jest pod kontrolą.
Jaka przyszłość czeka Alabę?
Jeśli nie dla Jurka Owsiaka, to chociażby na Caritas.
Gwarantuje przy tym stabilność i komfort codziennej pracy – mówi Anna Foltman, Lead Product Designer marki Shoper.
To projekt poselski, ale podobno ma poparcie rządu, z także liberałów.
Wymyśliło akcję: "To miejsce przykładem świeci, bo jest przyjazne dla naszych dzieci".
Tylko osoby bez elementarnej wiedzy i wyobraźni parli do wyborów w tym terminie.
Pełny raport Departamentu Stanu USA jest dostępny online pod adresem https://www.
Kiedy dosta³em list od Realu, mog³em siê spodziewaæ wszystkiego.
Malującego sprayem w tunelu pod Aleją Niepodległości grafficiarza zauważył operator monitoringu sopockiej Straży Miejskiej.
Czy się opłaciło?
Dodatkowo pod uwagę warto wziąć także kryteria takie jak producent czy cena, bo czajniki elektryczne są mocno zróżnicowane także i pod tym kątem, co można potwierdzić, zerkając na zestawienie: https://www.
Tysiące osób wsparło małą Hanię z Ełku.
Wokal też pewnie jest mieszkańcom znany.
A Wy jaki macie stosunek do szczepionki?
Zostały wybrane te zabytki, które naszym zdaniem najbardziej potrzebowały wsparcia.
Czy pożar w Czarnobylu jest groźny dla Polski.
Jak podaje gazeta, blisko co piąty wypadek w ubiegłym roku spowodowali kierujący w wieku od 18 do 24 lat.
Ministerstwo Zdrowia poinformowało o 222 nowych przypadków zakażenia w kraju, z tego aż 11 w Podlaskiem.
Jak przekazał resort, w ciągu ostatniej doby wykonano ponad 25,1 tysięcy testów na koronawirusa.
Znalazł go jej brat, a ona się zgodziła.
Przy Bażantów zamiast na Bażantowie, w bloku na osiedlu Paderewskiego zamiast w apartamencie na Trzech Stawach.
Źródło zdjęcia głównego: Nadleśnictwo "Śnieżka"
Policja „wpadła” na zlot samochodowy.
Tak szczuł na UE w Sejmie.
Żeby to w pełni zrozumieć trzeba pójść w maju na polską łąkę, położyć się w ukwieconej trawie, przymknąć oczy, posłuchać śpiewu ptaków, posmakować majowego deszczu, wciągnąć głęboko powietrze – to jest właśnie to, nasze „terroir”.
Dodała, że do zajmowania się wyborami wyznaczono cztery placówki dyplomatyczne.
Małe, a jakie wielkie i wzruszające są te gesty.
Bo po to, żeby przedsiębiorcy mogli tworzyć nowe miejsca pracy, muszą mieć możliwość bardzo szybkiego dostępu do swoich partnerów gospodarczych - podkreślał.
A ten od początku sprawiał problemy w swoim otoczeniu.
Powierzał Lodewegesowi i prowadzenie treningów, i analizy.
Prezydent uważa, że każda krytyka w jego kierunku jest hejtem.
Rośliny zajmą około 500 metrów kwadratowych miejsca do niedawna zajmowanego przez parkujące samochody.
Powołując się na relacje jego kolegów informują, że 16-latek wykonujący akrobacje na rowerze chciał uniknąć zderzenia z dziewczynką, która zaje.
W stanie dobrym przebywa w kaliskim szpitalu.
Ile dostępnych łóżek i respiratorów?
Co było dalej nie pamiętam.
Targowisko zostało jednak zamknięte z powodu koronawirusa.
Remis Polaków z Grecją 1:1 kibice przyjęli z rozczarowaniem, ale dalej wszyscy wierzyli w wyjście z grupy Euro 2012.
Aleksandr Łukaszenko zaznaczył, że uczestnicy posiedzenia Eurazjatyckiej Rady Międzyrządowej, a zwłaszcza premier Rosji, muszą przygotować się na ciężką pracę.
Wtedy również złożył w tej sprawie wniosek do ministra zdrowia, który nadzoruje działalność uniwersytetu.
Powstanie w getcie warszawskim rozpoczęło się 19 kwietnia i trwało do połowy maja 1943 r. Zakończyło je symbolicznie wysadzenie 16 maja Wielkiej Synagogi przy ul. Tłomackie.
Widać to nawet w komentarzach pojawiających się na prawicowych profilach w social mediach.
Piszą do mnie czasem osoby, które wydają na jedzenie nawet 2,5 tys. zł miesięcznie - mówi Oszczędnicka.
Codziennie lubelska stacja krwiodawstwa przekazuje około 100 litrów krwi do szpitali.
Czasem ludzie uprawiają go, bo nie czują się wystarczająco dobrze.
Nie ma dwóch jednakowych istot ludzkich, które by myślały tak samo, tak samo czuły.
Basia, jak zwykle, jednym, krótkim a celnym zwrotem, powala przeciwnika.
Chodzi głównie o sugestie, że główną odpowiedzialność za rozprzestrzenienie się choroby ponosi strona chińska.
Mowa o strukturach szelfowych stanowiących brzeżną część lądolodu, które unoszą się swobodnie na powierzchni wody.
Adwokat zaznacza, że na nagraniu, o które chodzi w sprawie, widać, że nikt nie słyszał słów nowosolanki oprócz osoby, która je nagrała.
Prof. Piotr Szukalski, demograf z Uniwersytetu Łódzkiego zauważa, że w dwóch pierwszych latach po wprowadzeniu programu 500 plus wyraźnie zahamował przyrost w przypadku drugich – trzecich urodzeń.
I chocia¿ przed meczem wydawa³o siê, ¿e dru¿yna Schalke skorzysta³a na wymuszonej przerwie, bo wyleczy³a kilku podstawowych zawodników i mia³a czas na odbudowê formy, to wróci³a na boisko w tak s³abym stylu, w jakim w marcu z niego schodzi³a.
Dla przykładu: odhumusowanie skarp i terenów płaskich osiągnęło jest na poziomie88 proc., nasypy wykonano w 71 proc., drogi technologiczne wykonano w 100 proc., podobnie, jak rozbiórkę obiektów inżynierskich.
Gracjan Go³êbiewski w ich starciu prowadzi³ ju¿ 4:2, ale ostatecznie przegra³ 4:5.
Poseł Włodzimierz Tomaszewski trochę zagalopował się w TVN24.
To kiedyś była siedziba Polonii Przemyśl i popularna restauracja "Barcelonka".
Wyszczególnione zostały te miejsca, w których granicę Polski można przekroczyć samochodem lub pieszo.
Fani futbolu będą usadzeni w odpowiedni sposób, tak żeby nie dochodziło do grupowania się.
Najemcy, którzy zechcą wprowadzić się do dawnej fabryki Meyerhoffa mogą liczyć na szereg bardzo współczesnych udogodnień.
To najważniejsze i najstarsze święto chrześcijan.
Nie można wpadać w euforię.
Główną rolę zagrał w nim dwukrotny zdobywca Oscara "), a na ekranie partnerują mu między innymi: Pele.
Pani Irena tych chwil nie zapomni do końca życia.
"Ustawa zawiera istotne błędy merytoryczne i legislacyjno-prawne"
Od wtorku (30 czerwca) kolejne zmiany w ruchu spowodowane pracami przy przebudowie Al. Racławickich.
Ile osób przy stoliku, co z maseczkami i toaletami?
"Gdy zaproponowano im wspóln± podró¿ na lotnisko, zaprotestowali.
Dla wszystkich ma dobre serce.
Gdynia - jakiej pogody możemy się spodziewać 19.02.2020?
Elementy wyposażenia w takich miejscach są bardzo narażone na uszkodzenie.
Ale fatalnie jeżeli zmieniamy coś, co jest dobre.
Jak się przygotować na kolejne fale pandemii?
Braun zaznacza, że autor sam jest podkarpackim działaczem PiS.
Maszyna poleciała na południe kraju i po 2 godzinach i 22 minutach wylądowała z powrotem w stolicy.
Oferuje pojazdy o solidnej konstrukcji i wysokiej jakości wykonania, które posiadają zoptymalizowaną masę własną pozwalającą na obniżenie kosztów eksploatacyjnych np. poprzez zmniejszenie zużycia paliwa.
W 1997 roku została pierwszą kobietą, która wygrała etap Rajdu Dakar (zajęła w ogólnej klasyfikacji piąte miejsce).
Na razie na dwa dni.
Zmarło osiem kolejnych osób w wieku od 58 do 93 lat.
Te ruchy oddolne, zaangażowanie ludzi, każdego szczebla (.
Przywołał Lecha Kaczyńskiego, który mówił o jej chrześcijańskich założycielach i Europie ojczyzn.
Chcemy, krótko mówiąc, tak zabezpieczyć placówki oświatowe, żeby można powiedzieć, że maksymalnie zostały one przygotowane do funkcjonowania w tej nowej rzeczywistości, z którą przyszło nam się mierzyć" - podkreślił szef KPRM.
We wtorek 2 czerwca po godz. 21 doszło do wypadku na drodze krajowej nr 19.
Mowa tu o znaku D-3 (droga jednokierunkowa), który ustawiony jest przed wjazdem na most.
To obrazuje hak nieudolna jest ta władza.
Potrzebujemy wiêcej ¶rodków ochrony osobistej, aby zapewniæ sobie bezpieczeñstwo, nie powinni¶my nara¿aæ te¿ naszych rodzin na ryzyko.
Walczycie o wolność słowa i wypowiedzi a usuwacie ludziom posty?
Od debiutu w Liverpoolu (5 stycznia 2018) van Dijk opuścił tylko dwa mecze ligowe.
Z naszych nieoficjalnych informacji wynika, że utrudnienia potrwać mogą przynajmniej 3 do 5 godzin.
Leon chodzi do niego na zajęcia z rysunku, gdzie dostaje wskazówki techniczne.
Turcja rości sobie prawo do ogromnych połaci wschodniego regionu Morza Śródziemnego i twierdzi, że broni również praw energetycznych oderwanych Turków cypryjskich na podzielonym Cyprze.
Choć pogoda płata nam tego lata figle, sezon kąpielowy w pełni.
W Lublinie zmarł mężczyzna z koronawirusem.
To Unia startuje do play off z pierwszego miejsca, a Falubaz z czwartego.
Zadzwoniła do nas w sobotę, 22 sierpnia chwilę po godzinie 19.00.
To bardzo ciekawa historia!
Nie ma z tego za bardzo wyjścia jakiegoś takiego magicznego – konkluduje.
Byli zamknięci w domach, nie spotykali się z kolegami, nauczycielami i zamykali się w sobie.
Według szacunków, w naturalnym, zdrowym lesie jedna trzecia, jedna czwarta masy drzew powinna być martwa.
Dzięki tej ustawie staniemy się przyjaznym sąsiadem, najlepszym przyjacielem i sojusznikiem, jakiego mogłaby mieć Unia Europejska - przekonywał premier Johnson, rozpoczynając w środę rano debatę nad ustawą.
W końcu punktem wyjścia pierwszego sezonu był kryzys finansowy i spektakularne piramidy, na których miliony straciły oszczędności całego życia.
Pierwsze zdjęcia Domu Autysty w Poznaniu.
Każdy autor wybranej pracy przez jury otrzyma nagrodę w postaci "Zestawu Piłkarskiego" (ze sklepu Lecha Poznań).
Po tym, jak 27 stycznia sejmik Podkarpacia przyjął uchwałę zezwalającą na utworzenie takiego miejsca przy ul. Ciepłowniczej w Rzeszowie, rzeszowscy radni przyjęli uchwałę „na kontrze”.
Testy są wysyłane do Kijowa i ludzie muszą czekać kilka dni na wynik.
"Robert Lewandowski nie bêdzie gra³ w Niemczech"
Ministerstwo Zdrowia poinformowało dziś o 581 nowych zakażeniach koronawirusem.
Pijani kierowcy wpadli podczas minionego weekendu.
Mówił, że wybory prezydenckie będą wyborem "cywilizacyjnym".
W imieniu organizatorów serdecznie zapraszamy wszystkich Państwa do udziału w obu akcjach.
Jego prawdziwą pasją jest jednak jazz.
W wypadku poniósł także śmierć kierownik pociągu osobowego.
Lewandowski nie jest jedynym pi³karzem, który zdecydowa³ siê wspomóc polsk± s³u¿bê zdrowia w walce z pandemi± koronawirusa.
Mężczyzna usłyszał już zarzut kradzieży i przyznał się do jego popełnienia.
Władze niektórych miast wychodzą na przeciw oczekiwaniom właścicieli restauracji, pizzerii i barów.
To dość nieodpowiedzialne zachowanie, zwłaszcza, że kobieta kaszlała.
Gdzie jest miejsce dla chorych, słabych, wykluczonych?
Premiera pierwszego odcinka "Największych polskich katastrof" 19 października o godzinie 21.00 na Discovery Channel.
Nagle dorośli, którzy do tej pory nie spotkali się z tego typu tragedią, a która dotknęła rodziców Basi, uświadomili sobie, że to może stać się także im lub ludziom z ich otoczenia.
Z kolei średnia wartość kredytu frankowego, jaki zaciągnęli reprezentowani ich klienci to 250 tys. zł.
Dwóch stoczniowców zostało zabitych przy bramie numer 2 – tam, gdzie dzisiaj wznosi się pomnik, jedenastu zostało rannych.
DSDiK wówczas przystało na tę propozycję gminy, został wprowadzony aneks do porozumienia.
Według danych Ministerstwa Zdrowia z 17.06.2020 Polsce stwierdzono 30 701 przypadków osób zakażonych koronawirusem.
Według exit poll zmierzą się w niej Andrzej Duda i Rafał Trzaskowski.
Darmowe gigabajty zawsze wykorzystywane są w pierwszej kolejności przed innymi aktywnymi pakietami.
To właśnie w takim kontekście interpretacyjnym łatwiej dostrzec granice tak znanych i uznanych dzieł i koncepcji jak Korzenie totalitaryzmu Hannah Arendt czy uniwersalizujących ujęć Jeffrey’a Alexandra albo Natana Sznaidera, do czego jeszcze wrócę.
Liceum Ogólnokształcące i Specjalny Ośrodek Szkolno - Wychowawczy we Wschowie otrzymały kilkadziesiąt zestawów mebli szkolnych.
Pod koniec października 2008 r. otwarto Galerię Słupsk.
Nie ma czegoś takiego jak ideologia LGBT, są tylko osoby LGBT.
Teraz Bartoszek czy Ojrzyński?
"Wskaźnik przyrostu zakażeń na 10 tysięcy mieszkańców wynosi aż 133. Dla porównania dla Gdańska wynosi on niespełna 40" - czytamy na stronie urzędu miasta.
Ciała pozostałych ofiar leżały rozrzucone wśród szczątków samolotu.
Chciałbym od razu wyjść na boisko, by zmazać plamę.
Nad nowymi regulacjami pracuje już Kancelaria Prezesa Rady Ministrów we współpracy z Ministerstwem Zdrowia.
Próbowały sobie z tym radzić za pomocą poprawy efektywności, automatyzacji, czy godząc się na mniejsze zyski.
Niestety państwo nie ma dla wszystkich posłów hotelu i część posłów jest zmuszona wynajmować.
Rozbudzanie zainteresowań historią i kształtowanie poczucia tożsamości regionalnej to ważne aspekty wychowania.
Czy w lipcu będzie podobnie?
Na targowisku ustawiali się rolnicy z okolicznych wsi.
Zacznie się dopytywać czemu George ma 10 razy więcej.
Krew będą mogły oddać osoby, które zarejestrują się pod numerem telefonu: 600 929 410. Kolejna zbiórka krwi jest przewidziana na 20 czerwca.
Wiadomo jednak, że non stop siedział tam w dniach 6–17 października.
Czy to nie jest logiczne?
Wkrótce miną dwa miesiące od ostatnich meczów w czołowych ligach (i polskiej ekstraklasie).
Do obydwu wypadków doszło w poniedziałek, 27 lipca po godz. 5 rano.
Zrobi to niezwłocznie po zakończeniu przerwy".
W katalogach królują włosy krótsze, ale bardzo kobiece – pofalowane i wystylizowane.
O problematycznym łuku drogi na ul. Krakowskiej, na którym co rusz dochodzi do wypadków i kolizji pisałam na prośbę mieszkańców okolicznych bloków już wielokrotnie.
Teraz śmieszne, wtedy zabolałoPosłowie PO obronili Kamińskiego.
Bohaterem spotkania był Szymon Kobusiński, który strzelił 3 bramki.
Kandydaci powinni być gotowi do częstych podróży - poinformowała agencja w ogłoszeniu rekrutacyjnym opublikowanym na swojej stronie internetowej.
Kolejny konkurs PK w Engelbergu zaplanowano na poniedziałek, 28 grudnia.
Zaprzyjaźniony pracownik recepcji wspominał później, że sąsiedzi dopytywali o adres, pod którym przeprowadzano testy.
Powinna siê cieszyæ, ¿e da³ jej kilka miesiêcy na wyprowadzkê, bo móg³ j± od razu po rozstaniu wyrzuciæ na bruk.
Liczyli, że uda się określić pochodzenie biogeograficzne matki oraz jej profil genetyczny m.in. takie szczegóły jak kolor oczu, kolor włosów, karnacja.
Następnie w niedzielę zostali przebadani pracownicy ośrodka w mobilnym punkcie wymazów, który był w Piszczacu.
Trzej francuscy policjanci zostali oskarżeni o nieumyślne spowodowanie śmierci Cedrica Chouviata - dostawcy zatrzymanego podczas jazdy na skuterze niedaleko wieży Eiffla.
Z apelem do ministra zdrowia wystąpiła w środę w "Tak jest" w TVN24 pielęgniarka w szpitalu zakaźnym w Warszawie Beata Szyszkowska-Suchta.
Sprawdź jak wyglądały te miejsca w 2012/2013 roku i porównaj z tym jak wyglądają teraz.
Opowiedział nam, gdzie mógł się zarazić koronawirusem, jakie ma objawy i jak działają nasze służby w praktyce, gdy zgłasza się do nich pacjent z podejrzeniem zachorowania.
Ale nie każda decyzja podjęta przez Arnaulta była udana.
Dziwnym trafem pierwsze info wypuścili tego samego dnia kiedy ruszył proces montowania referendum.
Z kolei podczas trwającego Turnieju Mistrzów w Londynie Djoković wezwał do kolejnych radykalnych posunięć.
Czudali przez okna by sprawdzirodku.
O pieniądze od 1 kwietnia może wnioskować każda gmina.
Po zaparkowaniu na dedykowanym miejscu parkingowym przed placówkami pracownik wstawi zakupy klienta wprost do jego bagażnika.
Dobrze wykonaną podróbką prawa jazdy wylegitymował się 31-letni mężczyzna zatrzymany do kontroli przez policjantów z przemyskiej drogówki.
Kto pamięta stadion Ruchu Radzionków?
Marna ta Twoja „pociecha”choć zdaje sobie sprawę, że grunt to dobre samopoczucie.
Spacery odbywamy tylko w grupie osób, które mieszkają w jednym mieszkaniu.
Do tego grona dołączył Lidzbarski Dom Kultury.
Potrzebne są oszczędności, ale takie, które nie uderzą w osoby najbardziej potrzebujące - zaznacza Barbara Nowak.
Jak można jednemu oddać podatek, a drugiemu zabrać bezprawnie.
Najnowsze przepisy ważne dla każdego kierowcy.
Czy to jest fabuła disnejowskiego widowiska "Cruella"?
Tak bardzo zaufał matce Bożej i przez jego wstawiennictwo prosimy o oddalenie pandemii koronawirusa.
Zdaniem mieszkańców Śląska, nie powinno jednak do nich dojść.
Na ogrodzeniu pojawiły się tabliczki, że dom jest przeznaczony do rozbiórki.
Lekarze zastosowali wobec premiera profilaktyczne środki ostrożności i zalecili aby kontynuował pracę z domu, monitorując przy tym swój stan.
Po maturze uzyskanej w Technikum Hutniczym w Stalowej Woli, zaczął pracować jako technolog w Hucie Stalowa Wola.
Arcyważne spotkanie w Kielcach wygrała KS Wiązownica.
"Przys³owiowy nó¿ nadal by³ mi wbijany w plecy"
Policjanci z rzeszowskiej grupy SPEED patrolowali w czwartek odcinek drogi wojewódzkiej nr 835 w miejscowości Gniewczyna Tryniecka (woj. podkarpackie).
⬆ Ludzie w maskach ochronnych chodzą po wyjątkowo niezatłoczonej galerii Vittorio Emanuele w Mediolanie, w północnych Włoszech.
Gdzie obejrzeć mszę świętą?
To, że ciągle nie możemy stanąć w prawdzie” – powiedziała Gosiewska.
Gdy myśl jest zła, wstaje i kładzie się jeszcze raz.
Jeszcze przed ich przybyciem ewakuowało się 26 osób.
Podkreślił, że zasada gwarantuje, że "jako wspólnota, świadomi tragicznych konsekwencji takiego działania, nigdy więcej nie dopuścimy do wykluczenia osób lub całych grup społecznych ze względu na ich cechy".
Po każdym wypadku z udziałem pieszego w Zawierciu rozpoczyna się dyskusja na temat bezpieczeństwa na drogach.
Z powodu pandemii koronawirusa UEFA podjê³a decyzjê o prze³o¿eniu Euro 2020 na przysz³y rok.
Każdego jednak proszę, żeby zaproszenie do projektu przekazywał dalej.
Poza konsekwencjami zdrowotnymi, jeszcze większe skutki może mieć dla kieszeni Polaków.
Podczas ujęć śmierci Kościejnego ułożono Mariana Dziędziela na matach grzewczych, otulono kocem elektrycznym i dopiero wtedy przysypano śniegiem.
Po to, żeby decyzje były podejmowane nie w bieżący sposób zarządzania partią, ale taki strategiczny, polityczny.
Niemal puste cerkwie, wierni w maseczkach w niedzielę wielkanocną.
Niech ten Śmingusowy zwyczaj przyniesie Ci zdrowie!
Sanepid z kolei przeszedł na tryb dwuzmianowy i pracuje od 7 do 21. Jak mówili na briefingu przedstawiciele miasta, nie nadąża z nakładaniem kwarantanny na zakażonych mieszkańców ani z podawaniem aktualnych danych o liczbie chorych.
Inaczej gwiazdor raczej nie mógłby zagrać w reklamie Toyoty, która potem została zabroniona w Malezji.
W związku z sytuacją epidemiologiczną, w Szpitalu Miejskim w Toruniu do odwołania nie działają oddziały: chirurgii ogólnej i onkologicznej, urologii ogólnej i onkologicznej, hematologii i dzienny hematologii.
Kilka miesięcy temu usługa eFaktoringu NFG stała się dostępna w bankowości elektronicznej Mini Firma dla klientów firmowych Santander Bank Polska.
Tam usłyszeliśmy, że zdjęcie jest autentyczne - informuje tvn24.pl Anna Leder z łódzkiego oddziału Narodowego Funduszu Zdrowia.
Ale to, co zrobiła “Warszawska Gazeta”, przechodzi najśmielsze wyobrażenia.
Wykonawcą prac było Świdnickie Przedsiębiorstwo Dróg i Mostów.
Znów ton rocznicowy, smutny, a zarazem podniosły.
Mamy 6 526 nowych przypadków zakażenia koronawirusem, potwierdzonych pozytywnym wynikiem testów laboratoryjnych.
Za wspomniany występek z art. 194 kodeksu karnego, dotyczący ograniczania praw z uwagi na przynależność wyznaniową, grozi grzywna, kara ograniczenia wolności albo pozbawienia wolności do dwóch lat.
Stany zaangażowały się w wojnę po zatopieniu 7 maja 1915 roku u wybrzeży Wielkiej Brytanii statku pasażerskiego Lusitania przez niemiecką łódź podwodną, mimo że Niemcy gwarantowali USA brak wszelkiej agresji jako państwu niezaangażowanemu w konfilikt.
Później poinformował, że usłyszała ona zarzut naruszenia nietykalności cielesnej funkcjonariusza i po przeprowadzonych czynnościach została zwolniona do domu.
Ponoc pozostala 7-ka cwiercfinalistek tez to (furore) zreszta robi.
W ten sposób aktywnie uczestniczy się w codziennym życiu swoich klientów, jednocześnie wstępując w roli pasjonata i eksperta.
Ministerstwo Zdrowia poinformowało o 212 nowych przypadkach zachorowań w Polsce.
W jaki inny sposób można jeszcze rozliczyć PIT?
Trzy z pojazdów pracują w zestawach ze specjalistycznymi przyczepami.
Od początku pandemii w woj. lubelskim potwierdzono zakażeń koronawirusem.
I żeby malowanie stało się moim głównym zajęciem.
Z tak± presj± móg³by sobie poradziæ np. - stwierdzi³ Wright-Phillips, który dla City rozegra³ niemal 300 spotkañ.
Ja się dowiedziałam dopiero w ostatnich kilku dniach, że nie wolno nam opuszczać prowincji, w której obecnie przebywamy i nie zalecane jest też opuszczanie miasta dla obcokrajowców - przekazała.
Według zapowiedzi premiera wszystkie regiony powinny za dwa tygodnie stać się żółtymi strefami niskiego ryzyka.
Litewski prezydent podziękował też krajom sojuszniczym NATO, które rozlokowały na Litwie swoje oddziały wojskowe i zapewniają nieprzerwaną realizację działań patrolowania przestrzeni powietrznej nad krajami bałtyckimi w obecnym, trudnym okresie.
Później gadają ze ten co dzwonił to podpalił.
Powstaje nowa wersja "Ucieczki Logana"
Na razie brak jakiejkolwiek informacji odnośnie startu nowego sezonu.
Zamknięte instytucje kultury.
Że błagał Boga żeby mu pomógł a ten nic nie zrobił!
Bardzo możliwe są dodatkowe okienka transferowe.
System nie wytrzymał jednak dużego zainteresowania.
Tezy na furgonetkach pro-życie są absurdalne z logicznego punktu widzenia, bez żadnego podparcia w nauce, a nawet im zaprzeczają.
Z okazji Świąt Wielkanocnych nie daje się prezentów, ale można za to wysłać najbliższym piękne życzenia.
KMIS zbadał również opinię Ukraińców w sprawie języka, w jakim powinno się obsługiwać klientów w restauracjach na Ukrainie.
Jednak każda wizyta kontrolna, badania to ogromny stres dla niego i najbliższych - pisali o nim przedstawiciele fundacji, której był podopiecznym.
Na swojej stronie internetowej napisał, że zwróci się do Komendanta Głównego Policji o zbadanie, czy zniszczenie macew było motywowane antysemityzmem.
Odpowiedział, że „jakiś mandat jest możliwy do otrzymania zgodnie z obowiązującymi przepisami”.
Flapperki (chłopczyce) ery jazzu przeminęły jak każda subkultura.
Z każdym trzeba normalnie rozmawiać, bez wyjątków.
Ulubionym zajęciem stulatki była praca w ogrodzie oraz przebywanie na łonie natury.
Senatorowie chcą także, aby za ten rok szpitale otrzymały wyższe ryczałty i nie zwracały ich w przypadku niewykonania wszystkich planowanych świadczeń.
Pacjentka pochodziła z powiatu kutnowskiego.
Dorota Kazberuk dodaje też, że intubacja za pomocą respiratora mobilnego jest nieinwazyjna.
Nie zaleca się także spożywania bardzo pikantnych dań, ponieważ zawierają one kapsaicynę.
Najkrócej mówiąc, obraz nędzy i rozpaczy.
"Uważamy, że na tych uśpionych od dawna kontach znajdują się pieniądze skradzione żydowskim ofiarom na mocy ustaw norymberskich o aryzacji żydowskiego mienia" - czytamy w oświadczeniu Centrum.
Szwied powiedział, że "trwają aktywne działania w celu ustalenia tożsamości uczestników i organizatorów protestów".
Pisarz spocznie na Cmentarzu Komunalnym w Kielcach.
Na koniec września br. 20 banków (9 komercyjnych i 11 spółdzielczych) wykazało łączną stratę w wysokości 1,1 mld zł.
Od początku wdrożenia badań w kierunku koronawirusa SARS-CoV-2 w laboratorium Wojewódzkiej Stacji Sanitarno-Epidemiologicznej wykonano 5688 testów.
Na koniec władze WIM zaznaczają, że zbiórka odbyła się bez porozumienia z dyrekcją szpitala, jednak "jak każda tego rodzaju inicjatywa zasługuje na uznanie".
Na miejscu są m.in. pielęgniarki, które będą się opiekować pacjentami - mówi nam jeden z mieszkańców Ozimka, który dobrze zna realia szpitala.
A jak było w Finlandii?
Pobawiła się z małą.
Szczecineckie parafie przekładają Pierwsze Komunie Święte z maja i czerwca na jesień.
Niepokonani na wyjazdach, goście z Niecieczy przyjechali do Olsztyna jak po swoje i już po pół godzinie gry zwycięstwo praktycznie mieli w kieszeni.
Personel medyczny w ka¿dym z naszych oddzia³ów jest przygotowany na przyjêcie pacjentów zaka¿onych SARS-CoV-2.
W kwietniu 2017 r. Sąd Apelacyjny w Warszawie podtrzymał orzeczenie I instancji skazujące go na półtora roku więzienia w zawieszeniu na trzy lata za nieprawidłowości przy ochronie wizyt Donalda Tuska i Lecha Kaczyńskiego w Katyniu 7 i 10 kwietnia 2010 r.
Śląscy widzowie pamiętają ją m.in. z roli Pytlokowej w "Sobocie w Bytkowie" czy serialu "Blisko, coraz bliżej".
Odkryte pływalnie czekają na decyzję o otwarciu.
Jak podkreśliła rzeczniczka prasowa wojewody Ewa Filipowicz, urządzenia do dezynfekcji karetek pogotowie otrzymało od Urzędu Marszałkowskiego.
Co z pozostałymi niszami?
Dawid Kubacki na normalnej skoczni powtórzył wynik z soboty – był trzeci.
Pracownia ma popularyzować wiedzę, innowację, rozwój oraz nowoczesne technologie.
Powinniśmy robić wszystko, żeby on się rozprzestrzeniał jak najwolniej, po to, by uchronić osoby, które są najbardziej wrażliwe - podkreślał były szef sanepidu.
Jeden nawet w sytuacji pandemii nie mógł powstrzymać się od robienia szemranych interesów.
Co do zakresu obowiązków, to na podstawie regulaminu organizacyjnego i upoważnień, nie widzę problemu żebyśmy na takie pytanie odpowiedzieli, m.in. w formie pisemnej, na interpelację.
Ten sposób głosowania gwarantuje prawa obywatelskie: powszechność, tajność głosowania - mówił prezydent Andrzej Duda w Polsat News.
Coraz więcej ciosów lądowało na głowie byłego mistrza.
Przejazd udało się udrożnić dopiero ok. godz. 8 pracownikom ZDiK oraz Przedsiebiorstwa Usług Komunalnych, którzy ręcznie uruchomili pompy (te powinny były włączyć się automatycznie) i tym samym wyręczyli kolejarzy.
Tego w Łodzi jeszcze nie było.
Grecja i Cypr podpisały umowy dotyczące granic morskich z Egiptem.
Urodzony asystent, któremu próby samodzielnego prowadzenia drużyn udawały się dotychczas średnio.
Warunkiem skorzystania z programu jest wypełnienie podczas hospitalizacji formularza oświadczenia, w którym pacjentka wyraża zgodę na udział w pilotażu.
Nie może jednak zapomnieć o Arkadiuszu Piechu, najlepszym zawodniku Odry, który swoim doświadczeniem i umiejętnościami może obrońcom sporo napsuć krwi.
Największa grupa Polaków – stanowiąca 43% badanych – przyjmuje postawę „Stay calm, carry on/Zachowaj spokój i kontynuuj”, czyli zachowuje spokój i stara się funkcjonować jak dotychczas.
Niestety, Polska nie jest już więcej skonsolidowaną demokracją wedle raportu Freedom House, opartego na raporcie napisanym przeze mnie i Miłosza Wiatrowskiego.
Z kolei sama miała sprzedawać je rządowi za średnią cenę ok. 128 zł za test.
Będziesz się śmiał jak umrzesz wtedy Ci się oczy otworzą!
"Jednocześnie spółka zapewnia, że na bieżąco podejmuje działania związane z realizacją wieloletniej strategii inwestycyjnej, zapewnieniem bezpieczeństwa funkcjonowania kopalń i zabezpieczeniem środków na niezbędne inwestycje.
Aby zapłacić bonem turystycznym 500 plus za nocleg czy imprezę turystyczną, trzeba podać specjalny numer firmie czy osobie przyjmującej płatność za tę usługę.
Andrzej Izdebski w rozmowie z tvn24.pl stwierdził, że dostarczył brakujące końcówki przewodu tlenowego i wszystko działa normalnie, zapewnia też, że nie brakuje gwarancji, instrukcji oraz innych dokumentów.
Jak się okazało, kierujący był pod wpływem alkoholu i środków odurzających.
Słoneczna i bezdeszczowa będzie za to niedziela.
Sam jako facet sprzątam mieszkanie w którym mieszkam.
W Tajlandii sepak takraw nie jest zarezerwowany tylko dla dzieciaków czy nastolatków.
Wygrali pierwszy milion w wieku kilkunastu lat!
Oficjalnego zawiadomienia o popełnieniu przestępstwa nie złożyli również jej rodzice.
Ponownie będziemy podejmowali próby uregulowania statusu prawnego, między innymi stwierdzenia zasiedzenia działki stanowiącej część gminnej drogi przechodzącej przez teren ośrodka oraz gruntów nad jeziorem – przekazał Kunert.
A pan albo Rafał Trzaskowski pytaliście, czy możecie wykorzystać piosenkę Hołdysa, czy po prostu sobie ją pożyczyliście?
Gala zakończyła się dużym sukcesem filmu "".
Turcja otwiera granice dla uchodźców.
Opu¶ci³ ju¿ 60 meczów!
Jego zdaniem katastrofy klimatycznej nie można już zatrzymać.
Gdyby autorzy przełożonej na ponad 300 języków i dialektów „Cichej nocy" żyli w naszych czasach, zbieraliby milionowe tantiemy!
Baza aktualizowana jest dwa razy dziennie.
A nasze pytania skierowane do Arrivy pozostają bez odpowiedzi.
Czy ten emeryt to przeżył?
Twierdzi, że dzięki tym pieniądzom Polska dokonała „skoku cywilizacyjnego”.
I to tych co nie dostają emerytur i 500 plus.
Mieszkaniec pobliskiej Niedrzwicy Dużej miał kontakt z synem, który przebywał we Włoszech na imprezie sportowej.
Złoty radził sobie gorzej również od walut regionu, co można powiązać z jego wcześniejszą relatywną odpornością, faktem wysokiej płynności oraz niespodziewaną podwyżką stóp procentowych na Węgrzech, która pomogła forintowi.
Decyzja ta jest uzależniona od pełnego wywiązania się ze zobowiązań” – napisano także.
A to wszystko z trybun obserwował jego dumny tata Edward.
Należą do niej tulipany niskie - od 20 cm wysokości - do bardzo wysokich, nawet do 60 cm.
Sześć nowych zakażeń koronawirusem w województwie podlaskim.
Djokoviæ mia³by nawet pomóc w zakoñczeniu niepodleg³o¶ci Kosowa.
Zginęło dwóch pacjentów, a 75 chorych zakażonych koronawirusem ewakuowano.
Jeden z magazynów tokijskich mówi, że Kim Dzong Un jest w stanie wegetatywnym, natomiast hongkońska stacja telewizyjna HKSTV podała, że wódz nie żyje.
Według Morrisa, wszelkie restrykcje stosowane przez parę tygodni nie wystarczą, aby pokonać wirusa.
Przechodzi w stan spoczynku, "by pozostać wiernym poglądom"
Zresztą, tak samo było przez kolejne dni, aż do 5 kwietnia 2013.
Telewizyjni "" jednocześnie angażują emocje widzów i potrafią zdobyć się na dogłębną psychologiczną i społeczną analizę.
Dane z wtorku jakie podała telewizja TVN24 mówią o 542 takich osobach.
Pierwszym żołnierzem z dowództwa Wielonarodowej Dywizji NATO Północny - Wschód w Elblągu, u którego wykryto koronawirusa, jest Brytyjczyk.
Ogłoszenie wyników konkursu na Najlepszą Przestrzeń Publiczną 2020 zaplanowano jesienią w trakcie obchodów Śląskich Dni Architektury.
Potrzebne jest wspólne spojrzenie na różne sprawy.
Z tym spektaklem na podstawie dramatu Karola Wojtyły aktorzy z Łukowej wyruszą w trasę w październiku.
Organizatorzy zaplanowali łącznie 6 castingów na terenie województwa Dolnośląskiego.
Wartość nominalna wierzytelności nabytych przez Grupę Kruk w II kw. wyniosła 187 mln zł i była niższa o 90% w skali roku.
Był też Boeing 757 w konfiguracji Cargo i Boeing 767.
Kryspinów sprzed lat.
Jawne złodziejstwo państwowego ministra czy przyozdabianie pomników?
Następnie przestudiował nagranie telewizyjne i dodał: "Nie ma wątpliwości, że wyrażenie jest wyraźnie widoczne i słyszalne".
"Uczymy się lekcji, aby ta nowa normalność była lepszym Nowym Jorkiem"
Aktualny poziom cen paliw na stacjach na dzień 30 kwietnia 2020 r.: benzyna bezołowiowa 95 – 3,94 zł/l, bezołowiowa 98 – 4,27 zł/l, olej napędowy– 4,05 zł/l i autogaz 1,74 zł/l.
Minęło już sześć tygodni, od kiedy żłobki, przedszkola oraz szkoły zostały zamknięte.
Burmistrz Brzegu Dolnego Paweł Pirek wyjaśnia w nim powody zawieszenia oddziałów PCM-u w budynku szpitala w Brzegu Dolnym.
Ta największa, jedna z najładniejszych w naszym regionie, to plaża Ośrodka Wypoczynkowego „Relaks”.
Tylko że ta Holandia ma siedmiu-ośmiu zawodników, którzy grają w najlepszych klubach na świecie.
Oznacza to, że nadrabiana jest luka między wykonaniem budżetu państwa a harmonogramem, podsumowano w materiale.
Dlaczego wiêc US Open tak przera¿a tenisistów?
Pierwszy gwizdek w środowym spotkaniu na radzyńskim stadionie zaplanowano na godzinę 18.
Jak się również okazało mężczyzna nie miał prawa kierować samochodem, ponieważ nie posiada wymaganych uprawnień.
Straty spowodowane przez pierwszy pożar oszacowano na około 20 tysięcy złotych, przez drugi - na pół miliona złotych.
O nikim takim, kto odważyłby się przyjąć klientkę w salonie „na zakazie” pani Kasia nie słyszała.
Tuż po konkursie w norweskich mediach rozgorzała również dyskusja o notach sędziowskich dla Linvdika.
Moderna spodziewa się mieć 20 milionów dawek do końca 2020, przeznaczonych na rynek amerykański, a Pfizer ok. 50 milionów dla całego świata.
Rektor UWM przyznał, że jest zadowolony z przebiegu tej niestandardowej formuły, a tym, co wzbudza jego obawy, jest raczej weryfikacja efektów uczenia się.
Sprawa tygodnika “Głos” wzbudziła ogromne oburzenie na świecie.
Łódzkie Podwórka znajdziecie też na facebooku.
Jednak dzięki tym zdjęciom poczujecie się jak ptaki!
Ciągle to samo, w oklepany, rutynowy sposób.
Również SPSK4 przy Jaczewskiego prosi o darowizny finansowe.
W ocenie Morawieckiego w senackich pracach nad ustawą dochodzi do "niepotrzebnej zwłoki".
W całej historii pomiarów (prowadzonej od 1918 roku) jeszcze nigdy nie było tylu zachorowań.
Prezydentowi Trumpowi zbyt długo zajęło zorientowanie się, jak wielkiej skali pandemia jest wyzwaniem, ale teraz już amerykańskie instytucje zbierają się w sobie.
W całym roku jest tylko siedem niedziel handlowych i tak będzie w kolejnych latach.
Czy ten Dyrektor to nie ma serca.
Dodatek za gotować bojową jest niezależny od stopnia wojskowego i jest wypłacany za służbę rotacyjną ochotnika w wymiarze co najmniej dwóch dni (np. szkoleniowych) w miesiącu.
Zacznijcie siê po prostu szanowaæ.
Nie oznacza to, że nasze osobiste postawy się nie liczą.
Dalej M. Woźniak zaznaczał, że odwołanie jego współpracowniczki jest konieczne, ponieważ "należy usprawnić nadzór i zwiększyć efektywność urzędu marszałkowskiego i podległych jednostek, poprawić stan relacji międzyludzkich wewnątrz i na zewnątrz urzędu".
Więcej niż rok wcześniej odnotowano zgłoszeń dotyczących złośliwego oprogramowania.
W ramach misji w Iraku polska armia w 2003 r. objęła dowództwo Wielonarodowej Dywizji Centrum-Południe i przejęła odpowiedzialność nad pięcioma prowincjami: Babil, Wasit, An Nadżaf, Al Kadisija i Karbala.
Tak wynika z badania „Filantropia w CEE 2020”, zrealizowanego przez Kantar na zlecenie Social Impact Alliance for Central & Eastern Europe.
Gdy kampania Hardinga chyliła się ku upadkowi, na wiecu w Bostonie powiedział coś, co przesądziło potem o jego zwycięstwie: "Ameryka nie potrzebuje teraz bohaterskich czynów, a zagojenia ran, nie rewolucji, a normalności".
Stąd niedoszacowanie liczby zakażeń konkretnymi typami wirusa grypy.
Jedną z kluczowych informacji, które przekazano podczas konferencji prasowej, była ta mówiąca o wprowadzeniu obowiązku zasłaniania ust i nosa.
Druga połowa zaczęła się od ataku Stomilu - olsztynianie wymienili kilkanaście podań, ale żadne nie przybliżyło ich do celu, w efekcie piłka znalazła się w rękach Pawełka.
Sektory IT i biurowy odnotowały stabilny wzrost w ujęciu wartościowym o 15% w marcu i 15% w kwietniu 2020 roku.
Strażacy jechali do pożaru, zderzyli się z samochodem osobowym.
Wcześniej trzeba jednak zawrzeć ze związkami zawodowymi działającymi w firmie, radą pracowniczą lub specjalnie w tym celu powołaną grupą pracowników porozumienie.
Dla mizantropów ze specyficznym poczuciem humoru.
Zniżki obejmują np. przejazdy kolejowe, niższe opłaty paszportowe, a także zakup żywności, książek, kosmetyków, ubrań, obuwia czy paliwa.
Łącznie zarobiły w kinach na całym świecie ponad półtora miliarda dolarów.
Fani pary przypuszczają również, że Iwona i Gerard spędzili wspólnie urlop w Egipcie.
Przyczyn tego stanu jest wiele, uważa Rafał Szczepański, wiceprezes zarządu BBI Development SA, który inwestuje na Warmii.
Od kilku lat intensywnie ewangelizuje za pomocą swojego kanału na YouTube „Langusta na palmie”.
Zjedzone wraz z owocem mogą wywołać rozstrój żołądka, nudności, wymioty czy biegunkę.
Płoną nie tylko kościoły ale płonie historia i zabytki Europy.
Należy jednak pamiętać, że mają charakter wyłącznie orientacyjny.
W Polsce dopiero pojawiają się osoby, które mogą być dawcami - dodaje Lipińska.
Mimo pewnych potknięć, które można wybaczyć debiutantowi, seans "" to doświadczenie autentycznie przejmujące i dalekie od konfrontacji z kontrowersyjnymi obrazami środowisk z marginesu.
Rząd przypomina o podstawowych zasadach bezpieczeństwa: zasłanianiu nosa i ust, dystansie społecznym i dezynfekcji rąk.
Lista powiatów, w których wracają obostrzenia związana jest z dynamiką wzrostów zachorowań.
Prace wyróżnionych stworzą wyjątkowy album.
W czasie kwarantanny rolnikowi nie wolno opuszczać terenu własnego gospodarstwa.
Cieszę się, że to się szybko toczy i będzie szybko wyjaśnione - mówił w "Jeden na jeden" w TVN24 minister zdrowia Łukasz Szumowski, odnosząc się do prokuratorskiego śledztwa w sprawie zakupu przez resort respiratorów i maseczek.
Prawda jest taka, ¿e szybko straci³em wielk± motywacjê do skoków, ¿e sporo b³êdów pope³ni³em.
Nigdy nie należał do PZPR ani żadnej prokomunistycznej organizacji.
Bylem młodym chłopakiem To była rzecz, której nie można zapomnieć.
Gdy na miejsce przyjechali ratownicy, mężczyzna nie miał wyczuwalnego pulsu.
Prezydent tłumaczył, ale niewiele z tego można było zrozumieć.
Ze "Starości aksolotla" scenarzyści zaczerpnęli jednak wyłącznie koncept błyskawicznego unicestwienia ludzkości, a także anegdotę o samolocie okrążającym Ziemię po zaciemnionej stronie.
Wołowscy policjanci poszukują mężczyzny podejrzewanego o pobicie, do którego doszło 10 maja 2019 r., około godz. 23.30 w Wołowie.
O powstaniu marki oraz jej filozofii opowiada nam Aleksander Przetakiewicz, prezes La Mania i La Mania Home.
Wiemy wyłącznie, że 30 proc. zakażeń w Polsce związanych jest z działalnością szpitali.
W środowisku dziennikarskim nazywany był "Maszczem", a przez młodych dziennikarzy - "Tatą".
Czy zdjęcia Bułhaka, Czechowicza, Fleury’ego mogą inspirować człowieka XXI w.?
Ujednolicenie polskiego brzmienia wybranych form modlitewnych, publikowanych w różnych źródłach, ma na celu korektę zauważonych rozbieżności i niedogodności oraz wprowadzenie ładu na forum wydawnictw katolickich, także w Internecie.
Pracując na planie, mówił: - Ta historia jest bardzo bolesna, bardzo konieczna i to jest duża odpowiedzialność, bo to nie jest fikcja.
Jeżeli ma takie dolegliwości i NIE BYŁ w Chinach, najpewniej ma grypę.
Koncert odbędzie się 8 sierpnia w Żywcu.
Tego dnia obowiązuje także post ścisły.
Takich transferów w Ekstraklasie jeszcze nie by³o.
W pomieszczeniach lewego skrzydła budynku tynk zbity jest do cegieł, w prawym skrzydle natomiast tynk sypie się ze ścian.
Bêdzie tak¿e je¼dzi³ w niemieckiej serii DTM.
To trochę zmniejszyło kolejki przed sklepami.
Dlaczego młodzi tak często zarażają się groźnym wirusem?
Nominacja raczej nie zaskakuje.
Miedzianka nadal nie może odnaleźć swojego rytmu i często gubi punkty.
Centrum Zarządzania Kryzysowego wydało ostrzeżenie hydrologiczne dla 5 województw, w tym dla województwa lubuskiego.
Uwaga, trzeba to zrobić nie później niż w terminie od uprawomocnienia się mandatu (czyli od dnia przyjęcia mandatu)" - czytamy.
Przed tygodniem zaczęła narzekać na nasilający się ból pleców.
Jednak w odróżnieniu od innych regionów kraju, podlaskie placówki nie przechodziły w całości na kształcenie na odległość.
Prawdopodobnie wtedy przy ul. Jurowieckiej stanął duży, ceglany dom.
Leśnicy apelują też o niepalenie zniczy.
W ten sposób szpital zadbał o ich dodatkowe bezpieczeństwo.
Jaka będzie po koronawirusie społeczność w której żyję, pracuję, działam?
Wywołuje on rozmaite choroby układu oddechowego.
Wizyta trwała zaskakująco krótko, córka usłyszała, że choć dziecko tak strasznie oddychało, to dostało tylko zastrzyk.
Według gazety, kiedy uruchomiono specjalne procedury, wymagane w związku z chińskim wirusem, było już za późno.
Do redakcji „GL” zgłosiły się w ostatnim czasie dwie osoby, które miały pewne problematyczne sytuacje związane z wizytą w Szpitalu Uniwersyteckim.
Epidemia pokazała, że w trudnym czasie nie wszystkie firmy padają - mówi prof. Zbigniew Pastuszak, dyrektor Instytutu Nauk o Zarządzaniu i Jakości UMCS.
Chcemy, aby dzieci mogły bezpiecznie wrócić do szkół.
Most w Stobnicy nie zostanie zniszczony, by nakręcić "Mission: Impossible 7".
Enea przegrała proces w sprawie elektrowni w Ostrołęce.
Leo Messi porozumia³ siê z Manchesterem City w sprawie indywidualnego kontraktu - donosz± angielskie media.
Z powodu epidemii wierni nie przychodzą do kościołów na msze.
Wrócił po kilku minutach, po czym powiedział że udzieli mi informacji.
Pleszew: Energia prosto z nieba.
Rozgłośnie WDR, NDR i dziennik "Sueddeutsche Zeitung" poinformowały, że kilku podejrzanych próbowało poprzez BdB wpływać na niemieckie ustawodawstwo, by kontynuować przeprowadzanie transakcji cum-ex.
Procesowo nic się w tej sprawie dalej nie wydarzyło.
"Nie wiedziałam, czy to piekło, czy dom wariatów"
Program ma wesprzeć polską gospodarkę, więc przysługiwałby wyłączenie na wakacje w kraju.
Statystycznie na kuli ziemskiej najwięcej ludzi uśmierca … grypa (jej powikłania).
Były to czasy wielkich przemian w świecie, w którym zmagały się dwie potęgi: nienawiść i miłość.
Kartony z pudełkami życia na śmietniku leżały co najmniej trzy dni.
Chodzi m.in. o dodatkowe wsparcie dla Funduszu Dróg Samorządowych, dofinansowanie Polskich Linii Kolejowych oraz budowę i modernizację przystanków kolejowych.
Burza przeszła nad Wielkopolską w nocy z 1 na 2 lipca.
Wilfredo Leon w jednym klubie z selekcjonerem reprezentacji Polski.
Dlatego też pracujemy nad tym, by jak najlepiej odpowiedzieć na potrzeby samorządów.
Podczas piątkowej wizyty w Zwoleniu (w województwie mazowieckim) prezydent Andrzej Duda mówił o sytuacji związanej z wprowadzanymi przez Prawo i Sprawiedliwość zmianami w sądownictwie.
Jak będziecie niegrzeczni, to minister Szumowski dokręci śrubę, a na jesieni zrobią z premierem kolejny super-lockdown i wyślą policję, żeby ścigała rowerzystów oraz wlepiała mandaty rodzicom, którzy wyszli z dziećmi na podwórko.
Trafią do jednego z warszawskich szpitali.
Dzień Tradycji Rzeczpospolitej, to organizowane przez lokalnych pasjonatów historii rodzinne festyny historyczne, pod rozpoznawalną już marką.
Ogólnopolskie uroczystości dożynkowe połączone są z odpustem w pólkowskim Sanktuarium, które jest wyjątkowe ze względu na architekturę, ale też słynący z cudów obraz Matki Boskiej.
Porownywac zakazenie koronawirusem do innych chorob niegrypopochodnych uwazam za idiotyzm.
Szkoleniowiec Zielonych pokusił się także o przewidywania odnośnie sobotniego spotkania.
Nad jeziorem Czaple Małe w okolicach Drawska Pomorskiego powstaje betonowy parking.
Tu właśnie spodziewałem się wygranej.
Choæ trofeum to od 1992 roku Bayern Monachium wznosi³ tylko dwa razy, jest w czo³ówce beneficjentów.
Koncert Kiss w Polsce 12 czerwca 2021 roku!
I może wszystko rozeszłoby się po kościach, gdyby nie interwencja Podkarpackiego Stowarzyszenia Miłośników Komunikacji, który o nowym rozkładzie dowiedział się z… tabliczki na przystanku.
Nasz plan zakłada, że na pierwszy większy turniej przeznaczymy nie więcej niż 100 tys. dolarów.
Spodziewają się, że najgorsze dopiero przed nimi.
Dowódca w pewnej chwili przyjął kolegę i zrobił go swoim zastępcą, bo dobrze się znali z czasów okupacji, a nie wiedział, że ten kolega w międzyczasie „sprzedał duszę” – tak to określaliśmy.
Stronnictwo kanclerza Kurza zwyciężyło w ubiegłorocznych wyborach parlamentarnych uzyskując ponad 31 proc. głosów, ale ponownie było to zbyt mało by samodzielnie rządzić.
Grarantanna to inicjatywa resortu cyfryzacji, która ma zachęcić młodzież do pozostania w domach w trakcie kwarantanny.
Drugim najistotniejszym czynnikiem jest wzrost wartości odpisów na niespłacone w terminie należności” – czytamy w raporcie.
A może chcemy się oszukiwać, że wszystkie kobiety są mądre, zaradne i nie piszą głupot?
Jak mówią „mamy jeszcze inne uprawy i oliwne drzewa, ale z powodu konfiskaty nie możemy przy nich pracować”.
W naszym regionie mamy 13 nowych przypadków zakażeń w woj. lubelskim - to dane z ostatniej doby.
"Liczę na to, że zwycięży rozsądek i troska o interes Polski.
Oczywiście że Szumowski nie jest idiotą, ale jako oddany urzędnik syjonistycznego okupanta, gorliwie wykonuje jego rozkazy.
W maju: 21 wypadków, 5 ofiar i 24 rannych, a także 215 nietrzeźwych kierowców.
Ale też na pewno zbyt późno wprowadzone zostały zakazy w kontaktowaniu się.
Dlaczego nasz Maksiu umarł?
W piątek (17 lipca) sąd oddalił zażalenie zarządu Fabryki Biznesu na ogłoszenie upadłości tej spółki.
Natomiast odradzam podróże, aby spotkać się na drugim końcu Polski z ciocią, no chyba że musimy jej przywieźć żywność lub leki.
Trafi ona teraz na biurko Andrzeja Dudy.
W styczniu 2018 r. w Londynie zaginê³a Renata Dorota Paluch.
W pewnym momencie Maradona z Diazem zaczêli wymieniaæ podania miêdzy sob± i mijali nas jak paliki.
Na takie bandyckie napady nie są przygotowani.
Typowe pokazy, czy też tzw. “Open House” są zawieszone, co ogranicza dostęp do nowych klientów, a klientów do rynku.
Wstęp wolny nie dotyczy koncertu otwarcia i zamknięcia, w których wezmą udział tylko osoby z zaproszeniami.
To pierwsza tak poważna strzelanina w Groznym od 13 miesięcy jak podał portal Kawkazkij Uzieł.
W środę, 20 maja łomżyńscy policjanci zostali niespodziewanie poproszeni o pomoc.
Koronawirus to już globalny problem.
Nie ma takiego znaczenia.
Z jednej strony dopływają alarmujące sygnały, z drugiej zapewnienia kierujących ośrodkiem, że wszystko jest zgodne z procedurami.
Na północnym wschodzie gorąco i burzowo Temperatura powietrza wyniesie 29 stopni Celsjusza.
Za chwilę start do pierwszego wyścigu, w którym pojadą ze strony Motoru: Paweł Miesiąc i Matej Zagar.
Od 1964 r. pozostałości zamku należą do Wspólnoty Gruntowej w Olsztynie.
Szkoda, ¿e nie liczyli wtedy dystansu jaki pokonuje pi³karz w czasie meczu.
O 18.30 wystąpi zespół Backstage, do 2018 roku znany pod nazwą Backstage Acoustic został założony w 2005 roku i jest coverbandem.
Dziś również testy wykazały wynik pozytywny.
"Nie zgadzał się na zrobienie jej testu i podanie antybiotyku"
Czekamy na czwartkowe wyniki z KWK Sośnica.
Przedstawiciele tych zawodów piją najwięcej alkoholu.
Wiele razy byliśmy o krok, ale nie daliśmy rady.
A ponieważ trwa pandemia, konieczne jest też co do zasady ograniczanie bezpośrednich kontaktów oraz izolacja w razie niepokojących sygnałów świadczących infekcji, także wtedy, gdy nie mamy laboratoryjnego potwierdzenia zakażenia SARS-CoV-2.
Do dramatu doszło w środę po południu w miejscowości Brzeziny.
W latach 1990-1993 wyjechał do Paryża, by studiować malarstwo.
Jaki wybraæ idealny materac?
Będą mogły tylko serwować dania na wynos.
Mamy także zasadę bezstronności światopoglądowej władz publicznych oraz zasadę niezależności państwa i związków wyznaniowych.
To on jako pierwszy mówi³ na mnie El Testosteron - zdradzi³ Marcin Najman w programie "Mocne uderzenie".
Daje to bardzo komfortowe warunki do nauki pływania oraz rekreacji w wodzie.
W związku z zagrożeniem koronawirusem na mocy uchwalonych w końcu marca przepisów wstrzymano nierozpoczęty i zawieszono rozpoczęty bieg wielu terminów sądowo-procesowych.
Rzecz w tym ze obecnie w Polsce zwiazkowcy to takie same HIENY ludzkie jak sekretarze parti w zakladach za czasow komuny.
W podobnym tonie wypowiada się m.in. prezydent Poznania Jacek Jaśkowiak.
Tam skończył szkołę powszechną, a później gimnazjum.
To nie jest jaki¶ specjalny argument.
Oś to efektywna, obiektywna i aktualna informacja na temat pracy rządu.
Spêdzi³em mnóstwo czasu z prawnikami, wiedz±c, ¿e to niewiele da.
Mechanizm standaryzuje procedury, usprawnia komunikację oraz efektywność współpracy między operatorami.
W 2015 r. była ona jedyną asystentką w NBA, dziś w lidze jest ich osiem (w zeszłym sezonie – 11).
Pacjent z zachowanymi funkcjami życiowymi zabrany został karetką do Szpitala Powiatowego w Giżycku.
Jeszcze wtedy ładnie wyglądała, pięknie śpiewała – wspomina koleżanka artystki.
Rodzina z rejonu stołpeckiego była poszukiwana przez dwa i pół miesiąca.
Słowa, które lekarz Fulgencio Molina poświęcił swojemu przyjacielowi Nerio, mogą odnosić się także do innych ofiar.
Koniec wakacji: co zrobić, by bon nie przepadł: trzeba było go wykorzystać w sierpniu lub aktywować: 3.09.
Ten pierwszy będzie showrunnerem oraz pojawi się na drugim planie.
Grupa Lotos, Lotos Paliwa i Remontowa LNG Systems podpisały umowę dotyczącą budowy pilotażowej stacji dokującej LNG, która powstanie na stacji paliw Lotos w Gdańsku-Osowej, zlokalizowanej przy trójmiejskiej obwodnicy (w kierunku Gdyni), podała spółka.
Od tej zasady nie zamierzam odejść również na nowym stanowisku pracy i wiem, że będzie to również wyjście naprzeciw oczekiwaniom mojego pracodawcy.
Gdzie najwięcej zakażeń w województwie pomorskim?
Pęknięcie czaszki może się zagoić bez groźnych następstw, lecz gdy mózg jest uszkodzony, dalszy rozwój dziecka nie będzie przebiegał prawidłowo.
Mogłoby Ministerstwo Edukacji Narodowej, ale twierdzi, że nie musi.
Już od 8 grudnia będzie też można obejrzeć cała filmową sagę "" wraz z niedawno poprawioną częścią finałową.
Wicemarszałek Sejmu Małgorzata Kidawa-Błońska była dotychczasową kandydatką Koalicji Obywatelskiej w wyborach prezydenckich.
Placówki sieciowe mogą więc obsłużyć więcej klientów.
Zoo planuje uśmiercenie niektórych zwierząt, aby uratować inne, jeżeli w kolejnych miesiącach nie będzie w stanie zapewnić im wystarczającej ilości pożywienia.
Czynione dla dobra wspólnego.
Zgodnie z procedurami do badań wysyłane są wymazy od osób, które miały styczność z zakażoną osobą.
Im dłużej ta debata będzie trwała, tym dłużej będzie trzeba czekać na te rozstrzygnięcia.
Dyrektor Biura Programu „Niepodległa” przedstawił szereg propozycji, w które można się włączyć również za pomocą środków masowego przekazu.
Myślę jednak, że rodziny powinny szykować się na wakacje w obrębie 0-100 km od miejsca zamieszkania.
W tej szkole dzieci mają zakaz śpiewania.
W miniony poniedziałek około godz. 15:00 opuścił miejsce zamieszkania pod pretekstem wyjścia do sklepu.
Zamiast klatki prawdziwy dom.
Zmarło najwięcej osób w ciągu doby.
Biorąc pod uwagę dane z poprzednich lat i to, jak zmieniały się ceny telewizorów, można oszacować, że do 2024 roku telewizory 65 cali będą stanowiły już 25% rynku i znacznie wzrośnie sprzedaż telewizorów większych, np. z ekranem o przekątnej 75 cali.
Dla mieszkańców Rzeszowa takie informacje to nie nowość.
Dotychczas w regionie stwierdzono w sumie 48 przypadki zakażenia koronawirusem SARS-CoV-2 potwierdzone pozytywnymi wynikami testów laboratoryjnych.
Najpierw wyładowane po brzegi wózki sklepowe, później wypełnione kosze na śmieci.
Wprowadzone pod koniec września nowe wytyczne to między innymi najwyżej 15 osób na weselach, najwyżej 30 na pogrzebach oraz kary dla wszystkich bez wyjątku za łamanie zasad sanitarnych.
Ostatnie jest podobno z Supraśla.
Papież emeryt pisze m.in., że fundamentem celibatu jest kapłaństwo Jezusa, które należy rozumieć jako "stawanie się jednością księży z Chrystusem", co wiąże się z odrzuceniem przez nich wszelkich spraw ziemskich.
Ukraina: były kapelan Prawego Sektora suspendowany za start.
Jeśli nie, będziemy w tarapatach – dodaje.
Nie wytrzymała nawet tego żona i odeszła.
Łączna liczba zakażeń w DPS w Drzewicy to 64 osoby.
Tu zostanie złożony i zwodowany.
Powiedział publicznie na sympozjum we Wrocławiu, poświęconym kryzysowi w Kościele, że w 1983 roku Watykan ukarał abpa Paetza „zesłaniem do Łomży”.
Rybniccy śledczy będą teraz wyjaśniać dokładne okoliczności tego wypadku.
Patrzysz na swoje dziecko i już wiesz, że państwo ma człowieka na kwarantannie gdzieś.
Każde wyjście z bloku przy braku odpowiedniego zabezpieczenia i odruchów nie dotykania niczego dłońmi i palcami - jest realnym zagrożeniem.
Papież Franciszek przyszedł w piątek na opustoszały, zamknięty plac Świętego Piotra, by przed bazyliką watykańską modlić się o zakończenie pandemii.
USA: We wtorek w Stanach Zjednoczonych odnotowano ponad 60 tys. nowych zakażeń koronawirusem.
S± tacy, co nie zarabiaj± gigantycznych kwot, a potrafi± zabezpieczyæ przysz³e pokolenia.
Wyraził też nadzieję, że wkrótce powrócą rozgrywki z udziałem publiczności.
Chcieliśmy trzy lata, skończyliśmy z pięcioma latami.
W październiku br. obywatelski projekt dotyczący przeprowadzenia takiego głosowania został w parlamencie odrzucony, co oznacza, że procedowane będą projekty partii lewicowych i liberalnych.
Podobnie jak scenariusz, który nie był „totalnie grzeczny”.
Z gwiazd Paryża jako pierwszą wymienił Pan Mbappe.
Po godzinie 15 przed szkołą pojawiły się trzy autokary, do których wsiedli podchorążowie.
Mają na celu zgranie motocyklistek z województwa podlaskiego.
Sprawdzano logowanie komórki ojca Kacperka.
Spółka dostarczająca do miasta energię elektryczną poinformowała o zawieszeniu dostaw prądu w wielu rejonach.
Spółka sprzedała 1 570 lokali w 2019 r.
Zwykle pracujemy w ostatnich tygodniach w cztero-piêcioosobowych grupach, na które przypada po jednym trenerze.
Czy to właśnie ona powtórzy sukces Kasi Szk.
Myślisz, że najmniej zapłacisz za zakupy w popularnych dyskontach sieci Biedronka albo Lidl?
Jeśli ośmielą się coś powiedzieć czy podpisać, to są przez kolegów księży i biskupów poddani grillowaniu.
Związkowcy z KWK Halemba zorganizowali wycieczkę swoich członków.
Z powodu pandemii na ślizgawce obowiązują obostrzenia.
"Amerykanie chcą, aby Kongres miał odwagę przejąć władzę"
Najgłębszy basen na świecie ma zostać oddany do użytku w najbliższych miesiącach.
Szklane panele - które okala czarna metalowa rama - są już na pierwszym, drugim i trzecim piętrze oraz na kondygnacji +9.
Jako demokracje musimy postawić bezpieczeństwo na pierwszym miejscu – zaznaczyła amerykańska dyplomatka.
Projektanci polscy przygotowali stroje plażowe głównie w odcieniach błękitu i zieleni, we wzory kwiatowe, niekiedy przypominające rajski ogród z egzotycznymi owocami i roślinami.
Bezpłatnością objęte są tylko te medykamenty, które znajdują się na liście leków objętej programem, opublikowanej przez ministra zdrowia wraz z listą leków refundowanych.
Miał być bowiem zysk i kilka tysięcy dolarów, a okazało się, że będzie ostatecznie wysoka strata.
Między innymi konstrukcja promu dla polskiego armatora.
Organizacja kongresów i targów będzie możliwa jedynie pod warunkiem, że w miejscu odbywania się imprezy będzie znajdować się 1 osoba na 4m2 (na terenie kraju 1 os. na 2,5 m).
Podobną rolę odegrały też znane osoby pochodzenia albańskiego, kiedy chodziło o Kosowo – gdyby nie zaangażowanie zdobywającej wówczas wyżyny popularności aktorki Elizy Dushku, pewnie i zaangażowanie Zachodu w tej sprawie byłoby inne.
Ma pan mocno podzieloną rodzinę!
Prosimy o korzystanie z własnego sprzętu wypoczynkowego, jak m.in. koce, pledy, leżaki, maty, ręczniki, sprzęt do nauki lub ułatwienia pływania, sprzęt ochronny.
Tym gorzej dla nich.
Tak szybko w Polsce budujemy drogi panie Adamczyk.
Sam widziałem kilka niebezpiecznych sytuacji.
Sąd tymczasowo aresztował go na trzy miesiące.
Podano mu leki przeciwko chorobom odkleszczowym.
W takim przypadku należy dołączyć oryginalny dokument potwierdzający wykonanie testu.
Pytany kibiców o to, czy wie co¶ wiêcej w sprawie, odpisa³ jednak: "Siedzê i czekam jak wy!
Nieuznawana przez Sąd Najwyższy Izba Dyscyplinarna ukarała we wtorek Romana Giertycha grzywną.
Po jakimś czasie coś mnie jednak tknęło i się do niej odezwałem.
Nocnych meczów nie ogl±daj±, bo s± wtedy w ³ó¿kach.
Przed tymi świętami najbiedniejsze rodziny z Łodzi otrzymały talony żywnościowe.
Gorzej, że na tym skończyło się i przebudzenie.
Rój Perseidów jest jednak aktywny o wiele dłużej.
Wartość przebudowy białostockiego dworca to ponad 36 mln zł.
Zacz±³ uderzaæ pewniej, odzyska³ lepszy serwis, pope³nia³ mniej b³êdów.
Na praktykach zawodowych w Hiszpanii przebywa grupa młodzieży z Zespołu Szkół Zawodowych i Ogólnokształcących w Biłgoraju.
W dodatku s± to wyjazdy do rywali, którzy notuj± wysok± frekwencjê.
[truncated: 568,761 more chars]
