# Supplementary material for: Probing language identity encoded in pre-trained multilingual models: a typological view
Source: PeerJ Comput Sci. 2022 Mar 15;8:e899. doi: 10.7717/peerj-cs.899 (PMC9044357; doi:10.7717/peerj-cs.899)
Supplement: Supplemental Information 1 [file peerj-cs-08-899-s001.zip › Raw data or code files/multilingual sentences/Portuguese.txt]

“Penso que não há uma razão particular para o fazer.
Assim, a Pérola do Tapajós será capaz de alçar voos maiores.
Fizemos uma matriz de análise em conjunto com a Secretaria de Ciência e Tecnologia do Ministério da Saúde", conta ela.
Causa espanto a falta de transparência das informações fornecidas pela Secretaria Municipal de Saúde sobre os casos de COVID-19.
Nas últimas 24 horas, morreram mais de 738 pessoas.
Do outro lado, o governo federal e entidades empresariais do agronegócio e da indústria argumentam que as substâncias são seguras, desde que usadas do modo correto.
E o seu fim revertido.
"Semana passada, meu manager me fez uma chamada de vídeo me pedindo para aprovar a mix final de 'Me Gusta'.
Acho que ainda não vimos os efeitos de uma taxa de juros baixa por um período prolongado na economia brasileira.
É uma doença cercada de mitos, preconceitos e desconhecimento por parte da população, em que o paciente recebe muitas vezes o adjetivo de “esclerosado”.
É o primeiro passo no longo caminho das línguas.
A reunião é desdobramento das ações iniciadas após os anúncios dos bancos de fechamento das agências.
Assassina confessa dos pais, Suzane von Richthofen assinou um termo de união estável com o irmão de uma.
China e Estados Unidos são os países que relataram mais desastres, seguidos pela Índia, Filipinas e Indonésia.
Durante a pandemia do coronavírus, o Procon Municipal realiza fiscalização no comércio de Goiânia para averiguar possíveis cobranças abusivas de preços.
A rede, administrada por duas empresas diferentes, terá um de seus núcleos desativados no próximo dia 31.
O indicador mede a variação da cesta de consumo de famílias majoritariamente compostas por indivíduos com mais de 60 anos de idade.
Algumas comércios não essenciais permaneciam com as portas completamente fechadas, contudo, um funcionário da casa esperava na entrada anunciando que o local continuava funcionando, ao mesmo tempo que fazia o controle da lotação.
Bela e esguia, Xuxa logo se tornou modelo e, se sofria bullying, também conheceu personalidades como Pelé (o namoro não vingou porque o ex-jogador era muito mulherengo) e Senna, a quem dedica muito carinho nas páginas de Memórias.
Nas imagens, é possível ver que a peoa já está curtindo o mundo exterior, como também as oportunidades do pós-reality.
Na noite de terça-feira, ao menos duas bases militares do Iraque que abrigam soldados americanos foram alvo de mísseis balísticos disparados pelo Irã.
María de los Ángeles Arriola Ramírez é, desde o último dia 6, a nova diretora do Departamento de Imigrações do Paraguai, responsável pelo controle de entrada e saída de estrangeiros no país.
O apagão ocorreu no dia 4 de novembro, após incêndio na subestação que recebe energia de outros estados.
O motorista da carreta, de 34 anos, não se feriu.
Face à ocupação dessa sala com outros julgamentos em dias seguintes, as demais audiências, em princípio a partir de 08 de setembro, decorrerão no Auditório Municipal de Vila Nova de Gaia.
O consultor de segurança nacional, Robert O’Brien, informou que os Estados Unidos também analisarão as restrições para outros países do Hemisfério Sul.
Recentemente, os tumultos em pontos de grande concentração, especialmente nos bairros Alto dos Passos e São Mateus, foram temas nos quais a fiscalização estava em foco.
Ele foi indicado pela fazendeira Jake e recebeu apenas 29,43% dos votos do público, seguido de Tays Reis, com 31,25% e Mateus Carrieri, o mais votado pelos internautas nesta roça, com 39,32% dos votos.
Nesta sexta-feira (29), o UOL Debate reúne um time de especialistas para discutir o futuro do trabalho, pós-pandemia.
O antigo correspondente só veio agora a público quando outros dois colegas australianos deixaram o país.
Em 2018, mais de 80% dos animais processados no Brasil eram provenientes de propriedades do Marfrig Club.
E nenhum dos sete deixou descendência.
O projeto ousado também prometia a de estatais, com a arrecadação de mais de R$ 1 trilhão aos cofres públicos.
Segundo o ABC, o avião privado que terá transportado o rei, quatro seguranças e outra pessoa da sua confiança, saiu de Paris no domingo e apanhou o monarca em Vigo, onde foi visto com uns amigos no último fim de semana.
Seria limitada aos grandes centros, onde existem os equipamentos, e aplicadas no pessoal da saúde e nos grupos de risco.
São raros, mas acontecem sim”, afirma.
As lesões incluem fraturas e supostamente um tiro", disse o deputado Robert Alcalá aos jornalistas.
A aeronave é um monomotor com capacidade para até quatro pessoas e vinha provavelmente da Bolívia com a droga.
Apesar da distância para a minha casa, ir para Itacoatiara não é problema algum, porque estou acostumado a subir o Costão desde muito novo.
O marco aponta o aumento da confiança dos empresários na gestão de Romeu Zema.
A artista norte-americana disse na última semana para o canal ABC News que Fernanda Montenegro merecia ter recebido a estatueta por sua atuação no filme "Central do Brasil"
Os demais dados que deverão ser informados podem ser consultados na Resolução SEE nº 4.435/2020, que estabelece normas para realização do cadastro e encaminhamento dos candidatos/alunos em 2020, para o Sucem em 2021.
E, segundo o secretário Iraci Neto, o que está causando a atual situação na Funepu é exatamente a falta do certificado.
No primeiro dia, serão realizados os exames de português e redação.
Os coordenadores pedagógicos, juntamente com os professores, controlam o acesso dos alunos no “Google Classroom”.
Precisamos reverter essa situação a favor da sociedade, por isso protocolei este projeto de lei permitindo a franquia das bagagens.
Milhares voltaram para Singapura de lugares onde governos não haviam sido tão proativos, incluindo mais de 500 pessoas que inadvertidamente trouxeram o vírus com eles.
A veterana diz ainda que ele também lhe dá sobre seu trabalho.
A função cria linhas imaginárias na imagem da câmera e ajuda os usuários na hora de organizar o conteúdo dentro da foto, usando a conhecida “regra dos terços” da fotografia.
“Este despacho sentença é resultado de um julgamento de uma providência cautelar, que ocorreu sem conhecimento das partes, de forma aparentemente arbitrária e politicamente motivado.
E quem comete estes crimes tem mesmo de estar na prisão.
Bolsonaro tinha um projeto muito arquitetado e elaborado, com uma superestrutura ideológica.
Na ocasião, mais de 300 moradores da área participaram e incluíram a pauta na Lei Orçamentária Anual (LOA) deste ano.
Ou seja, a garantia é praticamente inexistente.
Já me preparei para a indignação quando fui surpreendida por uma cena que utilizei mais tarde, na minha vida com filhos.
Considerando o número de denúncias por grupo de 100 mil habitantes, os estados com maior número de notificações são Rio de Janeiro, Distrito Federal e Minas Gerais.
Pensei: "O Brasil levou o segundo gol, mas vai lá e daqui a pouco diminui e tenta empatar".
O texto aprovado dispõe da cooperação federativa na área de saúde e assistência pública em situações de emergência de saúde pública de importância nacional ou internacional.
Eu também entrei um pouco nesse barco, e foi legal”, conclui.
E mais US$ 40 milhões de receitas perdidas até julho e nas primeiras etapas de recuperação.
A prefeitura da Capital recomenda que os servidores realizem suas operações bancárias de casa, se utilizando da internet a fim de evitarem uma aglomeração nos caixas de autoatendimento.
Mas, mesmo com toda a ciência, o conhecimento do investigador experiente não fica de lado.
Mas também é fato que o continente, ora no centro da pandemia com as cenas de horror na Itália e na Espanha, parece apavorado demais para se preocupar com o líder húngaro agora.
Ele estava desaparecido desde quinta-feira, quando saiu do trabalho e voltava para a casa.
Estas plataformas usam o nosso rasto digital para definir que publicidade vamos ver e, pior do que isso, antever o que possamos querer comprar, gostar ou fazer.
Por liberalidade, optei por entregar um trabalho completamente diferente.
Torelly diz que o temor do setor é que haja novamente uma grande alta de pacientes covid.
Segundo o novo boletim divulgado pela Secretaria de Saúde do Estado (Sesapi), a taxa de ocupação na sexta-feira foi de 67,7%.
Já estou rouca pelos quase 40 anos de televisão.
Apesar de ter conquistado no 1º turno com 3,37% votos a mais que Colbert Martins, o candidato petista somou no segundo turno, 45% dos votos.
Por outro lado, as despesas das agências de viagens também desceram 11%, para 7,79 mil milhões de patacas.
Essa será a quinta passagem de Manoel no Alviverde.
Mas, o uso será o mesmo que as demais chaves: telefone, CPF e e-mail — basta informá-la a um pagador.
Na rejeição há empate técnico entre os dois prefeitáveis, segundo margem de erro estimada de 5,5%.
O time do Paraná foi brioso e buscou o resultado nos acréscimos de maneira incrível.
O Promotor de Justiça Walter Texeira, logo no início da pandemia do novo coronavírus instalou um volumoso inquérito eleitoral, tudo no intuito de não macular as eleições de 2020 e apurar condutas vedadas.
Com a vinda da pandemia mundial ocasionada pelo COVID-19, a rotina das pessoas alteraram de diversas maneiras.
Pato se encaixa nos requisitos técnicos e físicos, pois está apto a estrear o quanto antes.
Segundo a Hapvida, a transação “é sinérgica do ponto de vista geográfico e operacional”, pois Rio Claro fica a 35 quilômetros de Limeira, sede da companhia recém-adquirida Medical.
"Sabíamos que não era esse o caso!", disse uma queixa depois apresentada à Comissão Nacional de Saúde em um site do governo.
O Brasil está num momento de aflição, mas que as pessoas mantenham a calma.
A ADPF (Arguição de Descumprimento de Preceito Fundamental) é regulada pela Lei 9.882.
Pedradas geram pedradas e chuvas de pedra servem apenas para trincar a harmonia entre os Poderes e, por conseguinte, a democracia.
Por outro lado, desde 2019, nossa indústria atravessa momento de extrema ociosidade, que beira os 90%, mas que se espera seja arrefecida a partir de 2021 e, com isso, os empregos venham a ser retomados.
As chamadas fake news viralizam em velocidade meteórica e em grandes proporções, gerando prejuízos ao sistema de saúde.
"A grande maioria se acha dono da razão, com direito de julgar, xingar e aplicar uma sentença na vida do outro como se ele fosse Deus", avaliou.
O foco de preocupação do governo é com as favelas de Buenos Aires, aqui chamadas de "bairros populares", onde o vírus começou a ser detectado há duas semanas.
Ao longo da pandemia, Trump tem minimizado o novo coronavírus e frequentemente aparece sem máscaras em eventos públicos —ele, inclusive, ironizou Biden pelo uso de máscaras.
“Cultura e educação são fundamentais.
Perto do meio dia do feriado de segunda feira de feriado 2 de novembro, a Guarda Municipal de Araucária recebeu uma denúncia via aplicativo de whatsapp, de que na localidade rural de Rio Verde Acima, havia uma carreta abandonada, sem os pneus.
A última morte contabilizada é de um homem de 80 anos, de Havana, que sofria outras doenças crônicas, informou o médico Francisco Durán, diretor nacional de Epidemiologia do Ministério da Saúde Pública.
O Rio de Janeiro, Estado com a pior situação do País, tem uma taxa de renúncia de 19%.
É importante notar que a Vivo é concessionária no estado de São Paulo, enquanto a Oi detém o mesmo tipo de outorga no restante do país.
Na volta para o segundo assalto, Lewis arriscou uma joelhada voadora e, na sequência, acertou um potente cruzado de direita que desnorteou Oleynik.
A atleta diz que acionou o contato dela no Itamaraty.
Eleus, então, foi viver em Sete Quedas (MS), com o pai, que ali montou uma sorveteria.
Os prestadores do regime convencionado que pretendam aderir à nova modalidade devem solicitá-lo através da ADSE Direta a partir de 09 de abril, pedindo os respetivos códigos e preenchendo o formulário disponível.
O número de casos e mortes no Reino Unido continuam a aumentar.
Depois só em 2021.
Quais são as origens disso?
No clube desde 2013, oscilou bastante, foi emprestado por dois anos seguidos — para Ponte Preta e Chapecoense — e perseguido por torcedores.
O monotrilho —espécie de trem com rodas, sobre um estrutura elevada —foi apresentado como uma solução rápida e barata para ligar a Vila Prudente à Cidade Tiradentes, mas virou uma obra demorada e cara.
“No momento atual, é importante ficarmos em casa.
O placar se moveu pela primeira vez após uma falha do goleiro Félix e do zagueiro Brito, pelos pés de Cubilla.
Apelamos para que as regras estabelecidas e as de distanciamento social sejam cumpridas.
O personagem de O’Dowd sai de casa para lidar com o luto, enquanto a de McCarthy fica para trás, buscando conforto em seu jardim.
“Eram dez dias de inscrições.
Esse entendimento do sucesso virou uma praga e se espalhou pelo mundo inteiro.
Rúben Ferreira foi diagnosticado com um traumatismo craniano, enquanto Sérgio Ferreira ficou com um tímpano perfurado e perdeu 70 por cento da audição.
Além de ser considerado um excelente anti-inflamatório e tempero natural, sendo indis´pensável nas preparações dos alimentos.
Suas sentenças somam mais de 280 anos de cana.
O documento tem que conter informações sobre os aspectos epidemiológicos, parâmetros de saúde, impactos das atividades econômicas e medidas sanitárias em relação a seu território e ao de municípios circunvizinhos.
Vai depender de como o STF vai entender essa questão também.
A dificuldade faz aflorar um dos sentimentos mais nobres ao homem, a solidariedade, que costuma aparecer seguida de outra manifestação igualmente nobre, a gratidão.
Acreditamos que elas são fator decisivo da mudança digital no agronegócio brasileiro.
Os partidos de oposição ainda não se decidiram.
Nós somente recomendamos a expulsão, o ato é do reitor."
Orlando Silva ainda defendeu a imprensa profissional, como a, que vinculam notícias verdadeiras.
Na época, também foram adotadas medidas protecionistas contra o aço, como uma cota máxima para a importação do produto brasileiro.
Juan José Rendón, assessor de Guaidó que vive em Miami, chegou a confirmar à contratou e pagou de seu próprio bolso a empresa de segurança norte-americana para invadir a Venezuela e raptar as lideranças políticas do governo.
Duelo entre promovidos à Primeira Liga terminou com uma vitória do Nacional por 0-1, num jogo onde o Farense, após sofrer golo, demonstrou muitas dificuldades no seu jogo ofensivo.
Em Portugal, espera-se que a primeira fase de vacinação acontça entrejaneiro e fevereiro, podendo estender-se até abril no pior dos cenários.
Os serviços levados às comunidades iniciaram as 08h, com encerramento as 16h.
Ele lembra que esta foi a alternativa escolhida pela Petrobras para se desfazer de sua participação de 100% na BR Distribuidora, que também se tornará uma corporação.
Haverá uma coletiva de imprensa on-line para a divulgação do texto.
Os ministros, então, analisaram o mérito da ação, apresentada pela Procuradoria Geral da República (PGR).
Os investigados vinham ostentando elevado padrão de vida, com imóveis sofisticados, carros de luxo e viagens a lazer.
Nunca tive muitos interlocutores.
O espaço, localizado no encontro das avenidas Kennedy e Guaxenduba, Centro, teve toda estrutura anterior demolida para a construção de uma nova praça, desde os alicerces, com uma proposta urbanística moderna, inclusiva e com acessibilidade.
Nos primeiros nove meses deste ano, essas provisões somaram R$ 17 bilhões, um avanço de 47,9% em comparação a igual intervalo do ano passado.
Ele não tem medo quando vai trabalhar.
O alerta foi feito nesta terça-feira, 8, durante uma entrevista coletiva da Federação Internacional de Fabricantes e Associações Farmacêuticas, que utilizou como base cálculos feitos pela empresa de análise de dados Airfinity.
Santo André se tornou grande presente, e cuidar da nossa gente, obsessão.
A disputa foi acirrada até o fim.
O Procon Anápolis adverte que a emissão de Nota Fiscal é uma obrigação do fornecedor e pretende tomar medidas contra todos que desrespeitarem a norma.
Algumas das instituições que serão beneficiadas com essa live são: Amigos do Bem, Beleza Escondida e HAM, dos quais Claudia é madrinha.
“O que eu mais ouço é isso, e eu fico chocada.
"Me parece um descalabro imaginar que a nossa Constituição possa ser responsável pelas mazelas da República.
"Se o secador ressecar demais o cabelo, retirando água e desidratando o fio, haverá mais frizz pois a água que neutraliza as cargas não estará mais presente", contou a Tatiana Gabbi ao Minha Vida.
A existência de um serviço jamais poderia ser assegurada por um único especialista nesta área”
A tendência é que Senivaldo dos Reis Júnior retome o cargo.
Proposta acabaria com o foro privilegiado de mais de 55 mil autoridades no Brasil.
Em três semanas, 70 mil?
Os candidatos tiveram que responder, quais garantias dariam para que operações policiais não se repetiriam em suas gestões, caso eleitos.
O jogo da volta será no estádio do Canindé, na próxima quarta-feira, às 16h30, entre Ituano e Ferroviária.
Por isso, o Velho Lobo foi o nome escolhido para protagonizar o lançamento da da seleção brasileira.
Antes disso, Artur também chegou a estar nos planos de outros treinadores, mas perdeu oportunidades por diferentes motivos.
O tribunal goiano declarou extinta a punibilidade do réu por cumprimento integral da pena, em razão da detração penal do período de monitoramento eletrônico.
Os brasileiros também dizem estar dispostos a passar pelo período de quarentena no Brasil.
O governo já anunciou, ao longo da semana, ações para ampliar o prazo para que empresas recolham tributos.
O secretário-geral da UGT salientou ainda que "há promessas do primeiro-ministro de colocar como prioridade da sua governação nesta legislatura a valorização dos salários".
Eu seleciono os cartões para comprar os quilos, que são os principais.
A Senadora lembrou que a lei atual tem a previsão de que o trabalhador poderá sacar os recursos da sua conta aos 70 anos.
O prefeito Emanuel Pinheiro, anunciou na tarde desta segunda-feira (16), durante coletiva à imprensa uma série de medidas temporárias e emergenciais para evitar o contágio pelo Coronavírus (COVID-19) à população de Cuiabá.
Especialmente nesse momento na história, eu não teria motivo para esconder nada.
Acesso à saúde pública de qualidade, com atendimento integral e universal.
Com a recuperação da atividade industrial nos últimos meses, 52% das empresas registram, no mínimo, a mesma lucratividade de fevereiro – 28% com aumento e 24% com a manutenção das suas margens.
A perfuratriz foi adquirida recentemente com recursos de emenda do deputado Edio junto à Superintendência do Desenvolvimento da Amazônia (Sudam) no valor de R$ 462.500.
Criminoso aqui não se cria”, alerta a PM de Barra de São Francisco.
Eu vim para mexer na ferida, para mergulhar nesse buraco negro em que estamos.
A região tem agora 123 casos ativos.
O Atlas Solar é uma ferramenta que vem ajudando na abertura de empresas do setor energético na Bahia.
De acordo com ela, programas como o auxílio emergencial enfrentam dificuldades para atingir todos os necessitados e milhares de cidadãos não têm celular, acesso à internet ou e-mail para se cadastrar e receber o recurso.
De acordo com assessoria da Unimed Rio ele foi diagnosticado com covid-19.
Pode haver risco de subnotificação”, diz Duque, do Ibre-FGV.
O movimento é planejado, mas também há muito improviso.
Não basta ter a lei, temos que colocá-las em prática.
Lembrando que caso isso se efetive, não é no mesmo padrão anterior.
Neste momento, de retração das economias mundiais, é preciso se reinventar para ser parte de um mundo em que a transformação digital é mandatória.
O ato é aplicado levando em consideração o fato da água ser um elemento essencial para o enfrentamento a pandemia do novo coronavírus (Covid-19), podendo o seu corte gerar enormes prejuízos a saúde da população.
Corrida em Interlagos continua na agenda da F1.
Ainda esta semana, negociadores britânicos e japoneses reuniram em Londres, reconhecendo que estavam perto de um acordo, embora ainda não o tenham fechado.
Mas Bolsonaro tinha outros planos para ele.
Os dez veículos representam a primeira etapa de um total de 40 que serão entregues nos próximos meses.
Os dados foram divulgados hoje (1º) pelo Instituto Brasileiro de Geografia e Estatística (IBGE).
Você pede uma coisa e ele faz outra.
Dados da Ouvidoria Nacional de Direitos Humanos (ONDH) apontam para um aumento de 37,6% nas denúncias feitas ao Ligue 180, disque-denúncia do Governo Federal, no mês de abril de 2020 em comparação com abril de 2019.
Ou seja, 64 anos para homens e 61 para mulheres.
Entre eles, estão 1.400 militares das Forças Armadas”, afirmou Fábio Araújo.
Mesmo assim, era marcado peloa fracassos nos playoffs.
Aos 35 anos, Kubica viveu o auge de sua carreira na Sauber, escuderia pela qual estreou na F1 e conquistou sua única vitória na categoria, em 2008, quando era visto como uma das grandes promessas do automobilismo.
Quase todo o gasto federal vai para benefícios previdenciários, assistenciais e salários.
Procuramos não sair da clausura", admite o abade emérito do mosteiro, Dom José Palmeiro Mendes, um gaúcho de 78 anos de idade e 36 de sacerdócio.
E para quem tem apneia do sono, a infecção por coronavírus pode ser algo grave.
No Brasil já começamos a constatar em diversas regiões, inclusive aqui no Piauí”, declarou, destacando a importância da vacina.
Outra questão levantada, é que os veículos que ficam estacionados no local, depois da nova sinalização, não contém qualquer tipo de informação/sinalização de que são veículos oficiais a serviço da Justiça do Trabalho.
Ou será que é isso que querem, na verdade, dizer, mas falta-lhes a coragem para o fazer?
O caso foi registrado no 6º Distrito Policial de Santo André como tentativa de latrocínio, roubo e associação criminosa.
Segundo o boletim de hoje, Albufeira regista 38 casos, Faro tem 34, Loulé com 26, Portimão com 23, Vila Real de Santo António com 11, Olhão e Silves com sete e Lagoa e Tavira com três.
O receio era o constante trânsito de embarcações grandes e pequenas e as rochas, especialmente no trecho da Noruega.
Espaços culturais nos quais o público fique sentado com distanciamento social e controle de fluxo continuam funcionando.
A exemplo do primeiro dia do reinício da NBA, antes dos jogos desta sexta-feira, os jogadores, comissões técnicas e árbitros se ajoelharam para protestar contra a injustiça racial no momento do hino nacional dos Estados Unidos.
Teve mulheres que tiraram a calcinha", disse, pedindo respeito àqueles "que professam a sua fé".
Sofia Coppola conhece homens desses e resolveu filmá-los no seu (disponível na Apple TV).
O terreno que havia sido disponibilizado pela Prefeitura já foi desativado, mas a cada dia, mais lixo aparece por lá.
A maioria destes fugitivos estava a ser alvo de processos na antiga colónia britânica pelo envolvimento na histórica mobilização de 2019.
“A Osid é uma das instituições filantrópicas mais respeitadas do país e com experiência nesse tipo de gestão, frisou.
Nenhum gestor daquela empresa teve a responsabilidade de tomar uma decisão porque tinha 'caça às bruxas', medo de ser acusado.
Notamos a presença de muitos animais e decidimos fazer algo fixo para cuidar deles”, diz a tenente Maria Alice Santana, coordenadora da Patrulha Solidária.
Na quinta-feira, a funerária contratada pelo polo base para transportar os corpos levou três mortos às áreas indígenas.
O governo demonstrou sensibilidade com as nossas questões”, disse.
A urgência diante da pandemia, que já matou mais de 200 mil pessoas no mundo, levou a mudanças de protocolo para acelerar a chegada à imunização.
Nesta época de inverno, manter também o uso de um descongestionante nasal, solução fisiológica 0,9% e aparelho de inalação podem ajudar a prevenir problemas respiratórios.
Não existe uma fórmula para prevenir a catarata.
Durante revista no carro nada ilícito foi encontrado.
Foram pesquisados 33 itens, sendo considerados para levantamento produtos pré-definidos.
Como você pode entregar o nosso filho pra uma traficante!
Desde que deixou o governo, no dia 8 de maio, o médico parou de dar entrevistas e respondeu, apenas, através da assessoria de imprensa.
Quando você chega toda animada, sensualizando pra comemorar com o boy e ele se assusta, ué mas foi assim que ele se apaixonou por mim.
E alertou que, se não houver reforma do Estado brasileiro, "que é grande e gasta mal", em dois anos não haverá condições de sustentar o governo.
Desde o início da pandemia, os falecidos por coronavírus na Espanha ascendem a 23.190, segundo os últimos dados do Ministério da Saúde.
Segundo a nota da Polícia Militar, no mesmo local há cerca de um mês, um outro suspeito já havia sido autuado e orientado a destruir a estrutura construída.
O resultado põe o País entre os piores desempenhos da região.
Os exemplos de solidariedade corporativa no Brasil e em nossa cidade se multiplicam.
Os 'encarnados' querem preencher as bancadas, que estão vazias na retoma da I Liga.
A sociedade civil organizada é parceira desse projeto idealizado para melhorar a infraestrutura do município”, disse.
A Secretaria de Estado da Educação informou ao G1, ele é ex-namorado da vítima.
Com o time mais ofensivo, a equipe azulina dominou e não deu espaços para o ASA.
É um investimento que não custa nada, e que pode trazer benefícios incalculáveis.
“A geração de emprego nos melhora em vários indíces, segurança, saúde”, disse.
“Isso nada tem a ver com o tempo de acompanhamento dos participantes dos estudos clínicos.
Segundo o diretor da Serasa Consumidor, Giresse Contini, não há distinção nas negociações pedidas pessoalmente ou a distância, portanto não é necessária uma corrida aos postos de atendimento.
O eleitor pode conferir o resultado das Eleições pelo do TSE ou através dos aplicativos “Resultados” e “Boletim na Mão” (ambos disponíveis nas plataformas App Store e Google Play).
Já participou do Cerbras Talk Domingos Cordovil, palestrante e consultor empresarial em Gestão de Vendas e Trade.
Os novos casos são de Palmas (105), Araguaína (79), Gurupi (17), Paraiso do Tocantins (15), Xambioá (14).
Entretanto, a ocorrência da Lua cheia no momento exato é mais rara.
O público das revistas do social começava a conhecê-la.
Ellen De Generes recebeu o Carol Burnett Award, por sua “outstanding” contribuição à TV e pelo pioneirismo por se expor como gay e lésbica numa época em que ainda havia preconceito na indústria.
“Meu supermercado, hoje, chega a R$ 2 mil. Tudo está mais caro, principalmente os produtos indispensáveis como feijão, arroz e carnes.
De acordo com o governador, o programa Pró Piauí irá coordenar projetos nas áreas de educação, saúde, infraestrutura e segurança.
O pedido foi enviado após a Procuradoria-Geral da República (PGR) solicitar as informações à JBS e ao grupo J&F.
Mas admite que ainda se sente apreensiva pela falta de controle de medidas de isolamento.
O "golpe da festa" tem feito diversas vítimas famosas nos últimos meses, quando se espalhou rapidamente pelas.
As flores indicadas pela bióloga para o cultivo na primavera são: Caliandra, Gloxínia, Heliconia, velloziana, Ipomeia, Canna limbata, Begônias, Alamanda, Buganvília, Onze horas e Caladium.
Paes se deu ao luxo de faltar a um debate na CNN para ir ao aniversário da pastora Surica, no palco do Portelão, em Madureira.
O tratado comercial foi assinado em 2019, após 20 anos de negociações, mas precisa ser ratificado por todos os parlamentos nacionais envolvidos - alguns deles, como dos Países Baixos e da Áustria, já aprovaram moções pedindo a rejeição do acordo.
É possível combinar as folhas tradicionais com queijos, castanhas, frutas e legumes, por exemplo.
“Que não conhece a realidade do país e subestimou o número de beneficiários do auxílio”, ressalta.
Para dar conta de um grande número de mortes por causa de uma epidemia, a cidade de Maceió precisou construir um novo cemitério.
O Governo tem consciência de que este é um fim de semana muito relevante para muitos portugueses - mais no Norte e no Centro do país do que no Sul - mas para muitas famílias e em todo o território nacional.
O valor de investimento, desde o início de cada uma das obras, foi de cerca de R$ 2 milhões.
Para informar a redução de salário e jornada, acesse o Menu: Empregados > Gestão dos Empregados > Selecionar o trabalhador > Dados Contratuais > Consultar ou Alterar Dados Contratuais.
Contudo, ao questionar se a empresa poderia ter disparado conteúdo com pornografia infantil ou fake news, negou, afirmando que fez uma auditoria no final de 2018 e não constatou nenhuma ilegalidade.
A reabertura das escolas pode aumentar o número de contaminações pela doença?
São, ainda, 11.001 casos entre crianças e jovens de 0 a 19 anos (9,4% do total) e 16.073 casos entre quem tem mais de 60 anos, 13,7%.
Além disso, o requerente não pode receber qualquer benefício previdenciário de prestação continuada, com exceção do auxílio-acidente, do auxílio suplementar e do abono de permanência em serviço.
"Ninguém vai querer saber qual o comportamento dessa pessoa, a associação seria imediata, o jogador do Flamengo passou para o parente.
Em nenhum dos estados foi necessário a realização do voto impresso.
Desde o começo do governo, há divergências internas em relação à potência asiática.
Ele diz que elas são fontes de espécies para potencializar recuperação nas áreas próximas, fonte de material genético, controlam o clima local e mitigam mudanças climáticas pelo acúmulo de carbono.
No entanto, Guimarães recorda ainda que um plano está sendo liderado pelo ministro da Economia, Paulo Guedes.
O continente africano registou nas últimas 24 horas mais 191 mortes devido à covid-19, aumentando para 43.612 o total de vítimas mortais pelo novo coronavírus, que já infetou 1.813.065 pessoas na região, segundo dados oficiais.
Ainda segundo o 'Record', a oficialização desta decisão pode acontecer ainda esta quarta-feira.
O Full analisou jogador a jogador no YouTube do UOL Esporte e deu a letra!
“Como a gente está focado em lotar a cidade com turistas, são ações como essa que comprovam e fortalecem nossa vocação”, afirmou o presidente da Riotur, Marcelo Alves.
D. Américo Aguiar estima para o “final do verão europeu” o anúncio do hino e do logotipo preparados e que o acolhimento dos símbolos das Jornadas se realize por ocasião do Domingo de Cristo Rei (22 de novembro).
Ela ocorre, muitas vezes, em processos geracionais.
Quase ninguém terá.
Empresário e fotógrafo em Feira de Santana, Luís Cláudio (Lula) é destaque na Coluna Batatinha Quente.
Isto é uma tarefa conjunta, comum, e portanto, faz sentido", considerou.
A medida já começa a valer hoje como forma de adaptação.
“O Sr. Decotelli não pretende ser um problema para a sua pasta, bem como, está ciente de seu equívoco”, declarou.
"As soluções encontradas foram prestar acompanhamento médico.
Em média, viajar para Paris, na baixa temporada (inverno europeu), custa R$ 3 mil (ida e volta).
Porém, há alguns hábitos ou práticas bastante comuns que invalidam o benefício e muitas pessoas pessoas desconhecem.
A chikungunya tem registrados mais de 39 mil casos.
O governo ganha perdendo: derrotado no Congresso ou no STF beneficia-se da cacofonia gerada.
Desde o dia 17 de março, servidores e magistrados do TRE cearense atuam em regime de teletrabalho, seguindo normas sanitárias de prevenção à covid-19.
Passamos quatro, cinco anos morando na China sem nunca ter tido problemas de saúde.
Segundo o governador, essa medida poderá ser renovada, estendida ou suprimida se houver necessidade.
Não temos atenção médica garantida.
Não vejo a hora que isso aconteça para eu poder voltar para a realidade”, disse a dona de casa Alessandra Ferreira Santos, 28 anos, mãe do Arthur.
Pode ser que esteja fragilizado pela química, por dano térmico, como chapinha, ou algum outro fator como prender ou esticar demais o cabelo”, comenta a dermatologista.
Mas o término poderia ser até 5 de novembro — afirmou Covas.
Aos 31 anos, e depois de passar pela, advocacia, pela Juventude Popular e pelo Sporting, o jovem conservador passou a ser o nome mais alto do seu partido.
As lojas do Pão de Açúcar São Cristóvão e Jockey Club funcionarão de 7h às 21h.
“Trincas ou rachaduras no piso ou na parede da casa, árvores e postes inclinados, estalos em rochas e muros embarrigados são indicativos de que o solo está começando a se movimentar.
O quadro de Rodrigues piorou e ele teve que ser internado em um hospital do Rio de Janeiro no último sábado (25).
Em São Gonçalo do Amarante (CE) há duas vagas abertas: Contas a Pagar e Técnico de Execução.
Aos 6 anos, quando já era considerada uma criança prodígio, ela mostrou seus dotes pela primeira vez em um evento público na cidade de Mysore, no estado indiano de Karnataka, onde nasceu.
No entanto, as queixas são inevitáveis, seja em relação à lotação em horários de pico ou pelas falhas do sistema de internet gratuito (wi-fi).
Os galos estavam com suas esporas cortadas e em partes do corpo com suas penas retiradas.
No Estado do Rio de Janeiro, a cada 20 minutos é concedida uma medida protetiva para mulheres vítimas de violência, segundo o Tribunal de Justiça.
Não há justiça neste pais!
“Os termos e hashtags presentes nos Assuntos do Momento são baseados só na atividade das pessoas no Twitter”, diz.
Cerca de duas centenas de adeptos marcaram hoje presença nas bancadas do Estádio do Fontelo, em Viseu, cerca de sete meses depois do último jogo com espetadores na II Liga de futebol em Portugal.
Lamentando o tratamento injusto de suas produções, Almodóvar chegou a romper os laços com a academia espanhola e, durante anos, não frequentou os prêmios Goya.
A empresa também contesta a determinação para que ceda a lista de todos os usuários que buscaram o nome de Marielle Franco e outras cinco expressões ligadas a ela em sua ferramenta de busca entre os dias 10 e 14 de março, dia do crime.
Sobre o engajamento, sim, existe um engajamento maior.
Pessoa para integrar a base.
Os interessados devem se cadastrar por meio do site http://www.99jobs.
E tanto Amor de Mãe quanto Salve-se Quem Puder tiveram de enfrentar outro problema no cronograma de gravações por conta do coronavírus.
Ricardo Henriques, ex-secretário de Educação Continuada e Alfabetização do MECFica cada vez mais evidente que, apesar dos esforços das redes, parte dos estudantes não consegue ter acesso à educação por esse sistema.
Com isso, a equipe comandada por Rogério Ceni encerrou uma novela que vinha se alongando por muito tempo.
As primeiras reuniões já aconteceram e visam a coleta de dados, informações e documentos para que o novo prefeito possa iniciar a gestão tendo, em mãos, um panorama da real situação do município.
Ao ser questionado o autor confessou que teria praticado o crime junto de outros homens e insistiu que queria entregar o filho para um irmão.
Muitos pontos que nós podemos ainda melhorar.
RT-PCR ou sorológico?: O RT-PCR é indicado para a fase aguda da doença.
O governo federal publicará ainda hoje, em edição extra do “Diário Oficial da União”, um decreto para regulamentar o apoio técnico e financeiro a Estados e municípios no âmbito do novo marco legal do saneamento.
A PM foi acionada para atender o caso e confirmou que o homem apresentava duas perfurações por arma de fogo nas regiões do tórax e no braço esquerdo.
Para o ano que vem, o recurso disponível será de R$ 2,8 milhões, 105% a mais em relação ao contrato vigente (R$ 1,36 milhão), proveniente do Fundo de Investimentos Esportivos (FIE).
A Sondagem do Consumidor coletou informações de 1.737 domicílios em sete capitais, com entrevistas entre os dias 1º e 21 de julho.
Ninguém, a princípio, se incomodou.
A Quina teve 38 apostas ganhadoras; cada uma receberá R$ R$ 46.985,60.
"A única coisa que eu sei é que embarco filho e só volto pai", disse o filho de Gretchen na época.
Na sexta-feira, o principal índice de referência, o PSI20, encerrou a subir 0,09% para 4.359,99 pontos.
O reboot de Star Trek continua com Kirk e Spock lutando contra uma ameaça terrorista à frota estelar, com a ajuda de um aliado inesperado.
Mais uma vez fomos ao governador Mauro Mendes e ele imediatamente autorizou o repasse financeiro.
“Apenas com o uso do peso do próprio corpo é possível perder gordura e fortalecer a musculatura abdominal”, afirma Lana.
Escola de Sargentos das Armas, onde são formados os sargentos de Infantaria, Cavalaria, Artilharia, Engenharia e Comunicações, que são as chamadas “Armas” com atuação na linha de frente do combate.
Em memorial obtido pelo jornal O Estado de S, Paulo e distribuído aos ministros do STF, a Advocacia-Geral da União (AGU) argumenta que a narrativa construída pelas empresas do setor “não guarda qualquer conexão com a realidade”.
Mas se algumas pessoas começam a comprar incentivadas pelo pânico, a melhor estratégia é fazer o mesmo para assegurar que não vai nos faltar.
“Sempre fiz tudo de maneira calma e transparente, orientando”.
O livre mercado pode facilitar muito os câmbios”, comentou.
Uma criança de quatro anos ficou sozinha por várias horas em casa, na Georgia, Estados Unidos, após a mãe morrer no local, vítima do novo coronavírus.
Os autores reconhecem as limitações de sua pesquisa e advertem que seria ingênuo pensar que estamos próximos da chamada imunidade de rebanho, o momento em que o vírus não pode mais se propagar porque já não há pessoas suscetíveis.
Um dos maiores estudiosos do Carnaval, o historiador carioca Luiz Antonio Simas se diz surpreso com a grande.
Mas o problema é delas, e se eu precisar de alguma coisa elas vão ter que me atender.
Com essas especialidades também entram os três modos de jogo para aproveitar cada personagem.
O centro de Arouca mostrava-se esta manhã muito menos movimentado do que o habitual, depois de o recente aumento de casos de covid-19 nesse concelho ter provocado nos seus habitantes um que os fez refugiarem-se em casa.
Os voos da Gol e da Latam que ligam Porto Seguro a São Paulo, foram retomados em junho.
Na área do Design, a terá o arquiteto Guto Requena.
Ainda assim, ele afirma que não deixará de ser candidato nem se houver pedido do presidente da República.
Roberto Alvim protagonizou o disparate final.
Portugal ultrapassa os 50 mil infetados com mais um morto / Baixo.
Coerente, intrépido, comprometido com o bem comum, Alceu personificou durante sua vida o catálogo de virtudes cívicas por cuja prática, na vida cotidiana, e consolidação, na consciência coletiva, deveríamos todos lutar, bravamente.
“O governo está percebendo a necessidade de mudar a maneira como se relaciona com os outros poderes, percebendo que há uma estrutura institucional forte que precisa ser respeitada”, avalia.
A proposta aprovada inclui a abertura de um PDV para todos os trabalhadores da área administrativa, com incentivo de 12 salários e manutenção do plano de saúde por um ano.
O projeto, que substitui a Medida Provisória (MP) 910/19, determina que as regras para regularização serão aplicadas a áreas com até seis módulos fiscai,s ocupadas até julho de 2008.
O aplicativo da Caixa Econômica Federal, o Caixa Tem, criado para viabilizar o acesso dos brasileiros ao auxílio emergencial por conta da crise de coronavírus tem gerado queixas de usuários.
A CDL e ACIC Concórdia estão trabalhando em conjunto em benefício da manutenção das empresas do município.
Presentes também irão estar diversas entidades locais e regionais.
Ele foi um dos indivíduos que fez refém uma família na Estrada do Sobrado, Distrito de Ferraz.
Atualmente, doenças crônicas são um dos principais problemas de saúde pública do Brasil, com impactos na qualidade de vida, nos serviços de atendimento e, às vezes, causando incapacidades.
Segundo o secretário regional de Governo da região oeste, Henderson Pinto, a previsão é de que as novas UTIs sejam ofertadas na próxima semana.
Não é um ser humano com qualidades e defeitos, como todos nós.
Só alcançaremos a igualdade se entendermos o quanto ela é tão importante.
Antes de assumir o Leeds United, o argentino passou por Marseille, Lazio e Lille.
Não posso mais aceitar ligar a TV e ver um irmão meu sendo morto.
A facilidade de adaptação do setor ao home office —prática já adotada em alguma medida antes da pandemia— também favoreceu-o na pandemia.
“Vamos atingir aproximadamente 120 milhões de brasileiros, com mais de 10 mil pontos de recolhimento.
O arcabouço legal do processo de desestatização é complexo e moroso.
No texto, Edvaldo Moura também afirma que, a rigor, o Juiz de Garantias já existe no Piauí desde a criação da Central de InquéritosAudiência de Custódia.
Segundo uma nota da Federação Angolana da modalidade, que a ANGOP teve acesso, nesta quarta-feira, em Luanda, o técnico nacional também acusou positivo.
Mas a sua mãe não permite que o cão fique em casa.
‘ ainda arruma tempo para levantar questões bem atuais, necessárias e indispensáveis para um longa como esse, como o feminismo, colocando uma mulher dona de seu próprio arco dramático, e como as pessoas podem ser corrompidas pelo poder.
Se isso acontecer, o exame representará risco à saúde pública.
Foi inusitado, é verdade.
A queda de pressão do tanque de pressão com defeito permitirá que mais água quente do que fria passe, criando ondas de água escaldante.
A cena é macabra.
Desde o início da pandemia, 2.085 indígenas aldeados já foram contaminados com o novo coronavírus e 82 morreram em decorrência da covid-19.
Ainda de acordo com o veículo, Shaun estaria em uma situação tão precária que está assaltando pessoas.
O Fla já chegou a um acordo com o clube francês para o empréstimo por um ano, restando apenas a assinatura do contrato para que o reforço seja formalizado.
Lá, sofreria com as barbaridades do Holocausto, carregando sequelas definitivas que comprometeriam um dos seus pulmões.
A parceria, no entanto, foi rompida após um desentendimento entre eles no ano passado.
O presidente Jair Bolsonaro também é contra a vacinação obrigatória.
Zico diz que Fla não pode cometer ‘loucura’ por Jesus e dá recado a um possível novo treinador: “Não pode ter vaidade”
Colegas de Jorge Alexandre no hospital postaram homenagens nas redes sociais e organizaram uma espécie de sepultamento virtual em frente ao hospital onde o técnico de enfermagem trabalhou por 16 anos.
Como se vê pelas imagens do protótipo, praticamente na forma final para a produção em série, o próximo Civic lembra um Honda Accord em escala reduzida.
O selecionador português de futebol de sub-21, Rui Jorge, disse hoje que não adianta pensar nos Países Baixos se Portugal.
Os policiais receberam a informação de que o homem, considerado foragido da Justiça, poderia estar envolvido em transporte de material ilícito na cidade do Aço.
O morador de Ribeirão Preto, no interior de São Paulo, não conseguiu cursar o ensino superior quando era mais jovem.
Nos primeiros 40 dias de voos, as aeronaves tiveram ocupação média de 27%.
Na queda, sofreu contusões e foi socorrido pelo corpo de bombeiros (fotos) e encaminhado para o Pronto Socorro, sem maiores preocupações.
Apenas atividades essenciais podem funcionar, a exemplos de supermercados, padarias, delicatessens, farmácias, açougues, estabelecimentos que utilizam o sistema de delivery (sem retirada no local) e serviços de saúde.
Em nota, a Sabesp afirmou que tem verificado as notificações recebidas de falta de dágua e está “readequando os parâmetros técnicos” para atender a todos.
Outro nome que surgiu nos últimos dias foi o argentino Sánchez Miño, do Independiente, da Argentina.
Os custos operacionais aumentaram 3,6% para 23,9 milhões de euros, enquanto o EBITDA diminuiu 76,9% para 274 mil euros.
Portanto, você só pode alterar dados, local de votação ou fazer transferência a partir de dezembro deste ano.
Ano passado, tivemos um exemplo claro de como algumas práticas continuam sendo realizadas sem a menor vergonha.
A Comunidade Intermunicipal do Algarve (AMAL) viu aprovada a sua candidatura à área da formação, com um valor que ronda os 650 mil euros, através do projeto Municípios 2030.
Tive o prazer de incluir ele no Facebook e ajudá-lo com seus e-mails", escreveu Edson Brandão.
Dupla é presa em Epitaciolândia com 18 mil maços de cigarros contrabandeados.
Nos bastidores, Alberto Fraga, ex-deputado, pediu ao comando da legenda para manter o neófito na Câmara, porque quem assumiria o cargo seria o suplente Laerte Bessa, adversário direto de Fraga no reduto brasiliense.
"Já temos uma linha de investigação.
A espera acabou!
Kwid e Mobi: O que vem (e o que não) nos carros mais baratos do Brasil?
O secretário Léo Prates afirma que as “variações de cada cenário são imprevisíveis”.
O governador de Alagoas publicou nesta quinta-feira (19) no Diário Oficial do Estado (DOE) um decreto onde determina o fechamento de cinemas e academias.
“Nós estamos agora em fase final.
A decisão da diretoria foi tomada após protestos que aconteceram na última terça-feira (21), em frente ao estádio municipal Dito Sousa, em Várzea Grande, região metropolitana de Cuiabá.
Dentro desta tenda gigante haverá vários cursos simultâneos, vários instrutores, palestras, oficinas, então será muito bom para todos os municípios”, explica a secretária.
Ao entregar o novo sistema de iluminação, o prefeito Colbert Martins Filho percorreu toda a extensão daquela via para conferir a qualidade do serviço.
O pleito na cidade de São Gonçalo será no próximo dia 29 e nesses 11 dias que antecedem a votação será de muitas movimentações políticas.
Abboud estimou ainda um prejuízo econômico de, no mínimo, US$ 3 bilhões (cerca de R$ 15,8 bilhões), o que deve afetar ainda mais não são a cidade, mas o país inteiro que atravessa uma gravíssima crise econômica.
As escolas deverão apresentar um plano de contingenciamento de risco à Secretária de Saúde e, somente após a aprovação do mesmo, é que estarão autorizadas a funcionarem.
A vereadora Miriam Bonomo resolveu os problemas de saúde que havia na família e cedeu aos apelos do grupo político a que pertence e será candidata à reeleição.
Em 2015 a taxa Selic esteve com índices baixíssimos em 14,25% e por isso o patamar de 2% é histórico.
O aumento de casos de Covid-19 nos últimos dias, na Flórida, deixa a população em alerta.
Pastore também acusa o presidente - e seu modelo, o presidente americano - de não darem valor à vida e de apenas pensarem em seus futuros políticos.
Segundo Fátima, essa lembrança traz todo o trabalho que ele fez em prol da cultura de Varginha.
Para ampliar a rede de atendimento e segurança à mulher, o prefeito Rodrigo Drable está prestes a anunciar a implantação de uma Delegacia Especializada em Atendimento à Mulher (Deam) no município.
Entre os que não fizeram ensino fundamental, de baixa renda, é inferior a 40%.
Com um clube desse tamanho e com um treinador como ele, significa que você não pensa duas vezes antes de aceitar vir para o Everton", afirmou.
Nuno dos Anjos Caldas Albino afirmou que os desafios eram enormes e alguns problemas do sector não terão a sua resolução imediata, solicitando, para o efeito, uma acção conjunta para o alcance das metas traçadas no programa do Executivo.
Acho que seria a minha maior extravagância.
“É importante reforçar para a população que a dengue mata.
O secretário de Administração Penitenciária do estado de São Paulo, Nivaldo Cesar Restivo, disse em entrevista ao Bom Dia São Paulo, da TV Globo, que os presídios onde houve rebelião e fuga de presos operam dentro da normalidade hoje.
Parem tudo o que estão fazendo e venham surtar com a gente!
Enquanto isso, a opinião pública quanto às Big Tech se divide diante das questões de privacidade e da disseminação de discursos de ódio e violência nas redes.
O procedimento é rápido, simples e indolor.
Tiraram nossos sapatos e macacões.
Orientamos que os consumidores utilizem a planilha com os preços e façam pesquisas antes da compra.
Escolas e repartições oficiais cumprem desde hoje (17) o decreto assinado pelo governador Marcos Rocha e pelo secretário de saúde Fernando Máximo, que estabelece emergência no âmbito pelo período de 180 dias no âmbito da saúde.
É um cenário muito preocupante”, disse o prefeito de Presidente Getúlio, Nelson Virtuoso (MDB).
O evento online é gratuito e direcionado a engenheiros e manutentores de indústrias de diferentes segmentos.
A contratação vem para atender a alta demanda atual de mobiliário para o segmento da saúde, por conta das várias obras em andamento, e permitirá a produção de móveis em MDF com custos avaliados por metro quadrado.
A paralisação também questiona bloqueios considerados arbitrários que as plataformas aplicam contra alguns entregadores.
Aceitar não é simples.
A cocaína estava em tabletes acondicionados em sacolas usadas para transportar minério de ferro.
Por fim, em 50º lugar, está Paranatinga, com 4.666 hectares desmatados.
As inscrições são gratuitas e podem ser feitas no site do Sisu entre os dias 21 a 24 de janeiro.
Há mais de 15 dias, os representantes dos Poderes se reuniram para tratar das diretrizes para o combate a Covid-19 em Rondônia.
Por meio destas ações, o Estado assume um vasto conjunto de obras e investimentos públicos, capazes de assegurar condições de vida dignas e comandar a transição para uma economia de zero emissões de carbono.
Até 45 dias antes da primeira data entre aquelas que você escolher, a empresa te responde com todas as informações sobre a data que conseguiu te encaixar, horário do voo e tudo o mais.
Não há, porém, evidência científica de que o remédio tenha eficácia no tratamento de Covid-19 nem que sirva como barreira contra a infecção pelo vírus.
Diante da nova regulação do Marco do Saneamento Básico, a nova administração da Agero se empenha em firmar convênios com todas as prefeituras do Estado, para dar suporte ao saneamento de Rondônia, atendendo à toda população.
Até fiquei preocupada?", comentou mais uma.
Chorou com o vice para a Alemanha.
O excedente registado na balança comercial de setembro passado contrastou com o défice de 129,07 mil milhões de ienes (1,04 mil milhões de euros) verificado em setembro de 2019.
O texto teve consenso dos partidos na Casa, com apenas o partido Novo se posicionando contra.
Em seguida, vem Salvador, com 41,8% das habitações em comunidades carentes.
Atualmente, o direito à vida (art. 24º da Constituição) apenas pode ser violado quando em conflito com o direito à vida de outrem (legítima defesa).
O ex-jogador do São Paulo será desfalque por mais duas partidas, contra Nice e Nantes, e só voltará a campo em 2021.
Confira, a seguir, alguns julgamentos marcantes que tiveram o ministro como relator.
Isso porque muitas crianças, principalmente as mais pobres, dependem da refeição oferecida pelos colégios.
Me senti bastante valorizada", afirma.
Sua trajetória de vida é marcada pela incansável dedicação aos meios de comunicação.
Costumo grifar frases interessantes e deixar alguns rabiscos quase incompreensíveis nas margens dos textos, o que não consigo fazer com a mesma desenvoltura no leitor digital.
Na opinião de Jorge Sobrado, o “contexto inesperado”, com o “encerramento abrupto das casas de cultura, museus, bibliotecas e arquivos” devido à covid-19, “confere especial valor e sabor ao ato desta publicação”.
E a elevação de preços, sem justa causa, com o objetivo de aumentar arbitrariamente os valores dos insumos e serviços relacionados ao enfrentamento da Covid-19, está sujeita a penalidades por se tratar de abuso de poder econômico.
Se você achou a formação dela diferente, saiba que Eva também é atriz, cantora, bailarina e representante de um importante movimento social de divulgação dos valores e da cultura africana.
“Em diligência aferi que a requerente responde a processo junto ao Tribunal Eleitoral.
Com sede em Montreal, a produtora se encaixou em um programa voltado ao auxílio de empresas que têm dívidas acima de US$ 5 milhões - as estimativas do mercado americano é de que as dívidas totais da empresa cheguem a US$ 1 bilhão.
Essas práticas têm reconhecimentos nacionais, como: Guia Exame Diversidade (março/2020), Selo Paulista de Diversidade (2018) e Mulheres na Liderança/Valor Econômico (2019).
Agradeço a Deus por tudo e peço que abençoe a Nadja Pessoa em todos os seus passos, agradeço o carinho dos fãs”, continuou.
O site, desenvolvido pelo Instituto Cidades Inteligentes (ICI) em parceria com a Prefeitura de Curitiba, reúne campos que vão desde alimentos prontos para consumo, hortifrutis, cereais, carnes, pescados até armarinhos, cosméticos e utilidades domésticas.
O governo advertiu que o surto será "difícil" de conter até que a vacina seja amplamente distribuída, o que levará vários meses.
Isso não está no texto do ministro.
A direção nacional da legenda manteve, nesta segunda-feira (6), a decisão de expulsá-lo, alterando os motivos e deixando na justificativa apenas a infidelidade pelo apoio ao presidente Jair Bolsonaro.
As ações motivaram a apreensão de 1.369 porções de cocaína, 125 porções de entorpecentes, duas armas de fogo, uma balança de precisão e mais de R$ 2 mil em espécie.
Para mais informações a Águas de Matupá está à disposição pelo atendimento 24h nos números 0800 647 6060 (ligação de telefone fixo e celular).
Ela disse que nos últimos anos houve uma transformação da imagem dos idosos, seja nas representações do metrô, onde eles não aparecem mais de bengala, seja na forma das roupas, de falar.
Isso tudo vai ao plenário, goste o prefeito ou não”, disse.
Com isso, vencer a Copa do Brasil teria importância em dobro, esportivamente e também nas finanças.
Como ficariam os votos antecipados?
Nao ao Pivetta.
Baseando-se em 20 anos de dados coletados pelo Explorador de Partículas Solares, Anômalas e Magnetosféricas (acrônimo em inglês SAMPEX), a pesquisadora confirmou que a AAS está, vagarosa mas inexoravelmente, indo na direção noroeste.
Os outros prêmios do ano A reunião em que os vencedores do Nobel são definidos ocorreu com mudanças em 2020; para evitar contaminações, foi dividida em encontros menores, a partir dos quais foram feitas as escolhas.
Na ilha para onde Virgil (Kevin Carroll) a levou, Michonne encontrou as botas de Rick e as reconheceu.
Tanto o presidente da Câmara quanto o Prefeito Júlio César foram notificados e ambos terão até 15 dias, após o recebimento das notificações, para apresentarem as informações e documentos solicitados pelo MP de Contas.
Cada agente tem um telemóvel munido da dita aplicação preso ao pulso.
O objetivo – informa o secretário de Planejamento, de Estratégia e de Eleições, Maurício Amaral – é buscar o diálogo quanto ao andamento do processo eleitoral nos juízos zonais, considerando a realidade pandêmica provocada pela Covid-19.
Claro que ninguém ia sair na rua gritando: ão estou nem aí pro coletivo.
Na reclamação, o MP alega que a decisão da 3ª Câmara Criminal diverge do entendimento do STF que restringiu o foro privilegiado.
Atualmente, o instituto tem 3,5 mil peritos, mas, mesmo nos postos reabertos, parte dos profissionais deve seguir em trabalho remoto.
Será um laboratório fixo no Parque Tecnológico de Pato Branco e um laboratório itinerante para demonstração da robótica aplicada nas escolas do município e das cidades do Sudoeste.
Três municípios da região passaram a integrar a lista de cidades que vão ter a ampliação das medidas de isolamento social, em Santa Catarina.
Desta forma, hoje o Tocantins acumula 49.651 confirmados da doença, destes 30.701 pacientes estão recuperados e 18.292 estão ainda ativos (em isolamento domiciliar ou hospitalar), além de 658 óbitos.
O presidente Jair Bolsonaro afirmou que o programa mostra que "o Brasil é grande e realmente tem muitos desafios pela frente".
Por Kelly Oliveira – O Conselho Diretor do Fundo PIS-Pasep autorizou a distribuição aos participantes do saldo registrado na rubrica “Reserva para Ajuste de Cotas” em 30 de abril deste ano, somada às demais reservas e retenções.
O ministro precisou passar por uma cirurgia para retirada de um abscesso no sábado, 23, e continuará internado para monitoramento enquanto aguarda resultado do teste.
Só que ainda ia levar 76 anos até que um dos dois grandes partidos – no caso, o Republicano – visse uma mulher tentar se candidatar à presidência.
Elas comandam execuções de integrantes de grupos rivais e atuam nos tribunais disciplinares, que são os famosos decretos, que algum integrante é considerado indigno e são justiciados ao tribunal de crime", indica Gustavo Henrique.
Um colaborador da corporação, Moacyr da Silva, de 57 anos, morreu vítima da doença.
Atualmente, está na segunda passagem como treinador do Guangzhou Evergrande, pelo qual conquistou o título chinês do ano passado.
“Ele foi direto para a sala de cirurgia, os médicos disseram que ele chegou quase morto”, conta.
Infelizmente, a ANP não divulgou esta semana, a sua pesquisa semanal de preços.
Em outra frente, o titular da Economia também disse que o Renda Brasil teria um gatilho para incentivar os beneficiados a procurarem emprego.
A eleição do Paolo de Carvalho é mais um bom exemplo da afirmação política da nossa comunidade residente em França.
Registre-se que a soma dos percentuais pode não totalizar 100% em decorrência de arredondamentos.
Já no Nepal, as autoridades contabilizaram 218 mortos e 69 pessoas ainda desaparecidas após deslizamentos de terra.
Polícia deve investigar e esclarecer se o político detém autorização para posse, transporte e uso de arma de fogo.
A chegada de Any Malu é reflexo de seu popular trabalho realizado na internet.
Uma equipe da Unidade de Pronto Atendimento (UPA) foi acionada e constatou insuficiência respiratória como a causa da morte.
As datas disponíveis de formação para estes casos serão anunciadas às escolas pela área de Ensino das 36 Coordenadorias Regionais de Educação.
Para manter seus clientes informados, identifique os itens que possuem estoque limitado, e os notifique quando o item em questão estiver disponível novamente.
O Dia Mundial da Doença Rara foi celebrado pela primeira vez em 2008, pela Organização Europeia de Doenças Raras – Eurordis; normalmente, a data é celebrada em 29 de fevereiro, nos anos bissextos, sendo que nos outros anos comemora-se em 28 de fevereiro.
Os casos contactantes domiciliares estão sendo investigados e serão coletadas amostras para a realização de exames específicos pelo Lacen-PB.
Corneta percorreu com o olhar o resto do curral.
Tornou a sair do controle, vamos fechar novamente.
“Um planejamento de estratégias é importante para focar no presente.
Isso nos ajuda a sentir o que está dentro de nós.
O Einstein, então, realizou novamente os exames nos atletas do Bragantino, que confirmaram o diagnóstico de outros laboratórios: o clube não tinha profissionais contagiados com a Covid-19.
O tempo chuvoso permanece no Rio de Janeiro, com possibilidade de chuva fraca a moderada isolada a qualquer momento desta quinta-feira.
Da mesma forma, já estavam cancelados os eventos da administração pública com aglomerações de pessoas, como reunião, congresso, conferência, seminário, workshop, curso e treinamento e vedou o funcionamento dos parques municipais.
Os professores são responsáveis pelas inscrições dos trabalhos desenvolvidos por seus alunos.
O comando da Organização Mundial de Saúde (OMS) foi questionado durante entrevista coletiva desta quinta-feira, 13, sobre a notícia de que amostras de frango do Brasil testadas na China continham traços do novo coronavírus.
O Corpo de Bombeiros já retirou a árvore do local.
O motorista confessou que pegou a droga na fronteira com a Bolívia.
“No caso grave, o paciente não tem alternativa.
A previsão para a sexta-feira é de predomínio de céu nublado e chuva a qualquer hora no centro-leste do Amazonas, centro-sul e leste do Pará, Tocantins e centro-sul de Rondônia.
O Grêmio é apenas o 10º na tabela, com 21 somados.
A Vice-Presidência tem cartões próprios, cujos custos são separados.
Daniel Vilela trabalha para ter como vice o empresário e ex-prefeito Otavinho Lage.
Na Record TV, o matinal Hoje em Dia, cerca de um mês antes de a pandemia chegar ao País, havia estreado um novo cenário, com espaço para receber o público.
Durante o ano de 2019, o Instituto de Proteção Ambiental do Amazonas (Ipaam) registrou um aumento de 46% na emissão de carteira de pesca no estado.
"Inventaram que sou amigo do PC e 'não to postando'.
A entrega foi feita pelo secretário Beto Preto.
“O FBI e nossos parceiros do Serviço Secreto dos Estados Unidos e do Serviço de Inspeção Postal dos Estados Unidos estão investigando uma carta suspeita recebida em uma instalação de correio do governo dos Estados Unidos.
Dessa forma, pessoas vindas do Reino Unidos estão sendo barradas e não poderão entrar no país.
O repórter esportivo Marco Aurélio Sousa, da TV Globo, contou, num artigo, que, embora contaminado pelo coronavírus, já está “curado”.
"Eu fui a primeira escritora indígena, e fui alfabetizada dentro de casa, confinada para que eu pudesse escrever as cartas para minha avó, para a Paraíba.
Manhã – Visita em porta de fábrica do Distrito Industrial, seguido com bandeiraço e minicomício.
Você já parou para pensar que o que mais tem no planeta de nome Terra é água?
Internacional confirma saída de Coudet: 'Fomos surpreendidos'
Atualmente, a Cloudflare conta com três servidores DNS, que oferecem diferentes tipos de proteção.
Durante a reunião, secretários municipais pediram que a campanha de vacinação contra a gripe seja antecipada neste ano.
No âmbito da fiscalização, fica interrompido, por tempo indeterminado, os prazos para que o condutor possa dirigir com Carteira Nacional de Habilitação (CNH) vencida desde 19/02/2020.
"No meio das dificuldades, a nossa obrigação é ganhar.
Pizzaballa: São justamente nestas situações que devemos dar expressão ao que acreditamos firmemente.
"Não me parece que é descartado que em algum momento ele possa deixar o governo."
‘Ex’ que espancou Rihanna defende Conor McGregor, Eminem canta: "E peço desculpas de todo o coração a Rihanna por aquela música que acabou divulgada/Sinto muito, Rih, não era para te causar tristeza."
O técnico é considerado pela diretoria um ótimo gestor de elenco.
“Participar da ação foi apenas comprovar o que costumo passar no meu cotidiano.
Nesta linha, estabeleceu que o maia é (predominantemente) uma língua logossilábica, cujos símbolos representam sílabas e não letras, como pensara Landa.
Moradores do edifício acompanharam a reabertura, mas informaram que ainda não têm previsão de data para buscar os pertences que estão dentro do imóvel.
Sony anuncia fechamento de fábrica e saída do Brasil (15), após 48 anos de atuação no mercado brasileiro e como consequência disso, os produtos da gigante japonesa deixarão de ser vendidos no país.
“Interesse do Porto em Waldschmidt pode complicar as coisas para o Benfica”
O baiano Carlos Ramon dos Santos Barbosa, 27, o Ramon "Dread", poderia ter uma vida bem diferente se a ajuda de.
Daqui a três meses, acabam de vez os auxílios emergenciais.
Na Índia, as infecções aumentam também rapidamente.
Por exemplo, deletar é um verbo relativamente novo, ou seja, há um radical novo.
Um grupo de 29 instituições financeiras entregou hoje em Brasília carta exigindo que os níveis de sejam controlados.
De acordo com o boletim médico divulgado na tarde de hoje, o treinador não tem previsão de alta.
Parece ter perdido também as esperanças.
Em casa, descarte o desnecessário, doe roupas e objetos.
Porém, as últimas taxas de isolamento social divulgadas pelo Estado indicam um número inferior ao considerado ideal.
Em caso negativo, é pela falta de estrutura do clube?
No mundo são 5,3 milhões de casos confirmados e 340 mil mortes.
Brasileiro relata como foi voltar aos treinos na Áustria: "Não tive medo"
Tem outro clube de Série B que também está em contato com eles.
A cada sessão, um formulário de votação on-line foi disponibilizado ao público.
Os termos exatos só serão conhecidos quando a CBF divulgar o Fair Play.
Doria não deu detalhes sobre como a abertura de um escritório comercial do estado nos EUA ocorreria, mas falou sobre as diferentes expectativas para São Paulo, Brasil e América Latina caso o democrata seja eleito presidente.
Novo presidente da CEEAC, Gilberto da Piedade Veríssimo.
‘Cenas de um Casamento’: Jessica Chastain substituirá Michelle Williams em nova minissérie.
Ele ainda diz que é necessário levar o cupom fiscal para efetivar a ação.
Mais uma vez quero utilizar este espaço para refletir conjuntamente com você sobre os desafios que enfrentamos, especialmente, neste ano no Brasil.
O acórdão destacou, ainda, que os juros devidos pelo executado são moratórios, enquanto aqueles aplicados pela instituição depositária são remuneratórios.
Segundo ele, a declaração de pandemia pela OMS “não muda nada na prática e já era esperada”.
O português Stephen Ferreira segue no grupo dos classificados em 28.º lugar do Limpopo Championship, prova circuito ‘challenge’ de golfe, que decorre na África do Sul, ao terminar hoje a primeira volta com 68 pancadas.
Quando alguém está segundo uma pessoa, está estudando seus passos, por inteligência, se imagina que ela vai disfarçar.
A testagem foi feita nesta sexta-feira (5), após a confirmação de outros dois idosos com Covid-19 na quarta-feira (4), sendo 38 casos ao todo na instituição.
Embora não pareça tão antiquada como era a antiga Strada (que segue em linha na versão Hard Working), ela já pede por uma nova geração.
Acertadamente, o Tribunal Superior Eleitoral (TSE) em conjunto com o Congresso Nacional, tornaram oficial o adiamento das eleições para o dia 15 de novembro.
Vejam bem: nossa compreensão da Física é tão vasta, que podemos medir a idade do Sol com precisão de 0,1%!
Ao menos outras quatro pessoas foram diagnosticadas com a doença.
Herrera sobre Danilo: "É um bicho"
‘Aves de Rapina’ quebram tudo em novos clipes da adaptação; Assista!
A União Europeia apresentou esta quinta-feira uma proposta de criação de um tratado internacional sobre pandemias, numa reunião da Organização das Nações Unidas (ONU) para melhorar a prevenção e resposta a futuras crises.
O número de óbitos diários também subiu de 14, na terça-feira, para 20 hoje, elevando o total de mortes para 35.758 desde que foi detetado o primeiro caso de covid-19, a 21 de fevereiro.
Barretos, Ribeirão Preto e Presidente Prudente, por exemplo, voltaram à fase vermelha, a mais restritiva.
Quando fizemos as alterações, o time foi mais agudo, fez o gol e soube administrar, mesmo com o grau de dificuldade grande que foi jogar fora.
Em 2018, haviam sido lançadas 112.750 unidades.
Se não atacarmos minimamente a questão do gasto público até 2022, chegaremos lá em um ambiente tão dramático que a chance de renovação em todas as esferas de poder é enorme.
Tudo isso é uma bomba-relógio para a propagação da covid-19.
Foi ordenado sacerdote em 1841.
Os dois corpo foram encaminhados ao Instituto Médico Legal (IML) para os exames cadavéricos e identificação.
O time de conteúdo do site de roleta Betway Cassino montou este infográfico que te conta toda essa história e como anda a indústria nos dias de hoje.
Mas no vestiário gremista aquela noite ainda segue viva.
Um segundo homem, que estava na companhia de Denilson, é procurado pela polícia.
Com a vitória, o time comandado pelo técnico Roger Machado avançou para a próxima fase da Copa do Nordeste e eliminou o time potiguar da competição.
O papel no chão mostra tudo o que consumimos (e, eventualmente, aquilo que nos consumiu).
O isolamento prolongado tem mexido com o psicológico das pessoas e ninguém aguenta mais ficar em casa.
Só uma cidade atrativa, onde os seus habitantes ocupem seus espaços, pode acabar com o paradoxo de que nunca estivemos tão perto, mas ao mesmo tempo tão distantes uns dos outros.
O governador Mauro Mendes (DEM), a primeira-dama Virgínia Mendes e seus três filhos, Ana Carolinne, Maria Luiza e Antônio, são destaques na capa da Revista Caras, que circula em todo Brasil nesta sexta-feira (17).
Na segunda fase da Operação Omertà, em março de 2020 foram cumpridos 18 mandados de busca e apreensão em cinco cidades de Mato Grosso do Sul e em João Pessoa, na Paraíba.
Na próxima rodada do Estadual, o Imperatriz receberá o Moto Club, no dia 11 de março, no Frei Epifânio da Abadia, enquanto o São José vai enfrentar o Pinheiro, dia 15 de março, novamente no Castelão.
Uma delas, por exemplo, permite que clubes virem hotéis, desde que tenham menos de cinco mil metros quadrados, sem utilização há pelo menos dois anos e não fiquem na orla.
Sem querer especular se há qualquer obrigação que a Santa Sé tenha contraído com o condenado no passado, quando ocupava a presidência do Brasil, ao recebê-lo, representará impunidade e desrespeito às instituições brasileiras.
A medida entra em acordo com as novas restrições às atividades econômicas não essencial anunciadas nesta terça-feira (22), pelo governo do estado, para frear o avanço da pandemia de Covid-19 nas próximas semanas.
Pessoas com algum tipo de deficiência também foram incluídas como beneficiadas no projeto.
E preparou este prato.
Nossa liberdade não tem preço, ela vale mais que a nossa própria vida”, disse Bolsonaro, dirigindo-se aos formandos, sem fazer menção à pandemia do novo coronavírus em sua fala.
Na Bahia, o número de aspirantes ao Bolsa Família subiu de 66.363 em maio para 94.336 no mês de setembro, um crescimento de pouco mais de 42%.
“Quando eu vi as primeiras notícias sobre o coronavírus na China, eu pensei: ‘Será que chega aqui?’
No sábado (25), os militares realizaram patrulhamento pelas ruas do bairro São Cristóvão, quando abordaram um suspeito de 46 anos, em uma local conhecido de tráfico de drogas.
Norberto era incansável e, sem dúvidas, um educador.
“É o Acre exportando mais do que importando”.
Eles também estarão no spin-off do reality, Soltos em Floripa: A Resenha, em que farão mais análises sobre o comportamento dos pegadores.
Inicialmente, a produção poderá ser vista em alta definição, com o formato em playback Ultra HD entrando na grade em 17 de março.
Imagem: Getty ImagesJá deBetti usa peito e acém no blend.
Diante disso, ele determinou que a Susam trabalhasse para regularizar os estoques e otimizar a assistência farmacêutica à população.
Dessa forma, os candidatos recebem material digital sob medida para ser distribuído em seus grupos e demais plataformas.
O debate no STF sobre a situação judicial de Flávio gira em torno do que é chamado de “mandatos cruzados”, que discute casos em que políticos trocam de função, mas se mantêm em um cargo com a prerrogativa de foro.
Na próxima semana pretendemos, sim, inaugurar os hospitais e entregá-los prontos para atendimentos da população”, destacou o secretário estadual de Saúde, Alysson Bestene.
O cinema é uma atividade contemporânea que está exercendo uma hegemonia na sociedade mundial e nós precisamos de criações nacionais e criativas.
Na comparação mês a mês, com dezembro de 2019, a queda foi maior, de 26,3%.
Os policiais que trabalham na cidade de São Paulo e até cinco familiares, que morem na mesma residência, poderão fazer o exame.
De acordo com o delegado William Fonseca, titular da delegacia de Polícia Civil de Belterra, um inquérito policial foi instaurado com o objetivo de apurar a morte.
Reforços do clube 'leonino' serão menos e mais caros.
A expectativa mostrou Covas com 40% e seu Russomano com 39%, ou seja, estariam tecnicamente empatados também nesta disputa.
O acidente foi registrado na alameda do Horto.
Quando mulheres ocupam estes cargos as coisas começam a mudar", acredita.
“Dona Record, a Xuxa não consegue mais cantar”, afirmou Gusta Porfirio.
O brasileiro em dia com o fisco —esse sujeito de quem o governo arranca tudo à força antes de chamar de contribuinte— tem o direito de indagar: por que uma visita tão trivial, combinada num telefonema amistoso, envolve tanto segredo?
Uma corrente de fé e solidariedade tomou conta de centenas de pessoas que se comoveram com a história do pequeno Arthur Omena, que sofre de teratóide rabdóide, um tumor grave no canal medular.
Como a história dela conta, surpreendi uma multidão em Austin no Sxsw, onde apareci no palco com o meu assistente na época e cantei algumas músicas.
Por exemplo, se seria o caso de reduzir tarifas para importação do arroz ou outra estratégia seria mais eficaz — diz Juliana.
Embora a inflação oficial esteja controlada e muito abaixo da meta do Banco Central, a alta nos preços de do brasileiro, como arroz e feijão, vem influenciando a percepção de inflação nas gôndolas dos mercados.
Em 2018, Pietro optou por acumular experiência em diversos campeonatos e foi o ano em que mais guiou carros diferentes na sua carreira.
Na ocasião, o assaltante começou a chutar a motocicleta das vítimas com intuito que elas caíssem e tentou puxar o celular da mulher que estava na garupa da moto.
Também serão criadas alas de suturas, esterilização e expurgo, triagem, consultórios médicos, consultório odontológico e sala de medicação.
Se conseguirem controlar a Corte, acaba tudo", advertiu Antonio Cucciniello, de 64 anos.
São fontes de proteínas a carne vermelha, carnes brancas, peixes, leite, ovos e leguminosas como o feijão, soja, ervilha e grão de bico.
Em entrevista a 'Sirius XM NASCAR Radio', Dana ressaltou que não pretende parar sua organização e está disposto a não poupar esforços financeiros para isso.
A ideia passada é: se ele fala mal da empresa atual, falará mal da minha também.
E ainda teve duas boas chances na sequência, ambas com Borré.
O governo de Riad já fez uma sinalização sobre sua posição ao permitir voos entre Israel e Emirados Árabes que cruzem seu espaço aéreo.
As crianças, inclusive, foram brevemente presas e ordenadas a revelar os segredos ou admitir que haviam mentido.
Segundo Elisabete, duas crianças já foram encaminhadas para o Centro, uma de 10 anos e outra de 15, por terem desenvolvido diabetes tipo 2 por conta da obesidade.
É aquele bonitinho, mas ordinário, sabe?
Após trocar informações com forças de segurança do Rio Grande do Norte, a Polícia cearense conseguiu localizar o casal, que se apresentou em delegacia de Natal.
Um bebê de 4 meses foi encontrado morto depois de ser esquecido dentro do carro da família em Macaé, no interior do Rio, nesta segunda-feira (6).
Em seguida, foram homenageada várias profissionais mulheres de destaque no Amazonas com trajetória valorosa de serviços relevantes à Justiça e sociedade na defesa dos direitos femininos.
Ao pôr-do-sol, todos os que tinham doentes atingidos por diversos males, os levaram a Jesus.
Também foram vedadas por 60 dias novas internações para cirurgias eletivas – aquelas que não são urgentes – com a finalidade de disponibilizar mais leitos nas unidades de saúde.
E sobre o isolamento, o que os cientistas recomendaram?
“Esse trabalho que eu fiz na secretaria foi o que me deu credibilidade para disputar as eleições.
Mas como já provado e explicado por toda ciência: Não há evidência genética para apoiar qualquer ideologia racista", conclui Nemer.
Se o projeto-piloto funcionar bem, o programa será estendido a todo o estado e terá cursos em sala de aula e online.
Reine explica que no indivíduo diabético as disfunções metabólicas podem levar às alterações nas respostas imunológicas diante de uma infecção, independente da carga viral.
Não tenho nada contra a Festa do Avante", assegurou a cozinheira, que, juntamente com os filhos, marido e noras, gere o Restaurante Rota dos Petiscos Terra e Mar, e que optou por "salvaguardar a família".
Pedimos que as pessoas obedeçam as autoridades e fiquem em casa.
Aí surgiu um curso novo na minha cidade, justamente o de física na Uefs”, recorda.
O processo de treinamento dos pilotos também foi revisto.
Isso significa que 82,2% dos lares tiveram a solicitação atendida.
Disseram que a notícia era maravilhosa, que a fundação dava boas-vindas à família.
Trouxe o Jô, beleza.
Haja vista que propostas de interesse do governo podem ter andamento prejudicado caso não haja uma composição bem alinhada com a governadoria nos próximos meses.
A partir deste sábado, 17, o Colégio Pio Brasileiro, em Roma, terá um novo reitor: o Padre José Otácio Oliveira Guedes, da Arquidiocese de Niterói (RJ).
Conheça a seguir mais características da urbanização, sobretudo no Brasil, para ter esse pilar da geografia bem fixado.
Essa é uma vitória da população, dos permissionários e de toda a cidade, que só tem a ganhar com um novo mercado municipal”, disse o secretário da Semacc, Fábio Albuquerque.
Logo não demorou para termos uma segunda edição, lançada em 2019, que adicionou o western à equação.
Imagina se eu vou gravar, com esse monte de teste negativo?
Obviamente, ele continua sendo um dos nomes mais importantes do plantel do Atlético de Madrid, ficando atrás apenas de Jan Oblak (100 milhões de euros) e ao lado de Saul (90 milhões).
Saiba que agora será o meu mundo.
“É o mecanismo”, diz o jornalista.
Na cidade, são 114 candidatos concorrendo ao cargo de vereador.
Caso haja mais vítimas, a polícia pede que elas ou seus responsáveis se desloque a UNISP e denunciem o crime as autoridades, para que os fatos sejam apurados.
Nesta semana, de 16 a 20 de março, as unidades educacionais da rede municipal ficam abertas com atividades de orientação para todos os alunos.
O meu mandato será pautado no Crescimento e Desenvolvimento de nossa cidade.
Então a não tem crédito para acusar ninguém, não tem credibilidade.
“Foram tomadas ações para que o impacto do novo coronavírus fosse o menor possível, mas quando são pessoas, não existe ‘menor’ aceitável.”
“E, em consequência, uma São Caetano mais bonita, harmônica e feliz.”
Os liberais terminaram por vencer e assegurou-se o trono a D. Maria II, filha de D. Pedro.
Roberto Benigni lançou "A Vida É Bela", em 1999, não foram poucos os que viram problemas em sua fábula agridoce sobre um pai que tenta preservar o filho dos horrores de um campo de concentração nazista.
Whindersson Nunes é fã de Fuscas.
Ao todo, 3,5 km de ruas (um total de 15 vias) receberão nova malha viária, em um projeto amplo de revitalização, que ainda estende para melhorias nas guias e sarjetas e sinalização de trânsito, horizontal e vertical.
A “Operação Colheita” conta com cerca de 110 servidores da Receita Federal, podendo contar ainda com o apoio da força policial dos estados envolvidos.
Já no programa Vida Plena são atendidos 45 idosos.
Após esse período, as áreas comuns da agência devem ser higienizadas para receber os demais clientes.
Para isso, no entanto,.
O relator do caso no TRF-4, desembargador federal Márcio Antonio Rocha, considerou que a busca pelo direito de revisão do benefício foi tardia, uma vez que aconteceu 21 anos depois do início da aplicação do prazo decadencial.
Nunca tive nada com ele.
Honda avançou livre pela direita e cruzou na área.
Amanhã, segunda-feira, às 18 horas, cada um na sua varanda.
Para buscar uma sequência nesta evolução e manter a confiança do elenco após um revés, ele costuma até ressaltar a importância de alguns atletas.
A raposa mineira, apesar de viver dias conturbados, possui sim seus dias de glória.
O ator Tom Veiga, intérprete do Louro José no programa “Mais Você”, apresentado por Ana Maria Braga na TV Globo, foi encontrado morto em sua casa na Barra da Tijuca, no Rio, neste domingo (1º).
Fábio Batista da Silva, de 41 anos, que estava na conveniência com amigos, reclamou do farol alto do veículo que estava na direção dos clientes, e acabou sendo baleado pelo condutor da caminhonete, que segundo a investigação é Maroan.
Igualmente havia na Rua General Osório um pronto socorro particular, onde funcionou posteriormente o Colégio Modelo.
“O banco tem muito interesse em atrair o cliente.
A janela eleitoral abriu ainda no dia 5 de março.
A operação compreende oito ativos, incluindo os hospitais Leforte Morumbi, Leforte Liberdade e Hospital e Maternidade Christovão da Gama, localizado em Santo André, além de clínicas gerais e uma especializada em pediatria.
Em paralelo, oposicionistas vêm sendo cada vez mais buscados pelo deputado federal Arthur Lira (PP-AL), candidato do presidente Jair Bolsonaro, que almeja conseguir pelo menos 30% dos votos da esquerda.
Musa e Balaraba hoje se consideram irmãs.
Empolgado com o feito, o argentino esqueceu de fazer sua comemoração tradicional dos tempos de Independiente (ARG), onde simula como se estivesse dirigindo um caminhão.
Reserva na seleção sub-23, ele fez parte do grupo que conseguiu vaga nos Jogos Olímpicos 2020.
Eu não posso, não quero e não vou perder a naturalidade de estar na minha cidade com meus amigos.
A Secretaria da Saúde do Estado de São Paulo destacou que o volume de confirmações deve permanecer alto nos próximos dias, já que os municípios também enfrentaram dificuldades para cadastrar as informações na plataforma do Ministério da Saúde.
O ex-atacante Dinei, por exemplo, chegou a participar de duas edições diferentes, em 2011 e 2017.
Dessa forma, a Seas informa que o beneficiário que está na lista e cujo perfil de renda não se enquadre mais na situação de extrema pobreza, não poderá fazer uso do benefício, sob pena de ter que ressarcir o recurso aos cofres públicos.
Entre as opções avaliadas pelos ministros estão o afastamento ou até a prisão de governadores alvos de inquéritos.
O CPAm informou que está em processo de transição para a nova sede, que irá ficar estabelecida em São Gonçalo.
Então, resolvi escrever uma reflexão no espaço onde se dava a troca.
Em 1964, quando o democrata Lyndon Johnson derrotou o republicano Barry Goldwater, 61,4% dos americanos com aptos para votar foram às urnas, segundo o projeto.
O estudo de 4 anos envolveu testes extensivos em vários locais em quatro testes de campo do Instituto Internacional de Agricultura Tropical (IITA) na Nigéria.
A nível global, segundo um balanço da agência de notícias AFP, a pandemia de covid-19 já provocou mais de 323 mil mortos e infetou quase 4,9 milhões de pessoas em 196 países e territórios.
O curso terá início nesta segunda-feira, 5, e término no próximo dia 28, das14h às 15h30 e será ministrado pelos bolsistas Yuri Barros (aluno de Engenharia Mecânica do IPRJ) e Weslley Gomes (Técnico em Mecânica da UDT/LEMec).
Através dele, é possível obter tanto a via digital do título de eleitor, quando sua situação eleitoral e local de votação.
A proposta foi lançada em vídeo publicado neste domingo (27/9).
“Essa descentralização de recursos foi pertinente para dar celeridade com o objetivo maior de salvar vidas, de ter o mínimo de infraestrutura de leitos de UTI”, disse.
Ainda segundo o mapeamento feito pelo SMISP, as taxas de adesão de isolamento social na cidade são inferiores às do Estado de São Paulo e da capital paulista, ambas com 47% no último dia avaliado.
Porém, o que muitas pessoas estão investindo é nas oportunidades para driblar os efeitos negativos dessa quarentena, através do acesso a informações online.
O levantamento indicou que, no Twitter, 34% das interações dos brasileiros, são publicações irônicas, com memes e associações ao carnaval, e 17% são tuítes de notícias.
Com isso, secretários municipais que têm interesse em disputar um cargo eletivo precisam deixar seus cargos até esta data.
Mas a variação do crescimento caiu a partir de 2003, quando foi sancionado o Estatuto do Desarmamento.
“Ele era um motivador, uma pessoa que deu lições de resistência e eu aprendi as minhas com ele.
Em novembro, a União Europeia aprova acordo de saída do Reino Unido, abrindo caminho para efetivar o Brexit.
A boa notícia da releitura de Hanna Arendt, se é que há uma, é que quando o movimento totalitário cai, os fanáticos podem mudar.
Ontem, o Chefe do Executivo, que já tinha falado na reforma da Administração Pública, indicou que terá ainda de ser definido um plano de reforma global.
Finalmente, a OGBL pede que o Governo luxemburguês assuma um compromisso a nível europeu para dar mais margem de manobra em relação aos critérios de Maastricht, o que permitirá dispor dos fundos necessários para enfrentar estas crises.
Mais uma vez, adivinhem quem faz isso muito bem?
Com isso, o combustível passou a custar, em média, R$ 4,012, com preço mínimo de R$ 3,990 e máximo de R$ 4,150.
E, posteriormente, clique para fazer download da ficha de inscrição.
“Queria proporcionar à leitora e ao leitor uma experiência sensorial completa de todas essas atrocidades (da escravidão), porque acredito que a humanidade hoje não aceita mais idealizações românticas de nada.”
A atração de novos empreendimentos para a Bahia, até o mês de maio, gerou uma possibilidade de investimentos privados na ordem de R$ 1,5 bilhão e estimativa de criar 1,5 mil novos postos de trabalho.
Então essa busca do financiamento para destravar o fundo que ficou travado no ano passado.
Ryan disse que o Brasil deveria "vincular os esforços dos níveis federal e estaduais de modo muito mais sistemático", em sua resposta à doença, pedindo um foco em "uma abordagem abrangente".
Finalmente uma decisão sensata.
Desse modo, Ambrósio o ajudou.
Por que a prefeita Socorro Neri (PSB) não deixa para o próximo prefeito resolver o problema do déficit com as empresas de ônibus?
Felizmente, tive testemunhas e fui atendida muito rapidamente", escreveu a modelo de 24 anos, tranquilizando os seguidores.
Também houve uma restrição às indústrias petroquímicas.
O primeiro havia registrado resultado negativo.
EUA com novo máximo de casos de Covid-19 num dia.
Sósia de Jesus aposenta o personagem após saída do Mister: "Perdeu a graça"
O ator e cantor tem uma carreira que dura décadas.
De acordo com informações divulgadas nas redes sociais do equipamento, o Centro de Convenções de Salvador, em parceria com a agência Zum Brasil Eventos, será o palco de um cinema drive-in.
As novas versões, que estão disponíveis em todas plataformas digitais a partir desta sexta-feira (9), são: 'Sublime', composta por Dani Black, e Cuidando de Longe, assinada por Marília Mendonça, Juliano Tchula, Júnior Gomes e Vinicius Poeta.
O asfalto recentemente reformado está gerando muita dificuldade para os pilotos e mudou tanto as características da pista que os compostos escolhidos pela Pirelli - que não foi informada da mudança a tempo - parecem ser duros demais.
Os peões caíram no riso com a história.
O jeito foi se inscrever em um aplicativo de relacionamento, o que lhe rendeu um novo namorado.
Em 1987 não foi diferente e nós nos organizamos para reivindicar o direito do estado e do governo criar um rebaixamento, criar condições para que a gente pudesse continuar trabalhando.
O contrato estabelecia que o clube brasileiro deveria desembolsar mais US$ 3 milhões pelos outros 30% caso o centroavante não fosse vendido até o mês de agosto de 2019.
Os alunos que acompanham a aula virtual perceberam o ocorrido e chamaram a polícia.
Residia no Jardim Guarará, em Santo André.
A contração do PIB estimada pelo Ministério da Economia é, por enquanto, de 4,7% em 2020.
Eles estão embolorados, com medo de que ela possa fazer uma fogueira com eles a qualquer momento.”
O PSL tem muitos ícones políticos que se tornaram amigos do eleitor sul-mato-grossense.
A ferramenta está disponível para os sistemas Android e IOS.
Para impedir a visitação, haverá posição ostensiva do Governo do Estado.
De acordo com o Ministério, a partir da análise de dados meteorológicos previstos para os próximos dias na região Sul, é pouco provável que os animais avancem em território brasileiro.
O futebol que a gente pratica tem um pedaço de espetáculo.
Além das pequenas e médias empresas, poderão ter acesso ao empréstimo com garantia também as associações, as fundações de direito privado e as sociedades cooperativas, exceto as de crédito.
Depois de um mês, consegui uma usada em uma loja na Barra.
Veja: a limitação da medida provisória, não uso da medida provisória em matéria penal, ou mesmo em processo penal, ou mesmo em processo.
A invasão de boiadas pela cidade era proibida pela prefeitura, mas não existia nenhum fiscal corajoso que impedisse o trânsito de centenas de animais.
A área, que já é bastante vulnerável, pode sofrer ainda mais com a falta de alimentos, aumento nos preços e outros impactos causados pela pandemia do novo coronavírus.
“A gente tinha um esquema de se encontrar a cada 15 dias para um outro oferecer segurança”.
“Mas será possible” falava com um pouco de sotaque.
A politicagem explora até a presença do coronavírus.
"Foi um impacto muito grande na minha produção.
Uma remoção forçada, neste momento, acirraria conflitos e intensificaria essa vulnerabilidade.
No Twitter, o escritor, novelista e dramaturgo Walcyr Carrasco lamentou a morte da atriz com a seguinte mensagem: “A nossa querida Nicette Bruno nos deixou hoje.
A cada ano são feitas, em média, 15 pesquisas acadêmicas por lá.
Na prática, o candidato fará parte de um dos melhores serviços de assistência em saúde.
Engana-se, porém, quem considera que o problema tem apenas a ver com direito de imagem.
O nono debate das primárias democratas para as eleições presidenciais nos Estados Unidos tinha como grande atração a estreia de Michael Bloomberg.
Recentemente, a administração municipal assinou ordem de serviço para implantação no Comércio do Doca 1, polo de economia criativa, com o objetivo estimular o setor.
Nas igrejas católicas, os padres estão sendo orientados pelas dioceses a evitar apertos de mão, abraços e mãos dadas durante celebrações.
O requerimento foi endereçado aos Ministros da República Federativa do Brasil da Economia e do Desenvolvimento Social e Agrário e ao Secretário Nacional de Previdência e também ao Presidente do Instituto Nacional de Previdência Social.
Norte de Minas – A Cemig traz a Januária, no período de 09 a 16 de fevereiro, uma experiência inovadora com o objetivo de levar orientações sobre o uso sustentável da energia.
Até a última terça-feira (30), casos fechados, passou para ontem e hoje a Sesab mostra casos no mapa do coronavírus para o município.
Pior, está em jogo um sonho do fundador do jornal, Umberto Calderaro Filho.
A marca, que pertence à Continental Pneus, ressalta que o novo modelo tem baixo ruído, carcaça reforçada e banda de rodagem com desenho que expulsa pedras.
No primeiro dia, fizemos 50% do faturamento normal", diz ela.
Afkari foi considerado culpado pelo "homicídio doloso" de um funcionário da autoridade pública de água em Shiraz, no sul do Irã, em 2 de agosto de 2018.
É por meio dele que a parte litigante exercerá com efetividade a defesa de seus interesses e proporá as provas pertinentes.
A soma de brancos, nulos e abstenções é de 7.798, ou 26,18% dos aptos a votar.
Ao todo, já apresentou 28 projetos, sendo que 8 deles tornaram-se leis, a maior parte em defesa do consumidor.
”, diz Mauricio Figueira, um dos sócios da Brutos Beer.
O assunto é antigo.
Os grupos de alimentos e bebidas e transportes representaram cerca de 89% da alta do IPCA de novembro.
No acumulado do ano, o preço do gasóleo regista uma queda de 12%, enquanto que na gasolina se observa uma redução de 7%.
“Se não tivéssemos tantos pseudo-partidos para atrapalhar a democracia, viveríamos muito menos aborrecimentos e preocupações”.
As duas provas, do circuito norte-americano feminino de golfe, deveriam realizar-se nas próximas semanas.
“Para mim, está tudo interligado, temos que dar formação em tempo integral a essas crianças e levá-las aos equipamentos de Cultura da cidade”.
Ao todo, 600 pessoas estarão no Guanandizão, número correspondente a 10% da capacidade de público do complexo.
E para todo o nosso povo de Pontal do Paraná, aquele abraço”.
A Justiça decidiu que Luiza Brunet não terá direito a fortuna do ex, Lirio Parisotto.
As teorias da conspiração representam um desafio para os rastreadores de contato da Coreia do Sul.
Formada na Escola Nacional de Administração, está no último posto da carreira no Ministério de Europa e Assuntos Estrangeiros.
A esposa, disse Jorge à polícia, chegou a dizer que iria morrer, pensou no bebê do casal que esperava e pediu perdão por ter irritado o esposo.
Como Terra e Humanidde estão interligadas, a produção de morte em massa se produz não só na natureza mas no interior da própria humanidade.
Se não conseguem a eficiência desejada, são responsabilizados, enquanto os engravatados de Brasília, a maioria comissionados, ficam a salvo de críticas e ainda ajudam a malhar os concursados.
O Portal do TSE também disponibiliza a emissão da certidão de filiação partidária, que tem o objetivo de atestar a existência ou inexistência de registro(s) em relação oficial de filiados a partidos políticos.
É absolutamente correto que o seu foco seja numa abordagem do reforço dos sistemas de saúde, em parceria com os governos nacionais.
Conhecemos os pontos fortes e fracos do adversário e procuraremos obter maior proveito”, garantiu ao Jornal de Angola, o técnico-adjunto Ivo Traça.
Boulos distribuiu para seus contatos nesta segunda-feira (19 out.) a mensagem abaixo ressaltando que ele não está pedindo dinheiro e pede para que a mensagem seja desconsiderada.
No narcisismo, a fantasia do “eu” apaga o perímetro e transforma os outros em fantasmas ameaçadores ou inimigos a serem combatidos.
Ele seguia em uma moto de luxo por uma rua de duas mãos quando dois homens em outra motocicleta se aproximam e um deles bate no retrovisor com um revólver.
Coronavírus é controlado na Alemanha.
Monitore os preços para os destinos desejados constantemente.
Além disso, é até mais seguro.
Ela é muito discriminada porque é usuária de droga.
Procedimentos – O indivíduo foi indiciado por estupro e ao término dos procedimentos cabíveis, ele irá permanecer custodiado na carceragem da unidade policial à disposição da Justiça.
A medida teria impacto de R$ 20 bilhões no da União deste ano.
Tendo esse orçamento em mãos, conseguirá passar à próxima fase: analisar o orçamento.
De acordo com a fabricante, isso acontece porque o formato do coletor de escape e sistema de admissão do Gol permitem um melhor fluxo de entrada e saída dos gases.
Ao clicar nela, o usuário pedirá um valor e redirecionar para a criação de uma conta.
Após a constatação do óbito, o corpo de Claudinei foi levado ao Instituto Médico Legal (IML).
"Desde os meus 16 anos acompanho os esforços para denunciar violência e desigualdade.
Ela me ensinou valores como correção e honestidade”, diz, sobre Zemir Silveira, a quem dedica o livro além de seu marido, o baterista Tutty Moreno.
Às vezes, dizer "Basta!"
“Vou até quando der… Até o final não!
Não podemos fechar os olhos para uma demanda que deve acontecer no pós-pandemia, especialmente em uma etapa que é obrigatória”, diz Caetano.
A série histórica de ‘‘ conquistou um público fiel, embora sua primeira temporada tenha sido um fracasso entre a crítica especializada.
Os ajustes necessários, solicitados há muito tempo, terão grande utilidade para quem utiliza a via”, frisou.
Diferente de jornalistas, que estão acostumados a colocar a cara, nós não temos estrutura.
Uma guerra com o país asiático é tudo o que o Brasil tem de evitar, sobretudo num momento em que se anuncia uma recessão global.
A avaliação no Red Bull é de que o São Paulo tenta conseguir uma oferta melhor por Walce no mercado europeu.
As autoridades controlam 92 pessoas nos centros de quarentena institucional e 46 voltaram à casa, das quais 16 no Cunene, 14 no Bié, três no Cuando Cubango e uma no Namibe.
Estamos testemunhando um paradoxo no qual eleições livres confirmam enfaticamente o seu poder e levam o poder a estar cada vez mais concentrado em suas mãos.
Foi nesta década que filmes escapistas – cujo único objetivo era a diversão – foram produzidos aos montes.
Unir todos aqueles que vivem aqui, independentemente de posição política, ideologia, religião”, disse o tucano.
Nas redes sociais, ela comenta diariamente sua rotina e novidades com seu filho, conta suas histórias com alegria e fala de amor ao encarar os desafios.
“Eu poderia ter feito alguma coisa”.
Compostos organometálicos (MOF) — íons metálicos que formam um material cristalino — são usados para fabricar o filtro.
A cantora baiana Ivete Sangalo foi convocada para fazer uma apresentação para o Prêmio Multishow 2020, que acontece na noite desta quarta-feira (11), direto da Bahia.
Samara está de volta para a televisão na reprise da novela "Chocolate com Pimenta", que é transmitida pelo canal Viva.
O time escalado por Coelho para a partida veio em uma formação 4-4-2, com Cássio; Fagner, Marllon, Gil e Carlos Augusto (Lucas Piton); Gabriel, Júnior Urso (Jadson), Mateus Vital e Janderson; Boselli (Gustagol) e Vagner Love.
Segundo os especialistas, o risco é maior em ambientes fechados.
Nossa expectativa é de que, com as medidas de segurança que tomamos, isso não seja necessário.
Afinal, aquele pedaço de pele o ajudou a recomeçar.
Com exceção do texto que dá título ao livro e que, de certo modo, brinca com a possibilidade de ser uma espécie de prefácio para o restante da obra, quis que todos os textos estivessem na primeira pessoa, narrados por uma voz feminina.
O governo estadual ainda anunciou a locação de caminhões-pipa, geradores e combustível.
Depois da vacina da Pfizer ter sido aprovada, o regulador americano confirmou a eficácia de 94% da vacina da Moderna, abrindo caminho à autorização para ser administrada.
Existe uma guerra contra a população negra desse país”, diz o texto.
“Pedimos que devido a atual situação do país, não haja aglomerações para o descarte e quem for levar seu resíduo, faça a destinação e retorne para suas residências conforme recomendações”, ressalta o secretário municipal Franco Sanches.
“Nos meus dois primeiros DVDs eu chamei muitos amigos, agora preferi por não convidar ninguém.
Como eu vou ver o Linus derrubar hardware caro em 480p?
A população viu e veio me cobrar.
O voto não é obrigatório para os analfabetos, os maiores de 70 anos, nem para os maiores de 16 e menores de 18 anos.
As partidas de hoje e sábado serão sem torcida, por determinação dos protocolos do governo e da FPF relativos à Covid-19.
O Boletim Diário Covid-19 da Fundação de Vigilância em Saúde do Amazonas (FVS-AM), edição nº 215, divulgado, nesta quarta-feira (04), traz o registro de 839 novos casos de Covid-19.
Na área da educação, por exemplo, entre as maiores obras, estão a construção dos Iemas nas cidades de, Coroatá e São Vicente Ferrer.
O dono, brasileiro, não cobrou nada.
Onde estão os bravos militantes que foram às ruas para defender o mandato da ex-presidente Dilma Rousseff?
A atriz Flavia Pavanelli transformou o próprio quarto em um filtro de Instagram, com isso, seus fãs poderão brincar com o fundo de stories do aplicativo, fingindo que estão por lá.
Com efeito, Jesus lhe dizia: “Espírito impuro, sai desse homem!”
Nas buscas no quarto foi localizado um pequeno invólucro, contendo substância de características análoga a maconha.
Professores, pais e alunos lidam com novos desafios nesse período de quarentena por conta da pandemia da Covid-19, de acordo com a pedagoga do ensino fundamental do 1º ao 5º ano na Escola SESI Dr.
Batizada de 'sistema suíço', esta reforma, teria o objetivo de travar o projeto de criação de uma 'Superliga Europeia'.
Vanessa Goulart, neta da atriz, escreveu que agora Nicette "está em todos os lugares, em todos os corações, em toda partícula de fé e amor emanadas por todos e por cada um".
Apesar de a orientação do governo em relação à cloroquina não ter mudado, o governo agora tem que lidar com um estoque de pelo menos 5,4 milhões de comprimidos de cloroquina.
Então se você for para uma cozinha, logo após a passar o álcool em gel, tem que ter muito cuidado: o álcool evapora, é muito volátil, e próximo ao fogão pode vir a causar, por exemplo, risco de incêndio”, complementou o perito criminal.
“Jogar diante de um time que foi campeão brasileiro e da Libertadores ano passado, por si só, exige um cuidado especial.
As negociações, que começaram em novembro de 2013, visam proteger mutuamente os investimentos europeus na China e os investimentos chineses na UE.
O brasileiro é um grande consumidor de tomate.
Infelizmente, ele olhou no VAR e não deu o pênalti", disse o jogador.
O Aberto da França permitirá até 60% da capacidade usual dentro do recinto de Roland Garros, quando o torneio em quadras de saibro começar em 27 de setembro.
A forma do pássaro é enquadrada por um desenho tridimensional que simula um origami, realçando desse modo a silhueta do protótipo, não desenvolvida, como um ato de reformação».
Muitos desconhecem o rio e nadam para longe.
Sampaolli também teve pouca chance de trabalhar com a equipe, está em sua terceira semana de treinos, na volta do time aos trabalhos em meio à pandemia.
Contudo, nada tem a ver com aquele jogador que estava mais concentrado nos seus jogos de golfe do que nos resultados da equipa.
O crime ocorreu por volta das 19h30.
Dos casos 31 confirmados em acompanhamento, 2 necessitaram de internação.
Sabemos que o Estado tem dimensões continentais e muitas pessoas precisam se deslocar do seu município para uma cidade vizinha em viagens que podem durar muitas horas.
“As parcelas adicionais devem compensar as perdas na massa de rendimentos decorrente das demissões e das reduções de salário, o que dá algum alento para as vendas do Natal”, disse Dietze.
O ministro da Justiça e Segurança Pública, Sérgio Moro, passou cerca de duas horas reunido com o juiz Marcelo.
O internacional cabo-verdiano Djaniny Semedo, que se desvinculou recentemente do Al Ahli Jeddah, da Arábia Saudita, foi apontado hoje, pelo jornal 'A Bola', como alvo do Sporting, para reforçar a linha atacante.
Em seu Instagram oficial, a vencedora do Grammy revelou que o show da Sweetener World Tour será exibido exclusivamente pela ‘Excuse Me, I Love You’
O adolescente, Emanuel Damasceno da Cruz, de 17 anos, foi assassinado na manhã desta quarta-feira, no bairro Moinho de Vento, em Barra Mansa.
O nome Pasv surgiu das iniciais dos primeiros sócios: Perez, Ares, Salcines e Villaverde.
Os outros 1.453 foram confirmados por testes rápidos que detectam os anticorpos, com data de oito a 60 dias ou mais das primeiras manifestações da Covid-19.
“Temos 78 milhões de processos em tramitação no Brasil e só 15% não estão em meio eletrônico.”
Ele criticou o fato de pacotes de resgate do G-20 se comprometerem com um 50% a mais de financiamentos para combustíveis fosseis, se comparado aos compromissos feitos com iniciativas de baixo carbono.
“Saibam que a minha luta / Está enraizada nas lutas de meus avós / E também saibam que a minha luta / Não é só minha / É luta de todos nós.”
O melhor é estabelecer um horário para deitar e para levantar da cama, evitando um dia improdutivo e entediante, como também ficar cansado e com o relógio biológico desregulado.
Quanto a seguros, a empresa informa que oferece a todos os entregadores o Seguro de Acidente Pessoal.
O que sinto é que mulheres são apenas toleradas nas câmaras de vereadores.
Inclusive colocou um coordenador comercial que se reporta a ele, e não à mim.
Ele transformou essa pesquisa em um plano de negócio bem feito.
"Nós estamos em um momento bem legal e interessante e muita exposição é ruim, atrai olho gordo e energias negativas.
Os casos têm sido explorado por Boulos e seus partidários na internet, em entrevistas e no debate da Band.
É dela frases marcantes, como Que comece o matriarcado.
Já no Kit Love, a surpresa é composta pela foto do casal com um bolo decorado, um coração trufado, um coração recheado e brigadeiros gourmet.
A programação de Carnaval de Osasco continua neste final de semana com blocos na região do Km 18 e Quitaúna.
Os dados de junho também indicam melhora no comparativo com abril, mas os números ainda não foram consolidados.
Penso que assistimos à energia para a mudança nas ruas e tenho a certeza de que encontrará o caminho para o parlamento e um próximo governo”, Hristo Ivanov, ex-ministro da Justiça e líder do partido “Sim, Bulgária!”
Mas face ao que tem sido divulgado, o instrutor de mergulho (autónomo e livre) em Sesimbra, Ricardo Germano, aponta a mais provável: síncope cardíaca.
Aos 86 anos, foi banido pela entidade de todas as atividades relacionadas ao futebol.
Eu voltei para a redação naquele dia, na avenida Rio Branco.
Madiba saiu do Zoológico de São Paulo e chegou ao novo lar por volta das 9h30 desta quarta-feira (12).
Lidi chegou no quarto onde estavam as meninas e começou a conversar.
De acordo com o Secretário Municipal de Obras, Joel Queiroz, os serviços deverão ser finalizados em 3 semanas.
A unidade estadual tem 12 leitos clínicos à disposição para a covid-19 e 19 leitos de UTI.
Vamos nos reunir com os hospitais privados para que a gente estabeleça a rotina.
A prioridade para a Administração Pública neste momento é salvar vidas e garantir os serviços à população, com a urgência necessária.
Esse último tem por objetivo integrar o planejamento urbano, transporte e trânsito, observando os princípios de inclusão social e da sustentabilidade ambiental.
Conforme a PJF, “o Demlurb já encaminhou à Comissão Permanente de Licitação (CPL) o pedido de realização dos trâmites do concurso público”.
“No caso da pessoa física, é só doar o valor, aí as máscaras vão ser distribuídas nos transportes públicos.
A descoberta da situação ocorreu na semana passada, após a criança ter sido levada para um hospital em São Mateus (ES) com sintomas de gravidez.
O secretário de Estado assumiu estar "alinhado" com a preocupação manifestada por diversas instituições em torno da retoma da atividade desportiva nas mais diversas modalidades, frisando que a atenção dada ao tema tem sido a adequada.
“É importante estimular os idosos a se manterem ativos, mas é fundamental tomar certos cuidados para evitar acidentes.
A coordenação do certame informa ainda que os candidatos que tiveram indeferido o pedido de inserção da taxa de inscrição do Vestibular e SIS 2020, acesso 2021, precisam efetuar o pagamento do boleto bancário para validar a inscrição.
Neste ano, porém, essa válvula de escape parece ter sido bloqueada.
Além das polêmicas, a escola também sofreu com problemas.
Há um pequeno número de alunos que são abrangidos por bolsas, mas os demais neste momento não tem qualquer tipo de apoio», disse o responsável.
A Cofco, a maior empresa chinesa de comércio de alimentos, é um dos principais clientes da Hidrovias do Brasil, um grande player da indústria portuária fluvial do Brasil.
O acervo de receitas terá a organização da chef Adriana Gomes, que assinará algumas novas versões de pratos clássicos da culinária goiana.
São essas equipes que fomentaram o futebol feminino.
Ao todo, serão quatro pontos de bloqueio.
Como dica para passar o tempo na quarentena, assistam a série na Netflix: making a murderer.
O km 66 da MG-353 é um dos dois únicos pontos das estradas estaduais mineiras que ainda seguem totalmente interditados após ocorrências durante as fortes chuvas.
OUTROS TEMAS - No encontro, ainda houve uma rusga entre Mário Celso Petraglia, presidente do Athletico-PR, Caboclo e Lopes.
Há aproximadamente dois anos, a blogueira de moda e beleza Rebecca Brelaz optou por incluir na sua rotina o consumo de alimentos orgânicos.
Destes, três ocorreram em Belo Horizonte e tinham o Cruzeiro como oponente.
O ministro descartou a possibilidade de atrasar o prazo de abertura para inscrições no Sistema de Seleção Unificada ().
Ele vai da BR-163 (acesso ao Mato Grosso do Sul), logo na primeira saída da ponte, à BR-272 (ligação com Umuarama).
A empresa Cryptobuyer está sempre procurando uma maneira de ser resiliente a esses tipos de problemas, procura antecipar qualquer contingência possível, disse o CEO Jorge Farias à Decrypt.
Qual dessas inspirações faz mais o seu estilo?
“Por muito que Las Vegas possa estar neste momento com números inferiores ao de outros mercados, até ao do nosso em Macau, o mercado americano não deixa de ser um mercado importante e tradicional em termos de jogo.
De acordo com a Polícia Militar, após realizar buscas a equipe policial localizou dois homens de 41 e 70 anos, sendo um deles o piloto.
A Polícia Militar prendeu nesse domingo (5), os suspeitos de envolvimento no homicídio de Paulo Vitor de Meneses, de 16 anos, e do furto de um GM/Monza.
Em meados deste ano, as estimativas chegavam a 132 milhões de novos famintos, em decorrência da recessão global.
Will é um advogado gay e Grace é uma decoradora de interiores.
Na ocasião, Sara afirmou que ela e os colegas estavam sofrendo perseguição política e pediu a intervenção do presidente Jair Bolsonaro na situação.
Portugal continua a ser um dos países do mundo onde "menos se paga por notícias 'online'"
A eterna menininha de (1982) não apenas protagonizou como a rebelde Dylan, mas também produziu os dois longas.
Leitos públicos destinados aos pacientes com o vírus foram desativados.
Ana e José Maria Mendes Moraes (ele, conceituado gastroenterologista) estão finalizando as obras da nova casa na Praia de Geribá, onde vão passar o Natal.
Em maio de 2019, as acusadas mataram a criança, esquartejaram e incineraram o corpo da vítima, na tentativa de dificultar o reconhecimento de Rhuan.
Você fica: "Caralho, esse cara está falando de mim."
No início do mês, também foi lançada na cidade, com a presença do senador Flávio Bolsonaro (Republicanos), uma delegacia da Polícia Rodoviária Federal.
Assim que se marcou a data de início do campeonato ajudou muito, porque fica mais fácil quando temos um objetivo.
Mesmo sendo bailarina, Markelly teve que mostrar que sabia fazer bonito na avenida.
“Eu moro em Cachoeiro desde que eu nasci e estou com 72 anos, e nunca vi isso.
Mas há outros serviços”.
Uma safra recorde, com quase 25 milhões de toneladas de grãos, 70 milhões de toneladas de cana-de- açúcar transformadas em quase 2 milhões de toneladas de açúcar e mais de 4,5 bilhões de litros de etanol.
Anexo ao Hospital Municipal Soriano Corrêa da Silva, o prédio foi erguido com recursos de emendas parlamentares dos então deputado federal Geraldo Resende e senador Waldemir Moka com contrapartida da prefeitura municipal.
A Câmara de Rio Negro está solicitando a Prefeitura que seja realizado um estudo para uma “permuta” de terrenos, para que o terreno que abriga um campo de futebol na Vila Ema passe a pertencer ao município.
O livro, como indico no posfácio, não vendeu grande coisa no lançamento, mas depois, a exemplo da trajetória da obra no mundo, fez um imenso sucesso.
Parte da população é composta por indígenas pertencentes aos povos bororo e xavante.
As ações são resultados da parceria entre Fundação Amazonas Sustentável (FAS) com a Embaixada da França no Brasil para realizar missões humanitárias no âmbito da “Aliança Covid-Amazonas”.
A Zoonoses está dedicada a prevenção de casos de dengue em Suzano.
A criação do programa pelo governo é uma forma de tentar evitar a aprovação de planos mais amplos pelo Congresso, que poderiam gerar perdas maiores aos cofres públicos.
No entanto, o salário mínimo não representa, necessariamente, a real situação financeira da população trabalhadora nacional.
Por segmento, o Atacadão obteve crescimento de 31% nas vendas brutas de julho a setembro, para R$ 13,54 bilhões.
De bom grado abençoo a vós e aos vossos entes queridos.
Tudo é importante, pois somos exemplos para essas crianças e adolescentes”, destacou.
O Daae (Departamento Autônomo de Água e Esgoto) de Rio Claro ressalta que a prorrogação vale apenas para os cortes de água.
Hélio Sousa Bueno, em Nova Olinda, interior do Tocantins, mostra um funcionário do Tribunal Regional Eleitoral (TRE) sendo agredido por dois homens.
Desde o dia 3 de Janeiro que não foram diagnosticados novos casos, sendo que até ao momento não há qualquer registo de infecção entre o pessoal de saúde nem casos de transmissão entre seres humanos.
Tudo tem que ter um limite.
O prejuízo do novo coronavírus no futebol irá bem mais além do que somente paralisar os campeonatos.
Neste sentido, o chamado lay-off simplificado, deve ser entendido apenas como uma solução de curto prazo, não servindo as necessidades da crise profunda que se antecipa longa e duradoura».
Cristiano Ronaldo tornou-se sócio vitalício do Nacional, anunciou a equipa da II Liga portuguesa de futebol.
Pessoalmente, está sendo duro esquivar dos abraços de amigos e não poder sorrir para os clientes, por causa da máscara — estou aprendendo a expressar a cortesia com os olhos.
Isso porque, a obra entrou na reta final, faltando apenas a instalação da parte elétrica que ligará a iluminação de LED desse trecho.
Quais as discussões e crises ocorridas e superadas pela imaginação durante os processos?
Segundo Resolução, publicada no Diário Oficial da União desta segunda-feira, 18, a decisão foi tomada em razão da pandemia da covid-19.
Com o emprego ameaçado no início do Brasileiro, adotou um jogo mais pragmático para sobreviver à estreia, batendo o Fortaleza por 1 a 0, no Morumbi.
A lista foi divulgada nesta quarta-feira (30) pela empresa que é líder em vendas literárias em todo o mundo.
O prejuízo não seria apenas dos agricultores, mas de toda a população”, explica Julio Borges, presidente do Sindicato Nacional da Indústria de Produtos para Defesa Vegetal (Sindiveg).
Essa peregrina ideia de querer pôr, em Angola, os corruptos a lutar contra a corrupção é digna dos bons alunos que o regime do MPLA formou e formatou ao longo de 44 anos, contando – é claro – com o apoio de alguns exímios professores portugueses.
Há alguma politiquice nisto tudo, não sou de meias palavras, e vou ter oportunidade de partilhar este meu sentimento com as pessoas no momento apropriado, conferência ou algo assim, em que possa exprimir a minha opinião.
Perguntei: 1) O ar condicionado está gelando?; 2) Mesmo quando a casa está cheia?; 3) Quantos B.T.Us?
“Podemos já ter ouvido o anúncio de Jesus, porém não somos ainda totalmente evangelizados.
O show começou de forma pouco óbvia, com "Out of Control", a música mais recente que os Stones tocaram nessa turnê.
Segundo ele, na Praça Orleir Cameli, onde a prefeitura realizou o Carnaval Cultural, foram registrados apenas casos de menor potencial ofensivo, como bebedeira e brigas.
Número final do NIS/Horários: 0 a 2 (8h às 10h); 3 a 5 (10h às 11h); 6 a 9 (11h às 12h).
“Antes já havia razão suficiente por conta do vazamento das mensagens.
A OAB de Palmeira dos Índios, sob a presidência do advogado Marcus Ribeiro nas últimas.
Nunca na história isso aconteceu.
Se falar sobre política agora, ele vai falar um palavrão que nunca falou na vida.
O time foi “torto”, atacando durante a maior parte do tempo pelo lado direito, com Léo Natel.
Verônica muda-se para a casa de Gleyce por um tempo.
O Bahia está em situação muito mais confortável que o arquirrival.
Qual a importância do teste do pezinho?
Em 2018, ia para a escola de manhã e de tarde trabalhava como atendente em uma loja de roupas.
PM., a gama Premium da marca francesa, e da La Redoute Intérieurs, conhecida pelos têxteis.
Bata tudo no liquidificador.
Enquanto não começam os dois jogos desta quinta (30), que envolvem Corinthians e Santos, o UOL Esporte facilita as contas sobre os possíveis cenários da próxima fase do Estadual.
Até porque a maneira como as nossas polícias atuam pouco tem incidido no aumento ou na diminuição dos homicídios”, diz Paiva.
Os prelados exortam os governos a contribuírem, na Terra Santa, “na criação de uma nova solução política fundada na dignidade humana de todos”.
O Campeonato Italiano foi paralisado quando faltavam 12 rodadas para o seu término.
Não acreditem em profetas do apocalipse, disse Donald Trump à fina flor do mundo político e empresarial reunido — como todo ano em janeiro — para o World Economic Forum em Davos, Suíça.
Com base no número mundial de infetados, a taxa de letalidade é de 3,4%.
Ele deve se preocupar mais com a Liga.
Acreditamos que o caminho é longo, mas vislumbramos um relativo otimismo para os próximos meses”.
O conhecimento adquirido a ajudou a auxiliar outras mulheres em processo de luta contra o câncer, principalmente a ajudá-las em relação à conscientização e busca pelo diagnóstico e tratamento precoce.
O público pode interagir, enviando perguntas que serão lidas pelo mediador.
“Foi quebrado o mito de que hemisfério esquerdo é responsável pelo lógico e realista, e que o hemisfério direito, pelo criativo e intuitivo.
Insistir-se junto à organização para ser convidado não é demérito a ninguém.
Até a presente data, já foram treinados mais de 140 médicos em Fortaleza.
Já foram entrevistadas mais de 11 mil pessoas, de 137 países.
As doações de pessoas físicas podem ser feitas na conta poupança número 16057-4, da Caixa Econômica Federal.
As frases e parágrafos devem ser curtos.
“Daremos preferência para a contratação de mão-de-obra e estabelecimentos locais”, diz Lorena Tavares, consultora em gastronomia do Escarpas Eco Parque.
Isso, claro, vai gerar alguma polêmica — porque mesmo em um lugar que se acredita intelectualmente desenvolvido como o Reino Unido os anti-vaxxers também existem.
Todos os órgãos estaduais estão absolutamente focados nesses próximos três dias para garantir que o teletrabalho aconteça sem qualquer prejuízo à prestação de serviços públicos.
O prefeito externa suas sinceras condolências e deseja força para que possam lidar com a dor da partida.
De acordo com o Compre&Confie, empresa de inteligência de mercado focada em e-commerce, as compras online movimentaram R$ 9,4 bilhões durante o mês de maio (01 a 24/05), aumento de 126,9% em relação ao mesmo período do ano passado.
Nas ciências da natureza, 52% dos estudantes não alcançaram a pontuação média de 250 pontos.
De acordo com a Sesa, dos casos confirmados, 110 pacientes estão em isolamento residencial e 40 estão internados, sendo 26 em Unidades de Terapia Intensiva (UTI).
As outras duas pessoas, porém, encontram-se em leitos da UTI em Salto.
O piloto de 23 anos havia sido infectado com o novo coronavírus em abril, precisou ficar oito dias internado para o tratamento e chegou a ter 40% do pulmão comprometido pela doença.
Foi de discussões na tribo que nasceu a estratégia de deixar guerreiros em vigília, enquanto os demais ficam nas casas.
De 2017 a 2019, Barreto propôs 67 emendas parlamentares —destas, 26 foram para a Subprefeitura de São Mateus com um valor total de R$ 3,7 milhões, quase metade dos R$ 8 milhões que propôs.
Já Donald Trump afirmou que a família Biden recebeu 3,5 milhões de dólares da Rússia e que foi duro com os russos em termos de sanções nos últimos quatro anos.
O crescimento da despesa total de pessoal ativo do Poder Executivo, a cada exercício, não poderá ultrapassar 80% do crescimento real da Receita Corrente Líquida apurada no exercício anterior.
O grupo foi instituído pelo ministro da Economia, Paulo Guedes, para acompanhar a conjuntura e propor medidas para amenizar os efeitos econômicos do avanço da doença no país.
“Vamos trabalhar para que estes respiradores mecânicos cheguem o mais rápido possível aqui na cidade.
Dessa forma Gurupi chega a 32 casos confirmados, sendo que 04 destes já estão curados, 01 óbito, 16 suspeitos e 291 casos descartados da doença.
O presidente da República considerou hoje, em Fátima, que a Igreja Católica tem sido “verdadeiramente exemplar” perante a pandemia da covid-19, abdicando de realização de celebrações relevantes, como o 13 de maio.
Polícia Civil deflagra operação e cumpre mandados na zona Norte.
O motorista do veículo não foi localizado.
A médica e filha do ex-deputado Telmo Loyola, Ludmila Loyola, é apontada como forte candidata a ocupar a cadeira do gestor municipal itaberino e já desponta em segundo lugar nas pesquisas internas.
Garantir isso a essas crianças é muito importante.
Os senhores, cada um na sua casa de legislação, podem ajudar e muito a educação.
Portanto, mais precisa-se para salvar o País.
Contudo, toda a liderança que se destacava, ganhava um titulo dentro da rede.
Na última terça-feira, 31 de março, o presidente da Câmara dos Deputados, Rodrigo Maia (DEM-RJ) revelou que o governo tem toda a condição de organizar um trabalho de mutirão para garantir o pagamento.
Essa demora, explica Gomes, dificulta análises mais precisas.
O presidente dos Estados Unidos, Donald Trump, voltou a culpar a China pela pandemia e disse que o vírus que causa a covid-19 não deve ser chamado de “coronavírus”, mas de “Chinavírus”.
Todos os dias oferecia sacrifícios a Deus, alguns bem grandes, e dedicava tempo e energia à oração, porque sabia que o verdadeiro fruto dos seus esforços dependia dessa generosidade com Deus.
Para o coordenador do Núcleo de Contas Nacionais (NCN) do FGV-Ibre e ex-secretário de Política Econômica do Ministério da Fazenda, Claudio Considera, todos esses pontos da agenda de Guedes são de fato importantes para a retomada dos investimentos.
A Proposta aceita pelo Flamengo, para os anos entre 2019 a 2024, estabelece "que a mesma é complementada pelas disposições previstas nos contratos de cessão de direitos (.
O yuan chinês se fortaleceu 19% em 20 anos, enquanto a rupia indiana enfraqueceu 71% no mesmo período.
Infelizmente nós temos um grande número de jogadores experientes com alguns problemas", finalizou o treinador.
Entre os alunos testados, 25,9% convivem em domicílios com a presença de pessoas com 60 anos ou mais.
“Vou procurar definir a minha situação momentos antes de encerrar meu contrato com o Suning, até por respeito ao clube.
No dia em que Sergio Moro depõe contra o presidente Jair Bolsonaro, o deputado Eduardo Bolsonaro (SP) afirmou que.
Há relatos de que os hospitais da capital não têm nem sedativo, e médicos são forçados a entubar pacientes acordados.
Donald Trump é hoje o vice-campeão de votos da história norte-americana.
Os Cursos poderão ser feitos por pessoas de qualquer idade e grau escolar.
Nesta semana, a reportagem do Jornal Pequeno voltou a falar com o delegado que disse acreditar que em breve teria novidades.
Já o preço do arroz, na região Sul, teve aumento de 8,52%.
Com o investimento, será possível ampliar a capacidade instalada da unidade, que passa a processar uma média diária de até mil amostras.
Na ocasião, a jornalista contou um pouco sobre a vida do pai, que foi um dos fundadores da Fundação de Desenvolvimento do Noroeste do Estado (Fidene), uma universidade comunitária em Ijuí, no Rio Grande do Sul.
Seus esforços de organização trabalhista podem terminar por lhe causar dificuldades, como a Adria Tour, outra iniciativa hipoteticamente idealista que ele organizou neste ano durante a pandemia do coronavírus e lhe causou problemas.
Os apaixonados por pizza poderão escolher a massa preferida (Pan ou Artezanale) nos seguintes tamanhos: grande (12 fatias), média (8 fatias), individual ou Superfatia.
Em nota, o TSE frisou que a lentidão no processo de totalização dos votos estava a causar um atraso na divulgação dos resultados do apuramento.
Em cinco dias, no máximo, essa análise tinha de ter ocorrido.
É indicado fazer seus exames de sangue anualmente, para verificar se há algum déficit ou excesso de substâncias no organismo.
Quanto à pena de morte, a nova encíclica esclarece que “a vingança não resolve nada” e que as decisões judiciais devem procurar “evitar novos crimes e preservar o bem comum”.
Mas por que ela não denunciou na hora?
Neste tempo de pandemia, vemos tantos gestos de caridade em prol do necessitado e de solidariedade, feitos na gratuidade.
Na cerimônia de assinatura do memorando, no Itamaraty, em Brasília, o ministro da Economia, Paulo Guedes, disse que o Brasil está abrindo os horizontes de investimentos.
Mas, nós perdemos.
Conheça as características de cada uma delas a seguir!
Um caso suspeito da doença é investigado pelo município.
O PSDB soltou uma nota de pesar pelo falecimento, onde manifestou “profunda tristeza” pelo falecimento “precoce e repentino do amigo e deputado”.
Na ocasião, ela escolheu um look todo dourado.
O norte da Itália teve uma alta de 21% na quantidade de chuvas ao longo do ano, a quinta maior da história, sendo que o mês de novembro foi o mais chuvoso, com alta de 200% na comparação com a média.
Em 2012, voltou a defender o Uberlândia no Módulo 2 do Campeonato Mineiro e comentou a fama de baladeiro.
A candidíase pode ocorrer repetidas vezes e em mulheres de todas as idades.
Iria ocorrer uma carnificina.
A expectativa é que o cronograma seja postergado em seis meses.
Covas afirmou que lê os dados do Ibope com “alegria e humildade”.
Atualmente é modelo, atriz e performer.
A profissional da saúde recebeu o imunizante na manhã desta terça-feira (21) antes do anúncio oficial dos testes feito pelo governador de São Paulo, João Doria (PSDB), em entrevista coletiva.
A RFI falou com Wallison Nunes Silva, defesa brasileiro de 19 anos, formado no Red Bull Brasil, equipa reserva do Bragantino.
A criação da nova Unidade de Saúde atende a reivindicação dos moradores do Centro que, atualmente, são atendidos na UBS Caieiras.
A etapa da Tailândia seria então o de abertura, mas agora o campeonato começará em 5 de abril no circuito das Américas, em Austin, nos Estados Unidos.
O Ministério Público Federal no Amazonas também foi procurado, mas ainda não se pronunciou sobre o assunto relativo aos indígenas de contexto urbano.
Os devotos da Santa Dulce, que são do grupo de risco, ou que por outro motivo não poderão estar presentes fisicamente, terão a oportunidade de acompanhar pelo Youtube (Paróquia Santa Dulce dos Pobres – Salvador).
Na casa, os policiais encontraram o tapete de borracha que havia sido colocado sobre a cerca elétrica para facilitar a entrada.
Se o Governo nos desse esse dinheiro imediatamente, ainda podíamos usá-lo, para comprar arroz e comida.
Obrigado a todos que nos apoiaram ao longo dos anos e aos meninos por compartilharem isso comigo.
Como a maioria que vem soltar pipa parece ter um alto poder aquisitivo, isso acaba atraindo criminosos que cometem assaltos.
“Foi um sufoco, mas ele nasceu com os anticorpos, o que foi um verdadeiro milagre”, seguiu.
Cadu deixa esposa e um filho, Bernardo, de 2 anos.
“Cheios de carrapatos, com vermes e bem sujos.
Plano Nacional para o Alojamento no Ensino Superior, apresentado no início de 2019, previa muito mais vagas para os estudantes.
Obsessiva, começou a preparar o enxoval --para se ter uma ideia, ela já havia começado a reforma do quarto do bebê antes mesmo de Camila engravidar.
O decreto de criação do programa já foi publicado no Diário Oficial da União de hoje.
Para isso, ele troca de identidade e cidade constantemente com a ajuda de seu guardião, Henri.
Ainda de acordo com os números apresentados pela Secretaria de Gestão Estratégica, o mês de junho contará com 2.151 pacientes agendados.
Não temos conhecimento de nenhum país do mundo que colocou até 30 milhões de pessoas com contas em banco de graça.”
Continuo com mais projeto do que memória", afirmou Jerónimo de Sousa numa entrevista à Lusa, questionado sobre os 16 anos de liderança, desde que sucedeu a Carlos Carvalhas, em 2004.
A cerimônia foi fechada para amigos e familiares.
"A chamada barreira sanitária será uma forma de abordar as pessoas.
Ana Paula e Betinho Calixto estão comemorando 25 anos de casados.
O ex-presidente da República Fernando Collor de Mello pediu perdão nesta segunda-feira, 18, pelo confisco de saldos de cadernetas de poupança e contas correntes em março de 1990.
A participação de Di Florentino, cineasta paranaense, acontece porque o documentário registrou o crescimento das manifestações de rua de 2013 a 2018.
O responsável indicou que os inscritos até agora são provenientes do interior da China, Hong Kong, Taiwan, Portugal, Austrália, Inglaterra, Estados Unidos da América, Canadá, Nova Zelândia e Coreia do Sul.
A cirurgia de redução de mama pode ajudar a aliviar as dores nas costas, pescoço e ombros, causadas por seios muito grandes, além de ajudar as roupas a se ajustarem melhor e aumentar a autoconfiança.
Basta ver o que ocorreu quando se tentou colocar no poder o direitista, general Guilherme Theophilo.
Depois que novas câmeras passaram a funcionar não tivemos, por exemplo, nenhuma chamada de ‘saidinha de banco’”, concluiu Sandro.
À frente da pasta, lançou diversos projetos, como o Morar Melhor, Primeiro Passo e Cuidar.
“Velho Boca” é uma alcunha criada pelo senador Sérgio Petecão (PSD) que está indicando sua esposa, Marfisa Petecão, como vice na chapa formando a coligação PROGRESSISTA/PSD.
Não tem como eu me esconder mais.
A crise pode restabelecer laços?
Se o ISS ficar nesse imposto unificado, temos que ter uma fatia maior”, afirma o presidente da entidade, Glademir Aroldi.
Bentes, da CNC, lembra que o auxílio emergencial de R$ 600 foi reduzido pela metade a partir de setembro.
Dessa forma, o rombo do fluxo comercial no ano até o último dia 25 foi ampliado para US$ 19,693 bilhões.
Realmente espero que aconteça.
A ação é uma iniciativa da SPDM (Associação Paulista para o Desenvolvimento da Medicina) e conta com o apoio da CPTM, que abre espaços em suas estações para a realização de atividades ligadas a promoção da saúde e bem-estar dos passageiros.
Qualquer que seja a decisão do Conselho, ela é submetida ao plenário da Câmara dos Deputados, que, em votação, aberta, tem a palavra final.
No segundo mandato, ela tentou retroceder, mas não conseguiu”, lembra Marcel Balassiano.
Emprestado pelo Sporting ao SC Braga no verão de 2018, João Palhinha tem sido apontado como aposta de Rúben Amorim para a próxima temporada, mas o jornal Record avança esta segunda-feira que o médio não pretende voltar a Alvalade.
Ela afirmou que o pagamento da Nota de Serviço só foi autorizado após o departamento de finanças da Câmara comprovar a impressão e disponibilidade do respectivo material.
Será que Prior acertou ou colocou o amigo Babu em risco?
No momento da prisão, o autor encontrava-se bastante agressivo; chegando até mesmo a ameaçar a guarnição que efetuou sua prisão, afirmando que futuramente “atentaria contra a vida” dos policiais militares.
Venceu a mão forte de Jinping, apoiado no Partido Comunista e na Forças Armadas, o que lhe dá um poder que os analistas comparam ao de Mao Tsé-Tung no seus áureos momentos.
A preocupação relaciona o período em que as pessoas costumam se reunir em ambientes fechados com a atitude do governo Trump em relação à pandemia.
Assim, o autor ganha um “Fim-de-Semana no Tejo”, para duas pessoas, e um “Curso de Vinhos do Tejo”, para uma pessoa.
Na questão política, a libertação, não?
Rubião, o herdeiro do Quincas (personagem) foi incumbido de cuidar de Quincas (o cão).
Além dos sindicatos do setor, a queixa é ainda assinada pela Internacional dos Serviços Públicos (ISP), a União Geral dos Trabalhadores (UGT), a Central Única dos Trabalhadores (CUT), e movimentos sociais.
Polícia Civil prende mais dois acusados de roubos na cidade de.
Como você encara mais esta polêmica?
Com efeito, “subtrair” pode ser compreendido como tomar, ou seja, o agente toma a coisa, sem a intenção de devolvê-la, com a finalidade de tê-la para si ou mesmo para um terceiro.
De período em período, tem uma intervenção.
O tratamento presencial será agendado para realizar aglomerações por conta da pandemia da Covid-19.
Não sentem discriminação, mas notam que existe "pouco à vontade para falar" sobre a questão.
Então, os melhores participaram.
Caminha por uma hora até chegar ao trabalho, “é preciso economizar com a condução”, diz.
O representante residente do PNUD em Angola exortou ainda as instituições do Estado a “reforçarem a sua parceria” com o Provedor de Justiça.
O reajuste ocorreu no ano passado.
O prazo da denominada janela partidária termina no dia 3 de abril, seis meses antes do pleito.
"Essa vai ser a tendência: começando pelos que têm mais velhos, mais compreensão dos protocolos de saúde", diz.
Dos 1.185 residentes em Alagoas, 662 eram do sexo masculino e 523 do sexo feminino.
Funciona assim: profissionais da prefeitura conversam com os interessados para encontrar um bichinho com o qual tenham afinidade e que se adapte com mais facilidade ao seu futuro lar.
Os motoristas receberam os atendimentos médicos e recusaram a remoção para o hospital.
"Nessas horas de dificuldade, quem está no governo precisa falar com o povo.
C. Este pode ser um fator complicador para a logística e transporte da vacina no país, uma vez que os ultracongeladores são equipamentos caros e não estão disponíveis amplamente em todo o território nacional.
Uma tradição bem diferente da nossa acontece na Espanha, onde as crianças deixam sapatos nas janelas, cheios de capim ou ervas, a fim de alimentar os camelos dos Reis Magos.
“O ser humano nunca dormiu tão pouco.
O investimento é de R$ 3.696.102,26, e as obras executadas apresentam percentual de 92% de conclusão.
Ao todo, serão investidos de R$ 30 milhões.
Um resfriado normal, nós tivemos sintomas também.
Conforme decisão do juízo de origem, o termo de quitação deve ser expedido em consonância ao art.
O soldado trabalhava na Unidade de Polícia Pacificadora da Nova Brasília, no Complexo do Alemão, na zona norte do Rio e estava na corporação desde o ano de 2013.
Weiss teria admitido que o carro não era dele e foi preso.
A mensagem aqui é direcionada não apenas para alertar sobre e maus-tratos aos animais, mas principalmente para a sequência final do filme, em que é acompanhado por corvos “malandros”.
Aí, em seguida, a mulher vem querendo tirar a sacola da minha mão?", desabafou.
O Lacen-RR (Laboratório Central de Roraima) liberou nesta quarta-feira, 2, 145 exames com resultado positivos para a Covid-19.
“Os hotéis estão a aproveitar o contexto para se renovar e este ano abrimos cerca de mil novos quartos de hotéis.
Estamos com o Anjos da Rua primeiro pela seriedade do projeto, que entrega as doações para pessoas que realmente passam necessidade, seja cobertor, alimento, álcool, máscaras.
Não apostavam e sei que tinha a ver com esse fator fama.
Seria obrigatória a tentativa de solução consensual dos litígios (por meio da mediação ou pela conciliação ou mesmo pela negociação pré-processual).
Pelo Twitter, Pabllo comemorou o lançamento do boneco.
"O texto é muito ruim.
O mundo segue tendências.
Apesar de não ser tão popular e cotada como as suas duas concorrentes que a precederam, a Volvo não deixa de ser bastante competitiva no segmento premium aqui no Brasil.
Em seu perfil do Twitter, o ator revelou que sofreu ameaças de morte após uma cena da 3ª temporada de ‘‘, na qual ele interpretava o repórter Jimmy Olsen.
Bebê com febre em casa: o que fazer?
Bastava colocar aquela música que eu já me conectava e me emocionava instantaneamente.
Dois indivíduos de Holambra foram presos em flagrante por tráfico de drogas pela Policia Militar Rodoviária (PMR) de Mato Grosso do Sul, em Ivinhema.
Não provocar mudanças fará com que ele continue entendendo que é hora de trabalhar.
Entrar em seu apartamento é mais do que simples visita.
É diferente do que acontece com alguns vírus intestinais e bactérias causadoras de diarreias, que às vezes nadam de braçada em áreas de piscinas.
A expectativa de avanço em pesquisas na China e no Reino Unido para o combate ao novo coronavírus norteia mais uma vez as bolsas internacionais, mas a alta é comedida, pois ainda há dúvidas.
Diretor compara criação do roteiro de ‘Entre Facas e Segredos’ com ‘Star Wars’
A agenda vai disponibilizar 15 pontos de atendimento, que estarão abertos das 8 às 13 horas, mas o horário poderá ser estendido, até 17 horas, em caso de alta procura.
Poucos propõem um modelo alternativo: criticam, mas não sugerem nada para frear a pandemia.
O seguro viagem é essencial.
Mas o Psicopata matou um Ser Humano que chamou pela sua Querida Mãe Negra.
“Ampliamos mil bolsas de estudos para pesquisa científica em qualquer área.
IV - os direitos e garantias individuais (art.60 da Constituição Federal).
Por meio de nota, o advogado de defesa de Gibe, Lucas Obando, informou que a defesa deve apresentar os recursos e medidas judiciais cabíveis.
A testagem é uma destas iniciativas, pois garante a identificação do problema logo no início – o que impacta na saúde de toda a população”, disse.
Outra justificativa é que o Estado de Santa Catarina, que faz divisa com o Paraná, permite o plantio até 10 de fevereiro, o que tem exigido harmonização de procedimentos em algumas propriedades.
“A vacina tem que funcionar, e essa é uma questão.
Se vê como pessoa.
A votação deveria ter ocorrido na última semana, na quinta (20), contudo, teve reagendamento por conta de sessão do Congresso que se estendeu até a noite.
By the way, temos Batman e Coringa em um filme hashuahsua https://t.
Rebecca também exibe o corpão em um biquíni colorido e diferenciado.
Meu auxiliar é meu filho, João Vitor, então estamos dando continuidade à história, tal qual foi meu pai com meu irmão e comigo”, concluiu.
Um novo edital de concurso da Polícia Civil do Estado da Bahia (Concurso PC BA 2019) será divulgado ainda este ano.
Segundo ele, a prefeitura monitora as áreas de intervenção e vai cumprir o prometido, de liberar as vias para a realização da festa, e retomará os trabalhos depois da Quarta-feira de cinzas.
A inauguração da nova estrutura deve ser realizada ainda nesta semana.
Damos um tempo por você!
A série foi exibida pela rede de TV americana CBS e ficou no ar entre os anos de 1974 e 1979.
Parte da premissa de o eleitor pertencer ao político.
E, segundo o FMI (Fundo Monetário Internacional), deve registrar a maior queda do PIB neste 2020: -14%.
A instituição se solidariza com os familiares e amigos do escritor."
A informação foi publicada pelo Observatório das Liberdades Civis Fundamentais mantido pela entidade, através de sua página no Facebook.
Quinze anos é um marco importante em qualquer empresa e quisemos celebrar com o vinho.
Nas fotografias, durante e depois do culto, Zequinha aparece sem o pré-candidato à vice, Henrique Afonso (PSD), que é pastor da Igreja Presbiteriana.
Os militares lançaram 600 quilômetros de cabos no rio Solimões, passando por Manaus, Manacapuru e Coari, além do rio Negro, ligando Manaus a Novo Airão.
Afirmam: “Jesus nunca chamaria a si mesmo de rei nem se atribuiria o papel de juiz, que ele sempre pensou ser reservado ao Pai No entanto, é possível que o núcleo da parábola venha de Jesus.
Governo Bolsonaro perde controle sobre a economia e cotação do dólar dispara.
No meio deste processo, o caso foi apresentado à Comissão Interamericana de Direitos Humanos (CIDH) e, anos depois, à Corte IDH.
Isto é um projeto de branquitude.
Por exemplo, a própria lei do coronavírus foi editada faz tempo.
O presidente negou as acusações e disse que cabe a Moro provar o que declarou.
Do sul-coreano Bong Joon-ho, “Parasita” não é recomendado para menores de 16 anos.
Liderados pela Federação de Futebol do Estado do Rio (Ferj), os dirigentes dos 12 clubes da Série A reuniram-se virtualmente mais uma vez e, mesmo sem consenso, deixaram encaminhada a possibilidade de um Flamengo x Bangu na próxima quinta-feira (18).
Intervenções do tipo exigem do paciente, em média, duas semanas de repouso.
As companhias têm até 24 horas para encaminhar o pedido se ele for feito por um atendente ou 48h se tiver sido realizado por algum canal sem participação humana, como sites.
Após a campanha eleitoral de 2018, o parlamentar foi acusado pelo Ministério Público Eleitoral (MPE) de oferecer consultas médicas gratuitas em clínica clandestina em troca de votos.
“Se é para ouvir a ciência, não é para liberar ninguém da região metropolitana”, disse ele, na quarta-feira.
O primeiro grupo teve uma queda no LDL.
Para a operação programada no apoio ao combate do Covid-19, o Comfort não vai receber pessoas diagnosticadas com a doença.
Em São Paulo, os feitos desmembrados da operação eram remetidos diretamente à força-tarefa, sem passar pela imprescindível distribuição na unidade, conforme as regras de organização interna que regem o Ministério Público.
"Station 19" continuará firme e forte ao lado da série que a gerou, "Grey's Anatomy", na grade de programação da.
As unidades também deverão seguir as recomendações previstas pela portaria do Ministério da Saúde editada há duas semanas.
O rapaz foi alvejado com dois tiros na região do abdômen, um na cabeça e outro nas costas.
Antes da cerimônia de reabertura do Parque Nacional da Tijuca, a assessoria do Ministério do Meio Ambiente distribuiu um texto em que, entre outras coisas, apresentava as regras necessárias para visitar o parque em meio a este período de pandemia.
Aliás, segundo o MPLA, até prova em contrário todos somos… culpados.
"As respostas robustas de anticorpos e células-T (que fazem parte da defesa do corpo) vistas em pessoas mais velhas em nosso estudo são animadoras", disse Ramasamy.
Ferramenta permite que o cidadão também acompanhe os recursos que são repassados aos estados e municípios e como eles estão sendo aplicados.
Comenta-se que, depois da crise recente, ficou sem “ambiente” no governo.
E se a titular da pasta das Finanças fala assim, o que não diria, ou dirá um dia destes, o ministro da Economia, seja ele quem for?
Vacinas chinesas começam a ser enviadas ao Instituto Butantan em outubro e, até o fim do ano, a instituição receberá 15 milhões de doses da CoronaVac.
Lá, 20% do elenco é mais velho que o comandante.
“A União Europeia coopera com pessoas que estão no poder há mais de 45 anos.
Já na lista de possíveis causas para a perda de água no organismo estão: febre, diabetes, uso de diuréticos e vômitos, entre outros motivos.
E é isso que nós temos que preservar, e vamos preservar, a manutenção das três forças: Executivo, Legislativo e Judiciário, cuidados pela Marinha, Exército e Aeronáutica", afirmou.
Segundo informações é próximo do bairro Presidente Kenedy, praça da lagoa do urubu!
Hoje, os militares estão no poder, mas já disseram que não desejam tê-lo à força.
Vale lembrar que a Macaca ainda tem confronto marcado para hoje, contra RB Bragantino, no complemento da nona rodada.
Trump, por exemplo, se derrotado mesmo, o foi por antipatia por seu estilo canastrão e por um vírus.
Mion disse que precisava fazer a pergunta e se a resposta dela era só “ótimo”, não tinha problema.
São, ao todo, 299 mortes, o que significa uma taxa de mortalidade de 3,8%.
Outra novidade em tecnologia está na conectividade do Novo Nissan Versa.
“Nós tivemos um contato com representantes do governo russo e manifestamos nosso desejo de ter acesso à fase 3 dos estudos da vacina.
Desejo a todos vocês um excelente fim de ano e uma entrada triunfal em 2021, o grande ano das oportunidades.
O presidente da Associação Catarinense de Criadores de Suínos, Losivânio Luiz de Lorenzi, reforça que ainda é importante manter o cuidado com a questão da saúde dos animais, haja vista que a Alemanha perdeu mercados em função de problemas sanitários.
Os alunos que precisam de uma força extra para concluir o ano podem participar do programa Se liga, que tem foco na intensificação da aprendizagem dos estudantes.
Contudo, não devem estar muitas horas nesta situação porque têm menos oportunidades de “interação de um para um” e têm de adaptar-se “a um conjunto de situações do ambiente que não são aquelas para que os bebés estão programados”.
Mas como identificar esse personagem abominável?
Recentemente, Bolsonaro disse que quem tem posicionamento político de “direita toma cloroquina, e quem é de esquerda toma tubaína”.
Por esse motivo, os trabalhos da PGE estarão suspensos até o meio dia desta terça-feira, 21. “Estamos trabalhando com agilidade para a retomada imediata dos serviços prestados”, informa Setti.
Ainda houve tempo para que Clarissa Garotinho (PROS) e Fred Luz (NOVO) tivessem uma dura discussão.
“Faz muito tempo que eu não fazia três shows no mesmo dia e esse ano eu iria fazer.
E o Verdão, vai ganhar desta vez?
Confira a escala médica divulgada pela Secretaria Municipal de Saúde Pública (Sesau), neste sábado (31), para os atendimentos nas Unidades de Pronto Atendimento (UPAS) e Centros Regionais de Saúde (CRSs) de Campo Grande.
Na sessão, a diretora-geral do FMI, Kristalina Gueorguieva, revelou que a crise da covid-19 não tem precedentes e que a economia global está em recessão pior que a crise financeira global de 2008.
Em 2001, sofreu um derrame.
“Muito obrigado por nos fazer uma visita.
Seus filhos Cacá Bueno (na foto acima) e Popó Bueno viraram pilotos.
No dia que eu tive (a crise), eu tinha certeza que estava com os sintomas (do coronavírus).
Os demais membros da Segunda Câmara acompanharam o voto do relator, por unanimidade, na sessão plenária virtual nº 12, concluída em 24 de setembro.
Nos anos 90, Shibata perdeu o direito de exercer a medicina por decisão do Conselho Regional de Medicina de São Paulo, mas a decisão foi posteriormente derrubada pelo Conselho Federal de Medicina.
Tais elementos informativos podem embasar pedidos cautelares ou de antecipação de provas, que exijam decisão do JDG.
O ministro reagiu nos bastidores com artilharia contra Marinho, um ex-subordinado considerado por ele “desleal” ao incentivar Bolsonaro a ir à frente com o plano.
A colaboração de João Alves de Queiroz Filho, fundador do grupo, prevê o pagamento da maior multa da história de um acordo de delação, no valor de 1 bilhão de reais em recursos financeiros a serem pagos parceladamente.
Ainda não há informações sobre o lançamento do smartphone da marca sul-coreana.
O democrata se notabilizou na política em 1972, quando, aos 29 anos, se elegeu para o Senado pelo estado de Delaware e se tornou uma das pessoas mais jovens a assumir o cargo na história dos Estados Unidos.
"Quando você vive os melhores momentos com as melhores amigas!", escreveu Mariana, ao postar o vídeo.
A DAWMON Gaming conquistou o título do Mundial de League of Legends (LoL) de 2020 e colocou a Coreia do Sul de.
Única pessoa que indiquei na Polícia Federal foi o diretor o Maurício Valeixo."
A forte chuva que atinge diversos bairros de Maricá nesta terça-feira (22) causou pontos de alagamentos e deixou as estradas perigosas, cheias.
Se for beber, não dirija.
Essa candidatura já nasce morta.
Outros R$ 4 milhões foram destinados a pessoas cuja empresa empregadora já estava fechada antes da data de requerimento do benefício.
Líquido de limpeza necessário: sabão de óleo de Murphy, um balde com água morna.
Sabemos que as dinâmicas são várias, tanto no campo pedagógico, como na própria gestão”, justificou.
Propor a melhoria e ampliação das ciclovias, é mais um dos compromissos firmados com a população.
É um estresse sistêmico”, completa Drager.
Isso porque, os professores fazem atividades remotas, através de vídeos, divulgados no máximo três vezes por semana.
Os afro-americanos no país representam menos de 13% da população.
É hora de encarar a questão com um olhar pragmático, focado na saúde pública.
Tipo A Fazenda ou Power Couple?”
Na avaliação do epidemiologista Anders Tegnell, o surto do coronavírus deve atingir seu pico na Suécia entre abril e maio, e em seguida entrar em uma curva descentente.
“O mandato estrá vinculado ao PT e teremos três mulheres à frente da candidatura.
Com relaçã aos cremes reparadores, a médica diz que eles sã ser usados à noite.
Revoltado, pretende esconder-se de todos, despeitado e triste, mas os seus amigos insistem para que não dê ouvidos ao povo e aproveite tal facto para se fortalecer e, quem sabe, casar-se de novo.
Será fundamental para aumentar a segurança e atrair investimentos.
O trânsito ficou lento formando filas de veículos em ambos os sentidos.
As milhares de toneladas de nitrato de amônio ficaram paradas no armazém durante seis anos.
As pessoas em situação de sem-abrigo em Lisboa começaram esta segunda-feira a ser vacinadas contra a gripe sazonal, no âmbito de uma campanha que decorre até ao final da semana e que abrangerá cerca de 700 cidadãos.
Marinho já havia "provocado" Flávio e dito que estava à disposição do MPF para a acareação, bastando marcar hora, data e local.
O contato era filtrado nos filmes de Wenders.
Além disso, essas plataformas digitais 3D permitem a customização de modelos em diferentes canais de comunicação, a partir de um único modelo 3D.
Mãe é presa por falso testemunho ao contar histórias diferentes sobre morte do filho.
Outro, no Anhembi, terá 1.800 leitos, administrado pelas empresas Iabas e SPDM, com 2.100 trabalhadores.
Segundo ela, o executivo está consciente que para se alcançar a cobertura universal e construção progressiva do serviço nacional de saúde deve-se estar focado em princípios orientadores de eficiência, equidade e eficácia.
Tudo nos legando aprendizado para um novo tempo.
A atriz contou que a má fama de Lea Michele é conhecida por todos nos bastidores da cena musical e do cinema.
A Defesa Civil está reforçando o alerta para toda a população que em casos de fortes chuvas, evitarem o deslocamento.
Número de casos e investigações – Em 2019, a Delegacia de Crimes Contra a Pessoa (Homicídios) da capital registrou 131 desaparecimentos na cidade.
O ministro da Educação, Milton Ribeiro, chegou a dizer que o acesso à internet e tablets eram “problemas sociais” sem nenhuma relação com o MEC.
Ainda segundo o MPMG, a medida deve valer, pelo menos, até decisões judiciais em ações que questionam irregularidades ambientais e urbanísticas na aprovação do novo Plano Diretor de Contagem (Lei Complementar nº 248, de 11 de janeiro de 2018).
O prefeito Rogério Lins, acompanhado do secretário de Educação, José Toste Borges, esteve nas escolas para verificar as melhorias nas instalações e conversar com professores e colaboradores.
Por meio de assessoria, a rede informou que a limitação ocorre para que todos possam adquirir arroz, óleo, feijão, leite em caixa e leite em pó, que são os produtos limitados pelo mercado.
Um minuto depois, parou em milagre de Schwolow.
A escola de inglês americana, que opera com cursos semipresenciais no Brasil agora vê saltar a modalidade totalmente online.
E, às vezes, bate ao coração, mas não é um invasor: espera.
Dispensa de alvará para microempreendedores começa em…
O cortejo fúnebre do corpo do pastor Sebastião Rodrigues de Souza, vítima da Covid-19, mobilizou uma carreata com centenas de veículos na cidade de Cuiabá (MT).
Vamos ter maior clareza no comportamento do vírus na cidade.
A comandante também exaltou a patrulha comunitária, atividade desenvolvida no cotidiano da base, que conhece as fragilidades da comunidade e aponta os pontos indicados para intervenção.
Não havia mais um único modelo de comportamento jovem, por exemplo.
“É um assunto que eu gosto, é muito interessante e precisa ser levando para frente.
Uma nova enfermaria com 31 leitos está sendo preparada para essa finalidade na unidade.
Essas são as mais importantes propostas levadas ao debate público por meio da votação do Projeto de Lei n. 1179/2020.
Escócia, País de Gales e Irlanda do Norte têm seus próprios poderes e já avisaram que vão manter o confinamento.
“Diante desses acontecimentos, não nos resta nenhuma outra alternativa”, disse Randolfe sobre o pedido de impeachment.
Adorado pelo povo e respeitado pela nobreza, o bobo tinha passe livre em todos os lugares.
Foi a vez de um assessor se indignar: "Pão sem manteiga, Jair?
E poder voltar às atividades presenciais no meu trabalho, ficar mais próximo dos colegas, ajudar nesse momento delicado é muito importante”, disse, entusiasmado.
A operação apura indícios de superfaturamento de equipamentos de proteção individuais (EPIs), além de simulação na compra de respiradores pulmonares.
Podem ser consumidos no café da manhã, lanches, sobremesa e na ceia (antes e dormir).
Neste massacre, Arnold planejou que Dolores o matasse, e assim aconteceu.
O jogo estava equilibrado.
O republicano citou novamente as acusações contra Hunter em outro bloco do debate, quando o tema era a questão racial quando se autoproclamou "pessoa menos racista nesta sala".
Mais recentemente, foram realizados testes aos colaboradores das IPSS, com valência de creche e pré-escolar que reabriram a 18 de maio ou contam entrar em atividade a 1 de junho.
Levi Bezerra disse que o Imac esta à disposição para ajudar os produtores rurais Foto: Marcos Vicentti/Secom.
Logo: se pode a Educação transgredir à cisnormatividade?
Ela mata, miseravelmente, no presente, o sonho de milhões que um dia, ingenuamente, acreditaram, no senso de justiça de quem levantou o cajado da boa governação.
Essa teoria subsidiou anos de investimento pesado no controle do cultivo e produção de substâncias entorpecentes pois a única maneira de evitar a dependência era impedir que a pessoa entrasse em contato com o ingrediente ativo.
Em entrevista coletiva, o ministro da Saúde, Luiz Henrique Mandetta, afirmou que o governo federal “está preparado” para detectar o vírus.
Um total de 22% das entrevistadas responderam que a sobrecarga do trabalho doméstico dificulta a participação na política.
Os governos e os reguladores podem ajudar ao desenvolver políticas e medidas que facilitem a rápida expansão e as melhorias da infraestrutura TIC.
Por outro lado, o Goiás perdeu a terceira em três jogos sob o comando de Thiago Larghi e amarga a lanterna, com apenas quatro.
Podem se inscrever candidatos a partir de 16 anos, ensino médio completo ou terceiro ano em andamento e com experiência em teatro (cursos ou participação em espetáculo).
A ação civil pública foi ajuizada pelo Ministério Público Federal contra a União para proibir a veiculação das peças publicitárias.
No apagar das luzes de 2019, exatamente no dia 27 de dezembro, foi publicada no Diário Oficial e entrou em vigor a lei 13.968/19, que criminalizou o induzimento à autolesão corporal.
Na ocasião, teria sido acordado o pagamento de 40 cheques de R$ 5 mil cada ao proprietário.
Talvez se desperdice o resto escasso de tempo parlamentar deste ano, que será encurtado em um mês pela eleição, em novembro.
O conselho político do governo não é esse “clube do fuxico” apelidado nas redes sociais.
Até porque, foi o movimento quem sugeriu aos parlamentares do Estado que criassem a CPI para investigar a avalanche de denúncias e reclamações de consumidores em diversos municípios de Mato Grosso do Sul.
Em sua apresentação, Steve Jobs enfatizou a importância da performance por watt, uma marca da transição entre chips PowerPC e os chips Intel x86, tornando os computadores da Apple mais rápidos e com menor consumo de energia.
E segundo tentar não minimizar a situação real da crise.
No Hospital do Servidor Público Estadual de São Paulo, uma das UTIs já foi dedicada exclusivamente aos pacientes com covid-19.
Governador tem se posicionado a favor da vida, à proteção da vida, então é um conjunto de fatores que demonstra ações, mas quem é gestor também precisa se proteger”, contou a procuradora.
Além disso, a PGJ afirmou não ser proibido que dois assessores ministrem aulas em um curso online de política que seria mantido pelo parlamentar.
Se tivesse chegado depois do dia 30 daquele mês, poderia ter aguardado análise de seu pedido de asilo em terras mexicanas, conforme portaria do governo Donald Trump.
Também poderão suspender os pagamentos aqueles com parcelas em atraso por, no máximo, 180 dias, devidas até 20 de março.
Além dos atletas, Deus tem alcançado todo o entorno do atleta; esposas, fãs, treinadores e familiares".
O novelista teria dito que alterar sua sinopse por conta da pandemia seria negativo e que a novela já apresenta assuntos relevantes e delicados o bastante.
O curso é feito de forma remota, com monitoria diária.
Deixar de fumar pode ser um contributo.
Eu tive ofertas para sair, fiquei e ninguém sabe.
Os dados do ONS revelaram que, em qualquer momento entre 17 e 30 de maio, uma média estimada de 0,10% da população estava com covid-19, o que equivale a cerca de 53 mil pessoas.
Após os abusos, Tatiana entrou em depressão e engordou 20 kg ao receber uma carta do guru, onde ele revelava que Vi, pai do filho dela, não sentia mais desejo pela companheira.
“Do ponto de vista de contribuintes, a ampliação de investimento público costuma ser desejado, porque sinaliza expansão de infraestrutura e da capacidade do Estado em prestar serviços públicos”, explicou o subsecretário.
No final, balançamos a rede dos peruanos quatro vezes e as nossas foram balançadas em duas ocasiões.
Apesar disso, é importante que o juiz sentencie a somatória correta dos crimes, pois esse valor servirá como base de cálculo para possíveis benefícios das rés.
O caso levado como exemplo foi o de Corcioli, que estava afastado da área criminal desde 2013 a pedido do Ministério Público.
“A gente percebe uma mudança na dimensão desse projeto em âmbito nacional.
Digo indivíduos, a partir desta caracterização usada pelos doutores, para referirem-se ao zigoto após 14 dias de gravidez ou 12 semanas após a fertilização (p. 50/52).
O Presidente da República, João Lourenço, solicitou, ontem, que a Assembleia Nacional reaprecie artigos específicos do Código Penal, relacionados fundamentalmente com os crimes cometidos no exercício de funções públicas.
O evento é considerado de pequeno porte nos EUA, tendo como um de seus objetivos revelar novos talentos do MMA.
GRINGO INDO EMBORA Enquanto Michel Araújo pode iniciar a usa trajetória pelo Fluminense, outro estrangeiro deu adeus oficialmente ao clube.
Na contramão da maioria, Milão recuava 0,11%.
Portanto minha posição é: vamos trabalhar, usar máscaras, obedecer às indicações de se protegerem e fazer nossa higiene pessoal.
Sem telefone, empregos não chamam, ainda mais agora com essa crise.
Com isso, segundo Lucimar, Várzea Grande, que registra hoje o segundo maior número de pessoas infectadas em MT (4.204) e 306 mortes pelo vírus, deveria se preocupar mais em tratar pacientes do SUS com outras doenças porque não existe só o coronavírus.
O Paraguai também havia fechado as portas, como o Brasil.
Há 50 anos, proporciona acesso a um ensino superior de qualidade em larga escala e de maneira única.
Eu me senti, tipo: "Caralho, faz anos que a gente está falando isso!"
O componente funciona como uma espécie de filtro de luz infravermelha e, como tal, permite que fotos sejam registradas com cores que, de outro modo, só seriam possíveis com softwares de edição de imagem.
Que ordinária mais fria essa de segunda-feira (23).
Vós valeis mais do que muitos pardais.
O projeto conta com a colaboração da Embaixada Britânica, em parceria com o Alto Comissariado para as Migrações.
A promotoria salienta ainda que esta prática é registrada também em mais municípios do Paraná.
O humorista Marcelo Adnet convidou o comediante canadense Jim Carrey para uma parceria humorística neste domingo (4).
O comandante Juliano Camilo relatou em entrevista ao Jornalismo da Aliança, que o dono do terreno é que ateou fogo e estava controlando as chamas.
Não é excludente com exames.
Bailarina, coreógrafa, diretora e professora de dança, apresentou a performance “MADEIRA, uma dança para meu pai”, em uma coreografia que invoca memórias, vivências e afetos.
De acordo com os rumores, a Huami deve lançar uma versão aprimorada do Amazfit GTR feito com os veículos da Tesla em mente.
Na Regional Pinheirinho, foram disponibilizados 10.800 kits para serem retirados em 20 escolas e 17 CMEIs.
Lá vai a Igreja se meter em política de novo.
A jovem galega tem o futebol no DNA.
As conveniências, das 8 às 22 horas.
AE – A eutanásia está a ser colocada da melhor forma?
Biden - O democrata considera que decisão de Trump fez com que o Irão "recomeçasse o seu programa nuclear e se tornasse mais provocador".
Exatamente no sábado (12) o clube completou oito anos de seca.
A medida foi tomada com vistas ao aumento das vendas, devido à aproximação do Dia dos Namorados.
Por sua vez, o Xbox Series S básico sairia por US$ 25 mensais no All Access, um total de US$ 600 após o prazo de dois anos.
A escola é pública, vinculada ao Ministério da Educação.
No Ceará tem até o festival da tanajura, parecido com o do peão de Barretos (SP), com música sertaneja e artistas.
Esperamos que o governo dê toda a prioridade para esta obra, dentro dos seus programas de infraestrutura"
A autarquia de Aveiro decidiu decretar esta quinta-feira como dia de luto municipal, sublinhando um “momento de profunda tristeza e pesar” para a cidade e seus habitantes, “pela partida de um dos seus bons Homens”.
Entre as ações, está avançar com projetos tramitando no Congresso Nacional que buscam aumentar a pena para quem aborta ou que tentam dificultar a interrupção da gravidez mesmo nos casos já previstos em lei.
A polícia de Hong Kong afirma que foram presos nove homens e uma mulher, com idades entre 23 e 72 anos, mas não divulgou os nomes dos detidos.
O presidente Jair Bolsonaro (sem partido) comentou nesta quarta-feira (4) o resultado do Produto Interno Bruto (PIB) de 2019, que cresceu 1,1% em relação ao ano anterior, de acordo com o Instituto Brasileiro de Geografia e Estatística (IBGE).
“‘Ninguém se importa mais’, exclama em um determinado momento.
Outras vezes, a ferramenta tem revolucionado o processo de recrutamento e seleção de pessoas.
Vítor Oliveira ‘pendurou as botas’ de jogador no Portimonense, em 1985, e substituiu Manuel José no comando técnico da equipa na temporada em que os algarvios registaram a sua única participação na Taça UEFA.
Todos se lembram dele como prefeito, onde fez uma atuação de liderança na região, sendo importante em projetos cruciais para o Bico”, disse.
O PBoC, por sua vez, reduziu juros e injetou o equivalente a bilhões de dólares no sistema financeiro.
Capitão Cloroquina, esse aí nunca me enganou!
Após a revelação, a Polícia Civil decidiu afastar Duarte da reprodução simulada do caso, que também será realizada na casa.
Operando 47 unidades industriais e contando com 26.000 colaboradores em 18 países, a Tereos atende seus clientes em seus mercados locais, com uma oferta ampla de produtos.
Ele havia saído do prédio onde mora com destino ao trabalho e quando passava pela avenida Beira Mar, foi surpreendido pela ação de quatro homens que dispararam mais de 30 tiros de pistola e escopeta.
Esta projeção foi atualizada no RTI divulgado no fim de março.
Numa etapa posterior, depois de aderido ao Sisbi, os produtos indicados pelo serviço e já no cadastro geral do e-Sisbi, recebem também o selo.
‘O pior está por vir’
João também enfrenta dificuldades para poupar e arcar com os valores em aberto.
Até o momento, 4.084 casos de infecção pela Covid-19 estão sendo investigados em Minas.
Discursando ao ser empossada para seu segundo e último mandato, Tsai disse que as relações entre Taiwan e China chegaram a um estágio crítico histórico.
O vídeo divulgado pela companhia mostra um pouco dessa interação entre homem e máquina.
Filipe Pedro, coordenador técnico, nesta página, fala de todas as medidas que o clube da Palhaça levou a efeito por causa da pandemia e do balanço até à suspensão da modalidade.
E depois de se esgotarem, libertos da azáfama interior, muitos entendem este vazio como algo que nos deixa desconfortáveis, mas não será antes o espaço aberto para acolher outra Palavra?
"Acho que a normalidade só no final do ano se não houver mais paragens.
O espírito mobilizador continua muito forte na professora aposentada Iolanda Menta Giasson.
Não pode liberar, porque é preciso a prevenção, para que o vírus não volte”.
Em seguida, Jonas Daehnert, do perfil no Twitter, uniu o sistema com uma renderização do celular dobrável.
Se por um lado as meninas se desenvolviam para o procedimento, a equipe médica também se preparava.
Para o Ouvidor Nacional de Direitos Humanos, Fernando César Pereira Ferreira, a diferença nos números se deve mais a mudanças de metodologia do que ao aumento das agressões.
Ele anunciou que renunciaria a participar de um exercício espiritual de seis dias com a cúria em Ariccia, ao sul de Roma, por causa de um resfriado.
Quem sabe mais, quem tem mais noção sobre os perigos e atalhos, orienta quem vem logo atrás.
Na última segunda-feira, dia 21 de setembro João Bosco já havia conquistado a primeira liminar na 5ª Vara da Fazenda Pública da Comarca de Salvador.
Antes, havia sido velado da Funerária Platinense (
Mas sabemos que existe rotura de testes”, garantiu.
E o espaço público como lugar do medo, do temor.
Com auxílio de rastreador, Polícia Militar prende dupla após cometimento de.
O Natal é tempo de mais intensidade nos relacionamentos, mesmo que nesse tempo de pandemia, seja à distância, com uma mensagem, um telefonema… O sabor desses encontros será diferente dos outros anos, mesmo assim não vem pelo simples encontro.
Além do poço no bairro Sanacre, outros dois serão perfurados.
Era um pensador de esquerda inquieto e um monstro em campo, idolatrado pela torcida e leal ao seu time.
A decisão foi tomada dias depois da renúncia de Evo Morales, ex-presidente da Bolívia e aliado cubano.
O julgamento foi aberto com o voto do ministro Dias Toffoli.
No Instituto de Desenvolvimento Rural do Tocantins (Ruraltins), o horário de atendimento está ocorrendo das 8 às 14 horas.
Ninguém, os políticos, prestou contas a este país e ao povo.
Não há grandes tabus na família mas eu não estava preparado sobre nome de medicamentos com o meu pai e achei esquisito mas foi uma simples curiosidade da parte do meu progenitor.
Alvim caiu após a repercussão negativa de um discurso em que usou frases semelhantes às usadas por Joseph Goebbels, ministro da Propaganda do governo de Adolf Hitler, na Alemanha nazista.
Em virtude da alta incidência e do impacto na sexualidade feminina, é um dos cânceres mais temidos.
Acontece no próximo dia 20, em Concórdia, o Festival de Atletismo.
A ação cobra a devolução de ao menos R$ 108 milhões, valor que teria sido pago de forma irregular a pelo menos 300 funcionários em cinco anos.
Primeiro, ele lançou o João Vicente como candidato, que eu acho que ninguém no Piauí acredita.
O uso de máscaras será obrigatório para todos os expositores, organizadores, prestadores de serviços, visitantes e participantes.
Como empresa cidadã é muito gratificante poder contribuir com a comunidade onde vivemos e participamos, especialmente agora diante dessa pandemia”, destaca o gerente de originação e representante da JBS no estado, Alcides Teixeira.
“Se ele for candidato, quiser isso, daremos todo apoio.
“Não importa se o problema é federal ou municipal.
De acordo com ele, bares estão funcionando normalmente.
Os aprendizes também contarão com vale transporte, vale alimentação, plano de saúde e odontológico entre outros.
Nascido em Palmares (PE), ele chegou em São Paulo há 34 anos, fugindo de uma briga com parentes.
O Kwait foi um dos países em que a ministra esteve em setembro do ano passado, durante a missão ao Oriente Médio.
Mais de 80 pessoas morreram vítimas de acidentes de trânsito no.
E consideram a descoberta, publicada nesta quarta-feira na revista científica Nature Communications, animadora — uma vez que pode representar um evento de aquecimento no planeta naquele período.
Ela ainda doou a mesma quantia para o Fundo de Crise de Emergência Covid-19 do prefeito da cidade de Los Angeles.
O jogo será na próxima quarta-feira (29), às 21h30.
Mas com o PP, provavelmente o acordo não sai.
É evidente que fui eu quem os contagiou", lamentou o primeiro-ministro, que pensa ter sido infetado durante uma reunião com membros do Governo, quando um empregado que não usava luvas lhe serviu um copo de água.
Temos a expectativa de vacinar e imunizar os piauienses (em 2021)”, acrescenta Costa.
Além disso, se compromete em construir da segunda unidade do Hospital Infantil e também uma Unidade de Pronto Atendimento (UPA).
Você precisa dominar esses trabalhos para dar uma forma.
Fechado há mais de 20 anos, o governo do Estado, por meio da SEE, decidiu pela recuperação e revitalização do Instituto.
A apresentação de tais elementos também é necessária para a concessão da autorização para a realização.
A diretora-presidente do Hemoam e médica hematologista-pediatra, Socorro Sampaio, comenta que, embora ainda não haja estudos conclusivos que confirmem os precedentes da leucemia, nas últimas três décadas o tratamento contra essa doença progrediu bastante.
"Você é uma covarde!"
Não se trata de corporativismo.
O Ministério da Educação (MEC) anunciou esta quinta-feira o novo valor do piso dos salários de professores da rede pública.
Teixeira de Freitas tem 4330 casos recuperados.
Foi Diretora de Planejamento da FAS - Fundação de Ação Social de Curitiba.
Vanessa Dias criou o "Videojogo, Disse Ela", comunidade para mulheres no 'gaming'
Em vez de um calcanhar de Aquiles, tenho um calcanhar daqueles: gosto da língua portuguesa, mas sinto amiúde que uma língua brasileira me serviria melhor.
O dono do SBT nunca se manifestou sobre a acusação.
Mas o drama atingiu picos ainda não experimentados precisamente desde que o OE entrou no Parlamento no dia 12.
A Vila Assis recebe amanhã, a partir das 11h, a 16ª Feira de Discos de Vinil organizada pelo Studio Mozart.
No acampamento, dos referidos pescadores, foram apreendidos 17 quelônios - tartaruga da Amazônia (Podocnemis expansa), que estavam presos em um saco; uma caixa de isopor com 35 quilos de pescado de várias espécies e 480 metros de redes de pesca.
Claro que fizemos um trabalho em casa, totalmente diferente, mas não chegamos zerados.
Segundo a delegada, o homem estava em Manaus, ocasião em que a equipe do 20º DIP recebeu informação de que ele vinha descumprindo a medida protetiva em favor da ex-companheira dele, imposta pela Justiça de Manacapuru.
O ideal é contar com a ajuda de um médico para identificar a quantidade necessária Pacientes com recorrência de infecção urinária, por exemplo, devem beber mais líquido.
Thiago Wild, a maior promessa do tênis brasileiro na atualidade, alcançou um marco importante em sua ainda curta carreira após o Rio Open.
Em 2013, o Leto apareceu por aqui e trouxe uma camisa do Mogi Mirim e me deu de presente.
A Secretaria de Tecnologia da Informação e Comunicação está preparada para auxiliar todas as áreas nesse nosso desafio", afirmou o presidente do tribunal.
O atleta foi socorrido e levado para o hospital, mas cerca de 50 horas depois, não resistiu aos ferimentos.
Os responsáveis pelos estudantes devem procurar a secretária da E.E. Militar Dom Pedro II, até o dia 4 de dezembro (sexta), das 07h30 às 11h e das 13h30 às 17h, para realizar as inscrições do processo seletivo.
No pronunciamento, Bolsonaro repetiu termos que já haviam aparecido na sua reação a uma declaração do candidato democrata à Presidência dos Estados Unidos, Joe Biden, como “cobiça” e “soberania”.
"Estamos perto de ultrapassar muitos dos limites do nosso maravilhoso planeta, com consequências graves e irreversíveis", alertou ainda.
Eu não quero ser infiel, pois amo muito a minha mulher e ainda sinto tesão por ela."
O repasse do governo, não necessariamente, vai repor todo o salário, porque o valor do seguro-desemprego não é equivalente ao salário que o empregado recebe na ativa.
Chegando a África, a Covid-19 tornou-se mais um inimigo, com mais de 162 mil infectados e mais de 4.600 mortes.
Com isso, o IBGE destaca que o setor industrial está 17,1% abaixo do nível recorde do país, alcançado em maio de 2011.
Isso significa que não é possível rastrear qual a origem da infecção, indicando que o vírus circula entre pessoas que não viajaram ou tiveram contato com quem esteve no exterior.
E será com grande prazer que o crítico dará o braço a torcer.
Muita gente diz que dá pra ver no olhar dela a sinceridade.
O número máximo de parcelas mensais para pagar a dívida foi ampliado de 72 para 84 meses.
Com a medida, a circulação de pessoas entre cidades ficou restrita a motivos relacionados a trabalho ou saúde.
O empresário, que se vai candidatar ao programa Apoiar.pt destinado ao comércio, considera que este é também o momento de a autarquia ser pró-ativa e contribuir para a sobrevivência do setor.
A próxima prova da F1 é no dia 11 de outubro, no circuito de Nurburgring, na Alemanha.
Eu sou o único?
Se olharmos a 200 metros do nosso bairro, veremos todas as ruas com calçadas, meio fio, mas nossas ruas continuam precárias.
A candidata da coligação Palmas Só Melhora (PSDB/MDB/Rede/DEM/Patriota/Avante) vai completar, em 2020, 44 anos de idade.
“Não é correto que o Diário considere ‘privilégio’ uma iniciativa que trata-se de um piloto.
“Estamos realizando um número expressivo de ações que tem serviço para quem mais precisa, já que todos os nossos cursos são gratuitos e isso dá acesso para muita gente que não teria outra oportunidade.
Até quando o descaso vai continuar sendo soberano na cidade?
De costas para um fundo verde, ele passou a dar aulas não mais na sala de casa, mas em ambientes tão diversos quanto uma caverna, o fundo do mar ou uma metrópole movimentada.
Miguel Oliveira conquistou pela primeira vez uma vitória no Mundial de MotoGP, ao vencer o Grande Prémio de Estíria.
Preocupado em proporcionar maior conforto para a população que permanece nas filas dos bancos instalados na Rua Cel.
Volto a lembrar que a 12 de Abril foi notícia no Correio da Manhã, que: "Laboratório de Wuhan testou coronavírus em morcegos em projeto financiado pelos EUA.
A Polícia Federal deflagrou, nesta quinta-feira (17/9), uma operação que tem como alvo uma fraude milionária no Fundo de Garantia do Tempo de Serviço (FGTS) de valores que seriam destinados a construir casas populares em Teresina (PI).
Viva o cinema Brasileiro!
O órgão precisou acionar a Justiça Federal, que autorizou a doação.
Cientes da denúncia, os policiais foram ao endereço, entraram em contato com uma mulher, que se identificou como gerente do estabelecimento comercial, onde relatou que o cliente foi o responsável pelos disparos contra o motoboy.
Não falo mais, em entrevistas, de minhas intimidades.
Os principais serviços do tribunal podem funcionar nesse período por meio de trabalho remoto, até esta situação extrema se estabilizar".
A obra de 300 páginas (Edizioni Messaggero di Padova) apresenta orações de libertação, explicando a diferença entre “possessão e assédio” ou “eventos naturais e sobrenaturais”.
Um acidente na estrada naquela noite matou Clébson aos 22 anos.
Após um determinado tempo, o homem que ela havia conhecido pelo aplicativo de namoro a chamou para ir beber mais na casa dele.
“Naquele ano ficamos perto desse sonho.
As pessoas o veem como um de nós que chegou ao poder.
Na mesma linha de Lula, se manifestaram correligionários do ex-presidente como os parlamentares Erika Kokay (DF), Paulo Pimenta (RS) e Alexandre Padilha (SP).
Eu vou o mais alto que eu conseguir.
Brasilândia registra o 15º caso confirmado de Coronavírus.
O México registou 852 mortes devido à covid-19 e 7.208 casos nas últimas 24 horas, elevando o total de óbitos para 44.876 e de infetados para 402.697, informaram as autoridades na terça-feira.
Assim que tivermos uma data final, vocês saberão.”
Na última rodada, os jogadores do Fluminense entraram em campo com o braço cobrindo o rosto e de máscara, em sinal de protesto à realização da partida.
Quem terá coragem de trocar a final da Champions por Santos x Palmeiras?
Na Olimpíada Brasileira de Astronomia e Astronáutica (OBA) e na Mostra Brasileira de Foguetes (MOBFOG) podem participar estudantes de escolas públicas e privadas.
As pessoas, que foram defender os seus votos nas ruas das suas cidades por toda a Bielorrússia, foram brutalmente espancadas, presas e torturadas pelo regime que se apega desesperadamente ao poder”
Gutinho, bastardinho demente de Satã, em fascista não se cospe, se escarra.
Não toleramos a violência doméstica nem o feminicídio como destaques em nossos noticiários.
Empresas como, por exemplo, agências de viagens e hotéis, já estariam sentindo os reflexos há algumas semanas.
Dos hospitalizados por covid-19, 68% tinham mais de 50 anos.
Mas que se tornaram essenciais neste cenário.
“Pela primeira vez foi postulado que o TEA poderia ser fator de risco para Covid-19”.
"O Terço dos Homens, que está acontecendo de maneira tão maravilhosa neste Brasil, é um movimento de iniciativa do laicato, com o apoio entusiasta do clero, dos bispos e diáconos da Igreja.
“Boa tarde a todos.
"O presidente Jair Bolsonaro acaba de pedir desculpas publicamente por ter me acusado, na live de 28 de maio, de ser autora de um texto que nunca escrevi.
Além disso, ela diz estar tendo problemas com o solo da garagem também.
Bolsonaro disse que também pretende discutir a reforma tributária com o ministro, que entrou no gabinete presidencial durante a transmissão ao vivo.
“A mortalidade vai depender de que momento da pandemia o lugar está.
Ele falou pra gente jogar com ousadia, alegria, que as coisas vão acontecer como a gente quer”, declarou Moreno.
Todo partido quer ter um vice-governador”, argumentou.
Naquele tempo, 24Jesus saiu e foi para a região de Tiro e Sidônia.
Destapa, também, o véu da natureza predadora de um certo capitalismo selvagem, mascarado de empreendedorismo o qual, na total conivência do Estado, se esquece de distribuir.
Tivemos a Andréia Forneck na PMRB, a Socorro Camelo, também na PMRB; Andréa Zílio, no governo passado; e agora a Silvânia Pinheiro na SECOM do governo Cameli.
Um dos sete espíritos que assistem ao Trono de Deus.
Com o sistema, a população pode acompanhar ainda a situação do benefício do seguro-desemprego e atualizar o cadastro junto ao Ministério do Trabalho (MTb).
Segundo a Receita, foi iniciado o processamento para regularizar os CPFs suspensos por pendências eleitorais.
O juízo da Vara do Trabalho de Santo Antônio de Jesus (BA) considerou válida a mudança de regime e declarou a prescrição a partir da sua vigência.
Ele também reduz a burocracia no comércio de produtos militares entre os dois países, o que pode aumentar a presença nacional no mercado mundial.
Maiores detalhes não foram revelados, e como a não se pronunciou sobre a informação, considere como rumor.
Estamos em 1° de maio de 2020.
A Sociedade Esportiva de Picos venceu o River por 2 x 1, no Estádio Helvídio Nunes.
“Já temos uma matriz pronta.
A campanha reuniu imagens cedidas por 150 fotógrafos.
Batizada de Benção, contará com participação de mais de 60 artistas baianos.
A meta é atender 1,6 milhão de famílias de baixa renda com o programa até 2024, um incremento de 350 mil unidades.
Consegui uma oportunidade no programa Consultório na Rua, que atende a população mais carente com equipes multidisciplinares.
Também nós nos fazemos próximos deles com a oração”, rogou.
Este ano é um ponto de partida em um projeto de reformulação do Atlético, que tem como grande meta ter um time “de ponta”, entre os mais fortes do país, quando chegar a época da inauguração de seu estádio próprio, a arena do Galo.
Depois, saudades.
O país persa, no entanto, nunca chegou a construir a bomba atômica, e mantém-se dentro do Tratado de Não Proliferação Nuclear (TNP), o que implica inspeções internacionais em suas instalações atômicas.
Estamos nervosos e queremos ganhar.
O jogador, que pertence ao São Paulo, chega por empréstimo na equipe do interior paulista até dezembro de 2021.
Job Pedro Castelo Capapinha nasceu no dia 9 de Maio de 1962 na Província de Luanda e é, segundo o site do Governo, Licenciado em Filosofia e Mestrado em Ciências Políticas e Administração Pública (2002/2008).
Ao entrar no local, a polícia foi recebida por uma mulher que autorizou a entrada.
Até então, a festa que viria a representar a nacionalidade brasileira não tinha música própria.
A diplomação dos eleitos na região está marcada para o dia 18 de dezembro.
A primeira foi em Cuba.
Entretanto, o Governo acredita que fez progressos suficientes contra o vírus para aliviar as medidas de contenção.
Em 2019, foram 358 mortes em supostos confrontos com policiais militares em serviço.
Deveria existir um prémio para todos os que desenvolvem em si o instinto de grupo e de salvação.
Ele foi encaminhado à Delegacia e, logo após, levado ao Presídio de Botelhos.
A Federação de râguebi (FPR) vai propor à Direção-Geral da Saúde (DGS) que todas as competições de formação da modalidade passem a disputar-se na variante ‘Tag’, de forma a prevenir o contágio da covid-19, anunciou hoje o organismo.
Para obter o documento, o condutor precisa baixar o aplicativo Carteira Digital de Trânsito (CDT), que pode ser obtido por meio das lojas virtuais dos telefones celulares em todos os sistemas operacionais.
“Avalio como muito positivo.
Até por uma questão de segurança, era mesmo preciso um grande aparato.
A lateral Tamires, por exemplo, chegou ao Corinthians no ano passado, onde já atuava a zagueira Erika.
“Por mais árduos e ásperos que sejam os caminhos até as estrelas, um dia lá chegaremos!”
Diversas produções do estúdio, inclusive, reacenderam uma discussão enterrada por muitos anos: por que terror não concorre ao Oscar?
Nesta função, o Sr. Kilian supervisionará as equipes de vendas, gerenciamento de relacionamento com clientes e atendimento ao cliente da MSCI em toda a região da EMEA.
Com novo visual, a cantora Sandra Portella convida Ney Gerald para um show ‘online’, sábado, às 17h, no YouTube.
Segundo a Anatel, pela primeira vez em setembro de 2020 as linhas pós-pagas superaram as pré-pagas.
Hoje, aos 38 anos, passei a valorizar mais a possibilidade de simplesmente estar de pé.
A Secretaria de Estado da Saúde (SES) informa que neste sábado, 20 de junho, foram contabilizados 250 novos casos confirmados para Covid-19.
"Nós éramos pacificadores, agora somos os belicosos", afirmou.
A transação pode ser realizada pelo aplicativo Caixa Tem.
A opção pela via clássica é justificada pela redução do tempo necessário, uma vez que o internato de formação específica de medicina intensiva exige 60 meses, ao passo que a formação por via clássica exige apenas cerca de 30 meses.
E na Liga espanhola já são três pontos atrás do Real Madrid.
Marqueteiro da campanha, Elsinho Mouco diz que, desta vez, será diferente porque a chapa tem estrutura e um padrinho.
Nunca deixámos de correr, nem mesmo quando jogaram em ‘sete contra seis'.
Especialistas ouvidos pela BBC News Brasil são unânimes: o fim da resolução do Conama vai impactar as áreas de mangue.
De acordo com o IBGE a taxa de informalidade é de 33,9%.
Atletas que têm fundações, jogadores milionários, federações anunciando lucros recordes, clubes que têm departamentos médicos montados: não dá mesmo para pensar em algo?
Em um segundo momento, o governo enviará ao Legislativo uma série de projetos de lei para regulamentar esses comandos ou para alterar regras que não dependem da Constituição.
Por esse motivo disponibilizamos link para doações para quem não quer receber mensageiro – ressaltou.
A DPR tem outras nove unidades reservadas para clientes do Brasil, das quais sete irão para cidades paulistas e duas para Santa Catarina.
Um estudo prestes a ser publicado por pesquisadores da Faculdade de Saúde Pública de Harvard, nos Estados Unidos, aponta que mesmo um pequeno aumento da poluição pode elevar a taxa de mortalidade por covid-19.
Por outro lado, o próprio Famalicão gostava de contar com o jovem de 23 anos para o ano 2020/21, sendo que a dada altura haveria acordo de cavalheiros para que ali ficasse na próxima época.
Em sua análise, ele citou como pontos que chamaram atenção marcas vermelhas localizadas próximas da região do peito, chamadas pelos peritos de "tatuagem", que indicariam um tiro a curta distância.
Referência em segurança ativa no segmento de ônibus rodoviários, a Mercedes-Benz trouxe para o Brasil, de forma pioneira, o avançado ACC (piloto automático adaptativo).
Não se imaginava que seria ele o beneficiário do antipetismo e da onda conservadora.
As previsões econômicas pós-pandemia de Covid-19 são desalentadoras.
Não tenho dúvidas, mas no momento não estamos preparando os professores para que sejam bem-sucedidos nesse trabalho.
Com isso, sobe para 9849 o número de pessoas diagnosticadas com Covid-19 em Aracaju.
O estabelecimento que optar pelo procedimento deverá ter profissional qualificado para realizar do exame.
Como vê o desenvolvimento de como um destino turístico?
Para ele é necessário uma série de ações conjuntas para combater ações como a grilagem de terras e os garimpos ilegais, e impedir que o cenário se agrave no futuro.
Além disso, 310 bilhões de euros devem ser direcionados em forma de subsídios ou doações.
Um homem, identificado como Fábio Mikny, o “Binho”, foi assassinado a pauladas na segunda-feira, no bairro Jardim Beira-Rio, em Resende.
E ainda, maior segurança em relação a contaminação pelo vírus, pesquisa por produto, palavra-chave, região, nome do vendedor ou serviço, garantindo a melhor localização do que é preciso.
Há muito a aprender".
Trabalhadores de serviços de saúde, cuidados e limpeza, caixas de supermercado, do setor de transporte, que muitas vezes estão entre as fileiras de trabalhadores pobres e desprotegidos.
O Poder Executivo deve publicar a regulamentação da Lei ao longo da próxima semana.
A cantora também brincou com o fato de ter ficado pendurada no ar durante o seu show no Rock In Rio 2011.
Autuori adiantou que Honda deverá entrar no time na posição até então ocupada por Gabriel Cortez, como meia central.
“O dinheiro tem que estar livre para que o prefeito decida.
Também estava taquicárdico.
Não estamos vendo isso como uma questão de impacto econômico num país, numa média de perda do PIB, ou como repercussões econômicas… Nós também temos que ver o que isso significa para o indivíduo na rua.
Se tem de ter contacto com algo – seja a roupa, óculos, portas, janelas – esses objectos tornam-se fómites!
A Polícia Civil prende a autora durante diligências.
Pessoas que de uma forma ou de outra se viram confrontadas com o cancro.
"Já fui espancada cinco vezes por homofobia, pela polícia.
São "presidentes, e vices, de rua" que responderam a um chamado da própria comunidade que dizia: "Caro morador, conforme já noticiado na imprensa, os moradores das favelas brasileiras serão as principais vítimas da pandemia da Covid-19.
Vale notar que a Amazon confirma que o Moto G8 Power Lite tem número de modelo XT2055; ele foi homologado pela Anatel no final de janeiro, e está autorizado a ser vendido no Brasil.
Também, nos últimos 15 dias, esteve presente, com certa frequência, na Biblioteca Demonstrava Maria da Conceição Moreira Salles, permanecendo cerca de uma a duas horas em tal ambiente", continua o texto.
O porta-guardanapos tinha o desenho de um tucano.
“Os laboratórios oficiais salvam o país nesse momento.
Isso o levou de volta aos jornais, que agora relatavam sua queda.
Com apoio de Washington, seu regime é marcado pela dilapidação da ajuda financeira externa, pela repressão e por assassinatos políticos.
Doença típica da adolescência, o quadro de ceratocone normalmente tem início entre os 13 e 18 anos.
"Se o paciente estiver com muita dificuldade respiratória e muito cansaço, precisa passar no médico de maneira prioritária, porque aí vamos utilizar métodos de aferição de oxigenação adequados.
Rodrigo revelou que tem passado por um momento muito delicado na sua vida pessoal e afirmou que está focado em reestruturar sua família e reconquistar o direito de seguir perto dos meus filhos.
Na parte inicial do projeto, foi executada obra na Vila Tropeiro com abertura de valas e colocação de canos.
"Ele não é responsável por tudo que acontece no tênis, não pode ficar paralisado pensando o que pode ou não fazer.
Animação cantada em versos, foi indicada ao Oscar de melhor curta-metragem de animação de 2004.
Em Mauá e Santo André, com longa trajetória do petismo, foram oficializados os vereadores Marcelo Oliveira e Bete Siraque.
O Centro Hospitalar do Oeste (CHO), que integra a unidade de Caldas da Rainha, aguardava ontem os resultados dos testes realizadas aos restantes doentes e trabalhadores dos serviços afetados.
Eles pegaram o mesmo táxi após participarem de uma festa só para "chegados", em um clube para membros privados na capital inglesa.
O valor representa recorde na arrecadação em 20 anos e alta de R$ 2,6 bilhões quando comparado ao ano anterior.
O prêmio saiu em 19 de dezembro de 2019, para um apostador do município de Franca (SP).
Esse ano de 2020 não foi nada fácil, a Pandemia do Coronavírus fez com que muitas famílias perdessem seus entes queridos, e nesse Natal muitas famílias estão “incompletas”.
Sem sinal wi-fi e sem sinal Ethernet.
Romain Grosjean escapou da morte no acidente mais assustador da Fórmula 1 nos últimos anos, na primeira volta do GP do Bahrein.
Para o posto de investigador de polícia, foi anunciada a ampliação de 60 para 150 vagas.
"A entrada da escola parecia um arraial de São João"
Entre as medidas adotadas, a entidade informou que as aulas nas escolas particulares nas sete cidades da região só serão retomadas em conjunto com a rede pública.
Um lugar partilhado harmoniosamente por pessoas com experiências culturais muito diversas."
Foi dessa forma que o estado desenvolveu uma centena de ações nesta pandemia, criando uma sinergia coerente com a capacidade em manter-se enquanto promotor das politicas publicas, desde a ação na ponta ate a implementação de projetos como este.
Com 3322 votos, Paulo Guedes (PSDB), foi o vereador mais votado, assim como aconteceu em 2016.
É uma questão em que toda a sociedade precisa se envolver.
Porém, os residentes de Tóquio tem uma opinião diferente.
Ela explica ainda que a pandemia trouxe um saldo negativo para os hemocentros.
Apenas nos primeiros três meses de 2020, o índice recuou para 107,2 pontos.
A temporada vai ser retomada no ESPN Wide World of Sports Complex, em Orlando, com nove equipes da Conferência Leste e 13 do Oeste: as 16 que estão na zona de playoffs e seis que estão a menos de seis triunfos do oitavo colocado de cada conferência.
Já o projeto ‘Consultório na Rua’ conta com uma equipe de médicos, enfermeiros, técnicos de enfermagem, odontólogo, assistente social e psicólogo para garantir a saúde de cada pessoa em tempos de covid-19.
O CCCEDAL é um órgão consultivo, regulado pela resolução nº 451, de 27 de setembro de 2011 da Agência Nacional de Energia Elétrica.
Para o baiano, o produtor Aloysio de Oliveira não sabia o que estava perdendo por não ouvir a voz daquela menina de Água Santa.
Para que essa segurança seja realizada da forma correta é preciso investir em Tecnologia da Informação.
O Paris Saint-Germain goleou o Saint-Etienne por 6 a 1 nesta quarta-feira (8), no Parc des Princes, e avançou para a semifinal da Copa da Liga Francesa.
Para o MPPB, a disseminação de notícias falsas pode agravar a situação de emergência em saúde pública provocada pelo coronavírus.
O suspeito e os materiais apreendidos foram encaminhados para Central de Flagrantes de Cuiabá.
AMB e Ajufe alegam que a proposta “não se mostra materialmente possível de ser instituída de forma imediata, seja pela União, seja pelos Estados da federação”.
Para prevenir os riscos de contágio por coronavírus, os atletas realizaram testes contra a virose, depois sendo liberados.
O ativista pró-democracia Joshua Wong, detido hoje em Hong Kong e libertado horas depois, apelou à intervenção da comunidade internacional no caso do grupo preso na China há mais de um mês, que inclui um jovem português.
Misture bem e decore com um ramo da folha.
De todo modo, não obstante o supramencionado, cumpre mencionar que o Marco Civil da Internet, apesar de ter exposto em seu texto as ações que ensejam responsabilidade, não as especificou, deixando a aplicação da norma vaga.
"Neste momento delicado, nosso maior compromisso é oferecer um ambiente seguro e saudável, alinhando a excelência dos nossos serviços aos mais modernos protocolos sanitários para combater a disseminação da covid-19", diz mensagem destinada aos hóspedes.
A equipe do Grupo de Fiscalização de Trânsito da 7ª DEL PRF (GFT7) realizou durante Campanha Educativa, relativa à Operação Nossa Senhora Aparecida 2020, fiscalização relativa à documentação, condições dos veículos e dos motoristas.
"Não esperava de jeito nenhum.
Preferiu não dar ouvidos e apostar nas suas convicções.
Perto da Copa, uma empresa de material esportivo ofereceu uma pequena quantia a todos os jogadores para atuarem com suas chuteiras.
Ao anunciar que havia ganho a Ferrari amarela de presente, aproveitou para alfinetar os críticos, chamando-os de “fariseus”.
As explicações à época para o recuo da pandemia, que ainda são hipóteses, falam principalmente em duas coisas: 1. efeitos positivos de distanciamento físico e uso de máscara e 2. imunidade coletiva (ou de rebanho).
O governador também destacou que diariamente vem intensificando o trabalho para ampliação de leitos na rede estadual de saúde.
Os senadores e deputados federais, por exemplo, devem recriar a lei que permite coligações proporcionais para 2022 facilitando suas reeleições.
O vereador por Tangará da Serra Rogério Silva, que trocou o MDB pelo DEM com objetivo de disputar a prefeitura, deve aceitar ser vice na chapa do empresário Vander Masson (PSDB).
O mais recente estudo da Intrum, European Consumer Payment Report, revela que a reforma é um motivo de grande preocupação.
Rafa Kalimann e Gizelly se reencontram após BBB: 'Titchela tá aqui em casa'
Jogos como o ótimo Battlefield 1 Revolution e Battlefield 4 estão 80% mais baratos.
Durante o WTA de Cincinnati, após se classificar para as semifinais, a atleta disse que não entraria em quadra para seu próximo duelo em protesto em apoio a Jacob Blake, cidadão negro que levou sete tiros nas costas disparados por um policial branco.
Ao receber os alimentos, a família do aluno beneficiado deverá assinar um termo de responsabilidade com a vedação expressa de venda ou destinação diferenciada do kit.
As sessões deverão ser identificadas com o símbolo mundial do Espectro Autista, que devem ser fixados na sala de exibição.
‘The Green Knight’ ganha jogo de RPG exclusivo pela A24; Confira o trailer!
Brasília - O Senado pautou para a sessão desta terça-feira, dia 12, um projeto de lei que limita a cobrança de juros no cheque especial e no cartão de crédito em 20% ao ano.
O bônus de 5 anos com vencimento em 2025 foi vendido com taxa de retorno de 3% ao ano.
Outros 44 pedidos de prorrogação estão em análise pela Agência, dos quais três são marítimos e 41 terrestres.
A meu ver, o trabalho é bem feito, conheço, tenho total confiança nele.
Os dados são fresquinhos: de 1 a 20 de junho.
O delegado explicou que durante as investigações sobre o caso, os policiais civis monitoravam uma residência aparentemente desocupada, mas que era utilizada como base e ponto de venda de drogas por integrantes de uma facção criminosa com atuação nacional.
A apuração encomendada pela TV Alterosa ao instituto F5 Atualiza Dados, mostra o atual prefeito, Vérdi Lúcio Melo (Avante), como primeiro colocado em todos os cenários possíveis.
É possível voltar a sentir?"
Um dos beneficiados pelo atendimento do Assembleia Cidadã foi o motorista Alessandro Vieira de Oliveira, morador de Serra.
Infelizmente, a desigualdade social, explícita todo dia, não está na lista de coisas que podem ter ficado para trás.
São 35 vagas para o curso, os participantes, além de aprender as receitas vão degustar todas as produções, a reserva das vagas podem ser feitas pelos telefones (67) 99221-0605 e 99839-4488.
Desta forma, conseguimos incluir outra faixa etária da população», afirma Telmo Pinto, Presidente da Junta de Freguesia de Quarteira.
Merecemos muito mais que isso”, comentou uma torcedora.
Wildon afirma que é possível usar força bruta para encontrar links do WhatsApp que correspondem a um grupo ativo.
O presidente da Câmara, ao falar classificar o domingo como um "dia feliz", lembrou ainda que neste dia 28 de junho, é comemorado o Dia Internacional do Orgulho LGBT.
A advogada trabalhista complementa dizendo que a legislação considera que caso o empregador tenha trabalhado por 15 dias ou mais no mês, esse será computado no cálculo.
Os madeirenses nunca venceram no Estádio do Dragão (para o campeonato) e nos últimos cinco jogos no reduto do FC Porto, perderam sempre.
O craque está em Portugal desde o início de março, quando pediu permissão à Juventus para ficar com a mãe, que havia sofrido um derrame e teve de ser hospitalizada.
A única indicação que este suspense dramático sobre os escusos bastidores de empresários da bolsa de valores recebeu foi a de melhor ator coadjuvante para – nomeação pela qual o ator saiu vitorioso.
Na época, o caso foi arquivado após a Polícia Federal informar que não houve indícios da suspeita.
Dados e pesquisas ficam unificados, uma vez que os relatórios ficam otimizados, uma vez que são várias as ferramentas que geram métricas.
De acordo com investigação da Polícia Civil de Alagoas, por meio da Deic (Divisão Especial de Investigações e Capturas), as compõem a “nova cara” do PCC, com “notado avanço na ocupação de cargos de chefia no organograma da organização criminosa”.
Maia concedeu entrevista ao jornalista Tales Farias, do portal Uol, nesta segunda-feira (01/06/2020).
Nessa situação, o cliente recebe uma mensagem em seu celular informando que ele está recebendo um desconto na conta de luz da Cemig.
O mesmo diz ainda não temer que esta acção aumente a pressão sobre os trabalhadores no sentido de prolongarem o dia de trabalho para melhorar o funcionamento dos serviços, nomeadamente através de mais horas extraordinárias.
A inauguração da Escola Caetano de Campos, localizada em São Paulo, marcou o surgimento do cargo da direção e foi símbolo da renovação educacional advinda da Proclamação da República de 1989.
Corsa roubado é incendiado noite de quarta-feira (19), na região do Bairro Coophavila, em Campo Grande/MS.
Contou com a ajuda do Centro de Tecnologia e Inovação Renato Archer, do IPT (Instituto de Pesquisa de Tecnologia de São Paulo) e da empresa Owntec.
Foi aí que eu passei a me assumir e fiz as pazes com o espelho."
No repertório, teve espaço para tudo.
Os demais postos vagos são para Promotor de Justiça – 26 no total.
Inclusive deixei de mudar de país por causa dos meus filhos, para que eles ficassem próximos do pai.
A Secretaria de Cultura e Turismo já está com inscrições abertas para os blocos que desejam participar do lV Circuito de Blocos “Zezo Marconi” que será no sábado, dia 22 de fevereiro.
A partir deste sábado, 4/7, o atendimento a pacientes com suspeita de síndromes respiratórias e Covid-19 passará a ser feito nas dez Unidades Básicas de Saúde (UBS) de horário ampliado e na Clínica da Família Carmen Nicolau.
O contrato é por tempo determinado, e visa atender à necessidade emergencial de suprir profissionais na área.
Caso aconteceu na Bélgica.
O gelo esmagado derrete mais rápido porque a superfície é maior para derretimento”.
O Chiode Minicucci é liderado pelos sócios Daniel Domingues ChiodeMarília Nascimento Minicucci e conta com profissionais em São Paulo, Rio de Janeiro, Rio Grande do Sul e Brasília.
Talvez neste Natal, seja um pouco diferente em função de tudo o que vivemos em 2020.
Mas todos com origem em outro país.
O indicador planejamento tem que ser muito bem avaliado.
“Eles foram notificados a comparecer ao Conselho Tutelar para responder pela infração cometida por esses adolescentes”, falou.
Cuca, treinador do Santos, critica a atitude insistente do Benfica junto do jogador, que diz estar a perder confiança.
Para que ele se defenda das penalidades, inclusive, é estabelecido um período anterior a sua imposição para envio de Defesa Prévia, na chamada fase de autuação.
O Bahia fica na 12ª colocação, com 28.
O montante ainda está sendo negociado.
Ano passado, os influencers foram à festa de São João da escola, onde foi forte o assédio ao casal de ex-alunos regulares nas disciplinas, mas CDFs em YouTube.
Importante ressaltar que a norma vem gerando resultados como o registro de inúmeros ingredientes ativos considerados menos tóxicos para a saúde da população.
Um hospital, dado como pronto só tinha as paredes: o equipamento, já pago, lá não existia.
Obviamente estamos expostos.
Àquela altura, no início da madrugada, o francês já estava em casa e, como quem quisesse informar aos fãs, postou uma foto (ao lado) vendo o Superbowl, a final do futebol americano, na TV.
Assim, independentemente de qual conjunto de questões o aluno resolver (o da prova impressa ou o da prova digital), o exame conseguirá identificar a sua capacidade com precisão.
O governador Ratinho Júnior está bastante próximo e atento a tudo o que a Secretaria de Saúde aponta.
Seus filhos e netos sofrerão para pagar por mais tempo.
Catanduva fica em oitavo lugar no ranking ambiental ‘VerdeAzul’
Trazendo referências ao “The Shining” de Stephen King, a Mountain Dew caprichou em seu comercial, trazendo dessa vez, Bryan Cranston, mudando completamente o astral do filme.
As duas últimas parcelas de 6,6 milhões de euros pela venda de Reinier serão pagas em 2021 – dias 10 de janeiro e 10 de julho.
Matos foi representado pelo advogado do Vieira de Souza Advogados Associados.
Credenciada pelo ITI (Instituto Nacional de Tecnologia da Informação) é Autoridade Certificadora emitente dos certificados digitais ICP-Brasil, tais como eCPF, eCNPJ, NF-e, CT-e, SSL.
Ela já havia feito uma lipoescultura há cerca de 14 anos.
O presidente do Brasil, Jair Bolsonaro, disse aos seus ministros não estar disposto a ver sua família ou amigos “ferrar” devido à sua incapacidade de mudar seus próprios policias, segundo um vídeo divulgado por um juiz do STF na sexta-feira (22 de maio).
Em entrevista ao GShow, o ator revelou o desejo de criar por conta própria a vacina para extinguir a covid-19.
No primeiro dia em que Mark voltou como Thomas, ele ficou basicamente trancado no trailer.
É a continuação de um processo, a definição operacional do que o Papa havia indicado em agosto passado na carta ao secretário de Estado.
Mas é provável que não seja o caso.
O número de infectados em acompanhamento pelas unidades mineiras de saúde, em contraponto, teve queda ligeira.
TST determina redução do tempo de contribuição para aposentadoria de segurado com.
Elias Vaz sugere que “saúde estará na linha de frente, porque se trata de um problema sério.
Em muitos casos, esses serviços não serão cortados em função da crise.
Sobre os indígenas contaminados pelas invasões de suas terras.
A prefeitura de Nova Floresta, no Agreste paraibano, decidiu restringir o funcionamento de alguns serviços para combater a Covid-19 no município.
"Ele foi o primeiro a dizer abertamente: 'Sim, existe vida judaica na Alemanha.'
No dia 24 de julho, o Corpo de Bombeiros já não empregava embarcações nas buscas, pois todas as pistas tinham sido checadas pela corporação.
Telões exibem imagens dos rubro-negros na arquibancada.
A entrega acontecerá entre os dias 13 e 17 deste mês no Teatro Popular.
“Há algum tempo, a seleção feminina de vôlei não entra nos campeonatos como favorita.
Moro de aluguel em um apartamento e antes de entrar no reality eu falei ao proprietário que ficaria três meses fora e transferiria o dinheiro.
A Controladoria-Geral da União publicou uma lista com os rendimentos de novembro e dezembro de 2019 de.
A mim convinha-me ganhar o mais tempo possível nesta chegada, mas tenho pena de não ter ganho ou, pelo menos, ter vestido a camisola amarela”, reconheceu Figueiredo, já a pensar na vantagem que precisa de ter para outros no ‘crono’ final.
Contudo, a pessoa deve ingerir até 1,5 mil calorias por dia.
Falando agora, especificamente, dos botões macro na lateral esquerda para ativar itens, golpes, magias ou mesmo trocar de armas num jogo, senti um pouco de dificuldade para me adaptar a eles.
O superpoder de Bolsonaro sobre a máquina lhe dá uma base sólida contra a sua maior Nêmesis, a possibilidade de um impeachment.
Aqui, tudo sobre a lei citada pelo advogado:https://jus.
O presidente da Fecombustíveis ressaltou, porém, que, para o consumidor, a redução do preço deve demorar algum tempo, porque as distribuidoras têm que gerir o estoque, estimado entre 15 milhões e 20 milhões de litros.
É difícil ter uma perspetiva do futuro, tendo em conta esta visão do mercado”, sublinha Manuel Oliveira.
Munido de um alto-falante, o drone circula acima de alguns dos locais mais populares da cidade lembrando os cidadãos da ordem de confinamento do governo.
O brasileiro também comentou sobre a difícil tarefa que o comandante blaugrana terá no restante da temporada.
“Muitos livros se pagavam nos eventos de lançamento.
Cabo Conan ataca almoço beneficente e chama causa animal de "viadagem"
Pessoas com doenças infectocontagiosas nos dias de realização das provas, também poderão participar da reaplicação do Enem.
No isolamento da quarentena tenho refletido muito sobre o Brasil e sobre mim mesmo, sobre meus erros e acertos e sobre o papel que ainda pode me caber na luta do nosso povo por melhores condições de vida.
Assim, “uma atenção primária forte é especialmente importante como a base da cobertura universal de saúde”, disse ele.
Por isso, em tese, é possível a isenção.
O presidente do Rotary Campo Mourão, Marcelo de Oliveira Lima, lembra que a Educação é um dos focos do clube de serviços e que a proposta de parceria apresentada pela Faculdade Unicampo foi prontamente aceita e trará resultados positivos.
Nesse contexto, o post do advogado Kevin Mathewson obteve mais de três mil likes antes de ser retirado do ar pelo Facebook, mas efetivamente atraiu menos de 30 pessoas, conforme mostra a foto que ele mesmo postou em seu perfil em 25 de agosto.
A Malwarebytes associa o crescimento dos riscos para Macs ao aumento da fatia de participação no mercado.
As Unidades da Federação com menos pessoas infectadas registradas são: Mato Grosso do Sul (13.461), Tocantins (15.307), Acre (16.260), Roraima (22.627) e Rondônia (27.050).
A Comissão Especial de Impeachment da Assembleia Legislativa do Estado do Rio de Janeiro (Alerj) aprovou por unanimidade o parecer pelo prosseguimento.
Elas se reuniram no último fim de semana, desfilaram todo o charme e beleza, e além disso, deram um verdadeiro show de bola.
Desde a quarta-feira passada, quando o Palmeiras fez o primeiro treino do ano no Allianz Parque, o gramado.
Na pesquisa espontânea, aquela em que o eleitor expõe em quem vai votar, Atila Jacomussi leva uma sensível vantagem sobre Marcelo Oliveira.
Projeto de Lei (PL 3602/2020) em tramitação na Câmara dos Deputados prevê a proibição de comícios e eventos que promovam aglomerações durante as eleições.
Entre casos confirmados, suspeitos e descartados para a Covid-19, há 222 internações em UTI e 278 em enfermaria.
Nas situações mais constrangedoras eu sempre tentei sair de uma forma mais elegante, mas dói no estômago, não é tão simples.
Mas sendo monitorada e usada no Brasil e no mundo.
O evangelho que se lê no primeiro domingo (do ano A) chama a atenção para as nossas distrações.
“Algumas alunas e alunos tiveram alguma preparação prévia com os professores, mas no momento da aula, a interação é totalmente por conta.
Elas também precisarão efetuar o pagamento da Taxa para Funcionamento e Trabalho em Feriados, conforme previsto na cláusula 29ª da CCT.
A medida tomada pela justiça da Argentina foi iniciada após o depoimento das filhas de Maradona – Dalma, Gianinna e Jana, que afirmaram estar insatisfeitas com o tratamento recebido pelo pai nos dias que antecederam sua morte.
A opção do Reino Unido foi fazer cobertura mais ampla e segunda dose com intervalo de 12 semanas.
Este governo não parece ter ideologia", nota hoje o diário Yediot Aharonoth, sublinhando que as negociações fizeram com que não houvesse sobre as orientações do governo, o maior da história de Israel, que a prazo contará com 36 ministros.
Ela publicou um vídeo em que aparece dançando enquanto tenta vestir um jeans - e quase não consegue, como ela mesma salientou na legenda da publicação.
Por outro lado, segundo um comunicado de imprensa do hospital, o médico de urgência que contraiu a doença e que sobreviveu terá sido infetado quando ressuscitou a médica durante o transporte para o hospital.
Depois que saí da TV, falei que não voltaria mais.
Você pode ler o nosso texto sobre o que lembrar antes de maratonar a série, e voltar aqui depois.
De um total de 18 pacientes confirmados para Covid-19, 15 se encontram internados no hospital Regional Zilda Arns, um se encontra internado em leito clínico da Santa Casa de Barra do Piraí e dois estão na UTI da Santa Casa de Barra do Piraí.
Os principais diferenciais do Galaxy S6 Lite é trazer a caneta S Pen e recursos de realidade aumentada.
“A Câmara não vai votar emenda constitucional nem mudança de regimento.
“Semana passada até, deixo aqui meu pedido de desculpas, fui indelicado e grosseiro e (isso) não é do meu feitio.”
Mas não podemos retomar os trabalhos.
"O Departamento Jurídico do Guarani Clube ainda não foi notificado sobre a decisão e somente poderá se manifestar nos autos do processo.
Nicola postou a foto em seu perfil do no dia 14 de março, dizendo que tirou a selfie “depois de 13 horas na UTI”.
Conversamos e oramos juntos para tomar a decisão certa.
A linha é muito tênue.
Thais Verdi lança o livro ‘Nutrição esportiva: genética, estratégias e suplementação’, na Livraria da Vila do JK Iguatemi.
Dos 28 feridos, 10 permaneciam internados até esta publicação.
Já no governo Sarney tivemos indicações importantes.
Renda Brasil será incluído no Orçamento de 2021?
Ainda na última segunda-feira (27), antes mesmo da grande final do BBB20, Bruna Marquezine e Tatá Werneck chamaram ainda mais atenção, ao trocarem várias mensagens, por meio do Twitter, chegando até a fazer um combinado.
Ilha do Fogo, Cabo Verde em situação de calamidade pública sanitária devido à pandemia da Covid-19, prolongada esta situação nas ilhas do Sal e Santiago até 31 de Outubro.
Os dados são do SNIS (Sistema Nacional de Informações sobre Saneamento) e foram divulgados na última semana pelo Ministério de Desenvolvimento Regional.
A associação democrata tem como objectivo atingir 300 mil patacas.
De acordo com a presidente da Comissão de Direitos Humanos da OAB, o vídeo mostra que fica evidente o machismo do juiz na maneira com a qual fala na audiência.
Líbia Mafra, a esposa, é quem aguenta o marido que dorme e acorda feliz.
Nesse sentido aprofundou a minha fé, religiosidade”, contou.
Tem uma galera aí que me ameaçou até de processar.
Um desafiador de mim próprio!
Quando isso ocorre, os pais podem detectar alterações no comportamento, mudanças na alimentação, no sono e nas aprendizagens.
Já a rede particular atende a seis casos da doença, com os pacientes sendo atendidos no Hospital Unimed.
Na tarde desta terça, o time terá mais um treino antes do jogo contra o Corinthians.
Quem sabe no próximo ano teremos mais mulheres na elite”, diz Gusmão, treinadora de 41 anos que possui a licença B da CBF.
“Quando a pandemia passar, acho que vamos ver uma reocupação das ruas.
O plano Bradesco Saúde S/A negou a solicitação sob argumento de ausência de sintomas gripais e/ou febris.
Segundo a secretaria, posteriormente a reconhecimento dos integrantes do tribo criminoso, as investigações continuam para verificar “a participação de outros suspeitos, inclusive, em possível envolvimento com a milícia”.
Mas será muito difícil o Japão conseguir extradição de outro país por isso exigir acordos bilaterais, mesmo com uma condenação à revelia.
“No final do ano passado, começamos a receber as primeiras denúncias.
Assim como no Galaxy S10 e Galaxy Note 10, a atualização expande o leque de funções das câmeras.
Você "queimava" um cômodo da casa só para guardar mantimentos, porque a inflação era tão alta que não dava para deixar para comprar depois.
Embora o problema ainda persista, cada vez mais diretores produzem filmes sobre racismo e levam a discussão sobre o tema ao público geral.
Ela era também uma das mais antigas costureiras do Afonjá.
A companhia já anunciou a demissão sumária de cerca de mil trabalhadores.
Já no caso dos contratos suspensos, os períodos de suspensão não devem ser computados como tempo de serviço e para cálculo de 13º e férias.
O vídeo pode ser enviado até o dia 10 de outubro e deve ter de 3 a 5 minutos.
Estamos satisfeitos com mais esta obra entregue no município”, detalhou.
"À medida que a imunidade se desenvolve na população, o risco de infecção para todos – incluindo os vulneráveis – diminui.
Projeto de lei ordinária nº 337/2020, de autoria da deputada Cibele Moura (PSDB), que considera de utilidade pública a Associação Beneficente Pedro Henrique, localizada no município da Barra de Santo Antônio.
Levando em consideração que uma das responsabilidades desta área é entender o contexto em que sua empresa e marca estão inseridos, grande parte de 2020 foi um período de extrema evolução e instabilidade.
Pazuello também se solidarizou com as famílias que tiveram vítimas fatais da doença e com profissionais da saúde.
As sessões transmitidas pelo facebook através de lives, que nunca ultrapassam 30 pessoas assistindo, ou seja, o trabalho dos senhores está em descrédito popular.
São estudantes, associações, comunidade lindeira e turistas, interessados em saber como acontece a geração de energia elétrica através da força da água.
O verdadeiro herói da Lava Jato foi e continua sendo o perseverante delegado federal Gerson Machado, de início lotado na Delegacia da Polícia Federal em Londrina, Paraná.
O país ordena o retorno de cidadãos e diplomatas americanos da cidade de Wuhan.
A turma insular chegou a estar em vantagem por duas vezes nos momentos iniciais da partida, mas viu o conjunto visitante reverter.
O evento apresenta soluções e discute os desafios nas esferas do setor agroalimentar.
“Provavelmente, esse será um recurso útil para pessoas que não podem viajar, por condições políticas ou de saúde.
Eles descobriram a abertura de apenas uma delas (…).
“O apoio ao luto não deve ter como objetivo tirar a dor do outro, mas sim ajudá-lo a viver o luto da forma mais saudável possível, criando canais de comunicação, de compreensão e acolhimento, para que a criança expressar a raiva, a dúvida ou a dor”.
A partir do momento que o fumante decide parar, ele deve buscar por distrações e novos hobbies.
O Ministério da Defesa convoca e cede (ao INSS).
Com os dois gols marcados, Lewandowski chegou aos 29 no Alemão e 43 na temporada, igualando os números de sua temporada mais goleadora da carreira — em 2016/2017, também marcou 43 vezes.
Respondeu também ao próprio Bolsonaro, que associara a política de isolamento social à ideia de golpe.
"Temos tanta coisa em comum, né?", respondeu a médica.
Misericórdia de Bragança revelou esta segunda-feira que morreram mais sete idosos infetados com o novo coronavírus, dois destes nas últimas 24 horas, elevando para 18 o número de óbitos no surto que afeta os três lares da instituição.
Será no dia 24, a comemoração das Bodas de Ouro de Regina Cláudia e Eduardo Fiúza, em família.
Dez por cento das vagas dos cursos de graduação da Universidade Estadual de Mato Grosso do Sul (Uems) serão reservadas a candidatos residentes do estado, conforme a Lei (estadual) 5.541/2020, publicada hoje no Diário Oficial.
O piso da via rápida está sendo requalificado a partir do cruzamento com a Rua Pedro Gusso e seguirá até o encontro com a Rua Izaac Ferreira da Cruz.
A boa notícia não vem só e tão pouco se resume às microrregiões de áreas como o oeste e sudoeste baiano, os investimentos também crescem no nordeste baiano, em cidades como Tucano e os municípios vizinhos, e na região do São Francisco, como em Sento Sé.
A decisão foi tomada com base na alta do número de brasileiros que viajam até a fronteira terrestre entre os dois países para pedir asilo às autoridades americanas.
José sofreu um infarto durante apresentação.
Segundo o secretário municipal de saúde, Anderson Vian, todas as pesquisas sobre a Covid-19 são essenciais nesse período de pandemia.
A entidade representa empresários que respondem por 4 mil pontos comerciais, espalhados por todo o país.
Selecionamos músicas desses artistas e montamos duas playlists.
Eu gosto é disso.
A organização operava por meio de madeireiras, uma das quais teve o engenheiro florestal como sócio entre 2011 e 2013.
Chegou… mas tenho Esperança!
A partir de quinta-feira (26), estará disponível também via WhatsApp o atendimento da Agência Digital para todos os clientes correntistas e poupadores da CAIXA.
Inclusive a do netinho do seu "João", que nasceu bem no dia em que ele foi extubado.
Comunicação visual preventiva das zonas de risco.
Tenho muita vontade de entrevistar o Pelé no "Além da Bola".
“Apesar da longevidade dos relacionamentos extramatrimoniais, a corte considerou que o ordenamento brasileiro veda o reconhecimento estatal de uma união estável concorrentemente com um casamento”, argumentou.
“Não posso perder o tempo que tenho para aproveitar esses momentos com meus filhos.
O filme nos manipula.
A população empregada em Macau no primeiro trimestre de 2020 era de cerca de 400 mil pessoas e apenas 11.300 trabalhavam no sector financeiro”, frisou Albano Martins.
Eu dei risada de nervosa, de desconforto com a situação.
"Decidi preservar, já que era o console que o Raul usava.
Nos últimos dias, o país registra mais de 30 mil novos casos diários.
Em Carapicuíba, um vereador já apresentou uma indicação pedindo que a tarifa, hoje em R$ 4,50, não tenha aumento.
"De tudo que nós tivemos nestes 30 anos, eu noto em aluno, taxista, pessoas que não têm nenhum conhecimento jurídico.
Ontem (29) o secretário Fábio Novo disse em coletiva de imprensa que não há qualquer irregularidade nos três editais – Maria da Inglaterra, João Claudino e Afrânio Castelo Branco - lançados pela instituição para fomentar a cultura do estado.
A novidade deve auxiliar consumidores a encontrarem planos de serviços adequados ao perfil de consumo.
Na última ação, no início do mês, 35 caminhões de lixo e resíduos retirados das ruas.
Durante dias como esse, eles costumam brincar, dançar, conversar e aproveitar o tempo em família.
Se em 2018 a PCPR havia solucionado 130 homicídios na RMC, no ano passado o número passou para 181, um aumento de 39%.
Ele encerrou ao frisar que qualquer iniciativa, neste sentido, só poderá ser tomada a partir do momento em que a região de Rio Claro – que conta ainda com Limeira e Piracicaba – sair da Zona Vermelha de restrições impostas pelo governo paulista.
A proposta cria ainda uma “área de espera” para motociclistas junto aos semáforo.
Os médicos, porém, pediram cautela e paciência no uso e administração de medicamentos que ainda não tem a eficácia comprovada.
No entanto, naquela época, mesmo com a mudança no perfil de consumo, ainda era possível ir a bares e restaurantes, diz Salado.
O caso aconteceu no dia 15 de maio e está sendo investigado pela Polícia Militar.
Elas sentiam não ter direito de ocupar o lugar de vítimas, embora tenham sido vítimas, porque viram pessoas que sofreram mais.
Seus pés te carregam o dia todo, e eles merecem conforto para dar um break dessa tensão e cansaço.
A Autarquia Educacional do Araripe (Aeda) já está com as inscrições abertas para o vestibular online 2020.2.
A vacinação deve ocorrer em quatro fases de grupos prioritários.
Além disso, objetiva divulgar meios e canais destinados à denúncia ou à representação de condutas que impliquem agressão aos seus direitos.
A associação ambientalista Quercus denunciou a presença anormal de uma quantidade massiva de plantas aquáticas invasoras numa extensão de vários quilómetros no troço internacional do rio Tejo e nos seus afluentes, rios Ponsul e Aravil.
Durante a reunião, o perfil não identificado começou a exibir cenas de sexo.
A ‘condução’ das articulações, currículos e propostas serão bem avaliadas pelas famílias travesseirenses.
A série Galactica, que veio depois de Star Wars, é mais liberal e nela as esquadrilhas de caça contam com ases do sexo masculino e feminino.
E no mês das mães, a Legião da Boa Vontade entregou para as mamães atendidas pelo programa Cidadão Bebê na unidade Bonocô, em Salvador/BA, o enxoval completo para o bebê e para as mães.
Mas os leitores de seu livro “A Arte da Negociação” o encaram como exemplo rematado de um negociador dominante que sabe como usar seu poderio financeiro.
No meu caso, me levou a uma viagem de retorno ao passado, nesta quinta-feira.
Poucos minutos depois, todo mundo ficou no escuro.
Não de regressar aos tempos em que Lênin era obrigado a combater a doença infantil do esquerdismo no comunismo.
Depois de enfrentar muitas dificuldades na infância, atualmente ela vive com o marido e seus 4 filhos – de 13, 11, 8 e 1 ano e 5 meses.
Desde lá de trás, quando conversei com o Renato, eu falei: "Por mim, volta".
O ministro interino também deverá esclarecer a urgência para a retirada dos números totais do painel.
O resultado é uma combinação perfeita de massa artesanal e ingredientes frescos e selecionados.
Minha família até me colocou, por Skype, na ceia de Natal", lembra.
Já fizemos o edital e vamos publicá-lo ainda em março.
O presidente do Conselho de Administração da Fundação Ubaldino do Amaral (FUA), César Augusto Ferraz dos Santos, disse que o resultado do debate foi bastante positivo.
As equipes cumpriram 57 mandados de prisão, busca e apreensão, que resultaram na apreensão de quatro armas, 223 munições e entorpecentes.
Policiais federais prenderam, na noite de quarta-feira (20), no Aeroporto Internacional de Salvador, uma idosa de 67 anos por tráfico de drogas.
Conhecido por escalar seus times no 4-3-3, Jesualdo demonstrou conhecer o histórico de times ofensivos do Santos.
Na esquina de sua principal praça, uma bandeira do Paris Saint-Germain (PSG) tremulava em uma das varandas.
Segundo essas cifras, a proporção do total de eleitores brancos caiu seis pontos percentuais em relação a 2016, embora continue sendo o maior grupo étnico no eleitorado.
Porém, em mais uma reviravolta, o stack de Mary Lou é recuperado, com Rei confessando que o código religioso, chamado de Neo-C, é falso, e ela finalmente consegue testemunhar contra o assassino.
Sperandio, que comanda a cozinha da casa, começou sua carreira de chef em cidades como Londres e Milão.
E pelo poder fariam tudo”, acrescenta.
Mesmo sem nunca parar de compor - a seu modo, sem pressa, geralmente estimulado por algum momento ou alguma ideia -, o músico de 77 anos ainda não tem data para lançar seu aguardado disco de inéditas - o último foi o clássico Bebadosamba, de 1996.
A operação foi iniciada na manhã desta terça-feira (1º) e deve seguir até a próxima sexta-feira.
Nele, a advogada diz que o PL foi pensado para alvejar as grandes plataformas pelo temor do uso político e de ataque pessoal, como aconteceu nas eleições de 2018.
A guerra mundial tecnológica em curso entre Estados Unidos e China aportou no Brasil na forma de lobbies diretos sobre a adoção do 5G.
Segundo o economista da CNC responsável pela pesquisa, Fabio Bentes, o comércio deverá registrar retração em todos os estados durante a data.
“Tivemos uma redução significativa da procura por atendimentos.
Tudo isso sem ter curtido ainda minha bebê.
A velocidade com que a natureza assume o controle da paisagem depende muito do clima de uma área.
Escolha sempre a máquina que melhor se ajusta ao teu jogo e que se adapta a ti.
O argumento é de que, assim, policiais podem ficar protegidos de mensagens de ódio e de ameaças de morte.
"Para mim, foi importante voltar a trabalhar.
Nos próximos 30 dias, os bares e restaurantes italianos não poderão servir clientes em pé, no balcão, depois de 21 horas.
A médica lutava contra um câncer de pele e estava internada há cerca de cinco dias.
Ela se entusiasmou ao ler sobre uma decisão dos desembargadores dos TJ-SP (Tribunal de Justiça de São Paulo), divulgada na última semana, que autorizou uma mulher a retirar seu sobrenome paterno por conta de abandono afetivo e material.
A Fabiana ficou com o dinheiro", afirmou.
"Essas áreas evoluíram bem em termos de utilização dos protocolos e cumprimento das normas.
Enquanto não houver um completo esclarecimento sobre arquivos que estão nas mãos do hacker, vamos sempre ficar nesse grau de incerteza", pondera o advogado.
Eles foram criados para serem irmãos próximos, mas os últimos 18 meses foram uma ruptura devastadora de um laço que antes era inquebrável", diz a sinopse do livro.
Um dos mais ativos nas reuniões, Amigão declarou que a iniciativa traz mais transparência às atividades dos parlamentares na cidade, dando mais acesso a informações para os munícipes.
Dentre as principais peças no elenco estavam o goleiro Fábio Costa, o lateral esquerdo Kléber e os meio campistas Maldonado, Cléber Santana e Léo Lima.
Olhando para a temporada passada, e precisamente para a sétima jornada, qual era então o panorama na liga?
No site www.mercadomunicipaldecuritiba.com.br você encontra os telefones de todas as lojas, boxes e casas participantes, e mais informações sobre pedidos de delivery poderão ser coletadas diretamente com os lojistas.
Ao todo serão distribuídas mil marmitas diariamente, das 11h às 14h.
Alguns clubes incentivam o retorno da torcida principalmente para amenizar problemas com bilheteria.
Nas demais regiões e em Montes Claros a previsão é de tempo nublado.
Mano tem problemas para montar o time.
Ah, eu não contei?
Com imagens de um shopping lotado já no dia 22, Blumenau viu o número de casos subir de 98 para 168 em apenas cinco dias.
As histórias de Natal são povoadas de pessoas orantes, cujos corações foram alargados pela vinda do Salvador.
Apesar de ter postergado a abertura de capital de seguros, antes prevista para 2019, sua gestão conseguiu rentabilizar melhor o ativo.
Como acontece em todos os desportos, andar de une as pessoas mesmo quando há limitações de comunicação.”
Está com 98% da área plantada já colhida, devendo alcançar um volume de 11,7 milhões de toneladas, cerca de 1,5 milhão de toneladas a menos que a expectativa inicial do Deral, que era colher 13,1 milhões.
Com este resultado, o 1.º de Agosto lidera à condição o campeonato, porque o Petro de Luanda, que comandava a prova à entrada da jornada, com 50 pontos, joga apenas no domingo com o Interclube, treinado pelo português Ivo Campos.
A mulher também apresentava ferimentos ligeiros e também está a receber tratamento hospitalar.
"É um dragão e ele come salada", falou tímida à equipe do O Dia.
Sobre a Casa de Vidro, não senti que minha vida mudou.
Ela chegou a ser interrompida, por conta da necessidade de uma nova licitação para a fundação de terra armada e modificação do projeto dos acessos.
Nos últimos anos, Maína tem se especializado em mobilidade urbana.
A perda de rendimentos foi o motivo que levou 27,3% destas famílias a pedir ajuda, a que se somaram 23,5% que recorreram ao GPF por estarem no desemprego, 15,5% por se terem visto numa situação precária e 2,6% devido a negócio mal sucedido.
Muitos vivem em condições de habitação que abrangem várias gerações, todas juntas, tornando impossível o distanciamento social.
Para se defender, ela diz que o atingiu com facadas no ombro e próximo ao peito.
O presidente da Corte anunciou também que adiará o fim do funcionamento do grupo de trabalho do Conselho Nacional de Justiça que estuda o tema até 29 de fevereiro.
Para o professor de relações internacionais da ESPM, Leonardo Trevisan, o coronavírus gera uma crise incontrolável que instiga uma mudança de postura.
Então eu fui coadjuvante.
Portanto, nada mais justo que mostrar o “outro lado”.
Os resultados foram conhecidos 24 horas depois de o plantel do conjunto sadino ter sido submetido aos testes no Estádio do Bonfim.
Penalva alerta que, embora para a maioria das pessoas a dengue tenha um desfecho favorável, ou seja, a cura, ela pode evoluir para um quadro mais grave e até levar à morte.
No caso das crianças, ela diz que é preciso também “transformar o ambiente para que ele seja mais lúdico”.
Vá misturando até chegar ao tom desejado e então aplique nas pernas.
Fila para o tanque de areia, gente usando mascara como bandana, cachorros congraçando com idosos do grupo de risco como se não houve amanhã.
A arrecadação de PIS, Cofins, ICMS e ISS pode ser integrada digitalmente, mas mantendo os tributos separados legalmente.
O bairro de Plataforma vem sendo visto com preocupação pelas autoridades municipais porque a taxa de crescimento de casos na localidade tem sido maior do que a do bairro da Pituba, que tem 72 casos de covid-19, liderando em número de ocorrências.
Outra característica do PCC, desde sua fundação, é não admitir homossexuais em suas fileiras.
A Covid-19 e seus desdobramentos também devem influenciar muito o destino dos prefeitos(as) que tentarão a reeleição.
O presidente da Federação Cabo-verdiana de Futebol (FCF), Mário Semedo, pediu hoje “maior flexibilização” dos regulamentos da FIFA, para a protecção dos jogadores africanos, de modo a evitar a fuga para as selecções europeias.
Entre as cobranças, as constantes quedas de energia, a dificuldade em ser atendido pela empresa, a perda total de produções de leite e frango, e produtos agropecuários.
Segundo um site de notícias do Globo, a vacina de Oxford é uma das quatro que passam por testes de fase 3 no Brasil – a última etapa antes que possa ser liberada para uso geral.
Assinantes do Correio ganham 60 dias de Assinatura do Duo Gourmet gratuitamente e caso desejem assinar, tem o desconto exclusivo de 20% com o Clube Correio.
Ele continua motivado pelo desejo de conseguir melhorar e supera os seus limites.
Agora, equipes policiais buscam pela arma usada no assalto e que resultou na morte de um dos ladrões.
Ontem, as equipes de busca alteraram o status da operação de resgate para recuperação do corpo, segundo informações divulgadas pelas autoridades em entrevista coletiva.
Deus criou o mundo e todas as coisas com a Sua Palavra.
Contudo, o possível encontro se tratava na verdade de uma emboscada, planejada por uma adolescente, amiga da vítima.
Joe Biden: "Percebo a desilusão de quem votou Trump, mas vamos dar-nos uma oportunidade"
Sua pesquisa foi sobre: “Educação de Imigrantes haitianos no Brasil; mapeamento das condições de escolarização de haitianos na Educação Brasileira por meio de indicadores educacionais – fase II.
Ele havia comprado um colchão e usou a criatividade.
Quero ser prefeito de Vitória para unir essa cidade, reduzir as desigualdades sociais, trazer mais segurança para nossa população e bem estar a todos”, disse Lorenzo à TV Gazeta.
O Prefeito informou aos servidores públicos que estivessem no grupo de risco que deveriam solicitar à chefia o afastamento do serviço.
A Nova Zelândia funcionou bem, tal como Finlândia e Noruega, e Repúbllca Checa.
Já se percebeu bem de que lado é que estão!
As doações podem ser feitas pelo site www.wsolidario.com.br.
Outro trabalho que vem sendo feito é ajuda solidária aos povos, com alimentação e materiais de higienização, já que muitos povos vivem em situação permanente de vulnerabilidade alimentar, devido à não demarcação de suas terras.
Nunca se esqueça que os produtos têm valores sugeridos pelos fabricantes e os lojistas querem ter lucro.
Na aprovação do impeachment na Câmara, Bolsonaro votou em homenagem ao torturador Brilhante ex-presidente quando de sua militância contra a ditadura.
A novidade pode ser vista como uma resposta da Apple às versões Lite de aplicativos no Android, mas seu potencial é muito maior ao permitir que pequenas partes de aplicativos sejam usadas sem que o usuário precise baixar o aplicativo completo.
Já a empresa foi autuada e lacrada por práticas irregulares, e os produtos apreendidos foram encaminhados para o descarte.
A decisão assegura a presença diária de servidores, em número mínimo, para não comprometer os serviços públicos essenciais.
Em 2010 a China ultrapassou o Japão e passou a ser a segunda maior economia do mundo.
Quando não ouvi mais tiros, corri para o banheiro com uma coberta na cabeça.
São Paulo ainda está no início desse redemoinho.
Fortalecimento da rede local de cine-clubes e de Pontos de Cultura.
“Tem motoristas que não respeitam a área para embarque e desembarque.
Johnson foi diagnosticado com coronavírus nessa sexta (27).
Vale lembrar que tanto as suspensões de contratos quanto as reduções de jornada de trabalho e salário (equivalentes) foram ferramentas possíveis devido à MP (Medida Provisória) 936, que nesta semana foi prorrogada pelo Senado.
A grande maioria dos municípios tem dificuldades em pagamentos de salários, de aposentadorias, de décimo terceiro.
O povo já não é burro.
Ao todo, 17 pessoas estão curadas e 14 encontram-se hospitalizadas, informou a Secretaria da Saúde do Estado da Bahia (SESAB).
João Guilherme narra a partida, mas com comentários de Mauro Cezar Pereira, Zinho e Carlos Eugênio Simon.
E o Centrão não significa apenas garantia contra impeachment.
Além da plantação, também foram apreendidas 20 kg de substância parecida com maconha pronta para consumo, duas armas e munições.
Estes dois últimos são diretores da Baixada Santista.
A pena é de reclusão, por dois a oito anos, e multa.
A Disney promete entrar na licitação para trazer a Champions de volta no ano que vem --hoje, os direitos são da Turner.
Da mesma forma que há jogadores que têm capacidade de pensar a partida, adivinhar para onde irá a jogada, ele foi com as palavras.
Os dois suspeitos de estarem fazendo o racha que culminou na morte da mulher fugiram do local.
Sua elaboração é capitaneada pelo Ministério da Defesa.
Em vídeo de reunião, presidente menciona ‘barca afundando’
Nesta sexta, 13, às 21h20, o Petra Belas Artes exibe uma sessão especial do clássico filme terror Pânico.
Os policiais deram ordem de parada a um caminhão-baú na BR 060, entre Jataí e Rio Verde.
Segundo o executivo, a companhia pode fazer mais um anúncio relacionado ao portfólio antes do fim do ano.
Em sua participação na sabatina promovida pelo (Ordem dos Advogados do Brasil) nesta terça-feira (10/11), a educadora relatou que pretende organizar um grupo de crise para gerenciar as primeiras ações de um futuro governo, caso seja eleita.
“Você só se importa com você, Sandra.
Não dá para aumentar sem demanda.
Ele registrou um boletim de ocorrência ainda nesta segunda (31).
Meu cliente não representa risco algum à ordem pública, nem à instrução do processo, além de ser primário, servidor público há mais de dez anos, e possuir residência fixa”, argumentou.
Porém, saber solar é importante e até motivador para a trajetória de um guitarrista.
"Nós pensamos: 'Bem, devemos tentar?
Na solenidade de abertura, os adolescentes se cumprimentaram e cantaram o Hino Nacional Brasileiro.
A vacinação é uma das estratégias mais importantes na prevenção primária das doenças infeciosas, constituindo atualmente uma prioridade crescente da saúde pública.
Nós lidamos diariamente com vida, e podemos a qualquer momento precisar novamente do hospital.
O Campeonato Piauiense de Futebol, assim como a Copa do Brasil, voltará nesta quarta-feira (26), com a realização de dois jogos, em Teresina e Piripiri.
O Brasil assiste a um espetáculo que poderia se chamar "Mais do Mesmo."
Estou focado em tantas outras coisas que não consigo ter tempo para mergulhar na Palavra.
A equipe do NASF AB preparou um guia prático com algumas dicas e orientações nutricionais para turbinar a sua imunidade neste momento de enfrentamento ao coronavírus – Covid-19.
"Tenho certeza que seu esforço é reconhecido por todos, pelo mundo da ciência, da Medicina, de outros governadores também.
Com isso, a expectativa é que, até o fim do primeiro semestre, o trajeto seja anunciado e assim as obras programadas para iniciarem também no primeiro semestre deste ano, não atrasem.
São consideradas desalojadas as pessoas que tiveram de deixar suas casas e se abrigar na casa de parentes e amigos ou buscar outras opções temporárias.
Porém, o depósito não será feito numa conta-salário.
A gente não tem vergonha de quem está com a gente.
A decisão foi tomada ontem, após o prefeito Orlando Morando (PSDB) e os presidentes das agremiações assinarem protocolo que estabelece as regras sanitárias para a reabertura dos espaços.
Uvas e chocolates, por exemplo, são extremamente nocivos aos animais.
“Na era da internet, se a companhia ainda não tem, certamente irá precisar contratar um profissional para analisar comportamento de usuários, modelos estatísticos, desempenho da concorrência, tendências de mercados, etc.”, relata.
Maria Olizete no quintal de sua casa, em frente ao presídio de onde partiuImagem: Joana Suarez/AzMinaÉ só acordar e olhar para a rua que Maria Olizete da Silva lembra da morte da filha Edjane.
De acordo com a pesquisa, 72% dos entrevistados dizem acreditar que têm possibilidade de passar o vírus para outra pessoa, mesmo índice dos que creem que uma pessoa que more em sua residência possa contrair a doença.
Além das questões orçamentárias, a PEC também polemiza por ter em seu texto propostas de cortes como redução de jornada de trabalho e salários de servidores públicos.
“Todos estão muito envolvidos com isso, é um projeto que temos visto a boa aceitação das pessoas, o reconhecimento, por mais simples que seja, é sempre válido”, disse coordenadora municipal de Vigilância Epidemiológica, Leide Lene Oliveira da Silva.
As parcelas são de R$ 600 ou R$ 1,2 mil (mães solteiras).
Alcides era pioneiro entre os servidores da Casa de Leis, onde trabalhava desde 1992, servindo sempre com muita dedicação e excelência, o ofício de cuidar da segurança do legislativo, ao atuar de forma ética, discreta e técnica, durante toda sua carreira.
E ocorre dois três depois de o ministro Alexandre de Moraes, do STF (Supremo Tribunal Federal), decidir que os governos locais têm competência em matérias de saúde pública e, portanto, também podem impor medidas restritivas.
A organização informou que o padre Robson pediu o afastamento de suas funções na basílica e na Afipe até que os fatos sejam esclarecidos.
São pequenas mudanças de hábitos que fazem a diferença.
Contudo, não existindo aposta premiada em qualquer faixa de premiação, os valores acumulam para o concurso seguinte, na primeira faixa, a de 7 acertos.
Leonardo de Jesus parou a partida no estádio Francisco Ribeiro Nogueira e chegou a receber massagem de um funcionário do Juventus.
Na semana passada, o ministro prorrogou por mais 90 dias as investigações do inquérito das fake news.
Saelemaekers fez o outro dos comandados de Pioli, enquanto Berardi fez o único dos mandantes.
Há ainda uma ampliação de serviços nas atividades já liberadas na fase 1. Isto é, shoppings e centros comerciais poderão retomar as praças de alimentação, com 50% da ocupação total.
Outra hipótese de extinção da fiança decorre do credor que agrava a situação do fiador, sem que esse consinta.
Há saída para esse dilema?
Segundo o coronel Humberto Sturaro, da Polícia Militar da Bahia (PM), o número de disputas territoriais tem aumentado no período da pandemia devido ao fato de diversos criminosos terem sido liberados dos presídios.
O governo de Donald Trump tem sido marcado pelo confronto com a China e pelo fortalecimento das relações com Taiwan.
Esta receita tem um preparo que exige mais esforço, mas o resultado é incrível.
O crime está sendo investigado por policiais civis da 89 DP (Resende).
Assim como o Ruanda, a África do Sul, também foi marcada por fracturas profundas de grupos sociais.
O CD Mafra está surpreendendo na segunda divisão de Portugal nesta temporada.
Em 2018, foi escolhido como Servidor Padrão.
Trouxe uma das grandes alegrias que a gente tem.
Já no dia 28, foi realizada uma partida de futebol entre os profissionais que atuam na Radialis/Santa Casa.
A proposta é de autoria do deputado federal Baleia Rossi (MDB-SP).
Segundo a instituição, Jean-Chistophe Carret.
Este ano, a operação Verde Brasil teve início em abril, com maior intensidade no sul do Amazonas, onde de acordo com o 2º Gpt E, estão os maiores focos do problema no Estado.
“Planejamos um evento que pudesse proporcionar momentos especiais e inesquecíveis para os nossos clientes.
“Estou amando, me acalma”, conta.
Nas últimas 24 horas, estão menos 34 pessoas internadas em enfermaria, enquanto que em Unidade de Cuidados Intensivos deram entrada mais 26.
Uma explosão de alegria e alívio por se verem livres do governante que exerceu o poder com doses extremadas de ódio, mentira e violência.
Ele e seus asseclas seguem com ignorância, desmantelando as políticas sociais, educacionais e culturais da plural população brasileira.
Por outro lado, o uso de medidas para deter as saídas de capitais tem sido bastante limitado até o momento.
Confira o vídeo postado pelo candidato no twitter.
Segundo o boletim estadual divulgado ontem, o Amazonas registrou mais 409 casos de covid-19 em apenas 24 horas, totalizando agora 2.888 casos.
Bolsonaro ataca Moraes e diz que ministro entrou no STF por "amizade"
Em outubro, o TCU não só fez alerta ao Executivo como informou à CMO (Comissão Mista de Orçamento) do Congresso que a ideia não atende a LRF (Lei de Responsabilidade Fiscal) nem a Constituição.
Leões bateram o Mafra por 2-0 numa partida em que os 'leões' apostaram num onze inicial bem diferente do habitual, que não comprometeu, mas que também não encantou.
Sem poderem tocar ou sequer ensaiar devido à pandemia, os ranchos folclóricos vão ter oportunidade de voltar a palco no projeto “Tocar a tradição”.
Na verdade, os reeducandos, efetivamente, sofrem uma dupla sanção: uma decorrente da pena privativa de liberdade imposta pelo Estado-Juiz, outra as condições sub-humanas que vivem ao ingressarem em uma penitenciária.
As verdadeiras democracias, Brasil, Estados Unidos, Japão, Índia, Austrália, são feitas a partir da nação.
Joaquim Grava, dando sequência na preparação para o Majestoso.
Com destino Belém/PA uma passageira foi identificada como dona de uma mala contendo, aproximadamente, 8 kg de Skunk.
Logo que cheguei, conversei com o vereador e informei que ele tinha o direito de fiscalizar a farmácia sim, mas não da forma que estava pretendendo: aparecendo ao serviço público sem comunicação prévia e formal e sem cumprir os requisitos legais.
Hoje, a prefeitura gasta R$ 2,8 milhões por mês em cargos comissionados, se a gente cortar 800 mil por mês, teremos ao final do ano entre R$ 8 a 9 milhões.
No ranking regional, a cidade está em sexto lugar em termos de gastos per capita por morador – abaixo de cidades menores, como Mongaguá e Cubatão (veja quadro), conforme dados do Tribunal de Contas.
Em outra mensagem, a Fifa disse que nenhuma ação vai fazer justiça ao legado do craque.
Esta campanha terá início no Pontal do Faia-Fazenda União, logo pela manhã, das 8h às 11h.
Os assuntos são os mais variados, incluindo até experiências bem particulares, como a morte do poodle da escritora, quando o cachorro já tinha 17 anos.
Não tenho censura.
Entregadores estão nos procurando em busca de renda.
Segundo relato dos empresários, as lojas deixaram de receber cerca de US$150 milhões com a suspensão do evento.
João Mourinho adianta que foi da zona de saída de efluentes provenientes da Etar do Coimbrão que verificou a proveniência de um líquido acastanhado para o rio.
Ele foi acompanhado pelos ministros Alexandre de Moraes e Luis Felipe Salomão.
Lilian conta que, nos últimos tempos, tem ficado contente aqui e ali quando uma pessoa chega e manifesta carinho e admiração pelo seu trabalho, reconhecendo a importância do catador e seu lugar na sociedade.
A atriz Bruna Marquezine usou as redes sociais na quarta-feira (01) para desabafar.
Enquanto o setor percorre o caminho necessário para implementar o novo conceito, há algumas lições que podem ser aprendidas com os países que já o colocaram em prática, afirma Biagini.
“Eu aviso sempre as pessoas para não cantarem vitória”, disse Perez para quem os Democratas “não aceitam que esteja tudo decidido”.
Ao todo, serão entregues 358 cestas.
Dois dias depois do atentado, o ex-PM foi à casa da vítima, que trabalhava para o contraventor Maninho.
Em vez de cargos públicos, onde os contratados muitas vezes nem têm a obrigação de trabalhar, é preciso criar condições para a iniciativa privada investir e operar.
A Bahia Farm será realizada entre 26 e 30 de maio, no município de Luís Eduardo Magalhães, Oeste da Bahia.
Na categoria VX1 Ique fez o holeshot novamente, andou meia prova em primeiro, mas, no meio da prova, foi ultrapassado e terminou em segundo lugar.
As permutas por serviços de assessoria jurídica, contábil e empresarial podem acabar ajudando os pais na barganha por desconto.
“Muita gente eu vejo lavando as coisas que suja, mas tem gente que não lava”, respondeu a intérprete de Metralhadora.
A partir desse trecho da entrevista, o filho Flávio passou a falar com a imprensa.
Vereador Venâncio Cardoso reeleito para o segundo mandato em Teresina.
Após a repercussão do caso, o CAV divulgou nas redes sociais que está ouvindo e atendendo mulheres e adolescentes que tenham se sido assediadas pelo coronel.
A ex-presidente Dilma Rousseff criticou hoje a atuação do governo no socorro da economia durante a pandemia do.
O empresário defende a volta das atividades comerciais e industriais preservando-se aquelas pessoas que são do e aplicando protocolos mais rígidos de controle sanitário para garantir a contenção da pandemia.
"Eu gostaria de parabenizar todo mundo pela primeira sessão deliberativa remota do mundo", afirmou o senador Telmário Mota (PROS-PR).
Algumas horas depois do Comitê Olímpico Italiano (CONI, na sigla em italiano) decidir su.
É nessa tecla que Luxemburgo bate para tentar “acordar” o grupo.
O município divulgou um novo boletim com 69 casos confirmados de covid19.
“Como descobri que estava com covid-19, tivemos que cancelar.
Ele também participou da ablação realizada neste sábado.
Após a Ponte desperdiçar oportunidades com Roger e João Paulo, o Guarani voltou a pressionar a partir dos 30 minutos.
“O nosso Centro de Contingência, com mais de 20 médicos e especialistas, não estabeleceu nenhuma restrição aos cemitérios.
Usamos bastante de nossas próprias experiências”.
Declarações geraram indignação, levando o pároco a emitir um pedido de desculpas.
Falando em ataque, o Bahia fez a parte dele na vitória sobre o Vasco.
O dia em que o comboio a vapor regressou à linha…
Tribunal de Luanda participações de Isabel dos Santos e do marido Sindika Dokolo, nas empresas onde têm posição acionista, casos da Zap, Unitel, Cimentangola, Contidis e dos bancos BIC e BFA.
O agente de investigação Sérgio Ricardo Selva, que estava de plantão na unidade policial e possui conhecimento em técnicas de primeiros-socorros, pegou a criança e iniciou procedimentos de massagem nas costas da criança.
Nesse caso, no entanto, os especialistas não têm certeza se o surto realmente começou no mercado ou foi apenas descoberto lá.
Ontem (27), Raissa já tinha encontrado um novo lar.
São Paulo se mantém como epicentro da pandemia no país, concentrando o maior número de mortes (4.782).
A ida de Datena para o MDB foi articulada pelo presidente da sigla, o deputado Baleia Rossi (SP), mas teve a chancela do presidente da Câmara, Rodrigo Maia (DEM-RJ).
O julgamento do caso seguirá na 2ª turma, em sessão virtual ou presencial na qual os ministros voltarão a discutir a questão.
Os casos do coronavírus se dividem na área administrada pelo município e inclui regiões turísticas como Baixio (4), Bom Jesus (18), Imbassaí (1), Sauipe (1) e Praia do Forte.
No entanto, como não há nada confirmado oficialmente, considere como rumor.
Agentes do grupo especial da Guarda Civil Municipal (GCM) de Suzano encontraram o suspeito numa área conhecida por ser um ponto de venda de drogas.
Obrigado João Almeida!”, adianta a autarquia, em comunicado.
O projeto Desabrochar atende a crianças e adolescentes com projetos e oficinas diversos como orientação de valores, computação, trabalhos manuais e outros.
Apesar do aumento de gastos, durante os dez meses analisados pela startup, o ticket médio registrado pelos usuários cearenses em outubro foi 5% menor do que o registrado em janeiro, com uma média de R$ 572,30.
A Hungria recebeu esta manhã a primeira remessa de 9.750 doses - o suficiente para vacinar 4.875 pessoas.
Seguia-se o Manchester City, já na fase final de Lisboa.
Demorou muito, e percebi que, sem uma vacina, não existirá o normal.
Com isso, a área de cobertura vegetal vai subir 3% — chegando aos 26%.
No segmento de livros juvenis e adultos, há para todos os gostos, literatura clássica, manuais, dicionários, livros de culinária, guias de viagem, livros de arte e best-sellers.
Os ministros da Economia, Paulo Guedes, e da Justiça, Sergio Moro, calam-se.
O pedido foi anexado nos.
Vendemos para todo o Brasil, e aí veio aquela parada total.
Não é por preguiça não.
Essa pesquisa poderia melhorar a vida de mais de 400 milhões de pessoas com diabetes no mundo.”
Rede Elos auxiliará líderes locais a desenvolverem projetos por meio de doações e direcionamentos educativos.
O presidente americano afirmou que a China não avisou corretamente o mundo sobre a transmissão comunitária no início da pandemia e ainda criticou o fato de o país oriental cancelar voos domésticos, enquanto manteve voos internacionais.
"Para 2022 a certeza de que, nas urnas, consolidaremos nossa democracia com um sistema eleitoral aperfeiçoado", escreveu.
A droga estava dentro de um veículo que foi parado em uma fiscalização.
Já a primeira desembargadora a integrar a Corte baiana foi Olny Silva, também a primeira representante do sexo feminino a integrar a diretoria da AMAB.
Além disso, a proposta permite que concessionárias privadas de energia elétrica também explorem esse serviço.
Durante a campanha, em janeiro, faltavam 24,8% das pessoas aptas a votar a se encaminharem nos trâmites.
Quem tem sintomas fica onde está”, afirmou o ministro.
Renato Gaúcho, aliás, adora dizer que sua equipe faz as melhores apresentações por aqui.
Aja sempre desse estado.
Estamos adquirindo de laboratórios móveis de ciência, química, física e biologia, para as escolas.
Os representantes das organizações da sociedade civil devem inscrever suas propostas até o dia 16 de junho, pessoalmente, de 8 às 12 e das 14 às 17 horas, na sede do CODEMA (avenida José Corrêa Machado, nº 900 – bairro Ibituruna).
Segundo o professor da Faculdade de Medicina da UFMG Unaí Tupinambás, atualmente esse número é de 162 em Belo Horizonte.
"É uma medida absolutamente natural diante do número de casos."
A ausência de Desai no comunicado divulgado pela Lancet chamou atenção por sinalizar um racha no grupo.
Nós nunca vamos deixar eles fazerem isso.
A sanção da medida impôs uma derrota ao ministro da Justiça, Sérgio Moro, que apontou dificuldades para viabilizar a proposta e havia recomendado o veto, mas acabou não sendo atendido por Bolsonaro.
Não sei que ordens se darão a um sutiã ou a uma cueca, mas é assim que será.
De acordo com o Diretor de Cultura, Kauan Lima, as vagas disponíveis são para os períodos matutino e vespertino.
Haverá ainda três apartamentos de 330 m² a serem comercializados no regime de copropriedade, com cotas de 30 dias por ano.
Também, foi agrônomo representante da Secretaria de Agricultura do Rio Grande do Sul, onde com demais colegas do Instituto Agronômico do Sul, organizou as primeiras normas para produção de sementes de trigo fiscalizada.
“Nossa equipe é muito boa.
No pedido de desculpas, ontem, o ministro afirmou que sua declaração foi tirada do contexto e “não queria jamais ofender pessoas simples que cumprem seus deveres”.
A modalidade está autorizada pelo governo estadual e respeita as orientações do Ministério da Saúde para evitar a transmissão do coronavírus.
Em fase de reconstrução, o clube mineiro entrou em campo com sete jogadores das divisões de base e outros três entraram no decorrer da partida.
O Consu também aprovou as diretrizes para funcionamento das ações de extensão e as regras para orientações e apresentações de Trabalhos de Conclusão de Cuso (TCCs) durante a pandemia.
Na Arena Pantanal, o Operário de Várzea Grande recebe o Santa Cruz-PE.
Dito isto, pensemos em algumas situações que exemplificam a importância de cada um de nós.
Mas o que Jesus quer mesmo é um projeto.
Segundo técnicos do TCU que participam da discussão, será necessário um mínimo de "pactuação" de como será interpretada a legislação.
As etapas da competição foram transmitidas através do canal JEVRE eSports no Youtube.
O último painel discutirá as perspectivas para o Brasil.
Anteriormente o trabalho para atendimento ao público era restrito de segunda a sexta-feira entre 8h e 18h.
Nesse mês o ministro da Economia, Pedro Siza Vieira, avisou no Parlamento que a indemnização – caso venha a ser determinado que tem de existir – seria paga a quem provasse ser o dono da Efacec.
Em sua última publicação no Twitter, o aiatolá utiizou a palavra "mentiroso" para se referir ao governo americano, destacando que a "nação iraniana" deu um tapa na cara" dos americanos.
Ninguém pode ficar na incerteza.
A turnê marca a despedida do Kiss e havia sido reagendada para novembro de 2020.
Informou, ainda, que está acompanhando as investigações policiais e empenhando todos os esforços na completa elucidação do caso.
São imputados os mesmos crimes a Hilário Santos, ex-técnico administrativo daquele órgão, criado em maio de 2002, como órgão auxiliar do ex-Presidente angolano, José Eduardo dos Santos, e extinto, em 2017, pelo atual Presidente de Angola, João Lourenço.
Bianca nunca abriu a boca para falar de você”, disse Flayslane para Rafa.
E, quando o chinês abusar, a gente volta para o americano, como já foi feito no passado, no governo Geisel", defende o general, ex-integrante do Alto Comando do Exército.
“A ferramenta irá modernizar os cadernos de atividades que estão sendo entregues desde e facilitaria o ensino durante essa pandemia”, avaliou Delegado Wellington.
Maia indica agente para presidir mudanças na PF e cria…
Na casa, na região de Arniqueiras, foram apreendidos fogos de artifício, telefones celulares, um facão, cartazes, discursos, um cofre e outros materiais usados em manifestações.
Seu intuito era evitar o alagamento consequente da construção da hidrelétrica de Ilha Solteira.
E vejo pouca informação sobre os filmes.
As declarações foram dadas logo após Bolsonaro votar em uma escola na Vila Militar, na zona oeste do Rio.
Para fins da pujança dos partidos, Silveira observa que é mais vantajoso ter presença forte nas prefeituras.
O general foi uma espécie de consultor do presidente Jair Bolsonaro para a área de infraestrutura, na campanha de 2018, e quase acabou nomeado ministro da pasta.
Meu começo foi bom, mas depois fiquei um pouco bloqueado.
A inédita união das duas principais categorias do automobilismo brasileiro em um único evento promete deixar a etapa paranaense ainda mais interessante.
De acordo com a US National Building Information Model Standard Project Committee, o BIM funciona como a representação digital das características físicas e funcionais de uma instalação.
Segundo a Euronews, Alain Berset, ministro da Saúde, defendeu, esta semana, em Conselho Federal, a utilização obrigatória de máscaras na via pública.
Hoje Cuiabá registrou mais 07 óbitos de residentes, chegando a um total de 278 mortes.
Trabalhar com profissionalismo e dedicação, através de uma equipa com um elevado grau de envolvimento, responsabilidade e respeito pela diversidade, é outro dos objectivos da BODIVA.
Muiér dele teve que entrar na igreja manca.
Dinheiro & Trabalho: Se você tem um emprego extra, aja de forma responsável e não esqueça que sua principal fonte de renda nunca deve ser descuidada.
Em Peniche registou-se a recuperação de dez pacientes.
Não podemos dizer ao adolescente que se abstenha de ter relação.
O equipamento fica localizado na orla da Boca do Rio, a 20 minutos do aeroporto de Salvador, e conta ainda com duas praças de exposição, seis escadas rolantes, seis elevadores, oito auditórios moduláveis de 800 m² cada.
Uma história de ação e aventura envolvente e apaixonante.
Os dois casos estão sendo monitorados pelas equipes de Saúde, que estão cumprindo os protocolos recomendados pelas autoridades em Saúde do Estado e do país.
Vou a, volto da, crase há: Irei à Holanda.
Tatiane chegou a ser levada para uma unidade de saúde do município, porém, não resistiu aos ferimentos.
Esbarrou na inferioridade técnica e saiu atrás.
"Foram recolhidos substanciais elementos de prova, que conduziram à detenção", lê-se ainda no comunicado.
Qual a importância de um ter um blog?
Nada aí foi jamais imutável.
As melhores equipes de futsal dos EUA se reúnem em Kansas City para disputa do Torneio Nacional sob a observação dos dirigentes da seleção americana.
Raymond chegou às 8h30.
Trump impede funcionários da Casa Branca de cooperarem na transição.
Família numerosa, apenas eu e um primo chegamos na universidade.
Lá, a gente está trancado, somos obrigados a ver a pessoa 24 horas, todos os dias.
Por meio da iniciativa “Dados do Bem”, da Prefeitura, mais de cinco mil moradores já foram testados no município.
São três casos com sinais claros de execução/pistolagem e que aconteceram em um período de menos de seis meses entre eles.
E ficou pairando esse fantasma.
A fazenda fica as margens da BR-101, no KM 580. A diária individual custa R$ 85 reais, com o café da manhã.
Porém, a tradicional celebração da Igreja Católica não será realizada hoje.
A propósito, o movimento tropicalista, que nasceu na Bahia no final da década de 1960, revolucionou a produção de música no Brasil.
Os QR Codes também visam ajudar empresas que desejam expandir sua presença digital e/ou se preparar para reabrir seus locais físicos.
O partido é comandado pelo senador Ciro Nogueira (PP-PI), um dos principais líderes de Centrão, que contribuiu pela indicação e articula a aprovação de Marques pelo Senado.
O Detran tem que resolver essa falta de respeito como os servidores e com a comunidade”, diz uma servidora que não quis se identificar.
Thiago Galhardo errou o primeiro pênalti nas cobranças que significaram a eliminação do Inter da Copa do Brasil, contra o América-MG.
O prazo dado a ele terminaria no início de junho, na próxima semana.
Já em comparação com abril de 2019, houve crescimento de 1,4%.
Segundo a assessoria da Polícia Militar, agentes do 41ºBPM (Irajá) também foram acionados para verificar a ocorrência durante a madrugada.
“Em decorrência dessa chuva, tivemos que fazer um desvio e colocar material apropriado para que possamos garantir o direito de ir e vir do usuário”, frisou.
Casa Respeita as Mina - Vale a pena conhecer a casa, que fica no Pelourinho.
A atividade acontecerá no período de 15h às 18h, no espaço Caminhos da Arte (rua Frei José dos Inocentes, Centro Histórico, próximo ao Paço Municipal).
Enquanto 239.049 casos seguem em suspeita, outros 174.619 casos foram descartados.
No documento oficial, o Tribunal Superior Eleitoral (TSE) informa que a presidência TSE realiza, durante o mês de julho, os trabalhos destinados a viabilizar a aprovação de resoluções alteradoras no início de agosto, quando retornam as sessões plenárias.
Segundo a cantora, o projeto foi criado durante o isolamento social e será muito importante para registrar a sua trajetória musical.
Se cada um fizer a sua parte “sairemos dessa o quanto mais rápido possível”.
Se em algum momento da Copa de 70 o Brasil esteve sob real risco de ver sua história mudar de rumo, este foi no primeiro tempo da semifinal com o Uruguai.
Existem dois tipos principais de TCG: seminomas e não seminomas.
Segundo fontes próximas ao banco, a Caixa já organiza um calendário extenso de reuniões com investidores (roadshow, no jargão do mercado) para garantir uma boa precificação do ativo.
Medida Provisória publicada na noite desta terça-feira, 28, pelo governo federal autoriza a prorrogação de contratos do Instituto Nacional de Colonização e Reforma Agrária (Incra) até 2023.
Os militares foram informados que bandidos, que estavam em motocicletas, estavam realizando roubos a transeuntes.
Algarvios vencem por 3-1 e aumentam para cinco pontos a vantagem sobre o terceiro classificado.
Nesta etapa, a ação contou com a parceria da organização Anjos da Rua, que há quatro anos oferece assistência e alimentação a pessoas em situação de rua.
É necessário encontrar alternativas que podem passar por promover um melhor envelhecimento em casa, mas também por uma revisão das respostas existentes.
A celebração do Natal este ano na Europa vai “depender muito” das medidas adotadas agora pelos países europeus para combater a pandemia de covid-19, avisa o Centro Europeu para Prevenção e Controlo das Doenças (ECDC).
Teve 7 chances de acertar um policial… o que é um absurdo!
Após uma longa trajetória de redução, o Banco Central (BC) decidiu manter a taxa básica de juros da economia.
Coalizão pelo Evangelho responde a “ataques” de pastor de esquerda: “Mentiras e difamações”
Cerca de metade dos novos casos foi notificada nos municípios de Lisboa, Sintra, Odivelas, Loures e Amadora.
Que não confiem em ninguém.
A semana foi marcada pelo início dos bloqueios em alguns bairros de Salvador.
Agora será a vez de ser fabricado em Sorocaba (SP), na mesma linha de onde hoje sai o modesto Etios.
Esperar que, quando voltar, a gente tenha uma queda menos acentuada do que outros.
Por ora, a proposta fixa o índice em 20%.
Pinto diz que há 11 anos espera pela casa que o Governo provincial de Luanda prometeu aquando da evacuação dos moradores de uma das zonas de risco, na capital do país.
Também presentes na inauguração, os secretários de saúde do estado (Sesab), Fábio Villas Boas, e do município (SMS), Leo Prates, destacaram a entrega da obra como parte de um dos estágios mais importantes da saúde familiar: a prevenção.
“A manutenção de apenas um estoque de segurança não garante o fornecimento adequado de numerário à sociedade em situações que fujam à normalidade como, no momento, as medidas emergenciais decorrentes do enfrentamento da pandemia da covid-19”, prossegue.
Abraçar e beijar seu parceiro é tudo o que você precisa hoje para ser feliz.
Crianças com sobrepeso despertam na maioria dos pais e mães uma grande preocupação: afinal, o que pode estar.
"O Presidente Marcelo Rebelo de Sousa lamenta a morte do motociclista Paulo Gonçalves na sequência de um acidente no Rally Dakar e apresenta à família enlutada as mais sentidas condolências", pode ler-se.
Segundo o Diretor do Hospital Luís França, “ele já pode voltar às suas atividades de forma gradativa, tanto as alimentares, como as físicas, mas ainda vai levar um tempo para voltar ao normal por conta das alterações cardíacas”.
O recebimento dos decretos municipais de calamidade está sendo feito pela Famurs, que repassa os documentos ao Parlamento.
Também não se sabe quando uma vacina para o vírus ficará pronta.
Já as terapias hormonais passam a ser liberadas a partir dos 16 anos.
Em Várzea Grande, o limite é R$ 2,9 milhões enquanto em Rondonópólis chega a R$ 2,8 milhões.
Não foi permitido que eles fizessem compras na área de "duty free" do aeroporto de Guarulhos.
“Às vezes não entendo o propósito de Deus.
Se você necessita de um serviço essencial, banco, farmácia ou supermercado, saia sozinho, procure atentar para todas as normas da saúde.
Por isso, pediu à Justiça para que intime a agência a adotar medidas mais firmes para fiscalizar e evitar as práticas abusivas.
Acreditamos que em virtude da chuva e da temperatura baixa essa nuvem diminuiu sua atividade”, explicou Ricardo Felicetti, chefe da divisão de Defesa Sanitária Vegetal da Secretaria de Agricultura do RS.
O sindicato dos metalúrgicos de São José dos Campos (SP), principal base produtiva da Embraer, citou dados do balanço da companhia brasileira de 2019 para afirmar em comunicado neste sábado que o processo de venda custou à empresa R$ 485 milhões.
O uso de tecidos de algodão para envolver os cabelos gera menos atrito para reduzir o frizz.
Sei que muitas pessoas corretas estão ajudando o Clube neste momento.
Ele vai estar lá, só não sei se acordado ou dormindo (risos).
Precisamos interromper e impedir que nossos adversários empreendam ataques cibernéticos significativos em primeiro lugar”, disse Biden.
E não é que Ivi está cheia de saudades de trabalhar no "Domingão" e até de dar risada das "Vídeocassetadas"?
Veja o comunicado publicado pelo DNIT, na íntegra.
Se descobrir você me conta".
A estimativa é da Confederação Nacional do Comércio de Bens, Serviços e Turismo (CNC).
Dividendos são parte do lucro obtido.
Nesta 1.º fase concorreram mais de 62 mil alunos e quase 51 mil já têm um lugar garantido numa instituição de ensino superior.
Samsung Juke (2007) – Lançado como SCH-u470, conhecido como Juke, e apelidado pelos usuários como “Samsung canivete”.
"Mas depois dos 8 gols do Rei, quem é que ia se lembrar do meu gol?
TV Aparecida alcança o 6º lugar no ranking de audiência dos canais.
Aliás, nenhum governante teria coragem de propor tal medida, já que as consequências no passado foram tão grandes e negativas que não faz sentido prosseguir com um plano desses.
Queremos fazer um monitoramento do consumo de droga no Brasil para tomar as devidas ações”, espera Gustavo.
A diferença de 63 Nm na força do carro e principalmente o turbocompressor permitem melhor aceleração do Hyundai.
As novas especificações já estão em vigor, mas existe uma tolerância até o dia 2 de outubro para adequação do produto comercializado pelas distribuidoras e até 1º de novembro para adequação nos postos revendedores.
Não foi apenas em 25 de junho de 1918, no episódio da falsa neve, que São Paulo registrou 1,2 grau negativo.
Quem sai primeiro, Lula ou Bolsonaro?
Autoridades sanitárias vêm testando amostras de 120 pessoas que apresentaram sintomas como febre e tosse, e de mais 153 pessoas que tiveram contato próximo com aquelas que apresentam sintomas.
“Rezam assim, não irritando-se porque os dias são cheios de problemas, mas indo ao encontro da realidade e sabendo que no amor humilde, no amor oferecido em cada situação, nos tornamos instrumentos da graça de Deus”, acrescentou.
O incêndio já está circunscrito, tendo destruído o órgão da igreja, segundo as autoridades locais que sublinham que os estragos não são comparáveis ao fogo da Notre-Dame, em Paris, em 2019.
Não demorou muito para o filme conquistar a atenção da indústria e se tornar um dos maiores clássicos da história do cinema.
Mariângela, os amigos e Minoru acompanharam bem de perto o que foi a preparação para a disputa da Olimpíada de 1960.
Assim como vários mercados serão sacrificados, esse mercado também vai ficar parado.
Assim, é possível dizer que o Brasil sempre foi um prato cheio para um cronista ou houve um tempo específico em que o desafio foi maior?
"Estou pensando nas competições, deixando acontecer.
Para Florentino Neto, os veículos vão dar maior agilidade e segurança para as atividades do Hemopi.
O endurecimento do isolamento apenas na capital é considerado ineficaz, e se prevê dificuldade na tarefa de conseguir apoio de alguns municípios vizinhos.
Portugal, onde os primeiros casos confirmados foram registados no dia 02 de março, encontra-se em estado de emergência desde as 00:00 de 19 de março, tendo a Assembleia da República aprovado hoje o seu prolongamento até ao final do dia 17 de abril.
Perda de emprego, disputa pela casa, com os meus tios.
Nesta terça-feira (24), as equipes de limpeza trabalharam nos bairros Bela Vista, Sagrado Coração e Cidade Nova.
Levo daqui muitos ensinamentos, todos os dias aprendo com todos, especialmente com os timorenses.
O importante é ver do que realmente se precisa, que às vezes não é exatamente o pacote padrão.
Os cinco amigos foram abordados pela polícia, segundo a família.
Como já está suspenso, se torna automaticamente inelegível.
Desse total, 40 estão internados em UTIs, cinco a menos que em 27 de julho.
Em podologia, há duas opções; Técnico em Podologia e Especialização Técnica em Atendimento Podológico ao Paciente com Diabetes.
De acordo com a Pasta, o edital fará o maior projeto de asfalto no município das últimas três décadas.
Agora se começa a ver os peregrinos!
Até a noite de hoje, a frente fria associada com o ciclone extratropical já teria se formado, comunicou o instituto de meteorologia.
Nessa quarta-feira (9) o Ministério Público da Bahia deflagrou a Operação Deletrius, para desarticular uma quadrilha especializada no cancelamento de multas no sistema digital do Detran.
Cabe a mim buscar o treinamento.
As imagens revelam que o roubo já teria sido planejado, pois o ladrão entra direto na loja de roupas, aberta há dois anos, que funciona ao lado de outra de lingerie, presente há 13 anos no mesmo endereço e pertencente às mesmas proprietárias.
Mas é possível alertar aos poucos, para se ter uma noção.
Será assim por causa da disponibilidade de transportes.
A CWBem desenvolve e implanta operações de suporte e apoio a produção para os vários tipos de negócio.
Residia no bairro Terra Preta, em Mairiporã (São Paulo).
A campanha terá o dia D em 22 de agosto.
Com aproximadamente 18,2 mil vagas oferecidas, o segmento de serviços de alimentação deverá proporcionar cerca de 71% das oportunidades de emprego.
Já o auxílio aos times é equivalente a duas vezes a folha salarial média dos atletas por divisão, conforme o sistema de registro de contrato da CBF.
Todos estão com total falta de confiança no MEC.”
Ainda no local da detenção e captura, o suspeito recebeu voz de prisão e confirmou a ocorrência dos fatos.
Eu comecei como vereador.
Tem várias posições.
André Santos foi outro vereador que conseguiu se reeleger.
Na ocasião, o governador Mauro Carlesse anunciou que vai enviar, nos próximos dias, projeto de lei à Assembleia legislativa criando Lei Geral de Licenciamento Ambiental do Tocantins.
Desde que apareceu um tal Lionel Messi, o Barcelona virou favoritaço para qualquer Champions League.
A precarização do trabalho é um movimento contínuo que afeta toda sociedade.
Veja a seguir os procedimentos para reembolso do valor de acordo com os cenários possíveis.
O ganhador daquele dia foi o senhor Francisco Barbosa Lima.
Maria Rita diz que música salvou sua vida: 'É meu caminho, minha vocação'
Dentre os básicos da fabricante, ele está no topo.
O cliente aparecia até duas vezes na semana, mas, agora, fez dois meses que ele não vê o rapaz.
O par luso terminou a prova em 6.57,51 minutos, pouco mais de cinco segundos do que os vencedores (6.52,19), com os alemães Marcel Gallien e Mirko Rahn a terminarem o último lugar do pódio, com 6.59,32.
No fim, o time tricolor só administrou o resultado para confirmar a liderança.
Hamilton está de volta neste final de semana 11 dias depois de ter contraído Covid-19.
Enquanto uns já se estão a preparar para.
Segundo a nota divulgada à imprensa, a Polícia Civil não descarta morte por asfixia.
Mesmo com todos os problemas, o CEO da F-1, Chase Carey, disse categoricamente que “estamos indo para Melbourne, indo para o Bahrein, e para Hanói”.
É um trabalho artístico e pedagógico, que já levei para ruas e escolas para discutir questões climáticas e sustentabilidade."
“Eu estou sem saber o que fazer.
O quadro é ainda mais grave do que isso.
"O movimento que eu comando é pacífico.
Inicialmente, pensou tratar-se do aparelho da mãe.
Os locais devem, obrigatoriamente, controlar o acesso do público e agendar horário.
Para o Papa, como sociedade devemos enfrentar corajosamente a cultura do descarte: uma “cultura que nos ameaça continuamente.
Depois de ouvir as técnicas controversas de flerte de Hadson, Felipe Prior e Lucas, após uma tentativa frustrada.
Carlos Sainz, de 25 anos terá como companheiro na Ferrari o monegasco Charles Leclerc, de 22 anos.
O ex-jogador colombiano afirmou em uma rede social que “não se pode aceitar oportunismo político e que se minta para torcedores e associados que amam o clube”, numa clara resposta a Carlitos.
A demissão do ministro da Saúde Nelson Teich gerou críticas de governadores e de políticos aliados do presidente Jair Bolsonaro.
Procurada, ela não quis comentar.
O ex-ministro Pratini de Morais (Agricultura) foi outro.
Lembrei daqueles olhos na hora.
Para o secretário de Estado de Saúde, Gilberto Figueiredo, o trabalho de interiorizar os leitos de UTI irá salvar muitas vidas e dará agilidade no atendimento.
Homicida que matou um e feriu outro é preso pela Polícia Civil.
O duelo, então, foi para a trocação e os dois lutadores acertaram bons golpes, com destaque para um cruzado de "DC" já nos últimos segundos do primeiro round.
Julio César teve lesão muscular na reta final da temporada, porém goza de bom cartaz e pode até ser testado como titular no começo do ano.
Sendo três descartados por não apresentarem sintomas e após cumprimento de 14 dias de isolamento social e um caso suspeito.
Vice-líder do Grupo B, com 6 pontos conquistados, e segundo colocado na classificação geral do campeonato, o Novorizontino entra em campo nesta quinta-feira para enfrentar o RB Bragantino, pela 3ª rodada do Paulistão.
“Lutero também inadvertidamente abriu o caminho para um campo mais reformado com o protestantismo com gigantes como Martin Bucer, Ulrico Zuínglio, Heinrich Bullinger e Theodore Beza”, relembrou Will Graham.
O armazém localizado no Terminal Integrador Portuário Luiz Antonio Mesquita (Tiplam), ativo da VLI localizado em Santos, tem capacidade para armazenar 115 mil toneladas de açúcar bruto.
A ideia dos jogos, porém, não é promover competição.
Em 2019, nessa região foram detectados focos em Planaltina do Paraná, Querência do Norte e Santa Mônica.
Ex-aluna da Unimontes prepara homenagem ao centenário de nascimento do poeta com dois lançamentos nacionais de livros.
Frango teve a maior queda (14,1%), de R$ 6,97 para R$ 5,99.
Nela consta a determinação do prefeito Carlos Nelson Bueno para que a Secretaria de Suprimentos e Qualidade realize os procedimentos necessários destinados à possível aplicação de penalidade à Liga.
Já Cameli, que bateu o pé e foi decisivo para que os comunistas não estejam no mesmo palanque, disse que a decisão foi consenso.
O projeto é direcionado aos familiares dos adolescentes que cumprem medidas socioeducativas de internação e tem como objetivo disponibilizar aos familiares assistência médica, social e educativa.
Enquanto o evento ocorria, na noite de sábado, a Secretaria de Estado da Saúde divulgava boletim atualizado dos casos da doença.
O novo texto aprovado afirma que “de posse da denúncia, o Presidente da Comissão notificará o denunciado para que apresente defesa prévia no prazo de 15 (quinze) dias, contados do recebimento da notificação”.
O índice exato de eficácia, no entanto, não foi divulgado a pedido da SinoVac.
Ellison enfatizou que há muitos oficiais que são “grandes pessoas” e elogiou o chefe da polícia local de Minneapolis, Medaria Arradondo, o primeiro homem negro a chefiar este departamento, o qual classificou como “uma pessoa extraordinária”.
Eu parei de falar com ela por algumas atitudes que ela tomou e ainda não tive a oportunidade de conversar.
Não se vê como integrante do time feminino contra o time masculino.
Seely, que tem uma severa alergia a amendoim, teve um inchaço facial grave.
"Se não conseguir derrubar a liminar, vai ser jogo de torcida única mesmo.
O emblema beirão quer voltar a fazer estragos no Dragão tal como na 9.ª jornada da Liga onde só a trave, aos 95 minutos, impediu que saísse com um ponto da casa do Campeão Nacional e detentor da Taça.
Se pararmos para analisar, as empresas unicórnio ou até mesmo, as que já estão consolidadas no mercado e são atrativas do ponto de vista do consumidor, provavelmente, veremos um jovem à frente dela.
De acordo com o calendário aprovado, o semestre letivo de 2021 dos cursos de graduação e tecnólogos oferecidos no campus-sede (Montes Claros) e nos demais campi da Unimontes será iniciado no dia 22 de fevereiro.
Alertando para às ameaças à liberdade de imprensa, o jornal afirma que “as reportagens de Glenn Greenwald fizeram o que a imprensa livre deve fazer: revelaram a verdade dolorosa sobre ocupantes do poder”.
De acordo com o jornal Record, se até amanhã o clube não chegar a acordo com um novo treinador, deverá mesmo ser Veríssimo a assumir o comando técnico da formação 'encarnada' na partida de sábado, na Luz.
Em caso de derrota, terá novas chances no domingo e, eventualmente, na próxima terça-feira.
Para pagar a dívida, a 27ª Vara Cível de São Paulo determinou a penhora das contas bancárias dos Schahin em 2016.
O termo de homologação para o credenciamento e contratação de leiloeiros para atuação na estruturação das licitações de mobiliário inservível oficiais foi publicado no Diário Oficial do Acre no dia 23 de agosto de 2019.
Segundo o colaborador Mario Seabra Suarez, Sormany colou dois envelopes com R$ 200 mil nas costas e os escondeu dentro da camisa.
Em Campo Mourão, as doações são feitas também para instituições sociais, tais como Lar Miriã, Lar Dom Bosco, Lar dos Velhinhos, APAE, CEDUS, Casa de Passagem São Bento José Labre e Instituto Esperança.
Tanto no Rugby profissional quanto na NFL há médicos independentes que podem solicitar a avaliação do atleta.
Analisando tudo na ponta do lápis, o Nivus leva a melhor mais uma vez.
“Lá fizeram a lição de casa: só flexibilizaram depois que houve redução grande de casos; segundo, montaram em paralelo sistema de monitoramento de todo caso positivo.
Os cartolas alegam que o atacante Jô foi o último reforço.
Quando considerada este número em relação à população, indicador denominado incidência, o país fica em 45º.
Nas lojas com uma superfície igual ou inferior a 40 m2, apenas poderá entrar um cliente de cada vez e, nas restantes, o número dependerá da superfície.
Qual criança de 5 anos consegue ficar quieta?
Temos de admitir que nunca em nossa história falamos tanto sobre prevenção e proteção de registros.
A empresa Most Kwai Chung, editora da revista satírica Most100, ganhou 47%, enquanto o grupo Media Chinese, que publica o jornal em mandarim Ming Pao, subiu 9,8%.
“É um disco solo pra comemorar 43 anos de vida.
O golpe em questão é do falso depósito bancário.
De acordo com o jornal 'Record', o jovem 'leonino' sofreu uma fratura lombar, detetada pelo departamento médico do Sporting na passada segunda-feira.
No local, de acordo com a autarquia Serviços de Obras de Maricá (Somar), estão sendo construídas quadra poliesportiva, pista de atletismo, rampa de acesso para jet-skis, quadras de vôlei de areia, campo de futebol, chafariz e horta comunitária.
O marido dela, Dora Üstündag, 36, também foi indiciado pela Polícia Civil.
Deixem de teorias conspiratórias sem fundamentos.
Isso traz mais responsabilidade para os artistas?
Há quem defenda os benefícios que o estudo traria a saúde e há quem aponte um possível caminho para o “desmonte” do Sistema Único de Saúde (SUS).
Se eu não pegar a tomografia lá, o Raio-X, eu não sei o que vou fazer.
O contrato tem vigência de três meses para recenseadores e cinco meses para as demais funções.
“Será o primeiro SUV compacto da Chevrolet produzido no Brasil.
É importante que quem convive com você também entenda que você está lutando pela aprovação no vestibular e colabore com esse processo.
“O segredo está no processo de produção.
Na segunda, 30, Lexa e PK estiveram em mais um set para a gravação do clipe intitulado “Suavidade”.
Se receber o dinheiro hoje, ele só começa a pagar em um ano, com juro de 1,2% ao mês, e terá até 60 meses para pagar.
Além da possibilidade de uso do cartão de débito virtual, que já estava disponível para compras online, o aplicativo agora oferece a opção “pague na maquininha”, forma de pagamento digital que pode ser utilizada nos estabelecimentos físicos habilitados.
Nesta quarta-feira, Bolsonaro reafirmou que não tratou de troca na Polícia Federal ou de investigações.
Por isso, a EDP reforça a possibilidade de o cliente cadastrar sua conta de energia em débito automático e de receber a fatura por e-mail.
Aqui, todos os jornais deveriam ter um lugar, do outro lado da rua, para subir.
Outra desvantagem: das vagas em disputa no Senado, o dobro atualmente está sob controle republicano.
Indecisos somaram 16,9%, vtarão em branco 1% de 0,40% vão anular.
A separação foi anunciada nesta quarta-feira (3), em comunicado divulgado pela Warner Music Brasil.
A circulação de pessoas nas ruas ficou proibida nas dez cidades paraenses.
A já fragilizada situação econômica argentina ficou ainda mais delicada com os impactos da Covid-19 no país.
A cerimônia de cremação aconteceu na manhã deste sábado (28), no cemitério Jardim da Saudade.
O procedimento se trata de uma formalidade, visto que o resultado da votação foi divulgado pela imprensa norte-americana no dia 7 de novembro.
Sem sacanagem, sem traição”, afirmou o sertanejo de 31 anos ao jornalista.
Uma das surpresas foi a eliminação do West Ham, da Premier League, pelo West Bromwich Albion, do segundo escalão.
Uma criança de três anos morreu de fome após ser deixada em casa sozinha durante sete dias.
Isso passa pela fiscalização das contas e finanças municipais destinadas para essa finalidade, vistorias sanitárias nas escolas e acompanhamento da qualidade nos serviços.
Em Teixeira de Freitas, os números atuais são de: 274 casos positivos.
Vale ressaltar que além compartilhar esse tipo de imagem é crime por lei.
O duelo de Los Angeles entre Lakers e Clippers, originalmente agendado para o dia 28 de janeiro, que acabou adiado após a trágica morte de Kobe Bryant, já tem nova data.
Nas demais regiões, o sol predomina, e não há previsão de chuva.
Se o título do Nordestão 2020 terminar nas mãos do Ceará, um outro feito de Arturzinho vai ser igualado.
A denúncia consta num relatório hoje divulgado que conta com 90 testemunhos de jovens de minorias, incluindo 48 crianças, de várias cidades francesas (Paris, Grenoble, Estrasburgo e Lille).
Jamais chegará a ser um Ramón Mercader, o assassino de Trostky a mando de Stalin.
A mala vai voltar cheia.
Precisamos rever os excessos, principalmente nas zonas Norte e Oeste, mas fazer isso no seu devido tempo.
"Facilita o acesso a escola, pois a maioria tem dificuldade de mobilidade e necessita do transporte escolar.
Assim como no Acre, em Cobija não há nenhum caso confirmado da doença.
Jogando em casa, lutou bastante e, graças a um gol aos 47 do segundo tempo, desbancou um preguiçoso Fluminense, com triunfo merecido por 3 a 1. Vitória da persistência.
Este foi o principal objetivo do encontro “Caridade na fronteira” que reuniu bispos das dioceses localizadas nas fronteiras dos dois países.
De acordo com a Organização das Nações Unidas (ONU), “um terço estimado de todos os alimentos produzidos acaba apodrecendo nas latas de lixo dos consumidores e varejistas, ou estragando devido a práticas inadequadas de transporte e colheita”.
Aqueles melhor avaliados poderão ter um incremento de até 30% no número atual de bolsas.
O médico baiano Elsimar Coutinho, 90 anos, passou por um procedimento de traqueostomia, nesta quinta-feira (06), de acordo com informações do site Alô Alô Bahia.
Em aparte, Joana Darc, após elogiar o discurso de Belarmino, aproveitou o apelo do colega para também pedir a convocação dos concursados do Idam (Instituto de Desenvolvimento Agropecuário do Amazonas) conforme certame realizado em 2018.
Uma leitora denunciou à Tribuna o acúmulo de lixo em uma estrada vicinal localizada nas proximidades do Bairro Recanto dos Brugger, Região Oeste de Juiz de Fora.
Ainda temos um percurso longo a trilhar e precisamos pisar no acelerador!
É o novo Sassá Mutema, o salvador da pátria… Deve ser morador de Barra Mansa…
Em 2021, a WarnerMedia planeja lançar uma versão mais barata com anúncios.
Não se tem previsão e eu como atleta preciso estar sempre em forma.
Eles achavam que era mais fácil morar com minha mãe, mas não era”, disse.
“O sistema bancário brasileiro tem um dos sistemas antifraudes mais avançados do mundo e isso é um reflexo da qualidade do cibercrime nacional.
Como parte dos trabalhos de elucidação do caso, a Polícia Militar anunciou que às 17h desta segunda, a Operação Ocupação no Bairro seria desencadeada na Cabanagem, visando combater a criminalidade no bairro e levantar informações da chacina.
A investigação desse conteúdo foi feita por Folha, NSC e Favela em Pauta e publicada na quarta-feira (2) pelo Projeto Comprova, coalizão que reúne 28 veículos na checagem de conteúdos sobre coronavírus e políticas públicas.
O PROBLEMA da Socorro é que não focou desde a sua posse na disputa por mais um mandato.
Desde julho, a maioria dos funcionários já estava com contratos de trabalho suspensos ou com redução de jornada e salário.
As avaliações para o cargo de Procurador será feita em três etapas: prova objetiva, prova discursiva e avaliação de títulos.
Tupãzinho era uma pessoa simples, com uma vida simples.
Ministra Damares Alves está revisando, uma a uma, 2,5 mil pensões que custam R$ 29 milhões mensais.
Então clica no link abaixo e inscreve, é totalmente gratuito!
O cardápio de todos os melhores estabelecimentos da cidade, estarão a sua disposição com apenas um click!
Todo mundo que esteve em contato próximo comigo já foi avisado e eu estou seguindo todas as instruções do Centro de Controle de Doenças.
Por isso, alguns sobem, outros descem.
Formado pela Academia Militar das Agulhas Negras, em 1984, o general de divisão Eduardo Pazuello, que foi.
"É fato que o Corinthians construiu times vencedores entre 2012 a 2017, contratando jogadores, pouco conhecidos ou experientes, mas, que trouxeram grande retorno nos campos, através da conquista de títulos.
Alcolumbre, porém, adotou uma manobra para adiar a votação e cancelar a sessão do Congresso Nacional.
Haverá casos em, pelo menos, mais uma das unidades hospitalares do CHO, que integra os hospitais de Peniche e Torres Vedras.
O homem foi levado para o 6º Distrito Integrado de Polícia (DIP) para os procedimentos legais.
Bolsonaro, que já se referiu à dimensão da doença como “fantasia”, dizendo haver “histeria” da população, tentou reagir nesta quarta, após perder apoio inclusive entre alas conservadoras.
A Assembleia Nacional Constituinte paralela pretendia reformar a constituição do país.
Mas os dois seguem amigos.
Na época da novela, eu conseguia ver algumas coisas, um dia ou outro, quando chegava em casa a tempo.
À noite e final de semana é muito perigoso.
E será que Faustão sabe dessa história toda?
As doenças que podem afetar os nervos incluem e diabetes.
É disso que estou falando.
Para quem chega de São Gonçalo pela BR-101, são 6 km de trânsito parado, num engarramento que já passa da Ilha das Flores.
O escritor nos propôs um exercício: acordar de manhã e ir direto para a mesa de trabalho, escrever sem tomar banho, sem se vestir para o dia e sem escovar os dentes.
De acordo com a Polícia Civil, a esposa do agressor compareceu à Delegacia para denunciar violência doméstica cometida pelo marido.
A informação é do Secretário de Saúde de Sorocaba, Ademir Watanabe.
Equipamento é de baixo custo e pode ser produzido em pouco tempo.
Ocorrência de praga na lavoura, conhecida como 'ferrugem asiática'.
Com isso, o estado tem 33.521 casos confirmados do novo coronavírus até o momento.
Ele cantava e trazia cantores brasileiros, portugueses – o fado não pode faltar, é claro -, americanos, caboverdianos e por aí afora, numa tertúlia intimista deliciosa, como se fosse na sala da gente, regada a ótimos vinhos.
A esquerda tem um trunfo.
Além do aplicativo móvel, a ferramenta tem uma interface web, que é disponibilizada nos sites dos TREs, Tribunais Regionais Eleitorais, para acompanhamento das notícias de irregularidades.
“Minha atuação à frente da Dirop seguirá como em todos os meus passos no serviço público, pautando-se no profissionalismo, ética e responsabilidade.
Comitê segue preocupado com pandemia: ‘Tóquio-2020 não será convencional’
Dessa forma, a divulgação dos estudantes classificados para a segunda fase ocorrerá em 4 de novembro.
Nos trajetos entre países, para o ECDC é "essencial que, embora permitindo a circulação de pessoas dentro ou entre países, existam medidas para minimizar o risco de reintrodução ou de transmissão comunitária sustentada".
Os encontros, destinados especialmente às mulheres, serão realizados de segunda à sexta-feira, das 19h30 às 21h.
Segundo o secretário de infraestrutura Marcus Cavalcanti, os protocolos são imprescindíveis para a liberação gradativa do transporte até sua totalidade.
Destas 829, um total de 536 áreas não teve ainda nenhuma providência adotada pelo governo federal.
A rede de proteção neste mês de abril estará distribuindo os panfletos com o tema: “Quarentena sem Violência – Não se Cale, Denuncie!”, para todas as mulheres que estão em quarentena.
Isso porque, cerca de dois meses antes da dispensa, a empresa chegou a deslocar o trabalhador para outro estado, despendendo aproximadamente R$ 40 mil reais na transferência.
Ela esteve recentemente no filme indicado ao Oscar História de um Casamento, além de Noelle, de 2019.
É um local de desova e de forrageio para cinco das sete espécies de tartaruga marinha conhecidas atualmente no mundo.
Para reduzir a fila de 1,3 milhão de pessoas à espera de benefícios do Instituto Nacional do Seguro Social (INSS), o governo editou (2) a Medida Provisória (MP) 922/2020, que autoriza a contratação temporária de servidores civis federais aposentados.
A cidade atraiu, na reta final de dezembro de 2019, 1,7 milhão de turistas, um recorde se comparado aos anos anteriores.
Entre as ações já adotadas estão a notificação da área de portos, aeroportos e fronteiras da Anvisa, avisos à área de vigilância do Mapa (Ministério da Agricultura) e notificação às secretarias de Saúde.
E não transmite mais.
De acordo com o Major, o Rio Acre na capital está com cerca de 6 metros a mais, se comparado ao mesmo período do ano passado.
Nem sempre coerente e um pouquinho falastrão, sua persona é mais próxima de figuras pitorescas como a Narcisa Tamborindeguy ou o Cabeção da Malhação.
Neymar diz que 'BBB20' perdeu a graça após saída de Felipe Prior: 'Não assisto mais'
Funcionários da Prefeitura de Jequié estiveram na fonte, que está seca há meses, realizando reformas estruturais no local, como a implantação de luzes e de canos para a passagem da água.
Os seus medicamentos são genuínos”.
O principal vetor da melhora partiu do indicador de demanda prevista, que subiu 9 pontos, para 92,1.
Recentemente, Bolsonaro enviou outro sinal positivo para garimpeiros e madeireiros quando interveio pessoalmente para impedir o Ibama de destruir máquinas apreendidas durante uma inspeção em um território protegido em Roraima.
Só que é aquela coisa… Tinha um policial atrás de mim”, afirmou.
E para isso, ressaltou Moretti, é importante não só ter recursos do Tesouro Nacional, do setor privado brasileiro, mas também buscar recursos externos.
A lei entrou em vigor na primeira semana de janeiro de 2020.
Este último contou com um roteiro parecido do Mineirão: United saiu na frente assim como o Vasco e também foi para o intervalo perdendo por 4 a 1. A coincidência não passou despercebida pelos torcedores nas redes sociais.
Após pensar seu negócio por meses, Christiane Santana inaugura no final de novembro de 2019 o Gaia Atelie Gastronômico, especializado em delivery de almoço.
Para o relator, a hipótese do Ministério Público deve ser apreciada pela Justiça Eleitoral, onde já tramita outra ação contra Haddad.
Profissionais de saúde que estão em frente a pessoas com infeções respiratórias também devem usar máscara.
Por causa da pandemia, a recomendação da Justiça Eleitoral é para que processo presencial seja evitado, uma vez que o título em papel é dispensável.
O processo de candidatura do Brasil, no entanto, vem sendo prejudicado por questões da própria Organização, que passa por um momento de disputas internas entre europeus e americanos sobre seu formato futuro.
A relação teria acontecido antes de Rafa começar a namorar com o sertanejo Rodolffo, da dupla com Israel, segundo o colunista.
De todo modo a simples admissão do HC criou novo entendimento na Corte.
Como aumentar a relevância das nossas estratégias?
O mundo todo hoje encara a precarização do trabalho, que alguns apelidam de uberização, nos EUA é apelidado de Gig economia.
Durante coletiva na Câmara Municipal o prefeito alegou que ainda não saber quem vai compor a chapa majoritária com ele, mas destacou que acordos não ganham eleição.
Após o óbito, a responsável pelo hospital, garante que ligaram para o número de telefone dado pela família e nunca ninguém atendeu.
Na última sexta-feira, dia 18, Wellington Vinícius Afonso Viana, de 47 anos, foi morto com dois tiros na cabeça na Estrada Joaquim Afonso Viana, no bairro São José do Imbassaí, em Maricá, Região Metropolitana do Rio.
Quando minha mãe não tinha dinheiro para eu fazer escova, eu chorava.
“Estamos nos preparando para a retomada imaginando que Brasília vai ter sensibilidade no debate sobre a dívida pública, esperando que a saída do auxílio emergencial seja planejada e que não haja dificuldades na questão de teto”, comentou Moraes.
Pai de Neymar revoltado: "Até quando a culpa será da vítima?"
Lá pesou um sistema privado fragmentado e aqui, um SUS sucateado”, analisa Scheffer.
A grande dúvida é até que ponto o maior líder do MDB goiano conseguirá colaborar com o processo.
O presidente Bolsonaro afirmou que a “ideia” é pagar mais três parcelas do benefício, nos valores, de R$500, R$400 e R$300, respectivamente.
Por favor, acompanhe os últimos anúncios da Diocese.
Aos 35 minutos, Branquinho quase ampliou.
Esse tempo incomoda um pouco, mas o importante é que a obra está saindo”, explicou.
Também é melhor colocá-los de lado para que não engasguem com a saliva."
“As novas informações divulgadas sobre o caso foram juntadas à notícia de fato já instaurada na PGR.
“A aeronave vai reforçar nossa secretaria de segurança com o objetivo de atender quem mais precisa e ajudar a salvar vidas, principalmente, daqueles que moram nas regiões mais isoladas”, afirmou Cameli.
Fla reavalia cenário ante covid-19: "Não é possível indicar fim da crise'"
Quando me foi dado o título de influenciadora, pensei: eu não quero isso, eu renego isso.
Ele acredita que está beirando a obesidade e preocupa-se com a circulação sanguínea, pois teme estar com as veias entupidas.
"Nossa estimativa aponta um déficit de R$ 94 bilhões para o setor público em 2020.
A forma como equilibrou o clube, a torcida… É um craque.
A partir da circunscrição do seu objeto, é preciso admitir que se trata de um projeto ambicioso, à altura do estágio do tratamento autônomo e científico que o processo constitucional vem atualmente recebendo em diversas partes do mundo.
Em terceiro, com 30 pontos, o atual campeão recebe o (horário de Brasília), e pode se tornar o líder em caso de vitória.
O valor da transferência é estipulado em cerca de R$ 136 milhões, valor referente à multa rescisória.
Estudo realizado pela National Health Service (NHS), observou que pessoas que dormiam menos de cinco horas por noite tinham cerca de 4 vezes mais risco de pegar um resfriado, em comparação com aqueles que dormiam mais.
O produto é voltado para ser utilizado eventualmente, algo para criar uma referência da postura ideal, já que o seu uso prolongado pode resultar em problemas mais graves e piorar o quadro da cifose.
O gestor respondeu, sem especificações sobre o possível corte: “A parte técnica ainda está em estudo, em levantamento.
Os do Branco, em três grupos de sete e um de seis (Fase 1).
Assim, revisões para baixo no PIB chinês geralmente afetam o Brasil.
“Ao ser perguntado sobre a utilização da máquina de cartão, o suspeito informou que o equipamento era usado para venda de drogas no sentido de trazer mais conforto para sua clientela”.
Na quinta-feira (19), um outro homem também foi baleado no Açude.
Sempre amei criança.
E, acima de tudo, é preciso respeitar cada um dos cidadãos goianos”.
O Banco do Brasil disse que “colabora com as discussões promovidas pelo regulador”.
O secretário de Estado da Mobilidade, Eduardo Pinheiro, responsável pela coordenação da execução do Estado de Emergência no Norte, anunciou hoje que vai intensificar a realização de testes nos lares da região, durante as próximas semanas.
Estudos do Congresso comprovam a existência de 54.990 cargos públicos com foro especial na Justiça.
Para aqueles que ainda necessitam de mudanças, talvez esta leveza ainda não aconteça, mas com certeza ainda é tempo de perceber estes últimos meses e entender o que você precisa mudar.
Se ele abrir vaga quem assume seria Chiquinho Telles, caso Delei Pinheiro não consiga validar os votos.
Até o momento, ao menos 6.142 leitos foram habilitados.
Segundo a PF, o alvo desta vez já foi alvo de medidas judiciais na 57ª fase da Operação Lava Jato, a Sem Limites, e, em razão do avanço das investigações, é novamente objeto de mandados de busca e apreensão.
A cidade do Rio de Janeiro está em Estágio de Alerta desde 0h20 de hoje (1) com a previsão de chuva forte a muito forte.
“Hoje é dia muito feliz para todos nós que fazemos parte da Educação.
Todos estes programas e ações realizados pela Prefeitura têm feito a diferença.
Já desde o início do ano, a inflação em Angola soma 18,04%, valor semelhante ao registado nos primeiros nove meses de 2017, quando alcançou os 18,12%.
Atuação do advogado na fase inquisitiva.
Na última quarta-feira (6), o órgão que faz a defesa judicial do Executivo no Supremo havia solicitado que pudesse deixar de fornecer a gravação.
O novo diretor do setor, José Carlos Mendes de Morais, assinou pareceres com orientação diferente, autorizando o uso dos retardantes.
Subiu para 37 o número de mortes causadas pela colisão entre um ônibus e um caminhão, hoje (25), no interior de São Paulo, na altura do Km 171, na Rodovia Alfredo de Oliveira Carvalho, entre Taguaí e Taquarituba.
O funcionamento de serviços de assistência à saúde de animais também é contemplado pelo texto governamental.
A justificação foi que estava tudo em obras, não conseguiríamos ver a casa onde viveu na juventude.
Preparado para uma aventura infernal em Darksiders Genesis?
Presidente, como o senhor falou está assumindo agora a corte eleitoral aqui no Piauí, mas já há alguma previsão de investimento para questão da estrutura do Tribunal Regional Eleitoral?
Segundo a estatal, a parada foi realizada com total segurança, tendo a refinaria iniciado os procedimentos para a retomada das unidades seguindo todos os padrões de segurança necessários.
O Palmeiras conseguiu a virada ainda no primeiro tempo, com gols de Willian e Zé Rafael.
“Até porque, a transmissão do SARS-CoV-2, que causa a Covid-19, é por meio de gotículas.
“Eu não sei se entrei em algum apartamento de alguém que tinha morrido de corona”, diz Leandro.
Seja prestação de serviços como educação, saúde ou mesmo no entretenimento, é esta diversidade que faz a via se tornar destaque.
Trump bombardeia o voto postal.
“Já na zona, foi possível constatar a presença de várias dezenas de jovens na via pública que, após a chegada dos militares da GNR, acataram a ordem de dispersar”, sublinha o comunicado.
Tivemos várias chances até o empate.
Os trabalhos poderão ser acompanhados pela internet, ao vivo, por meio do site da Câmara Municipal, com disponibilização também pelo Youtube da Câmara de Mogi Mirim.
Dê-se ainda vista ao Advogado-Geral da União e ao Procurador-Geral da República, no mesmo prazo”, diz um trecho do documento.
Pendleton convida Sérgio para trabalhar com ele na Starship.
As informações foram divulgadas neste sábado pelo telejornal "RJ2" e pelo portal G1, da Globo.
“E todo o povo cantou, Marado, Marado".
Pelo menos 6 pessoas morreram nos desabamentos.
Leopoldina compreendia, entretanto, que os tempos eram outros e que não seria simples debelar o tufão que, por quase 30 anos, varrera a Europa.
Clássico mostra que Domènec não sabe o que quer.
Trabalhamos com todos os outros cereais que, comumente, são importados, como malte, cevada e trigo.
Temos estado a trabalhar igualmente na produção de legislação que cada vez mais possam proteger as pessoas”, adiantou.
Não adianta temer a hora do sono.
Pois é! Sair para dar uma volta quando a conversa muda de tom é outro conselho.
Sabemos que as expectativas da chegada de uma nova vida atingem as pessoas de formas diferentes, porque algumas gestantes estão preparadas para esse momento e outras não.
Não falo apenas da proscrição de temas heréticos, como Tiananmen, Taiwan e Tibete (nenhum dos grandes estúdios se atreve a tocar nesses três T’s).
Na celebração vão estar presentes a Igreja Católica Apostólica Romana; a Igreja Evangélica Presbiteriana; Igreja Ortodoxa do Patriarcado Ecuménico; Centro Cristão da Vida Abundante e Comunidade Cristo IXOS, refere uma nota enviada à Agência ECCLESIA.
Estes são os números deste domingo.
Isso é uma luta do feminismo.
A Polícia Judiciária (PJ) já procedeu à identificação de suspeitos da morte de Giovani Rodrigues, o jovem caboverdiano que foi morto em Bragança, a 21 de dezembro.
Os árabes, além de estarem ligados a políticas que violam os direitos humanos, de acordo com a Anistia Internacional, também são responsáveis por facilitar a retransmissão ilegal de partidas do Campeonato Inglês.
As imagens das câmeras de Segurança foram enviadas para Policia que investiga o caso.
Para garantir o excelente resultado, a Rede contou com o apoio de toda a sociedade.
Além de garantir comida na mesa da população mais vulnerável durante a pandemia do novo coronavírus, o Cartão Comida Boa, do Governo do Estado, também contribui com a movimentação do comércio em todo o Paraná.
Na capital paulista, o público poderá conferir as exposições temporárias do Museu de Arte Sacra de São Paulo, “Gesù è Nato a Napoli” no espaço e “Presépios no Metrô”, dentro do Metrô Tiradentes.
'Ela vivia num tempo mais difícil, com ainda mais preconceitos'
Camilla Parker, duquesa de Cornualha, contou que está tendo aulas de balé.
Games Montréal, que lidera a produção do novo game.
Há aproximadamente um mês, uma briga envolveu cerca de 30 homens, que se degladiaram com socos e pontapés.
Separamos 5 receitas de bolo de banana que vão agradar a família inteira.
A equipe de resgate fez o socorro da vítima para o Hospital Regional de Santana do Ipanema, onde foram realizados os procedimentos médicos necessários.
A cozinheira Márcia Patrícia, de 41 anos, que esteve na fila, disse que precisava ir em uma loja.
Segundo Silgueiro, apesar de o cerrado ter uma capacidade de regeneração maior que a Amazônia, por exemplo, a flora da região não aguentaria dois anos consecutivos de incêndio.
O governo do Qatar emitiu um comunicado na segunda-feira condenando o que descreveu como retórica populista incitando o abuso de religiões.
No fundo, alguns governos são inimigos da arte.
Isto lhes nasce da Alma: em seus templos e em qualquer parte.
Para o vereador Otávio Trad, idealizador do convênio, ressaltou que com este ato os laços da Casa com o povo se fortalecem ainda mais.
O Partido Comunista Português (PCP) marcou presença na ação promovida pelos trabalhadores da cultura que teve lugar em Faro, Lisboa e Porto.
E sempre terei em mente que por 250 vezes, eu subi os degraus que levavam do vestiário ao campo com a plena certeza de que não estou trabalhando, estou vivendo o meu sonho.
A promotora também destaca o importante papel da internet que se consolida como um dos principais meios de propagação das propostas e debates.
O algoz da vez foi o Internacional, de virada, com direito a gol bizarro para sacramentar o resultado.
Amor: O amor está estável, mas há momentos em que surgem algumas discussões, como em todos os casais, o bom é que podem ser resolvidas rapidamente.
O Fluminense goleou o Coritiba, na noite de hoje (28), no Nilton Santos, pelo Campeonato Brasileiro, e aliviou a pressão que rondava as Laranjeiras após a eliminação na Copa do Brasil.
Num dos casos de vandalismo mais recentes, a estátua do diplomata brasileiro Oswaldo Aranha na Praça Israel, no Parque Trindade, foi pichada de cima a baixo e ainda teve o chapéu furtado.
Mas não consigo falar com precisão o que tem no projeto, é preciso olhar no detalhe”, afirmou.
Este anúncio foi veiculado pela Igreja Catedral Global do Espírito Santo, que como se já não bastasse ser “global” – embora situada no bairro de São João, Porto Alegre – também afirma ser a “Casa dos Milagres”.
Propõe integrar dispositivos de sistemas embarcados às atividades operacionais da construção pesada.
O foguetão Vega, cujo lançamento foi adiado várias vezes devido ao mau tempo, completou com sucesso a sua missão na madrugada desta quinta-feira, colocando cerca de 50 satélites em órbita.
Na zona histórica da cidade, a redução dos clientes “nas últimas duas semanas” refletiu-se também na quantidade de pratos do dia confecionados e, logo, na disponibilidade de apoio, destaca o ‘chef’ Bruno Amaro.
Para idosos sedentários iniciar uma atividade física sem um acompanhamento de perto pode ser mais prejudicial que benéfico.
Os sedativos são utilizados em cirurgias e em UTIs e, por causa da pandemia, houve um consumo acelerado desse produto pelos pacientes em tratamento de Covid-19.
Um vídeo mostrou os policiais chegando à unidade no táxi.
Eu não tenho, pelo contrário.
Essa avalanche de denúncias deu início aos movimentos que intensificaram as acusações de assédio contra homens poderosos.
“Acho que o medo viral sobre isso pode ser pior que o próprio vírus em si, e precisamos pensar nisso por um momento.
Sublinhando não ter poderes para proibir as pessoas de circularem nas ruas, nem de se juntarem em casa, o município mostra-se “preocupado”, pedindo o contributo de todos.
Esta viagem esteve agendada em 2020, mas devido ao contexto pandémico foi adiada.
Powell não acredita que o aumento do balanço patrimonial do Fed seja inflacionário.
Embora tenha começado no rap em 2006, aos 21 anos, o primeiro álbum só saiu após a participação em show de Criolo em Santos em 2013, quando cantou com a banda do músico no Sesc e percebeu que conseguiria seguir carreira artísica.
A Itaipu Panorâmica passou a ter saídas a cada meia hora, das 9h às 17h (o normal são saídas horárias).
"O presidente da República tem uma posição negacionista sobre a pandemia.
Pouquíssimas pessoas transitavam pelo comumente movimentado centro da cidade.
Hu Weifeng antes e depois do coronavírus.
As pessoas estavam recolhidas às suas casas.
O contrato prevê algumas novidades.
Um tio e um primo do estudante fizeram o reconhecimento dele, na manhã desta terça (19).
Engenharia de Computação tem uma maior duração e vai te preparar para liderar projetos e olhar de maneira sistêmica para todo o ambiente empresarial e corporativo.
Ele chegou inclusive a enviar um ofício à Secretaria em setembro de 2020.
O número representa um aumento de 12,4% em comparação com o acumulado no mesmo período de 2019 (2.933.894 pedidos).
É responsável por acompanhar e monitorar os recursos federais repassados pelo FNDE para a alimentação escolar e garantir boas práticas de sanitárias e de higiene dos alimentos.
"Ele se levantou da escada, aproximou-se dos policiais e disse: 'Não, eu não vou me mexer'.
E se você tem um percentual alto de infectados, é praticamente impossível seguir o modelo coreano.
Além dos panos também estamos precisando de elástico para a confecção das mesmas”, resumiu o presidente da associação dos moradores, Adriano Felício.
Qual música não pode faltar na live do dia 03 de junho?
Pelo menos, no meu entendimento de saber científico.
Não há uma fórmula pronta de como dividir as contas da casa, façam da maneira que for mais confortável.
No caso das empresas, é aplicada uma taxa de 0,4% sobre a totalidade do valor patrimonial dos prédios urbanos habitacionais e dos terrenos para construção.
Autor do primeiro gol do Bahia na derrota por 4 a 3 para o Flamengo, Ramírez relatou ainda que foi xingado por Bruno Henrique durante o jogo.
O coordenador do Centro de Contigência do Coronavírus em São Paulo, José Medina, afirmou que os números de internações em hospitais privados nas últimas quatro semanas foram estáveis e caíram em relação ao mês passado.
Com todas as possibilidades de localização esgotadas, a indicação do especialista é bloquear definitivamente o aparelho e apagar tudo o que estava salvo nele.
Numa operação da Polícia Federal de busca e apreensão no Palácio das Laranjeiras, residência do governador, na madrugada de 26 de maio, Waldir estava na calçada em frente para repassar informações ao presidente, revelou a revista Veja.
Quanto à renúncia de Adriano Pimpão, acredito que é pedra basilar na política o respeito pelos compromissos feitos aos cidadãos, cabendo a estes com o seu voto a eleição dos melhores projetos.
Começou da fazenda, no entorno aqui do Alto Xingu”, disse o cineasta, que preferiu não revelar quem seria o proprietário do imóvel, por medo de represália dos ruralistas locais.
Depois da independência indiana, em 15 de agosto de 1947, líderes queriam que o dia 26 continuasse a ser lembrado, então fizeram com que a promulgação da Constituição, em 1950, ocorresse na data.
Segundo a ANTF (Associação Nacional dos Transportadores Ferroviários), o transporte de minério e carvão representa 80% do volume total do setor.
Em 16 de março, dias depois de a 26.ª jornada ser adiada, o principal campeonato alemão de futebol foi suspenso, então até 02 de abril, e depois por tempo indeterminado, para agora ter 'luz verde' para regressar.
Em uma das previsões, com a qual ainda arrepio, ele fala: ‘Tem algum parente meu em 2020?’
Movimente-se, para uma vida mais saudável.
Conselho Regional de Medicina Veterinária do Estado do vai abrir um novo edital de Concurso CRMV AP 2020).
O São Paulo foi derrotado pelo Lanús por 3 a 2 na noite de hoje (28) com dois gols de Sand, atacante de 40 anos que ganhou notoriedade na Argentina pelo perfil goleador.
Uma permitirá o pagamento de 75% do valor contratado por um período de seis meses.
Lélio - interpretado por Marco Ricca, novamente muito preciso em sua atuação - era possessivo e revelava um ciúme doentio pela esposa.
O drama da enchente comoveu a sociedade arroio-meense como um todo.
Já o dólar comercial seguiu em alta contra o real em um movimento ancorado na busca por proteção da moeda americana no exterior.
Libertadores 1999, Palmeiras x Deportivo Cali - 16h (Globo SP e parte da rede) - Reveja o jogo que valeu ao Palmeiras a conquista da sua primeira Libertadores.
Para manter o cabelo com um crescimento saudável é necessário ter uma boa alimentação.
Presidente norte-americano enganou-se no nome do estado da equipa vencedora e, apesar de ter corrigido o erro com rapidez, foi alvo de várias críticas.
Pedimos a ele que não se apresentasse desta forma”, disse o diretor adjunto de Projetos e Relações Institucionais da Escola Politécnica da UFRJ, Eduardo Qualharini, responsável por entrar em contato com Trengrouse na época.
A constante transição do virtual para a realidade e vice-versa faz parte do ADN da Aston Martin que nunca se conforma com o suficiente.
Nem mesmo as burocracias de rotina ficaram imunes aos impactos do novo coronavírus.
O fato do Ministério Público, no sistema acusatório, ser o titular da ação penal pública não induz à exclusividade na investigação preliminar.
Segundo informações atualizadas do 5º BPM, a ação criminosa se deu pelo muro lateral do prédio, por volta das 2h30 da madrugada.
As agências da Caixa Econômica Federal não abrirão neste sábado, 15 de agosto.
Em Campo Grande o dia será parcialmente nublado a nublado com pancadas de chuva e trovoadas isoladas no decorrer da tarde, a mínima será de 22°C a 33°C.
A Caixa reserva parte da arrecadação de cada edição da Mega-Sena para "engordar" a bolada a cada cinco sorteios, sempre os concursos de finais "5" e "0".
Consciente disso, queremos enveredar para este tipo de ensino?
Nesta terça, Bittar não respondeu se seu relatório já trará a fonte dos recursos, mas, questionado se haveria respeito ao teto de gastos, ele disse que "claro".
Edison Brittes, para os amigos, Juninho Riqueza.
Nova versão do Office já está sendo vendida nas lojas brasileiras.
A atitude do participante do BBB gerou vários comentários de desaprovação no Twitter.
A vigilância móvel decorrerá entre as 8h e as 24h, ao longo de três meses, até 30 de setembro.
No estado essa taxa é de três mil casos para cada 100 mil pessoas e, em todo o país, o índice é 1.027,7, segundo o Ministério da Saúde.
Ainda mais desconcertante é por que um estoque tão grande de material perigoso, usado em bombas e fertilizantes, permaneceu lá por tanto tempo.
"Chaves entrou como prêmio de consolação para o Silvio.
Semana após semana, os números estão caindo, também pela má fase em campo de clube paulista.
Ainda lemos notícias e vemos reportagens que tratam as pessoas com deficiência como heróis, coitadinhos ou incapazes.
Isso está trazendo consequências graves.
Eu respeito que o Paulo (Guedes) disse que não é uma nova CPMF, mas enquanto não tiver proposta eu vou continuar achando que é CPMF", disse.
Os gastos aumentaram, porque as crianças estão ficando mais tempo em casa, mas eu estou estável por enquanto”, afirma Greyce.
Com relação à soja, segundo as estimativas do departamento, devem ser produzidas 20,4 milhões de toneladas, volume 2% menor que na safra 2019/2020, mas que é bastante significativo e dentro da média para o estado.
Agora quando voltar minha tia vai me colocar: ‘ué?
Os dois são responsáveis por vídeos que viralizaram na web, inspirando viajantes dos Estados Unidos.
Pense duas vezes antes de criticar os outros.
Goleiro Bruno volta ao campo aplaudido.
Tem que ser um estudo duplo cego, no qual nem o doente que está tomando o medicamento, nem as pessoas que estão aplicando o tratamento sabem quem está tomando medicação ou o placebo.
As mudanças estabelecidas na legislação do saneamento básico, a partir da Lei nº 14.026/2020, preveem a universalização desses serviços até 2033.
Em outubro, a firma americana de cibersegurança Crowdstrike detectou ataques a laboratórios de vacinas do Japão, nesse caso partindo da China.
Ela vende folhosas como alface, rúcula, couve, espinafre, cebolinha, salsinha, beterraba e outros produtos e atende uma média de 100 a 150 clientes por semana.
O enviou um documento que orienta equipes destes locais sobre o atendimento de viajantes com sintomas e pede notificação imediata de casos suspeitos, além de intensificação em procedimentos de limpeza e desinfecção de terminais.
Durante três dias o videomaker Kennedy Santos mostra os bastidores dos atendimentos.
No entanto, essa reinvenção não é feita de forma linear, bem como não se dá de forma padronizada.
Homem de 47 anos foi preso pela Polícia Militar na tarde desta sexta-feira (21), depois de tentar agarrar à força a atendente de uma loja de celulares localizada no assentamento Itamarati, em Ponta Porã.
“Estrada larga, bom piso, rodeada de verdes campos de arroz”.
Segundo ele, a bancada de parlamentares de Roraima é uma das maiores interessadas na aprovação da proposta.
Aí veio a ideia do pão de alho”.
A preparação é apenas um dado.
É uma pena que as autoridades tenham demorado tanto para reconhecer o problema”, afirmou.
O comércio parceiro receberá uma comissão de 20% do valor dos tickets/recargas.
Este rácio apresenta a capacidade da empresa atender aos compromissos de curto prazo.
Ex-BBB Ivy revela que deseja ter outro filho: 'Está nas mãos de Deus'
No conjunto, as nove instituições financeiras que aderiram ao programa, batizado de Pese, repassaram R$ 2,063 bilhões até o dia 28 de maio.
Não sou tão nova, apesar dos óvulos estarem bons.
Com isso, parou o sonho do enfermeiro, do professor, do comerciante, do pastor e do técnico de laboratório, regressarem ao campo.
Sofrendo duramente com a pandemia, o setor parecia tomar fôlego mas voltou a cair nas últimas pesquisas do IBGE.
Além da carga inicial de R﹩ 100, o cartão receberá outras duas, de mesmo valor, no início dos meses de maio e junho, cobrindo ao todo três meses de benefício”, explica Edu Lyra.
Martinez Lucas indicou ainda que não há como afirmar que a segurança dos réus seria maior em Porto Alegre, pois “todos os interessados, especialmente os familiares das vítimas falecidas e talvez alguns sobreviventes para cá se deslocariam”.
Tenho dúvidas dessas afirmações em relação aoProcuradoria-geral da RepúblicaSupremo Tribunal Federal, eu sinto um movimento muito forte de anulações.
Três trabalhadores portugueses de um matadouro na Alemanha estão infetados com covid-19, na localidade de Gütersloh, que está desde terça-feira em confinamento, dise à Lusa um dirigente associativo local.
Aliás, o próprio final, é tão bem-feitinho, que, caramba, que alegria que dá!
A unidade estava fechada há dois anos e foi arrendada pelo executivo municipal.
Nota – Localiza-se no Cemitério de Vila Euclides, em São Bernardo, um túmulo em homenagem aos combatentes de 1924 – um dos poucos marcos daquele conflito que caminha para o seu centenário.
Isso vale para cidadão, para dona de casa, para qualquer um.
Assim, os testes mostraram que o sofosbuvir, outro remédio para hepatite, foi menos eficiente do que o daclastavir.
Ao ver a equipe, a mãe do menino enalteceu a atitude que tiveram: “Vocês foram verdadeiros anjos da guarda na vida do meu filho.
No segundo tempo, com os times mais cansados, o jogo acabou disputado num ritmo mais lento e arrastado.
Tem muita gente sem bom senso”, lamenta.
Bandidos tentaram roubar o carro e, covardemente, atiraram.
Várias pessoas foram contatadas, vários grupos, começa-se um processo de dúvidas, questionamentos, a partir daí você vai assinar um pré-contrato e vai detalhar uma série de coisas, obrigações, quanto de investimento será ao futebol.
Eles são Carlos Batista Lima, 28 anos, e Mateus Fernandes Araújo, 21 anos.
Desse total, 35 foram nos espaços gerenciados pela Secretaria Municipal de Limpeza Urbana (Semulsp), sem opções pelo crematório e nem óbitos oriundos de outros municípios do Estado.
Ilze Scamparini com os olhos marejados ao falar sobre o Coronavírus na Itália e Europa hoje no pic.
Não se aflijam como as pessoas que não têm esperança”, pedia o apóstolo Paulo aos cristãos da cidade de Tessalônica, na Grécia de sua época (1 Ts 4, 13).
Como moradores de situação de rua", defende.
Essa é uma meta que apresentamos aqui hoje e, daqui a um ano, voltarei para mostrar os resultados para os senhores”, disse.
Manu conquistou 90 pontos na fase final, contra 35 de Babu Santana, que ficou em segundo lugar.
Neste ano, a ação visa alertar a população sobre o início do período de chuva, que pode gerar focos do mosquito transmissor.
Nos dois estudos, os municípios são considerados bolsonaristas quando tiveram mais de 50% dos votos destinados ao presidente no 1º turno de 2018.
Segundo o DOF inicialmente os militares abordaram um veículo Astra branco, com dois ocupantes.
Dói ver a polícia protegen do as magníficas estátuas de Winston Churchill em Londres e em Praga, em cujos pedestais picharam que ele era racista.
Um ministro da Economia tem de ter credibilidade e, o do Meio Ambiente, também.
"Encaminhamos ofícios com lances, com material desenvolvido pela nossa análise de desempenho mostrando as situações, os questionamentos.
Os agentes iniciaram uma investigação de inteligência e identificaram que o mesmo aparelho continuava sendo anunciado no site, mas vinculado a um anunciante diferente.
O “Financial Times” relatou que os videogames estão no topo da lista de gastos com mesada durante o “lockdown” devido ao novo coronavírus.
Na ocasião, Lucas explicou que Raissa tem forçado a barra.
Destacou ainda que foi nomeado o novo presidente do PSL em Rondônia, garantindo que a sigla vai indicar candidaturas próprias a prefeito em todos os municípios do Estado para as próximas eleições.
O presidente não precisa necessariamente atrair esse grupo, basta afastá-lo de Biden, como fez com Hillary há quatro anos.
Humano até a ponta de qualquer borda de alma, os princípios de raízes da sobrevivência viram a única solução para a situação caótica enfrentada pelo protagonista.
Continue batendo e acrescente aos poucos o ovo misturado, para formar uma emulsão bem cremosa.
“Eu to presa nos vídeos da Mirella colocando sal e canela na comida.
"De fato, o que parecem gestos de raiva de Frank são frequentemente gestos de frustração de Stiller por sua incapacidade de lembrar as suas falas", escreve Armstrong.
Dói muito saber que ele não pode mais tocar.
No início da tarde desta segunda-feira (30), na avenida Padre Nestor Sampaio, um acidente deixou um motociclista ferido.
“Tudo tem sido feito no padrão de durabilidade e boa técnica, com o dinheiro sendo aplicado corretamente.
Pela lei, parentes até o quarto grau e cônjuges podem ser doadores vivos.
Há dois dias não há novos registros e, nessa segunda-feira (3), após diagnóstico de rinovírus/adenovírus, foi descartado o caso suspeito de Santana do Parnaíba comunicado no último sábado (1º).
"Neste momento, o comitê considera que a magnitude do estímulo monetário já implementado parece compatível com os impactos econômicos da pandemia da covid-19", justificou o Copom no comunicado divulgado após a reunião.
O diretor do Hospital Sírio-Libanês ressalta que, hoje, a maior parte das estruturas de saúde já tem um nível apropriado de segurança para receber os pacientes.
Para o pai da filosofia ocidental a sabedoria estava no reconhecimento.
O ‘PT versus PSDB’ desapareceu e os partidos que eram fortes com esses dois, como MDB e DEM, também viram suas bancadas diminuírem.
Isolados de qualquer civilização, tornaram-se alvos fáceis para os animais selvagens que viviam na floresta.
Após dois gols, Matheus Babi quase marcou o terceiro aos 40 do segundo tempo.
O prêmio conta com o apoio de instituições parceiras que colaboram para a credibilidade e prestígio da premiação.
Na sua opinião, existe um "ambiente tóxico que afeta esportes estéticos, como ginástica ou patinação artística".
Já percebemos que não ocorrem acidentes nesse cruzamento”, diz.
Foi deflagrada nesta terça-feira (26) pelo Grupo de Atuação Especial de Repressão ao Crime Organizado (Gaeco) a operação Fim da Rota.
O bom tempo fez-se sentir um pouco por todo o país, e os termómetros chegaram mesmo a ultrapassar os 30 graus.
O MP do estado também abriu um procedimento de investigação para apurar responsabilidades no caso do adolescente de Congós.
Segundo ele, a trava — que impede que despesas cresçam mais que a inflação do ano anterior — é importante enquanto não houver uma reforma completa das regras orçamentárias.
O que não é admissível é que o Direito, com seus instrumentos de coerção (com inclusão da prisão civil), obrigue os pais a ser patrocinador das luxuriantes patuscadas do filho.
Nossa Quaresma, neste ano, apresenta uma provação concreta para o amadurecimento de nossa fé, de intensificação do espírito de oração e de busca de conversão, associando nossa dor à Cruz Redentora de Cristo.
Súmula vinculante 26 do Supremo Tribunal Federal : "Para efeito de progressão de regime no cumprimento de pena por crime hediondo, ou equiparado, o juízo da execução observará a inconstitucionalidade do art.
Chama atenção o fato de a região ter passado ao menos três dos seis meses na quarentena, o que deveria ter reduzido as ocorrências.
"O sujeito que mandou fechar tudo em SP partiu pra Miami?
O local fica isolado da carceragem comum.
O momento de tensão foi quebrado quando Alpha leva Negan para floresta – pensando que seria morto, ele foi surpreendido com um beijo.
Nesta segunda-feira, Doria anunciou o cronograma da primeira fase da vacinação no estado de São Paulo, mesmo sem a liberação da Agência Nacional de Vigilância Sanitária (
De acordo com o Boletim Epidemiológico do município, até esta quarta-feira, foram notificados 186 óbitos que apresentavam como causa básica a Covid-19, destes, 150 foram confirmados, 24 estão em investigação e 12 foram descartados.
Dada a retração da economia, o dinheiro vai rarear nos próximos tempos.
Morador de Contagem, o casal Luciana Senrra e Mauro Cesar está promovendo uma campanha de financiamento coletivo para imprimir o livro infantil produzido por eles, “Brinquedo de Menino, Brinquedo de Menina”.
Estudantes dos 8º e 9º anos do fundamental e de todas as séries do ensino médio de escolas públicas e particulares.
Um artigo publicado pela BBC apresentou uma pesquisa sobre a relação entre os irlandeses e os livros, mostrando que muitos (uma em cada dez pessoas) são leitores tão ávidos que acabam se tornando escritores.
O programa ficará em vigor por 90 dias.
As últimas palavras do camelô, filmadas por câmeras de segurança e testemunhas, se tornaram um grito de guerra de ativistas contra o racismo e violência policial.
Ele trabalhou com o filho nos filmes “Zoolander” e “Zoolander 2”, entre outros.
Apesar do sucesso e de estar adorando fazer suas brincadeiras nas redes sociais, César Menotti afirma que não tem sido um exercício fácil incorporar esse personagem para seus "gordelícias".
O parlamentar, conhecido como Pastor Altino, tinha 88 anos e ficou 12 deles como parlamentar da cidade.
Eu sei nadar, posso pegar onda, mas eu respeito o mar.
Instituições que trabalham com planejamento e orçamentos aprovados que estão em execução e serão significativamente impactados por um corte estabelecido sem nenhum critério e estudo prévio”, alerta Tadros.
Agora somos uma só família e trato todos de igual para igual.
A Secretaria Municipal de Saúde de Ibiporã, por meio do setor de Endemias, divulgou o resultado do quinto Levantamento Rápido do Índice de Infestação por Aedes aegypti (LIRAa), mosquito transmissor da dengue, zika, chikungunya e febre amarela.
Mais de 16 horas após a operação de busca e apreensão contra empresários, deputados e youtubers bolsonaristas como parte do inquérito das fakes news do Supremo Tribunal Federal (STF), o presidente Jair Bolsonaro se pronunciou no Twitter sobre o assunto.
As instituições particulares ouvidas pela reportagem têm programas estruturados para atendimento e acompanhamento de colaboradores, com plantões de dúvidas e atendimento psicológicos.
O cineasta ainda revelou que originalmente a ideia era trazer de volta como Furiosa por meio da tecnologia de rejuvenescimento facial, mas eventualmente acabou decidindo pela a escalação de uma nova atriz.
A obra é uma reivindicação da comunidade dos dois municípios junto ao Governo do Estado, finalmente conquistada com apoio do deputado Romanelli.
Mitsuko, casada com o médico Paulo Pereira, concluiu a faculdade de medicina no UniFoa (Centro Universitário de Volta Redonda), em Volta Redonda, e se especializou em dermatologia e medicina oriental.
“Eu não sei o que a população de Feira fez para que o atual prefeito tenha esse desdém, esse desprezo, essa maneira de maltratar a população carente da cidade.
Receptação de veículos – Em 2019, somente pela DERFV, 62 pessoas foram presas e indiciadas pelo crime de receptação de veículos em Manaus.
Contrastando com o azul, está o verde dos morros cercados de vegetação nativa.
Mato Grosso do Sul é um dos estados mais seguros para se viver.
Os números de distribuição por IP estão crescendo muito.
O ex-presidente se valeu tanto da imagem de pai generoso quanto da de gestor poderoso, que distribui dinheiro entre os mais necessitados.
Paranavaí, que já faz parte das cidades em epidemia soma o maior número de casos do estado, com 3.878 confirmações.
Portanto, devemos já começar a gigantesca tarefa de fazer as mudanças que se fizerem necessárias para convivermos com os dias futuros.
Ele não aceitava levar entradas duras sem dar o troco e era capaz de dar a vida em campo pelo time que defendia.
Com isso, pessoas que foram infectadas há mais tempo passaram a ter resultados negativos nas últimas pesquisas.
O caso foi registrado na noite do último domingo (16).
Os agentes de saúde britânicos já realizaram mais de quatro mil e 500 testes de coronavírus em pessoas que apresentaram sintomas suspeitos, mas a imensa maioria deu negativo.
Destaca-se que o volume de água doce captada por dia no Maranhão correspondia a 13,7% do que era captado na região Nordeste.
Com o cumprimento de mandados de busca e apreensão, na sede da empresa, nesta quarta-feira (19), será possível comprovar suspeitas de crimes de lavagem de dinheiro.
E como dizia minha querida vozinha: “duvi de ó dó” que você que conseguiu chegar ao final deste texto considere a morte algo banal se o velório for de um parente seu.
Quando um deles morrer por causa do vírus, saiba que foi por sua culpa.
"Essas telas podem proteger parcialmente contra gotículas liberadas durante tosse e espirros.
Precisa entrar com marketing para ele ter uma compensação financeira mais justa, colhendo os próprios frutos.
“Crianças pequenas precisam da mediação de adultos para aprender e, se os pais têm pouca instrução isso não vai acontecer”, diz.
Por exemplo, no final dos anos 1960 ele era um teatro de revista, que passava em revista os acontecimentos diários.
Esta performance da criminalidade vem colocando a população do município em polvorosa.
Por isso, já existe até curso de youtubers para crianças.
Na última quarta-feira (12), o Governo Federal publicou um decreto que obriga as indústrias a investirem na criação de pontos de coleta de equipamentos eletrônicos sem uso.
O motorista do Corsa, 28 anos, estava no interior do veículo quando foi de imediato abordado pelos policiais militares.
Durante duas semanas, Indara Felício, 38, ficou de cama, trancada sozinha no quarto.
Ficamos perto do rio Paraguai.
Basta aplicar levemente nos olhos fechados e arrastar de forma devagar.
Ele faleceu após apenas dois dias de internação na UTI do hospital privado Sancta Maggiore, na Zona Sul de São Paulo.
Segundo José Trindade, "muitos já partiram" rumo às férias, mas "a maioria irá no fim deste mês e até meados de setembro, porque aqui a construção nunca fecha”, sublinhou.
O encaminhamento para a rede especializada também deve ser feito, caso necessário.
Ainda no norte do Estado, outros serviços, que vão desde de roçagem, limpeza de acostamentos, conservação, operação tapa-buracos e recuperação asfálticas de trechos que interligam importantes rodovias estaduais têm sido realizados pelo DER.
O mandatário estadual informou que a medida é essencial para contenção da pandemia do novo Coronavírus em Goiás e no Brasil, já que a região de turismo de compras recebe visitantes de várias partes do País e do exterior também.
As prainhas de Foz do Iguaçu estão fechadas por causa da pandemia.
Aos 46, os visitantes deixaram tudo igual.
O reconhecimento da fragilidade dos pais —velhos, doentes ou mortos— leva muitos a se reinventarem.
Se nenhuma delas for confirmada, o material coletado do paciente será encaminhado para ser feito o exame que identifica o coronavírus.
Diante da crise provocada pela pandemia do Coronavírus, o Brasil está percebendo aos poucos que não tem um presidente da República.
Uma notícia falsa de que a candidatura de Luciano Barbosa e Rute Nezinho à Prefeitura de Arapiraca não teria nome e foto na urna eletrônica, nas eleições do dia 15 de novembro, foi difundida nas redes sociais na noite desse sábado (7).
Obrigada por compartilhar isso com a gente”, comentou uma fã.
Porém, como os vírus evoluem e se transformam, é preciso que além de ter um antivírus você mantenha o programa atualizado, para que novos vírus não passem despercebidos.
Operação ‘Assepsia III’ finaliza ações desempenhadas pela Polícia Militar há 10 meses na denominada Operação “Hércules”.
Aí vieram gastar com a gente.
Se Deus quiser, vai dar negativo, aí a gente volta à normalidade.
O boletim dá conta de mais 209 doentes recuperados nas últimas 24 horas, totalizando, desde o início da pandemia, 40.473 casos de recuperação.
Os números oficiais apontam cerca de 5,8 mil mortes, incluindo ao menos 150 civis, mas entidades internacionais acusam os dois governos de diminuir esses dados.
Segundo o delegado Marcus Amim, titular da delegacia, ele traficava armas dos Estados Unidos desde 2014.
"Houve aspetos em que a música influenciou a dança, mas também o oposto.
O anúncio foi celebrado pelo relator do texto, o senador Tasso Jereissati (PSDB-PE).
O Botafogo foi alvo de críticas de Rodrigo Pimpão.
Essa passagem foi omitida do relatório de hoje.
Nas décadas de 1980 e 1990, novas traduções chegaram ao mercado.
Longe de Brasília, parlamentares aproveitam o recesso do Congresso Nacional para conduzir mais de perto os primeiros passos para as disputas municipais de outubro deste ano.
Em 2010, Morando se reelegeu deputado (para o terceiro mandato), com 138.630 votos.
Além do que, na lógica do colaborador da empresa, Pascoal é homem, e homem não poderia estar ali de shortinho.
Em relação à qualidade das fotos, os resultados não foram tão empolgantes.
Caminhai de tal maneira, que não causeis sofrimento a outrem, para satisfazer com isso qualquer cobiça".
Vamos aumentar o número de cidades que governarmos, assim como o número de vereadores.
Conforme dados do painel Emergência Indígena, atualizado na quinta-feira (3), a partir de informações da Secretaria Especial de Saúde Indígena (SESAI) e do Comitê Nacional de Vida e Memória Indígena, a covid-19 já afetou 161 povos em todo o país.
Um homem de 24 anos foi preso pelos Policiais Civis de Brasilândia.
Na página divulgada por Ornellas, o personagem usa a frase "joga para o alto e reza", dita por Everaldo quando o Green Bay Packers venceu de virada a equipe de Detroit com o maior "Hail Mary" da história da liga.
Daí a necessidade de que, além de reabrir as escolas, estabelecer programas de busca ativa para ir atrás de quem não conseguiu se manter aprendendo na pandemia – ou quem já estava fora da escola ou em atraso escolar antes da covid-19.
Sylvia Lorena T. de Sousa é gerente executiva de relações do trabalho da CNI e membro do Conselho de Administração da OIT.
Um exemplo é pensar em um imóvel com instalação elétrica de 220 volts e com uma fuga mínima de corrente durante 24h por dia.
Na época procurei na internet e não havia nada a respeito.
A banca organizadora foi o Cebraspe, antigo Cespe/UnB.
As refeições em comum ocorriam em eventos, que foram cancelados, assim como as aulas.
Análises de gráficos, modelos de análises epidemiológicas, alternativas para vacinas e fármacos foram divulgados pela imprensa.
A diferença da reunião remota é que os parlamentares só poderão falar dos temas pautados, e não fazer discursos fora dos assuntos deliberados.
Imóveis que disponham de sistema interno de reserva (cisterna e/ou caixa d’água) não devem sofrer desabastecimento.
A recomendação aos estados que não atingirem a meta é continuar com a vacinação de rotina.
Para isso, eles aproveitam as poucas medidas de verificação de identidade que algumas operadoras solicitam.
É lá a arena onde serão debatidos todos os requisitos necessários, tratar da universalização das entregas dos Correios, em relação aos funcionários, tudo isso será tratado com bastante cuidado no Congresso Nacional”
Nos grupos familiares compostos por casal, os dois deverão comparecer para assinar os contratos.
Aparecida de Goiânia comemora emancipação política, celebrada neste sábado, 14, na véspera das eleições municipais.
A eleição presidencial dos EUA está marcada para 3 de novembro.
Esse tenentismo é reformador do País.
Sem custo adicional ao Plano, Misma Thalita lembra que as ações de saúde são parcerias com os prestadores credenciados que prestam o suporte com os atendimentos e orientações de saúde.
“A unidade de saúde tem 16 salas e vai poder atender todo o pessoal de Quitandinha.
O cronograma de depósitos do FGTS emergencial na poupança digital é de acordo com o mês de nascimento: setembro (31 de agosto), outubro (8 de setembro), novembro (14 de setembro) e dezembro (21 de setembro).
Treze empresas da região foram distinguidas pelos ZIWA Awards regionais, os prémios da indústria dos casamentos.
Em 2017, sua mulher Marisa Letícia morreu em decorrência de um acidente vascular cerebral.
Há uma psicose importante.
Devemos ser agressivos quando o rato agride a ratoeira atrás de objetivos maiores e anormais.
“O TJMG incorpora hoje uma nova cultura de gestão.
Isso ainda não foi divulgado oficialmente pelo governo de São Paulo.
O ex-ministro da Saúde Luiz Henrique Mandetta foi fotografado jogando bilhar em um bar sem a utilização de máscara de proteção contra a Covid-19, em imagens foram divulgadas nas redes sociais neste domingo (15).
Um fugitivo do presídio Agenor Martins de Carvalho foi recapturado pela Polícia Militar (PM) na noite de quarta-feira (12).
Além do ex-presidente, a delegação conta com o ex-marqueteiro de Temer, o publicitário Elsinho Mouco, e do presidente da Fiesp (Federação da Indústrias do Estado de São Paulo), Paulo Skaf.
Somente este mês, mais de 8 mil agentes públicos devem se recadastrar, desse total, 2,6 mil aposentados e pensionistas da Fundação Amazonprev.
Caso contrário, nossa situação seria muito pior”, afirma o secretário estadual da Fazenda, Marco Aurélio Cardoso.
O partido volta ao comando do município após 8 anos.
Apesar de a Direção-Geral da Saúde (DGS) considerar que não é obrigatório, a magistrada insistiu que ninguém entraria na sala sem medição corporal.
Os casos de recuperação verificam-se em Ansião (mais cinco), Figueiró dos Vinhos (mais um) e Caldas da Rainha (mais um).
A invencibilidade, considerando apenas estadual, é de 22 partidas.
Ele afirmou que esse benefício está previsto na Constituição e que o prefeito não faz mais que a obrigação dele em conceder o reajuste.
Na noite de quinta-feira, o pré-feriado marcou encontros de jovens, especialmente em postos de gasolina, onde carros estacionados com música alta e consumo de álcool foram observados ocorrendo de forma livre.
Neste contexto, António Costa referiu que a indústria da construção portuguesa foi "das que mais sofreu" com a crise financeira entre 2011 e 2014, tendo "sido em larga medida aí destruída".
A atriz Rosanna Arquette já tinha estado em palco para lembrar que passaram dois anos desde que o movimento Me Too abalou poderosos em Hollywood e em outras indústrias.
Quanto vale uma vida?
Simões Pereira e na criação da concelhia de Seia do Partido Socialista.
No mês passado esse índice passou de 15,6 aparelhos a cada 100. Um crescimento impressionante de 183% em apenas um ano.
A partir de agora, ele exercerá suas atribuições na 3ª Procuradoria de Justiça Criminal.
Na comunidade, no geral, as pessoas ainda não estão conscientes da situação real do vírus.
“Chegou a hora de a ONU se renovar”, disse Annan.
"Eu não diria o que disse a senhora Merkel, que na sociedade alemã acabaria por haver 70% de contaminados.
De acordo com a PM, o motorista do carro estava com hálito etílico e teve a CNH recolhida.
“Manifestação pura de uma democracia.
Através de comunicado oficial, os dois clubes informaram a decisão da Premier League e destacaram o temor do novo coronavírus se espalhar ainda mais entre atletas e funcionários.
Toda pessoa que escrevesse contra o ponto de vista conservador, seria um adepto da estratégia de hegemonia cultural.
Claro que vai continuar isso".
Segundo o presidente do BC, há uma discussão sobre a capacidade dos emergentes em superarem essa crise.
O contrato acabou por ser dissolvido unilateralmente pela MGM a 21 de Janeiro de 2019.
O treinador, de 36 anos, começa por frisar que no Braga há um espírito de vitória.
Na chuvarada no Rio de Janeiro na tarde da última segunda-feira (10), um Uber de Niterói para a capital saía pela bagatela de R$ 15 mil. Há testemunhas.
Para exemplificar a evolução mental, o campineiro de 22 anos cita o 3/3 do segundo set, quando teve cinco break points e não aproveitou.
“Fui até o Parque São Jorge não para discutir quem estava certo ou errado, quais questões reclamadas eram justas ou injustas ou qual deveria ser o valor.
Os gastos com pessoal já chega em 51,17%, próximo ao limite prudencial de 51,3%.
O lucro líquido ajustado da XP Inc. no terceiro trimestre mais que dobrou na comparação com o mesmo período do ano passado.
Sobre os roubos, o criminoso indicou um comparsa, no bairro de Fazenda Grande do Retiro.
Após anunciar os testes positivos com sua vacina e avançar para a fase 3, o laboratório Moderna, sediado nos EUA, viu suas ações dispararem na bolsa de valores.
As cúpulas de capital de giro são parte integrante do compromisso contínuo da Taulia de ajudar as empresas a liberar o dinheiro necessário e prosperar na era digital.
Em 1975, com 22 anos, saiu do Leixões, na I Divisão, para o Paredes, da II.
Caminhoneiros também sentem o reflexo, em razão da dificuldade de encontrar estabelecimentos abertos pelas estradas e ameaçam parar na próxima semana, o que pode trazer transtornos no abastecimento de produtos.
Bolsonaro aproveitou para destacar o potencial mineral do Brasil, voltando a fazer referências ao nióbio e ao grafeno, que segundo ele permitirão “revolucionar a indústria automobilística no mundo”.
O combustível pode ser pesado (como troncos, galhos, etc.) ou leves (como plantas secas, capim, etc.), empilhado em montes ou leiras.
A decisão atende a pedido do Ministério Público do Acre.
O lançamento da vacina resulta da coordenação de todos os 27 Estados-membros da UE, contribuindo, também, para a projeção de uma imagem de unidade, após negociações difíceis em torno de um acordo comercial pós-Brexit com o Reino Unido.
“Como administradora eu reconheço o RH (Recursos Humanos) como ciência, a escolha das pessoas se baseia num conjunto de aspectos.
CBF garante Campeonato Brasileiro seguro: ‘Não temos como fazer algo melhor’
Um estabelecimento de comercialização de produtos medico-sanitários foi alvo de uma ação conjunta da Delegacia Estadual de Repressão a Crimes Contra o Consumidor (Decon) e do Procon Goiás na tarde da última quarta-feira, 18.
Venho aqui informá-los sobre uma importante decisão que afeta a maioria de nós aqui no SBT, em São Paulo e nas nossas Regionais.
O prêmio acumulado para o Sorteio Especial da “Quina de São João” está estimado em R$ 140.000.
Como havia empatado em 1 a 1 no confronto de ida disputado no estádio Norberto Tomaghello, na última quinta-feira (26), o Cruzmaltino acabou desclassificado.
Johnson, que teve coronavírus e se recuperou, anunciou que divulgará sua estratégia de ação em uma mensagem aos britânicos no próximo domingo.
A grande novidade surgiria no Salão do Automóvel de 1988. O Gol GTi rapidamente virou a estrela da feira com a bela combinação de pintura em Azul Mônaco na parte superior e cinza na inferior.
Em parecer encaminhado ao Supremo Tribunal Federal (STF), o procurador-geral da República, Augusto Aras, defendeu que os cidadãos que receberam auxílio emergencial, mas não sacaram ou movimentaram o benefício após 90 dias, possam requerê-lo novamente.
Idoso morre após moto colidir em sua bicicleta, o motoqueiro se evadiu sem prestar socorro a vitima.
Países como o Brasil devem agir com cautela.
Terá lugar no dia 28 de março em Loulé; no 18 de abril em Tavira e por fim, em Cacela Velha no dia 2 de maio.
A causa morte de Urbano Salomão não foi divulgada pela família.
No centro da investigação estão os cartazes usados pelo festival, que ocorre na capital paraense desde 2017.
As coisas acontecem no eixo Rio-SP!
Nas estimativas do Fundo, as medidas fiscais e quase-fiscais (envolvendo bancos públicos) totalizaram 18% do PIB, elevando o déficit primário de 1% do PIB em 2019 para cerca de 12% do PIB em 2020.
Somente no Estado de São Paulo, o número de feminicídios aumentou 41% desde o início da pandemia, segundo dados do Fórum de Segurança Pública.
Por que o COB não consegue obter um patrocinador máster, na sua opinião?
Gal é uma das últimas grandes cantoras do Brasil a se render ao formato de lives, que se tornaram bastante populares durante a pandemia.
Carlos Fernando relevou ainda ter votado em Jair Bolsonaro (ex PSL, hoje sem partido) no segundo turno das eleições presidenciais de 2018, mas disse acreditar que o impeachment do presidente "está atrasado".
A Peach Aviation voltará as atividades em todas as suas 8 linhas a partir do dia 22 de julho.
Depois, deve-se dispensar o líquido e colocar uma nova água para cozinhar", ensina o especialista.
Gerd Wenzel critica Band na estreia do Alemão: "Quis reescrever a história"
Um aumento de 146%.
A primeira sessão começa às 10h no Plenário da Câmara dos Deputados.
A reportagem procurou a defesa de Sari, mas não obteve retorno.
Enfermeira de 58 anos, Clara Abrantes é especialista em enfermagem, mestre em comunicação em saúde, dirigente do Sindicato dos Enfermeiros Portugueses e foi vereadora da Câmara Municipal de Peniche entre 2009 e 2017.
Não se force, respeite seu tempo e se permita ao descanso e momentos de prazer.
Em relação a agosto de 2019, sob a ótica da oferta, as três grandes atividades econômicas recuaram em agosto deste ano.
A carga ilícita renderia cerca de 100 mil reais ao crime organizado.
Globo adia volta de Amor de Mãe e Salve-se Quem Puder para.
Filha mais velha de Faustão faz rara aparição ao lado do namorado e gera burburinho.
Por fim, esclareço que não sou amigo do empresário e, obviamente, não sabia que os respiradores não funcionariam.
Os pagamentos de bônus semanais de US$ 600, que mantêm os americanos desempregados à tona, serão encerrados no final de julho.
E os resultados foram simplesmente incríveis (
“Luiz é meu amigo desde 1988 e Mário Júnior é da família Negromonte, que construiu comigo os Progressistas na Bahia.
E, às vezes, as pessoas não estão preparadas para desembolsar o dinheiro na hora, então o plano de saúde pode ajudar muito nestas horas”, destaca a gerente do hospital, Vanesca Dias.
Não sei o que vocês acham disso, mas para mim é uma coisa incrível essa ideia.
O Monumento Confederado pertence a um museu, mas não tem direito de ser exibido lá.
A nova lei parece ter colocado um fim nisto, inclusive punindo com detenção o policial que divulgar nomes e imagens.
MC Mirela ainda tentou fazer com que as duas se acertassem mas nem Raissa e Stéfani querem dar o braço a torcer.
Primeiro colocado no geral, com 23h43min47s, o piloto dos Estados Unidos se distanciou um pouco mais do chileno Pablo Quintanilla, apenas quarto nesta sexta-feira.
Hoje, metade dos Maiurunas são evangélicos.
De forma geral, o estudo aponta uma proporção de 1,23 óbito masculino para cada mulher.
O ofício foi emitido após a Defensoria verificar que a circulação atual tem se mostrado insuficiente para atender à população, diante da reabertura do comércio e dos serviços não essenciais.
As autoridades de saúde têm sob vigilância 34.413 pessoas (mais 243 do que na véspera).
Maquiadora branca é atacada por ensinar make a "pretas"
"O nome vem de cor porque, no passado, essa tecnologia era empregada para corantes", conta o professor Granato.
Manuel Merino, ex-presidente do Congresso, estava no cargo há menos de uma semana.
Pazuello estuda, no entanto, nomear um militar como Secretário de Ciência, Tecnologia e Insumos Estratégicos, posto responsável pelo estudo de novos produtos e pelo diálogo com a indústria farmacêutica.
Cerca de duas semanas antes, num jogo do Campeonato de Portugal, a contar para a 20.ª jornada da Série B, Sheriff Mohammed, avançado ganês do Arouca viu-se vítima de uma situação semelhante num encontro frente ao Lourosa.
Já em Campo Grande, Capital do Estado, a evolução da mão de obra feminina na indústria nos últimos 10 anos foi de 19%, com aumento principalmente no segmento têxtil e do vestuário.
Além disso, os desembargadores determinaram a devolução de R$ 420 mil por falta de comprovação de gastos com mobilização de rua, locação de imóvel e de veículo.
Depois de empatar em 1 a 1 contra o Náutico e vencer o CSA por 3 a 1, o River-PI vem de dois tropeços seguidos: para o América-RN e Confiança.
Ao fim, Chico pede a população que fique em casa e colaborem com as autoridades.
O Globoplay começa sua expansão internacional em um momento de aquecimento do setor em todo mundo.
Aquela senhora que sempre encontro nas filas do supermercado na bicicleta ergonômica, o mototáxi parceiro fazendo funcional.
No entanto, as ferramentas virtuais, por mais que sejam, de certa forma muito limitantes, acho que talvez sejam o caminho.
A reportagem também escutou que Edílson Capetinha costuma ser rude com quem tem ideias diferentes a dele, inclusive sobre assuntos fora do futebol.
Explica que pesquisas recentes têm indicado que os momentos mais perigosos e com maior chance de infecção, por parte dos profissionais de saúde, é justamente na “desparamentação” - quando estão tirando os EPIs.
Alguém pode me informar se algum deles teve a sensatez de pedir a redução dos salários ou até mesmo a suspensão, quê sabe o direcionamento dos recursos de toda folha de pagamento para investir em projetos para combater o Covid 19?
Isso, inclusive, está determinado pelo próprio Código Civil de 2002 em seu artigo 2.035, ao regular os efeitos das disposições do novo código sobre os negócios jurídicos firmados sob o anterior.
Por isso, é estranho atribuírem esse efeito à ivermectina quase do nada, agora em 2020", pondera Flavio Emery.
Locais de apoio para o trabalho dos caminhoneiros, a exemplo de restaurantes e pontos de parada e descanso, às margens de rodovias.
Viviane observou que, além desses aspectos econômicos, está sendo percebido retorno de aumento de número de casos de covid-19 tanto no Brasil quanto no exterior, o que afeta ricos e pobres.
Neste ano, o TRE paulista inovou e tem convocado mesários por e-mail ou WhatsApp.
Pronunciamentos de uma parte do governo defenderam de maneira calorosa a eficácia de tais tratamentos para pacientes com a Covid-19.
Em 2021, Mirtes vai começar a faculdade de Direito para "ocupar a mente", "entender mais das leis", e auxiliar outras pessoas que, como ela, "sentem na pele a morosidade da Justiça".
Alguns modelos mais modernos são capazes até mesmo de dosar a quantidade de sabão e amaciante a partir da escolha de um ciclo pré-definido.
O município tem hoje 2.180 casos confirmados.
A mulher foi socorrida pelo Resgate da NovaDutra e levada para a Santa Casa de misericórdia, em Barra Mansa.
No entanto, a ação teve o efeito contrário: os ônibus do BRT continuam superlotados e usuários como Katia têm que usar vans clandestinas, lotadas e com pouca circulação de ar para substituir o transporte.
No filme de George Lucas, as pessoas são drogadas diariamente para controlar as emoções e manter a paz.
Ayres disse que o diagnóstico foi feito pelo infectologista que acompanha o paciente, um alagoano de 42 anos que voltou da Itália no dia 3 de março.
Nos países latino-americanos e do Caribe, a média do número de mulheres parlamentares nas Câmaras de Deputados ou Câmaras Únicas é de 28,8%.
Athletico Paranaense e Bahia se enfrentam no início da noite de amanhã (26), às 19h (de Brasília), na Arena da Baixada, pela 12ª rodada do Campeonato Brasileiro.
O substitutivo também desprotege o patrimônio histórico-cultural, excluindo bens encontrados durante a elaboração dos estudos do empreendimento.
Essas candidatas não fizeram campanha, nem receberam votos, tendo desviado os recursos do FEFC que receberam para candidatos homens.
Segundo os profissionais do clube paulista, o jogador é forte fisicamente e, por isso, tem ótima explosão para levar vantagem contra o defensor no "um contra um".
Após a revogação da prisão domiciliar, Arimateia Azevedo deve ser encaminhado para o sistema prisional, ocupando uma cela especial, por ser graduado e apresentar comorbidades.
São Mateus do Sul vem adotando um sistema diferente no monitoramento da Covid-19.
Na ocasião, Bolsonaro disse: "Eu estou bem, fiz dois testes, talvez faça mais um até, talvez porque sou pessoa que tem contato com muita gente.
A vítima relatou que ficou assustada e guardou seu celular na bolsa.
Com uma fantasia dourada que evidenciou a boa forma da artista, a mãe da pequen Zoe esbanjou simpatia para os fotógrafos e falou sobre seu look no Instagram.
O mais difícil, diz, foi enfrentar o preconceito por ter sido a primeira infectada em sua cidade.
Já em fase bolsonarista, a TV vem abrindo espaço para entrevistas (acríticas) com ministros de Bolsonaro, como Abraham Weintraub (ministro da Educação) e Damares Alves (ministra da Mulher, Família e Direitos Humanos).
Na ação civil pública, os procuradores indicam que, apesar de o Ministério do Meio suspender a vigência do despacho até o julgamento de uma ação que questionou o mesmo, as diretrizes estabelecidas no documento não foram anuladas definitivamente.
Um vídeo que circula nas redes sociais mostra o pedido de socorro urgente de três indígenas.
Sem dúvida, as causas de um desastre ambiental como esse são diversas e envolvem múltiplos fatores que, naturais ou de responsabilidade humana, convergem para sua deflagração.
Eles não são parte da solução do problema, eles se tornaram o problema.
O normativo especifica que qualquer ministro integrante do órgão julgador ou qualquer uma das partes poderá destacar o processo para que seja julgado em sessão presencial, hipótese em que fica vedado o julgamento de forma monocrática pelo relator.
Mecias de Jesus disse que mesmo com a transferência de todas as glebas para o Estado, Roraima já destinou terras suficientes para atender todas as necessidades constitucionais como áreas indígenas, reservas ambientais e áreas militares.
Um carro com vidros escuros saiu logo atrás — não há ainda a confirmação de que Márcia estaria nele.
A sigla realizará sua convenção neste sábado, dia 5, e deve indicar o nome do ex-prefeito Jackson Patzlaff como candidato cabeça de chapa e da vereadora Isolde Rose Schuch Ruppenthal, como vice.
A experiência é positiva de todos os pontos de vista.”
Os ex-jogadores Joãozinho Rosa, Coutinho, Pepe, Edu e Rivellino reunidos em Santos, na festa de aniversário do ídolo Coutinho, em 2016.
A atividade contou com bastante orientação de movimentação, com ida dos meio-campistas para as pontas e avanço dos laterais ao ataque, no intuito de quebrar linhas de marcação do adversário.
As unidades já poderão iniciar o chamamento dos pacientes de acordo com as autorizações da Central de Regulação.
Lindelöf fala sobre começo ruim do Manchester United: ‘Não sei o que está acontecendo conosco’
A indústria também obteve em agosto o melhor desempenho deste ano.
A produtividade média obtida está superior ao inicialmente esperado, chegando a mais de 10 mil quilos por hectare.
A trajetória de Romário pelo futebol espanhol foi curta, mas ainda deixa lembranças nos torcedores.
Na noite de ontem (15), a Polícia Militar foi acionada a comparecer no bairro Santa Rita, local em que registrou um crime de roubo.
Ele estava completamente equivocado", declarou o monegasco da Ferrari.
Inicialmente, o prazo para o pagamento em cota única seria até o dia 15 de abril.
Um dos homens morreu na altura do km 73, outros dois ficaram feridos e foram encaminhados para o Hospital São Luís Gonzaga, o outro suspeito foi preso.
Quero deixar meu apoio ao Dinailton e dizer que greve de fome judia da alma”, declarou Barba, visivelmente emocionado.
Ele não resistiu aos ferimentos e faleceu no local.
Um juiz que julga sem ouvir as duas partes, não pode cumprir seu papel de julgador.
"E aí você mexe com centenas, milhares, dezenas de milhares de servidores, é um passivo grande.
Governo norte-americano afirma que não vai ajudar a "construir as Forças Armadas de um adversário beligerante"
Atualmente defende o Middlebrough.
A direção enfatiza que a equipe trabalha para ofertar na Upa Covid todo o atendimento necessário para a população, com compromisso, responsabilidade, e de forma incansável, priorizar o salvamento de vidas.
Assim, os números também apontam que apenas 7,6% das famílias pretendem adquirir algum tipo de crédito nos próximos três meses, o menor patamar desde setembro de 2019, quando a pergunta foi inserida na pesquisa.
"Como se velho fosse xingamento", comentou.
Era ardoroso defender da reforma agrária.
Os alvos dos criminosos foram as cidades de Campo Belo, Elói Mendes, Pedralva e São Gonçalo do Sapucaí.
Disse ainda que ganharia 10.000 reais pelo serviço quando chegasse ao local de destino, o qual informou desconhecer onde entregaria o fuzil.
“O fogo passou pelas minhas mãos, declarou a profissional de saúde”.
No plano político e partidário, as eleições sempre movimentam, de modo vigoroso, as populações do País, as suas lideranças, as instituições democráticas e uma massa gigantesca de interesses de várias ordens.
Vai fazer porque é bom para os goianos”, salientou.
A Sesacre diz que do dia 11 de janeiro e dia 9 de fevereiro não há macas nos corredores, “graças a um esforço coletivo que começou com a colaboração dos médicos da triagem”.
Manuel Gomes, de 64 anos, estava hospitalizado desde essa altura no Hospital São João, no Porto.
Não sei nadar até hoje.
Apesar da informação divulgada pela AGT, a causa da morte de Clebson ainda é investigada.
Quatro jogos abriram a rodada de ida das oitavas de final do Campeonato Paulista da Segunda Divisão Sub-23 na tarde deste sábado (21/11).
Esse sistema inédito em salões imobiliários na Capital do Brasil aumenta a segurança das pessoas durante a pandemia, além de agilizar toda a burocracia envolvida.
Ele até toca músicas do próprio GT 2, só não vale pensar que a qualidade e experiência serão excelentes (pelo menos, não sem fones).
Danielle afirma também, que os pais sempre procuram o melhor para os seus filhos, mas em alguns casos, não entendem que o melhor precisa ser dialogado e reconstruído.
Para o ensaio desse final de semana, Viviane escolheu um look todo brilhante, que tinha uma transparência nos seios e bem curtinho, deixando suas pernas saradas à mostra.
Antes da mudança, as inscrições terminariam nesta sexta-feira (11).
A proximidade do 5G anima as operadoras competitivas, regionais e de nicho.
Embora sejam mais da metade dos habitantes do País, os negros permanecem sub-representados no Legislativo – são 24,4% dos deputados federais e 28,9% dos estaduais eleitos em 2018, segundo o IBGE.
Jorge Bom Jesus até ser sacrificado na cruz do pecado deve bater as mãos na mesa e assumir, rapidamente, o partido e um novo governo antes da previsível queda no próximo ano eleitoral presidencial.
O calendário de saque e transferência segue até dia 17 de setembro, de acordo com o mês de aniversário dos beneficiários.
Delegado responsável pelas investigações, Jorge Vinícius Gobira Nunes disse em entrevista coletiva realizada na sede da Polícia Federal em Vitória da Conquista que o afastamento do prefeito e de outros servidores tem o prazo de cinco dias.
Nas redes sociais, amigos e parentes lamentaram a morte prematura do delegado.
Sempre brincava disso.
Estamos em 1941, e Procópio Ferreira, um ator importantíssimo, decide falar com Dias Gomes e desse encontro sai uma outra peça chamada “Pé de Cabra”, tão marxista, que foi proibida no dia da estreia.
Margem de erro é de dois pontos percentuais, para mais ou para menos.
Esses itens receberam condicionantes que não estavam previstas inicialmente, mas não devem ser vetados - caso contrário, permanecerão as regras atuais.
A cidade de Dourados volta a flexibilizar as medidas de distanciamento social nesta sexta-feira (14).
Me inscrevi para uma prova no Parque Ecológico do Tietê.
A comparação com o "Last Dance" ainda leva a outra curiosidade.
O escritor carioca Sérgio Sant'Anna, um dos maiores autores em atividade no país, morreu na madrugada deste domingo (10), aos 78 anos, em decorrência da Covid-19.
"O concerto será com a orquestra reduzida, apenas instrumentos de corda e percussão.
Sikêra Jr., apresentador do ‘Alerta Nacional‘, da Rede TV, está com os dois pulmões comprometidos por causa do novo coronavírus.
Mas os atacantes do time cearense, apesar da vontade, não têm muita intimidade com a bola.
Fernando Diniz não deve contar com Daniel Alves na partida do São Paulo deste sábado, contra o Internacional.
Outros 307 mil eleitores vivem em áreas de tráfico e em bairros em disputa entre facções rivais nos municípios da baixada.
Cleuza será sepultada nesta terça-feira, 27 de outubro, no Cemitério Jardim.
Por isso mesmo é que o ensino híbrido se apresentou como uma opção que veio para ficar.
O magistrado acatou ainda a solicitação de que voos internacionais ou que cheguem de áreas onde há notícias de casos de contaminação também sejam inspecionados.
Em vez de aumentar demais o elenco, como era o habitual, com a justificativa de que são muitas partidas e competições, existe agora uma tendência de fazer contratações pontuais e de usar mais as categorias de base.
O Papa Francisco retoma temas sociais e reflete sobre um mundo atormentado pela pandemia do novo coronavírus em sua nova encíclica, divulgada neste domingo (4).
Segundo advogados da família das vítimas, as meninas, que eram cidadãs argentinas, estavam em um acampamento do EPP para visitar os pais, que são militantes da guerrilha.
Os minutos restantes foram de amplo domínio do Boca Juniors.
Com o título Quem nunca te esqueceria, refrão da música Terra, de Caetano Veloso, a presença do cuidado com a natureza, com as matas, os rios e os oceanos permeia todo o filme.
O sêmen tinha DNA compatível com o de André, segundo exames.
Técnicos do Ibama e da Funai confirmam a mesma coisa, desde que sejam seguidos protocolos de saúde e segurança adequados.
O município tem ainda mais 11 casos considerados suspeitos e em investigação e 39 descartados.
“Ele (Salles) perdeu credibilidade para estar à frente do Ministério do Meio Ambiente.
Talvez apenas no futebol, ainda sobre um resquício dessa paixão por uma cor, por uma bandeira, embora em vez de Inter e grêmio você já ouça um Barcelona, um Manchester United ou Bayer de Munique.
A Indonésia entrou em recessão pela primeira vez em duas décadas, uma vez que a pandemia de coronavírus afetou a maior economia do Sudeste Asiático.
O filme ainda não está oficialmente nas mãos da Universal, mas vale lembrar que a Blumhouse tem um acordo com o estúdio para que os projetos não sejam produzidos sem que a Universal tenha a chance de avaliá-los e decidir se quer participar ou não.
O responsável católico divulgou também hoje o decreto com orientações para as celebrações de Semana Santa e Páscoa, este ano marcadas pela pandemia do Covid-19, na qual insiste no tema.
Segundo o secretário João Gabbardo, o ministério trabalha com a possibilidade de alocar idosos em instalações como hotéis, hospitais de campanha e navios de cruzeiro, principalmente os que vivem em comunidades.
O governo de Mato Grosso contratou R$ 17 milhões sem licitação em serviços e insumos para o tratamento de coronavírus na rede pública de saúde no estado.
Com o isolamento social determinado em decorrência da pandemia do coronavírus, as academias e as praças esportivas ficaram vazias nas últimas semanas.
Vamos também proibir aqueles que vão na cidade receber aposentadoria de sair daqui agora.
De acordo com o sindicato, não haveria, por parte da firma, intervenção de profissional da saúde para tranquilizar o colaborador.
Em 18 de março, foi detetado um surto da doença num lar de Reguengos de Monsaraz, distrito de Évora, que de acordo com a última atualização da autarquia local contabiliza 143 casos ativos e nove mortos.
Entre as funções disponibilizadas estão o Guia Médico, Cartão Virtual, Consulta de Carência, Autorizações, Extrato de Utilização e de Coparticipação, além de um canal exclusivo com notícias da operadora.
A vítima de 57 anos, terá sido atingido uma peça metálica, na empresa onde trabalhava, esta manhã, cerca das 8h43, altura em que foi dado o alerta para as autoridades.
Thiago perdeu a primeira delas, mas não a segunda.
Essa convivência com os indígenas, esse exercício de se inculturar, de se aproximar cada vez mais do modo de vida deles, foi um exemplo para Pedro, para toda a equipe e também para o Cimi.
O entendimento foi acompanhado pelo ministro Ricardo Lewandowski na manhã desta sexta-feira, 4. Na prática, os votos abrem caminho para que Maia e Alcolumbre concorram à reeleição em fevereiro de 2021, quando está marcada a eleição da cúpula do Congresso.
A segurança do local é composto por 18 policiais.
Mário Lyster Franco, um dos farenses que mais amou e serviu a Terra Mãe, continua como um propósito adiado.
Essas ‘raves’ eram ilegais e são condenáveis.
Com a remoção dos pacientes o número de vagas na UTI do Into passam de 28 para 38.
"Coragem que implica que o testemunho dos crentes não seja matéria privada, mas de intervenção pública, que tenham o dever de intervir para provocar ou apoiar a mudança num sentido da solidariedade ou, como diz, da amizade social"
"Não sei se serão técnicos enviados pela Direção Geral da Saúde, mas é preciso pessoas especializadas", garantiu.
O Aedes aegypti tem como criadouros os mais variados recipientes que possam acumular água parada.
Ela diz que, aí, é necessário considerar a dinâmica da pobreza no Brasil.
Fez quase que uma delação.
Victor Félix Arinos e Glauber Atanaka foram convidados ao palco para receberem seus prêmios, enquanto os demais alunos "parabéns" no chat do jogo.
Para entrar para a história nesses dois quesitos, o Liverpool precisa vencer ao menos quatro das cinco partidas que restam.
Jogo difícil, adversário complicado, experiente, que também precisava do resultado", disse o treinador rubro-negro.
Um investimento a pensar nos tempos que se vivem, em que as comunicações à distância através da Internet são cada vez mais um fator estratégico de competitividade e de interação social.
Tudo começou quando Jojo Todynho decidiu tomar banho na sede de A Fazenda 12 depois de executar suas tarefas com os animais e cuidar de alguns afazeres domésticos.
Em videoconferência com empresários do setor varejista neste sábado (4), Guedes disse que negocia com um parceiro do Reino Unido a implementação da medida.
“Essas máscaras estão vindo em um momento bem preciso porque a comunidade está na fronteira com o Paraguai.
Utilizando as redes sociais da Prefeitura e sua fan page no Facebook, Michels entrou ao vivo às 11h30 para informar que as 12,5 mil doses da vacina contra a gripe foram aplicadas e que uma nova remessa só seria enviada na próxima sexta-feira (27).
Na segunda etapa, Matheus Damasceno fez o de honra do Galo.
"Se não tivesse acontecido esta situação pandémica, os atletas estavam motivados e tudo indica que iríamos qualificar mais um ou dois" na modalidade de boxe ou atletismo, frisou César.
As reivindicações rapidamente se voltaram contra o modelo socioeconômico do Chile, que, apesar de ter a maior renda per capita da América do Sul, está entre os mais desiguais.
Esta, realizada nesta quinta-feira (19) por videoconferência entre os nove chefes do Executivo; Agência Metropolitana da Baixada Santista (Agem); Departamento Regional de Saúde (DRS-4); e Secretaria de Desenvolvimento Regional do Estado de São Paulo.
Não tem nada a ver com aquelas depressões do tipo da de 1929.
“É preciso retirar o centro de controle de zoonoses do local em que se encontra atualmente e investir em um hospital especializado e que possa dar suporte de verdade aos animais de nossa cidade.
Já havia remado 06h20 e ainda não tinha alcançado meu objetivo, a Ilha do Barba Negra.
Sem Luciano, o Corinthians seguiu com campanha consistente na competição nacional e garantiu o título com a boa fase de Vagner Love na reta final.
"É inadmissível que quem está na linha da frente do combate à pandemia seja prejudicado.
“Renegociar o contrato de algum fornecedor, de manutenção”, disse.
Os óbitos com a confirmação da doença aumentaram para 375. As vítimas, de 52 a 74 anos, tinham comorbidades.
No início, o casal imagina que os lares instáveis pelos quais ele passou possam ter causado sua aversão ao sono, mas logo descobrem o motivo: os sonhos de se manifestam na realidade enquanto ele dorme.
A sede do Juizado de Trânsito está localizada na Rua Antônio Correa, 85, entre as ruas Rui Barbosa e Pedro Celestino, cerca de 50 metros da Av.
Sempre fiquei me perguntando quando eu seria rei, sempre que eu via outros artistas receberem e agora to aqui.
A decisão consta em decreto publicado em edição extra do Diário Oficial de Marília na sexta-feira (29), após o governo municipal apontar um erro na classificação regional.
A obra está em sua fase final de conclusão e representa um marco na ligação pela BR-364, rodovia entre o Acre e Rondônia.
O que observamos é que se esses decretos forem derrubados, vamos ter mais de 434 mil mortes nos Estados Unidos até 1? de janeiro.”
Hoje sou um militante da esquerda, um militante antibolha, se for possível essa definição.
Encarei como só mais uma cena."
Várias características da nova doença viral permanecem desconhecidas para os cientistas, constata a OMS.
Por isso, as autoridades chinesas continuam investindo em detecção e medidas restritivas.
O presidente do STF afirmou ainda nas duas decisões que os bens e documentos apreendidos deverão ser lacrados e imediatamente acautelados, juntamente com eventuais espelhamentos ou cópia de seu conteúdo, caso tenham sido realizados.
O banco informou que até ontem foram pagos mais de R$ 28 bilhões para cerca de 60 milhões de trabalhadores.
Todos os outros comboios programados pela CP foram realizados, que eram 35 de longo curso, 383 urbanos de Lisboa e 162 urbanos do Porto.
O Irã anunciou neste sábado (11) que seus militares derrubaram sem intenção o Boeing 737-800 ucraniano que caiu na quarta-feira (8) perto de Teerã.
Registro com exposição maior (4 s) para dar uma ideia do farol e do efeito do luar "turbinado" na serra!
Não moramos juntos, mas nos encontramos na igreja.
Sempre sóbrio e bom entendedor do que se descortina por detrás do que as partes alegam.
De acordo com a denúncia do MPPB, ás doações também aconteceu na tentativa de conseguir adesões (angariar) políticas para beneficiar o então vice-prefeito da época.
O Conselho Municipalista se reúne semanalmente para avaliar a situação regional e propor soluções aos múltiplos desafios de saúde, sociais e econômicos, trazidos pela pandemia.
Há duas semanas, o Grupo Maksoud de Hoteis entrou com pedido de recuperação judicial.
A moção de Rodrigues dos Santos, líder da Juventude Popular, obteve 671 votos (46%).
O sexo, propuseram as especialistas, sempre se deu em primeiro lugar na mente.
Ela lhe possibilita ser sócio das maiores empresas do Brasil e do mundo com pouquíssimo dinheiro e deve fazer parte de toda carteira de investimentos lucrativa.
Os sete casos restantes, todos eles “importados”, foram registrados em Xangai (3), Guangzhou (2), Mongólia Interior (1) e Sichuan (1).
Tudo é feito automaticamente, na hora da inscrição.
O Paysandu tentava utilizar os chutes de longa distância, mas o clássico começou a ganhar emoção a partir dos 28 minutos: primeiro com Fredson que cabeceia com perigo e depois foi a vez de Nicolas errar a cabeçada, em cobrança de escanteio.
A moção para destituir o popular presidente peruano ultrapassou os 87 votos necessários no Congresso e alcançou 105 votos a favor, 19 contra e 4 abstenções (entre 130 deputados).
Nas redes sociais, entretanto, o "maior astrólogo do mundo" e sua mensagem de amor permanecem mais vivos do que nunca.
A poltrona de madeira é um dos móveis mais populares do mundo da decoração.
O projeto foi implantado em 2017 no estado de Santa Catarina e, até 2018, recebeu a adesão de 40 municípios.
Diante de barreiras tarifárias por parte dos EUA, os chineses retrucaram com tarifas, mas sempre num tom menor que o dos americanos.
A produção de soja em Mato Grosso do Sul aumentou 42,9% nos últimos cinco anos, alcançando 10 milhões de toneladas em 2020.
O animal consegue subir na cadeira e faz com que a menina, que aparentemente tinha alguma lesão em uma das pernas, saia pulando para evitar um encontro ainda mais próximo com a cobra.
Enquanto isso, há time quase fechando perdendo jogador e técnico argentino por falta de caixa.
Chefes do tráfico não cheiram pó, curandeiros confiam sua própria saúde aos médicos, astrólogos profissionais não planejam suas vidas a partir de mapas astrais.
Firmino representou o clube da margem sul do Tejo entre 2017 e 2019.
A Rússia registrou o recorde diário de 2.558 novos casos de Covid-19 nesta segunda-feira, elevando o total do país a 18.328.
“Na visão internacional, com toda essa mudança governamental que está havendo, realmente mudou e está muito positivo.
Valentim Silva, Marilene Margô, Vera Lúcia Souza Santos e Valdir Duarte são outros nomes importantes ao longo desta história tão marcante, que se tornou patrimônio cultural de Rio Claro.
Além disso, o MP afirma que grande parte dos recursos desviados veio do argumento para a construção de uma nova basílica em Trindade.
A motociclista se jogou da moto, escapando do acidente.
“Depois de alguns testes respiratórios simples no hospital, descartaram a possibilidade de ser o vírus, porém, mesmo tomando os medicamentos levamos cerca de duas semanas para começar a melhorar”, conta Karla.
Em seguida, enxague o cabelo.
Basta ser saudável e não estar usando nenhum medicamento que interfira na qualidade do leite.
A Sociedade Brasileira de Otorrinolaringologia (SBORL) também publicou um documento com orientações para os médicos.
“Foi um carnaval excelente, tanto na capital quanto no interior do estado, que também teve ocupação acima dos 90%.
Em muitos casos, a melhor opção é pagar as parcelas do carnê em 12 vezes”, concluiu Gersinho.
Para o pesquisador Vincent Claveau, do Instituto de Pesquisas em Informática e Sistemas Aleatórios (IRISA, ligado ao respeitado CNRS), a medida é apenas “simbólica”.
Aprender a resistir ao desejo de ter algo, só porque está mais barato, te poupará da “ressaca moral” após receber o produto.
A fixação de tal parâmetro mostra-se necessária devido às novas tecnologias de motores e resultará em uma gasolina com maior desempenho para o veículo.
O Ministério da Saúde nega que sejam 6,68 milhões de testes estocados como divulgado pela imprensa.
O mesmo processo que acontecerá na Capital Paulista ocorre com os demais 13 clubes, que estão em contato direto com suas respectivas Prefeituras para entrega formal do Protocolo de treinos.
Em 1978, Gloria Steinem e Betty Friedan lideraram milhares de mulheres numa marcha em Washington para apoiar a Emenda pela Igualdade de Direitos.
O ministro do Supremo Tribunal Federal Luís Roberto Barroso, relator da ação, afirmou que o estabeleceu que cada país assumiria voluntariamente compromissos para a redução de gases de efeito estufa e do desmatamento.
Depois de apagado o fogo, os Policiais mediram a área que tinha sido queimada com uso de GPS, que perfez 5 hectares.
Existem ainda 23.131casos em investigação e outros 9.763 foram descartados.
O resultado da primeira chamada de aprovados acontece no dia 21 de julho.
O resultado desta quarta-feira dá a vantagem do empate na próxima quarta-feira, no Maracanã.
De acordo com Taiana Cerqueira Oliveira, sobrinha da vítima, ninguém da família conhecia o autor do crime.
Cada um que faça sua própria segurança!
Além do cuidado com os motoristas e demais funcionários, as precauções foram intensificadas porque no andar superior funcionam o Centro de Oncologia e Hemoterapia Luiz Rodrigues Neves, o Hospital de Olhos Dr.
Quem trabalha com marketing digital é familiarizado com o conceito "teste AB" - estratégia para definir, rapidamente, qual opção de layout ou condição de oferta é mais simpática ao cliente.
Devido às fortes ondas, os ocupantes foram projectados.
Na primeira achei que estivesse infartando.
Não é falta de capacidade, mas muitas vezes jogamos sem estar recuperados, nem repousamos as 72 horas necessárias em alguns jogos.
Não fica claro se as funções das duas secretarias — ou somente da Secretaria de Relações Institucionais — serão destinadas à assessoria parlamentar.
Como os representantes do setor produtivo estão avaliando essas medidas de isolamento social adotadas pelo governo do Estado e pela Prefeitura de Teresina?
Tento sempre criar um equilíbrio.
O prazo termina no dia 9 de agosto.
Altos tem pela frente duas partidas decisivas em termos de classificação em competições nacionais, de enorme importância técnica e financeira.
"Não sou diferente dos outros, essas situações estão a acontecer em todas as partes do mundo, com todos os profissionais, de todas as áreas, mas mais concretamente do futebol está a ser discutido e portanto vai ser discutido", disse.
Mostram também "a necessidade de monitorizar a evolução da seroprevalência destes anticorpos na população, de acordo com a evolução da epidemia em Portugal", afirma Ana Paula Rodrigues citada no comunicado.
O líquido pode ser reciclado no ecossistema despejando-o em um jardim ou na natureza, enquanto as cinzas ósseas são coletadas e colocadas em uma Urna.
Conforme o boletim de ocorrência, a idosa tinha sangramento no braço esquerdo e tinha vários ferimentos nas costas.
Na Santa Casa de Rondonópolis, o boletim aponta que uma pessoa com suspeita de Covid-19 está internada na Unidade de Terapia Intensiva (UTI).
Na sequência, Nunes teria seguido exatamente a ordem de assuntos que Paulo Vieira antecipara às empreiteiras, ‘com o que todos se convenceram de que ele, de fato, era um emissário, e assim passaram a realizar os pagamentos por ele solicitados’.
Para a Acreditar, o seu nome "está a ser usado abusivamente" e as suas tentativas junto da organização da tourada para que retirasse o seu nome do cartaz foram sempre rejeitadas.
No total, o investimento do Governo do Estado é de R$1.
Em alguns casos, foram determinadas evacuações de comunidades pela Justiça ou pela ANM.
Segundo as investigações, Juvenal, Carlão e Marcelo, formalizaram informações que indicam tais pessoas como responsáveis pela comercialização de armas e munições naquela cidade, motivo pelo qual foram presos.
No dia em que Portugal atinge o maior número diários de mortes por Covid-19, a diretora geral da Saúde, Graça Freitas, afirma que “as medidas básicas são as melhores que temos neste momento” para travar a doença.
Divulgamos dois em 2019 e vamos lançar mais cinco até início de 2020.
Cintra, porém, será o coordenador do programa de governo e vai disputar uma vaga de vereador na capital.
Segundo ele, o dano não pode ser comparado ao sofrido pela Catedral de Notre-Dame de Paris, devastada por um incêndio em abril de 2019.
“Ainda teremos salários abençoadíssimos”, disse.
Claudinho foi para a cobrança e desperdiçou, chutando rasteiro para fora.
A medida foi questionada na Justiça, por meio da ADI nº 5866, com pedido de declaração de inconstitucionalidade do convênio.
Conheça os protocolos construídos em parceria com o trade, levando em consideração diretrizes internacionais, e contou com a validação da Agência Nacional de Vigilância Sanitária (Anvisa).
"Eu vivia o tempo todo me pressionando para não engordar.
"O argumento 'cai por terra' a partir do momento em que a assistente, concomitantemente e tendo já mandatário constituído, decide ainda avançar com uma queixa-crime contra o arguido, por violência doméstica.
Como tudo no mundo profissional, para ficar à frente, tem de estar atualizado relativamente a conjuntos de habilidades relevantes.
Covid-19: Mancini quer adiar decisões no futebol e fala em "salvar vidas"
O Fabril, ‘herdeiro’ da histórica CUF, acredita poder surpreender o campeão nacional de futebol.
“O resultado reforça o fraco desempenho da atividade industrial no ano, em especial no mercado de trabalho.”
O comitê é coordenado pelo vice-presidente de Produção e Inovação em Saúde da Fiocruz, Marco Krieger, e tem a participação de especialistas da Fiocruz e de instituições como USP, UFRJ e UFG.
O impedimento valerá, inclusive, para fins previdenciários.
“Já temos o Acre livre de aftosa sem vacinação e agora, com a usina, vamos dar acesso às tecnologias da reprodução e biotécnicas para que todos possam acessá-las democraticamente”, informou o secretário.
"Nós estamos muito preocupados com a chegada de Covid-19 no nosso município de Guarantã do Norte", diz o texto.
Como se sente por enfrentar o Bahia?
“O gramado vai estar até melhor do que antes da pandemia.
Para ele, há trabalhos sólidos na região que são solenemente ignorados, sobre os quais ninguém vai falar.
Portanto, é incorreta a comparação utilizando-se como parâmetro a primeira meta uma vez que já foi revista.”
Porém, a partir dos 65 anos é possível perceber um salto de 5,4% para 6,6% que, apesar de parecer pequeno, revela a possibilidade de uma tendência, como explica o cirurgião plástico William Machado.
Se a coisa passar, antes de dar errado, teria tudo para promover um grande estrago nas linhas de defesa social da sociedade brasileira.
A maioria dos pais do público LGBT não aprova.
Sampaoli não quer exatamente um camisa 10, mas tem a intenção de contar com um meio-campista com características ofensivas, como Carlos Sánchez foi usado em boa parte da temporada passada no Santos.
Depois de ensaiar uma alta mais firme no começo do pregão, o Ibovespa mudou a direção e chegou a cair pontualmente nesta tarde.
É um início de temporada, ainda recebemos muitas consultas e seguimos trabalhando para consolidar fevereiro e março, além do mês de abril, quando os uruguaios lotam nossas praias”, diz Mattos.
Ele ficou conhecido mundialmente ao interpetar o médico Doug Ross, no seriado "Plantão Médico" (1994-2000), papel que lhe rendeu indicações ao Emmy e ao Globo de Ouro.
Foram realizados até agora, 4.227 testes.
Por onde andam 7 brasileiros que foram artilheiros no 2º escalão da Europa?
Atualmente, o cantor tem dificuldades para respirar, devido à sequelas da doença.
Assim como isso ainda está sendo avaliado, os cientistas começam a aplicar o novo teste em outros fluidos do corpo.
É um filme de iniciação sexual tardia?
A Superintendência da Zona Franca de Manaus (Suframa) mantém desde setembro alerta a todos os usuários de seus serviços que o acesso ao sistema de arrecadação é feito exclusivamente por meio dos links disponíveis no endereço https://www.
Um senador próximo ao governo afirmou à TV Globo que um entendimento com o Executivo para a possível rejeição do veto está “bem encaminhado”.
Façamos face às alterações climáticas através do compromisso com uma vida mais simples, reduzida ao essencial, em que deixar de ‘ter’ se pode transformar numa forma de ‘ser’ mais e melhor.
A partir daí, este grupo pode dar "match" e trocar mensagens como se fosse um Tinder.
Ele é um fator primordial para aumentar a produção de cortisol (um hormônio responsável por diminuir a defesa do organismo).
E vou aproveitar este tempo, já que não vou viajar, para fazer uma análise técnica para acertar minha virada nas provas", disse.
“O programa segue a regularização fundiária do governo municipal, que cadastrou todas as famílias.
Ela também diz que se sente isolada no trabalho porque não consegue falar com seus colegas.
Os demais 81 exames apontaram negativo para o contágio.
Na última temporada, Warley fez 23 partidas ao todo: 13 pelo Santa Cruz e dez pelo CSA, onde atuou emprestado no segundo semestre de 2019.
O suplente do PSDB explica, ainda, que ajudou nas campanhas de parceiros políticos, candidatos a prefeitos, em 65 municípios goianos, e que, agora, é hora de cuidar daqueles que foram eleitos para que tenham condições de desenvolver o trabalho prometido.
Um ferramenta da Prefeitura que recebe denuncias de não cumprimento das orientações de isolamento chegou a marca de 16.713 registros às 23h59 desta terça-feira, 16.
Por sua vez, o juiz pode ou não marcar uma audiência — neste caso, realizada para ouvir as partes e verificar se não há qualquer vício de vontade.
A primeira partida será realizada no próximo sábado (15/08/2020) entre Imperatriz e Jacuipense.
Como a segurança pública nem sempre consegue cumprir o seu papel, cabe aos condomínios se resguardarem com atitudes de segurança preventiva tanto no serviço de portaria como nas atitudes dos próprios moradores.
Segundo Pujol, no curso das investigações foram apreendidos, pelo menos, 500 animais silvestres e, somente hoje, 200, sendo a maioria aves.
“Não podemos vender as empresas na bacia das almas”, afirmou Salim.
A Alemanha registou 1.284 novos casos diagnosticados com nas últimas 24 horas, o número mais alto dos últimos cinco dias, justificado pelo Instituto Robert Koch (RKI) com um atraso na contagem do último fim de semana.
Neste momento da temporada, o retrospecto corintiano na Neo Química Arena é de oito vitórias, sete empates e cinco derrotas, ou seja, se somarmos o número de empates e derrotas, teremos 12 tropeços em 20 partidas, contra apenas oito triunfos.
Em Espanha continua-se a falar no interesse do Barcelona em Alex Telles para o próximo mercado de transferências.
Everton Ribeiro exalta duelo pela liderança entre Fla e Inter: "Belo jogo"
A Páscoa, celebração da morte e ressurreição de Jesus Cristo, é para os cristãos a mais importante festa litúrgica.
Que tal celebrar os 60 anos de Senna com maratona de vídeos e livros?
The Post – A Guerra Secreta, o filme é um drama sobre o mundo jornalístico nos anos 70, quando o se preparava para entrar na Bolsa de Valores.
A medida, que vale para medicamentos sujeitos a prescrição e de uso contínuo, segue para sanção presidencial.
Reinaldo defende-se ao acusar os donos da JBS de “chefes de facção criminosa” e de estar sendo vítima de “picaretas”.
“Quando a gente faz o que ama, não há dificuldade.
Tudo dependerá, na minha opinião, obviamente, se a pandemia durar mais do que o esperado”, declarou Alex Manente, que citou haver diversos outros projetos nesse sentido na Câmara Federal.
Haverá espaçamento no estacionamento e nas áreas de esperas.
Durante a gestão, se aproximou do chefe do Executivo, indicando até cargos na administração.
Por volta das 19h50, é possível observar por uma das câmeras a chegada da dupla.
O volante Carlos Sánchez, que tem sido o porta-voz do elenco na negociação, afirma ter sido ignorado pelo presidente.
Na noite dessa sexta-feira (17), policiais militares do 4º Batalhão de Polícia Militar prenderam um jovem, de 22 anos, suspeito de realizar roubos na cidade de Pilõezinhos, no brejo paraibano.
Curta a página da Aliança pela Infância no Facebook e acompanhe as novidades sobre a SMB 2020: www.facebook.com/aliancapelainfancia.
O número de casos ativos de covid-19 no concelho de Portalegre subiu hoje para 31, após dois novos testes positivos, disse à agência Lusa fonte do município.
Em rede social, o Metrô afirmou que vai acionar seu plano de contingência para minimizar os transtornos à população, e que lamenta a decisão do sindicato.
Como é possível que as Forças Armadas, que têm orçamento de ordem de grandeza semelhante, possam prescindir de tantos dos seus servidores?
“Temos a determinação do prefeito Emanuel Pinheiro para humanizar cada vez mais a Saúde dos que buscam atendimentos no SUS da Capital.
Esses tempos terríveis precisam de informação bem apurada e do debate crítico oferecidos pelo jornalismo profissional.
O Flamengo tem um surto de no elenco e, por isso, pediu o adiamento do jogo.
Venha a nós o Vosso Reino.
Dia 24 – Não julgue nada nem ninguém.
Segundo a AIS, há relatos de que os terroristas amordaçaram e degolaram as vítimas que trabalhavam nos campos de arroz, a cerca de dez quilómetros de Maiduguri.
“Reunimos nossos top fornecedores para apresentar a proposta da campanha, que oferece ofertas exclusivas e premia mais de 10 mil clientes, ação fundamental neste momento de pandemia.
Espero que o cantor e os compositores gostem também”.
Requisitos – Para participar, o candidato deve estar regularmente matriculado em um curso de graduação de qualquer instituição de ensino superior pública ou privada reconhecida pelo Ministério da Educação (MEC).
Há um velho ditado inglês que diz: "O dinheiro, como o estrume, não faz nenhum bem até que seja espalhado".
Ela dividirá os trabalhos com elenco local durante as transmissões.
A verdade é que se as pesquisas sobre os impactos positivos da reforma tributária na economia estiverem certas, o valor que o Congresso fixar poderá ser facilmente resolvido pelo crescimento do PIB.
Todos os alunos da Unopar tem login e senha, com o que ele acessa, de casa, as suas aulas virtuais, com os trabalhos, com os exercícios de casa, com os portfólios.
Ao contrário, as maiores ameaças à democracia e ao constitucionalismo são resultado de alterações normativas pontuais, aparentemente válidas do ponto de vista formal”, escreveu.
O técnico Cuca optou por escalar três zagueiros diante do Colorado.
Sem hesitar, o Manchester United venceu mais uma na Liga dos Campeões e disparou no Grupo.
A ponte tem cerca de 20 metros e faz a travessia sobre o rio Taquari.
E nesse jogo o meu irmão foi comigo, em uma caminhonete com nossos amigos."
Ele excluiu do texto a proposição do Congresso que agravava a punição para infratores reincidentes ou que deixassem de usar máscara em ambientes fechados.
Quem perdeu o prazo pode entregar a declaração a partir das 8h da manhã de quarta-feira, 1 de julho.
Residia na Vila Vivaldi, em São Bernardo.
Neste ano, a equipe de Fernando Diniz também caiu para o Mirassol, nas quartas de final do Campeonato Paulista.
Ídolo do Botafogo, o imparável Sebastian “Loco” Abreu está em seu 29ª clube profissional da carreira.
Há ainda 950 óbitos em investigação e 339 foram descartados.
Os tecidos vão ajudar no tratamento de queimaduras graves em crianças e adultos, após um acidente com caminhão de gás, nesta quinta-feira (23), que deixou cerca de 50 pessoas feridas em Lima, capital peruana.
Segundo informações da polícia, Floyd era suspeito de fazer compras com notas falsas.
As estatísticas da agência governamental alemã de controle e prevenção de doenças infecciosas registram apenas os chamados "eventos de surto", ou seja, casos onde são documentadas duas ou mais infecções.
Inaugurado no último sábado (13/06/2020) com a presença do secretário estadual da saúde, Fábio Vilas-Boas, o hospital de Campanha de Teixeira de Freitas, no Extremo Sul, já está em funcionamento.
A decisão é do juiz federal substituto João Paulo Abe, da 4ª Vara Federal Criminal da Justiça Federal em Palmas.
No dia da demissão de Moro, o dono de indústria petroquímica e de fintechs chegou a dizer ao jornal O Estado de S. Paulo que o sonho conservador tinha acabado.
Armando Libório, habitante da freguesia foi a voz desta reivindicação, na reunião pública da câmara.
“Gladson Cameli segue apoiando e valorizando seus aliados históricos, com generosos espaços de poder e respeitando suas candidaturas em 2020.
“Há sempre pessoas que vão concordar ou não.
Gratuito: IFPI abre inscrições para Especialização em Ensino de Matemática.
Entre eles o São Paulo, onde nunca atuou como atleta, se identificou, foi vencedor e até hoje segue sendo reverenciado como nenhum outro treinador do clube.
ALEX SOUZA Praça São Vicente, Jardim Brasil –
O Carnaval do Maranhão é promovido pelo Governo do Estado e Prefeitura de São Luis.
O desfile das lembranças do “Correio da Manhã” entre seus velhos jornalistas fica arquivado para futuros almoços.
É forte a pressão sobre ele dentro do Partido Republicano.
Kamala também celebrou o time que participou da campanha democrata, além dos eleitores.
Para começar, quem trabalha com carteira assinada já sabe que está contribuindo para a própria aposentadoria no INSS.
Araxá chegou a 3.040 casos positivos, 5.299 negativos, 2.790 recuperados e 15 que aguardam resultado.
RI - Rio de Janeiro (RJ) 03/06/2020 - Niterói oferece testagem rápida para Covid-19 no sistema drive-thru.
“Não há nenhum estudo conclusivo que aponte para isto.
Pode ser também que ele não imaginasse ser tão espinhosa a discussão sobre o relacionamento com a UE no pós-brexit.
Te amo pra sempre“.
Há brasileiros com filhos despachados para Ciudad Juárez, cidade mexicana próxima de El Paso, no Texas, onde os EUA mantêm um centro de detenção para imigrantes ilegais.
A diretoria do Botafogo finalmente supriu o desejo de contratar o camisa 10 para 2020.
Precisamos dar o exemplo de que, fazendo bem feito, o resultado acontece.
Os encontros com a população acontecem seguindo um calendário estabelecido com aliados e pré-candidatos a vereador.
Pensando nisso, o cantor decidiu fazer a primeira transmissão de um desses casamentos pelo Youtube, dos noivos Monique Maciel e Felipe Laurent.
E essa máscara é para quê?
Mesmo assim, até hoje, sua amargurada esposa tenta acreditar que algo ainda possa mudar.
Moçambique: Bispo de Pemba diz que ataques em Cabo Delgado são «uma tragédia»
Soma-se isso ao desastre que está sendo a política econômica e temos uma combinação perfeita para mais um impeachment.
Nesta sexta (15), Teich avisou Bolsonaro que não poderia mudar o protocolo sem comprovação científica sobre a eficácia da cloroquina no início do tratamento.
Durante coletiva de imprensa na manhã de quinta-feira, 5 de março, foram apresentados pontos como logística de atendimento, informações quanto a protocolos de casos suspeitos, bem como, outros pontos.
Organização Mundial da Saúde (OMS) diz que o dióxido de nitrogênio está cada vez mais associado aos casos de bronquite, asma e infecções respiratórias.
Durante todo o período, relatou ap MP, teve de devolver a maior parte do que recebia.
Por isso, agressões eventuais a juízes não enfraquecem o direito”, ressaltou.
Foi premiado com o título de Ensino Distinto, da Universidade de Minnesota.
Segundo pessoas a par do assunto ouvidas pela nesta segunda-feira (21), a fabricante do iPhone deve começar a produzir um automóvel com bateria de longa duração em 2024.
Para desvendar esse mistério, conversou com o empresário Tuca Noronha, morador de Fernando de Noronha.
Hoje o ministério confirmou o resultado positivo em coletiva de imprensa.
Embora possa ter interferido neste ou naquele voto, não foi essa circunstância política que determinou a escolha do Supremo.
Internamente, valem os materiais refratários, como os tijolos.
Razek foi fundamental na seleção das supermodelos da marca — conhecidas como "Angels" (anjos) e agraciadas com enormes asas de penas na criação dos anúncios masculinos de TV da empresa.
Como sempre, haverá times mais fortes e outros mais fracos.
Em nota, a Receita Federal informou que, “em razão do atual estado de calamidade pública e da necessidade de pagamento do auxílio emergencial, foram alterados os procedimentos internos para regularizar os CPFs que apresentavam pendências eleitorais”.
A estudante Manuella Caputo, de 23 anos, se queixa do monitoramento da sua navegação na internet, o que fica evidente, diz, com os anúncios e mensagens que recebe.
Juntas, energia solar e eólica, foram responsáveis por mais de 66% da capacidade de geração.
De acordo com o SAD, a Terra Indígena mais desmatada em maio foi a TI Kayapó, no Pará.
Tem início na próxima semana a construção da nova rotunda na antiga EN 109, junto à Lusavouga, em Cacia, Aveiro, informou a Câmara local.
Sempre que os contêineres estiverem cheios, o material será levado ao ecoponto central, instalado no Horto Florestal (Viveiro Municipal) e de lá o material será recolhido pela Granol, para transformação em Biodiesel.
Após o recebimento dos insumos, a previsão de produção total de 1.750.000 comprimidos", explicou a pasta.
Em algumas farmácias, onde tem gente que não tem medo, dizem o seguinte: governador confiscou todos os remédios, os remédios não chegam nem na farmácia, pegam na distribuidora”.
As eleições autárquicas do próximo ano alimentam, no entanto, a necessidade de as estruturas partidárias começarem a preparar as respetivas estratégias.
Para os demais, basta estar matriculado a partir do 7º ano do ensino fundamental, da EJA (Educação de Jovens e Adultos) ou do CEEJA (Centro Estadual de Educação de Jovens e Adultos).
O Relatório de Mercado Focus divulgado nesta segunda-feira, 29, pelo Banco Central, mostra que a mediana para o IPCA neste ano foi de alta de 1,61% para 1,63%.
No ano até setembro, a produção de calçados no País registra queda de 30%.
De acordo com a veterinária, o tratamento nos casos mais avançados é cirúrgico, realizando-se a castração do animal e ablação testicular.
O benefício foi concedido após parecer favorável da Procuradoria Geral do Estado (PGE).
Meu pedido de desculpas está neste vídeo a todos com muito respeito", finalizou a cantora.
Diante da situação, a vítima chamou a polícia que recolheu os objetos furtados e fez buscas para encontrar o suspeito, sem êxito.
A urgência é maior porque, em dezembro, termina o alívio financeiro de R$ 125 bilhões dado pela União a Estados e municípios durante a pandemia do coronavírus.
Desde a última quinta-feira (26), todas as unidades de atendimento dos Correios do Maranhão passarão a funcionar em horário reduzido.
Das novas iniciativas, foi formado na última terça-feira, dia 14, um consórcio para garantir uma operação de aquisição de 4.800 respiradores por parte do Ministério da Saúde, conforme a Febraban.
Na mesma imagem estava o namorado da apresentadora, Gustavo Bonini Guedes, que é também advogado da então candidata do PSL.
É, convenhamos, uma conclusão brilhante.
O Papa convidava a não cair no perigo de se deter «sobre ver o que decidiram nesta matéria disciplinar; o que decidiram noutra; que partido ganhou, qual perdeu».
“No Amapá, por exemplo, os parlamentares se uniram e destinaram uma emenda de bancada para a construção do Hospital Universitário, que, inclusive, será inaugurado muito em breve.
“Um pequeno vírus continua a causar feridas profundas e desmascara as nossas vulnerabilidades físicas, sociais e espirituais.
No Brasil, o presidente Jair Bolsonaro já disse várias vezes que quer a reabertura das fronteiras.
O órgão também recebeu 16 trotes, as equipes de fiscalização se mobilizaram para atender o chamado, mas ao chegar nos locais não foi constatado nenhuma irregularidade.
É, gosto de brincar de atuar, sei que tenho jeito, então me sinto segura fazendo.
Mas, segundo Aslam, o mercado "já antecipou a queda das importações chinesas".
No início deste mês, o cliente de um mercado no Centro do Rio informou ter levado um tapa no rosto de um segurança que o acusou de tentar furtar uma carne.
A publicação online dos quatro Evangelhos e dos Salmos inclui as notas e opções de tradução dos investigadores, convidando os leitores a deixar a sua opinião sobre e contribuindo para a melhorar.
As agências ficarão fechadas nos dias 24 e 25/02, retornando as suas atividades no dia 26/02, das 13h às 17h.
Outra notícia quentinha é que meus poemas vão inspirar uma linda coleção de quadros decorativos que estará disponível em breve.
Aqui não há magia.
"O pessoal dos restaurantes do aeroporto nos ajuda, pessoas que nem nos conhecem nos doam comida, leite e fraldas para as crianças.
A CDHU informou que contratou o consórcio Nor Brasil TPD para fazer a demolição de duas caixas-d’água desativadas de um condomínio da companhia.
“São 100 anos de paixão e história junto ao Galo, uma história muito bonita!”
Outros R$ 3 bilhões irão para os municípios, em proporção determinada pelo número de habitantes.
E os dois, juntos, chegam aos tais 17,9%.
Na sua Carta aos Hebreus, o apóstolo Paulo rememora que Deus corrige seus filhos amados, para torná-los participantes da sua santidade.
“Fizemos contato com a mãe do rapaz identificado como A.R., de 37 anos, que sumiu de casa em meados do ano passado, saiu para trabalhar e não voltou mais.
No ano passado, o Inpe recebeu cerca de R$ 118 milhões para todas as áreas.
Elas se tornaram mulheres maravilhosas, pessoas honestas, trabalhadoras, éticas, inteligentes(…) Elas me protegem.
Os hospitais não dão mais conta de tantas internações e tantos doentes.
Os demais clientes externos, entretanto, ainda estão impedidos de acessar as unidades judiciárias, sendo permitidos apenas quando forem testemunhas em processos cuja audiência ocorra presencialmente.
A iniciativa pioneira na divulgação paralela de dados é do Brasil.
Procurado pela reportagem, o comitê RSMT não se manifestou sobre os demais municípios atendidos.
As regras do Isolamento Seletivo, definidas em conjunto com o Comitê de Enfrentamento do Coronavírus, levaram em conta análises da pandemia em São José, no Brasil e no mundo.
Sua estrutura permanecerá mesmo após a crise atual, retomando, aliás, a experiência exitosa dos “Colegiados das Administrações Municipais” (CAMs), estabelecidos no passado pelo Governo Montoro.
Isso porque, pela Constituição, uma nova lei não pode prejudicar um direito já adquirido, ou seja, o direito que o ex-ministro da Justiça tem hoje de concorrer em eleições.
"Ao utilizar a mesma arquitetura, ainda atual, do SUV compacto Kicks, o Versa avançou em estilo e conforto nas.
Conforme informou o Estadão no último sábado, 12, o inquérito dos atos antidemocráticos foi deixado de lado pela Procuradoria-Geral da República (PGR).
[truncated: 796,199 more chars]
