# Supplementary material for: Probing language identity encoded in pre-trained multilingual models: a typological view
Source: PeerJ Comput Sci. 2022 Mar 15;8:e899. doi: 10.7717/peerj-cs.899 (PMC9044357; doi:10.7717/peerj-cs.899)
Supplement: Supplemental Information 1 [file peerj-cs-08-899-s001.zip › Raw data or code files/multilingual sentences/Romanian.txt]

Oficialii din Iran au anunțat că ţara se confruntă cu al treilea val al pandemiei de coronavirus.
Fostul rege spaniol Juan Carlos se află la Abu Dhabi, dezvăluie.
Proiectele mele urmăresc, pe de o parte, aceste categorii mai puțin avantajate, iar pe de altă parte, susținerea marilor proiecte de care județul Bacău și Regiunea Nord-Est, în general, are nevoie.
Tribut emoționant adus victimelor și supraviețuitorilor din Colectiv.
Președintele Klaus Iohannis a declarat astăzi că în România, campania de vaccinare anti-Covid este bine pregătită și că prima șarjă care va ajunge în.
În primul și primul rând, noi trebuie să îi spunem elevului că riscă să i se scadă nota la purtare.
Două spitale din Iaşi au fost incluse pe lista celor care vor organiza programe de rezidenţiat în acest an.
Văd o finală cu Svitolina, veche rivală din turneele trecute pe zgură.
Iar ideea lui Hegel, după care și ideile îmbracă haina intuițiilor, a practicat-o.
Deși nu-și dorea alegeri anticipate, șeful statului pronunța public data potențialului scrutin.
Jurnalistul a scos la iveală metode mai puțin obișnuite de a face față plictiselii și tentației de a ieși din casă în această perioadă de carantină totală.
Alteori dezastrul din facturile de apă rece se datorează chiar vecinilor.
Partidul de hoti de la PSD care si-a modernizat metodele de a fura de la stat si de a da legi doar in favoarea hotilor si talharilor?
Potrivit ziarului citat, UEFA ia în calcul decalarea EURO 2020 în luna decembrie, ceea ce ar permite ca meciurile din campionatele de pe continent şi din cupele europene, suspendate în această perioadă, să se joace în cursul verii.
Formația din capitala Spaniei și-a majorat avantajul în minutul 39, după o reușită semnată de Isco.
Manageri de spitale va rog nu mai angajati culegatori de varza.
Din 1995 și până în 2020 a publicat aproape 50 de cărți – încă 5 așteaptă în prezent lumina tiparului.
Ne dorim să ne ajute în ceea ce ne propunem în acest sezon”, l-a caracterizat antrenorul principal Laszlo Balint.
Măsura organizării activității școlare online este luată din două motive: siguranța copiilor și faptul că foarte mulți copii, chiar și dacă contractează virusul sunt asimptomatici.
Secretarul LPF, Justin Ştefan, nu are încă răspunsuri legat de noua situaţie apărută.
Nu ne mai pregatim de alegeri anticipate?
Ce spunea Joe Biden despre România!
Inlocuieste aceste griji cu rugaciuni si afirmatii pozitive.
Potrivit sursei citate, trotuarul rulant a fost dat uitarii, la doar un an de la inaugurare.
Viceprimarii urmează să fie aleşi la prima ;edinţă ordinară.
Alexandru Rafila, reprezentantul României la OMS, a trans un semnal de alarmă legat de vaccinul anti-COVID, pe care toată lumea îl așteaptă.
Altfel, nu demonstrează decât că este un partid ipocrit, demagog, care face scut în jurul penalilor”, a conchis deputatul Palăr.
Președintele, despre posibilitatea redeschiderii școlilor: ”Am solicitat o analiză aprofundată”
Astfel, clasele primare au fost mutate într-un alt corp de clădire destinat învățământului, cu condiții decente și autorizație sanitară functionare”.
În total sunt 86 de paturi în clinică, iar la redeschidere vor putea fi internate maximum 40-45 de paciente în maternitate”, a spus doctorul Marius Craina, șeful Clinicii Bega.
”Masca este ceea ce va face diferenţa în perioada următoare, pentru că ea vă poate proteja de un eventual virus care circulă în jur.
Felicitari, afara cu incompetenta din invatamantul constantean.
Asta e exemplul tau pt prostii dorm in masini la ora asta!
Sigur, tot el spune acest proces putea fi grăbit dacă apăreau unul, două succese în plus, dar e convins că echipa sa e pe o pantă ascendentă.
În distribuţie, pe lângă Irina Rădulescu apar şi Teodor Corban, Marin Grigore, Dragoş Bucur, Mădălina Ghenea, Lucian Ifrim, Liviu Pintileasa, István Téglás, notează producătorii.
La fața locului s-a deplsat Detașamentul 1 de Pompieri cu trei autospeciale și autoscară.
Ioan - Aurel Pop președintele Academiei Române.
Prima este strategia „blândă”, şoferii care folosesc această strategie nu pied deloc timpul în căutarea unui loc de parcare şi se mulţumesc cu primul loc pe care îl pot găsi.
Cu el a fost mai distractiv pentru ca am mers sa vedem locuri.
Pestii adora romantismul, poezia, plimbarile sub clar de luna si zambetul plin de afectiue si exact de asta vom avea parte.
În mod normal, aceasta este o operație curentă care nu ar trebui să pună probleme pacientului sau medicului, în cazurile necomplicate.
În contextul pandemiei, Organizatorii europeni ai Nopţii Muzeelor au decis reprogramarea ediţiei din acest an pentru 14 noiembrie.
Aceştia au stabilit că omologul lor de la Bacău poate intenta recurs în termen de 15 zile de la comunicarea soluţiei.
La nivelul Spitalului Boli Cronice Siret sunt internați un număr de pacienți diagnosticați cu Covid-19 (6 cu forme ușoare și 6 prezentând forme medii) și persoană suspectă de infecție cu noul coronavirus, fiind libere un număr de locuri în sectorul Covid.
Meteorolgii anunţă că temperatura înregistrată a fost cea mai scăzută de până acum şi este primul semn că urmează toamna.
A obosit să mai spună de ce vrea anticipate, de ce a vrut alegeri de primari în două tururi etc.
Există un cerc de suspecţi în cauza aceasta”, a declarat comisarul şef Cristian Gheorghe.
Tocitu Romică este primul chiriaș care a primit sentința de evacuare din locuința în care stă din 2005.
Acolo am aflat că în momentul în care s-a simţit prezenţa unui echipaj al poliţiei locale, cei care au trecut prin piaţă în calitate de cumpărători, dar şi comercianţii, au făcut un efort să utilizeze masca.
Polițiștii din cadrul Secției Poliție Rurală Satu Mare au depistat în trafic la data de 17 aprilie a.c., un bărbat, de 49 de ani,.
În această situație, este imposibil ca primul meci oficial să se desfășoare pe 6 iunie, așa cum arată în acest moment „țintarul”.
Dacă vom circula spre centrul ţării, următoarele două staţii de reîncărcare ale vehiculelor electrice le vom putea găsi în spaţiile de servicii aflate în zona localităţii Ilia, din judeţul Hunedoara.
Raportul ANCOM privind incidentele semnificative care au afectat securitatea și integritatea rețelelor și serviciilor de comunicații electronice în anul 2019 a fost realizat pe baza informațiilor puse la dispoziție de către furnizori.
Când sunt rulate pe platforma de streaming Disney+, anumite desene ca Dumbo sau Cartea Junglei acum afișează un avertisment despre stereotipuri.
Cât despre izolare, Alex a fost plecat din țară cu avion privat în Croația, acolo unde nu este declarată stare de urgență, și s-a întors cu avion privat, a stat acasă, unde a trebuit să stea, a respectat legea.
Nu ai voie sa te adrese.
Ofertele necompetitive au fost de 75 mil.
Însă, fiind contacţi ai unor persoane pozitive, există riscul ca aceştia să dezvolte infecţia şi să se pozitiveze în câteva zile.
Am înțepenit că un iepure pe mijlocul drumului înainte să fie lovit de o mașină.
Un medic din Botoșani infectat cu Sars CoV2 a murit la Spitalul de Boli Infecțioase din Iași.
Daca e ala, atunci e demn de toata increderea, nu?
FOTO: Filtre de Poliție și peste 500 șoferi testați pentru alcool și droguri, la Alba Iulia.
El s-a căsătorit cu aleasa inimii sale, Corinna Betsch, în 1995.
Raluca Radu, Directorul Departamentului de Jurnalism, este raportor pentru România din 2017.
Iar mulți experți în domeniul sănătății cred că lupta împotriva Covid-19 a făcut exact asta.
Al Treilea se căsători devreme şi femeia îi făcu un monstru mort înainte de a se naşte.
Acum Dragnea e la puscarie ca a angajat 2 femei.
În popor, cel mai de vază compliment care ți se putea face era că ai o judecată atât de bună că ai merita și tu scaunul tău, adică ai merita să conduci pe alții.
Pe coperta revistei franceze de satiră Charlie Hebdo, apărută astăzi, este o caricatură care îl înfățișează pe Erdogan ridicând fusta unei femei și exclamând ”Ooo, iată profetul!”
Am vazut cat de disciplinati sunt chinezii la munca,fata de acesti yankei.
Vom atrage fonduri europene substanțiale pe care le vom investi în beneficiul României.”
Pe urmă începe filmul.
Sumele se vor distribui ulterior pe categorii bugetare în funcție de necesitățile efective.
Orban: „Vor fi incluse în lista motivelor întemeiate”
In randurile urmatoare iti vom dezvalui care sunt piesele cheie care te ajuta sa te bucuri de atmosfera lejera mult visata.
Ce nu ați vrea să se repete în Parlamentul României?
În principiu această activitate am gândit-o pentru copiii mei de la sală, care fac performanță și au nevoie să fie într-un program intensiv în continuare, folosind mijloacele pe care le avem”, a spus Oana despre inițiativa ei.
Dar ce folos, ceaţa scădea!
Cei născuți în zodia Berbec pot fi destul de sarcastici, ironici și foarte acizi în dialogul cu superiorii și cu partenerii de afaceri, dar și cu partenerul de viață.
Sunt curios daca si cei care alearga pe mal o vor face tot cu masca, eventual si cu viziera.
Alexandru Bălan, vloggerul cunoscut pe YouTube sub numele Colo, a fost reținut marți seară de polițiștii de la Secția 9 din Capitală.
La volanul maşinii se afla cetăţeanul roman M.D., în vârstă de 20 de ani, domiciliat pe raza judeţului Satu Mare, iar în autoturism au fost descoperite mai multe colete cu ţigări.
Cei din stânga Prutului trebuie să fie de acord, pentru că de ei depinde ReUnirea.
Potrivit presei internaţionale, Inter îl va lăsa să plece doar pentru 80 de milioane de euro.
Cam asta este nivelul rudimentar de gandire al Avocatului Poporului si CCR, institutii parazitare la bugetul statului si care nu sunt raspunzatoare de nimic, dar in schimb toata lumea este raspunzatoare sa aplice aberatiile lor.
Tot ce trebuie să faci este să nu îi ții în bătaia soarelui sau la o temperatură ridicată.
Lia Olguța Vasilescu a mai declarat, referitor la atitudinea Guvernului PNL față de pensii, că „pentru români nu au bani, dar pentru corporații nu este nicun fel de problemă”.
Banca Comerciala Romana a fost sanctionata contraventional cu amenda de 24.163,50 de lei, echivalentul a 5.000 euro, pentru incalcarea unor dispozitii din Regulamentul General privind Protectia Datelor.
Au început să apară și la noi cererile de angajare.
Guvernul R. Moldova a evitat ieri să excludă din politica bugetar-fiscală „șmecheria” cu țigări, prin care bugetul de stat urmează să fie prejudiciat în anul viitor cu cel puțin 160 de milioane de lei.
”Să investigheze cum a fost posibil ca aceste dosare să fie clasate în mod misterios şi rapid în momentul în care trebuiau transferate la noua Secţie de Investigare a Infracţiunilor din Justiţie.
Nimeni nu purta mască de protecție, după cum o arată videoclipul, nici vorbă de distanțare socială.
Nu va reuși, pentru ca Trump și susținătorii lui vor avea, la final, câștig de cauza.
Primarul general al Capitalei, Gabriela Firea, a anunțat că începe o operațiune de testare în masă pentru locuitorii din București.
Ascendentii se schimba la intervale de doua ore, astfel incat in 24 ore este reprezentat tot zodiacul cu cele 12 semne.
Senatul şi Camera Deputaţilor au fost convocate în sesiune extraordinară comună, joi, pentru prezentarea moţiunii de cenzură iniţiate de PSD împotriva Cabinetului Orban.
Pe pagina personală are 4.934 de prieteni şi 4.400 de urmăritori.
Am primit gustari pe toate cele 4 zboruri, preambalate in pungi de hartie.
Aceste planuri țin de sănătate și afecțiunile cronice la voi sau în familie, de carieră(tensiuni ce țin de locul de muncă sau orientarea în viață/profesional, business) sau de dragoste: căsătorie, relații ce vizează (in)compatibilitatea, amor.
El a obținut 480 de voturi, în timp ce independentul Costel Seciu a adunat 479 de voturi.
Din fericire, deoarece traim în epoca tehnologiei, acum putem cumpăra flori online, dintr-o florărie specializată.
Săliștei, în dreptul Bisericii Adormirea Maicii Domnului din localitatea Stroiești iar în afara părții carosabile parcat regulamentar se afla un alt autoturism, de asemenea era avariat.
Specialiştii spun că acest virus va face înconjurul lumii, deci nu cred că este o ţară în care poţi fi «în siguranţă»“, a concluzionat Gabriela.
Până în prezent, măsura a fost dezbătută de reprezentanţii Guvernului împreună cu patronatele şi sindicatele.
Numărul total al infectărilor cu noul coronavirus a ajuns la 479.634 de cazuri, dintre care 360.934 de pacienți au fost declarați vindecați.
Vom avea în permanență aer proaspăt în interior, fără mirosuri neplăcute, lipsă de oxigen sau senzație de umiditate ridicată.
Nu a existat pericolul extinderii spre locuințe, dar vântul a îngreunat misiunea”, au punctat reprezentanții ISU Ialomița pentru Libertatea.
Spiru Haret, a efectuat viraj la stânga pe aceasta, moment în care a intrat în coliziune cu un autoturism, condus de un bărbat, de 60 de ani, din sens opus.
Potrivit Prefecturii Suceava, în județul Suceava, până la această dată au fost efectuate 12402 teste, județul Suceava având o capacítate de testare peste media națională.
A plecat în cursă în 11 martie, dimineață, pe ruta Slatina-Deva.
“O reţea TEE de trenuri de noapte şi de mare viteză poate fi creată până în 2025.
Iar atunci când corpul suferă, consecinţele se întorc asupra creierului ca într-un cerc închis.
Durata pregătirii va fi de patru luni, în tot acest timp, militarii voluntari beneficiind, printre altele, de gratuită, o indemnizație lunară și una suplimentară, la finalizarea pregătirii, de peste 16.000 de lei.
Lipsa fricii la impins pe Puiu sa plece in Elvetia, sa se faca regizor, sa se intoarca in România, sa se „ia in gura” cu marele Nicolaescu, sa provoace „noul val”.
Deci clar, așa după cum și mulți băgători de seama de la canalele de știri o și afirmă,.
Starea sa este una destul de gravă, dar medicii fac tot posibilul să îl scoată din această situaţie şi să îl vindece.
Din această cauză nu a acceptat în ruptul capului să lucreze cu DJ-ul francez David Guetta (52 de ani), fiindcă e născut în zodia Scorpionului.
Anunțul a fost făcut, în septembrie anul trecut, iar pentru fostul ministru al anului aceasta ar putea fi lovitura anului.
Exemplul cel mai bun este poate cel al Galațiului, oraș mare, unde pe fondul sprijinului local pentru achiziționarea de centrale termice, mai este branșată doar 5,9% din populație.
”Crearea unui focar de infecție este iminent”
Legătuta de suflet n-a mers, repede a venit divorţul, iar Hagi şi-a găsit liniştea şi înţelegerea cu cea de a doua nevastă, Marilena, care i-a dăruit şi cei doi copii reuşiţi, Ianis şi Kira.
In curand ea va deveni si pandemica.
Chiar astăzi, înainte de avea această discuție, m-a sunat o doamnă, spunându-mi că am tratat-o acum un an și ceva și acum are din nou un calcul care îi creează probleme.
Reușești să îți reîncarci bateriile pentru o nouă săptămână.
Oamenii legii au verificat dacă cei aflați pe stradă aveau asupra lor declarații pe proprie răspundere sau adeverințe de la angajator.
În această dimineață o persoană a rămas încarcerată într-o mașină în urma unui accident dintre un autoturism și o autoutilitară pe DM 7, în localitatea Brezoi.
În justiție, indiciile sunt numeroase.
Acum nu mai contează ce maşini tari avem sau ce case, ce haine purtăm, ne-a arătat Dumnezeu că trebuie să ne potolim.
Acest asa zis eveniment nu are nici o legatura cu Aradul.
O să discut și eu cu patronul echipei și o să-l rog să se implice în relația cu galeria.
Școala „Horea”, strada Horea, nr.
În film a fost verișoara lui Kevin, Sondra, și avea 12 ani în momentul filmărilor.
Conform imaginilor difuzate de presa germană, pe vehicul scrie: „Sunteţi ucigaşi de copii şi bătrâni.
Concret, din 27 iunie 2020, telefoanele incompatibile cu RO-ALERT nu vor mai putea fi vândute.
A mâncat, nu a refuzat.
Senatorii USR Mihai Goţiu şi Vlad Alexandrescu îi transmit o scrisoare deschisă premierului Ludovic Orban şi ministrului Culturii, Bogdan Gheorghiu, prin care solicită reluarea procedurilor de includere a Roşiei Montane în patrimoniul mondial UNESCO.
Compania cu acționariat turcesc Inter Doga a reluat procedurile pentru autorizarea unui nou complex, în prelungirea actualului.
Mare ne-ar fi bucuria dacă și ei ar citi acest articol și ar respecta câteva dintre indicațiile de mai jos.
Bărbatul în vârstă de 43 de ani, din comuna Manoleasa, bănuit că și-a ucis concubina la începutul lunii iunie, a fost trimis în judecată de procurorii Parchetului de pe lângă Tribunalul Botoșani.
Dacă propunerea de suspendare din funcţie este aprobată, în cel mult 30 de zile se organizează un referendum pentru demiterea preşedintelui.
În anul 2004, el a pus bazele unei reţele infracţionale, şi, împreună cu mai mulţi indivizi, s-au specializat în clonarea cardurilor bancare şi sustragerea banilor din conturile clienţilor unor bănci din România, Olanda, Italia şi SUA.
Până în momentul de față, 30 de cetățeni români au fost confirmați ca fiind infectați cu COVID-19.
”Referitor la apariţia unor informaţii şi imagini în spaţiul public privind păstrarea şi manipularea sacilor cu buletinele de vot, acestea nu intră în competenţa Biroului Electoral al Circumscripţiei Electorale nr.
Sportivii pe care Alex și Robert îi pregătesc cochetează cu selecționatele mai mici ale „stejarilor”.
”O categorie de companii sunt cele care nu au fost afectate direct de măsuri restrictive, dar au fost afectate de diferite consecințe ale epidemiei de coronavirus.
Cele mai mari creșteri ale cazurilor de COVID-19 în ultimele 24 de ore s-au produs în București (53).
Aproape jumătate dintre decesele în care au fost implicaţi pietoni şi biciclişti au vizat persoane cu vârste peste 65 de ani, acestea având mai puţine şanse de recuperare după o vătămare gravă.
Cu cei peste 100 de milioane de euro puși în joc până în 2023, n-avem motive să pierdem vremea.
Ati votat impotriva Romaniei, iar Ungaria a votat in favoarea noastra, voi ce-ati facut?
Iulia Timoşenko, în vârstă de 59 de ani, care a fost de două ori premier al Ucrainei, a devenit primul politician ucrainean de top care s-a infectat cu noul coronavrius.
În plus, vom coopera cu autorităţile acestor state şi vom aplica instrumentele de cooperare judiciară disponibile în prezent", a spus fosta şefă a DNA în interviul acordat.
De aceea, suntem convinși că te-ai gândit deja la cea mai bună soluție de încălzire a locuinței tale.
Se regândim o strategie.
Până vineri, 8 mai, în două cartiere de pe raza Sucevei se derulează o campanie de tuns și cosit suprafețele verzi aferente asociațiilor de proprietari.
Avem populismul austerității care îmbenzinează lucrătorii din privat împotriva bugetarilor.
Din primele concluzii ale medicilor botoșăneni, din fericire bărbatul suferă de o afecțiune respiratorie diferită de coronavirus, persoana cu care a intrat acesta în contact neavând nicio legătură cu zonele cu suspiciune din Italia.
Totul este un teatru.
Se invoca sacrificiile facute, de parca ar fi sigur 100% ca ele ar fi fost masurile potrivite.
Odată eliberați de emoțiile primului meci în care ne-am chinuit puțin, în celelalte lucrurile au fost mult mai clare.
Nu purtăm mască în spații deschise decât acolo unde acea distanțare fizică de 1,5 m nu este posibilă.
Coronavirusurile sunt organisme fragile, cu o rezistenta redusa in mediu, potrivit Institutului National de Sanatate Publica.
Rodriguez, Hankic, Papa… Sunt șapte rămași în Botoșani și care nu pleacă.
Organizația Mondială a Sănătății spune că nu este momentul să fie declarată pandemie, dar este momentul ca lumea să fie pregătită.
Începând din 2015, ţări europene precum Grecia şi Italia s-au bazat în principal pe intermediari, precum autorităţile guvernamentale din Turcia şi Libia, pentru limitarea migraţiei maritime.
Nu ai cum să lași aceeași materie la online.
PNL ne va scăpa de cozile la spital.
Candidații Pro România pentru Primăria Bacău și Consiliul Județean au fost lansați, joi, în prezența lui Victor Ponta, președintele partidului.
În anul 1989, ansamblurile folclorice „” s-au reînființat și a fost primită în rândurile lor ca interpret.
Scris de Adrian PanduruÎn județul Timiș au apărut, în ultimul timp, tot mai multe cazuri noi de Covid-19.
Patronul brutăriei din Ditrău a discutat cu preotul din localitate despre nemulţumirile unora dintre localnici, iar situaţia este pe cale să se normalizeze, transmite Agerpres, care îl citează pe primarul comunei, Puskás Elemér.
Să stea acolo la oraș că au mai multe posibilități.
De departe, cel mai rău, față de anul 2016, din punct de vedere electoral, în 2020 stă ALDE, partid fondat și condus de fostul premier și ex-președintele Senatului Călin Popescu Tăriceanu.
VIDEO Când lumea îl credea MORT, Kim Jong Un dă PETRECERE: Iahturi de lux la vila sa din.
Un București mîrîit și zgribulit, destul de sărăcăcios prin centru, cu un Guvern lucrînd de zor la o lovitură politică de proporții (bani, contracte, cîrpit legislație electorală pentru norocul PNL etc) nu adună pe nimeni.
Ar vrea să se cațere, să schieze sau măcar să pășească pe crestele munților de acolo.
În total trafic, cea mai mare pondere a fost deţinută de traficul internaţional, respectiv 91,1% la pasageri îmbarcaţi şi 90,8% la pasageri debarcaţi.
"Vom avea epidemia de gripă şi pe cea de coronavirus concomitent", a spus acesta, iar asocierea celor două va pune şi mai multă presiune pe sistemul de sănătate decât primul val de îmbolnăviri.
Doctorul Henri Puget a strans numai putin de 20 de fenomene medicale legate de luna.
"Nu este o gluma"
Problemele cu plățile au început acum vreo 2, sau mai degrabă 3 ani.
Grupul de Comunicare Strategică a anunțat că până astăzi, 3.621 de persoane diagnosticate cu infecție cu COVID-19 au decedat.
El atașează la postarea sa o știre în care se precizează că În PERICOL din cauza coronavirusului – Jocurile Olimpice de la Tokyo ar putea să nu mai aibă SPECTATORI.
Controlul a fost demarat in data de 30 ianuarie 2020 si a durat pana pe data de 10 martie 2020.
Avem asteptari mari de la acest demers, pentru ca am avut bucuria sa avem parteneri constructivi, care au si viziune, dar si spirit de echipa.
Am așteptat cu mare nerăbdare ridicarea mai multor restricții, iar amânarea respectivă revoltă, dezgustă și este chiar jenantă.
Stiu ca e greu sa accepti un adevar.
Săptămânal, ediţia de vineri OBIECTIV COMUN este dedicată vieţii culturale din spaţiul românesc.
În școală a fost un suc, o bomboană, o carte… Apoi am dăruit dragostea, iubirea pentru cei de lângă mine, pentru societate.
Mai vreti, am destule exemple sa puteti face diferenta intre normal si anormal din strainataturi si romania!
Pentru vizitatorii sitului, Serviciul Public Administrare Monumente Istorice, cu suportul tehnic al Colectivului de cercetare din Munţii Orăştiei, a pregătit un pliant cu descrierea principalelor descoperiri realizate în ultimii ani.
Însă copilul Țiriac, așa sărac, atunci a avut o șansă, o rețea socială care l-a scos în față.
Dacă ar accepta dezvoltarea unui asemenea proiect, cu siguranță își va redobândi statutul în liga țărilor cu turism dezvoltat.
Una dintre precizările privind restricțiile de circulație din ordonanțele militare, făcute publice duminică de Grupul de Comunicare Strategică (GCS) se referă la situații concrete, legate de Sărbătorile Pascale și noaptea de Înviere.
Totul a fost posibil pentru că în 2016 mulți dintre români au ales să nu voteze.
Trei persoane au murit.
Desigur, nici invers nu am cea mai firavă dovadă.
Contractul presupune calificarea tinerilor, pe parcursul a trei ani de studii, în domeniile electrician aparate, echipamente electrice și energetice, electromecanic utilaje și instalații industriale.
De asemenea, vă reamintim că puteți vizita virtual clădirea teatrului accesând site-ul nostru oficial, secțiunea Despre.
Răzvan Dumitrescu a prezentat 2 filmulețe postate pe site-ul Organizației Mondiale a Sănătății cu privire la purtarea măștilor de protecție și la gradul de protecție împotriva coronavirusului.
Iar dacă presa și-ar fi făcut treaba poate că cei cu expertiză n-ar mai fi fost înconjurați în prezent de proști.
De asemenea, a fost întocmit un dosar penal pentru conducerea sub influența substanțelor psihoactive, precum și pentru deținere de droguri.
Alimentele donate vor fi scutite de plata TVA.
Proiectul este finanțat prin PNDL”, a spus Flutur.
Consumul de sare are efecte cu atât mai dăunătoare cu cât înaintezi în vârstă.
Poliţiştii au dat amenzi de peste 250.000 lei.
Aceasta înseamnă că orice persoana care a fost insultată poate intenta un proces civil împotriva persoanei care a jignit/calomniat.
Statisticile includ 93 de noi decese, dar și 5.527 de pacienți recuperați (53.530 în total).
El a luat un cuțit de bucătărie și a amenințat-o pe femeie că îi taie gâtul.
Portul măştii de protecţie a devenit obligatoriu încă de vineri, pe o rază de 100 de metri în jurul unităţilor de învăţământ, potrivit unei decizii a Comitetului Judeţean pentru Situaţii de Urgenţă (CJSU) Sălaj, care a intrat în vigoare în 9 octombrie.
Am comandat mobilă, pe SEAP, și a doua zi după învestire am avut mobilier în birou.
Umilință pentru un ministru al Guvernului Orban.
Pentru ca este usor de manipulat!
Luni au fost raportate 375 de cazuri, după ce la raportarea precedentă au fost înregistrate doar 133 de îmbolnăviri.
În debutul starii de alerta, pentru salariile fotbalistilor si angajatilor clubului Politehnic (.
Concurenta de la Erricson sau Nokia nu se arata cu o contraferta net superioare celei de la Huawei, niciuna americana.
Trebuie sa fii responsabil de deciziile pe care le iei”, a declarat Cristi Manolache, pentru Ziarul de Bacău.
Podul Indian, ne duce 20 m pe deasupra valcelului aerian, pana in peretele de vizavi, deasupra unui tavan, aproape pe creasta.
PAS refuză consultările cu Dodon: Cine este Dodon la ziua de azi ca să cheme fracțiunile la consultări?
În ultimele săptămâni populația își exprimă nemulțumirea față de șeful executivului, inculpat pentru corupție anul trecut, fraudă şi abuz de încredere.
Acest fapt a stârnit destule controverse, asta și după ce, înainte cu două zile, mai multe lanțuri de magazine din țară au anunțat faptul că recomandă vârstnicilor orele dimineții, 7.00-8.00, pentru cumpărături.
Astfel, se poate alege un anumit numar de conexiuni dorit, intre 3 si 10 conexiuni sau poate chiar nelimitat, fapt ideal in cazul companiilor cu mai multi angajati.
Comitetul Local pentru Situații de Urgență al municipiului Ploiești a aprobat, vineri, ca fostul Liceu Ludovik Mrazek să fie transformat în Centru pentru îngrijirea și adăpostirea persoanelor fără adăpost.
Mai mult, socialiștii, TOȚI, TREBUIE și să ceară scuze public românilor pentru că în perioada de stare de urgență au promovat scenarii apocaliptice prin care încercau destabilizarea României.
Doliu la Spitalul Judeţean Constanşa: o asistentă medicală de la ATI a încetat din viaţă!
"Coronavirusul bagă lumea în criză economică.
Acum e undeva la -5,2%.
Fă-le utile în continuare și scoate-le din dulap, în special atunci când ai ședințe video cu colegii de muncă.
Știu că la categorii de produse de bază am avut scăderi.
Cum procedăm pentru a prepara rețeta Ciorbă de cocoș cu tăiței de casă și castraveciori acri?
Dacă ajung să te streseze cei apropiați, dacă ești super-obosit și te simți copleșit de viață, se produce o decompensare ușoară, apoi apar atacuri de panică, anxietate, depresie etc. Nu e de glumit.
Cum a evoluat în acest timp simptomatologia bolii?
Un oficial din Ministerul Sănătății a declarat faptul că persoanele convinse de această teorie nu ar trebui să creeze confuzie printre italieni pe parcursul așteptării probelor științifice.
El şi-a adus din greşeală avionul, tot un Aviat Husky, nu pe pista de aterizare, ci pe taxiway, o pistă de rulare.
La fața locului s-a deplasat pentru a începe o anchetă și o echipă a Inspectoratului Teritorial de Muncă Olt.
Şi, în fine, nu e singurul motiv pentru care nu reuşesc să se apropie de clienţi, fiindcă dacă aceştia sună la o oră „nepotrivită”, în afara programului standard al call centerului, atunci doar li se poate bloca cardul pierdut.
Copilul fusese călcat de o mașină în curtea bunicilor săi.
Dincolo sunt Alpii la care se uită prin parbrizul mașinii de serviciu.
Nu le ajungea un vot pentru a înclina balanța în chestiuni legate de cariera judecătorilor.
Ambele formule contin atatea contradictii in termeni incat se autoanuleaza.
Dragos Benea : „Plopii blochează de o lună lucrările la centura Bacăului”
Cert este că, și în acest caz, un colaborator al organelor de ieri și de azi a devenit, cu sprijinul acestora, un politician fruntaș, recte al treielea om în stat și liderul principalului partid din România.
Testatii pozitivi Covid-19 (inclusiv asimptomaticii) sunt indopati cu KALETRA, care este un medicament pentru HIV si care are la reactii adverse foarte frecvente si provoaca â€œInfectii ale cailor respiratorii".
Președintele României, Klaus Iohannis, susține marți o conferință de presă la Palatul Cotroceni.
In Vest cadourile de acest gen de la firme, pe care nu le treci in declaratia de impozit au dus la multe caderi de capete.
Premierul desemnat, Ludovic Orban, a declarat, marți, că pensiile și alocațiile vor fi majorate, iar o posibilă creștere cu doar 14 procente este „o minciună gogonată”, potrivit primului ministru.
Am luat fotografia care a fost așezată pe sicriu și am pus-o în sufragerie și vorbesc cu el.
Atât Kristoff, cât și Sven sunt interpretați de actorul și muzicianul Jonathan Groff, ce a atras atenția publicului cu musicalul Spring Awakening, din 2006.
Ei sunt fondatorii poporului român, din daci și romani ne tragem noi ca și neam.
Multe cuvinte, puține informații, probe deloc.
Britanic de origine filipineză, bărbatul avea 47 de ani.
Întrebat, în continuare, despre acuzațiile la adresa sa, Tudorache a răspuns că „e o țară liberă, pot să facă plângeri”.
“Nu este o boală respiratorie”
Iubitorii de miscare au la dispozitie, chiar in fata complexului, o pista de biciclete si alergare de 7 kilometri, construita de Primaria Giroc.
E omenie pură, inocență și putere deopotrivă.
Au venit dupã noi si ne-au spart geamul la masinã.
Dar ce este inteligenţa artificială?
O angajată a Spitalului Judeţean a fost lovită de mai multe ori şi înjurată.
Incident șocant, pe o stradă din municipiul Câmpulung Moldovenesc.
Meciu va fi transmis în direct pe ProTV.
Cu părere de rău, nu cunoaștem nimic despre viața religioasă a localității pe parcursul a trei secole și jumătate de la întemeierea ei.
În acest context, Comisia Europeană a emis un document privind politicile comunitare prin care avertizează asupra "modificărilor ample şi automate" generate de Brexit.
Au drept de vot cetățenii români care au peste 18 ani, inclusiv cei 634 care împlinesc chiar astăzi această vârstă.
La subsol este ceva interesant de semnalat: sunt grinzi metalice îmbinate cu nituri, ca la Podul de la Cernavodă, făcute de Saligny.
Filmările producției, cu un buget de 200 de milioane dolari, va începe în Anglia în luna martie.
Fiecare soț vrea să câștige procesul (și custodia fiului lor), dar fără să-l calce în picioare pe celălalt.
Rezultă că - statistic vorbind - dacă s-ar fi construit cu viteza melcului, cei 416 kilometri ai Autostrăzii Transilvania ar fi fost gata în mai puțin de 7 ani de la demararea lucrărilor, respectiv în vara anului 2011.
Moldovenii l-au avut infectat chiar pe medicul echipei.
Aici intră în discuție și specialitatea pe care o predai și legătura acesteia cu examenele naționale.
Acum avem un drum de bicicleta pe care nu circula nimeni, si oricum pe Republicii nici nu e voe.
Asa se explica cum a scazut ecartul de 10% dintre Nicusor Dan si ea la "numai" 5%.
Steiner şi-a dat seama de timpuriu că avea altă stofă decît semenii.
Primele negocieri s-au purtat cu Manu Pantea, fotbalist împrumutat de Lipova la Glogovăț, în Liga 4-a, dar când s-a invit pista Alex Manea „oficialii” Progresului au făcut tot posibilul să își asigure serviciile fostului căpitan al UTA-ei.
Dezbaterile dintre Mitropolia Moldovei şi Bucovinei şi Prefectură continuă însă pe subiectul pelerinajului.
Ar fi cazul ca sa le dam peste bot la alegeri,in loc sa votam pnl sa votam usr.
Nu este o surpriză faptul că Ciolacu nu s-a făcut auzit.
Probabil că va trebui să faceți câteva drumuri scurte și să vă planificați o călătorie mai lungă.
Unele ţări au introdus obigativitatea purtării măştilor de protecţie în magazine şi în transportul public.
Este, sau nu, dificil să coordonezi o editură de cărți pentru copii?
“Ca fost medic chirurg, știu câtă nevoie este într-un spital de orice ajutor, mai ales într-o situație de criză.
O datină străveche din Vinerea Mare este cea a scăldatului, care spune că acela care se va scufunda în apă rece de trei ori va fi sănătos pe tot parcursul anului.
Cutremur în Vrancea, al șaselea din 2020.
Greu de înțeles faptul că România a ratat comemorarea a două momente simbolice, legate de istoria sa.
La exact două săptămâni după ce a trecut prin cumpăna vieţii, medicul Radu Malancea s-a întors acasă de la spitalul din Iaşi.
Dacă Parlamentul nu se mobilizează să clarifice legislația, ne vom afla în situația ca în orice stare de urgență să nu poată fi date amenzi pentru nerespectarea regulilor.
Pentru ca practic deciziile și analizele să se facă acolo.
Un bărbat de 35 de ani din localitatea Buceşti, comuna Iveşti, judeţul Galaţi, a murit după ce s-a împuşcat accidental cu un.
Săptămână complicată, cu forță și tărie de caracter pentru zodia Berbec.
Din punct de vedere al activității fizice, aceasta nu trebuie să fie în exces; nu trebuie încurajat, însă, nici sedentarismul.
Cu ce demonstrații îi vor ului pe Delia, Mihai Bendeac și Cheloo telespectatotorii vor afla duminică, de la ora 20.00, la Antena 1, într-o nouă ediție iUmor.
Și poate tocmai de asta, foarte puțini dintre noi au înțeles că admirația nu ajunge pentru un astfel de om, solidaritatea ar trebui să fie răspunsul firesc”, a scris Vasile Dâncu.
Miercuri, 25 martie 2020, dispeceratul Companiei Naţionale de Administrare a Infrastructurii Rutiere anunța că circulația rutieră a fost redeschisă pe DN 65C între Craiova și Bălcești (județul Vâlcea), între km 5+500 și km 40+000.
În ordine urmează Palatul Neuhausz, Palatul Merbl, Palatul Dauerbach, Palatul Hilt și, la capăt, Palatul Széchényi.
În baza acestui cadru, România a solicitat Comisiei Europene zece milioane de doze de vaccin pentru COVID-19 când acesta va fi disponibil.
Românul care face taximetrie în Londra a decis să continue lucrul și pe perioada pandemiei cu coronavirus, dar și-a creat propria metodă de a se proteja în timpul curselor pe care le-a efectuat fără oprire.
La Spitalul Municipal Rădăuți sunt internați pacienți diagnosticați cu Covid- 19 și persoane suspecte de infecție cu noul coronavirus.
Sportul în exces dăunează.
Exprimarea fluentă într-o limbă de circulaţie internaţională este obligatorie.
Iar agenția de rating îi SANCȚIONEAZĂ pe acești populiști cinici din Parlamentul României”, precizează Florin Cîțu într-o postare pe Facebook.
De data aceasta, Sergiu Mârza a vândut o armă unui bărbat care, la rândul lui, a comercializat-o mai departe, unei alte persoane.
O femeie din Horodnic de Sus a murit după ce a traversat.
Pompierii au fost solicitați să intervină la un eveniment rutier pe DJ 592, în localitatea Berini.
Mai ales că Guvernul a adoptat ordonanța privind drepturile zilierilor, adică exact cei care până acum erau tratați ca sclavi în statele din occident.
La intoarcere m-am uitat mai bine de ce nu erau gunoaie depozitate acolo.
În ultimele luni, traficul de pe aerogara clujeană a fost la aproximativ o treime față de anul trecut din cauza pandemiei de coronavirus.
Nu trebuie să amplificăm lucrurile.
Recomandarea din finalul mesajului ei este: ”Protejaţi-vă, staţi sănătoşi şi iubiţi România cu ochii deschişi!”
Țara a înregistrat o creștere vertiginoasă a numărului de noi cazuri zilnice, pentru a atinge niveluri record în iulie, însă numărul a scăzut de atunci.
Scuze gasim la tot pasul, la fel si comentarii dar nu ne obosim sa gasim si solutii.
Am fost omul care ”i-a ținut locul” lui Vlad Tepes în parlamentul României, punând capăt recursului compensatoriu care a scos în strada mii de criminali, tâlhari și violatori.
La testarea cu alcooltestul s-a evidenţiat o alcoolemie de 0,45 mg/l alcool pur în aerul expirat.
Cei mai tari sunt oricum postacii comuniști de serviciu, Jagardan, Micul Usr, Zmigăl și alte trompete plătite să prezinte argumente culese din discursurile propagandistice ale lui Lenin, primii de obicei, că deh, doar de-aia iau căciula aia de arginți.
Faleza din Olimp a rămas la fel de spartă şi neiluminată ca anul trecut.
“Ideea este că înainte aveam o limită în perioada în care puteam fi afară din casă.
Judecătorii reacționează la declarațiile prim-ministrului Ion Chicu, făcute în contextul condamnării Republicii Moldova la CEDO în cazul examinării, de instanțele naționale, a dosarului „S.
Am pornit de la premisa că atât Rapid cât și Mioveni înving Argeșul iar Turris bate Petrolul.
Pee-See-Dee… Nu mai putem gândi că există şi hazard.
Procesul de acordare va fi simplu şi rapid, pe baza aceleiaşi documentaţii solicitate la acordarea creditului, fără alte deplasări sau costuri suplimentare.
Cel mai bun film: "Parasite"
El a fost urmat de Psalm și EpikWhale, jucători americani, care au câștigat 180.000, respectiv 120.000 dolari.
Pentru cei cu bugete mai generoase există pe piaţă oferte exotice tentante, cu sau fără obligaţia testării: Egipt, Dubai, Zanzibar, unele insule caraibiene", spune Luca.
Antibiotice Iași a fost partenerul principal al acestei manifestări științifice încă de la prima ediție a spus dr Cristina Pârlog, directorul medical al Antibiotice SA.
Nici salata nu aduce calorii, chiar dacă se pune puţin ulei de măsline sau vegetal, nu îngraşă.
Peste 3,4 km din sistemul existent de iluminat public din municipiul Sebeș vor fi modernizați și rețeaua se va extinde cu încă 2 km, cu sprijinul fondurilor nerambursabile REGIO gestionate de ADR Centru.
Încearcă, totuși, să găsești un echilibru pentru a nu te neglija.
Asta ar fi o estimare făcută pentru evoluția în următoarele săptămâni”, a declarat Derioiu într-un interviu postat pe site-ul Ministerului Apărării Naționale.
Consiliul de Administrație al Băncii Naționale a României, reunit în cadrul celei de-a cincea ședințe de politică monetară din 2020, a decis reducerea ratei de dobândă de referință.
Nu inseamna a taxa iar si iar,ci a optimiza,a eficientiza munca.
Premierul Boris Johnson a recomandat, luni seară, evitarea contactelor între persoane şi deplasările, în cadrul măsurilor de limitare a transmiterii coronavirusului.
Golurile au fost marcate de Adrian Popa(’32), Darius Olaru (’75) şi Cristian Dumitru (’82).
Exista in viata ta o situatie care nu iti serveste.
Este un subiect care ne-a ocupat atât de mult timp și energie, atât de multe săptămâni, încât suntem cu toții obosiți, plictisiți, sătui.
VulpiÈ›a È™i Viorel, show incendiar pe muzica VlÄƒduÅ£ei LupÄƒu!
Pentru remedierea unei avarii aparuta astazi pe strada Casinului nr.
De ce nu știm care sunt infectati din județ, din ce localități, poate ne-am intilnit cu ei sau am circulat în locuri pe unde au fost și infectării.
Datele din Search Volume Forecast nu acoperă întreaga listă de cuvinte cheie dintr-o industrie, ci doar pe cele mai importante dintre ele.
Anamaria Prodan, dezvăluiri incredibile după scandalul în care este implicat Ciprian Marica: „Am trăit și.
Îmi doresc ca oamenii să ne acorde încrederea și în luna decembrie și PNL să aibă ocazia să demonstreze în următorii 4 ani ce înseamnă să lucrezi pentru oameni și în interesul lor”, a conchis Mihalescul.
Un scenariu de telenovelă este scris pentru Codruța Kovesi.
Și USR a pierdut scor electoral în ultima lună a anului, față de poziționarea din noiembrie.
El a fost internat pe 2 aprilie in Spitalul Judetean de Urgenta Suceava cu simptomatologie respiratorie.
O să vedem”, a declarat Oana Radu, potrivit viva.
La 21 de ani n-ai experiență de viață, deși eu i-am spus ce să facă.
Un calcul simplu arata ca, la un salariu minim de 2.230 lei, se platesc 223 lei / luna, bani care merg la stat in bugetul de asigurari sociale de sanatate.
În ultima zi, 7 pacienți infectați cu SARS-CoV-2 au murit, astfel că numărul total al deceselor a ajuns la 454 de la începutul pandemiei în Timiș.
Potrivit CNN, nu au fost înregistrate victime până la ora 3.00, ora României.
Cred că oamenii ar trebui să capete ceva încredere în computere.
Avem copii mici, e îngrozitor.
Intersecția se va bloca.
Individul care i-a furat identitatea actorului american Robert De Niro a recidivat.
Lider al formaţiei Pragu’ de Sus, Călin Bârcean are un traseu muzical susținut de familie, încă din copilărie.
Distrugerea mediului înconjurător reprezintă practic distrugerea celei mai mari bogății pe care o are omenirea: natura înconjurătoare“, precizează inițiatorii.
FOTO Cum arată noile autobuze hybrid care vor circula in Bucuresti!
Aceasta dupa ce, la termenul fixat ieri, magistratii au hotarat sa amane pronuntarea pentru miercuri.
Azi nu mai poti sa stai acasa, desi e virusul pe strada si peste tot, ca vezi doamne, ai uitat sa-ti iei Cola si cipsuri sau banane.
Sfântul Pantelimon i-a îndemnat totuşi să îndeplinească porunca primită de la împărat, călăii au sărutat trupul sfântului, apoi unul dintre ei a luat sabia şi i-a tăiat capul.
Familia unui vicepreședinte al PSD Timiș, sprijin pentru liderul interlop Lucian Boncu.
Numărul cazurilor de COVID-19 a ajuns la 17.857, în România, potrivit datelor transmise sâmbătă, 23 mai, de Grupul de Comunicare Strategică.
Vineri dimineața, Grupul de Comunicare Strategică a raportat decesul a încă 9 români confirmați cu noul coronavirus.
Atenţie cu cine alegem să stăm la masă!
Acesta a menționat și sectorul privat, în agricultură și horticultură, unde o astfel de măsură ar putea fi benefică, dat fiind faptul că există un mare deficit al forței de muncă.
Primul pas va fi anularea restricţiilor de călătorie în interiorul diferitelor ţări membre ale UE şi abia apoi se va putea relua turismul transfrontalier – mai întâi în ţările învecinate, iar în final la nivelul întregii Europe.
Un alt argument pentru susținerea, în continuare, a acestor reforme sunt cheltuielile reduse pentru agenții economici.
Ei cred că cel care a detonat explozia a vrut să se sinucidă.
Agenţiile de informaţii americane au interceptat ulterior comunicaţii iene confirmând că sistemul SA-15 făcuse să cadă avionul de linie ucrainean, conform New York Times.
Fostul primar candideaza pe lista PSD pentru un loc in Camera Deputatilor.
Doar că presa doarme, nu își aduce aminte de multe, căci memoria este scurtă.
Un bărbat din satul Victoria, comuna Hlipiceni, a fost găsit spânzurat în propria gospodărie la sfârşitul săptămânii trecute.
Într-un fel, povestea aceasta mie personal mi-a amintit de celebra replică pusă de Marin Preda în gura unui țăran dunărean care, la vederea unei girafe într-o grădină zoologică, a clamat bulversanta sentință: „Așa ceva nu se există!”
Oferta este valabilă până pe 23 iunie, iar ediţia gratuită pe care o poţi primi variază în funcţie de cea pe care o deţii deja (dacă ai versiunea GOTY, vei primi gratuit tot versiunea GOTY).
În aceasta este menționat, printre altele, și faptul că în lipsa definirii conţinutului constitutiv şi juridic al faptelor ce constituie contravenţii din prisma prevederilor art.
Domnul Nelu, Nelu Tătaru, este medic la origine.
Acordul în caz al adjectivului.
Deşi Direcţia de Sănătate Publică (DSP) Dolj transmite că nu există, până acum, niciun caz de gripă confirmat în judeţ, purtătorul de.
Pe langa micul dejun gratuit si spatii de cazare confortabile dotate cu tot ce este necesar, ele vin cu atractii suplimentare cum ar fi si piscinele interioare sau chiar in aer liber.
Unii dintre noi nu ne putem începe ziua fără ea.
La naiba”, iar altcineva a răspuns: „Da, acesta este cel mai trist lucru pe care l-am văzut vreodată”.
Acest tip de cancer, triplu negativ, este rar (aproximativ 15 % dintre cancerele de san) și este specific celor cu vârste de pana la 45 de ani.
Sportiva daneză a adăugat: ”Aş vrea să le mulţumesc fanilor, susţinerea pe care o simţim pe teren este incredibilă.
Trei decese care fac ca totalul să ajungă la 151. Toate cele trei cazuri provin însă din focare cunoscute deja.
Există și un vinovat moral, cel care a blocat guvernul lună de lună în Parlament.
Acum moda este barba de arab.
Si ne mai miram de ce traim in mocirla.
Parcul Național Köprülü acoperă peste 35.000 de hectare și se găsește în mijlocul unui adevărat paradis natural dintr-o vale fertilă.
Operațiile estetice și drogurile au distrus-o.
Am fost plăcut surprins când am primit un răspuns în care au confirmat că au primit scrisoarea de la noi, că ne vor ajuta şi vor trimite Braşovului o cantitate de produse care să ne ajute să gestionăm această perioadă.
În anul 1909 se înființaseră primele parcuri naționale din Europa, Suedia fiind prima țară care un astfel de parc. anul 1935, la 26 de ani după înființarea primului parc din Europa, apare primul parc național din România.
In 2018, Bacaul a avut o crestere procentuala de 4,7.
E aproape imposibil să plângi, pentru că esti conștient că gestul îți va îngreuna și mai mult respirația.
Director de la Gospodărirea Apelor Gorj, amendat cu 144.000 lei.
Potrivit specialiștilor, obiectele respective erau folosite, cel mai probabil, pentru tranzacțiile comerciale din vremea respectivă.
Acest tip de tratament este folosit în peste 30 de țări împotriva COVID-19.
Este vorba despre o 48.000 de hectare de culturi de toamnă, dintr-un total de aproximativ 88.000 de hectare.
Departe de a lămuri lucrurile în plan politic, aceste alegeri ne le lasă moştenire un peisaj complicat şi confuz.
Dacă ai un cățel în vârstă, câteva plimbări scurte sunt suficiente pentru a-l ajuta să fie sănătos.
Costul a fost de un miliard de euro (4,8 miliarde lei).
Dar, un loc deosebit de importat în rândul preocupărilor noastre din aceste zile îl ocupă soarta concediilor noastre, a vacanțelor mult așteptate și cel mai probabil deja achitate.
Rog pe dna ministru să urgenteze dosarele de pensionare a lui Dorel de la Distrigaz și Renel.
”Decât vertical, mai bine viceprimar”.
Lunar, prestatorul va recolta probe în vederea realizării analizelor de laborator pentru levigatul intrat în procesul de epurare şi permeatul rezultat.
Alegerile reprezintă singura opţiune democratică validă care să ne permită să avem un nou Legislativ reprezentativ şi legitimat prin votul cetăţenilor.
Expoziţia va fi găzduită de Muzeul Judeţean Satu Mare de pe Bulevardul Vasile Lucaciu, nr.
Pentru cei ce doresc sa isi ia la revedere de la tata, trupul sau va fi depus la Biserica Sfantul Gheorghe Nou, km 0, incepand de joi, 12 noiembrie, orele 13.00.
El avea un comportament agresiv și a refuzat să se legitimeze.
La sfarsitul secolului al XI-lea in Constantinopol se iscase o mare disputa vis-a-vis de care dintre acesti trei sfinti este mai mare.
Mai mult, i-a rugat pe medici să folosească tratamentul cu plasmă, însă această procedură nu este încă avizată.
Având în vedere caloriile, în ce cantitate putem să mâncăm fructe, ca să nu ne îngrăşăm?
Vezi ce tradiții și obiceiuri trebuie să urmezi de Sf.
Cine ne spunea să nu facem o dramă privind plecarea medicilor din România?
Cosmin Bosoancă, candidat PMP la Consiliul Județean Dolj:”Mă voi bate în Consiliul.
Este vorba despre un test pentru antigenele SARS-CoV-2, care va fi lansat în parteneriat cu compania sud-coreeană SD Biosensor Inc.
Lansările de carte sunt însă interzise.
Cele opt ţări „salută toate contribuţiile operaţionale anunţate deja de Danemarca, Franţa, Grecia şi Olanda în sprijinul acestui efort şi aşteaptă cu nerăbdare noi angajamente în zilele următoare”, precizează comunicatul difuzat de minister.
COPIII: Scopul vietii tale implica ajutorarea, invatarea si vindecarea copiilor.
Potrivit lui, volumul exportului de mărfuri din Republica Moldova pe piața UE a crescut de la 33,8 % în anul 2000 până la 64,8% în anul 2020.
A fost de ajuns să li se întindă o mână de ajutor.
Eu am ales să iert, eu am ales să cred, eu am ales să trec mai departe, eu am vrut.
Pe lângă proiectele realizate cu ajutorul fondurilor comunitare, o prioritate pentru autoritățile locale o reprezintă și atragerea investitorilor în parcurile industriale din oraș, unul dintre motoarele economiei orădene.
Dar odata si-odata se va trezi unul din somnul cel de veci si pre multi o sa popeasca.
În România situația de urgență a încetat pe 14 mai.
Mama mea s-a simțit extrem de umilită, a fost înjurată, conducerea spitalului s-a purtat urât cu ea.
Până la pauză, Lautaro Martinez a restabilit egalitatea (’45+2).
Părțile au convenit ca în perioada următoare să definitiveze ultimele aspecte ale Acordului, astfel să poată fi semnat în cel mai scurt timp.
Acolo, el a fost diagnosticat cu traumatism prin cădere cranio-facial, plagă contuză frontal bilateral, sechele AVC și hemipareză membru superior drept.
Selecţionerul Mirel Rădoi a declarat, sâmbătă, că nu i se pare normal ca după trei meciuri la conducerea primei reprezentativ să i se ceară demisia.
Unicul gol al partidei a fost marcat chiar de fostul fundaș al Farului, Denis Ispas, în minutul 51, după o lovitură de cap.
Apoi, trebuie să ținem cont și de opțiunile lui Joe Biden în materie de politica externă.
Am mai vazut si-n alte zile ca tot ai spus despre Faruk asta!
Consultă platformele online care măsoară calitatea aerului și vezi ce proiecte de mediu sunt în lucru sau urmează să fie implementate.
Nu conteazÄƒ cÄƒ nicio lege È™i nici ConstituÈ›ia nu ii conferÄƒ acest drept, toatÄƒ lumea trebuie sÄƒ execute dupÄƒ vrerea lui.
Eşti gata să afli despre ce este vorba?
ÎN propunerea DSP Sibiu se vorbeşte despre carantinarea municipiului Sibiu, a comunei Şelimbăr, lipită practic de municipiul reşedinţă de judeţ, dar şi a oraşelor Tălmaciu şi Cisnădie.
Loteria penaltyurilor a trimis-o pe Dinamo în finala campionatului național.
Suspectul a fost arestat”, a comunicat Poliţia regională.
În plus, murele sunt considerate unul dintre cei mai sănătoși antioxidanți naturali.
Liderii Alianței USR-PLUS, Dan Barna, respectiv Dacian Cioloș, susțin alegerile parlamentare anticipate.
Cea mai mare parte a ţării se află, luni, sub o informare de instabilitate atmosferică, conform Administraţiei Naţionale de Meteorologie (ANM).
"Un lucru important - chimia este la fel peste tot.
Colegul de la IT estima că ar avea nevoie de o lună doar ca să introducă datele în sistem.
Ana, Brașov – (Transfăgărășan) - Curtea de Argeș, etapa finală desfășurându-se pe 13 septembrie, la București.
Pentru plata alocaţiilor, vă reamintesc că noi am avut o gândire de creştere etapizată, pentru a putea face faţă bugetul acestei solicitări de dublare a alocaţiilor.
Buna idee cu ciorile dar incepem cu vulpea si nu ma refer la doi si-un sfert!
Este evident că vom depune o moțiune de cenzură”, a declarat, miercuri, purtătorul de cuvânt al PSD.
Între timp au ajuns GuWernul meu hoț mai mare și cu tupeu mai mult decât orice a dat PSD până acum.
De asemenea, Aeroportul Bacău colaborează în permanență cu autoritățiile din domeniul sănătății publice, pentru implementarea tuturor măsurilor de precauție în ceea ce privește cazurile de pneumonii cu coronavirus.
Chiar nu esti nevoit sa simti stres, furie, frica sau tristete.
Marjă luată în cazul în care Opoziția va dori, așa cum se discuta, ieri, pe holurile Parlamentului, să amâne prima „picare” cu o săptămână.
Ce treabă aveam noi să polemizăm cu epidemiologii?
Un poem emblematic – Ad lectorem – deschide volumul de debut „Inel cu enigmă” (1970), al lui Mihai Ursachi: „Întâia oara vei vedea/ Și vei pleca și vei uita;/ Ci înc-odată dacă vii/ vei auzi și vei trăi;/ a treia oară-ai să rămâi”.
Reprezentanții ISU estimează că incendiul va fi lichidat abia la sfârșitul zilei din cauza cantității mari de lemne arse.
Cum s-a nascut acest business?
Avem noi specialisti ramasi in tara?
Acesta este amplasat într-un spațiu modern, axat pe ideea de operativitate și confort în relația directă cu utilizatorii.
Subliniem faptul ca investitia realizata de Primaria Municipiului Bacau pentru rezerva de apa, se va conecta la conductele existente in camera vanelor de la rezervoarele Barati.
Mihai Mitoșeru și fosta soție, împreună la restaurant.
O cursă specială TAROM a adus 200 mii de măști FFP2 în România.
În plus, în luna decembrie, Banca regională pentru Alimente Oradea s-a extins printr-un punct de lucru în județul Maramureș.
Grosul firmelor mari este al securistilor.
În judeţele Dâmboviţa şi Gorj, pompierii au intervenit cu motopompele, pentru a evacua apa strânsă în cantităţi impresionante.
A fost testată cu două zile înainte și confirmată în ziua internării.
Omul locuia într-un apartament modest.
Suma totală a nenorocirilor care încă nu ni s-au întâmplat, se numește fericire.
Colectarea selectivă începe de acasă!
Paleontologul amator era într-o drumeție împreună cu tatăl său, într-o zonă bogată în fosile din Alberta, Canada, în luna iulie, când a văzut niște oase care ieșeau dintr-o piatră.
Aflat sub influenţa ului, bărbatul aflat la volan a întors maşina brusc şi a fugit când i-a văzut pe oamenii legii în trafic.
Pe 24 noiembrie, Szajer a participat, la Bruxelles, la ceea ce este descris drept o orgie cu homosexuali, cu stupefiante, în pline restricții impuse de autoritățile belgiene.
Măsuri stabilite de conducerea Curții de Apel pentru prevenirea răspândirii infecțiilor cu coronavirus.
Raportăm efectiv la tot ce înseamnă comorbidități.
F.W. fusese cercetat pentru constituirea unui grup infracțional organizat, din care făceau parte Ioan Mărginean, Daniel Capră și Nicolae Marius, persoane de decizie în cele două cluburi de fotbal.
”Văd filme, nu-mi vine să cred câte am ratat în ultimii ani”
Zsolt Torok, președintele Comisiei de Alpinism din cadrul Federației Române de Alpinism, deplânge moartea tinerei alpiniste Dor Geta Popescu, decedată sâmbătă în Retezat, amintindu-și de „fetița care zâmbea pe scenă”.
Tesler a fost o figură fascinantă în lumea calculatoarelor.
Seulul, elev model în lupta contra coronavirusului?
Ai răbdare și speră că iubirea va intra în viața ta în curând.
Tânărul s-ar fi folosit de pretextul unei mase salariale lunare în valoare de patru milioane de dolari în vederea obţinerii acestei sume.
Nu degeaba i se spune Plicusor Ban.
Rona Hartner a mărturisit că își dorește, cu ardoare, un copil.
În această situație se află o infirmieră de la Spitalul Balș și un asistent de la UPU Slatina care a fost transferat deja la Spitalul Colentina.
Și mie mi se pare diferența foarte mare.
Au fost însă trimise de pe numere ascunse, telefoane vechi cu număr preplătit.
Cu cea mai populara conexiune USB din lume, puteti sa conectati simplu oricare dintre dispozitivele USB existente si sa beneficiati de viteze de transfer al datelor de zece ori mai mari decat cu USB 2.0.
Era în proces de a fi creată.
Genul e cam același cu stilul.
Pe raza de competenţă a aceleiaşi secţii de poliţie a fost depistat un alt tânăr de 23 de ani care, deşi avea obligaţia respectării măsurii de izolare la domiciliu, a fost depistat la volanul unui autoturism.
Pentru a largi campul vizual, luati in considerare achizitionarea unui obiectiv cu unghi larg pentru telefonul vostru.
În 2009, individul a fost arestat într-un dosar de tâlhărie urmată de moartea victimei, fiind acuzat la acea vreme că ar fi ucis un profesor ce ajunsese să trăiască în condiţii modeste în zona Dacia.
Pacienții care pot fi tratați și la domiciliu vor fi externați, iar ceilalți vor fi transferați la alte spitale din oraș.
Americanii și europenii par hotărîți să nu colaboreze cu un guvern în care n-au încredere.
Un câine loial, pe nume Xiao Bao (micuţa comoară), şi-a aşteptat proprietarul în holul unui spital din Wuhan, timp de peste trei luni, neștiind că stăpânul său murise din cauza COVID-19.
”Slujbele ne aduc pace şi bucurie prin prezenţa însăşi a lui Hristos în Sfintele Taine şi în slujbele Bisericii în general.
Scaderea numarului total de teste este de 10%, deci testele la cerere au scazut doar cu 6.9% mult mai putin ca cele clinice, exact pe dos de cum ne asigura domnul Raed Arafat.
Respectul cuvenit merge și către suporterii de la Borussia Mönchengladbach care au răspuns pozitiv acestei inițiative”, se arată într-un comunicat al Politehnicii Timişoara.
Hagi, dacă ar fi jucat azi, n-ar fi fost Balonul de Aur niciodată!”
Ziua Soborului Sf.
Romania care devine mai mult o caricatura decat o tara cu istorie straveche, nu are nici o dorinta de a supravietui in veac.
Firmele vor fi obligate să facă proba existenței deșeurilor care fac obiectul unei tranzacții, prin încărcarea în aplicație a două fotografii cu încărcătura de deșeuri și a patru fotografii cu mijlocul de transport.
Dar adevărații lideri și oameni de stat sunt aceia care detectează căile de rezolvare a crizelor fără pierderi grave și trecerea rapidă la starea de bine,calm și perspective pozitive.
Dar repetările motivice duc la o tensiune, ca şi când am fi închişi şi am vrea să evadăm din interiorul nostru.
Iar miniaturile care au o cameră specială sunt atinse de geniu.
Astfel, temperaturile maxime se vor încadra între 0 grade la Miercurea Ciuc și 8 grade la Drobeta Turnu Severin.
Amândoi sunt conștienți și cooperanți, au fost preluați de o altă ambulanță și transportați Spitalul „Grigore Alexandrescu”, acolo unde se îndreptau cu prima ambulanță.
Modul în care vor fi distribuite măștile din punct de vedere legal va fi un amendament la Hotărârea de Guvern privind instituirea stării de alertă.
Președintele Consiliului Județean Suceava, Gheorghe Flutur, a semnat, marți, contractul de execuție a modernizării drumului județean Suceava-Stroiești-Dărmănești cu o asociere condusă de firma Autotehnorom din care mai fac parte încă șase firme.
Primăriile vor plăti amenzi modice, cuprinse între 5.000 și 15.000 de lei, dacă nu vor respecta obligația de a organiza colectarea selectivă a deșeurilor sau nu vor atinge țintele de reciclare a deșeurilor.
In 1989 Securitatea si Armata au tradat si pe Ceausescu si Romania.
Bogat în legume, predominante fiind păstăile de fasole, dar și cu multă carne de porc afumată, nu poate fi decât extrem de gustos și hrănitor acest Borș de fasole păstăi cu afumătură de porc.
Astfel, reușiți azi să fiți în centrul atenției, indiferent de grupul în care vă aflați.
Institutul Naţional de Sănătate Publică, precum şi «Matei Balş» pot face studii epidemiologice în context de pandemie, pentru a putea previziona sau a preveni adevărate efecte negative”, a adăugat el.
Dăncilă ocupa funcția de președinte OFSD după ce a demisionat de la șefia partidului, anul trecut, după alegerile prezidențiale.
Voi cu Iliescu si Nastase al vostru ati distrus totul!
La solicitarea personalului instituțiilor abilitate cu exercitarea controlului respectării interdicției prevăzute la pct.
Vom avea parte de temperaturi ridicate în majoritatea regiunilor țării, dar se va o semnala lapoviță și ninsoare în Transilvania.
La început nu li s-a părut nimic ciudat, pentru că cei doi obișnuiau să mergă foarte des în croazieră, iar de fiecare dată când reveneau acasă se îmbolnăveau.
Ce mai stai pe gânduri?
Anual un număr record de români își doresc o schimbare din punct de vedere profesional, iar principalul motiv este lipsa timpului liber.
S-au păstrat totuşi câteva bune manuscrise, pe baza cărora au fost realizate în timpul Renaşterii primele ediţii filologice de bună calitate.
Şi profesioniştii de vârf ai ţării au spus că este o simplă răceală la început” a amintit Irimie.
Iata pentru LUNI 13 APRILIE 2020 calauzirea pentru fiecare zodie de la Arhanghelul Mihail si ingerii sai.
Bine s-a ajuns la trei decenii după revoluție și la Centenar!
A început numărătoarea inversă până la momentul când Marea Britanie va ieşi oficial din Uniunea Europeană.
Este un fals încă nelămurit prin declaraţiile publice ale ministrului”, se arata în textul moţiunii simple votate în vară de Camera Deputaţilor.
Anthony Martial a redus din diferență ('43), însă formația lui Ole Gunnar Solskjaer nu a mai reușit să înscrie până la final.
O alegere între posibile simptome, ca febra sau o durere de cap, versus riscul infecției cu COVID, „care este unul mult mai serios, o insuficiență respiratorie, în unele cazuri, deces.
Ministerul Sănătății a finalizat Metodologia pentru colectarea, testarea, procesarea, stocarea si distribuția plasmei de la donator vindecat de COVID-19 și utilizarea monitorizată pentru pacienții critici cu COVID-19 din secțiile ATI.
De asemenea, o pondere de 30% POT (8.089 metri patrati) vor constitui spatii verzi, din care 2/3 pe sol natural, iar restul de 30% POT accese, alei si parcari.
Vor fi restrictii de timp si vom incepe cu restrictii de timp, dar care vor putea fi schimbate in functie de rezultatele epidemiologice.
Și pentru ca pâinea dvs.
Ana Bărbosu a câștigat aurul la paralele (13.450 puncte), la bârnă (13.100 puncte), la sărituri (13.700 puncte) și la sol (13.250 puncte).
Căci organizațiile județene sunt nereformate și ele, îmbătrânite și rigide.
Conform Dicționarului Explicativ al Limbii Române, în detrimentul e sinonim cu „în dauna”, fiind folosit pentru a marca o pagubă produsă cuiva.
Maşina la volanul căreia se afla milionarului Ciro Castellano a intrat pe contrasens şi a lovit în plin un alt autoturism care a ricoşat apoi în alte două maşini parcate care au fost puternic avariate.
Accident de circulație, miercuri după-masă, la intersecția drumului ce leagă Timișoara de Șag cu cel ce duce la Peciu Nou.
Din declaraţia de avere reiese că deţine şi un Range Rover Evoque şi un Volvo XC60 cumpărate în leasing.
Guvernul României, societatea civilă și reprezentanții diasporei libaneze au răspuns apelului solicitat iar prin eforturi comune, o cantitate relevantă de echipamente medicale urmează a fi donate către statul libanez.
Exista un „parvenitism lingvistic” – un fenomen tipic imperiilor: când popoarele cucerite le vorbeau mai bine limba cuceritorilor, mai bine decât elita cuceritoare – ardeau etapele.
Și „tricolorul" a irosit o ocazie în minutul 5. Lovitura lui de cap din 6 metri a trecut puțin pe lângă poartă.
Împotriva acestei decizii, Agro 33 a formulat recurs care din vara acestui an se judecă la Curtea de Apel Cluj.
Rectorul UPB, Mihnea Costoiu: „Decizia o vom lua marţi”
Trebuie să o întrebi pe Inna.
Deși Bundesliga s-a înființat în anul 1963, echipe din actualul sezon joacă pe stadioane construite cu mult înainte de fotbalul modern.
El a repetat testul și așteaptă confirmarea finală, însă nu crede că primul este greșit: „Ceilalți trei băieți cu care am fost în pelerinaj sunt pozitivi, și șoferul.
Au obiceiuri culinare si de viata foarte crude, mananca animale vii, schingiuite asiaticii astia.
Nu au drept de vot debilii sau alienații mintal, puși sub interdicție și nici persoanele cărora li s-a interzis exercitarea dreptului de a alege, pe durata stabilită prin hotărâre judecătorească definitivă.
Este evident că liderii lucizi au interesul emiterii unor decizii care să fie nu doar raționale, dar și eficiente, iar pentru etapa implemetării lor să obțină încrederea și susținerea cetățenilor.
Încă de la bun început Frimescu ține să sublinieze că Game World are o rețea doar de săli “premium”.
In lipsa unor intervenții chirurgicale, starea de sănătate a pacienților se deteriorează mai rapid.
Au văzut că de fapt le-au tăiat două treimi (26%) din cât li se cuvenea de drept!
Restul sunt oameni noi pentru Parlamentul României, dar cu o experienţă enormă.
La cuvintele cui își apleacă urechea bravul nostru președinte?
Cu siguranță piața va fi un pol de interes al Fălticeniului”, a încheiat Cătălin Coman.
Bărbatul este pensionar al MAI din 2015, a fost șef la două poliții de sector și apoi director al Direcției Generale de Poliție a Municipiului București, a scris Libertatea.
Fiindcă Ilie și Erico da Silva sunt scoși din circuit, la Mediaș, cu Hermannstadtul, experimentatul fundaș va avea, în premieră, un alt partener în centrul defensivei, unul dintre Melinte sau Albu.
Inspectoratul de Poliție Județean Alba a comunicat amplasarea radarelor pe drumurile din județ, în perioada 18 -20 ianuarie 2020.
Suntem lăsați în voia sorții, în funcție de un IMM Invest și de un grant, pentru a supraviețui”, a spus, pentru Jurnalul, Alin Burcea, proprietarul agenției Paralela 45.
Nationala de rugby a Romaniei intalneste maine, 8 februarie, in cel de-al doilea meci pe care il disputa in sezonul 2020 al Rugby Europe Championship, Portugalia.
Cine a proclamat ca sf Andrei este ocrotitorul?
Deunazi am vazut la televizor un domn care vorbea despre roboti in creier si teleghidaje extraterestre.
Tratamentul cu plasmă, în rândul pacienților critici, infectați.
Anul trecut, Curtea de Apel București a respins definitiv o contestație la executare formulată de acesta față de blocarea conturilor și a veniturilor sale de către Fisc, până când restituie terenurile pe care a construit complexul Băneasa.
Dacă luni seara a plouat cu anunțuri de demisii din Parlament cu o zi înainte de expirarea mandatelor, azi a fost concurs de declarații în ședința Camerei Deputaților sau pe Facebook pe tema renunțării la pensiile speciale.
Starea de sanatate a angajatilor trebuie sa fie monitorizata, iar la SSM Concept totul incepe prin a efecuta un examen medical in momentul angajarii.
Turistii cehi care vor dori sa viziteze Croatia vor fi obligati sa obtina un certificat sanitar care sa ateste ca nu sunt contaminati si vor putea veni in aceasta tara cu avionul sau pe sosea.
Grecii, care nu mai încetau cu asemenea poveşti, deveniseră o obsesie.
Sunt depistate mai multe persoane asimptomatice ori cu simptome uşoare, astfel că este în creştere numărul îmbolnăvirilor, dar nu şi al deceselor.
”Domnul Zuckerberg pare să fie implicat într-un aranjament de susținere reciprocă cu Donald Trump, care îl va ajuta pe acesta să fie reales.
Comisia pentru Situații Excepționale a decis astăzi să prelungească vacanța bugetarilor pentru încă două săptămâni, după ce aceștia au fost nevoiți să revină astăzi la muncă.
A fost transferat în secția ATI în 15 aprilie, fiind intubat și ventilat mecanic.
Fara probe clare nu publici un articol!
Cu procurori, cu voturi, cu servicii, cu televiziuni, cu cuvîntări, cu ignorarea Constituției, cu sprijin extern, cu ignorarea istoriei.
Tragedie în avocatura românească.
Această prevedere statutară nu a fost respectată.
Se continuã, astfel, traditia preotilor si învãtãtorilor, care scriau monografii ale satelor sau editau reviste culturale în mediul sãtesc.
Ea leagă spiritul grupului care a cusut-o de spiritul pictorului favorit al națiunii franceze.
În România persistă o mare problemă pe care nimeni n-o poate rezolva și nimeni nu poate explica de ce nimeni n-o poate rezolva: autostrăzile.
Urmează și alte teste, iar după ce România va ieși din starea de urgență din cauza pandemiei de coronavirus timișorenii vor putea merge cu tramvaiul 2 spre mall.
El a precizat: „Sunt la bugetul de stat, vedem, dacă sunt contestate şi deciziile sunt favorabile cetăţenilor, bineînţeles că va trebui să returnăm aceşti bani”.
Stânca Costeşti - amonte S.H. Drânceni - ca urmare a tranzitării ȋn regim controlat prin Ac Stânca Costeşti a viiturilor formate anterior în amonte de intrarea în ţară (judeţele: Botoşani, Iaşi şi Vaslui).
In cadrul proiectului Oxigen pentru Timisoara, un proiect al solidaritatii, s-a cumparat aparatura pentru a veni in sprijinul pacientilor infectati cu COVID-19 care se afla sub tratament la domiciliu sau au forme severe.
Aici ar fi există o biserică în formă de cruce, dedicată Sfântului Enravota, fiul marelui cneaz Omurtag care este în istoria Bisericii Bulgare primul sfânt canonizat și cel dintâi martir.
SI sa renunte si la aerul de functionari ai culturii (lumea teatrala)…
Conform presei internaționale, avionul a fost forțat să aterizeze după ce o parte din trenul de aterizare al avionului s-a desprins şi ar fi pătruns într-unul dintre motoarele avionului.
Primăria Timișoara, lucrări ilegale în fața monumentului istoric Catedrala Mitropolitană.
În 27 de ani, tot ce se făcea acolo (la IEM, n.r.) a fost verificat și răsverificat.
A mai fost ceva despre Trianon e deja ascuns!
Actorul depinde în mare măsură de structura și provocările scenariului.
Bărbatul a fost găsit mort mort de forțele de ordine care asigură paza clădirii în care sunt cazate persoanele aflate în carantină.
Cu trei ani în urmă, Rusia a instalat în Crimeea sistemul EW „Murmansk-BN”, care poate bruia comunicaţiile radio pe o distanţă cuprinsă între 3.000 și 5.000 de kilometri, iar în cazul unui semnal bun, chiar până la 8.000 km, informează portalul Gazeta.
Peştele care se consumă crud trebuie să fie de o calitate ireproşabilă.
Celebra cântăreață Ruby a reușit să își pună fanii pe jar după ce a anunțat că este însărcinată.
În functie de situatie, aceastã retinere poate fi urmatã sau nu de solicitarea unui mandat de arestare în instantã.
Având în vedere reglementările în vigoare și cu respectarea recomandărilor făcute, intrarea la evenimentul aniversar se va face numai pe bază de invitație.
Fecioara Maria a fost dusă în templul evreiesc din Ierusalim încă de când era copilă, iar acolo a trăit și a slujit ca fecioară până la logodna ei cu Sfântul Iosif.
Al doilea val al infecției cu noul coronavirus sperie autoritățile din statele europene, astfel încât multe dintre acestea se pregătesc de o nouă blocare în case a populației.
După finalizarea segmentului de proiectare, termenul de realizare este de 12 luni.
În minutul 29, de la Manchester United a fost eliminat Martial.
Inspectoratul Școlar de la Bihor a depus plângere penală pe numele profesorului de la liceul sportiv din Oradea care s-a filmat în clasă, purtând o mască de carnaval, îndemnându-i pe elevi să nu respecte regulile.
Dumnezeu să ne aibă în pază și să aibă grijă de România, deoarece cu siguranță odată cu așa zisa relaxare numărul celor care se vor îmbolnăvi va creste considerabil iar autoritățile noastre sunt depășite de această situație.
Doar daca actionam impreuna putem sa ne bucuram de un litoral civilizat si sigur", explica primaria Constanta.
Netflix va lansa filmul "Munich" în 2021.
Cei doi pensionari, care au sărbătorit recent cea de-a 50-a aniversare a nunții lor, se bucură să lucreze împreună.
De fapt, eu mergeam în timpul liber în localul părinții mei, pe vremea când eram cu toții în Italia.
Arsenalul de momire este „clasic”: cu mici cadouri sau pur și simplu cu mâncare oferită unor copii înfometați, victimele sunt atrase cu ușurință.
“O mai bună calitate a vieții cetățenilor, indiferent de locul în care trăiesc, reprezintă principala prioritate a politicii de coeziune a UE.
După riscurile atrase de medici, care se luptă din prima linie cu coronavirusul, a venit rândul veterinarilor să fie îngrijoraţi.
OMV Petrom şi ExxonMobil sunt parteneri egali în proiectul de explorare a zăcământului de mare adâncime Neptun din Marea Neagră, estimat la 42 - 84 de miliarde de metri cubi de gaze.
Caracter puternic, Marthei îi pasă mai mult de reputaţia familiei Andronic, decât de fericirea fiului său şi va lua decizii care ulterior vor schimba destine.
Cursul acreditat Cercul Siguranței – cel mai eficient program de educație.
Cea mai semnificativa scadere s-a inregistrat in Letonia (minus 35 puncte procentuale), Malta (minus 30 puncte procentuale), Bulgaria si Polonia (ambele cu minus 27 puncte procentuale) si Estonia (minus 26 puncte procentuale).
Gestul donării de sânge slefuiește caracterul fiecărei persoane și sădește în noi dăruirea, dragostea și empatia.
Un bărbat din județul Vaslui întors de la muncă din Germania a fost plasat în izolare la domiciliu alături de fosta soţie, de care nu avea însă voie să se apropie, potrivit unor ordine de protecție obținute de femeie.
Deci ce anume stie sa faca, sa execute ordine?
Bandiții lui Dodon folosesc instituțiile statului ca să se războiască între ei.
Ai sansa de reusita 100%….
La general la clasa moto, Emanuel Gyenes ocupă locul 33. La “Original by Motul”, românul este lider.
Polițiștii au descoperit victima la locul cu pricina, iar la 200 de metri mai departe, în orașul Eragny, au încercat să oprească un bărbat care i-a amenințat cu un cuțit, iar polițiștii au tras spre el, ucigându-l.
Nu vă transformaţi conturile de pe reţelele de socializare în surse de informaţii pentru infractori.
Considerat un proiect artistic ajuns la maturitate, Orchestra Română de Tineret îşi continuă călătoria în lumea muzicii de calitate şi a recunoaşterii internaționale, fiind un ansamblu educat în spirit profesionist într-un mediu artistic excepțional.
Horoscop zilnic: Horoscopul zilei de 6 iulie 2020.
Totul s-a întâmplat în comuna Morteni din județul Dâmbovița.
Tentaţia citării a fost, după cum se vede, greu de reprimat, cartea îndreptăţeşte uzitata, dar atât de expresiva, mărturisire a parcurgerii cu sufletul la gură.
După ce bei mai mult de șase căni pe zi, îți crești riscul de boli cardiovasculare, ceea ce șterge orice beneficiu potențial din primele cinci căni.
Daca nu mai sunteti la butoane nu va convine!
”Având în vedere aceste aspecte, polițiștii s-au deplasat, de îndată, pentru a efectua verificări cu privire la aspectele semnalate, ocazie cu care au constatat că acestea nu se confirmă, nefiind în desfășurare vreo petrecere.
Iată experiența personală redată pe de fostul jurnalist Alex Zănoagă.
Noi ne-am pregătit pentru un război fals, am investit în el şi nu am investit mai nimic în cel mai important război care ne aşteaptă: sănătate, educaţie, infrastructură publică, echipament etc.
Angajatul acuzat de la Direcția pentru Protecția Copilului Vaslui – terapeut într-un centru de recuperare, este cercetat disciplinar în urma acuzațiilor făcute de adolescență de 14 ani.
Hainele respectiv purtau siglele unor mărci consacrate și erau destinate vânzării, dar cei doi nu aveau documente de provenință pentru acestea.
Acum, citesc rar literatură, mă pasionează fizica cuantică, teoria haosului și Sfinții Părinți.
Cu chiu cu vai mi le-au dat”, a povestit pacienta.
Pentru care Europa estica nici acuma nu-i pregatita (vezi Polonia).
În premieră, în acest parc se va amenaja şi un complex de fitness cu aparate pentru persoane cu dizabilităţi.
Laboratorul plănuieşte să folosească cutii frigorifice de mărimea unei valize în distribuirea vaccinului atât cu avionul, cât şi cu camionul.
Anul trecut a absolvit și Colegiul de Medicină, iar de un an și jumătate este asistentă medicală la Institutul de Medicină Urgentă (IMU).
Recent, soţia lui Duff McKagan, basistul trupei Guns N' Roses, a dezvăluit că formaţia californiană lucrează la un nou album de studio.
Ministerul a pregătit platforme online.
Seisumul s-a produs la o adâncime de 145 de kilometri.
Deces 407 Femeie, 83 ani din județul Suceava.
“Suntem afectaţi cu toţii, din cauză că nu există turism.
Ancheta se află în desfășurare, se fac încă verificări.
Nici măsurile suplimentare nu au ajutat populaţia să se încadreze cu plata la zi a facturii curente.
Potrivit IPJ Alba, la activitățile desfășurate au participat 238 de polițiști, polițiști locali, jandarmi, lucrători ISU, ITM, DSVSA precum și reprezentanți de la Protecția Consumatorului, Ministerului Sănătății și autorității publice locale.
Ea a prins crucea, dar un tânăr care a ajuns-o din urmă i-a smuls crucea şi a lovit-o, spunând că el a pus primul mâna pe cruce.
La 12 ani m-am înscris la ceva ce era atunci denumit „Highschool Band Studio Sessions”, unde, în funcție de instrumentul la care cântai, erai pus într-o trupă care se întâlnea de 2 ori pe săptămână în care scriam piese proprii și repetam coveruri.
Și în vestul țării, precipitațiile își vor face, până în weekend, simțită prezența, iar temperaturile nu vor depăși 20 de grade Celsius.
Facand astfel, vei fi martorul unor vindecari miraculoase, vei experimenta noi oportunitati si vei atrage relatii minunate.
Ca să ajungă alimentele la destinatar, este nevoie de o întreagă procedură de livrare.
Gaura neagra de la Colterm continua sa se adanceasca, de la un an la altul.
Jumătate din angajații din educație solicită mijloace moderne de predare în.
Inițial am spus că am o vârstă și am fost cu fetița.
Totul pe celebrele deja contracte cu zero ore englezești, foarte cunoscute și de diaspora românească din UK.
Un alt subiect important, de pe agenda evenimentului, a fost legat de promovarea de produse agroalimentare bio la export.
Și toți care veneau în România din Est sau din Vest știau și plecau de aici cu geamantanul plin.
În criza COVID-19, guvernele lumii au trimis bani direct populaţiei< cecuri prin poştă, alocaţii suplimentare pentru copii, venit minim garantat pentru cei mai săraci.
De aici teorema:„Cauzele și efectele nu pot fi descoperite prin rațiune, ci prin experiență”.
Asta în cazul în care nu vor fi din nou contestații care să amâne semnarea contractului și implicit începerea lucrărilor.
Aceasi tendinta pentru Youtube si serviciul de streaming (platfoma virtuala de antrenament), completeaza cotidianul britanic.
Mai mulţi tăşnădeni au publicat joi, 23 iulie 2020, poze şi filmări pe facebook după o ploaie puternică.
Cu ocazia minivacanței de 24 ianuarie Drumul Național 1 (DN 1) s-a aglomerat încă de la primele ore ale dimineții, mașinile circulând bară la bară.
Cam un an și jumătate a făcut asta.
Aceste măsuri sunt valabile în toate clinicile și în laboratoare, în Centrul Oncologic SanadorSpitalul Clinic Sanador, unde înainte de intrări există corturi noi, amenajate special.
Teldrum ar fi amenajat o oază de relaxare.
La Vaslui, USR PLUS a reușit să intre în Consiliul Județean, în Consiliile Locale de la Bârlad și Vaslui, dar și în câteva comune de pe teritoriul județului.
Reamintim că zilele trecute au fost anunțate și primele cazuri de îmbolnăvire cu COVID în rândul unor elevi suceveni.
Credem că aceşti angajaţi trebuie să beneficieze de atenţia noastră, de sprijinul nostru.
În schimb, ar fi urmat să îi protejeze pe șoferii restaurantului, în sensul de a nu constata şi sancţiona eventualele contravenţii pe care aceştia le-ar săvârşi sau pentru a aplica amenzi mai blânde.
El a spus ca oamenii nu trebuie sa fie ingrijorati cu privire la bunurile pe care le cumpara si care vin din zone cu numar mare de cazuri si a amintit ca stranutul nu este simptom al bolii, ci febra si tusea seaca.
Un derbedeu caa tine si o mahalagioaica analfabeta ca sosonaica-fofolooanaca fac de rusine tara asta.
În acelaşi interval, din Spitalul Clinic Municipal „Dr.
Astăzi asistăm la cea de-a treia revoluţie a mărcii noastre iar numele său este Dacia Spring.
Nici Crișan nu a fost mai norocos la o ocazie fixă a echipei sale, pe când Ursu nu a ajuns de puțin la o degajare a lui Iacob înainte de a fi înlocuit.
Nu voi l-ati votat?
În Germania a fost diferit, noi am fost și avertizați rapid și am acționat.
Vor face orele exclusiv onlineUniversitatea Tehnică din Cluj își închide porțile.
Ambulanța a ajuns foarte repede la el, dar din păcate nu s-a mai putut face nimic.
În urmă opririi în trafic s-a constatat că vehiculul era condus de către B. V., iar acesta a recunoscut faptul că nu deținea polița valabilă pentru autoturismul pe care îl conducea.
Regii Tik-Tok-ului din România au fost primiți cu brațele deschise de către fanii din Sighișoara, încântați de prezența celor doi în Cetate.
Data înaintată pentru redeschiderea teraselor este 1 iunie.
Caligula își dorește luna de pe cer, iubește poezia și arta, trezoreria statului i se pare puțin importantă și singurătatea, o stare de fapt.
Adaugă orezul și amestecă pentru 2 minute, urmat de paprika și pudra de usturoi.
La locul intervenției erau deja patru consăteni care erau pregătiți cu o bucată de riglă și cu o frânghie destul de serioasă.
Accesul va fi permis doar candidatul și reprezentanții scolilor de conducători auto.
Doi poliţişti din localitatea Mironeasa au ajuns de urgenţă la spital după ce au fost bătuţi.
Se va acorda o atenție sporită acțiunilor de verificare a respectării legislației în vigoare, în vederea prevenirii răspândirii infecțiilor cu SARS-Cov-2, în cooperare cu alte instituții cu atribuții în domeniu.
Se pare că cei doi întâmpinau probleme de comunicare și aveau des certuri violente.
Ei îşi vor petrece noaptea în arest iar mâine vor fi prezentaţi în faţa judecătorilor din Craiova cu propuneri de arestare preventivă pentru următoarele 30 de zile.
În imagini se poate observa cum unii pasageri ai microbuzului stau în picioare, înghesuiți, încercând să se țină de scaunele de lângă ei sau de bara de sus pentru a-și găsi echilibrul.
Este un simbol al speranţei şi al spiritului pozitiv în pofida a tot", a mai spus Lapo Fatai, care a lucrat gratuit la acest proiect.
A fost primit ca un erou de către colegii din Marina Militară şi fotografiat chiar în momentul în care a deschis carlinga, arătând cu degetele numărul avioanelor japoneze pe care tocmai le doborâse.
Prin desemnarea lui Nicolae Ciucă drept premier se găsește unul și în Europa.
Are nevoie de mine, are nevoie de medicamente!”
La rândul său, premierul Hassan Diab a declarat miercuri o zi de doliu național "pentru victimele exploziei din portul Beirut", potrivit AFP.
Fiul fostului ministru al Sănătății aruncă…
Acesta a vorbit cu multă sinceritate despre ziua în care și-a văzut moartea cu ochii și, totodată, cea în care a decis să facă schimbări importante în viața sa.
Având în vedere dispozițiile art.
Important era să ajungă doamna Monica Macovei ministru a justiţiei?
Donald Trump declară că epidemia cu va dispărea probabil în aprilie din cauza căldurii.
Doar sti ca eu sunt in campanie si trb sa rezolv orice prob.
Cere-mi sa te ajut sa traduci mesajele confuze, ca sa iti fie clar ce pasi ai de urmat.”
Atunci mi s-a părut destul de interesant”, a spus el.
Pentru început, putem verifica nivelul de umiditate din casă folosind un higrometru.
Si daca era o pagina in alb, dar semnata de distinsul Spanu,stiati in mare cam catre cine se indreapta sageata.
Dintre aceștia, 13 persoane din județ au fost depistate pozitiv cu Covid-19 în ultimele 24 de ore.
Și atunci a fost.
Sentinţa capitală putea fi dusă la îndeplinire în trei moduri – spânzurare, zdrobire cu roata sau decapitare – în funcţie de statutul social al făptuitorului şi de gravitatea delictului.
Jucătorii înscriși la simplu nu vor avea voie să joace și la dublu.
În marele incendiu din 8/21 iulie 1842 (de Sfântul Martir Procopie), cu care Cel Preasfânt a pedepsit Lugojul, au fost mistuite de flăcări sute de imobile, între care şi cele două biserici ortodoxe române (vechea biserică „Sf.
S-au înfiinţat aziluri, s-a luat câteva măsuri împotriva cerşetorilor, prin afişe care îndeamnă conducărorii auto să nu le dea bani.
Direcția de Sănătate Publică Gorj derulează o anchetă epidemiologică la unitatea de învățământ respectivă.
Sunt foarte multe informații care se vehiculează pe rețelele de socializare; urmăriți ediția de astăzi a emisiunii și veți afla ce este adevărat și ce este fals în multe din aceste informații.
Românul a fost dus de urgență la un spital din Pietra Ligure.
Eram printre primii pe ţară la numărul de controale”, a insistat Cîrstea.
Familia din municipiul Motru, judeţul Gorj, care a fost implicată, marţi dimineaţă, într-un teribil accident rutier, în urma căruia un tată şi fiica sa şi-au pierdut viaţa, plecase în concediu.
Ce aveti cu omul?
Reprezentanții Ministerului Afacerilor Externe, cer clarificări Ungariei după ce țara vecină a anunțat că închide frontierele pentru străini pentru cel puțin o lună.
Somnul este și el important pentru un sistem imunitar puternic.
Este o activitate care pe mine mă calmează, mă liniștește”, a declarat aceasta.
În afara bărbatului care a murit în Filipine, cetățean chinez și el, nu s-a raportat încă nicio victimă din altă țară decât cea în care a izbucnit epidemia.
Orban a rÄƒmas mut de uimire in faÈ›a "carierei universitare" a acestui politruc care-È™i schimbÄƒ mai des partidele decat cÄƒmÄƒÈ™ile.
Ba mai mult, dacă duci grâu, mănânci pâine din făina rezultată.
Problemele legale pot fi soluționate în afara instanței.
La Palatul Cotroceni, Iohannis a prezentat cum a început să scadă numărul de noi cazuri de COVID-19 în România, după impunerea carantinei în anumite localități.
Victima a fost transportată la o unitate spitalicească în vederea acordării de îngrijiri medicale.
Suntem foarte departe de acest moment.
Este o mare bucurie pentru mine și soțul meu să o vedem la meciuri, este un om deosebit.”, a spus încântată Violeta Călinescu.
Trump a anunțat pe Twitter că au ieșit pozitivi la testarea COVID atât el, cât și Melania.
SGA Suceava a adunat aproape 300 de saci de deșeuri de.
FOTO // „AVIA-INVEST” a făcut sărbătorile mai frumoase pentru șase copii ORFANI și o mamă care își crește de una singură patru fetițe.
Luigi Cavanna, medic primar oncolog din Piacenza, Emilia-Romagna, tratează pacienții la ei acasă.
Play-off Euro 2020: Islanda – România (26 martie, 21.45).
Membrii Comisiei de buget-finanțe din Camera Deputaților au decis, miercuri, cu unanimitate de voturi, impozitarea diferenței între pensia specială și cea realizată pe baza contributivității.
Sau și mai și, în județul Alba de pildă, autonomia locală e chiar mai evidentă.
După recuperarea corpului neînsuflețit, salvatorii au avut misiunea de a pompa toată apa din fântână.
Craiova a ratat din toate pozițiile, în timp ce oaspeții au sperat până la ultimul fluier.
Aici există asistenţă Salvamont, şcoală de schi şi snowboard, centre de închiriere, restaurante şi câteva unităţi de cazare.
Organizațiile participante la sondaj au oferit peste 35.000 de ore de asistență și suport educațional și au dezvoltat 460 de resurse educaționale pentru învățarea la distanță pentru peste 117.000 elevi.
Horoscopul de azi pentru zodia Rac îi atenționează că pot exista tensiuni majore, iar nativii se pot retrage dintr-un astfel de context în care nu se simt apreciați și valorificați.
Despre asta a fost.
Acolo directorul trebuie sa zboare urgent,semnat in Decembrie dezinsectia….
Astfel că ASF a fost nevoită să recunoască veridicitatea propriului raport de control și implicit a Deciziei de sancționare nr.
Este un lucru la care am ţinut de la început.
Pe vizitatori i-au asteptat surprize.
Esti convins de ceea ce afirmi?
”Prin acest program începem etapa a doua, etapa de repornire a economiei”, a declarat Florin Cîțu.
La lansarea programului, ambasadorul UE în Republica Moldova a menţionat că doreşte ca parteneriatele create cu ajutorul banilor europeni să transforme oraşul şi să contribuie la creşterea atractivităţii investiţionale.
În turul următor, Paar şi Wachaczyk vor juca împotriva echipei din Franţa Elixane Lechemia/Jessika Ponchet.
Cine știe ce fufe instruite baga datele eronate in calculator și inversează câștigătorul.
Echipa AFP la faţa locului a constatat că migranţii nu au mai aruncat cu pietre, iar poliţia elenă nu a mai recurs la tunurile cu apă, în timp ce o sursă guvernamentală greacă asigură că situaţia este ‘mult mai calmă’ decât sâmbătă şi duminică.
De asemenea, elevii ar urma să fie obligați să învețe imnul și istoria sa.
Untul era comercializat în Chişinău, la preţul de 12-18 ruble pentru un pud.
Nu cumva era vorba de un pansament la o singurătate care se trăgea din dezamăgiri sentimentale și profesionale?
Așa am realizat că nu putem “minți” pe nimeni făcând schimb de roluri.
Am strâns vreo 17 lucrări care ar putea fi parte dintr-o expoziție.
Au fost organizate 320 de secţii de votare în afara ţării, dar s-a respectat norma general-europeană a preînregistrării (cu minim trei zile înainte).
Nu mai puțin de 11 trenuri vor fi anulate joi din cauza deraierii, în 17 februarie, a unui tren privat de marfă între staţiile Fărcaşele – Drăgăneşti Olt din judeţul Olt.
DSP Iaşi a negat însă iniţial această informaţie, deşi făcuse anchetă.
Până în prezent, la Satu Mare s-au înregistrat 204 (+6) vindecări şi 26 (+1) de decese cauzate de coronavirus.
Nu putem tăcea.
Forța dvs e dată și de capacitatea de a acționa împreună pentru binele comun.
Sperăm ca toți marinarii blocați la nave pe mările și oceanele lumii sau pe ape interioare să se întoarcă sănătoși acasă, iar cei de la uscat să poată ajunge cât mai curând la nave.
Un show mediatic care ar deveni stânjenitor pentru instituția prezidențială.
Poliţiştii efectuează verificări pentru stabilirea cu exactitate a cauzelor şi împrejurărilor producerii acccidentului” – ne-a declarat Claudia Iuga, purtător de cuvânt al IPJ Arad.
Vad ca cei de la USRI sunt mai mult ca perfectul, doar putin vocifereaza, prin citiva primari.
Finanțarea investiției se face astfel: 92,18% din fonduri publice nerambursabile, din care 85% Fondul de Coeziune al Uniunii Europene, 13% bugetul de stat şi 2% bugete locale.
De la 1 ianuarie, salariul minim brut a fost majorat la 2.230 de lei (față de 2.080 de lei, valabil până în 2019).
E şi un transfer de încredere, nu doar de anticorpi” – punctează dr.
Valoarea dividendului brut pe actiune este de 0,48 lei.
Crezi ca putem face comparatie?
Accident rutier cu patru persoane rănite pe raza localității Pătrăuți, duminică seară.
Pe cand era primar la Sibiu nu participa la festivitatile ocazionate.
Dîncu, ironic după ce a fost surprins fără mască într-un spital din Fălticeni: ”Mulțumesc pentru profunda întrebare”
Iranul a interzis toate zborurile către Europa.
Au mai ramas doar putine lucruri care amintesc ca in urma cu aproape doua decenii aici veneau Rapid, Steaua sau Universitatea Craiova.
Un tratament bun, poate face vindcabil coronavirusul la fel de usor ca o gripa banala, e fapt dovedit chiar de pacientul Trump.
DSP Dolj a anuntat, joi, printr-un comunicat de presa, ca este un fpcar activ de coronavrus la Caminul pentru Persoane Varstnice Craiova.
Șeful poliției din Viena a refuzat să ofere detalii suplimentare cu privire la identitatea atacatorului.
Libertatea a scris, la începutul anului, că numărul pensiilor speciale chiar a crescut în 2020.
Ceea ce nu spun este că, de fapt, legea e un mare fâs în esență și chiar și așa șansa să se aplice e foarte mică, pentru că va fi mai mult ca sigur atacată la CCR.
Creşterea eficienţei energetice a sistemului de iluminat public în Oraşul Baia de Arieş va fi implementat prin Administraţia Fondului pentru Mediu.
Anchetatorii spun că suma de 25.000 de euro ar fi fost primită la data de 14 aprilie, ocazie cu care s-a procedat la constatarea infracţiunii flagrante.
Astăzi a fost ziua cu cele mai multe cazuri diagnosticate – 11, după cele 8 confirmate în București.
Nick Mason’s Saucerful Of Secrets - nume preluat de la cel de-al doilea album Pink Floyd (1968) - interpretează piese din perioada de început a formaţiei progressive rock.
Trenul negru cu locomotiva galbenă circula în continuare.
Preşedintele PNL, Ludovic Orban, a declarat, duminică seara, că liberalii vor vota la vedere în favoarea cererilor justiţiei în cazul Rovanei Plumb şi al lui Viorel Ilie, afirmând că păstrarea Rovanei Plumb ca ministru este „un atac la interesul Românie”
Dacă vă întrebaţi cine îi finanteaza vă spun eu: Marinel Burduja, fost securist, bancher şi spagar şef în toate afacerile IT dubioase din ultimii 20 de ani.
Săptămâna normală de muncă este fixată la 40 de ore pe săptămână.
“Ne dorim ca România să rămană o țară în care mediul de afaceri are garanția că se poate construi corect, cu respectarea legilor.
Cum s-au infectat angajaţii şi ce rol aveau în livrarea coletelor?
În plus, determină și numărul de calorii pe care le ingerezi.
Firește, nici de-o autonomie financiară a APL nu poți vorbi, când în primărie ai mai puțin de 100 de oameni care lucrează, iar agenți economici unul-doi.
A fost scandal astăzi în Parlament pe starea de alertă, deși se anunța o zi decisivă pentru starea românilor.
Voiam să văd exact care este situaţia.
Un CSAT complet șchiop, cu miniștrii având bagajele făcute, este chemat în 25 februarie să ia măsurile de urgență deja tardive.
Daca voi aveti cu ce trai in izolare, noi NU.
Locuitorii nu vor mai putea ieși din Gherla dacă nu au o urgență sau la locul de muncă, iar timp ce elevii vor continua să învețe exclusiv online.
Ne dorim însă să continuăm agenda pe care ne-am asumat-o în fața oamenilor, să continuăm proiectele în folosul cetățenilor și al țării”, a menționat președinta Comisiei politică externă și integrare europeană din Parlamentul R. Moldova, Violeta Ivanov.
“Ultima poză făcută împreună.
Primăria Capitalei a lansat vineri platforma onlinehttp://testampentrubucuresti.
Dar la capitolul "Stiri" sunt foarte slabi.
Centrul de sănătate publică al Ministerului Sănătăţii ucrainean a anunţat că în Ucraina numărul cazurilor confirmate de COVID-19 a ajuns miercuri la 1.668.
“A fost greu primele luni, pentru că eram tot timpul închisă în baie, îmi era rău tot timpul.
Air New Zealand a precizat că va lua o decizie finală cu privire la introducerea conceptului ‘Economy Skynest’ abia anul viitor, după ce va evalua performanţele proiectului pe zborurile pe ruta Auckland-New York.
Instinctul adevărului pentru a distinge bine hotarul între adevăr și minciună și pentru a livra cititorului exclusiv adevăr”, se menționează în comunicat.
Si de ce sa moara oameni in Romania cind se pot anula total zborurile de Italia, asa cum au interzis SUA si restul tarilor zborurile de China.
El a mai spus că proiectul, după ce va fi adoptat de Guvern, va merge către Parlament.
Cele mai mici pagube au fost înregistrate la locuința din satul Năvodari, comuna Seaca, unde incendiul a distrus tavanul unei camere de locuit și acoperișul casei pe aproximativ 6 mp.
Acțiunea este în desfășurare, polițiștii de imigrări împreună cu polițiștii din cadrul Sectorului Teritorial al Poliției de Frontieră Timiș continuă cercetările pentru luarea măsurilor legale ce se impun.
La fel ca în prima sesiune, rezultatele elevilor vor fi publicate prin anonimizarea numelui È™i a prenumelui, în conformitate cu prevederile specifice în vigoare (Regulamentul general privind protecÈ›ia datelor – RGPD).
Social- democratul a adaugat ca bunicul sau a fost detinut politic si a mentionat ca el insusi a facut parte din Comisia de control a SRI, fiind impotriva legii sa activeze in serviciile de informatii.
Cauza probabilă fiind un scurt circuit plecat de la un televizor aflat in sufragerie, nu au fost victime, însă militarii au încercat sa salveze o pisica, dar era prea târziu, deoarece aceasta a fost carbonizată.
Astfel, vei aduce sănătate trupului, vei fi sprinten ca un pește în apă și ușor ca o pasăre.
A știut din pântece că fiul ei va ajunge o legendă.
Si urcam, pe rand sau mai multi deodata.
Deci nu făcea parte dintr-o campanie de presă sau ar fi reprezentat o abordare aleatorie, la comanda cuiva, un subiect în afara tematicii ziarului nostru, impus conjunctural.
Pentru asta avem nevoie de conectivitate.
Scris de Otilia ȘandorBihorul se numără printre puținele județe din țară unde există un aparat special, hi-tech, prin care poți slăbi de grăsime/țesut adipos prin “înghețare” specială sau, mai precis, prin alternare foarte cald/foarte rece.
Astfel, bugetul pentru anul 2021 prevede venituri în valoarea de 41,4 miliarde de lei și cheltuieli de 55,3 miliarde de lei.
Scopul său este de a procesa semnalele de la și către telefoanele mobile.
Rezultatul testării cu aparatul alcooltest a indicat o valoare de 0,68 mg/l alcool pur în aerul expirat, motiv pentru care bărbatul a fost condus la spital, unde i-au fost recoltate două probe biologice de sânge în vederea stabilirii alcoolemiei.
Purtarea măştii creează trei probleme: împiedică aerul rece să ajungă în organism, fapt care duce la creşterea temperaturii corporale, mai ales deasupra gâtului, reţine aerul umed, deci oamenii uită să se hidrateze.
Acțiunile din SUA au înregistrat noi scăderi, joi, în timp ce Covid-19 continuă să se răspândească în zeci de.
A fost deschis un dosar penal pentru vatamare din culpa reprezentantii IPJ Timis.
Macar ala a facut si ceva lucruri bune.
Metoda este ilegală pentru că rănește peștii agățându-i de diverse părți ale corpului.
”evazionistii astia din bazar”.
Reiterez ideea ca în orice moment, dacă va fi nevoie, îmi voi pune întreaga experiență în mod necondiționat în slujba comunitații, în măsura în care noile autoritați locale vor dori acest lucru.
Avea permis pentru paraşutism şi scufundări.
Al Treilea colinda tabăra pe tot frontul şi îl acuza în faţa unui comandant pe Mardonios de indecizie, apoi îi explica altuia că grecilor le sosesc mereu întăriri şi că pe zi ce trece armata lor devenea tot mai puternică.
Dar acest om venind pe banda 1 nu sa mai oprit si din pacate la lovit pe bietul om.
Cum toate aceste teorii sunt preponderent răspândite prin rețelele de socializare, acestea au și ele o responsabilitate mare să le inoculeze.
Nu conteaza ce face si ce drege adivin.
George Maior, audiere cu iz de scandal!
Consiliul de Administrație urmează să stabilească cine va conduce interimar instituția pentru următoarele trei luni.
Doar pentru grupul Le Monde (din care face parte ), pierderea veniturilor din vânzările chioșcurilor este estimată la 7 milioane de euro.
Astăzi, în județ se află în carantină 414 de persoane.
Meghan Markle va purta la nunta cu prinţul Harry o rochie.
Un sucevean care a cumpărat, din milă, unui cerșetor o sticlă de.
Acesta are de executat o pedeapsă de 2 ani şi 4 luni închisoare pentru conducere fără permis şi conducere sub influenţa băuturilor alcoolice, fapte comise pe raza judeţului Sălaj.
Tocmai de aceea, concertul a fost organizat pe o scenă Fratelli amplasată în parcul ansamblului Palas din Iași, acolo unde se pune un patinoar”, a spus Cătălin Leahu, unul dintre patronii Fratelli, într-un dialog cu reporterul Libertatea.
Muzeul de Ştiinţele Naturii, gazda simpozionului internaţional „De la simboluri la.
Dacă sunteți victima vreunei infracțiuni sau dacă aţi asistat ori aveţi cunoştinţă despre comiterea vreunei fapte antisociale, apelaţi la cel mai apropiat poliţist ori sunaţi la 112 – Apelul Unic de Urgenţă!
Florin trebuie să-și rezolve problemele și să știe pe ce cale o ia.
În mod evident, noi contăm pe un rezultat foarte bun, care să ne pună în situația unei negocieri serioase, de conținut, pe care să o avem cu PNL, cel mai probabil partener de coaliție și de majoritate parlamentară.
La Remetea Mare, insa, rata de infectare a scazut usor fata de ziua precedenta, ajungand la 12,12 la mia de locuitori.
Timișorenii care aveau treabă la instituției nu aveau locuri de parcare amenajate.
Copilul care mestecă își dezvoltă o anumită dentiție, mandibulă și toate comunică și cu sistemul nervos.
Bărbatul este acuzat și că și-ar fi violat propria fiică de 13 ani, de peste 70 de ori în trei luni.
Joi, 29 octombrie, patru jandarmi suceveni vindecaţi de COVID care au îndeplinit condițiile de admisibilitate au donat plasma convalescentă, necesară bolnavilor cu forme grave.
Antrenorul român al lui Gaziantep face istorie în Turcia.
Un sistem informatic ce a costat zeci de milioane de euro, cârpit și răscârpit.
Anunțul a fost făcut pe Instagram de Familia Regală.
Votul pe Moţiune e un vot pe Proiect politic.
Cercetătorii spun că mai există un set de glande salivare care se află în spatele nasului, în partea superioară a gâtului.
Îi multumesc domnului Miroșeanu că a dat dovadă de rațiune și maturitate politică.
P.S. Episodul acesta poate fi văzut în toată splendoarea la adresa https://observatornews.
Nu mai am cuvinte și nu mai sunt în stare să spun nimic.
Magazinul marocan e lipit de benzinărie, iar în fața lui, pe trotuar, niște bărbați ne întreabă: “Cigarrillos?”, “Tabaco?”
Noi am ținut cont de acestea și Guvernul Orban a luat primele măsuri înanite de să avem un prim caz în România.
Dragi lucrători medicali, nu cred că un șefuleț laș și minciunos, care în loc să vă protejeze – vă expune, iar după asta vă sperie cu persecuţii, concedieri etc., e mai periculos decât un virus care e deja atât de real și atât de alături.
Judecătoria Timișoara a publicat soluția în cazul femeii aflate în misiune care a fost agresată de un bărbat din Hunedoara, în Piața Victoriei din Timișoara.
Decizie radicală a companiei naționale de transport aerian Tarom.
Extindera s-a facut cu autorizatie de constructie.
Tatăl bebeluşului ar fi trebuit să îl ia pe copil şi pe mama lui acasă, astăzi.
O gospodărie din Valea Cireșului a fost cuprinsă de flăcări, luni, după ce proprietarii au lăsat nesupravegheată o lumânare aprinsă, pentru lichidarea incendiului intervenind pompierii militari cu două autospeciale de lucru cu apă și spumă.
O fată de la țară cu o voce mediocră”
Grupul produce biscuiți, produse de ciocolată și ciocolată, napolitane, sticsuri.
Cine s-a dovedit a fi mai ticălos și mai lipsit de rezultate acela este lăsat (uneori, chiar împins) să se cațere cît mai sus.
Dupa aproximativ doua ore, pompierii au reusit sa stinga valvataia.
La urma urmei, chiar ea este o sursă de lumină.
Scris de Raoul JurchelaJucători de viitor la Politehnica Timișoara.
Alte 20 de procente din bugetul municipiului au fost direcționate spre învățământ, de la modernizarea și dotarea școlilor până la asigurarea de burse și transport gratuit pentru elevi și studenți.
IV, că localitatea a fost atestată prima dată în anul 1660, 1923 şi nu în anul 1785, cum se considera anterior.
Postul de televiziune a dezvăluit într-un reportaj că în urma unor inspecții în zona de frontieră s-au descoperit noi afaceri, ” constând în vânzarea unor certificate false turiştilor care vor să treacă frontiera în Grecia.
Sotul meu in timp ce manca, doar vad ca se ridica si scuipa tot si incepe sa vomite pe masa, initial nu intelegeam ce se intampla.
Se cuvine să transmit mulțumiri publice tuturor cadrelor medicale din linia întâi, care și-au dovedit profesionalismul în tratarea și îngrijirea pacienților infectați cu Sars-Cov2”, a precizat Dinu Iancu Sălăjanu.
Aceste prevederi au creat haos pe piața energiei și gazelor.
Mai exact, pe parcursul anului 2019 au ajuns la spital 560 de persoane mușcate de animale, cele mai multe victime fiind făcute de câini, peste 80%.
Bilele pentru stres sunt cu siguranță o opțiune excelentă pentru a-ți menține mâinile ocupate sau de ce nu mingile senzoriale pentru bebeluși.
Mai exact, au votat peste 128.000 de români aflați în strănătate, în timp ce la scrutinul din 2016 au votat în total 106.038 de români.
Orice comentariu despre catastrofa pe care o aduce PNL-ul asupra Romaniei in general si a sistemului medical este de prisos.
Șoferul a fost resuscitat circa 40 de minute la locul accidentului, însă fără succes, aceasta suferind leziuni incompatibile cu viața.
Ceea ce nu am inteles este obsesia presedintelui Iohannis de a gasi vinovati in alte parte decat in datele si statisticile oficiale.
Cristian Tudor Popescu: Fetelor care se masturbează ajung „să li se deformeze centrul sexual de pe scoarță”
Am în ea 20 de tipuri de jucării, cu scheme și descriere, ceea ce nu veți găsi nicăieri în altă parte.
Ne bucurăm de „comunicarea instant”, de faptul că orice informaţie e, practic, „la doi paşi” (la două click-uri) distanţă, dar suntem mai înstrăinaţi de noi înşine şi mai dezbinaţi ca niciodată.
Potrivit rectificarii bugetare, publicate in 19 august in Monitorul Oficial, punctul de pensie se va majora cu 14% de la 1 septembrie, la 1.442 de lei.
Și pentru că veștile bune vin împreună, te mai înștiințăm că se poate replica singur, dacă îl accepți in plămâni.
Imaginile neobişnuite au fost surprinse recent, în Italia.
Si atunci la ce ne mai trebuie mii de aparate de ventilație?
După 15 mai trebuie să fim și mai responsabili.
Joi, 12 noiembrie 2020, stația de asfalt a Regiei Autonome Județene de Drumuri și Poduri Vâlcea a fost pusă în funcțiune.
Potrivit Reuters, Muntenegru a luat deja măsuri în privinţa coronavirusului, la fel ca restul ţărilor afectate.
"Partidul Social Democrat respinge categoric scenariile apărute în presă referitoare la anumite discuţii privind alegerile anticipate, care ar fi fost agreate şi de PSD.
Detalii depre preferinţele marlor dictatori regăsim şi ăn cartea „Dictators’ Dinners: A Bad Taste Guide to Entertaining Tyrants” (Cinele dictatorilor: un ghid de prost gust pentru ospătarea tiranilor).
Dar nu ţi-a zis, nea…
Directorul adjunct al Direcţiei Sanitare Veterinare şi pentru Siguranţa Alimentelor (DSVSA) Arad, Marcel Roşu, ne-a declarat că la o fermă agricolă de la marginea localităţii Şiria au început să moară porci la mijlocul acestei săptămâni.
Un an dificil, multe restricții, multe dificultăți de pregătire, însă am primit ca de fiecare dată susținerea primăriei Dumbrăveni care este altături de noi în dezvoltarea tinerelor talente.
Libertatea a prezentat pe larg cazul lui Alexandru Moşu, care a şantajat o tânără de 21 de ani pentru favoruri sexuale.
Au făcut testul obligatoriu la fiecare 14 zile la clinica Regina Maria și la șase dintre ei a ieșit pozitiv.
Copiii dorm direct pe saltea și se învelesc cu niște pături soioase.
Nici căpușele nu stau cuminți.
Ulterior, având în vedere situația internațională creată, Executivul de la Bruxelles s-a arătat mai îngăduitor față de această problemă, pentru că toate țările membre încalcă, practic, criteriile.
Mâine o să discutăm amănuntele cu doamna dr.
Să fie oprită această isterie.
Numărul persoanelor vindecate a ajuns la 4 278, iar al celor decedate din cauza noului coronavirus a urcat la 288, în ultima zi fiind înregistrate încă șase decese.
Cum a fost şantajat, dacă a fost şantajat?
Prin urmare, nu e normal să nu îi acorzi calitatea de asigurat la sistemul de sănătate de pensii când tu ai și stabilit impozitarea.
Săptămâna aceasta, o alta din Ghent a fost acoperită cu vopsea roşie, scrie The New York Times.
Mai mult, Theoharis a declarat că turiştii care vin în Grecia nu trebuie să se testeze pentru coronavirus înainte de a călători şi nici nu vor intra în carantină după sosire.
Inclusiv anticorpii dezvoltati la pacientii vindecati, in timp pot declansa boli autoimune grave.
Harry Boiagian, inspector șef al Inspectoratului Judeţean de Stat în Construcţii: „În fiecare dimineață urmăresc ziarul online pentru că aveți informații proaspete și bune.
Faptul că a fost un lider de galeria la o echipă de fotbal?
În etapa a 23-a a ligii secunde de fotbal, FC Farul a pierdut meciul disputat pe teren propriu, sâmbătă, 7 martie, împotriva formației Turris Turnu Măgurele, scor 0-1.
Acesta s-a referit la două cazuri ce s-au petrecut ieri, la Tribunal, unde au fost avocaţi amendaţi pentru că au absentat de la procese care nu erau din categoria celor urgente.
Toate Asociațiile de Proprietari vor beneficia de aceste spații moderne până la finalul anului 2021 și vor primi gratuit, din partea societății de salubrizare, pubele specifice fracțiilor stabilite la nivel european.
Sa nu-i mai lasam sa ne jefuiasca pentru ca sa ne arunce o ciosvarta si noua.
Dar culmea diversiunii sorosiste e că membrele și simpatizantele PSRM vor fi obligate să-i ospăteze pe noii veniți cu colivă și să-i bocească pe cei coronavirusați.
Au crescut taxele pentru permise și taloane auto.
Iată că ne întoarcem acasă cu o medalie de bronz.
Datele adunate până acum arată că anul acesta recoltele de secară și rapiță vor fi cu aproape 20% mai mici față de anul trecut, asta în timp ce producția de orz se va diminua aproape la jumătate.
Partidul lui Cioloş vrea cât mai multă influenţă în alianţă şi chiar să preia URS-ul.
Cand il vad pe specimenul ASTA, ma gandesc la „Groapa” scrisa de Eugen Barbu… Sentimentul de scarba este colosal!
"Pe comparatorul de preturi, veti vedea cel putin opt oferte cu pretul mai mic decat cel al furnizorului actual, mai mic cu 10% pana la 15%.
Medicii sosiți de urgență la fața locului, nu au mai putut face nimic pentru victimă.
Compania mai operează Das Welt Auto (mașini rulate ale mărcilor Audi și Volkswagen), precum și brandul propriu CarCloud, prin care comercializează atât mașini noi, cât și rulate, de la diferiți producători.
Trebuie să fim trataţi ca oameni, nu ca obiecte, ca o sursă de venit.
De obicei, el stă acasă cu căţelul şi eu mă duc la 'colindat', aşa că el e cel mai fericit că anul acesta este anormal şi că eu am stat acasă.
Poti opta pentru motivele de sezon care iti evoca amintiri placute: de la brazi maiestuosi, la Mos Craciun ori la sania sa trasa de reni, pana la un satuc de munte cuprins de ninsoare.
Năstase a amintit că tot timpul a insistat ca polițiștii să fie remunerați suplimentar pentru munca făcută.
Plecam toti in lumea civilizată.
Le-am pus împreună și am reușit să obținem o baterie de peptide, de fragmente de proteine, din capsula virusului, care ar stimula foarte puternic receptorii de antigen ai celulelor imune specifice zonei noastre geografice și Europei.
Aveţi încredere că votul pentru alegerea conducerii PSD, din 22 august, va fi unul corect?”, a mai scris Teodorovici în poastare.
Pe lista produselor ”periculoase” vândute în mai multe zone din capitală erau și produse de curățenie și alcool sanitar.
Aici funcționează legi scrise, dar și nescrise, legi deosebit de dure.
Nu mi-e rusine nici cu unii,nici cu altii!
De asemenea, respectați cu exactitate modul de utilizare a vopselelor.
În cadrul facultății se promovează o relație de parteneriat atât între studenți și cadre didactice, cât și între studenți și managementul facultății, iar această mentalitate se manifestă zi de zi în cadrul activităților derulate în facultate.
Eugen Teodorovici, fost ministru al Finanțelor, anunță că PNL e disperat să facă alegeri parlamentare în decembrie pentru că știe că partidul pierde procente în ritm accelerat.
Cu orice preţ, trebuie să confiscam proprietăţile bisericeşti cu forţa şi în cel mai rapid mod prin care să ne asigurăm un fond de câteva sute de milioane de ruble în aur.
Pentru a ne asigura că toate deșeurile sunt colectate și reciclate în mod responsabil, este util să folosim coșuri pentru colectare selectivă, create special pentru separarea deșeurilor, în funcție de materialul din care sunt realizate.
Conform prevederilor Actului Constitutiv al COLTERM S.A. art.
În România, în ultimii 15 ani, speranța de viață a crescut mai repede decât în restul Europei, iar datele statistice arată acum niveluri foarte apropiate de media Uniunii Europene.
În prima etapă se va reabilita infrastructura principală de irigații ce deservește 10.075 hectare, această suprafață regăsindu-se la organizațiile utilizatorilor de apă care și-au modernizat infrastructura secundară de irigații prin fonduri europene.
Niște proști ca acești scandalagii merită tratamentul primit pentru că ei înșiși nu înțeleg drepturile celorlalți, respectiv dreptul unei persoane juridice să nu te primească pe teritoriul ei dacă nu respecți niște reguli.
Mai mult, acesta a spus pentru ziarul Actual de Mehedinți că cei doi erau într-o relație de ceva timp.
Oamenii vor fi îndemnați să voteze «pentru relații bune cu Rusia».
Bărbatul și-a revenit rapid.
În ultima scenă, Lear apare purtând trupul Cordeliei moarte pe brațe.
Si pe sora mea au vrut s-o ia”, a recunoscut, speriatã, “Vulpita”, la întoarcerea în Capitalã.
Totul, în prezența conducerii naționale a PSD, dar și a invitatului special Sorin Grindeanu, care nu mai este membru PSD.
Primarul a distrus si toata faleza cu constructii executate si viitoare pe zonele Zorelelor, Renasterii, Ion RATIU si zona Casa Casatoriilor.
Considerata unul dintre cei mai talentati poeti americani contemporani, a debutat in 1968, iar de-a lungul carierei a fost recompensata cu numeroase distinctii, intre care National Book Award.
Continuăm să cităm din încheierea penală: “În motivarea referatului de clasare, motivare însușită de procurorul de caz, se reține starea de fapt ce reiese din declarațiile martorilor.
O troaca de porci in care porcul cel mare se scaldă cu plăcerea unui mistreț dupa ce si-a pus la punct turma pe care a fost ales s-o pastoreasca.
Ce mai este și asta?
Acesta se adreseazã solistilor vocali si instrumentisti, grupurilor vocal-instrumentale si coregrafice care se apropie cu dragoste si respect de cântecele si dansurile traditionale românesti din fiecare zonã folcloricã.
E singura șansă a securiștilor și globalistilor din USA sa – și adjudece victoria împotriva lui Trump.
Amenzi pentru cei care nu poarta masca, dupa 15 mai.
Dintre persoanele diagnosticate cu COVID-19, 11.187 au fost declarate vindecate și externate.
Lumea manipulata de GDS-uri, Protv-uri, de ONGurile alimentate cu milioane de dolari, asculta de ei.
Este foarte probabil ca aceste ezitări/erori/contradicții să ducă la un verdict în cazul de plagiat de-abia după ce Licu va termina mandatul de procuror general adjunct, în ianuarie 2023.
Nu doar compania elvețiană Roche le-a adus, există mai multe soluții de teste rapide, iar unele dintre echipele medicale de la ATI au confirmat că au început să le folosească “pentru că sunt mai la îndemână”.
Cred că, atunci când nu ești ascultat, valorizat, cea mai înțeleaptă decizie pentru cariera ta este să-l asculți pe Mark Twain și să părăsești acea organizație.
A dorit să se implice și să susțină financiar, cu experiența sa și cu networking-ul dobândit în coordonarea de proiecte internaționale în emanciparea sectorului cultural și creativ local precum este noul centru cultural Faber.
Aceste materiale vor fi distribuite spitalelor desemnate pentru gestionarea cazurilor confirmate cu noul coronavirus, cu prioritate către cele aflate în județe cu un număr mare de persoane confirmate pozitiv.
Răspunsul primit ne-a făcut să ne întrebăm dacă nu cumva autoritățile locale s-au evaporat… De ce spunem asta?
Potrivit grupului de comunicare strategică, de luni și până marți au fost raportate 75 de noi îmbolnăviri cu noul Covid-19, în condițiile în care luni au fost 16 cazuri noi.
Domnului G.D. Teodorescu, Director Universității Carol I, București” (reprodus după: C. Barbu, Lada cu manuscrisele și cărțile lui Eminescu, Craiova, 2012, p. 13).
Potrivit unui comunicat al MApN, forţe şi mijloace aparţinând ministerului acţionează, împreună cu instituţiile cu responsabilităţi în domeniu, pentru limitarea răspândirii virusului COVID 19.
Firme care au fost acuzate de monopol si impreuna cu APC-ul au platit amenzi.
Pe de alta parte, pentru cei care sunt deja parinti, visul lor poate fi acela de a investi in educatia copilului, oferindu-i acestuia sansa de a urma o facultate sau diverse alte studii si forme educationale, pentru un viitor mai bun.
O femeie de 40 de ani, din Timişoara, care conducea un autoturism pe Centura de Nord a Craiovei, către Filiaşi, într-o curbă la stânga ar fi pierdut controlul volanului şi a părăsit partea carosabilă, răsturnându-se cu autoturismul într-un şanţ.
De asemenea, a fost rupt un stâlp din beton.
Gruparea pregătită de profesorul Vasile Boca a terminat seria A pe poziția a doua, la egalitate de puncte cu liderul LPS Iași și se află pe locul secund grupa valoare I după CSȘ Medgidia.
Acesta le-a cerut cerut tuturor pasagerilor care au revenit odată cu el din capitala Marii Britanii să stea acasă.
Care este destinația acestor biocide?
O oprire a activității Guvernului ar stopa planurile Congresului de a distribui fonduri pentru a compensa acest deficit.
Obiectivul lor e de 2000 de pensionari morti pe fiecare zi.
Acesta a arătat că mortalitatea la înregistrată în Italia este mult mai mare decât cea înregistrată în cazurile de gripă.
Peste o mie de dosare penale au fost întocmite, în prima jumătate a anului, de către instituţiile de control aflate în subordinea Ministerului Mediului, Apelor şi Pădurilor (MMAP).
Povestea lui de viaţă este una impresionantă.
Au mers si merg pe ideea unui blat plitic, accepta sa fie un sac de box pe care il lovesc penelistii pe rand.
Pentru nerespectarea măsurilor de protecție individuală (purtarea de mască) au fost aplicate 31 de sancțiuni contravenţionale, din care 11 cu amendă în valoare totală de 5.500 de lei şi 20 cu avertisment.
Cuptorul cu microunde Basics Microwave de la Amazon este un aparat compact, care îți oferă eficiență în încălzirea diverselor produse.
Ana Morodan, despre una dintre măștile de la Masked Singer România: “Ai creat un moment istoric în televiziune!
Noul display NanoEdge pe patru fete are un cadru ultraslim de 5,7 mm, oferind un raport uimitor de 88% ecran-body pentru imagini vizuale extrem de imersive.
Cum arată adeverința medicală pentru înscrierea în colectivitate pe.
Beijingul a respins doleanța americanilor, cerând același tratament pentru mai multe instituții de presă americane din China.
Puține opțiuni pentru banca tehnică la schimbări eficace, acest lucru neinfluențând însă rezultatele primelor jocuri din ianuarie, în care fetele antrenate de Segrt au luat un start excelent.
Acesta necesită timp, dar fiindcă îl vei practica de mai multe ori pe săptămână, te va ajuta să obții rezultate mai rapid.
Centura metropolitană: se va mai face sau nu?
Acest antidot realizat din plasma vindecaților de coronavirus ar urma să funcționeze după următorul principiu: Un pacient deja vindecat a dezvoltat anticorpi ce pot ajuta la vindecarea pacienților infectați în prezent.
Adevăruri despre ştirile false.
Cred cã cele mai multe multumiri li se cuvin profesorilor care, desi au avut si ei de traversat o perioadã grea, au fost alãturi de noi în continuare, poate chiar mai mult decât dacã ne-am fi vãzut fatã în fatã.”, a spus Dragos Obreja.
Finantarea europeana e aprobata si cred ca sunt si incepute lucrarile.
Posturile disponibile la nivelul județului nostru, cele mai multe dintre ele, sunt în domeniul bancar și comerț, IT și transporturi.
Iar la Buda, Lespezi, localnicii au filmat urgia naturii.
Alte 2 730 de semnături sunt valabile, dar puse separat, la alte rubrici, ceea ce arată că avem cel puțin 17 978 de semnături valabile.
Da, era ultima lui legătură cu comerțul.
Suntem deja intorsi la “jnitel”….
Se dezvoltă mai rapid decât plantele de cultură, sunt invazive, iar dacă nu sunt eliminate la timp, ajung să se extindă pe suprafețe mari, consumând apa și nutrienții din sol.
Aceste servicii vor fi recomandate doar de către medicii noștri specialiști din cadrul secției de Recuperare Medicală – Reumatologie.
Și Comisia Județeană de Arbitri Arad salută cooptarea lui Mircea Ardelean în elita arbitrajului românesc.
După ce testul pentru COVID-19 a ieşit pozitiv, ea a fost internată în spital.
Explicaţiile lor însă nu au fost suficiente pentru poliţişti.
Afacerea familiei fostului preşedinte al Agenţiei Naţionale pentru Pescuit şi Acvacultură, Marian Sorinel Mănăilă, se extinde!
Astfel, la culturile din prima grupă nu putem acoperi nici jumătate din cheltuieli, chiar dacă calitatea cerealelor este relativ bună.
Inițial, breteaua era racordată fără această extindere, temporar, pentru a se asigura funcționalitatea Nodului până la definitivarea lucrărilor de termoficare/canalizare”.
Nu exista moralitate in orasul asta… Lesu si co… se cred superiori muritorilor de rand si imuni in fata legii….
Într-un meci „trântit” a jucat și fiul secretarului general al FMF.
Pe site sunt nouă hărți, una generală, a regiunii, și opt hărți județene, iar drumurile ce au fost monitorizate de către noi sunt marcate cu un ”pin” roșu pentru drumurile județene și albastru pentru drumurile naționale.
Noul buletin electronic cu cip va fi de mărimea unui card bancar și va putea ține loc și de card de sănătate.
Cu ultimele puteri, Bill și-a întins mâna pe jumătatea de saltea a lui Nancy și a luat-o de mâna slabă, palidă, uscată.
Într-un singur glas, ne putem face vocea auzită online, pentru a obține angajamente clare de la liderii mondiali”, potrivit WWF Romania.
Spanac crud sau gătit, cum trebuie gătit?
Dacă nu vrei să folosești oțet pentru curățarea cafetierei, poți încerca o altă soluție, tot preparată în casă, din sare de lămâie și apă.
Aicea e legea tupeului si mitocaniei nu e legea bunului simt… Ne bucuram ca am scapat de bocsigan si vad ca ne cam bucuram degeaba!
Doar pentru că iubești pe cineva nu înseamnă că trebuie să fie al tău.
În unitatile de primiri urgente se lucreaza pâna la epuizare de când a încep (.
Eu am luat în serios izolarea și efectiv am stat doar acasă.
Din acest motiv, a fost internat la Spitalul Județean din Prahova și trimis la ATI.
A fost învestit pe 4 noiembrie.
Artista a ajuns în culmea disperării și nu știe cum să rezolve această situație.
Cine sa ne trateze?
Pentru 2021, 40% din companiile care au participat la sondaj se arată dispuse să folosească soluții de gestionare a riscului valutar, instrumentele de hedging.
Rudelor li s-a explicat că, fiind vorba de o moarte suspectă, conform legii este nevoie de o autopsie care să confirme sau să infirme dacă cel care a murit a fost victima unei infracţiuni de omor.
Aseară a fost aprobată în ședința de Guvern o Ordonanță de Urgență prin care am prorogat aplicarea numărului de ore la clasă pentru toate clasele și vom începe acest an școlar cu clasa pregătitoare.
Tocmai azi,in alt ziar local,o doamna doctor lauda felul in care sunt tratati pacientii cu AVC, in jegul nostru de spital.
Dar companiile multinaționale se adaptează la climatul actual.
Or, autorul nostru – şi editura Litera – îmbrăţişează, în secolul XXI aceeaşi metodă (ne)gramaticală, şi asta în condiţiile în care concetăţenii lui Hitchens scriu aproape toate cuvintele cu majusculă, inclusiv pronumele.
Am discutat cu medicul specialist psihiatru Andreea Ştefanache ce înseamnă aceste reţete verzi şi cum i-ar putea afecta întreruperea medicaţiei pe pacienţii cărora le sunt prescrise.
Un greu din PSD se revoltă!
Un medic pediatru de la Spitalul „Marie Curie” din Capitală a depus plângere penală după ce a fost bătut de părinţii unui copil internat cu o afecţiune respiratorie uşoară, News.
Printre semnatari se numără Prof.
Temeri, dorințe și negocieri la achiziția unei mașini second hand în.
ISU a dat alarma abia după apelul unuia dintre supravieţuitori.
Ți se pare o veșnicie?
Se știe că Nicușor Dan a avut o poziție omenească vizavi de instituția căsătoriei.
Lăsați pantofii lângă ușă, dezinfectați geanta, portofelul, ochelarii, dar și lăbuțele cățeilor, când intrați în casă, și spălați-vă foarte bine mâinile, chiar dacă ați purtat mănuși de unică folosință!
Barbatul a fost luat pe sus de ofiterii de la Crima Organizata si dus la audieri la sediul DIICOT Timisoara.
Medicul sucevean neourchirurg Manuela Șestac, care a stat internată o lună de la diagnosticarea cu coronavirus, s-a externat miercuri din Spitalul din Iași, unde a fost tratată.
Valoarea totală a investitiei este estimată la 64.102.774,88 de lei, inclusiv TVA, echivalent a 14.013.373,31 de euro.
Prostituția este legală pentru persoanele care au împlinit 18 ani.
Prin urmare s-au asigurat ”resursele umane necesare desfășurării activităților de suport al investigațiilor în cauze de corupție la nivel înalt prin alocarea și bugetarea unui număr de 90 de posturi de ofițeri de poliție în cadrul DNA”.
”Astfel, atașații de muncă din ambasade au transmis că au fost înregistrate doar 56 de sesizări: Franța (31), UK (7), Olanda (5), Italia (5), Spania (4) și Germania (4).
Specialiştii şi autorităţile din domeniul sanitar spune că nu există dovezi împotriva utilizării ibuprofenului în contextul Covid.
Este evident că se întămplă sau se accentuează toate relele din lume, de 2 luni de când nu mai avem un oraș guvernat.
Din cauza legilor laxe privind importul de forță de muncă și a lipsei de implicare a celor de la Imigrări, pandemia de coronavirus a generat o adevărată criză umanitară în rândul străinilor care lucrează în România.
Inculpatului Ionel Eugen Adrian i s-a adus la cunoștință calitatea procesuală în conformitate cu prevederile art.
Șeful agenției a spus că dintre cei infectați inițial, 523 s-au vindecat.
Iata pentru azi, JOI 26 MARTIE 2020.
Aceasta în condiţiile în care tot mai dese sunt licitaţiile ignorate de potenţialii participanţi.
O grupare de falsificatori de bani a fost destructurată de procurorii DIICOT.
Am venit cu o soluţie.
Au murit oameni care puteau fi în viață!
Cadourile pentru cei îndragostiți vă așteaptă la Floare-Carpet!
La acestea s-au adăugat măsuri complementare, constând în oprirea temporară de la comercializare a peste 31 milioane de măști și oprirea definitivă de la comercializare a mai mult de 90.000 de măști.
In regiunile cu cel putin 100 de cazuri confirmate la data de 5 februarie se afla peste 90% din toate companiile active din China, potrivit raportului, iar circa 49.000 de companii din aceste regiuni sunt divizii si filiale ale unor companii straine.
Persoană cu ciroză hepatică, se internează în data de 31.03.2020 la Spitalul Municipal Hunedoara- Secția Boli Infecțioase, după care e transferată în secția ATI.
Anca Lungu, fericită la Nisa, cu soțul grec și copiii: „Mi-am schimbat viața cu totul”.
A înregistrat timpul 4 ore, 57 minute și 49 de secunde, ocupând locul 45 pe etapă, respectiv locul 3 la clasa Malle Moto.
Ei nu controlează modul de formare a prețurilor, nu avizează prețuri.
Să nu producem pagube materiale statalității?”
Nu este normal intr-o tara care se vrea democratica si civilizata sa existe asa mari diferente la pensii.
Cei doi au avut o altercație în gospodărie, iar bărbatul a luat un cuțit și a tăiat-o pe femeie în zona piciorului stâng.
Un martor a surprins marți seară aceste imagini, în care se vede că nu s-a respectat măsura distanțării fizice, iar unele persoane nu au purtat mască de protecție.
Căutările persoanei dispărute în lacul Techirghiol au fost sistate.
În 2008 totul s-a prăbușit.
”Nu voi accepta situații impuse”, a spus Andreea Berecleanu într-o postare făcută pe Instagram.
UDMR anunţă că susţine autonomia maghiarilor din România: „Acest fapt nu este o surpriză sau un secret”
În acest context, MAE recomandă cetățenilor români consultarea cu regularitate a informațiilor disponibile pe site-ul insituției, în secțiunea Alerte de călătorie.
La cele 3 unităţi tip restaurant s-a verificat modul în care erau preparate, ambalate şi livrate mâncărurile şi s-a interzis comercializarea preparatelor prin sistemul "take -away", deoarece nu erau asigurate condiţiile de funcţionare.
Lovitura a costat Libanul peste 5 miliarde de dolari.
Naomi Hedman a făcut senzație la X Factor, dar puțini știu cum a devenit celebră în Marea Britanie.
Iar cand acel colabortaor al securitatii a devenit subordonat al securitatii americane, gata, s-a terminat.
CINE va explica acest aspect care ține de cheltuirea prin fals al banilor publici?
Au fost chestionați și administratorul, și barmanii, și persoanele care presupunem nu sunt cointeresate de a ne spune un altfel de situație și s-a stabilit că nu a fost o nuntă.
Pentru noi, sunt importante toate cheltuielile din buget, pentru că acest Guvern ia decizii pentru toţi românii”, a adăugat Florin Cîţu.
Banateanul care a scris una dintre cele mai stralucite pagini ale aviatiei mondiale, 148 de ani de la nastere.
Când pe lângă masa lor a trecut Corina*, o angajată a acelui local, Crăcană a prins-o de mână şi a întrebat-o de ce nu îi servește ea.
Valea aceea a inundat atunci 25 de case, două grajduri, a spulberat un pod mare şi alte zece mai mici, a rupt drumuri şi a inundat terenurile agricole proaspăt semănate.
În regiunea de dezvoltare Nord-Vest activează companii multinaționale importante, iar business-urile de aici ale acestora au.
Nu conteaza cine ce le face eurhopa sa fie.
Șase cazuri confirmate și 39 de persoane suspectate că ar fi infectate cu noul coronavirus.
Singura schimbare față de Guvernul Ludovic Orban este la Ministerul Finanţelor, unde propus este Lucian Ovidiu Heiuş.
Preşedintele PNL Vaslui, ministrul Sănătăţii, Nelu Tătaru, a declarat, joi, pentru AGERPRES, că se bazează pe prezenţa vasluienilor la alegerile de pe 27 septembrie, manifestându-şi încrederea că cetăţenii vor vota pentru schimbare.
Avea diabet zaharat tip II, CIC și făcuse infarct în trecut.
Valoarea dobânzilor calculată de CJ Bacău ar fi de 15 milioane de lei.
Prima a „încăput” la finanțare prin Compania Națională de Administrare a Drumurilor Naționale din România – precursoarea CNAIR – și după mai multe contestații au început lucrările pe final de 2008.
Avea permis de un an şi jumătate.
Asta, în condițiile în care igiena mâinilor este cerința de bază pentru ca o şcoală să funcţioneze în vreme de pandemie.
Oare pe cine am mai deranjat acum?
După o vizită fatidică de la Marita în 2010, Fani a cerut câteva zile de concediu pentru a-și reconsidera calea.
Imi face deosebita placere sa-i urmaresc articolele aparute cu precadere in ziarul „Lumina”.
Sunt douã probleme importante pentru vasluieni, pentru imaginea orasului.
Vânzările de medicamente pentru sistemul respirator au crescut cu aproape 10% în volum în perioada octombrie 2018 – septembrie 2019.
Eu, ca moderator, trebuie să storc de la tine cât mai multe informații.
Întrebarea care a stat pe buzele tuturor în ultimele zile a fost dacă Andra este însărcinată.
PNL-isti, pe vremea lui Mihaesi au macelarit parcul din centru si terenul de fotbal.
Şocată de cele întâmplate, sibianca îi întreabă pe cei competenţi dacă au un cuvânt de spus şi cum pot ei dormi noaptea, având pe conştiinţă astfel de cazuri.
Tăriceanu cere amânarea alegerilor locale din cauza coronavirusului!
A rezultat vătămarea corporală ușoară a conducătorului auto și a pasagerei din dreapta fața.
Pentru PSD, Statele Unite și Europa sunt, chiar dacă nu o spun totdeauna cu subiect și predicat, frații noștri mai mari și mai aroganți care merită “puși la locul lor”.
Uniunea Sindicatelor Libere din Învăţământul Preuniversitar (USLIP) Iaşi consideră ca examenele de Bacalaureat şi de Evaluare Naţională din acest an ar putea fi anulate, propunând ca acestea să fie echivalate cu media anilor de studii.
De asemenea, noua recoltă a permis revenirea la o alimentație relativ normală, românii reluându-și eforturile pentru a face față despăgubirilor de război, dar și a altor îndatoriri impuse de Moscova și de liderii comuniști de la București.
Același ”măcel” al relațiilor având loc și pentru cele patru posturi de consilieri.
Oamenii care îndeamnă comunitatea să-i aleagă promițând că vor fi buni gospodari sunt pasionați de obiecte de lux și de artă.
"Ne asteptam ca alti producatori din afara OPEC+ sa se alature masurilor, ceea ce s-ar putea intampla maine, in timpul intalnirii G20", a declarat Kirill Dmitriev, seful fondului suveran al Rusiei si unul dintre principalii negociatori ai Moscovei.
Panouri publicitare cu medici sub formă de sfinti la Iași și București.
Numarul de GB trebuie sa creasca direct proportional cu evolutia site-ului pentru ca viteza de incarcare sa nu fie afectata.
Inspectorii sanitari au extins testările după ce, iniţial, 7 persoane au fost confirmate cu SARS-CoV-2.
Procurorul a fost trimis în judecată pentru 19 pretinse infracțiuni, însă pentru 17 dintre acestea Curtea de Apel Oradea a dispus achitarea fostului șef al Parchetului Judecătoriei Beiuș, întrucat fapta nu este prevăzută de lege sau chiar fapta nu există.
Drogul Zombie face ravagii și în Timișoara!
Oameni si tari nu mai conteaza, ultima repetitie s-a facut cu madam Clotilde, urmeaza marele spectacol.
Pop Mircea” Marghita s-a decis achiziționarea unui analizor de Real-Time PCR de testare COVID-19.
Scriem doar în oltenește atunci!”
Autoritățile au raportat 327 de noi cazuri de îmbolnăvire cu în ultimele 24 de ore.
Guvernul britanic a anunțat că persoanele din regatul unit care nu vor respecta măsurile de carantină și autoizolare în cazul infectării cu noul coronavirus vor fi sancționați cu amenzi de 1.000 până la 10.000 de lire sterline (11.000 de euro).
Roaga-te pentru timp de joaca, suflet drag, si astfel lumineaza-ti calea.
Deplasarea în afara localității pe baza unei declarații pe propria răspundere și cu motiv întemeiat i-a îndemnat pe români să se întrebe dacă pot sau nu merge pe litoral zilele acestea.
Luni, el a declarat ca el, si nu guvernatorii statelor, are autoritatea de a ridica starea de urgenta si izolarea si de a reporni economia.
Alexandru a dat în colegul Ştefaniei, aplicându-i o lovitură cu piciorul în regiunea spatelui.
Am simțit plăcerea de a fi în sânul familiei și foarte mult mi-a plăcut!
Încă de dimineaţă, credincioşii vin la biserică cu flori pentru Iisus şi pentru a trece de trei ori pe sub masa cu Sfântul Epitaf, gest ce semnifică patimile Mântuitorului atunci când şi-a cărat în spate propria cruce pentru răstignire.
Drept urmare, s-a decis transferul pacientului la Clinica de Chirurgie Toracică din cadrul Spitalului de Pneumoftiziologie.
Celălalt finalist al acestei ediții a turneului va fi decis în urma duelului dintre Rafael Nadal și Daniil Medvedev.
Şoferii de TIR-uri vor fi autorizaţi să tranziteze prin punctele de frontieră pentru a asigura continuitatea fluxului de mărfuri.
Toate mașinile de poliție din România vor difuza sâmbătă în megafoane imnul de stat „Deșteaptă-te române”
Potrivit celor mai recente cifre comunicate de GCS, în România erau confirmate sâmbătă 367 de cazuri de infectare cu noul coronavirus.
Unul precis a fost, poate doi", a declarat batrana, conform sursei citate.
Skoda spune ca sistemul este atat de sensibil, incat poate auzi chiar si cea mai mica neregula la relantiul motorului si poate sugera o serie de servicii si remedieri pe loc.
Protestatarii au cerut demisia procurorului-şef Ivan Gheşev, acuzat că aplică anticorupţia selectiv, într-un mod care avantajează în primul rând grupul oligarhic din spatele guvernului actual.
Legislația permite și încheierea mai multor astfel de contracte.
În afară de a ne spăla pe mâini, este foarte important să curățăm în mod regulat suprafețele pe care le atingem des și care sunt expuse.
PNL Prahova : Nesimțirea, aroganța și disprețul față de români ale.
Cunoscut pentru rolul din Game of Thrones, în care l-a interpretat pe “The Mountain”, Hafthor Julius Bjornsson a reușit această performanță într-o sală de forță din Islanda.
Yazalde Gomes (FC Hermannstadt / 31 de ani) – Introducerea sa pe teren la pauză s-a făcut simţită imediat, asta deoarece a reuşit să înscrie chiar la primul şut expediat spre poarta adversă.
Dumnezeu va face acestă minune sigur 100 % dacă această minune este după voia lui Dumnezeu pentru că doar ceea este după voia lui Dumnezeu este de folos pentru oameni (pentru unul sau mai mulți oameni).
În același timp, izolarea la domiciliu sau la locaţia declarată va fi impusă dacă riscul contaminării altor persoane sau al răspândirii bolii infectocontagioase este redus.
În 8 noiembrie, îi sărbătorim pe Sfinţii Arhangheli Mihail şi Gavril.
Șansele contracandidatului Joe Biden de a deveni presedinte țin de un blocaj economic cvasitotal în America, până cu puțin înainte de data alegerilor, atât cât democrații să poată acuza actuala administrație de dezastrul economic.
Plajele litoralului românesc se confruntă cu deşeul anului 2020 – masca de protecţie.
Laurenţiu Ivanovici este consilier judeţean din partea PNL din anul 2012 (două mandate), iar la început a fost chiar vicepreşedinte al CJ Dolj (în perioada USL).
Joi se împlinește termenul pentru adoptarea tacită a inițiativei legislative referitoare la legea exproprierii, depusă în Parlament la începutul lui septembrie de Szabo.
Înscrierile se pot face pe toată perioada desfășurării concursului, respectiv ianuarie-iunie 2020.
Felicitări excelența voastră și ”bine ați venit” în lucrarea acesta.
Se întâmplau și tragedii pe care noi, în general, nu le știam, pentru că tata nu vorbea niciodată acasă “de spital”.
”Criza COVID a lovit puternic în lanţurile economice din aproape toate domeniile de activitate.
Uite că așa au apărut din nou și „bizonii” din trafic, care după două luni de stat în casă, parcă au uitat și regulile de conducere.
Dar nu un rector.
În prealabil, preşedintele a lansat atacuri repetate împotriva comisiei, spunând că dezbaterea este incorectă şi acuzând-o pe moderatoarea Kristen Welker de favorizarea lui Biden.
Cele mai multe au fost înregistrate de Mercedes, 56, urmat de Grupul PSA în care Citroen a făcut 25 astfel de operațiuni, iar Peugeot, 23. Dacia a avut 16 astfel de operațiuni.
Monica Pop - n.r.) fără să te bazezi pe nimic.
Sunt cerute despăgubiri pentru deţinuţi şi emiterea unui ordin care să oblige Mississippi Department of Corrections să ia atitudine.
Din păcate, Alex mai trebuie să stea câteva zile în spital”a spus Andreea Esca.
In caz contrar, ai putea sa te confrunti cu probleme de sanatate.
Conform deciziilor anuntate de guvernul spaniol, sunt restrictionate intalnirile, adunarile publice, tocmai pentru acestea sunt situatii care duc la propagarea necontrolata a coronavirusului.
În judeţul Vâlcea nu au fost înregistrate până în prezent alte incidente electorale, potrivit sursei citate.
Între timp, subprefectul de Sibiu a fost demis, în timp ce prefectul este în izolare deoarece este infectat cu coronavirus.
Sper sa vedem si fara ochelari ca nu tot ce zboara se mananca.
Legătura strânsă dintre camera preliminară și judecată a fost subliniată și în Decizia Curții Constituționale nr.
Acțiuni ale polițiștilor timișeni de la rutieră, în weekend, pe toate drumurile din județ, dar și în localități.
Ea spue că țara este mai săracă de la an la an, că investițiile străine directe s-au prăbușit, că investitorii pleacă din cauză că sistemul slab de justiție nu-i protejează.
Se recomandă ca această activitate să se desfășoare prin telefon sau e-mail.
Evenimente în Capitală dedicate Zilei Aviației Române.
Mai ales acum, când ne confruntăm cu epidemia de coronavirus.
Atac armat în Canada în noaptea de Halloween.
Cu toate acestea, Grecia a înregistrat o creştere treptată a infecţiilor de la începutul lunii octombrie şi a început să reimpună restricţii.
Beneficiile mierii de albine se datorează conținutului său de vitamine, enzime, aminoacizi și minerale (calciu, fier, clorură de sodiu, magneziu, fosfor și potasiu).
Realitatea acelor momente este demnă de mii de filme de ficţiune”.
El se afla în vehicul, un Seat, alături de doi prieteni, Cătălin Rusu (32 de ani) şi Ovidiu Ciobanu (38 de ani).
Niciun efort nu este prea mare pentru a le asigura mediul propice dezvoltării, pentru că și ei sunt parte a viitorului nostru.
Zilnic, aproape o oră!
În perimetrul mănăstirii sunt disponibili dezinfectanți în zonele unde sunt preconizate afluențe mari de persoane și accesul autoturismelor este restricționat în zona mănăstirii.
Nu se stinge cu bere.
El a reproşat şi alocarea banilor pentru manifestări educativ-culturale amânate, în loc ca fondurile să meargă spre spitale.
O intervenție online a avut și conf. univ. dr.
Până astăzi, 8 decembrie, pe teritoriul României, au fost confirmate 524.675 de cazuri de persoane infectate cu noul coronavirus (COVID – 19).
Polifenolii curcuminoizi sunt antioxidanții conținuți de această plantă, pe care atât medicina tradițională, cât și Organizația Mondială a Sănătății o recomandă pentru gestionarea tulburărilor digestive, inclusiv intoleranța la lactoză.
Reprezentanții Organizației Mondiale au emis noi reguli de purtare a măștilor de protecție, ei recomandând să fie purtate chiar și în spațiile libere în anumite condiții.
Hidroforul folosește mai multă energie electrică din cauza abilităților mai slabe.
Bataie in toata regula la un meci al lui ACS Poli Timisoara.
Este important de reținut că un test negativ la Covid-19 nu anulează măsura carantinării.
Temperaturile maxime vor fi cuprinse între 24 și 27 de grade, iar cele minime între 15 și 18 grade, anunţă ANM.
Sorin Brașoveanu, președintele Consiliului Județean Bacău, a anunțat că instituția pe care o conduce a câștigat procesele intentate de PNL și Primăria Gura Văii.
În stilul caracteristic, extrem de ferm, liderul PMP, europarlamentarul Eugen Tomac, trage un semnal de alarmă în privința impactului negativ generat de “campania intenționată și dirijată” din timpul acestei nemiloase pandemii de COVID-19.
La începutul săptămânii, oraşul Murgeni a fost declarat zona specială de siguranţă publică, după ce au avut loc mai multe conflicte între grupări rivale.
S-a încheiat o etapă crucială pentru activarea pachetului de relansare de 1.800 miliarde de euro, pentru a face economia europeană mai ”verde” şi mai digitalizată, transmit Reuters, DPA şi AFP.
Trebuie găsită soluţia extinderii zonelor unde sunt internaţi pacienţii cu COVID.
Dar și în cele mai proaste zile ale sale, Raed Arafat rămâne un zelot al ideii că statul este, în final, așa cum îi place s-o spună, garantul soluțiilor în sistemul de sănătate.
Alo, alo tovarusu nu poti arunca tara in haos „ca asa vrea muschi tai”, nu poti cere alegeri anticipate cand ai 20% in parlament sau chiar daca ai avea majoritatea nu poti declansa anticipate anual doar pentru at-i multumi clientela politica.
Ediția din 1940, de la Tokyo (apoi acordată orașului Helsinki), nu s-a mai disputat din cauza Celui de-al doilea Război Mondial.
El este stabilit în Oradea și a fost coleg de clasă cu Vlad Marinău.
Se pot face deplasări pentru îngrijirea unei rude, pentru activități sportive, la evenimente de familie sau pentru achizița unui autototurism.
Zilele trecute, Ministerul Educației și Cercetării a emis un ordin prin care instituia, printre altele, obligația tuturor elevilor de a participa la ore în mediul online, fără a le pune la dispoziție și instrumentele necesare.
Ele își pun sub pernă în seara de Crăciun săpunul și pieptănul, urmând să-și viseze ursitul.
Mai jos puteti consulta graficele de colectare ale RETIM pe anul viitor.
Una dintre mașini a ajuns în sanț, iar bicicleta a rămas suspendată pe un gard unde a ajuns după impact.
Grecia, care a înregistrat primul său caz de coronavirus la sfârşitul lunii februarie şi a luat din timp măsuri pentru a controla focarul, a semnalat 1.415 cazuri de contaminare confirmate până în prezent şi 50 de decese.
Episodul dosarele închise și altele pe rol ale domnului care a avut cinstea și dreptul de a pune lanț de aur la gâtul soției Președintelui României și SPP-iștii nu au clipiit.
E vorba de fostul deputat PSD de Prahova care, în primă instanță, a fost condamnat la opt ani de închisoare pentru fapte grave de corupție.
În cel mult un deceniu, marile orașe ale lumii vor să interzică total autoturismele poluante, motiv pentru care dieselurile și chiar motoarele pe benzină ar putea deveni istorie.
Acest Centru se adreseaza copiilor proveniți din comunitatea urbană marginalizată, asadar nu toti vor fi dusi/luati cu masina de catre parinti.
Isaac le-a transmis dinainte coechipierilor deciza sa.
Întrucât emana halenă alcoolică, bărbatul a fost testat cu aparatul alcooltest, rezultând o valoare de 1,50 mg/l alcool pur în aerul expirat.
A avut două şuturi, mai degrabă în momente în care era nevoit să finalizeze, nu neapărat în poziţii ideale.
Într-un context de echipă completă, aș zice că au o echipă mai bună decât anul trecut.
Dar cred că această întrebare va suna din ce în ce mai tare (de ce Plahotniuc nu este extrădat de către SUA n.r.). Oamenii nu înțeleg.
În perioada asta încearcă să își mențină afacerile, pentru că sunt foarte mulți care șomează.
Măsurile prevăzute intră în vigoare începând cu data de 13.12.2020, ora 00.00, şi se vor aplica până la data de 26.12.2020, ora 24.00, urmând a fi reevaluate.
De asemenea, 72.980 de persoane se afla in carantina la domiciliu, iar in carantina institutionalizata se afla 19 persoane.
Salvatorii au fost chemați să intervină după ce un cățel a căzut într-o fosă septică.
Acum vreau doar să evadez, simt că mă ține captivă, cred că îmi vrea răul, ca tot restul lumii și sunt gata să îi arăt ce poate să fac nebunia din mine.
Astfel pacientul primește informații personalizate în urma cărora va știi ce are de făcut cu exactitate".
Noi doi ani jumătate cât am fost împreună ne-am sufocat încontinuu.
Centrele zonale de evaluare se organizează pentru minimum 500 de candidaţi şi maximum 1.000 de candidaţi", afirmă aceeaşi sursă.
În plus, toate datele publicate până acum conduc la faptul că ANAF va reîncepe măsurile de executare silită a datornicilor.
Nadal s-a impus contra serviciului, iar soarta manşei părea din nou în racheta sa.
MAE anunță revenirea în țară a 125 cetățeni români aflați în străinătate pe vase de croazieră.
Craiova a bătut la Arad și a revenit pe fotoliul de lider.
Între formele distincte ale artelor spectacolului, niciuna dintre celelalte nu pun cu mai mare intensitate, chiar acut, probleme ale raporturilor decisive dintre imagine şi cuvânt decât filmul.
La fel, e nevoie să respecți măsuri anti-Covid când iei pauză de la schiat și intri să te încălzești la un vin fiert sau o ciorbă, în restaurant.
La romani merge, un ambasador de doi bani, ca asta, poate sa spuna orice, poate sa faca si kk in capul romanilor, ca ei il aplauda si-l ling.
Un document trebuie să şi-l asume cel care l-a scris.
Prin urmare, Elmafarm s-a trezit executată silit de suma de 3 milioane lei de la Casa de Asigurări de Sănătate pentru datoriile create de Sabin Funar.
Peste 80 de mijloace de transport în comun pe oră traversează Clujul de la Podul Ira la Calea Florești!
Noul primar al Timișoarei, Dominic Fritz, a spus că a dat șpagă o singură dată în viața lui, iar acest lucru s-a întâmplat în România.
Pacienți cu forme severe de afectare care ajung în Institut cu saturații de 50-60%, veniți direct de la domiciliu, netestați și care nu se reușește compensarea stării lor de insuficiență respiratorie și necesită internarea în terapie intensivă.
Dar au si inavobilitate.
Are drept scop alinarea durerilor, ajuta la circulatia sangvina si este un puternic antiinflamtor.
Aici am lucrat mult și pot spune că România este a doua mea casă din 2005, când am venit pentru prima dată.
Din totalul pierderilor înregistrate la nivel naţional, primul loc a fost ocupat de Bucureşti cu 90% victime şi 70% pierderi materiale.
Dar numai un prost sau un trădător ar fi numit oamenii adversarului.
E greu numai dacă nu vezi partea simplă a lucrurilor sau jumătatea plină a site-ului.
Vom gasi alt cântec pe care să îl iubim sau nu, dar pe care să nu îl poată ignora nici un ascultător de muzică bună!“, șef al delegației României la Eurovision Song Contest.
Să revin… Da, îi mai sunt recunoscător și pentru că mi-a scris.
Desigur, nu există nici un consimțământ în cunoștință de cauză, a celor care vor fi supuși unei vaccinări obligatorii cu astfel de vaccinuri.
Nu luăm nimic, doar batem din gură.
Ministerul Sănătăţii a raportat luni, pentru a opta zi consecutiv, un bilanţ record de decese asociate COVID-19 în precedentele 24 de ore, 188.
Alexandra Tudor este pasionată și de bucătărie și, de cele mai multe ori încearcă să o învețe pe Sonia să facă prăjituri, se uită împreună la desene sau fac alte activități care să le consume energia.
În abatorul german lucrează în total 3969 de români.
În luna aprilie a anului curent SC Best Achiziții SRL își completează obiectul de activitate cu “comerțul cu amănuntul al produselor farmaceutice, medicale și ortopedice”.
Un semnal care deloc de neglijat acum, în preajma alegerilor locale.
Abia după anul 2000, autorităţile ucrainene au permis oficierea unui parastas pentru odihna românilor bucovineni care şi-au dorit doar să treacă și să trăiască în România.
Se moare pe trecerea de pietoni iar tragediile pot fi prevenite prin presemnalizare corespunzătoare, iluminarea trecerilor pe timp de noapte, semaforizare inteligentă”, a spus Marian Andronache.
Vineri, 10 iulie 2020, 14:33.
O combinaţie de medicamente antivirale folosite pentru vindecarea a milioane de pacienţi bolnavi de hepatită C arată rezultate promiţătoare pentru tratarea Covid-19 în teste clinice efectuate în Iran, scrie cotidianul Financial Times.
Proiectul de ordonanţă de urgenţă viza prorogarea, până la 1 august 2020, a aplicării prevederilor Legii nr.14/2020 privind dublarea alocaţiilor pentru copii.
În plus, Direcția Generală Anticorupție a deschis dosar cu privire la încercarea de date de mită.
Președintele i-a obținut pentru modernizarea și reclădirea marilor sisteme publice ale țării, de acum trebuie realizate și implementate proiectele, pornita execuția și finalizate.
AIPROM dorește să fie motorul unei agriculturi durabile în România.
Încă un deces a fost înregistrat în județul Gorj, în ultimele 24 de ore, din cauza coronavirusului.
Un număr de 294 de cetătețeni aflați în Statele Unite ale Americii vor fi repatriați de către autorități.
Reamintim că între numele vehiculate ca fiind variante PNL pentru funcția de prim-ministru au figurat și doi bihoreni: liderul PNL Bihor, Ilie Bolojan și ministrul Fondurilor Europene, Marcel Boloș.
Nu s-a lasat pagubas Putin sa distruga UE?
Medicii nu vor intra în casele oamenilor, ci prin președintele Asociației de Proprietari, cetățenii vor fi chemați în fața blocului unde vor completa mai multe chestionare și li se va face testul.
Tot el declarase că în 1992 a fost un război civil.
Noi am avut deja solicitări din partea companiilor cu flote auto pentru amânarea ratelor la poliţele CASCO şi, în urma negocierilor, acest lucru a fost acceptat.
Nimeni nu știe deocamdată să răspundă la toate aceste întrebări și multe altele apărute ca urmare a deciziei de a băga în carantină mii de români întorși acasă să scape de virusul ucigaș.
Scopul acestei nebunii a fost schimbarea ordinii sociale actuale si instaurarea unei noi ordini mondiale globale.
Matt Hancock, ministrul Sănătății din Marea Britanie, a anunțat că guvernul Regatului Unit ia în considerare toate opțiunile, pentru stoparea propagării coronavirusului.
Unul dintre cele mai apreciate modele de Iphone este Iphone 11 Pro Max.
Si asta latra cam mult impotiva lui Iohannis si a mafiotilor lui.
În ce mă privește am câștigat deja”, a spus Donald Trump.
Potrivit CEDO, România a încălcat drepturile procurorului-şef al DNA prin revocarea acesteia din funcţie înainte de încheierea mandatului.
Conform protocolului nou, din 7 august, Ministerul Sănătății menține ca tratament contra COVID-19 administrarea a unor antivirale controversate: hidroxiclorochină și combinația Lapinavir-Ritonavir.
Cum se simte impresara: "S-a izolat cu febra"
În vremea regimului Ceauşescu, poliţia s-a transformat în Miliţie.
Când au ajuns la pensiunea respectivă, incendiul se manifestă la două căbănuțe de lemn, pe o suprafață de aproximativ 25-30 de metri pătrați.
Din păcate, doar vise.”, a spus fostul premier.
Nu sunt sigur, e doar o ipoteză.
Băiețelul, dragul de el, a mai scăpat o dată și de viol.
Sistemele fizice se comportă neregulat și ca urmare sunt impredictibile.
Mi-a spălat, mi-a făcut masaj”, a spus Andrei în ediția de marți seara.
Fie că au de sărbătorit un eveniment important sau pur și simplu vor să evadeze din cotidian, prezentatorea TV și medicul stomatolog fac schimbări subite de program pentru câte o escapadă romantică.
Președintele UDMR, Kelemen Hunor, a subliniat că votul în Parlament pentru Guvernul Sorin Grindeanu a fost acordat cu gândul la un parteneriat și o colaborare parlamentară, în spiritul acordului politic semnat cu PSD și ALDE.
Videoconferinţă consultativă FRH cu cluburile feminine: Liga.
Se întâmplă în Arizona, un stat tradițional republican, dar încercarea n-are moarte pentru campania lui Joe Biden, din ce în ce mai stângistă.
Scopul acestei fraude este fundamentarea capetelor de acuzare nr.
Cu toate acestea, BNR şi-a menţinut rata dobânzii cheie de politică stabilă la 2,5% din mai 2018.
Poate că nu vă interesează.
Până sâmbătă, Roy Jones jr. disputase în cariera profesionistă 75 de meciuri, dintre care a câştigat 66 (47 prin KO).
Pentru cine e ma palat dak potrivit cotei are DACAT o camera?
El a mai spus că între variantele de traseu sunt și cele care trec pe lângă municipiul Fălticeni și că este posibil ca centura ocolitoare a acestui municipiu să fie această autostradă.
Ceilalți angajați aplică, prin rotație, concediul de odihnă, soluție urmată și de colegii noștri din cluburile subordinate MTS.
Un bărbat în vârstă de 68 de ani, din Roșiori de Vede, s-a ales cu dosar penal după ce a încălcat ordinul de protecție emis de instanța de judecată.
Cei de pe secție mi-au spus că este într-o stare stabilă”, a declarat Baciu Iordăchescu.
Stie asta deja cel putin jumate din populatia Timisoarei.
Episodul morții lui Nichita Stănescu, pe 13 decembrie 1983, este cutremurător.
Și puteți crede că cazinourile interzic escrocherii cunoscuți de la sediul lor.
Ai comportamentul unui copil de 5 ani țafnos si plin de istericale.
Sunt ales legitim, noi, cei din PSD, avem aceleași drepturi ca și dumneavoastră”, a replicat Aurelian Bădulescu.
Evenimentul va avea loc în 19 septembrie, pe terenul de paintball de la Remetea Mare, lângă Timișoara.
Fa la fel cu provocarile : ele iti intaresc determinarea si te fac sa le faci fata cu curaj, intelegand ca sunt doar pietre pe care sa pui pasul in drumul spre obiectivele tale.
Bitcoin a depășit azi maximul istoric și se apropie.
Barurile, restaurantele și cafenelele nu mai au voie să servească produse în locație.
Lucrurile par a reveni la normal cu pași repezi.
Important e să privești acest spațiu altfel ca până acum.
Asta presupune meseria de antrenor să faci.
Fie te muti in casa noua, fie redecorezi.
Heidegger a arătat definitiv că în noțiuni uzuale – existent, ființă, ființare umană – se ascund profunde alternative ale vieții oamenilor.
Oficialii companiei de aviatic Blue Air au publicat in dupa-amiaza zilei de marti, 28 iulie, un comunicat de presa prin care anunta anularea mai multor curse aeriene.
O spun surse din Pentagon pentru presa internaţională.
De exemplu, dacă prichindelul suferă de anumite afecțiuni cardiace sau osoase ori ale musculaturii, sportul alb nu este recomandat.
B etc. Durata lucrărilor a fost de peste 18 luni, de la data emiterii ordinului de începere.
În deschidere, după o scurtă intervenție a Consulului General al României la Trieste, dr.
Proiectul prevedea plantarea a 335.000 de stejari pe o suprafaţă de 75 de hectare, în memoria soldaţilor români căzuţi în luptele din Primul Război Mondial.
Nu e cazul celui din Dumbrăvița.
PNL București a depus o plângere penală pentru abuz în serviciu împotriva Gabrielei Firea, a unui consilier general şi a doi funcţionari din conducerea Primăriei Capitalei.
În cuvântul de învăţătură, ÎPS Teofan a vorbit despre importanţa rugăciunii şi despre ajutorul pe care îl primim de la Maica Domnului.
Predarea prin metoda bilingvă atât în grădiniţe, cât şi în şcoli se poate face numai de către persoane specializate în predare cu metode bilingve.
Totodată, aceștia au declarat că nu aveau cunoștință despre faptul că autovehiculele figurează ca fiind furate”, a arătat Minodora Răcnea, purtător de cuvânt în cadrul Serviciului teritorial al Poliției de Frontieră Botoșani.
"În ciuda negărilor evidente, o poveste falsă este vehiculată astăzi în ziarele din Marea Britanie prin care este speculată relaţia dintre ducele de Sussex şi ducele de Cambridge (.
“Orice decizie va ţine cont de contextul epidemiologic.
Roca este foarte rară, provenind de la începuturile formării sistemului solar, iar originea ei a fost confirmată de oamenii de știință.
Președintele speculase din plin evenimentele.
Cei născuți în zodia Balanță au parte de ingresul lui Marte în sectorul partenerial și de săptămâna aceasta vor simți nevoia de a acționa, de a face o schimbare în cuplu, pentru unii voită, pentru alții forțată de o situație de destin.
La Timișoara, Iași și București există aparate de plasmafereză, puse la dispoziție de Ministerul Sănătății, prin intermediul unui sponsor.
În acest sens, Primăria Vaslui a solicitat unităţilor de învăţământ preuniversitar de stat şi privat date cu privire la numărul de elevi, clase, personal didactic, didactic auxiliar şi nedidactic, în vederea întocmirii proiectului de rețea şcolară.
Potrivit surselor publicaţiei „Adevărul”, USR-PLUS vrea Justiţia, UDMR vrea Cultura, PMP vrea diaspora, iar PNL n-ar vrea să cedeze nimic din toate acestea.
Adică i-a devenit părinte, cu acte în regulă, propriei cumnate, după ce Dorei îi devenise soţ în iulie 1982, la fel, cu patalama de la Starea Civilă.
Asa ca nu putem vedea nici cate carti contine si nici care sunt acestea.
Mă voi asigura că vom fi o prezenţă activă şi profitabilă pentru investitorii actuali şi viitori", afirmă Monica Cadogan, fondator şi CEO al Vivre Deco.
Grădinile din Franța se schimbă radical în funcție de anotimp.
Vicepremierul a anunțat, de asemenea, că va fi prelungită măsura de acordare de zile libere plătite pentru părinți pe perioada suspendării cursurilor anului școlar, adică până pe 12 iunie 2020.
Amintim că Gherman Gref este cunsocut pentru predilecția sa față de anumite practici oculte precum Cabala și meditația transcendentală.
Îmi face plăcere să joc alături de ea.
Dacă nu am uitat.
Cinquefrondi este localitatea italiană neafectat de coronavirus unde casele se vând cu un euro.
MȚR strânge laolaltă poveștile acelor obiecte personale care nu se epuizează niciodată, pe care le iubim sau care ne scot din minți, dar de care nu ne-am despărți niciodată.
Toti cei nouă contacțo direcți, colegi de birou ai acestuia, se află îm izolare la domiciliu.
Multiplicarea cazinourilor fizice a început să crească în Statele Unite, crescând disponibilitatea jocurilor de noroc la cazinouri în SUA.
În cursul zilei de ieri, pe șantier s-a terminat de asfaltat si banda stângă de la șoseaua de centură a Aradului până la intersecția cu drumul spre Vladimirescu.
Klaus Iohannis a anunțat miercuri că a fost analizată în CSAT Strategia Națională de Apărare a Țării pentru perioada 2020-2024 și i-a făcut o prezentare vagă, dar un detaliu a fost remarcat: că se mai înființează un grup.
La nivel global, reprezentantii Forever 21 au anuntat ca vor inchide 178 din cele peste 800 de magazine pe care le detine in intreaga lume, dupa ce in luna octombrie si-a depus cererea de intrare in faliment.
Caz neobişnuit la penitenciarul din Botoşani.
Mai mult decat atat, peste 700 de persoane si-au creat cont pe platforma si au facut peste 800 de rezervari si solicitari de rezervari, dintre care 268 doar in luna mai.
Potrivit biroului de presă al instituției, cetățenii au sunat mai responsabil la numărul 112 în acest an, apelurile non-urgente fiind în scădere cu 18,31% în comparație cu perioada similară din 2019.
Fiecare participant a putut prezenta un singur concept, fiind obligat să respecte drepturile de autor și cele conexe.
La un moment dat soferul a pierdut controlul volanului, a iesit de pe sosea, a rupt un gard, a doborat si un copac aflat langa acesta si a ramas in santul de pe marginea drumului.
Cum să câștigi contractul?
Studentă din Iași, șantajată de un fost iubit.
Laura Dincă și Cristian Boureanu, cinci ani de relație.
Oficialul rus a fost obligat până la urmă să prezinte scuze public celor două americance.
Există un fond al problemei, dar una e una, alta e alta.
În ce priveşte mesajele false şi teoriile conspiraţioniste care circulă mai ales pe internet, dr.
Prima clădire are aproximativ 12.000 de metri pătrați, 9 niveluri (subsol, parter, mezanin și 6 etaje) și 187 de paturi.
Corina Martin, candidat PER la Primăria Constanța, a votat în urmă cu câteva momente la Secția Votare 167, la Palatul Copiilor.
O zi de sambătă, deci de sacru weekend prezidențial,o nenorocire cumplită, alți dispăruți in incendiu.
Ministrul Muncii, Violeta Alexandru, a început demersurile pentru a corecta eroarea prin care, timp de 16 ani, o femeie a primit o pensie mai mică decât cea cuvenită.
Ne-au survolat elicoptere, drone, alte obiecte zburătoare neidentificate.
Incendiu are loc în apropiere de centru comercial Tom, constănțenii sunt revoltați și cer intervenția Gărzii de Mediu.
Acesta a fost căsătorit cu fostul vicar britnic, Philip Clements, care s-a stins din viață în urmă cu puțin timp.
Aurelia Pop, liderul Federației Sanitas, filiala Satu Mare, este invitata emisiunii „În Slujba Comunității” care va fi transmisă duminică, 22 martie, de la orele 13.00 și 20.00 la Informația TV.
Graţie, energie, emoție, pasiune, dăruire, iubire … le poți găsi şi trăi live pe toate într-un singur loc … pe ringul de dans la Campionatele Nationale de la Piatra Neamț.
În topul celor mai mari companii de curățenie după cifra de afaceri pe primul loc se află FABI TOTAL GRUP SRL (46,2 milioane de lei, 2,5% din total), (37,8 milioane de lei, 2,1% din total) și (36,5 milioane de lei, respectiv 2% din total).
Direcţia de recoltare a combinelor va fi inversă direcţiei vântului dominant.
Mai mult decât oricând, comunitatea noastră are nevoie de investiții serioase, care să îmbunătățească fundamental viața cetățenilor.
Un exemplu foarte bun în acest sens îl reprezintă puțurile de foraj dintr-o aplicație petrolieră uzuală, ce pot fi distribuite pe suprafețe foarte vaste de deșert.
Premierul Ludovic Orban și ministrul Transporturilor, Lucian Bode, vor participa, vineri după amiaza, la recepția lucrărilor la șoseaua de centură a municipiului Rădăuți, a anunțat Prefectura Suceava.
Al treilea mare club din Istanbul, Fenerbahce, nu a fost scutit de probleme similare.
Lucian Mîndruţă, dus de urgenţă la spital cu ambulanța.
Pentru a-i determina pe botoşăneni să stea cât mai mult în case, dat fiind pericolul reprezentat de epidemia de coronavirus, s-a decis închiderea parcurilor.
Cercetătorii publică multe rapoarte și care nu sunt supuse rigorii obișnuite.
Este o procedură mult mai democratică”, afirmat Orban în 30 ianuarie.
"Pare să fie un incident bizar, extrem de şocant pentru persoanele aflate în barcă, familia şi prietenii bărbatului", a adăugat poliţia.
Şefa sindicatului prostituatelor din Amsterdam, o româncă de 27 de ani.
Potrivit reprezentanților unității de învățământ, trei elevi sunt confirmați cu COVID-19, fapt pentru care cursurile se vor desfășura exclusiv online.
Pe de altă parte, târgul de Crăciun de la Strasbourg, cel mai vechi din Europa, a fost anulat în această iarnă.
Ea a precizat că pe partea de alimentaţie publică au fost foarte multe discuţii, dezbateri, între operatorii de turism, fiind gândite nişte propuneri.
Extrema de 39 de ani și-a trecut în palmares Cupa României cu covăsnencele.
Această lecție va fi susținută de actorii teatrului în fiecare zi, de luni până vineri, începând cu orele 17.00 și durata acesteia va fi de 40 de minute.
Nu-i mai votați pe criminalii ăștia că ne pun ștreangul la gât fără să știe ce fac, săracii idioți (unii știu foarte bine și o fac intenționat, dar asta e altă discuție).
Este cadru didactic la Universitatea Politehnica și un excelent cunoscător al administrației, în toate formele acesteia.
Carantina se aplică începând de sâmbătă, după ce analiza epidemiologică efectuată de Direcţia de Sănătate Publică (DSP) a arătat că numărul bolnavilor este în scădere.
Dacă băiatul are de pe-acum îndoieli cu privire la răutatea lui lăuntrică, stai să vezi ce contrariat o să se simtă când află secretul mamei sale: femeia ascunde în casă o adolescentă evreică!
Până în prezent, aici au fost înregistrate peste 175.000 de contaminări şi 1.169 de decese asociate Covid-19.
Trombofiliile sunt stări de hipercoagulitate dobândite sau moștenite care detremină formarea unoar coaguli sau cheaguri pe vasele de sânge.
Mulți analiști au numit campania mai curând plictisitoare.
Fara scoala de nici un fel (nici proprie, nici având discipoli).
”To do list” nu e totuna cu „Lista viselor”.
El este bănuit, de asemenea, că a transferat fonduri oculte într-un cont al fostei sale amante, Corinna Larsen, în Bahamas.
La fel de importante sunt dezinfectarea mâinilor și a suprafețelor, respectiv distanțarea socială.
Pentru a înţelege mai bine ce înseamnă 10 petawaţi, trebuie spus că reprezintă a zecea parte din toată puterea Soarelui.
Separat se călește puțin usturoiul, se adaugă un pic din apa în care a fiert loboda, apoi se omogenizează făina.
Iaşul mai stă până vineri în Turcia, urmând să mai joace o partidă de verificare joi, cu Mladost Lucani (Serbia).
Cu toate acestea, va propunem astazi sa analizam cu atentie si aspectele pozitive ale situatiei fara precedent prin care trecem cu totii in aceasta perioada, potential aducatoare si de oportunitati, pe termen scurt, mediu si lung.
În această perioadă în care mesajele publice fac trimitere la importanţa spălării mâinilor, locuitorii comunei Ripiceni primesc apă cu porţia.
Cum apare un articol despre PSD, Firea, Weber, sau CCR, brusc se activeaza jardelele.
Fără breaking news-uri, internet şi social media, anxietatea publică nu era la nivelul de astăzi.
Pentru că una dintre acestea figura într-un dosar penal, celelalte firme i-au cumpărat dreptul de construcție.
Meteorologii din Australia de Sud au emis o avertizare de vreme severă valabilă pentru joi după-amiază în unele regiuni din acest stat.
Reprezentanții băncii sau alte structuri niciodată nu vor solicita: parole /PIN /CVV/CVC /coduri unice (OTP-uri) primite la numărul dumneavoastră de telefon.
Anunțul a fost făcut, vineri, de șeful organizației din Deva, unde fostul șef al DIICOT Alba și-a depus adeziunea.
Benigni nu doar că a coscris și a regizat filmul, dar mai interpretează și rolul principal!
Romanii sunt demni de toata mila…Raed Arafat face ca la Colectiv, intai stinge focul si apoi intocmeste planul de interventie PSI…Nici azi nu-si recunostea minciuna criminala daca nu era adresa e-mail trimisa catre IGSU.
După ce au vorbit cu cei care au realizat fapta s-a ajuns la concluzia că animalul a fost ucis la îndemnul tatălui copilului minor.
În 13 iulie se înregistrau la nivel global 13,1 milioane cazuri confirmate de infectare, 572.662 decese și 189.425 cazuri noi.
Acesta a fost trimis cu un avion la un spital din Belgia.
Spala-te pe cap cu el!
La locul evenimentului au intervenit pompieri de la Detaşamentul Piteşti cu o autospecială, ambulanţa SMURD de terapie intensivă mobilă şi un echipaj al serviciului de ambulanţă.
"In toate localitatile care sunt in carantina, in ziua votului cetatenii au libertate de miscare, nu au nevoie de nicio declaratie.
Rezultatul este vizibil, palpabil de tot romanul normal!
În al doilea rând, duce la o creștere a participării fizice.
Frecat apoi cu multă sare şi aburind, godacul era acoperit, "ca să se odihnească şi să se frăgezească", cu o pătură sau cu câţiva saci, răstimp în care meşterii, osteniţi, se omeneau cu câteva căniţe de ţuică fiartă.
Deocamdată, aceste unități rămân închise până luni.
Este foarte important, mai ales în aceste momente dificile, să rămânem solidari și să ne unim forțele pentru a depăși împreună marile încercări la care suntem supuși.
UPDATE / Jandarmii, către petrecăreții din Herăstrău: “Păstrați distanța și distracție plăcută!”
Cercetătorii au analizat beneficiile consumului de cafea pentru afecțiuni precum diabetul, bolile cardiovasculare, bolile inflamatorii intestinale și bolile hepatice.
Astfel, șefa ALDE Argeș va trebui să renunțe la funcția de vicepreședinte al CJ Argeș.
Decizia vine după ce deputata Simona Bucura Oprescu şi președintele Consiliului Județean Bitrița-Năsăud, Emil Radu Moldovan, membri PSD, au fost diagnosticaţi cu COVID-19.
Teiwaz este si zeul legilor, deci retine ca ti se sugereaza sa fii atent la ce faci ca sa eviti problemele de justitie.
Vorbim despre lucrări de andocare specifice, activități de modernizare și reparații la anumite instalații ale navei.
Printre ţările prezente s-a aflat şi România, reprezentată de directorul general al Poştelor şi Telegrafului, George Lahovary.
Sunteți sute, poate mii!
Am analizat situația în care ne aflăm din punct de vedere epidemiologic și al situației stării de urgență.
Printr-o decizie a Administrației Patrimoniului Protocolului de Stat, începând cu data de 17 iunie 2020 prețurile de majorează, anunță Prefectura.
Oricât ne-am dori, situația epidemiologică nu ne permite reîntoarcerea la normalitatea pe care am avut-o înainte de izbucnirea pandemiei.
Eu îmi doresc ca mulți dintre cei care învață în România să se întoarcă în Republica Moldova și să pună în aplicare ceea ce au învățat acolo spre binele republicii Moldova.
Mihaiu (USR-PLUS) a reacționat, tot pe rețelele sociale: ”Piața Obor nu e zona zoster, ci e zona unde solidaritatea românească își va da testul maturității în această criză”.
Completează: ”E prima oară când aud și această poveste cu SUA care-i sancționează pe cei care aplică ozonoterapie în tratamentul pentru coronavirus.
Relația lor a evoluat foarte mult în ultima perioadă, iar cei doi se bucură unul de celălalt și sunt foarte fericiți împreună.
Rămășițele umane și armele au fost descoperite la 9 metri adâncime, în timp ce se verifica structura de susținere a podului.
Cei cu vârste cuprinse între 51 şi 69 de ani reprezintă 29% din cazurile de îmbolnăvire, iar cei cu vârstă mai mare sau egală cu 70 de ani doar 6%.
Instituțiile și autoritățile publice, operatorii economici și profesioniștii sunt obligați, în starea de alertă, să asigure la intrarea în sedii triajului epidemiologic și dezinfectarea mâinilor.
La urma urmei daca nu erau rusii sa sustina schimbarea si sa ameninte cu invazia pe javrele alea de Gusa si Vlad ce se opuneau Revolutiei nu mai scapam de satana ceausista cu toata jertfa romanilor patrioti anticomunisti.
Focarul din nord-vestul Chinei a fost declanșat de o scurgere de la o fabrică de produse farmaceutice, care a avut loc între sfârșitul lunii iulie și sfârșitul lunii august a anului trecut, potrivit autorităților locale.
Recent, Diana a explicat care este stilul ei de viață.
Nu te mai caca pe tine ca de unde isi trag oamenii veniturile.
Românul arestat după accidentul în care au murit doi dintre copiii săi (o fetiță de 2 ani și un băiat de 10 ani) și părinții de 50 de ani a condus neîntrerupt 30 de ore, din Transilvania spre Toscana.
Este ușor să pui mâna pe pix, după care sa, nu îți mai pese de consecinte.
O echipă de cercetători britanici a descoperit cinci gene asociate formelor grave de COVID-19 şi a sugerat potenţiale tratamente, potrivit unui studiu publicat de revista Nature, preluat vineri de agenţia EFE, anunță AGERPRES.
SUA ar trebui să recunoască Taiwan ca țara independentă.
În schimb are o mare problemă: comunicarea cu cei din jurul lui!
La 29 octombrie este marcată Ziua Internaţională a Internetului, în condițiile în care mulți consideră că internetul este cea mai importantă invenţie a umanităţii.
Pentru ca s-o faca, trebuie sa semneze in registrul sectiei de votare.
Comisia Europeană propune noi reglementări în sfera digital.
Asta facem!", a spus Florin Cîțu.
Pentru că nu am permis niciunui chioșc din zona centrală să vândă alimente care se prepară acolo, așa cum DSP a permis în alte situații”, arată Lia Olguța Vasilescu.
Vă dau și câteva exemple: parcarea subterană are alocată suma de 580.000 de lei pentru salarii, iluminat și 150.000 de lei pentru mentenanță.
Se vede deja că participarea la vot în aceste alegeri va fi cea mai mare vreodată, chiar dacă avem epidemia de virus.
Reprezentanții elevilor trec în revistă neregulile, spunând că „într-un sistem de învăţământ de stat, care este, cel puţin în teorie, gratuit, este inadmisibil ca elevilor să nu li se asigure pachetul minim de protecţie pentru întoarcerea la şcoală”.
Nemulţumirea populară s-a intensificat în ultimele zile, pe fondul noilor restricţii impuse în contextul noului val al pandemiei care a afectat economia, protestatarii acuzând guvernul că este „deconectat” de la realitate.
De ce atâta violență, aruncând țara în haos pentru negocierea bugetului Regiei Huilei?
Federația „Solidaritatea Sanitară” a solicitat tuturor instituțiilor responsabile regândirea criteriilor de acordare a stimulentului de risc pentru…
Anul 2020 este unul bisect, ceea ce înseamnă că va avea 366 de zile.
Dosarul a fost trimis spre judecare la Înalta Curte de Casație și Justiție, iar inculpații sunt judecați în stare de libertate.
Un model care a prins și este utilizat și în România, cursuri plus teme în fața calculatorului.
Plimbãrile au fost multe si din ce în ce mai dese.
Și, vă rog să ma credeți că se muncește, se muncește foarte mult, zi si noapte…sunt eforturi uriașe depuse de medici, asistenți, pompieri, jandarmi, polițiști și mulți alții.
A fost publicat Ghidul Solicitantului pentru Submăsura 4.2 Sprijin pentru investiții în procesarea /marketingul produselor agricole!
Înregistrarea concertului din 16 noiembrie 2018 va putea fi ascultată, joi, de la ora 19.00, pe canalele online ale Filarmonicii „George Enescu“: site (https://www.
Culorile toamnei vor da de la sine un aspect minunat gradinii tale, dar cateva decoratiuni de sezon sunt intotdeauna binevenite.
În plus, SUA au făcut apel la o anchetă internaţională asupra originii virusului.
Proiectul a fost configurat cu sprijinul companiei olandeze NMC Bright, care are peste 15 de ani de experiență în evaluarea, clasificarea și activitatea de consultanță a academiilor de fotbal europene.
Noi aducem în fața voastră artă adevărată, aducem autentic, aducem nume mari, personalități culturale și artiști care merită să apară la televizor.
Dacă pe Latovlevici nu-l regretă suporterii, el venind de curând la echipă din Turcia, pe Gicu Grozav au toate motivele, el fiind cel mai bun jucător al echipei.
Iubitorii de film duc peliculele cinematografice mai aproape de cei care nu pot ajunge într-o sală de cinema.
În afară de biserica „Sf.
Profesor de educaţie fizică, Ioan Cornel Strujan a fost directorul Şcolii 13 până în anul 2012.
Vei putea urmări o poveste clasică de dragoste, de unde nu vor lipsi momentele siropoase, dar nici aventura dusă la extrem.
”Am avut o discuție cu ministrul privind modul în care să aducem mai multă activitate din sistemul public în sistemul privat.
Femeia, în vârstă de doar 39 de ani, nu a rezistat să ajungă la spitalul din Timișoara.
Dacă îi oferi un astfel de obiect atunci când se așteaptă mai puțin, cu siguranță că ți-ai atins scopul.
Senatorul PSD de Suceava, Virginel Iordache, a transmis un mesaj emoționant pe pagina sa de facebook pentru conaționalii săi în această perioadă dificilă a existenței umane.
Crew Dragon va atinge o altitudine de două până la trei ori mai mare comparativ cu orbita Staţiei Spaţiale Internaţionale, care orbitează la o altitudine medie de 400 kilometri în jurul planetei.
Bogdan…ne angajăm toți la stat.
Oare ce este de fãcut pentru a stopa acest fenomen?", se arată într-o postare pe Facebook, pe pagina Avizier Filiaşi.
Ce sfaturi i-ai cerut legate de emisiune sau în general?
Dacă în sala respectivă au cursurile două clase, adică una dimineață și una după-amiază, cursurile vor fi suspendate doar pentru clasa în care a fost confirmat cazul COVID.
“Paramedicii SMURD intervin pentru acordarea primului ajutor în municipiul Câmpulung, unde două persoane, tată şi fiu, au fost lovite de trăsnet pe câmp în cartierul Grui.
Mesaj de susținere deasupra Timișoarei, pentru cei aflați în lupta cu coronavirusul, în prima linieUn avion de mici dimensiuni, zboara deasupra orasului cu textul “Linia Intai”, in Timisoara, duminica 26 aprilie 2020.
Şeful statului a subliniat că cei care „nu înţeleg sau care se fac că nu înţeleg” vor fi amendaţi.
Cine este George Floyd, uriaşul blând mort în mâna poliţiei americane.
Din cauza acestei situații, directorul de sănătate al statului a cerut, pe 6 iunie, ca spitalele să “activeze complet” planurile de urgență.
Supranumit “titanul imobiliarelor”, Chera, cu o averere estimată la 4 miliarde de dolari, a fost unul dintre cei mai apropiați aliați ai președintelui American și unul dintre principalii săi susținători financiari.
Suveranul Pontif a donat 30 de dispozitive de ventilaţie şi monitorizare respiratorie unor spitale aflate în regiunile cele mai grav afectate de pandemia de coronavirus, a comunicat Cetatea Vaticanului.
Potrivit brokerului de credite, băncile continuă, ca și până cum, să ofere servicii, să acorde în continuare credite și se efectuează operațiuni în condiții normale.
Vreau să mă las cunoscut și descoperit de ei ca fiind un om de încredere.
Acuma câteva luni a asistat chiar o naștere, împreună ca alți doi colegi în autospecială.
Ar fi trebuit sa avem cel mai frumos gazon al fotbalului romanesc,la cat timp a avut sa se aseze,sa se prinda in radacini….
S-au infectat cu COVID alti aproape 300 de oameni, iar 8 au murit, in Timisoara si in judet.
Locul întâi este ocupat de județul Timiș cu 2.600 de teste, urmat de Cluj și Iași (tot cu peste 2.000 de teste), Tulcea – 1.757, Ilfov – 1.200, Suceava – 1.173, și Bacău – 1.017.
Deţinuţii au fost plasaţi sub tratament şi au o “stare de sănătate bună”, a informat biroul procurorului-şef într-un comunicat.
În total, 28.006 pacienți au fost declarați vindecați și 5.136 de pacienți asimptomatici au fost externați la 10 zile după depistare.
Doresc tuturor să aibă multă sănătate, o viață liniștită și să poată să ne transmită din bunătatea și înțelepciunea lor mult timp de acum înainte.
Această sumă va reprezenta fondul de urgență, la care poți apela în cazul unor situații neprevăzute, cum ar fi pierderea unui client important sau dacă există fluctuații sezoniere de numerar.
Concertele și evenimentle au fost însă suspendate, au dispărut, practic, preocupările profesionale, care erau multe, multe înainte.
….si nici macar o insulita de vedeata, un copac ceva.
În recreații, nu au voie să se strângă în grupuri mari, chiar dacă poartă mască.
Cei interesati isi pot depune CV-ul la sediul din strada Mihai Eminescu nr.
Sunt contractele de finanțare dovada că proiectele au fost pornite și finalizate de mine”, a spus Ancuța Belu.
Investigații medicale gratuite pentru sute de familii din Alba Iulia.
Adaugă uleiuri și făină de nucifere pentru gust mai bun, pentru aport de fibre și proteine vegetale de calitate superioară și pentru sațietate.
În lupta cu coronavirusul cel mai mare inamic al nostru suntem chiar noi.
Brandul este cel mai nou proiect al unei companii românești cu sediul în Florența, capitala pielii naturale, de cea mai bună calitate, dar și a luxului și opulenței specifice orașelor cu autoritate în lumea modei.
Președintele României, domnul Klaus Iohannis: Am avut o întâlnire care a fost dedicată, așa cum am prezentat şi atunci, evidenţierii situaţiei din ţările noastre.
Dar cine sa va mai inteleaga cand, sunteti in stare sa va vindeti si copii la produs, in toata lumea, doar bani sa faceti?
Denumirea ”Stretenie” simbolizează, în credinţa populară, o divinitate mitică, asemănătoare babei Dochia, care prezice caracterul vremii, după firea ei schimbătoare.
Cercetarea istorică este la fel de importantă pentru cultura și educația națională ca și oxigenul pentru plante.
Cei care s-au pensionat după 2011 vor avea o creștere moderată sau mai mică, deoarece la data pensionării au primit un indice de corecție care acum va fi exclus.
Secretarul de stat Despescu a atras atenția că verificările privind respectarea prevederilor din ordonanţele militare se vor face „pe întreg teritoriul de competenţă”, nu doar în anumite puncte fixe.
Au fost momente de panică în localitatea Ciolpani din llfov, după ce o șoferiță de 77 de ani a intrat cu mașina într-un supermarket!
Infirmierele au descoperit însă tragedia, când au venit să facă curăţenie de dimineaţă au văzut uşa deschisă la balcon, au văzut-o pe femeie căzută, au anunţat imediat, dar nu a mai putut fi salvată.
Șoferul a fost sancționat contravențional cu amendă în cuantum de 3.000 lei, iar materialul lemnos a fost confiscat, fiind predat în custodia Ocolului Silvic Putna.
Activitatea de nașteri este suspendată în acest moment.
”Este momentul ca lucrurile să nu mai treneze și îi solicităm primarului Cosmin Necula să convoace imediat o ședință de consiliu local, care să aibă pe ordinea de zi doar acest subiect, al spitalului.
Avînd în vedere situația în care ne aflăm și anume cea dominată de Coronavirus, mulți dintre elevi sînt nevoiți să învețe online, deși nici versiunile în format electronic ale tuturor manualelor nu sînt disponibile.
Procedura este simplă: un reprezentant desemnat al primăriei din localitatea aplicantă își creează cont pe platforma WiFi4EU; testează platforma, iar în data de 3 iunie se conectează, rămâne conectat și aplică.
Doctorii chinezi avertizează că medicii din Europa fac aceleaşi greşeli ca cei din Wuhan în ceea ce priveşte tratarea bolnavilor de coronavirus.
Cu o floare nu se face primăvara!
Ciocolatiera de renume mondial Mellisa Coppell a plecat din Columbia pentru a studia patiseria în Argentina, înainte de a ajunge la Chicago pentru a studia patiseria franceză.
Polițiștii rutieri bihoreni au stabilit circumstanțele în care s-a produs accidentul grav produs luni seara pe DN76.
Nu e obligatoriu iar medicii nu vor.
Așteptați, reveniți la sarcină după un timp (de exemplu, o săptămână, o lună).
Podoabe şi bijuterii din cristale şi pietre naturale, obiecte decorative, geode, fosile, piese de colecţie.
Șoferul a primit primul ajutor calificat de la echipajul SMURD și a fost transportat la spital cu suspiciuni de traumatisme la nivelul toracelui.
Trei doctorite infectate cu COVID-19, internate in sectia de boli infectioase a Spitalului Judetean Targu Jiu, au parasit unitatea medicala fara a instiinta pe nimeni.
Cei trei îi devansează pe francezul Antoine Griezmann şi pe uruguayanul Luis Suarez, ambii de la FC Barcelona, care încasează ceva mai puţin de 3 milioane de euro pe lună.
Chiar nu am vrut să aleg oameni apropiați de mine, nu sunt angajații Primăriei”, explică primarul în funcție.
Mai toată lumea cunoaşte situaţia, dar nimeni nu are nici o iniţiativă.
De la ce ar fi IZBUCNIT incendiul de la „Moldexpo”, care a distrus „Casa Modernă”
Poate ne lămurește BT Iacob.
Cum să dai o lege pentru așa ceva?
Asta contează la atacanți, golurile și victoria echipei.
Totusi recunoastem ca carnetul de membru de Partid certifica atat competenta profesionala cat si loialitatea fata de Conducator si Partid.
Îmi place cum arată, pentru că poţi să fii cât de entuziasmat vrei, poţi ţipa cât vrei, dar nu poţi infecta pe nimeni de lângă tine”, a mai spus Coyne.
Streinu Cercel vrea ca bătrânii să fie scoși din familiile lor și.
Acum este termenul de depunere a documentațiilor pentru gaz metan pe bani europeni și avem aproape 40 de primării care au studiile finalizate.
Solicitarea eurodeputatului Grapini vine ca urmare a faptului că mulți cetățeni nu au încredere în vaccinul împotriva virusului SARS-COV-2, deși a fost alocat un buget substanțial pentru identificarea și cercetarea acestuia.
Ce spune psihologul despre atitudinea primarului și a sătenilor: «Primarul este o persoană duală, pozează în familist»
Deputații Comisiei de Administrație au atras atenția că proiectul nu are în vedere dispozițiile Legii fundamentale a statului, potrivit cărora „România este stat national, suveran și independent, unitar și indivizibil”.
Mulțumesc familiei mele care mi-a fost alături și m-a iertat, înțelegându-mă că viața de primar înseamnă să te gândești în primul rând la oamenii orașului iar cei dragi să fie în plan secund.
China vrea influență în Europa!
Acestia refuzã sã respecte legile tãrii si comit acte de violentã, spargeri, tâlhãrii.
Potrivit acestuia, este vorba despre o navă off-shore pentru căutarea și recuperarea de diamante din lume, doua feriboturi RoRo hibride GNL și două nave fluviale tip cisternă, parțial echipate (Inland tankers).
CSM Suceava, la a treia victorie.
Se strică pe câmp, iar altele ajung la export!
Vino să asculți operele unor compozitori celebri, care au schimbat lumea muzicii și care au inspirat mii de oameni sau participă la sesiunile sportive organizate de World Class!
Din 2004 a devenit deputat.
USR-PLUS a câștigat funcția de primar general al Capitalei, al doilea scor în Consiliul General, și-a impus doi primari în cele mai liberale zone din România și era foarte aproape să îl învingă pe candidatul PNL pentru Primăria Constanța.
Scris de Eugen Rogojan303.751 de cazuri de infecție cu noul coronavirus au fost confirmate în România de la începutul pandemiei până în prezent.
Lyon va juca în semifinale cu Bayern Munchen, în timp ce RB Leipzig o va înfrunta pe Paris Saint-Germain.
Nici măcar nu le-au ridicat de acolo.
Totul se întâmpla la începutul anilor 1960, când Biden nu s-a raliat curentului contra culturii din epocă.
În 2012, Christian Badea a devenit dirijorul principal al Filarmonicii "George Enescu" din București și, în același an, a înființat Fundația Română pentru Excelență în Muzică.
Reprezentanţii Serviciului de Ambulanţă România au oferit sfaturi pentru a reduce riscul de infecţie cu virusul din China.
O persoană care a asistat sâmbătă la acțiunea de prim ajutor și salvare a motociclistei implicată în accidentul de la Sălciua, a rămas impresionată de modul exemplar în care salvatorii au cooperat pentru a salvat victima.
În Bulgaria au loc proteste antiguvernamentale și anticoruptie de peste 3 săptămâni.
Rizea, care se ascunde la Chișinău cu numele de „Mihai Cristian”, nu pare stresat de declarațiile lui Dodon.
Chiar daca uneori ti se pare ca faci trei pasi inainte si doi inapoi, tot te apropii de scopul tau.
Reprezentanții parcului de lângă orașul Galați i-au aflat povestea și au decis să o adopte.
GAMA LUMINOUS COLOUR – Șampon și balsam care protejează culoarea, reconstruind și consolidând structura firului de păr, oferindu-i strălucire.
“ cooperarea în domeniul apărării pentru perioada 2020-2030”
Cei 12 români confirmați cu coronavirus fac parte dintr-un grup de 50 de angajaţi ai companiei germane respective care au fost testaţi.
Eu propun modificarea radicala a procedurii de selectie a membrilor CCR, a conducerii DNA si a tuturor depertamentelor / comitettelor / comisiilor din Justitie.
Așadar, 1.112 persoane fără loc de muncă din rândul șomerilor indemnizați sunt absolvenți de liceu, iar 1.020 sunt absolvenți ai învățământului profesional.
Eşantionul pe care se va face cercetarea este alcătuit dintr-o sută de fermieri, persoane fizice şi persoane juridice, din comunele limitrofe municipiului: Răchiţi, Mihai Eminescu şi Curteşti.
Testarea de masă are un scop mult mai clar și mult mai evident”, a spus medicul sucevean.
Gestul său avea și o latură de protest menită să redeschidă cât mai repede economia și să scape companiile de faliment.
Sunt insă aproape sigur că Nole iși va invăța lecția și pe viitor iși va ține nervii in frau. cate zile va mai juca tenis, pentru tot restul vieții lui.
Fostu soț al Andreei Bălan și vedeta Pro TV și-au declarat dragostea în fața camerelor de filmat și și-au făcut planuri pentru când vor ieși din show.
Dupa ce barbatul a fost arestat, mama a cerut sa se intoarca acasa cu cei cinci copii.
Constructia spitalului, care va fi dotat cu 1.300 de paturi, este programata sa dureze o jumatate de luna.
Andronache: „Știe, este la curent cu tot ce se întîmplă în Suceava”
Proiectul presupune livrarea a 30 de autobuze electrice și instalarea a 30 de stații de încărcare lentă și 7 stații de încărcare rapidă pentru acestea.
Asta ar fi rezolvat avântul pentru abuzuri și l-ar fi ținut departe de claustrarea nemeritata.
"Nu sunt virusolog, dar acest virus este unul serios pe care trebuie să-l tratăm ca atare.
În legislația din România există prevederi clare în acest sens.
Trebuie să reținem că într-o lingură sunt 10g și 15 ml, mai puțin decât o uncie.
După audiere, a fost dispusă măsura reținerii cu privire la acesta, iar ieri, instanța de judecătă a luat măsura arestării preventive.
Chiar așa, ce caută ăsta aici?
Cumva nu m-am desprins niciodată complet sau faptul că am revenit în țară cel puțin o dată pe an mi-a folosit.
Ce diagnostic a primit Andreea Bălan de la medici.
Polițiștii de combatere a criminalității organizate din Iaşi, împreună cu procurorii DIICOT, au efectuat cercetări într-un dosar de trafic de droguri de mare risc și au descoperit peste 1.300 de comprimate de ecstasy.
După mai bine de doi ani de la expulzarea profesorilor turci, procurorii vorbesc despre un dosar cu un învinuit, trimis ieri, pe 4 februarie 2020, în instanța de judecată.
Această zi a fost instituită în anul 1973 la propunerea a doi foști americani, iar lăudabila lor inițiativă a primit girul a 180 de state.
Cum arată satul Viscri de când Prințul Charles și-a luat casă în.
Uitați-vă cu atenție la cultura hip-hop și rap pe care o îmbrățișați.
Cota de contribuţie la Pilonul II de pensii a rămas la 3,75% din contribuţia pe care angajaţii o plătesc la stat.
Mai mult, PNL nu a desemnat un candidat pentru primăria din orașul Sângeorz-Băi.
Topul analizează prezența celor mai urmărite conturi pe cele trei mari platforme din online – Facebook, Instagram și Youtube – dar și anvergura canalului și engagement-ul (n.r. interacţiunea cu pagina) comunităților fiecărui cont.
Victimele au între 46 și 94 de ani, iar una dintre ele nu avea nicio boală cronică.
Florin Cîțu nu a primit aviz favorabil nici la audierile pentru funcția de ministru în primul Cabinet Orban.
În acest fel, vei avea mai mult spațiu și vei putea depozita diverse lucruri necesare pentru camping cu cortul.
Unii dintre ei, printre care Anghel Iordănescu sau Dumitru Dragomir, au mai făcut politică.
În București, prezența la vot era, la ora 12.00, de 12,14% (220.981 alegători), față de 10,40% (185.922 alegători) la localele din 2016.
Inima mea este alături de băiețelul tău, familie și prieteni.
Iată adevărul simplu: cele mai întunecate zile ale noastre în lupta împotriva Covid sunt înainte dintre noi, nu în spatele nostru „, a spus Biden, la o conferință în Wilmington, Delaware.
În timpul procesului, Ion a spus că totul a fost un accident.
Consiliul Local Zalău a decis, prin vot, în martie, acordarea acestei sume, Clubului de volei zălăuan.
Nimic nu mai e cum a fost acum o lună.
Arma lui ar trebui să pună măşti pe faţa celor recalcitranţi.
Adica acelasi, ala care voteaza si apara tot penalii.
Uneori, îți este însă mai greu să știi cum te simți cu adevărat.
Deci, Respectarea (se pare ca si Cunoasterea) LEGILOR UNIVERSALE.
Numai in ro poti vedea asa ceva o firmă turcească sa castige o licitatie pt o autostradă,o autostradă construite cu romani cu asfalt si beton românesc.
Raul e facut de Iliescu-FSN si pana in ziua de azi PSD.
Joe Biden: „Suntem în război cu virusul, nu între noi.
Echipa operatorie a fost coordonata de Dr.
Este posibil să răbufnești astăzi și să îți verși nervii fără să te gândești la consecințe.
Daca vrem sa plantam copaci, sar conservatorii ca este „sorosism”….
Plămânii sunt afectați într-o poportie mai mare de 70-80 la suta, iar organismul nu reușește să facă față.
Miercuri seara, 19 februarie, în jurul orei 19.00, între localitățile Odoreu și Băbășești a avut loc un accident de circulație.
De asemenea, vrem să amenajăm spațiul din jurul autobuzului, să fie un fel de terasă pentru dans, sport, vizionare de filme și webinarii, proiectate pe bus”, precizează Natalia.
De 8 ani, Cătălina, tatăl ei și bunica paternă trăiesc într-o locuință modestă de la țară, fără venituri și fără condiții corespunzătoare pentru studiu.
Noi am fi vrut să asigurăm toate condițiile pentru a se încheia lucrările pe acel tronson atacat până la venirea iernii.
Temporar, vântul va avea intensificãri în cea mai mare parte a ţãrii.
Pentru a recupera timpul pierdut și pentru ca vrâncenii să poată avea un trai decent în județul nostru este nevoie de o schimbare radicală în modul în care se face politică.
Suntem prizonieri”, a scris ea.
Acum sunt împreună cu familia și ne simțim bine.
Am muta munți, am rupe în două cu hărnicia și cu dedicarea noastră pentru “boborul” ăsta sfânt, pentru “săraki“, pentru omenire, pentru copilași, pentru patrie.
Are 13 ani de antrenorat, în care a stat pe banca naționalelor de juniori, la diverse categorii de vârstă, din postura de secund sau principal.
Campania de vaccinare a început în data de 14 septembrie, iar repartiţia dozelor de vaccin către direcţiile de sănătate publică se face în mai multe etape.
Primarul oraşului Panciu este învinuit de infracţiunile de delapidare, abuz în serviciu, fals intelectual, instigare la delapidare, instigare la fals intelectual şi uz de fals.
Ceea ce și facem în aceste rânduri și-n acest ziar tematic, în paginile căruia punem astăzi în prim-plan drumurile.
Politicieni in cardASIe cu interlopii, in romanica? nu se poate!
Trolerul lui Dorian a fost lovit atât de rău încât a fost spart.
Singurele informatii publicate pentru judetul Bacau sunt cele cu persoanele izolate si carantinate – informatii insuficiente pentru opinia publica.
Este vorba despre autobuzele liniilor 135, pe Mihai Bravu, între Calea Vitan și Piața Iancului, 330, de la Dristor până la Piața Iancului, și 182, pe Ștefan cel Mare – Nicolae Titulescu, între Dorobanți și Banu Manta.
Conducta recent dezvoltată a deschis piața rusă către companii daneze, inclusiv Carlsberg și LEGO, o acțiune care a împuternicit poziția premierului danez Lars Løkke Rasmussen, care a preluat funcția cu puțin timp înainte.
Procurorii au precizat că GoFundMe a anulat campaniile inițiate de Garcia, după ce au fost alertați de oamenii legii.
Dumnezeu sa te aibă in paza Sa.
Cauza – o societate comercială a contestat constituționalitatea art.213 alin.
Ea s-a adresat lui Zuckerberg, co-fondator şi CEO al companiei, şi lui Sandberg, chief operating officer: „Facebook şi Instagram sunt folosite pentru a răspândi ura, dezinformarea, rasismul şi fanatismul”.
Coronavirus: Peste 31.000 de decese s-au inregistrat în Marea.
BMW deschide o uzina in Ungaria.
Tăiați-le salariile, sănătatea și învățământul sunt o propagandă, a zis-o liberalul Câțu, dați bani la inculții nației: șoferi, salahori, vânzători, mecanici, etc Ei sunt sectorul privat prioritate națională….
În conformitate cu aceasta, EURIBOR este calculat pe baza tranzacţiilor reale ori de câte ori astfel de tranzacţii sunt disponibile.
Sunt cel mai get-beget bucureștean”, a spus Petre Roman.
Cred că va rămâne echilibrat.
În urma testelor efectuate, la nivel național, față de ultima raportare, au fost înregistrate 10.142 cazuri noi de persoane infectate cu SARS – CoV – 2 (acestea fiind cazuri care nu au mai avut anterior un test pozitiv).
Anunțul a fost făcut de Societatea Studenților Mediciniști Iași.
Eu am făcut-o şi am făcut-o tot timpul şi sunt dispus să investesc la Dinamo.
Proiectul depus de PSD, fusese adoptat la începtul lunii februarie de Camera Deputaților.
Dar cu stadionul cum ramane.
Un băiat de 13 ani a fost găsit mort, cu câinele său în braţe, într-o maşină în care se adăpostise împotriva incendiilor care devastează statul Oregon.
M-am dus la Biserica Sacré-Coeur.
Am vazut recent primarul din Brasov cum si-a impodobit CV-ul cu studii pe care doar si-ar fi dorit sa le aiba.
Acolo am ajuns marți noapte la Craiova, cu un avion.
Sunt multe de facut dar treaba ta este sa vii cu viziunea.
După acordarea mandatelor de deputat organizaţiilor cetăţenilor aparţinând minorităţilor naţionale, Biroul Electoral Central va publica rezultatul final al alegerilor”, a precizat, luni, purtătorul de cuvânt al BEC, Mircea Preoţescu.
La câteva zeci de metri este platforma de gunoi, iar în zona căii ferate este o mizerie de nedescris.
Riscul este mic și persoanele nu prezintă simptomatologie respiratorie.
Sunt mișcări plăcute, de ieșire treptate din efort, atmosfera e una destinsă, așa cum îi stă bine unui lider.
Viata dulce de tot!
Rămâne de văzut ce decizie se va lua, dacă va fi trimisă la București (la Institutul Matei Balș) sau va fi internată la Boli Infecțioase, la Buzău, ori trimisă la Arbănași.
Primăria Constanța apare în baza de date a sistemului electronic de achiziții publice cu nu mai puțin de 34 de licitații anulate în decurs de câteva ore, în intervalul 31 ianuarie- 1 februarie 2020.
“Avem o transmitere comunitară, în centrele de vârstnici și în spitale.
Te enerveaza ca le-au luat painea de la gura pesedeilor?
Nicăieri în altă parte.
Crima care a îngrozit Europa!
Ionuț și Adrian nu doar că se cunoșteau de mulți ani ci făceau parte din aceeași generație de practicanți de arte marțiale, ei participând împreună la mai multe competiții de kick-boxing.
Astfel, in perioada 04-13 decembrie, Madrid va intra in lockdown, iar circulatia catre celelalte regiuni ale Spaniei va fi permisa doar din motive de urgenta, conform Adevarul.
A pus o întrebare la referendum pe care nu a putut-o lămuri.
Stat sau privat?
De la începerea discuțiilor pentru reabilitarea Palatului, în 3 luni s-a reușit semnarea contractului de proiectare.
Fostul șef al Fiscului, fostul vicepremier George Copos, dar și unul dintre influenții senatori ai PSD, Tit Liviu Brăiloiu, au terminat Universitatea Română de Ştiinţe şi Arte “Gheorghe Cristea” din Bucureşti, care este, în acest moment, în lichidare.
Ministerul Educaţiei a fost în strânsă legătură cu cadrele didactice şi cu Inspectoratele Şcolare.
DSP Bacau despre vaccinul anti-COVID19: „Nu va fi obligatoriu, campania de vaccinare urmand a fi voluntara”
Data internării: 16.04.2020 în Spitalul Municipal Feteşti.
A rugat ca numele lui să nu fie cunoscut, “pentru că mulți dintre șefii sistemului nu vă plac.
Printre cauzele creșterii inegalităților de venituri și de averi, analiștii băncii elvețiene arătau reducerea taxelor pentru corporații, automatizarea, dezvoltarea rețelelor globale de furnizori și consolidarea marilor companii.
Acestea se alătură locațiilor cu tradiție în festival: Piața Mare, Habermann Markt, Muzeul în aer liber Astra.
Rămâne de văzut cine va câștiga amuleta 14 din sezonul 8 „
Din surse,oficiale, am aflat ca va fi ținut în comă indusă toata perioada cat liberalii se vor afla la guvernare.
Guvernul a aprobat amnistia fiscala pentru dobanzi, penalitati si alte accesorii datorate de contribuabilii care vor achita principalul restantelor pana la data de 15 decembrie 2020.
Mihai (n.r. Mihai Petre), ți se îndeplinește visul: scapi de mine.
“Vezi tu c-a murit baba aia din patul 5″ ” Da?
Și la nivelul companiei s-au implementat toate măsurile pentru ca impactul să fie limitat.
În clinicile Opticline Dr Holhoș Teodor se realizează peste 1.000 de operații de implant de cristalin anual, o parte dintre acestea fiind realizate cu cele mai performante cristaline existente – cele trifocale torice.
Pentru credincioşii ortodocşi, astăzi începe Postul Mare sau al Paştilor, care durează până la 18 aprilie inclusiv şi precede marea sărbătoare a Învierii Domnului, prăznuită anul acesta în data de 19 aprilie.
Obiectivul va avea o lungime de aproximativ 500 de metri liniari, fără rampele de acces, şi o lăţime de 19 metri.
Pentru restul de bani, patronul de service se va judeca în instanță.
Nu va fi posibil să pornească vaccinarea in decembrie.
Sondajele Reuters/Ipsos de săptămâna aceasta arată că 44% din americanii înregistraţi ca alegători l-ar susţine pe Biden, iar 40% pe Trump.
A scăzut numărul de pacienți în stare gravă cu Covid, dar mai avem în așteptare pacienți în urgență pentru ATI Covid.
Crișul va juca în 29 octombrie cu SCM Craiova și în 30 cu SCM Râmnicu Vâlcea.
Documentele se depun on-line.
Potrivit surselor, până să afle de investigaţia SIPI, reprezentanţii “Mamma Mia” ofereau mâncare poliţiştilor rutieri prin înregistrarea comenzilor la masa nr.
O femeie care trecea prin zonă a observat trupul educatoarei.
Sunt 44-45 de elevi, în total 51 de persoane, cu profesori.
Adica nici talharii nu e bine ca sunt saltati?
Cu o suprafață desfășurată de 15.100 mp, stația va fi una supraterană, însemnând o clădire cu subsol, parter și două etaje, potrivit unui comunicat al Primăriei sectorului 4, remis marţi presei.
Pai tarabagiul tupeist a mintit mereu in declaratii referitor la faptul ca a fost turnator.
Prin urmare, media temperaturilor maxime va coborî de la 20 de grade, în prima zi, spre 14 grade la sfârșitul intervalului, iar temperaturile minime vor ajunge de la valori în medie de 10 grade în primele 2 nopți, până la 6 grade în ultima noapte.
"Banca Mondială este pregătită să vină în sprijinul României în lupta sa împotriva pandemiei de COVID-19 şi a efectelor acesteia asupra oamenilor, prin acordarea unui ajutor financiar rapid, precum şi printr-o implicare pe termen lung.
Că mai toate inițiativele astea civice s-au dezvoltat în centrele urbane mari.
O spun și acum la fel.
În plus, există și alte reguli ca să ne protejăm părinții, bunicii, prietenii, vecinii, colegii, dar și ca să îi ajutăm pe cei aflați în linia întâi în războiul cu virusul mortal din China.
Copiilor dacă nu le place, dacă nu i-ai captat ca să-i ţii pe scaun cu jocul tău, se ridică şi pleacă.
Această echipă este o rampă de lansare pentru mine.
În conformitate cu Recomandările de prioritizare a testării pentru COVID-19, toți contacții direcți simptomatici ai cazurilor confirmate trebuie testați.
Ce s-a întâmplat cu cele 10 milioane de euro alocate pentru dezinfectanți în universități, având în vedere că studenții învață online?
Dar cine este fata?
Uzina de la Urseni a fost construita intre anii 1911 si 1912 si data in folosinta doi ani mai tarziu, in prezent fiind scoasa din functiune.
Evenimentul rutier a avut loc pe strada Aries, inaintea intersectiei din fata unitatii medicale.
Au fost sustrași 150 de lei și mai multe pachete de țigări.
În 19 decembrie 2017, Ionet decide să părăsească structura acționariatului, cesionându-i părțile sociale lui Daniel Romeo Șaguna.
Codul portocaliu avertizează că în județele Iași, Vaslui, Bacău, Vrancea, Buzău, Covasna și zona de munte a județelor Prahova și Brașov va ploua temporar abundent, iar prin acumulare, cantitățile de apă vor depăși 40…70 l/mp.
In acest dosar, Darius Valcov este judecat pentru de luare de mita si de influenta.
Grabnica constituire a Gărzii şi Consiliului Naţional Român este o dovadă clară că românii din Băseşti au acţionat cu tărie pentru realizarea idealului naţional încă din primele zile ale revoluţiei.
Rapperița a schimbat numele dificil de pronunțat cu un pseudonim sugerat de către managerul său, care a convins-o să adopte numele Minaj cu toate că artista (încă) detestă cum sună.
”A fost o cântăreață și o compozitoare excepțională alături de care am lansat în anii ‘80 primul album muzical produs de Electrecord în limba engleză, disc de mare succes vândut în Europa, SUA și Canada.
Au fost foarte multe opinii, pentru că în infecția asta învățăm din mers.
Purtătoarea de cuvânt a CAS Dolj, Claudia Şerban, îl contrazice pe medicul Popescu: “E treaba DSP-ului să verifice stocurile, aprovizionarea cu medicamente.
Cel mai fierbinte punct din cultura botoșăneană îl reprezintă de departe Biblioteca Județeană, mai ales în contextul închiderii școlilor în proximitatea unor examene naționale precum cele evaluare sau bacalaureat.
Uite că lucrurile s-au schimbat în bine!
Cel împreună cu care a fost invitat să continue povestea „Star Wars”, Matt Owens, a scris scenariul pentru pelicule Marvel precum „Luke Cage” şi „Agents of SHIELD”.
Pe portalul Ministerului de Justitie apare informatia ca firma de turism Agetur a intrat in reorganizare judiciara.
Singurul mod în care cercul vicios poate fi spart este stimularea cererii, prin scheme de investiții publice, care generează locuri de muncă, dar și prin infuzii de bani în rândul populației (ceea ce se cheamă stabilizatori automați).
Intai mergi la Urgenta si vezi ce nebunie este?
Tânăra are 2,4 milioane de urmăritori pe Instagram, iar acum se bucură de o popularitate uriaşă.
Cu vreo opt ani în urmă mi-a spus: legea e lege pentru toți, fie ea morală ori… Datoria noastră, a ziariștilor, e ca și a organelor de drept – să apărăm legea și prin ea să apărăm omul!
Cum ajută FitFoodWay la întărirea imunității în perioada coronavirus!
Rămâne cum am stabilit.
Ca să eviți această tentație, va trebui să eviți exagerările de orice fel.
Este pentru prima oară când artista își sărbătorește ziua de nume fără a ieși din casă, din cauza pandemiei de coronavirus.
Aceste realizări califică PNL pentru a conduce România în următorii ani, când țara noastră va avea acces la 80 de miliarde de euro din fonduri europene.
Pakistanul - unde 300 de persoane ar fi purtătoare ale coronavirusului - şi-a suspendat toate zborurile internaţionale.
Este originar din Satu-Mare.
Din interior, lucrurile se văd diferit.
Tot în instanță pot ridica excepție de neconstituționalitate, o cale prin care se poate ajunge la Curtea Constituțională.
Cu părinții mă vedeam tot timpul, dar aveam un program destul de dur, pentru că aveam facultate, aveam și job full time, trebuia să și studiez, trebuia să ajung și la bibliotecă, nu era simplu.
Il apasa pensiile nesimtite pe care el si ai lui le-au dat cu nemiluita.
Dinamo București a avut mari emoții, marți, pe stadionul Ștefan cel Mare, în sferturile Cupei României.
Pe două femei care nu se urnesc, care fac la găleată în casă!
Emiratele Arabe Unite, Malta, Brazilia, India, Bulgaria, Kazakhstan, Ucraina, Suedia, Republica Congo, Ungaria și Qatar.
Deci singura dată care era conformă cu prevederile legale era data de 6 decembrie.
Se scurg pălăriile de apă și se așează în tavă.
Anthony Hopkins și Jonathan Pryce în “Two Popes”
Liderul USR Dan Barna a cerut, luni, PSD şi PNL, să fie de acord cu organizarea referendumului pentru inițiativa ”Fără penali în funcții publice” odată cu alegerile locale.
Aceasta fapta duce la retragerea Avizului si amendarea vanzatorului.
Ar fi culmea sa asteptam inca 100 de ani sa construim obiective de interes public ca sa satisfacem capriciile litigioase vreunui grof din flori- inchipuit.
Voi credeti ca femeia asta a murit de covid?
Prefectura Suceava: Pentru a petrece sărbătorile de iarnă sănătoși și alături de cei dragi trebuie respectate regulile sanitare chiar dacă numărul de cazuri de.
Mai mulți retaileri din România au declarat că se află în imposibilitatea de efectua anumite plăți, chirii, utilități sau chiar salariile angajaților.
România se zbate într-o ciorbă politică fiartă fără o reţetă anume şi reîncălzită la fiecare 4 ani electorali.
În Spitalul Municipal Rădăuți sunt internați un număr de 77 pacienți diagnosticați cu Covid- 19 și 4 persoane suspecte de infecție cu noul coronavirus.
Nici cu tancul nu au reuşit să urnească racla, aşa că ruşii au plecat înfrânţi.
”Deşi Facebook nu publică detalii referitoare la veniturile Instagram, credem că Instagram a devenit rapid un contributor important la veniturile totale ale companiei, iar acest succes ajuta în ansamblu Facebook”, a spus analista.
Grupul de Comunicare Strategică a anunţat că au mai fost înregistrate alte două decese, astfel bilanţul vitimelor COVID-19 se ridică la 118.
Şi poliţiştii au mers să o caute pe fată în cartierul Protoşeni.
De când stă în grajd, femeia spune că iubește animalele.
Măsurile luate de Oficiul de Cadastru și Publicitate Imobiliară (OCPI) Sălaj, la jumătatea lunii martie, în scopul prevenirii și limitării răspândirii noului coronavirus COVID-19 se prelungesc pe întreaga durată a stării de urgență.
Tariful de intrare pentru adulți este de 10 lei/15 minute.
Este weekend, așa că puteți merge să donați.
Nu uita nici de o echipă formată din fotograf și cameraman, care vor fi responsabili cu imortalizarea celor mai speciale momente din viața ta și a bebelușului.
Ambarcatiunile au fost scoase de pe canalul Bega.
Starea de sănătate a celor doi pacienți, depistați pozitiv pe teritoriul României și care au rămas internați după ce au fost depistați pozitiv este în continuare stabilă.
Cu aceeaşi oră, s-a aplicat şi devierea (nivel de recomandare) de pe DN73A Râșnov – Predeal pe DN73, fie către Braşov şi apoi spre Cheia pe DN1A, fie către Piteşti pe DN73 şi apoi spre Bucureşti pe autostrada A1.
Fără un efort prea mare de gândire, putem spune că tendinţa s-a păstrat şi în prezent, estimând azi populaţia Aradului la 145.000 de locuitori, cu un sfert mai puțin decât în 1990.
În octombrie 2019, împrinatul a fost condamnat la 25 de ani şi două luni de închisoare cu executare în regim privativ de libertate.
România va disputa pe 26 martie barajul cu Islanda.
Jucătorul care are 12 prezențe în Liga 1 pentru Dunărea Călărași spune cum el și coechipierii săi au reușit să se motiveze.
În cadrul proiectului, va fi elaborat un studiu privind piața forței de muncă din regiunea istorică Banat cu informații despre legislația specifică în vigoare, obiective, măsuri, priorități.
Și continuând spusele lui, se observă că scriitorii sărăciei, de la Slavici, la Rebreanu și Marin Preda, și-au ales personajele din lumea satului.
USR a solicitat prelungirea stării de alertă doar în zonele în care există un risc mare de infectare.
Apar în programul de zbor și cursele spre Basel, Eindhoven, Dortmund și Paris.
Obiectivul este sa strangem donatii lunare de 50 de milioane de lei.
În total, până ieri, în municipiul Iaşi fuseseră înregistrate 8.943 de cazuri de infectare, respectiv aproape 60% din totalul cazurilor centralizate la nivelul judeţului.
Mai tineti minte teoria cu bugetarii grasani care stau pe spatele privatilor slabiti?
Davila-Curtea de Apel, totul se desfășoară în cea mai desăvârșită ordine, deocamdată.
Orădeancă cu elevi celebri în toată lumea.
Poti sa mori de orice, terorizantii de lux urlatori iti pun stampila si parafa coro!
Autospecialele sunt achiziționate din bani alocați de la bugetul MAI și din rezerva bugetară.
Procedurile privind achiziția lucrărilor de investiții, încheierea și derularea contractului de lucrări intră în sarcina autorităților locale.
Tinerii se urcă pe tobogane, sar cu picioarele pe mobilierul urban, chiar sar gardul doar de dragul de a demonstra că o pot face.
Însă, după ce a fost încarcerată la Penitenciarul Gherla, Veturia Moldovan nu a executat în întregime pedeapsa de 2 ani.
Sunt 1553 de persoane infectate, iar din ei sunt 650 de români.
Senatul a fost prima CamerÄƒ sesizatÄƒ, iar for decizional este Camera DeputaÅ£ilor.
Canalul de televiziune american HBO, care a produs seriale de succes precum "Game of Thrones" şi "Chernobyl", se.
Soros salută apoi modul în care UE a reușit să treacă de vetoul Ungariei si Poloniei.
Patrizia Carboni, proprietar câine: „Chiar în dimineaţa asta, când eram la coadă la farmacie, un domn mi-a spus că cineva care ieşise cu căţelul a fost verificat (de carabinieri, n.r.) şi au descoperit că era la 5 kilometri depărtare de casă.
În fruntea cetei se afla cel mai îndrăgit personaj – urătorul costumat în blana de urs împodobită cu ciucuri roşii.
ISJ Suceava: 279 de candidați au absentat, iar unul a fost.
Este doar propaganda platita gras pentru atragerea in forta a naivilor fie ei si ptin obligare a cetateanului, vezi guvernul romaniei care te obliga sa ai cont in banca pentru orice banut!
Într-un interviu pentru BeninwebTV, profesorul Felix Iroko spune: ”Putem spune că noi, negrii, suntem albi ca zăpada în comerțul cu sclavi?”
Avertizare de grindină și vijelii până miercuri.
Vineri, 06 noiembrie 2020, 18:01.
Oameni buni, pe liste sunt tot fosile gen Petre Roman!
”Acest document vine în completarea prevederilor metodologiei-cadru pentru desfășurarea activităților didactice prin intermediul tehnologiei și al internetului, precum și pentru prelucrarea datelor cu caracter personal”, menționează Ministerul Educației.
Asta e, s-a dus România, s-a dus Europa, s-a dus Utopia.
In niciun caz ca e omul potrivit la locul nimerit.
Ea și pasagerul ei, un bărbat de 32 de ani din Hoogstraten, au coborât din vehicul cu răni ușoare.
Statele s-au trezit târziu, doar după ce au văzut coșmarul trăit de Italia, care a scăpat virusul de sub control.
Cel care a facut articolul ii numeste pe indivizi, nomazi, grup, adulti, petsoane.
Klaus Iohannis a anunțat, marți dimineață, ce sumă a obținut România pentru proiecte europene la finalul discuțiilor liderilor europeni referitoare la planul de relansare economică a Uniunii Europene.
Nici un component al lotului n-a suferit simptome de coronavirus.
Ce planuri ai alături de partenerul tău pentru cele două sărbatori din februarie, dedicate dragostei?
Ar fi bine sa spui ce ai facut pt.
Tu și prietenii tăi veți avea parte de cele mai spectaculoase clipe și amintiri.
Cifra este în scădere faţă de raportarea de marţi, când în judeţ au fost 141 de cazuri noi de coronavirus.
Incapacitatea acelorași guvernanți de a ține în frâu răspândirea comunitară a noului coronavirus!
Să plăteasca și cei cu PFA și micro (cu procent din venit nu cu minimul legal așa cum e acum).
În plus, cu ajutorul categoriei “Curier rapid”, clienții pot folosi aplicația pentru a trimite pachete sau plicuri în oraș, nu mai grele de 9 kg, care ajung la destinatar în mai puțin de o oră.
O fapta foarte urata indreptata impotriva poporului roman si a integritatii teritoriale.
Este strict defensivă, proporţionată şi menită să prevină conflictele şi să menţină pacea", a declarat un purtător de cuvânt al Alianţei Nord-Atlantice, citat de agenţia Reuters.
Notiuni contra dezinformarii trebui adaptate pentru a fi integrate in materiile din programa scolara de la clasa I pana la a XII-a.
A fost atunci făcută legătura cu o piaţă din oraş, iar la scurt timp, au fost găsite asemănări cu virusul care a cauzat pandemia SARS în 2002 – 2003.
În această perioadă suntem preocupați să ne spălăm pe mâini și să dezinfectăm toate obiectele pe care le folosim frecvent.
În acest context, Ala Nemerenco, a prezentat o statistică cu numarul de teste efectuate în alte ţări, dar unde numărul cazurilor noi e nesemnificativ.
De asemenea, compania anunță că aerul din centrele comerciale NEPI Rockcastle este filtrat și schimbat odată la trei ore, asigurând astfel o purificare intensivă a spațiilor.
În toate aceste cazuri, oamenii infectaţi sunt cei care reprezintă o ameninţare pentru alte specii, neexistând dovezi că procesul poate fi inversat.
Au existat plecări din partid, care nu au fost excluşi, au fost deciziile lor.
Impactul pozitiv în economie estimat la aproximativ 70 miliarde lei!
Fii pentru alții!
Cred că populația a înțeles mai repede acest lucru decât medicii și asistentele.
Grazioli povestește cum indicațiile sau tutorialele s-au dovedit insuficiente pentru protejarea personalului medical.
Vise plăcute și la birou!
“Punerea în aplicare a unor astfel de măsuri este foarte importantă, deoarece apropierea fizică este în natura umană”, a spus Clarke.
Vor funcționa vaccinurile împotriva noii tulpini de coronavirus?
Înainte de ședința de Guvern, Comitetul Naţional pentru Situaţii de Urgenţă, condus tot de Ludovic Orban, se va întruni pentru a transmite recomandările către Executiv.
A fost nevoie de o solicitare prin Centrul Național de Conducere și Coordonare a Intervenției care a lansat, la rândul său, o solicitare la țările din vecinătatea României.
Se pare că este primul guvern („Guwerner”, cum se spune mai nou!) care nu știe reglementa fără erori de conținut, de gramatică și de drept!
Examenul drpciv… şi mai exact traseul în sine mai ţine şi de îndemânarea fiecăruia în a conduce corespunzător un autovehicul.
Acest adevăr se dezvăluie în politica de cadre la nivel guvernamental.
Obiectivul: „Evidenţierea unui subiect care nu este foarte prezent în această campanie municipală: condiţia animalelor”, a declarat Félix Boullanger, co-director al campaniei pentru această listă.
Am mai scris lucru asta si ma repet: acum vreo 3 saptamani bulgarii au ajuns la 200 de cazuri de gripa in tara si au INCHIS toate gradinitele si scolile 2 saptamani.
“Ești cea mai bombă!”, “Regină”, “Ești perfectă”, “Superba ca întotdeauna”, “Cea mai cea”, “Regina cu voce de înger”, sunt câteva dintre comentariile-compliment pe care Andra le-a primit cât ai clipi.
Ca și cum în ultimele două luni (de la prima la a doua variantă a analizei), probabil și sub influența crizei coronavirus, sectorul agricol și-ar fi depășit decalajele și se poate prezenta la Bruxelles cu fața curată.
Gheorghe Dincă, criminalul de la Caracal, trece prin momente nu tocmai plăcute.
Petrescu o arbitrează din nou pe UTA după returul barajului cu Poli, din 2017!
Numărul cazurilor confirmate înseamnă că atâtea au fost confirmate.
În această perioadă, sunt anunțate ploi torențiale, vijelii și grindină.
Lovitură grea pentru fanii James Bond.
În ultimele 24 de ore au fost efectuate doar 9.938 de teste, din care au fost diagnosticați pozitiv la coronavirus, 4.207 români.
Despre acest eveniment există o serie de documente care descriu, cu amănunte dintre cele mai atroce, martiriul.
Nici nu bănuia atunci că acest accident îi va schimba viața radical, luând-o de la zero, în Statele Unite, pe partea cealaltă a globului.
Cu toate acestea, raportul Imperial College London a avertizat că şi în condiţiile unor restricţii dramatice impuse asupra vieţii normale, capacitatea sistemelor sanitare din Marea Britanie şi SUA – care adoptă măsuri similare – va fi probabil „depăşită”.
Nu-i adevărat că toate partidele au fugit și liberalii n-au avut încotro și s-au sacrificat să guverneze!
În această situație, polițiștii încearcă să se protejeze cu măști, mănuși și dezinfectanți.
Cu această informație, poți apela ulterior la una dintre aceste metode pentru a obține accesul la mașină și a putea conduce mai departe.
Președintele este așteptat să facă noi precizări pe tema măsurilor pe care intenționează să le ia autoritățile,…
Legea prin care se reduce vârsta de pensionare a românilor care au locuit cel puțin 30 de ani în localități foarte poluate a fost promulgată la începutul săptămânii de către președintele Klaus Iohannis.
UPDATE 19.30: O tânără de 19 ani a decedat în urma impactului.
Un minor de 16 ani a gonit noaptea trecută cu mașina pe strazile Craiovei.
Trei turişti au plecat la drum pe Valea Dorului, într-o zi de ianuarie, şi au pierdut marcajul.
Accesul cetăţenilor din ţările Uniunii Europene pe teritoriul Marii Britanii va fi permis doar în baza paşapoartelor începând din octombrie 2021, au subliniat autorităţile britanice.
Starea de alerta se prelungeste in Romania cu inca 30 de zile, printre noile masuri prevazute fiind permiterea adunarilor publice si manifestatiilor, in limita a maximum 100 de persoane.
Eminescu a scris in sec XIX intr'o realitate specifica!
Ministerul Sănătăţii a decis și unele măsuri suplimentare pentru prevenirea, limitarea şi tratarea îmbolnăvirilor prin gripă, anunţă sursa citată.
PSD și-a adjudecat clar primăriile din Bunești, Cornu Luncii, Gălănești, Hănțești, Zamostea.
Cursul de schimb leu/euro încheie vineri încă o săptămână cu un nou maxim istoric,, ca urmare a unei creșteri de 0,17% față de miercuri, joi fiind…
Cea mai mare pierdere a tricolorelor este Crina Pintea care va rata întreg turneul final din cauza infecției cu coronvirus.
Partidele au stabilit deja, de principiu, ca alegerile locale să aibă loc pe 27 septembrie, potrivit unor surse parlamentare.
Astfel, este vorba de o complicitate deschisă dintre I.Dodon, regimul de la Tiraspol şi Federaţia Rusă, în scopul fraudării alegerilor prezidenţiale din R. Moldova”, a opinat deputatul Oazu Nantoi.
Acestea se pot depune sub formă de rezerve în organism și nu se elimină renal, cum o fac cele hidrosolubile.
La ce se tin aceste sedinte inutile, situatia este…….
La început țarul Alexandru a sprijinit această mișcare dar apoi pentru că a înființat o coaliție împreună cu Imperiul Austriac și Prusia a trebuit să se dezică de această organizație.
Comorbiditati: fara antecedente patologice cunoscute.
Asta tocmai pentru a-i determina pe eutanasiabili să ceară să fie primii la, firește, eutanaiserea prin vaccinare anticovidiană.
Tot vineri, cei trei suspecţi au fost conduşi înapoi la locul crimei, pentru a reconstitui faptele iar în cursul după-amiezii vor fi prezentaţi judecătorului de drepturi şi libertăţi cu propunere de arestare preventivă.
Anunțul a fost făcut Tot în cadrul videoconferinţei de miercuri.
În fotografii se poate observa cum Stockholm flutură un steag alb în timp ce stă cu Lisabona și Tokyo în fața ostaticilor.
Eu în decembrie 2018 am primit diferite mesaje de ameninţare…
Dacă avem focare care ne atrag atenţia şi aici, iarăşi, pe baza analizelor epidemiologice aceste focare pot să aştepte mai mult decât restul.
În Japonia a locuit doi ani de zile, după care și-a continuat studiile în Marea Britanie și a lucrat acolo mai mult timp, însă de șase ani locuiește în Hong-Kong.
”I-aş fi dat o bere celui care îmi zicea înainte de meci că se va încheia 2-3.
Franța va începe să ridice restricțiile pentru limitarea coronavirusului în săptămânile următoare, desfășurând procesul în trei etape, pentru a evita o nouă explozie a pandemiei, a declarat duminică guvernul, citat de Reuters.
Întreg circuitul va fi organizat de la intrarea în clădirea în care îşi are sediul secţia de votare până la secţia de votare, pentru a nu răspândi acest virus.
Cu toţii au trecut prin triaj, după care unii au plecat direct la domicilii unde au intrat în autoizolare, în timp ce alţii au fost conduşi spre centrul de carantină.
Este de urmărit și acest canal, Chișinău-Tiraspol, eventual Moscova, și modul în care alegătorii din regiunea separatistă vor fi mobilizați pentru alegerile din turul al doilea.
Marcel Ciolacă i-a răspuns lui Klaus Iohannis.
Conducerea PSD Iași a fost astăzi la Schitu Duca la o petrecere sătească.
Despre vaccinul dezvoltat de Rusia, seful statului a precizat ca „Romania este parte din UE si incheie contracte cu Uniunea Europeana.
A trecut pe la PDL, PNL și a ajuns într-un final la ALDE, unde a fost numit la șefia organizației județene.
Angajații Inspectoratului de Poliţie Dubăsari sunt antrenați întro Campania de prevenire a furturilor roadei noi din depozite, de tehnica agricolă, precum și alte bunuri materiale.
Este exact ca tatăl lui”
În fața bărbatului român, femeile, romii, maghiarii, membrii comunității LGBTQ+ etc. au trebuit tot timpul să fie corecți politic.
Moartea a avut loc din cauza cancerului de care acesta suferea, nu din cauza coronavirus sau a unor complicații cauzate de coronavirus.
Totodată, vreau să demarez proiecte noi de dezvoltare, în special cu finanțare din fondurile europene.
Unii nu au contract cu RER!
Spitalele publice nu vor mai putea interna, în următoarele 30 de zile, persoane care nu au urgențe medicale grave.
Consideră planeta exclusiv a lor și iși permit vizibil orice.
Angajat TVR până în 2006, plecat apoi la Serviciul de Telecomunicații Speciale, unde a fost făcut purtător de cuvânt al instituției și colonel.
Cum se stabileste diagnosticul de ficat gras?
Ce sunt sateliții Starlink, vizibili și pe cerul României?
Spania a decretat stare de urgență, prin decret regal, pe 14 martie.
Mergeti in centre cimerciale, unde oamenii vin de nevoie,sa.si faca aprovizionarea cu cele necesare, dar in cluburile din Mamaia de ce nu mergeti?
Ziua să-ți fie mai senina ca infinitul.
Tot mai multe țări europene cer un test COVID-19 pentru a intra pe teritoriul lor.
Pentru învingători au mai punctat Nick Tompkins, George North – eseuri, Leigh Halfpenny – 2 transformări şi Dan Biggar – 3 lovituri de penalitate şi 2 transformări.
E o pierdere de timp sa scrii articol despre asta.
Vineri, 25 noiembrie, a fost prima zi în care Parlamentul Republicii Moldova s-a întrunit de când Igor Dodon a fost ales preşedinte.
Susţinerea elevilor cu rezultate la olimpiadele şcolare şi a echipei de fotbal.
Alexandru Rață este student în anul II de studiu la Facultatea de Educație Fizică și Sport din Suceava.
Parteneriatul strategic cu SUA rămâne cel mai important pilon al politicii externe, însă președintele a vorbit și despre consolidarea unor parteneriate cu alți parteneri externi.
Prezinți disconfort și greață în timpul mesei.
Adevarul este ca populatia este intradevar imbecila.
Acest numar mic de cazuri noi are aceeasi explicatie in fiecare zi de luni: duminica se fac foarte putine teste.
La această categorie, Brăila, Sectorul 5 și Botașniul stau cel mai prost, obținând punctaje de 46,16%, 43,58%, respectiv 38,73%.
În anii 90′ nu era niciun Covid.
Puştiul le-a demonstrat că ştie prenumele unor mari compozitori şi să adune 15 numere de două cifre în 30 de secunde.
În anumite zone ale mănăstirii vor fi create fluxuri separate de acces și ieșire, în așa fel încât să se evite aglomerația.
Un caz trist este cel al unei tinere de 39 de ani, din Alba, pe care Sars CoV-2 a ucis-o.
Tehnologia de reprimare a adversarilor a fost transformată înt-un pretext politic de exterminare a unui fenomen, inclusiv al ”practicanților” acestuia.
Primarul municipiului Rădăuţi, Bogdan Loghin, a declarat, în urmă cu trei săptămâni, că a constatat că situaţia financiară a municipiului este complicată, şi că a mers la Guvern pentru găsirea unei soluţii pentru ieşirea din criză.
Iohannis trebuie să revină la liniile date de Constituție: să cheme partidele în ordinea stabilită de electorat”, a precizat Grindeanu.
Ei sînt cei care controlează și dau avize din punct de vedere sanitar.
Alți 120 de români se află în Hong Kong, 70 în Macao, dar și un număr neprecizat de studenți români, care se țin însă legătura cu ambasada.
Presupun ca a fost santajat cu ceva si racolat.
Daca stirea este corecta,,s-a intalnit cu mai multi indivizi,, iar el fiind singur si agresat fizic de acestia,ayinci este legitima aparare.
Pe final, acesta a lansat un apel pentru găsirea unei alte cățelușe de aceeași rasă, pierdută în urmă cu câteva zile pe Transfăgărășan.
Ieri a avut loc tragerea la sorți a meciurilor.
În greacă, cuvântul robot înseamnă sclav.
Puteti sa puneti poza lui Falca de fiecare data cand da Balcea vreo declaratie, va rog?
Atunci o găseşte în dormitor pe iubita lui “căzută lângă perete, cu faţa în jos, având pe corp urme de sânge”.
În R. Moldova a ajuns, noaptea trecută, încă un lot cu 1 000 de teste pentru COVID-19, donat de Organizația Mondială a Sănătății (OMS).
Abboud a dezvăluit că un raport pe probleme de securitate redactat în anul 2014 avertiza cu privire la posibilitatea unei explozii în capitala Libanului din cauza unor materiale extrem de inflamabile care nu fuseseră depozitate în condiţii de siguranţă.
La 24 de ore de la externare, a mers la Urgențe la Spitalul Județean, pentru că respira foarte greu.
Cu 21 de pase decisive, tot Lionel Messi bate recordul fostului coechipier Xavi (20 pase decisive în sezonul 2008-2009).
În semifinale, sârbul îl va întâlni pe austriacul Dominic Thiem (N.3), finalist anul trecut, în timp ce spaniolul Rafael Nadal (N.2), în căutarea primului său succes în această competiţie, va primi replica rusului Daniil Medvedev (N.4).
Adicătelea încerci să afli, confirmări sau infirmări de cazuri pozitive, iar ăi mai mari ridică din sprâncene, desigur cine mai are și d’alea.
Comentez doar titlul, restul ma intereseaza, exact cum su cat a fost in politica interesat de cetateni acest individ!
Bai boilor de lux cu luxul prelins ca balele pe langa bot in barba, voi va certati si bolnavii asteapta sa ii tratati, panaramele naibii, nicio sansa cu si de la voi scandalagii si creste numarul coro!
Probabil se face o echipă cu un psiholog, asistent social, să se analizeze imaginile.
Ce minte slaba au.
STPT își celebrează șoferii și vatmanii într-un clip de promovare făcut public luni, pe Facebook.
Aşa cum se ştie, pe tabloul principal s-a calificat şi Irina Begu (77 WTA), care urmează să joace marţi, în primul tur, cu o altă italiancă, Elisabetta Cocciaretto (19 ani, 128 WTA), beneficiară a unui wild card.
Vei auzi de un chilipir, o oportunitate de investiție, dar atenția ar trebui să fie la sănătate, alimentație, deoarece în caz contrar există riscul să ajungi și la spital.
Să fie alegeri”
Unul dintre rezultatele șocante ale acestor verificări le aparține celor de ITM Argeș: 11 angajați au fost găsiți la muncă, deși erau declarați în șomaj tehnic.
Există riscul unor discuții în contradictoriu care nu vor duce decât la un consum inutil și la pierdere de vreme.
Doar doua persoane din zecile de mii carora li s-a administrat Vaccinul Pfizer-BioNTech in Marea Britanie au avut o astfel de reactie alergica.
Când aveau 8 ani, părinții lor s-au despărțit și de atunci nu au mai știut nimic de tatăl lor.
Conteaza numarul de accesari, asa ca pun titluri cu carlig.
”Este o situație în evoluție.
Sunt probleme cu banii, dar și cu conducte de gaz și o linie de înaltă tensiune.
Cu sau fata titlul de Capitala Culurala, noi ne indeplinim strategia culturala.
Alt psd necinstit, o au in sange!
Este primul antrenor care prinde de patru ori echipa etapei.
Desființarea înainte de termen a depozitului, atrage pierderea dobânzii.
Documentarul realizat de Mona Nicoară și Dana Bunescu a câștigat, printre altele, anul acesta, premiul pentru cel mai bun documentar la Premiilor Gopo.
Celebrul manelist a ajuns în fața.
Propune-ti altceva, deci!
Trebuia sa suspende pe Johanis si sa faca guvern de uniune nationala.
Tratamente noi pentru bolnavii în stare gravă din cauza coronavirus.
Statul gazdă va fi responsabil cu achiziționarea echipamentelor.
Institutul Naţional de Sănătate Publică (INSP) a actualizat definiţiile de caz pentru Sindromul respirator acut cu noul coronavirus şi recomandările de prioritizare a testării pentru COVID-19.
A trecut exact o săptămâna și lucrurile nu s-au schimbat cu aproape nimic”, a spus Virginel Iordache.
În răgazurile dintre ieşiri, Ungaria îşi continuă proiectele în zonele locuite de etnici înrudiţi, pe când autorităţile române nici măcar nu creionează vreo iniţiativă în legătură cu aceştia.
PAD joacă la două capete, sunt de părere specialiștii în informații de pe planeta Marte, nu ar fi sigur că membrii acestui partid ar fi de fapt niște infiltrări informaționale puse la cale de Washington și de Moscova, în tandem.
Social-democratul Decebal Fagadau are şi el tot 24,25%.
Încurajarea achiziționării de alimente și bunuri de larg consum, prin asigurarea posibilității ca firmele să plătească așa numitele bonuri de masă (deductibile până la limita majorată de 1500 de lei) reprezintă o prioritate imediată.
Bărbatul a ajuns pe insulă la data de 22 septembrie și a fost plasat în carantină timp de două săptămâni, conform restricțiilor aplicate în Italia cetățenilor care vin din România, dar și din alte țări.
Președintele Klaus Iohannis participă vineri, de la ora 13.00, la o ședință cu privire la măsurile de gestionare a epidemiei COVID-19, la Palatul Cotroceni.
Toată lumea poartă mască.
Întrebarea care se pune este dacă acest preț este bun sau nu, și cu cât este mai mare față de cel actual, reglementat de stat.
Un bărbat rugat de jandarmi să fie martor la un proces-verbal, amendat cu 10.000 de lei.
O astfel de propunere nu are niciun fundament, iar copiii sunt ascultători, respectă această regulă la școală.
In fine, ultima modificare vizeaza introducerea articolului - Omisiunea declararii unor informatii, infractiune care poate fi pedepsita cu inchisoare de la 6 luni la 3 ani sau cu amenda.
Dozele de vaccin antigripal s-au epuizat rapid.
Petrolul Brent a scăzut cu 1,17 dolari sau 5,5%, la 20,27 dolari pe baril.
Când i s-a reamintit articolul pe care l-a scris în care vorbea că Ion Lungu are sânge albastru de liberal, el a spus că atunci credea că Ion Lungu poate face ceva pentru Suceava.
Numărul zilnic al vizitatorilor virtuali a crescut la circa 330.000, cu un vârf de 400.000, în comparaţie cu 40.000 de vizitatori zilnici înainte de criza coronavirusului.
Panică în Bacău.
Primeste cu inima deschisa un mesaj al zilei de SAMBATA 16 MAI 2020 cu scop de imputernicire, sustinere si claritate pentru calatoria ta de viata.
Sursa ne-a mărturisit că, deşi mulţi comentează prin spital, nu au curaj să vorbească, pentru că “în contractul de muncă există o clauză care te obligă la confidențialitate și la păstrarea secretului.
Corpul lor poate fi o bomba ceas, exact ca niste teroristi.
Dintre toate rolurile tale, de care te-ai simţit cel mai aproape?
Cu o avere cumulată de aproape 35 de milioane de lire sterline, Meghan şi Harry nu vor mai beneficia şi de fondurile regale în valoare de 5,5 milioane de lire steline.
Incepand cu 1990 si Romania scapata de clanul ceausestilor a trebuit sa aleaga catre ce tabara geopolitica sa se re-orienteze.
În urma incendiului locuința a ars în totalitate.
Încerci să atingi un echilibru interior și chiar să te cunoști mai bine.
Cum se poate trata discopatia cu fizioterapie si kinetoterapie!
Îndemnul subprefectului de Suceava pentru urgentarea angajării de asistenți la Spitalul Județean: ”Amintiți-vă de Florence Nightingale!
Primarul municipiului Constanța, Vergil Chițac a avut marți, 3 noiembrie a.c., o întâlnire cu reprezentanții.
Și ca să ne facem mai vizibili am făcut o bornă a autostrăzii, care are 4,2 metri, în speranța că cei de la București o să ne vadă mai ușor.
Cum am promis înscrierea în formaţiunea politică, care va susţine acest proiect, astăzi, m-am înscris în PPU SL (Partidul Puterii Umaniste - Social Liberal).
A existat o încălcare a dreptului solicitanților de a le fi respectată viața privată și de familie, contrar articolului 8 din Convenție?
Dacă ai un loc în care 300 de oameni pot sta afară, de ce să pui limita de 30?”, se întreabă reprezentantul Asociaţiei Restaurantelor şi Barurilor, Shay Berman.
Nou-construită e doar o linie unică de 3 kilometri, care începe undeva după Mogoșoaia (în zona haltei Odăilor) și se termină în gara modernă de la Otopeni.
De cand a instaurat boul baltii sens unic pe unirii, s-au aglomerat toate stradutele adiacente.
Ideile puse în circulație de conferința la care ne referim merită a fi dezvoltate, adâncite.
Bugetarii vor avea creșe pentru copii, chiar în interiorul instituției în care lucrează.
Statul trebuie să asigure servicii de sănătate pentru întreaga populaţie şi atunci din perspectiva aceasta este analiza noastră şi, probabil în cîteva zile, vom decide cum anume procedăm.
Cred că miercuri vom avea gata un call center, unde oamenii vor suna pe un număr fix.
Noi, cei care locuim în această țară, unde ne sunt copiii, unde construim drumuri, ridicăm economia sau să le dăm soarta celor care nu au fost de zeci de ani în R. Moldova și poate nu vor să vină.
Winnetou a ”încărcat” un avion de bunăciuni și s-a ”carantinat”.
Tânărul de nouă ani joacă la o echipă din cadrul academiei lui Juventus, formațioe la care evoluează și tatăl său.
Se vede clar că investim în continuare în orașul nostru, aici, în Ocna Mureș.
Am zis doar să se știe că poți să râzi și la chestii cu sute de vizualizări, nu trebuie să cauți doar milioanele de accesări.
Îmi pare rău că am așteptat att de mult pâmă s-o fac.
“Dincolo de această obrăznicie, unde scrie că se oferă cetățeanului 200 de lei?
În cazul apariției simptomelor, se va apela serviciul 112.
Adrian Streinu Cercel, a declarat la Adriana Nedelea LA FIX, că, în mod normal, ”nu se pune problema” să ne confruntăm cu o epidemie de coronavirus în România.
Desi multe persoane asociaza domeniul cu nuditatea si pornografia, aceste lucruri sunt departe de adevar.
Pe de altă parte, luna martie nu este una potrivită pregătirilor pentru o călătorie cu prietenii.
De acest lucru este conștient și patronul care speră să îl poată transfera într-un campionat puternic pe mulți bani.
Ouăle erau fierte în apă în care se puneau aceste legume în felul acesta se colorau și nu pătau.
Un accident îngrozitor s-a produs în această seară în Capitală și s-a soldat cu un mort și mai mulți răniți, a anunțat Antena3.
Sabrina Ionescu şi-a dedicat cariera în baschet lui Bryant, iar vestea a tulburat-o profund.
Seara de joi, 30 aprilie, îi este dedicată tot lui Silviu Purcărete.
Decizia a fost data de Curtea de Aple Brasov si nu era definitiva.
Asta i-a spus-o de nenumărate ori lui Glach, dar „cel mai mare medic din ținutul nostru” a râs.
Un purtător de cuvânt al poliţiei a declarat pentru publicaţia menţionată că nu există dovezi că muncitorii sunt infectaţi cu coronavirus.
Te pupam, te iubim si te incurajam cu totii sa faci ce crezi tu de cuviinta, pentru ca noi suntem super, super multumiti si mandri de tine!
Până să apară masca, viața voastră era perfectă și acum, brusc, nu mai e… rezistenților la schimbare…
”Am stat mult și am chibzuit dacă in aceste zile este necesară o postare vis-a-vis de pandemia de coronavirus.
Sunt însă și alte motive pentru care societățile vor să aducă lucrători străini.
De asemenea pot să dispună internarea lor în unități speciale de recuperare, dacă recidivează.
Mai sunt si o gramada de idioti care posteaza si comenteaza.
”Pentru toate celelalte rute menţionate mai sus, KLM subliniază că decizia de zbor a companiei poate să fie influenţată de restricţiile de călătorie în vigoare şi că situaţia este încă extrem de volatilă.
Doamnă, mergeți acasă, la copii.
Se pare ca Anul acesta Ingerii au Livrat Premii cu Parcimonie.
Nu ne puteam sătura unul de celălalt ", a spus ea.
Aruncă o privire peste ofertele din magazinele generaliste sau cele specializate în biciclete și vei descoperi o suită de produse care mai mult te vor încurca.
Lucrările presupun nu doar reabilitarea carosabilului, ci și amenajarea de locuri de parcare, de stații pentru mijloacele de transport în comun, dar şi de trotuare.
Awala ca stie tata.
Și fundația a funcţionat de atunci și a jucat un rol important în evenimentele de acum “, a răspuns Soros.
Se pune întrebarea dacă cineva din rândul republicanilor îl lasă pe Donald Trump să-și demonteze propria sa reputație.
Ați luat vreo măsură după ce a ieșit la iveală întâmplarea povestită de Constantin Duma?
Vineri, 18 septembrie 2020, 13:16.
De frica sistemului medical a conditiilor din spitale oamenii nu se mai testeaza.
Alex Bodi a fost reținut pentru 24 de ore.
Acesta a fost momentul meu".
Clasarea dosarului 10 august: Poate vă amintiți că atunci am avut o opinie foarte fermă, că măsurile luate de Jandarmerie au fost exagerate.
Schimbarile pe care intentionati sa le faceti pot fi bine primite daca aveti grija sa cereti si parerea celor din jur.
Aceasta se va manifesta prin averse, ce vor avea şi caracter torenţial, descãrcãri electrice, intensificãri ale vântului, în special joi și vineri.
Un exemplu de cinema inclusiv, care merge în întâmpinarea unor persoane care nu fac parte din păturile sociale cărora se adresează în general documentarul de artă este „Un film dramatique” al lui Eric Baudelaire.
Fiti mai pozitivi cumva.
Antrenorul arădean a rămas definitiv în inimile suporterilor ieșeni după cei peste cinci ani petrecuți în Copou.
De asta cateodata nu inteleg votantul roman care vrea beneficii sociale dar ii voteaza pe cei ce le iau si din ce au inca.
Situația este una neplăcută la etajul al patrulea al blocului, unde în apartamentul unui locatar apa a afectat toate colțurile locuinței.
Cu plămânii incomplet dezvoltați, bebelușul face din primele minute de viață un tratament complex.
Am primit aviz de la Agentia Nationala pentru Achizitii Publice ca decizia noastra de a relua licitatia este una corecta.
Pacientă cu coronavirus, de 90 de ani, a refuzat respirația artificială și a murit: "Salvați pacienții mai tineri"
Dupa trei romani tineri, un sarb si un portughez experimentat un nou jucator se alatura lotului prim-divizionarei de handbal masculin.
Capacitatea noului tip de coronavirus de a se răspândi a sporit în ultimele zile, iar numărul infecţiilor ar putea la rândul lor să crească, a anunţat Comisia Naţională pentru Sănătate din China.
Cand pui un mar stricat intr-o galeata cu mere bune in scurt timp le va strica pe toate.
O temă importantă a fost pe marginea flexibilizării accesului la surse de finanțare nebancare.
Hidroelectrica SA a lansat recent o licitație pentru realizarea unei documentații de evaluare a stării de siguranță în exploatare a barajul la Oașa, necesară în vederea reînnoirii autorizației de funcționare care va expira în vara acestui an.
Să se odihnească în pace!
De cu seară, oamenii pregătesc câteva cuţite bine ascuţite, o butelie de gaz sau paie pentru pârlit, vasele în care vor pune carne, slănină şi şoric.
Trebuie precizat însă că ocnamureșenii au promovat fără a disputa barajul, iar Mureșul Vințu de Jos și Șurianu Sebeș nu s-au înscris ulterior la startul eșalonului terț.
Mengele în zilele noastre, experimente înfiorătoare se fac cu vaccinuri obținute din fetuși umani, avortați cu puțin înainte de naștere, oricum după 3 luni!
Un tanar de 25 de ani a fost atacat de socrul sau si doi copii, iar apoi injunghiat de unul dintre minori.
În primă instanță, individul de 73 de ani a fost condamnat la opt ani de închisoare cu executare.
”Asta ne duce spre maimuţă, încet-încet retrogradăm vertiginos spre postura de urangutan”, a adăugat actorul de 71 de ani.
Unul trebuie să iasă, care e cel mai bun."
Au o căsnicie frumoasă și o fetiță superbă.
El a precizat si ca vor fi facute controale la toate firmele cu activitati de ardere.
Având în vedere asocierea de comorbidități, formele sunt deosebite.
Eu nu fac decât să încerc să reînvii ceea ce făceau părinții și bunicii noștri, încerc să dau la o parte „divele” care își arată posteriorul și sânii pe Facebook.
BREAKING NEWS în Liga 1: „Nu se va mai juca”
"Amintire din Eforie Sud" etc. Cele mai scumpe au modele din scoici şi cochilii de melci lipite în dreptul gurii.
Indiferent ce se intampla acolo la ei, pentru Romania si pentru noi va fi la fel.
De asemenea, la nivelul judetului Suceava, incidența cumulată a cazurilor de infectare este de 0.77 la mia de locuitori.
Există posibilitatea ca târgul de Crăciun de anul acesta să nu aibă loc din cauza pandemiei de coronavirus.
Vor fi posibile precipitații aproape în fiecare zi, dar probabilitatea va fi mai mare în primele și în ultimele zile ale intervalului de prognoză.
“Eu cred însă că această ieşire este o diversiune, o petardă pe care preşedintele a aruncat-o pentru ca să elimine din spaţiul public dezbateri stânjenitoare pentru domnia sa.
Cum puteau să stânjenească, bunăoară, știrile din sport, din economie, monden sau justiție?
Mărturia unei asistente de la Suceava: Eu am spus că voi salva vieți.
Atunci când liderii populisti pierd sprijin popular, ei tind să stârnească conflictele interne sau externe, sau ambele în cazul lui Erdogan, iar Hagia Sofia este ultima carte pe care o joacă.
Însă pandemia de coronavirus a împiedicat, în acest an multe dintre manifestările religioase, în cadrul cărora păstrarea distanței sociale este aproape imposibilă.
Știu că sunt probleme, să ne spuneți ce probleme sunt legate de benzi, instalații, echipamente, care se achizționează mai greu”, a spus ministrul.
Belgienii au pornit în număr mare sâmbătă spre regiunea de coastă în căutarea unor locuri mai răcoroase după ce temperaturile au trecut de 35 de grade Celsius.
Purtătoarea de cuvânt a Ministerului Sănătăţii, Sima Sadat Lari, a declarat că, în ultimele 24 de ore, au fost depistate 5.039 de persoane testate pozitiv la COVID-19.
Dosarul a fost trimis, spre judecare Judecătoriei Gura Humorului.
În primă fază, va conecta mai bine rețeaua existentă.
Vocea României este după „Românii au talent” cel mai urmărit reality show de talente din televiziunea din România.
Chiar din stradă, este adus un corp inert.
În funcție de buget și necesitățile particulare fiecărui caz, dispune de oferte de kituri cu toate cele necesare instalării sistemului de automatizare.
Din fericire, in urma accidentului, nimeni nu a fost ranit.
Arădenii speră să poată ține în luna iulie concursul de maraton Arad – Mureş (Cupa C.S.West) şi Memorialul „Gőrbe Laslo Daniel”, ultimul fiind programat pentru 4-5 iulie.
Tot printre favorite se numără şi producţiile “The Irishman”, “1917” şi “Once Upon a Time… in Hollywood” care au primit câte 10 nominalizări fiecare.
S-a remarcat apoi în filme precum „Talentatul domn Ripley/ The Talented Mr.
Și în Deva, primarul Florin Nicolae Oancea a anunțat că vine în sprijinul producătorilor români cu o astfel de măsură.
Cu toții am fost avertizați despre un posibil nou val „pandemic” în apropierea lunii noiembrie, dar și despre o campanie de vaccinare a întregii populații a țării.
Introducerea rapidă, în toate spitalele, a unor proceduri standard, centrate pe precauțiile specifice pandemiei COVID 19. Autoritățile centrale au ratat nivelul extrem de redus al inițiativelor locale și necesitatea spitalelor de îndrumare.
Un piton birmanez cu o lungime de 5,18 metri a fost capturat în Florida, într-o regiune umedă tropicală din sudul statului numită Everglades, de un bărbat care îşi spune "Python Cowboy", informează publicaţia britanică The Independent.
Suntem extrem de slabi la aceste capitole!
Având în vedere că era în apropierea blocului în care locuia și pentru că era cunoscută în cartier de polițiștii care patrulează în zonă nu a fost amendată”.
Potrivit sursei citate, în octombrie, autoturismele (care reprezintă circa 85% din total) au înregistrat un volum de 12.420 de unităţi, cu 17,9% mai mare decât în luna similară din 2019.
Este exact ca într-o altă hotărâre care te lasă și ea, la fel de… mască: facem pe mai departe majorate și nunți, dar cu 50 de oameni.
Călin Georgescu este propunerea de premier a AUR.
În primă fază, loturile vor fi concesionate administratorilor firmelor, însă, în timp, aceștia vor avea posibilitatea să le și cumpere.
”Recuperarea” de după criza financiară din 2008-2009 a depins foarte mult de supracomsum, supracreditare și supraspeculă, scrie Charles Hugh Smith.
Daca ar fi facut testari asa cum altii de meserie le-au cerut, ar fi stiut mai mult decat ceata in care bajbaie acum.
Glonțul i-a atins un rinichi și a fost transportat de urgență la spital.
Salvatorii au fost chemați să intervină pe străzile: Sofocle, Constantin cel Mare, Coriolan Brediceanu, Vasile Lupu, Constantin Rădulescu Motru și Stuparilor.
Însă, vă invit sa-mi spuneți, cum pot justifica electoratului PNL din Iași, că dacă am făcut o opoziție pe bune și am muncit, pot deveni persoana non grata în partid, pentru ca am principii și țin la ele?
A jucat un rol decisiv în obținerea titlului Sibiu – Capitală Culturală Europeană 2007 și în reușita incontestabilă a proiectului.
“Din această sumă, jumătate din fonduri provin de la Uniunea Europeană prin Fondul European de Garantare Agricolă, FEGA, iar cealaltă jumătate este contribuţia României de la bugetul de stat.
Indiferent de alegere, cizmele tale vor fi în centrul atenției, iar încrederea ta la cote maxime!
O reorganizare a stilului de viață în modernitatea târzie va fi indispensabilă, dacă este ca oamenii, la diferite nivele – individual, comunitate de viață, națiuni, umanitate – să-și păstreze libertățile cucerite.
Cu aproape 25% din totalul infectărilor la nivel naţional, oraşul Suceava şi alte comune din împrejurimi sunt în carantină totală de mai multe săptămâni.
Dar dacă îi spui doar automat fă aia sau nu face aia şi el nu înţelege de ce acţionează într-un anumit mod, succesul măsurii pe termen mai lung este compromis”, a mai explicat preşedintele Societăţii Române de Microbiologie.
Vineri, 23 octombrie 2020, 16:11.
Potrivit serviciului farda al Europei Libere, Mansouri era un influent cleric, procuror și judecător în țara sa, devenit faimos pentru trimiterea la închisoare a unor jurnaliști.
Răspunsul se găsește într-un alt fenomen, care a început să se facă simțit acum vreo 15 ani și a luat amploare vertiginos pînă la consecințele de azi.
La depășirea incidenței de 3/1.000 de locuitori orice activitate din cele menționate este interzisă.
În momentul de față nu există informații dacă șoferul a fost sancționat sau nu de către oamenii legii.
Mircea Alexandru Georgescu este medic specialist geriatru la Spitalul "Dr.
Mita cand dispare din sanatate, ca de asta nu ziceti nimic spagarilor.
Ana Maria Anghelache din Mangalia a postat pe contul său de Facebook ce s-a întâmplat ei şi soţului său la revenirea din vacanţă.
Asta în conditiile în care sotia mea este însãrcinatã în luna a patra si eu cred cã are nevoie de o atentie sporitã.
De asemenea, vă mulțumesc pentru modul în care ați înțeles să participați alături de noi la campaniile prin care am trecut de-a lungul anilor și în ultima perioadă de timp.
Cușnir s-a întrebat dacă a existat vreun concurs de soluții pentru locul de joacă kitsch care se amplasează acum în Parcul Central într-o zonă încărcată de istorie, cu clădiri de referință.
E de-a dreptul amuzant să vezi cum o administrație, care de ani de zile ar fi trebuit să implementeze colectarea selectivă, vine acum și, împreună cu firma de casă, lansează un „proiect pilot” pentru colectarea plasticului.
Cumpără accesorii când bugetul îi permite: eşarfe, căciuli, papioane, coroniţe cu flori.
Ca la varsta lui are numa 2 ore sa iasa din casa.
Continuați să vă exprimați sentimentele de apreciere față de ceilalți.
Apar noi focare de coronavirus de la o zi la alta.
Proiectul RO HU „Îmbunătățirea serviciilor medicale transfrontaliere prin dotarea cu echipamente medicale modernizate în cadrul Spitalului Dr.
Problema reciclării/reducerii deșeurilor este din ce în ce mai apăsatoare și e greu de crezut că rezolvarea va veni din partea statului, în contextul priorităților de după criza COVID.
Încă nu au înțeles că trebuie să-și consolideze poziția pe toate planurile.
Acest dosar este cercetat de către procurorii DIICOT, procurorul de caz fiind Daniel Horodniceanu.
Si anume, in cazul unui participant, diferenta dintre suma totala retinuta si susuma disponibila dupa retinerea comisioanelor.
O conspiraţie nu poate fi atât de inconsecventă în logica sa, se va zice… Prea dă această inconsecvenţă impresia că totul e pe faţă.
Patriarhia Română mulțumește medicilor și conducerii Institutului Național de Boli Infecțioase Prof.
E unic ce prevăd astrele.
Prin urmare, TAROM se confruntă cu o scădere semnificativă a veniturilor.
Apropierea sărbătorilor de iarnă ne surprinde într-un moment dificil, în care pandemia de coronavirus nu este încă pusă sub control.
Si evident, cu totii ne dorim sa le oferim cele mai bune optiuni viitoarei generatii.
De ce oamenii cu adevarat valorosi nu sunt bagati in fata?
Prezenţa la vot pe județul Arad la alegerile locale a fost, duminică, până la ora 17,00, de 32,90% – respectiv pentru 389,955 alegători, potrivit raportărilor Biroului Electoral Central (BEC).
Au devenit istorie chiar în Muzeul de Istorie.
Fostul primar al Constanței, Decebal Făgădău, și-a dat demisia din PSD.
Încercăm să menținem standardul pe care foștii proprietari l-au realizat.” a declarat Sorin Lăpușan, reprezentantul Clever în ședința CNA.
Masca de protecție a devenit obligatorie în spaţii deschise în mai multe orașe din lume: Madrid, Atena sau Hong Kong.
Aproape 10% spun că veniturile lor au crescut şi vor continua să crească în următoarele luni comparativ cu 29% care declară că veniturile lor s-au diminuat şi altele 10% că s-au redus dramatic.
Acesta a observat cum imediat a apărut lângă maşina răsturnată şi cea de-a doua, care a tractat-o înapoi pe roţi, iar toţi tinerii s-au urcat în maşini şi s-au făcut nevăzuţi, până la sosirea echipajelor de intervenţie.
Iohannis: Sincer cred ca acele afirmatii trebuie citite in cheie electorala.
Dacă acestor făpturi le arăți o bibliotecă, ele vor s-o transforme în dressing room.
Lucian Romaşcanu a declarat, joi, într-o conferinţă de presă, că intenționează să mai depună două moțiuni împotriva miniștrilor din Guvernul Orban.
Sunt pregătit fizic, mă simt bine, dar să joc titular depinde de mister, el este cel care decide și respect ce va hotărî.
Și, ce să vezi, Moș Crăciun își strunește atelajul și renii se desprind de caldarâm de parcă ar fi niște îngeri și caleașca se ridică prin văzduh și urmărirea continuă-n draci.
Eu mereu m-am înțeles bine cu copiii, am o relație foarte firească și naturală cu ei, poate și pentru faptul că și eu sunt un copil mai mare, în sufletul meu, și ei simt asta.
Conducătorul auto a fost scos din maşină de mai mulţi săteni scoşi de prin case de zgomotl produs şi au văzut că era plin de sânge.
VESTI BUNE…Contractul privind asfatarea strãzilor din Pachetul “Gheorghe Emandi” va intra într-o nouã etapã, respectiv cea a asfaltãrii, începând de astãzi, 24 februarie.
Fibrele solubile se dizolvă parțial în apă, ajutând la reducerea colesterolului și împiedicând eliberarea rapidă a zaharurilor în sânge.
M-am retras din cursă”, a amintit Năstase.
A pune această situație exclusiv pe seama unui partid politic, oricare ar fi acesta, înseamnă simplă manipulare sau dovada irefutabilă că justiția românească este iminamente politică.
După expirarea codului portocaliu, va intra în vigoare un cod galben valabil până joi dimineața la ora 10:00.
Aici situația nu este așa de strictă ca în România, adică nu avem poliție pe străzi, nu ne întreabă nimeni nimic în cazul în care ieșim din case.
După ce zilele trecute a mers în Arad și Suceava, de această dată ministrul Sănătății se află, duminică, în județul Constanța.
“Deocamdată, la Dacia avem un acord pe o perioadă nedefinită, urmând să ne întâlnim miercuri să stabilim mai concret datele acestei probleme.
Acesta se află în carantină la Bușteni din aceeași zi.
Ajuns la putere, noul guvern liberal a adoptat, la rândul lui, Legea conversiei datoriilor agricole nr.
Social-democraţii le cer liberalilor să nu caute vinovaţi imaginari şi să conducă ţara.
Nu puteţi scoate una dintr-un muzeu?
ImpactHub opereaza in jur de 8.000 metri patrati dupa fuziunea cu 3House, la fel si operatorul israelian Mindspace.
Lansarea va avea loc cât de curând, iar artistul promite că nu va dezamăgi.
Nu știe câte cazuri are, nu știe câți morți are și nu știe mai ales zice condoleanțe.
Fără doar și poate ne vine nouă vreo idee salvatoare!
Pentru mine contează mai mult relațiile autentice, munca semnificativă și pacea minții.
Despre impactul în comunitate vorbește și Iulius Gardens, cel mai nou parc al Timișoarei, care aduce natura acolo unde îi este locul, printre oameni.
Reacția locuitorilor din Ariceștii Rahtivani când au aflat că investitorii chinezi fac o fabrică de frigidere în comună: ”Cu virusul, mai multe boli care.
Ea a mai afirmat că are și superstiţii înainte de meciuri.
Liberalul afirmă că a ajuns să-şi cumpere vilă şi teren de la sora şi cumnatul Narcisei Georgescu “absolut întâmplător” şi că nici nu ştie şi nici nu-l interesează cine sunt de fapt oamenii care i-au vândut totul.
Europa se topește la peste 40 de.
UPDATE FOTO: O mașină a ARS ca o torță lângă Alba Iulia.
PSD inflameaza din nou situatia.
Numai fuduluia este de Ciunt Ionel.
Potrivit timișoreanului care reclamă situația, cei plasați în carantină nici măcar nu au analizele medicale făcute.
Gratiela si-a iesit din minti si a facut-o praf pe artista.
Romania este doar piata de desfacere …Romania se imprumuta sa dea de munca la straini.
Până ajungea în șosea îl tot puneau să se ridice în picioare, cu mîinile deasupra capului și apoi îi ordonau ”Culcat”.
Trebuie să ne asigurăm că nu vom importa cazuri deoarece încercăm să ţinem sub control cazurile pe care le avem în ţară.
Încă nu se știe în ce calitate a fost audiată, notează Bună Ziua Iași.
Ar fi greșit din punct de vedere moral și, probabil, ilegal.
Totusi, aceasta nu este o sarbatoare a romanilor, iar in calendarul crestin ortodox astazi este praznuit un mare sfant, considerat tamaduitor al lumii.
Este un proiect inedit si numai bun pentru a testa constiinta bârlãdenilor, pentru a vedea câte cãrti se vor întoarce înapoi de unde au fost luate sau dacã sunt iubitori de cãrti care vor adãuga în cãsute mai multe volume, alãturând-se acestui proiect.
Nu însă şi pentru economic: nimeni încă nu vrea o economie de război.
Lasati domnu Pop, nu-i bai ca lelea doar da cu aghiazma prin sala.
Directorul general al Aeroportului vede altfel disparitia unor curse de pe panoul de zbor al aerogar (.
Astfel el a intrat în atenţia presei franceze.
Virgil Musta, seful sectiei de Boli Infectioase a Spitalului de Boli Infectioase "Victor Babes" din Timisoara, declara ca unii pacienti care au suferit de COVID-19 se pot imbolnavi din nou dupa externare.
Fiecare își poate găsi modul lui de a practica anumite activități.
Unii spun că rezultatul scrutinului este un protest împotriva partidului Rusia Unită, care scade în sondaje.
Aveam potenţialul necesar, am format o echipă competitivă cu o dorinţă mare de câştig.
În limita bateriei, te poți deplasa oriunde.
Tatăl lui se simte din ce în ce mai rău: ”Organismul lui nu are puterea de a lupta cu virusul!”
Dacă politicienii sunt dispuşi să sacrifice absolut tot doar pentru că alţi oligofreni să le mai dea 2-3 voturi în plus, mânaţi desigur de ură proletara şi de complexul de inferioritate profesională, atunci să se taie toate pensiile de serviciu.
Bine ca pe toti tiganii cu sabii si cutite nu-i arestati.
El avea un parapet mediu de piatră, pe care se sprijineau patru-opt stâlpi fasonați.
Grupul chinez Huawei, care se află în centrul unui imens scandal dintre Washington și Beijing, susține că anual 200 de milioane de euro intră în economia României datorită producătorului de echipamente de telecomunicații.
Saltati de bucurie nomenklatura securista a salariilor si pensiilor speciale!
Celelalte proiecte sunt semnate de premierul în exerciţiu Ludovic Orban.
Adusă pe butuci, economia ei nu poate plăti alocații, salarii și pensii conform legilor, în condițiile celui mai redus nivel al veniturilor din Europa.
Polonia și Ungaria nu s-au putut opune cu succes.
Transfer surprinzator pentru Razvan Marin: Romanul lui Ajax e dorit in Italia!
E ușor de înțeles de ce în România mor anual 26 000 de oameni din cauza poluării, majoritatea în București”, scrie Octavian Berceanu pe rețeaua socială.
Va dati seama cata invidie ca a plecat presa dupa Orlando!
Dăunăzi, pe zona de centură, aproape de sediul unei instituții direct responsabile cu starea mediului, un cetățean a dat foc resturilor menajere generând o ciupercă de fum care a cuprins jumătate din Zalău.
De asemenea, imaginile sunt printate pe loc, ceea ce presupune ca invitatii le primesc imediat si nu trebuie sa astepte pana cand sa fie editate si trimise de catre fotograf.
Astfel, aparatul de aer conditionat ACT-12ETL, se diferentiaza de multe alte produse similare din categoria sa, prin urmatoarele avantaje, functii sau optiuni: Consum mai mic de energie, randament mai bun.
De la ultima informare transmisă de Grupul de Comunicare Strategică, au fost înregistrate alte 231 de noi cazuri de îmbolnăvire.
Eu am 75 de ani și nu nu mai am răbdare.
COLET SUSPECT în centrul Râmnicului!
Cititul îi va ajuta pe copii să se familiarizeze și să învețe noi culturi și experiențe.
Înainte de a se decreta Starea de Urgență, eram pe punctul de a pleca în Suceava, ca să fiu cu toate rudele și prietenii.
Fotbalistul Nicolae Stanciu, 27 de ani, a devenit tată.
Esența democrației reprezentative este că alegătorii sunt reprezentați în diverse instituții de cei pe care ei i-au desemnat pentru acest lucru.
“Este o problemă globală, la care se lucrează în fiecare zi”, a reacdirectorul Agenţiei americane de gestionare a situaţiilor de urgenţă (FEMA).
S-a reținut că petenta nu se poate prevala de sentința civilă nr.
Înseamnă că toţi banii care se primesc de la Ministerul de Finanţe trebuie să-i alocăm doar pentru domeniul termiei.
Polițistul a avut mare noroc să scape cu viață.
”Este scandalos, pentrucă este vorba pur şi simplu despre un efort de a retrage drepturile democratice ale cetăţenilor americani”, subliniază ea.
Oamenii de ştiinţă au descoperit mutaţia încă din luna februarie, aceasta circulând în Europa şi America, a declarat Organizaţia Mondială a Sănătăţii, precizând că nu există dovezi că mutaţia ar fi determinat o îmbolnăvire mai severă.
O tânără care s-a întors recent din Italia a fost izolată în secţia de Boli Infecţioase a Spitalului Judeţean de Urgenţă (SJU), ea neavând simptome specifice coronavirusului.
Iar pentru a putea controla multimea mai saraca si needucata au inventat dogme.
Gradul de îndatorare a scăzut până la 40% din venitul net înregistrat de potențialul debitor.
D-abia acum e interesant cine este dl Creteanu.
Violenţele au început sâmbătă, au durat 12 ore şi s-au încheiat cu o urmărire de maşini.
El a precizat că la aceste alegeri parlamentare, românii și-au reafirmat încrederea pentru PSD, încredințând social democraților cele mai multe mandate de deputați și senatori în Parlamentul României.
Nimic nu rezista in fata Nimicului, pana si Dumnezeu a creat lumea din Nimic:))Sarbatori fericite si La Multi Ani!
Femeia povestește că dimineața la ora 7.00 se înghesuie într-un autobuz mic la oră de vârf pe linia Expres 2, iar două ore mai târziu STPT trimite un autobuz lung.
S-a mai vorbit despre faptul că locuitorii aşa-zisului bloc estic sau sovietic sunt disciplinaţi, că toată lumea a stat în casă, în izolare.
Într-o bună dimineaţă, Aglaia Protopopescu a început să scoată nişte sunete teribil de ciudate de s-au speriat toți primarii de sector, fie ei peneliști sau pesediști.
Astfel, profesoara a putut să le arate copiilor unde se află fiecare organ din corpul uman, scrie cancan.ro.
Israel a semnat un astfel de acord cu Grecia, Cipru, Estonia, Polonia, Austria.
Măsura a fost aplică atât la sediul Inspectoratului de Poliție Județean Alba, cât și la sediile subunităților de poliție din județ.
Asta este abuzul militieinilor si a functionarilor publici, medici, procurori, judecatori, cica ei sunt victime, de fapt sunt niste infractori.
Corespondent Antena3: "Unul dintre copii, își recăpătase cunoștință și se lupta să rămână în viață.
Nuba Beach Club din Mamaia (Constanța), care doar pe 1 mai 2018, prima zi de existență, a strâns încasări de aproape un milion de euro.
Europa nu poate să cedeze acum.”
Puneți-vă pecetea pe soarta României, pe următorii 4 ani, a mai declarat Orban.
Este transmisă de asemenea și o rectificare privind decesul cu numărul 1201.
Potrivit cercetătorilor, fiecare boală îşi avea rezervată clădirea şi personalul necesar pentru îngrijire.
Florăria Dorothy’s din Cluj-Napoca a fost amendată și închisă temporar de inspectorii de la Protecția Consumatorului.
Iar pentru cei care sunt la inceput de drum, care isi doresc sa se apuce de o activitate, ei trebuie sa isi faca un scenariu de desfasurare a business-ului, a activitatii, pe o perioada de timp: 6 luni – un an.
Sătmăreanul Florin Gardoș s-a uitat la televizor la Slujba de Înviere, iar a doua zi a avut o postare publică pe Facebook.
Pentru a calcula venitul lunar net, se va analiza media veniturilor nete din ultimele șase luni.
Pentru ziua de 23 octombrie este programată conferința de totalizare a acţiunilor din cadrul proiectului.
Apoi plângeam într-un parc și ea îmi spunea că o să fie bine”.
Când avem toate ingredientele tocate, asamblăm salata cu ajutorul unor cercuri metalice, pentru un aspect plăcut.
În acest contract, pe lângă recoltarea, sortarea și ambalarea sparanghelului mai sunt menționate că vor fi prestate “activități conexe” sau “activități de ajutor în domeniul agricol” și doar niște activități cu titlu de exemplu.
In cadrul scolii de vara, la cursul de programare cu Roblox, copiii care au intre 10-14 ani vor invata pas cu pas cum sa faca propriul joc cu obstacole.
Magistraţii Tribunalului Municipiului Bucureşti (TMB) ar putea decide, astăzi, dacă admit cererea procurorilor de arestare preventivă a lui Mario Iorgulescu, acuzat de omor și conducerea unui vehicul sub influența alcoolului sau a altor substanțe.
Fiecare pensionar va avea dreptul să meargă gratuit la sanatoriu o dată pe an.
Cătălin Scărlătescu, în schimb, a avut noroc cu carul.
Pentru a obține un feed-back de la participtanți, vă rugăm ca la finalul evenimentului, să completați un chestionar, accesând ”, se arată în comunicatul universității băcăuane.
”La fel ca și site-ul www.sugubat.inbanat.ro, cele două portaluri sunt două inițiative, prin care luptăm cu pandemia și ne dorim ca valorile noastre de altadată să nu fie date uitării în aceste vremuri disperate”, spune Cătălin Tiuch, președinte GAL.
Glasgow Rangers ocupă locul doi în clasament, cu 60 de puncte şi 24 de jocuri, iar Hibernian este pe şase, cu 30 de puncte (25 de jocuri).
Dintre acestea, 1 decese au fost întregistrate la categoria de vârstă 50-59 ani, 3 decese la categoria de vârstă 60-69 ani, 3 decese la categoria de vârstă 70-79 ani și 3 decese la persoane de peste 80 de ani.
Din respect pentru Brancusi am tacut,Arta lui e Dincolo de Univers,lasandu-ne doar „Mici Indicii”pentru a intelege Maretia ei!
Spre deosebire de colegii din generaţiile trecute, candidaţii vor sta la mare distanţă unii de alţii şi vor avea parte de un decor mai puţin primitor.
Varane a gafat şi în partea a doua, la golul lui Gabriel Jesus, iar City îşi continuă cursa pentru marele trofeu.
Pe de altă parte, producţia şi furnizarea de energie electrică şi termică, gaze, apă caldă şi aer condiţionat a crescut cu 7,1%.
Înainte ca poliţiştii să sosească la faţa locului, femeia a lins şi câteva bijuterii comercializate în acel magazin.
E neintubat, e stabil şi merge spre bine", a precizat Diana Ionescu, într-o intervenţie pentru Digi 24.
Despre arhitectura lui Nicolae Porumbescu”, în care munca arhitectului este readusă în prezent prin fotografii noi, în încercarea de a genera o nouă și o altfel de discuție în jurul unei opere complexe, puternice, adulate dar și controversate.
În fine, am aflat foarte târziu că va exista acest turneu semifinal la București, când noi ne așteptam la semifinale tur retur, pe 15 și 22 iulie.
Nasterea sa a fost vestita de catre ingerul Gavriil lui Zaharia, in timp ce acesta slujea la templu.
Julian Assange, susţinut de medici şi jurnalişti.
Ciprian are 36 de ani și locuiește în București de 12 ani.
Pentru a nu aduce un element de panică care putea să răstoarne pur şi simplu sistemic ceea ce se întâmplă.
Iubisem de doua ori, intens si sincer, iar in ambele dati finalul a fost o mare dezamagire.
După asta, considerând că vânzătorul a sesizat Poliția, agresorul i-a reproșat acestuia aceste aspecte, adresându-i injurii.
Mulți new-yorkezi din cartierele mărginașe au fost nevoiți să meargă la muncă zi de zi, riscându-și sănătatea, în vreme ce zonele bogate din Manhattan s-au golit, rezidenții plecând spre casele de vacanță sau lucrând de acasă.
Secția de vot cu numărul 551 din Sectorul 3 al Bucureștiului și-a suspendat, duminică, activitatea, potrivit Digi24.
Constantin-Alexandru Manda, coordonator advocacy al Societăţii Academice din România.
În scopul majorării încasărilor la buget, cota taxei pentru extragerea mineralelor utile se propune de a fi stabilită în felul următor: valoarea medie pe unitate a mineralului util extras în mărime dublă.
Chiar în pozele și videoclipurile postate de aceștia pe rețelele de socializare se poate observa cum ignoră distanțarea socială, cum poartă masca incorect sau deloc, ori nu respectă numărul de persoane care au voie să meargă în grup pe stradă.
"Noi suntem războinicii, ultima baricadă sunt secțiile de anestezie și terapie intensivă.
Cel vechi a tinut 40 de ani, cel nou va rezista macar 5 ani?
Tocmai de aceea, timp de trei ani de zile, ulterior adoptării HG nr.
Evenimentul se va desfășura fără public și va fi transmis live pe paginile de Facebook ale instituțiilor organizatoare.
Ulterior acestei date, temperatura aerului va scădea uşor şi până la sfârşitul intervalului de referinţă, media maximelor va fi de 27 – 28 de grade.
Astfel, i-a fost oprită suplimentar suma de 7.580 de lei.
Ne-a certat, a exagerat și am încercat să mă impun.
Ca or avea niscaiva talente si noroc in viata e altceva,insa pana sa fie vedete adevarate, e cale de ani lumina.
Avem nevoie de oameni noi.
Încurcăturile s-au pornit din acest punct și curg acum lanț.
Dar și aici, ca și la Soros, societatea deschisă se definește în esenţă împotriva concurenţilor săi, adică societăţile închise sau organice.
Edilul Timișoarei merge pe aceeași idee: nu s-a dovedit că cineva s-a îmbolnăvit de Covid-19 din centru.
De fiecare dată când avem ocazia, acţionăm în mod responsabil”, a argumentat Hassan Rohani.
Astăzi, sub coordonarea Direcției de Poliție Transporturi, polițiștii acționează, la nivel național, pentru creșterea gradului de ordine și siguranță publică și pentru verificarea respectării regulilor pentru limitarea efectelor pandemiei SARS COV-2.
"Echipajele au pornit în urmărirea bărbatului, reuşind să-l imobilizeze pe raza comunei Denta, unde conducătorul auto a părăsit partea carosabilă şi a lovit un gard.
Curajul lor cred că e un exemplu bun pentru noi toți.
Rămas în subordinea ministerului, Spitalul de Urgență Piatra-Neamț ar urma să fie condus, cel puțin în următoarea lună, de această nouă echipă propusă local și aprobată de la București.
Astfel, firmele consideră că atât situația sectorului din care fac parte, cât și situația economică și financiară a propriei firme au suferit o înrăutățire comparativ cu anul anterior (52%, respectiv 47% dintre companii).
Decizie de ultimă oră în dosarul Caracal!
Încet-încet, am scoate mulți oameni din sărăcie”
Meteorologii au emis o nouă avertizare Cod portocaliu de instabilitate atmosferică, valabilă în 34 de judeţe din ţară, de sâmbătă, de la ora 12.00, până duminică, la ora 6.00.
Pai de la consilul mai ia bani….de la parlament ciuciuc lei de la anul!
Nevoia ca acesta să fie prezent în viața de familie sau să ia decizii rapide în relația cu unele instituții.
Din sângele total se decantează plasma și masa eritrocitară.
Daca si staff-ul medical ar fi la fel de pro.
Belgia a înregistrat în ultimele şapte zile o medie zilnică de aproape 2.500 de noi infectări.
Experţii independenţi au spus că rezultatele au fost interesante, dar trebuie privite cu precauţie şi în contextul altor studii mici care nu au găsit noul coronavirus în spermă.
Marele Trofeu al Festivalului-concurs internațional de interpretare vocală ARTgeș FEST a fost câștigat de Andrada Ioana Balaș din Pitești.
Potrivit sursei citate, salvatorii au continuat misiunea pentru asigurarea măsurilor de prevenire și stingere a incediilor, precum și pentru îndepărtarea resturilor de pe carosabil astfel încât circulația să se poată desfășura în condiții normale.
Pe atunci, Tudorel Toader era ministrul justiţiei.
Vaccinarea împotriva coronavirus va începe în județul Bihor, în data de 5 ianuarie 2021, iar în prima fază se vor vaccina persoanele care lucrează în sistemul sanitar.
Simona Halep, campioană la Wimbledon în 2019, a ocupat locul al treilea cu 40 de puncte.
Wonder Woman 1984 a avut premiera în unele săli deschise încă în Statele Unite, dar și pe HBO Max, platformă de streaming ce va fi disponibilă în România la mjlocul anului viitor.
Totodată, pe plan economic, pot fi identificate două planuri complementare, respectiv o politică economică comunitară integrată, dublată de asigurarea nevoilor de bază din resurse locale.
Înscrierea pentru măsura 1 s-a finalizat miercuri, 21 octombrie, la ora 20.00.
La muncă te simți din ce în ce mai în larg tău, iar șansele să avansezi sunt din ce în ce mai mari.
“În cadrul ședinței de Dialog social de la nivelul Ministerului Finanțelor Publice, dar și în cadrul ședinței Plenului Consiliului Economic și Social de…
Am participat doar de câtevaori.
Printre oraşe se menţionează Los Angeles din California, Miami din Florida, Atlanta din Georgia, Chicago din Illinois, Louisville din Kentucy, Minneapolis şi St.
În ceea ce privește sprintul, ajunge la sută în 10,1 secunde, dar beneficiază de acel start lansat, specific mașinilor electrice.
Șoferul a fost dus la spital fiind conștient.
Se poate observa că și alte state și-au schimbat legislația, în ultima perioadă, astfel încât să facă față provocării numite COVID-19, mai spun cei de la PNL.
Geta Stănescu, angajată: „Fac curăţenie la creşă şi iau minimum pe economie, 15 milioane după ce plătesc chiria, îmi rămâne 100 de lei în mână, cu care contribui la mâncare, abia dacă cumpăr să fie pâine şi cartofi, lapte şi nu-mi cam ajung.”
Liderul de la Kremlin a explicat şi că acordul prevede schimbul de prizonieri de război.
Ministrul Muncii a mai adăugat că planul de investiţii şi relansare are în vedere şi desfăşurarea activităţii în regim de telemuncă, acolo unde se poate, şi se are în vedere un cuantum de 2.500 de lei pentru a putea face achiziţiile necesare.
În ultimele 24 de ore, în județul Suceava s-au testat pentru coronavirus un număr de 95 de persoane.
Ele vor fi puse însă pe tapet la împărțirea banilor europeni, ca un motiv să taie la finalizarea bugetului UE din cota României.
FCSB n-a strălucit cu Basel, n-a jucat nici rău, chiar mai bine decât elvețienii în multe momente, dar a cedat pe final după o fază ciudată, în care toată echipa s-a oprit, iar Momcilovici nu l-a mai putut prinde pe Edon Zhegrova.
Deputatul PNL de Suceava, Ioan Balan, i-a solicitat ministrului educaţiei, Cristina Monica Anisie, luarea unor măsuri rapide pentru digitalizarea sistemului de învățământ preuniversitar din România.
În acel moment, preşedintele George W. Bush, învestit în funcţie cu opt luni în urmă, era la o şcoală din oraşul Sarasota, statul Florida, unde asista la o lecţie.
Vreau să vă mai prostească o dată.
Astăzi, judecătorii CCR au amânat pentru a treia oară luarea unei decizii.
Autoritatea de reglementare irlandeză va verifica dacă platforma respectă regulamentul european privind protecția datelor, mai ales că acest timp de cont impune utilizatorilor să-şi facă publice datele de contact.
Prin acest acord-cadru, AES și-a pierdut practic obiectul de activitate.
În satul Vadul lui Isac, specialiștii au avut misiunea de a bloca tubul de evacuare a apei din terasamentul căii ferate, fiind folosiți peste 50 de saci de argilă.
În 2017, salariul minim pe economie în Germania a fost majorat până la 8,84 euro pe oră (aproximativ 1.485 de euro lunar), iar în ianuarie 2019 a fost majorat din nou, la 9,19 euro pe oră (aproximativ 1.544 euro lunar), a notat Agerpres.
Mai ales c-asa zisii „autori” si „administratori” wikipedia au coduri personale si pseudonime „semnam, dar o dam anonima!” si puteri discretionare.
Astfel, pentru a-și salva viața, foarte mulți pacienți au fost nevoiți să plătească tratamentele și intervențiile chirurgicale.
Dezvoltarea sistemului de alimentare cu apă și canalizare a județului Alba s-a bazat și se bazează pe atragerea de investiții proprii și pe atragerea de fonduri europene și guvernamentale.
Astfel de argumente care se bazează pe documentare științifică nu sunt însă acceptate de sceptici.
Dar mai ales care nu a sesizat organele abilitate ale statului român ca să intervină, astfel că acestea s-au autosesizat după seria de dezvăluiri din ”Național”.
Şi acum, când vorbeşte, vocea îi tremură pe alocuri a plâns.
Preţurile petrolului au urcat în timpul tranzacţiilor cu până la 45% în urma informaţiei, transmite Reuters.
Primele care par afectate de statul în casă sunt chiar vedetele pe care eram obişuiţi să le vedem seară de seară la televizor.
Nu'i inteleg pe Orban si Johannis, cum de'l mai avem ca ministru?
O sugestie în alte tari se folosesc purcei ca animale de companie, acum îl plimbi, când trece nebunia il mănânci, asta e lanțul trofic.
Rugãciunea alinã bãtrânetile si îl apropie pe om de Dumnezeu.
Temperaturile în următoarele patru săptămâni vor fi mai ridicate decât cele specifice primei luni de iarnă.
“Am avut un accident cu căruţa, mi-au pus patru copci, copcile s-au infectat… Nu mai circula sângele.
Un anunț similar a fost făcut și de Federația de fotbal din țara vecină, Ungaria.
Singurul virus pe care îl putem transmite e virusul patriotic”, a declarat senatorul Diana Șoșoacă, la România TV.
Ministrul Educaţiei Monica Anisie face declaraţii care sunt departe de a-i linişti pe părinţi în ceea ce priveşte siguranţa copilului din momentul în care se va întoarce la şcoală.
Seceta face ravagii în județul Vaslui: fântâni secate, agricultură blocată!
Dacă în 2010, în România erau peste 30.000, acum, numărul lor a scăzut dramatic.
Echipa serialului ”Sacrificiul” s-a mărit, ceea ce înseamnă, evident, mai multe personaje, dar şi mai multă acţiune, şi mai mult suspans.
Revoltaţi după peste două luni fără apă, sătenii din comuna argeşeană Poiana Lacului au protestat în faţa primăriei: “Hai afară, dom’ primar!”
Acesta este motivul pentru care guvernele lumii ar putea decide să asocieze cele două tehnici, RT-PCR şi serologia, aşa cum preconizează Maurizio Sanguinetti, specialist în boli infecţioase la Fundaţia Gemelli din Roma.
Calcă-ți orgoliul de dragul familiei și împreună veți ajunge la o soluție care să mulțumească ambele părți.
Ca asa-i in politica.
Vlad Popescu este și el membru PP-USL.
Dar el nu s-a gândit, a ascultat numai vocea conştiinţei sale şi a preferat să se expună unui pericol mai mare, decât să despartă copilul de mamă.
Formaţia Lazio Roma, la care joacă Ştefan Radu, a învins, în deplasare, cu scorul de 2-0, echipa lui Răzvan Marin, Cagliari, într-un meci din etapa a doua a campionatului Italiei, informează News.
Nu puteți nici cum digera adevărurile și vă perpeliți în prostii, nicușoare!
Cu aceste jucătoare mergem la drum, dar ţine de fiecare, de cum te antrenezi, de atitudine, de inteligenţa de joc.
O reușită a dumneaei este și continuarea tradiției de a crește cadre didactice din rândul absolvenților: din cele 36 de cadre didactice, 22 sunt foști absolvenți ai instituției.
Alţii au ştiut - pur şi simplu - să vadă o oportunitate de în pandemia însăşi…
VREMEA în ALBA până DUMINICĂ: Se mai încălzește, dar vor fi și câteva ploi sau furtuni.
Potrivit unui comunicat al Direcției Naționale Anticorupție (DNA), fostul ministru, actual manager al Spitalului Judeţean de Urgenţă „Dr.
Şi, tot Le Mains susţine că acel manuscris ar fi fost distrus întrucât repunea în circulaţie vechi mituri păgâne, de pildă, legenda despre zagam, taurul cu aripi de grifon care transformă vinul în apă şi aurul şi argintul în plumb.
O generaţie - după cum ştim toţi - durează 30 de ani.
Finanţatorul „roş-albaştrilor”, Gigi Becali, a declarat astăzi că portarul Cristian Bălgrădean a semnat pe ascuns un contract cu rivala la titlu – CFR Cluj.
Mai mult decât atât, se va considera faptă agravantă și în situația în care viața victimei a fost pusă în pericol, nu doar în cazurile de vătămare corporală, se mai arată în document.
Cei doi au concurat pe aceeași mașină, mult inferioară față de cele ale adversarilor.
Florin Cîţu a anunţat că băncile au primit circa 270.000 de cereri pentru amânarea plăţii ratelor la credite, majoritatea pentru credite de consum, o parte fiind în baza Ordonanţei de Urgenţă iar o parte în cadrul programelor derulate de bănci.
Vinul este în general la 12-15% alcool deci 100 ml de vin are 12 grame de alcool.
Președintele CJ, Mihai Lupu, a convocat consilierii județeni în ședință extraordinară pentru data 27.11.
Studiul mai arată că media de 37% la nivel european este doar procentul teoretic de angajați care pot fi transferați către telemuncă.
Candidații au fost pr.
Oferă sprijin spiritual și consiliere, dar și hrană caldă pentru lucrătorii medicali și vamali, pentru vârstnici, persoane fără venituri și persoane izolate în carantină.
Trebuie însă să țineți cont că majoritatea copiilor și adulților nu sunt considerați febrili până când temperatura lor nu atinge 37,7 grade Celsius.
Așa că plecatul din țară rămâne o opțiune pentru ei.
Neacşu spune că nu este exclus ca recomandarea MCV să nu fie scoasă din următoarele rapoarte.
O colega de breasla a sarit la gatul "celei mai sexy ziariste"
"În ultimele zile vedem că numărul de cazuri noi de infectare cu SARS-CoV-2 se menține pe un platou, așa cum ne spun și experții, ceea ce confirmă că măsurile recomandate de aceștia și puse în aplicare de către autorități au fost măsurile corecte, juste.
Asigură-te că masa și scaunul de birou sunt corect reglate, stai cu spatele drept și cu tălpile pe sol, pentru ca genunchii să fie la același nivel cu bazinul.
El a fost transportat la spital pentru investigații și îngrijiri medicale.
Gestul șocant făcut de Florin Marin, la doar o zi de la moartea soțului Philip Clements.
În realitate, medicina publică trebuie să coexiste cu cea privată.
Pericolul nu a trecut, iar o relaxare a restrictiilor cum cer cu inconstienta unii politicieni ar duce la noi cazuri”, a declarat presedintele.
Ce include campania Local SEO by DWF?
Ultimele informații referitoare la vremea din perioada Sărbătorilor Pascale nu aduc vești atât de bune, totuși.
Au fost montate indicatoare care avertizeaza ca exista pericolul sa va treziti cu animale in fata masinii, pe Autostrada Lugoj – Deva, lot 3, intre Holdea si Ilia.
Ele au decis să vorbească pentru ca alte fete să știe ce riscă dacă se apropie prea mult de Kasta Morrely și Eurodemos.
În stațiunea Amara au rămas 12 bilete, iar la Lacu Sărat mai sunt cinci locuri.
Dar, din păcate, în unele cazuri, mentalitatea era aceeaşi.
Mătușa Maria așteaptă cu nerăbdare zilele de marți și joi pentru a veni la Centrul de Artizanat din localitate.
În egală măsură, asigurarea accesului la noutățile editoriale din toate domeniile cunoașterii reprezintă o prioritate pentru Biblioteca Județeană „Antim Ivireanul” Vâlcea.
Prefectura Dolj a anunțat că astăzi în județ au fost confirmate alte 25 de cazuri noi de infectare cu noul coronavirus.
La Moldova Ivan se chiama Ion cu steluta rosie pe frunte (paduche spunea Vieru.) Nu scapam de ei Domnule Nicolae fara legea lustratiei.
Nu mai fi cu 2 feluri de masura!
Viața trăită în curățenie, având la dispoziție pe cineva care să îi schimbe litieră și bucurându-se de un loc sigur unde să moțăie sunt lucruri ideale pentru o viață pisicească de vis.
Donald Trump anunță triumful Statelor Unite în fața COVID-19.
Acum 20 de ani, când intram în presă, urna mobilă era ceva misterios, care pleca goală și se întorcea plină cu voturi favorabile pentru cine trebuie.
O spun foștii pacienți vindecați de COVID-19, care între timp, au fost externați.
Ei spun ca pana maine vor monta si acele containere despre care s-a vorbit, locuibile, dotate cu absolut tot ce este nevoie pentru ca inauntru sa poata sa locuiasca persoane.
Există pericolul de a ajunge la concluzii greșite, inclusiv în legătură cu cei dragi și calitatea relației pe care ai construit-o cu aceștia.
Liderul Coreei de Nord s-a izolat probabil pentru a se proteja de infectarea cu noul coronavirus, afirmă un ministru sud-coreean şi un oficial din Statele Unite citaţi de agenţia de presă Reuters.
Vineri, 16 octombrie 2020, 22:00.
Israelul a început duminică testele pe oameni ale potențialului său vaccin contra Covid-19.
Tot în aceste zone, în cursul nopţii şi al acestei dimineţi se acţiona pe 9 drumuri judeţene, cu 12 utilaje.
Mă înclin în fața voastră și mă bucur că tricolorul românesc a fost învingător”, a declarat Benny Adegbuyi pentru ProSport.
Povestea aceasta este un triumfalistă și arată cum o superputere binevoitoare și înțeleaptă a modelat și a ”condus” lumea vreme de 70 de ani și cum, în ciuda unor derapaje minore ici și colo, această superputere a adus pacea și stabilitatea.
Florin Salam o face praf pe Vulpița de la Acces Direct: „I-aș da câteva…”
La Ripiceni a ars doar funingine din coșul de fum, iar la Cucuteni, flăcările au distrus o parte din acoperișul casei și bunurile dintr-o cameră.
O șansă de a rămâne și de a nu fi nevoiți să aleagă un viitor printre străini.
Ar fi fain ca sa fie folosite vopseluri de calitate care sa permita curatarea periodica a picturilor murale executate si sa fie incluse de primarie in programul de intretinere.
Ne ducem și noi, poliție multă.
Clipe de coșmar au fost trăite de locuitorii din Alta, o comună din nordul Norvegiei.
De exemplu, numai taxele pentru polița de asigurare pentru garanția de participare la licitație a costat în plus aproape 6.000 de lei din cauza amânării semnării contractului.
În ultimele 24 de ore au fost aplicate 93 de sancțiuni contravenționale, 39 dintre acestea fiind acordate pentru depășirea limitelor legale de viteză.
Ministerul Finanțelor a anunțat că pregătește un proiect de act normativ care să stabilească un mecanism mai simplu de…
Firea a scris, duminică, pe Facebook, faptul că muncitorii indieni angajați la un șantier din Sectorul 4 al Capitalei vor primi îngrijiri în spitalele din București.
Acum cred că e reală și că există, deși am amici care tot nu cred în existența virusului, chiar dacă eu și soția mea suntem exemple vii că există.
Pentru o linistire a populatiei din Arad neinfectata, va rog mentionati si numarul persoanelor pe localitatile din judetul Arad.
Aflaseră unde locuiam, unde mergeam la școală.
Nici măcat socoti nu poți, cap de urs – domnul Marga a fost ministru până în 2001.
Ministrul a justificat că pacienții trebuie să aibă parte de supraveghere medicală în spitale, deoarece simptomele pot apărea și în a cincea zi de la infectare.
Săptămâna viitoare vom veni cu un plan de măsuri.
Horoscopul de azi pentru zodia Săgetător le poate aduce o dorință intensă de a face o schimbare profesională, de a pleca sau cel puțin colabora cu un domeniu mai profitabil financiar.
Camelia Pătrășcanu a dezvăluit ce ne rezervă astrele în săptămâna 10-16 august.
Ambele victime au necesitat îngrijiri medicale în cadrul Spitalului de Neurochirurgie din Iaşi.
Sau faceți un denunț public după 7 ani, termen la care s-ar putea prescrie fapta de deturnare de fonduri?
Prezentatorii de televiziune și jurnaliștii din întreaga lume au trebuit, de cele mai multe ori pe timpul carantinei, să facă live-uri din propriile apartamente.
Sârbul are în palmares 17 Grand Slam-uri, la trei distanţă de cele 20 ale marilor săi rivali, Federer şi Nadal.
De teama coronavirusului, romanii si-au limitat calatoriile si ocolesc restaurantele, barurile si terasele.
Totodată, au fost desființate Exploatările Miniere de Carieră.
Un zinc contine 1000 cartuse, deci au disparut 60 zincuri.
Vineri, 04 septembrie 2020, 15:11.
Șeful Departamentului pentru Situaţii de Urgenţă (DSU), Raed Arafat, a declarat miercuri, la Antena 3, că este.
El s-a simţit rău şi la Cupa Mondială din 2018, în Rusia, când a fost filmat leşinat în loja sa la meciul Argentina – Nigeria.
Sanatatea, educatia, cultura si agricultura, prioritati ale viitorilor parlamentari PMP pentru judetul Timis.
Investigația Comisiei a arătat că cel mai recent plan de restructurare, la fel ca cele anterioare, nu înlătura preocupările exprimate de Comisie în momentul în care aceasta a inițiat investigația aprofundată în 2018.
Este vorba despre 16 refugiați și două călăuze din Serbia.
Operaţia nu a fost uşoară, a durat în jur de 5 ore, pentru că a trebuit, ca într-un puzzle, să repună în poziţie oase mici, cartilaje care rămăseseră nesudate (aici domnul doctor ar şti să ne spună mai multe).
În ultimele trei decenii, rata de topire a ghețarului Thwaites, a atins aproximativ dimensiunea Marii Britanii sau a statului american Florida, iar a ghețarilor vecini a crescut de peste cinci ori.
Fostul mare boxer Mike Tyson și-a amintit de un moment neplăcut prin care a trecut în 1991, când a fost închis pentru un presupus viol.
Nu mai merge la mica ciupeala,dam un gol daca il dam si pe ala si ne aparam cu toata echipa.
Trebuie să aibă un cazier curat şi să poată să alerge un kilometru în mai puţin de trei minute şi jumătate şi să înoate 800 de metri în 20 de minute.
”Sunt deja patru cazuri la Colegiul <Mihai Băcescu> Fălticeni și de azi s-a trecut în scenariul roșu.
Prin încheierea Tribunalului Suceava din data amintită, a fost admisă în parte propunerea de arestare preventivă în lipsă, formulată de DIICOT Suceava, vizându-l pe sucevean.
Cafeaua dilatează tractul respirator și permite pătrunderea aerului în plămânii.
Jurnaliştii americani scriu că decizia Bruxellesului de a interzice accesul cetăţenilor americani în UE ar reflecta modul în care a reacţionat Trump faţă de europeni în luna martie, când Europa era epicentrul pandemiei.
Fain e sa judeci cu dubla masura.
Mai mulți contrabandiști de țigări somați cu focuri de armă au abandonat marfa și au fugit.
Cu un portofoliu de 13 clădiri verzi și peste 152.000 mp, a ajutat la atragerea unor companii renumite în trei mari orașe ale țării – Timișoara, Iași și Cluj-Napoca.
Dacă te grăbeşti puţin, ai şansa de a folosi acelaşi bilet şi la drumul de întoarcere.
În cauză, cercetările sunt continuate de poliţişti sub aspectul comiterii infracţiunilor de exercitare fără drept a unei profesii sau activităţi.
Proiectul de la Langisjor a fost conceput pentru lucrătorii de la Parcul Național și vizitatori, fiind total lipsit de emfaza arhitecturii din alte centre turistice sau parcuri naționale din lume.
Discuții între veterani și guvernanții de la Chișinău, după protestele violente.
Cu ajutorul soţului ei, care are grijă de copilul lor atunci când ea este plecată, Firooza Omar a mers la spitalul pentru copii Ataturk, unde au fost duşi cei salvaţi.
În ceea ce priveşte avansul, ordonanţa prevede un avans de minim 15% pentru sume cuprinse între 70.001 euro şi 140.000 euro şi de cel puţin 5% pentru suma de 70.000 de euro.
Algoritmii acestei platforme se afla intr-o continua miscare, iar o campanie de promovare iti asigura cele mai bune locuri in newsfeed.
La această dată, în 23 de unităţi de învăţământ din judeţul Botoşani activitatea didactică se desfăşoară exclusiv online.
Cazurile confirmate sunt concentrate la vârstele adulte, 78% din cazuri fiind înregistrate la persoane cu vârste cuprinse între 30-69 ani.
Nu ştiu, a aşteptat ceva cadouri, cum noi nu am putut ajunge la dânsul, sau ce a aşteptat pentru a interveni chirurgical pentru a naşte această femeie.
Taina iubirii smerite a Fiului lui Dumnezeu, Care S‑a făcut om din iubire nesfârșită faţă de om, este temelia şi inima credinţei creştine.
PlayGround Club are combinația de pești, priveliști frumoase și activități secundare distractive, ceea ce îl face o destinație ideală de vacanță pentru pescarii singulari și familii deopotrivă.
Exista tratament,inpachetari cu namol,te obisnuiesti cu pamintul!
Senatorul PNL Daniel Cadariu acuză PSD că a permis adoptarea tacită.
Aici, consumul de paracetamol a crescut cu peste 50 la sută în ultimii 10 ani.
Măsura este luată în condițiile Stării de urgență impusă de pandemia de COVID-19.
Brexit-ul a agravat si mai mult situatia.
Foarte grea problemă!
El le-a solicitat agenților să nu o sancționeze pe prietena sa, apoi s-a așezat în fața mașinii de poliție.
Peste 51.400 de persoane au fost intervievate și testate în întreaga Spanie în a doua jumătate a lunii noiembrie ca parte a testării pentru anticorpi.
Se conturează o majoritate PNL–USR în care poate exista un viceprimar PNL prin domnul Sergiu Bîlcea și un viceprimar USR cu domnul Adrian Wiener”.
Dacă ne uităm în trecut, în perioada comunismului şi a socialismului din România, graniţele erau închise, permanent, nu aveai cum să duci sau cum să aduci virusuI, ci trăiai cu el pe cont propriu”, a arătat Dan Chirleşan, şi el cadru didactic la FEAA.
Aceste medicamente nu se găsesc în nicio altă parte şi nici nu cred că s-ar putea găsi în altă parte fără sprijinul Uniafrmului.", mai spune angajatul Unifarm care a decis să dezvăluie neregulile din cadrul companiei.
Comisia Centrală a Arbitrilor (CCA) a anunțat brigada care va oficia partida UTA Arad – Universitatea Craiova.
La o trecere la nivel cu calea ferată din localitatea Salva, autoturismul condus de acesta a fost acroșat de trenul care circula între localitățile Sighetu Marmației și Cluj-Napoca.
“În ceea ce priveşte măsurile de relaxare, noi nu am închis niciodată toată economia.
Totodată, potrivit unei informări meteo în vigoare de vineri ora 12:00 până sâmbătă ora 10:00, la deal și la munte, precum și în centrul teritoriului, apoi și în vest și sud-vest, vor fi perioade cu instabilitate atmosferică.
Nu numai medicii și profesorii și-au exprimat îngrijorarea cu privire la noul vaccin anti-COVID dezvoltat în Rusia.
De asemenea, este recomandată deschiderea ușilor cu umărul, cotul sau piciorul.
Până în prezent, mass-media și sistemul medical s-au axat pe ideea că pandemia îi afectează în principal pe cei cu boli cronice grave, luând vârsta persoanelor afectate drept principal sistem de referință.
În acest sens a fost construită o conductă de 479 de km, și trei stații de comprimare (SC Jupa, SC Podișor și SC Bibești), inaugurate și puse în funcțiune în septembrie și octombrie 2019, respectiv august 2020.
O cură de ceapă verde are efect diuretic, depurativ şi antialergic.
Pacat de osteneala celor ce-au intors pe fata si pe dos toate acele declaratii si acuzatii," a declarat arhiepiscopul.
O iubesc atât de mult.
Pana si un general care se dadea cinstit ajunge in mizerie cand asculta de PD-Listi mascati in PNlisti.
Catrinel Menghia a fost căsătorită timp de șase ani cu Massimo Brambati, fost fotbalist și avocat, de care s-a separat în anul 2011.
În urma acestei decizii, școlile și grădinițele din România vor putea face angajari de personal didactic auxiliar sau nedidactic în limita a 750 de posturi.
Sa faca altii prin Bacau.
Terrence Floyd, fratele mai mic al bărbatul de culoare ucis de polițiștii americani, a lansat un mesaj impresionant către toți cei care sunt furioși pentru crima comisă și care cer să se facă dreptate.
Pentru cei cărora le e greu să schimbe anvelopele (sau consideră că este prea scump să dețină două seturi de anvelope specializate), recomandăm montarea anvelopelor all-seasons.
A nins la Rânca în această dimineață.
De patru ori desemnată cea mai bună jucătoare a lumii, interul stânga de la CSM București s-a simțit rău săptămâna trecută, așa că a făcut testul pentru coronavirus, iar rezultatul a ieșit pozitiv.
Teoretic, exact cei care ne cer votul acum, la aceste alegeri, au în grijă animalele abandonate, dar, în realitate, uită de ele şi se ocupă alţii.
Suntem în doliu de aceea Zilele Sucevei vor fi sobre, fără activități culturale”, a declarat primarul Ion Lungu.
Totodată, au devenit eligibile şi depozitele întreprinderilor mari, care erau excluse de la garantare în trecut, când erau garantate doar depozitele întreprinderilor mici şi mijlocii.
Fara mass-media nu exista COVID!
Altă alegere nu ai”
Proprietatea este tot mai mult un privilegiu care se moștenește.
La noi în partid sunt tot felul de grupări și sensibilități.
Iar pe Transalpina, drumarii au scos utilajele pe şosea.
Tot ce stii tu mai bine, asta faci.
Trebuie cineva din Sibiu să ajungă ministru de interne?
Andra Ghinea a îmbrăcat mai multe vedete de la noi, printre care Lora, Inna, Alina Eremia sau Alina Ceușan, reușind rapid să se propulseze în lumea designului vestimentar.
Mai exact, staţia a fost proiectată pentru o capacitate de aproximativ 30 de metri cubi pe oră de oxigen, mult faţă de necesarul de atunci.
Este încercare disperată de a câştiga timp în lupta cu noul coronavirus.
Acesta era un inconvenient atât pentru pariorii care reclamau timpul pierdut, cât și pentru Stat, întrucât nu toți cei care înregistrau venituri le și declarau.
În același timp, printre echipamentele ajunse în Italia din Rusia se află un laborator de analiză și genotipare, care pare a fi total nefolositor, ținând cont că tulpina virusului este deja cunoscută.
”Trebuie făcute teste înainte de vizita medicală, iar apoi la 14 zile, sunt costuri importante, iar dacă se punea problema de jucat integral returul, nu ne permitea bugetul să facem atâtea testări.
Toată lumea poate să vorbească”, spune femeia.
Vai de capul vostru ca incuiati mai sunteti.
O sa fiti istorie PNL.
Bărbat de 60 de ani, din Crăciunelu de.
La simplu, Cristian (22 ani, 169 WTA), a treia favorită, a ratat calificarea în finală, după ce a fost învinsă de Kaia Kanepi (Estonia), principala favorită, cu 6-4, 6-2, în 63 de minute.
”A mai fost introdusă o rectificare ce înseamnă terasa.
Pentru că e atotcuprinzătoare.
În urma controalelor au fost date amenzi în valoare de 30.000 de lei, scrie News.
Glasgow Rangers s-a calificat în optimile de finală ale Europa League, după ce Ianis Hagi a oferit o pasă decisivă.
Din câte au informat luni reprezentanții Centrului Național de Supraveghere și Control al Bolilor Transmisibile, bărbatul a decedat în cursul zilei de duminică, 16 februarie.
Ministerul Justiției (MJ) anunță, în noaptea de joi spre vineri, confirmarea unui al doilea caz de COVID-19, în persoana unui angajat din cadrul direcției de contencios.
A fost introdusa de azi NOUA DECLARATIE pe propria raspundere!
Contractul a fost semnat între Agenţia Naţională de Cadastru şi Publicitate Imobiliară şi firma All Businesses Management pe 17 septembrie 2019, dar abia pe 7 februarie 2020 anunţul de atribuire a fost publicat pe SICAP.
De asemenea, el a mai dezvăluit cine l-a determinat să se înscrie în lupta pentru obținerea acestei funcții.
Ei intră în blocul operator şi nu mai ies de acolo decât atunci când li se termină programul.
S-ar cuveni niste explicatii sau chiar demisii din partea lui Vela si Orban!
Din acel moment, clujenii au făcut tot mai multe greșeli, în timp ce SCMU se distanța, treptat, pe tabelă.
Municipalitatea ieșeană, prin Direcția Exploatare Patrimoniu, organizează noi licitații pentru închirierea de locuri de parcare.
El pledează în favorea purtării măştii de către populaţie.
”Invităm Consiliul Național al Audiovizualului să analizeze, în regim de urgență și cu legea în mână, "nuclearele" pe care Antena 3 și România TV le-au detonat în ultima săptămână.
Faceți tot posibilul pentru a evita o ceartă cu persoana iubită.
Problema draga “boule”, tu spunandu-mi asa inseamna ca eu pot vorbi doar cu o alta vita, este ca sunt cadru medical.
Sigur, nu era obligația Violetei Alexandru, nu interesează că sute de mii de oameni trăiesc de pe urma rezistenței coloanei vertebrale, care uneori se mai și rupe, nu e nici vina consulatului, nu e vina nimănui.
Personal am fost cu tractorul.
Unele probabil deja au mai cochetat cu modeling-ul È™i au considerat cÄƒ fotografiile de la videochat sunt oarecum apropiate de ceea ce fÄƒceau ele, doar cÄƒ erau mult mai sexy; asta însÄƒ nu le-a deranjat.
Numărul persoanelor infectate a ajuns acum la 184.
Senatorul Vergil Chițac, asistentul său personal, soția și fiul său au fost diagnosticați, vineri, cu coronavirus.
Le-am indicat în toate cazurile suspecte să consulte portalul informaţional www.migratiesigura.md care vizează grupurile de risc.
Plătim toate pensiile la timp pentru toţi pensionarii.
Aceasta din urmă s-a remarcat pe scena filmului românesc cu două mediu-metraje, Antonio și Catarina și Veghe.
Dezvaluie-ti sentimentele si gandurile.
Asta ar trebui sa se petreaca intr-o tara "normala"!
Sa fie comunicativi, sa stie sa asculte si sa aiba spiritul de a servi", a conchis Badulescu.
E principalul favorit din loturile celor două echipe, chiar dacă nu trece prin cea mai bună formă a sa.
Un reprezentant al lui Gibson a declarat marţi seară pentru Variety: „Sunt 100% false.
Melodiile lui Frank Sinatra și Elvis Presley, dar și monologul teatral din finalul evenimentului au făcut posibilă întoarcerea la frumusețea și complexitatea artei.
Daniela Crudu a primit un diagnostic crunt dupa ce a fost batuta cu bestialitate de iubitul ei in aceasta dimineata.
Specialiștii din cadrul Universității Politehnica Timișoara pregătesc aparatură pentru secțiile de Anestezie și Terapie Intensivă din spitale.
Toți trebuie să raspunda penal.
Cartea de identitate se eliberează pe baza cererii scrise a solicitantului şi a documentelor cu care, potrivit legii, se face dovada numelui, stării civile, cetăţeniei române şi a domiciliului.
Din totalul candidaților care au susținut probele scrise, 3.897 au reușit să obțină media minimă 6, promovând astfel examenul de Bacalaureat, iar 2.058 de candidați sunt respinși.
Astfel, timisorenii isi vor putea aduce deseurile aici de luni pana vineri in intervalul orar 9-17, iar sambata intre orele 8 si 16.
Prima mineriada a fost o reactie la o manifestatie antiguvernamentala de amploare din 28 ianuarie 1990 care a determinat interventia a circa 5.000 de mineri din Valea Jiului care au devastat, a doua zi, sediul PNL.
Mi s-au adus saci, să fac în saci şi să stau cu materiile fecale în salon.
Cu toate că știm în ce direcție vrem să ne mișcăm, ne vom simți blocați.
Nu s-a mai întâmplat, nu știm din ce motive s-a petrecut acest lucru, specialiștii spun că din cauza precipitațiilor abundente, dar s-ar putea și din cauza unor mișcări tectonice”, a declarat Cristinel Pavel, prefectul de Mehedinți, la Digi24.
Întrebat dacă este posibil să apară şi alte restricţii în prelungirea stării de alertă, Ludovic Orban a menționat că va propune sistarea evenimentelor private.
Situaţia este identică şi în celelalte sectoare ale Capitalei, unde cei înscrişi în cursa pentru primăriile de sector au furat startul campaniei electorale montând bannere cât mai pompoase.
Ca să ne liniștească, copila ne-a spus că e bine.
Potrivit unui comunicat al CNCD, cele afirmate de Hobjilă reprezintă discriminare şi încalcă dreptul la demnitate.
”Pentru copiii cu vârsta de 5 ani sau mai mare este recomandată purtarea măştilor nemedicale (din material textil).
UPDATE 27 ianuarie, 12:15: Și Școala 117 din Sectorul 6 a fost închisă, pe trei zile, din cauza gripei, a anunțat primarul Sectorului 6, Gabriel Mutu.
”După cum le pretind altora transparență, sunt dispusă să ofer la rândul meu acea transparență subtilă pe baza căreia se menține o relație onestă cu publicul”, scrie Ștefănuț pe Facebook.
Asa este revoltat ca a fost ajutat sa fie turist de lux.
"În lipsa unei reacţii rapide, vom avea o problemă enormă în acest an", a declarat secretarul general adjunct al Organizaţiei Naţiunilor Unite pentru probleme umanitare, Mark Lowcock, într-o conferinţă de presă.
“În ultimul rând, o astfel de măsură nu va atrage după sine creșterea calității actului educațional, ci, în cel mai bun caz, va reprezenta doar un simulacru trist al unei asemenea creșteri.
Mare ti-e gradina,Doamne si mult umor ai lasat sa zburde prin ea!
Planul uriaș de relansare economică, de 100 de miliarde de euro, va fi lansat miercuri de Executiv, în prezența președintelui Klaus Iohannis.
Ce îi mai putea da câte un vecin, vreo pâine sau altceva, îi dădea, dar nu am văzut să îi bată în poartă vreun oficial, acum cu starea de urgență sau înainte.
Costin Mărculescu a lăsat un bilet cutremurător, când a simțit că moare!
Conform datelor ASF, de la începutul colectării în sistem au fost virate contribuţii pentru 7,424 milioane de participanţi.
Din numărul total de investiții, Consiliul Județean Vaslui derulează prin PNDL 2 un număr de 17 proiecte, care totalizează suma de 180 milioane de lei.
Astfel, un profesor cunoaște anual noi persoane.
Opt dintre aceștia au murit în străinătate (șapte se aflau în Italia, iar unul, în Franța), iar ieri au fost înregistrate și primele două decese pe teritoriul țării ale unor pacienţi infectaţi cu noul tip de coronavirus.
Globalismul nu aduce securitate cetatenilr, dimpotriva!
Te rog să-mi scrii, ca să știu cel puțin eu, – închide scrisoarea frumușel și mi-o trimite fără s-o știe nimenea, vom vedea atunci ce lucru mare e. Te sărut Haritiță de o mie de ori, te rog să-mi răspunzi la ce te-ntreb și rămân al tău frate Mihai”.
Iulia Vântur, în doliu!
Fostul ministru Victor Costache se numără printre actualii consilieri ai lui Nelu Tătaru, cel care a fost numit la conducerea Ministerului Sănătății după demisia lui Costache, arată site-ul instituţiei.
Dar ca să faceți regulă trebuie să-I identificați pe cei 3-4 judecători, voi îi cunoșteți.
Ce presupune noua lege a dării în plată.
De unde atata muaturitate si demnitate.
În poză, afaceristul din Mediaș își ține în brațe iubita, iar Bianca a scris în dreptul imaginii: "El nu are nevoie de Instagram.
În ultima săptămână, aceștia s-au trezit asaltați de pacienți, ”unii de-a dreptul conflictuali”, povestește Ana Șestacova, reprezentanta medicilor de familie din Brașov, care cer să intre în concediu medical deși nu au nicio problemă de sănătate.
Astăzi, toată ţara traversează valul doi al pandemiei de coronavirus și nimeni nu e ferit.
Aurel Bobu, fondatorul și proprietarul companiei Marelbo, a început în urmă cu 36 de ani o adevărată călătorie în lumea confecționării de încălțăminte.
“Nu stau la bar, să chefuiesc.
Vă relatez o conversaţie reală, care pe oamenii de marketing nu-i poate lăsa indiferenţi şi astfel îşi pot da seama că sloganuri precum „Vrei nu vrei, tot la noi ajungi!” sunt depăşite: - Bună seara!
Bani în buzunar, un obiect vestimentar roşu, paharul plin sunt doar câteva dintre superstiţiile de care trebuie să ţineţi cont de Revelion.
Iar acesta sunt purtate de oameni cu principii ferme, dar mânaţi de ambiţii personale cu mult peste media oamenilor obişnuiţi.
In luna august 2020, Nicusor Dan declara, la RFI, ca va desfiinta cele mai multe companii municipale in cazul in care va ajunge primar, exceptie facand societatile care gestioneaza termoficarea si iluminatul public, care trebuie restructurate.
Sunt efectuate acele lucrări permise de condițiile meteorologice.
Libertatea a încercat să vadă ce pot face în perioada asta femeile care doresc o întrerupere de sarcină la cerere.
Alin Nica se bucura de susținerea primarilor PNL din Timiș pentru funcția de președinte al CJ Timiș încă de dinaintea definitivării listelor cu candidați.
Potrivit descoperirilor sale, dacă zbori pe distanțe scurte, în SUA, cu aeronave care au trei locuri pe fiecare parte a culoarului – și presupunând că toată lumea poartă o mască – riscul de a contracta virusul este doar 1 din 4.300.
Acum, deși încă strălucesc la acest capitol, au început să își extindă aria de expertiză, orientându-se și către marketingul digital.
Ne amintim că în 2015, la Congresul PSD, Liviu Dragnea a fost ales cu 97%din voturi, fiind singurul candidat!
Asta după ce ieri Nelu Tătaru, ministrul sănătății, anunțase că medicul a fost confirmat cu Covid-19 la Spitalul Floreasca, înainte de transferul la Bruxelles.
Incident șocant în Oradea: Taximetrist bătut de un client.
E o carte în care te simți tare bine, dar nu neapărat confortabil.
Tot ce trebuie să reții este că nu vei pierde bani, vei deveni un jucător mai bun și vei avea cunoștințele și experiența necesare pentru a câștiga atunci când vei decide să joci pe bune.
Apoi, cu puțin noroc, la tragerea la sorți am putea prinde semifinalele” – spune Liviu Ilea, director sportiv la Piroș Security.
Momentul Krauss / Rosalind Krauss / consideră sculptura un câmp expandat, un obiect de artă independent în relație directă cu spațiul, mediul și asamblajul în sine.
Fapta colectivă nu mai e pedepsită?
Industria Galda - Unirea Alba Iulia și CSO.
Direcţia Publică Comunitară de Evidenţă a Persoanelor (DPCEP) Dolj vine cu precizări în ceea ce priveşte desfăşurarea în bune condiţii a alegerilor parlamentare din ziua de 6 decembrie 2020.
Acest risc crescut este atribuit îmbătrânirii ovocitelor.
M-am întrebat și întreb (nu dau cu paru): cum se face că d-l Marga nu a optat să se atașeze pe langă unul din Partidele parlamentare, și să implice politic mai concret.
În a 5-a etapă a play-off-ului Ligii 1, FC Botoşani s-a impus cu 2-0, vineri seara, pe terenul Gaz Metan Mediaş.
Proporția noilor cazuri în numărul de teste prelucrate este de 2,39%, față de 6% cu o zi în urmă.
Totodată, de la începutul epidemiei un număr de 14.862 de suceveni au ieșit din autoizolare, iar 2.232 de persoane sunt ieșite din carantină instituționalizată.
B.Cojocaru,deputat PSD: Este revoltător cum Iohannis îşi apără guvernul PNL.
După aceea au ajuns să evidenţieze un drept de proprietate, mai puțin clar, asupra unei cantități de mărfuri.
Își doresc ca totul să fie impecabil și acest lucru ar putea însemna că le va fi dor să trăiască momentul.
"Nu ştiu dacă voi candida la congres.
Comisia Europeană a aprobat vineri, condiţionat, folosirea remdesivir, după ce s-a dovedit că scurtează durata spitalizării.
Noi suntem prezenti in filtrele rutiere si pe străzile din localități.
Dar de unde să-i scoatem când centrele de juniori sunt cum sunt?
Piua este compusă dintr-o clădire de formă patrată sau dreptunghiulară, construită din bârne de lemn sau piatră, după caz.
Asta o spune legea.
Trecuse de granițele României, iar în comunism acesta era deja cel mai convingător semn al valorii.
Un lot de 16 autobuze electrice cu lungimea de circa 18 metri, plus 16 stații de încărcare lentă și patru stații de încărcare rapidă, şi un altul de 30 de autobuze electrice.
Atrage atenția că cele mai multe drumuri incluse în listă conectează aeroportul cu dublă destinație (militară și civilă) de la Mărculești cu traseele naționale și regiunea separatistă transnistreană.
Formaţia CSO Filiaşi are parte de o nouă misiune dificilă vineri, de la ora 15.00, în etapa a 4-a de la Liga.
Cu toate acestea, domnul nu prezenta absolut niciun risc, el fiind lăsat în mijlocul triajului, in care se mai aflau, cred ca, alte 10 persoane.
”Voi fi consilier general, am dat cazier, am dat tot ce trebuia… Eu sunt organ ales, pe mine m-a ales poporul”, declaraMitică Dragomir în 8 octombrie.
Potrivit unor surse din cadrul ISU, actorul a fost găsit decedat în cadă.
În acest moment polițiștii continuă cercetările la fața locului, urmând a fi stabilite cu exactitate împrejurările producerii accidentului rutier”, a declarat Simona Puşcaşu, purtătorul de cuvânt al Inspectoratului de Poliţie Judeţean.
Iar efectele unei astfel de unde de şoc vor persista pe termen lung, dacă epidemia nu va trece rapid.
Mobila Vento le are pe toate.
Le spun colegilor liceeni să aibă încredere în ei, dar şi în profesorii lor.
De asemenea, în intervalul 10 iunie, ora 9:30 – 12 iunie, ora 23:00, va fi în vigoare o informare de vreme instabilă în cea mai mare parte a ţării.
Acolo era o fabrică de mobilă care pregătea tâmplari în acest domeniu.
Ordonanța Militară numărul 8 a adus cu sine și interzicerea exportului pentru grâu, orez, orz, soia, porumb, motivul fiind acela că rezerva de stat a României ar fi fost afectată din cauza secetei care ar urma să lovească agricultura.
Numai mahalaua cu denumirea Chetreasca, formată din vreo 300 de gospoădii, nu are apeduct, din cauza locului stâncos unde este amplasată – nu pot fi săpate şanţuri, şi locuitorii se descurcă cu fântânile şi cu izvoarele.
Prin aceasta decizie de azi, tocmai acestia sunt pe mai departe stipendiati pt crimele facute.
Așa că, probabil, nu îi mai miră nimic, prin urmare, vor ști exact cum să abordeze și situația ta personală.
Toți copiii sunt asimptomatici.
Ele au multiple avantaje pentru naturӑ.
➤ Europarlamentarul Traian Basescu, intrebare pentru Comisia Europeana: "De ce insistati pentru desfiintarea Sectiei Speciale?"
Comitetul Judeţean pentru Situaţii de Urgenţă (CJSU) Prahova a votat, miercuri, instituirea carantinei zonale în satul Gornet (circa 3000 de locuitori), după ce în decurs de două săptămâni în comună au fost depistate 15 cazuri de COVID-19.
Evaluarea acestora se face până în 7 august, iar în 10 august vor fi făcute publice rezultatele.
FOTO // Dodon a pregătit deja BIROUL pentru Maia Sandu: „Dodon și-a strâns bagajele.
În urma săpăturilor efectuate în locul indicat a fost identificat un schelet uman, la o adâncime de 0,70 metri.
Desi calatoriile nu mai sunt posibile in aceast perioada, rasfoieste albumul de fotografii.
Să nu mai vorbim că acum 2 zile am adunat eu încă o tura, după voi!”, a transmis cititorul.
“Oamenii pot fi cinici.
Poetul l-a presat pe încăpăţânatul antrenor Teaşcă să-l reprofileze libero, ceea ce s-a înfăptuit cu teribil succes pentru Ştefănescu.
Obiectivul PNL este de a câștiga alegerile", le-a spus Ludovic Orban celor din USR-PLUS care au declarat că Dacian Cioloș este propunerea mai bună pentru funcția de premier, în eventualitatea în care ambele partide vor ajunge să colaboreze în Guvern.
Italia, Spania, Franța și Germania, a determinat blocarea lanțului de aprovizionare-vânzare și suspendarea activităților multor companii din Bihor, încă de la începutul săptămânii trecute.
Un preșcolar vede doar mingea, fără a-l interesa relațiile de joc.
FTC a anunţat într-un comunicat că va căuta să obţină o hotărâre în instanţă care „ar putea, printre altele, să impună vânzarea de active, inclusiv WhatsApp şi Instagram”.
Aceștia consideră incidentul drept o tentativă de omor.
La aceeaşi dată, în jurul orei 11.00, poliţiştii Biroului Rutier Bacău, au depistat un bărbat de 51 ani, din Bacău, în timp ce conducea pe strada 9 Mai şi care emana halenă alcoolică.
Se va prelungi anul școlar?
Această schimbare de mentalitate e obligatoriu să aibă loc acum pentru a evita aceste drame.
Ne revoltă o asemenea atitudine menită să discrediteze clubul pe baza unor simple afirmaţii, precum şi jucătorii şi staff-ul, pentru o notorietate iluzorie şi lipsită de moralitate.
Familia Şuţu era foarte înstărită, deţinând fâşii întinse de pământ pe malul mării.
România susține unitatea, suveranitatea și integritatea teritoriului irakian.
Nu a reușit, așa că a sunat la 112 pentru a cere ajutorul pompierilor.
Pe de cealaltă parte sunt reprezentanții spitalelor care au simțit cel mai drastic aceast fapt, ajungând să cumpere echipamente de protecție la costuri de 15 ori mai mari.
Nu este încă clar cum va fi ales artistul, scrie wiwibloggs, speculând că este posibil ca Arilena să aibă șansa de a merge anul viitor la Rotterdam?
Ca și cum nu ar fi fost de ajuns pandemia de Covid-19, la sfârșitul săptămânii trecute, pe o limbă de nisip de pe Prut, din dreptul comunei Românești, a fost descoperit leșul unui mistreț.
Noua metodă de achitare le este pusă la dispoziția clienților care au și alte venituri decât cele.
Tineri sunt și cei de 30, 40 sau 50 de ani) : veniți și donați plasmă!
Abia atunci omul devine conștient de sine și incepe cu adevarat să lucreze la propriul său caracter.
"Este profund dezamăgitor să vedem că numirile de persoane afiliate politic în consiliile de administraţie şi în postul de directori generali continuă să fie o practică în companiile de stat din România.
Delimitare clară între interesul public și interesele personale și imobiliare.
Traficul mediu de internet mobil/locuitora fost de 3,7 GB/lună, cu 41% mai mult față de anul precedent.
Dintre acestea, trei, în valoare de trei mii de lei, au fost pentru nerespectarea măsurilor de izolare, iar 52, în valoare totală de peste 71.000 de lei, pentru nerespectarea măsurilor privind restricționarea circulației.
Harta de mai sus este o reprezentare grafică a datelor brute furnizate de INSP (aici excelul cu cifre şi calcule).
Bal mascat îmi place mie!
SURSE // Cine ar urma să viitorul director SIS?
Bărbatul era în arestul IPJ Mehedinţi din 13 iunie.
Un sistem competițional cu două serii în Liga a 2-a ar reda poate mai multor orașe cu tradiție în fotbal plăcerea unor derby-uri locale, contribuind la sporirea atractivității ligii și la promovarea fenomenului fotbal în rândul publicului larg.
Astfel, vor putea fi asigurate servicii medicale, cu programare, pentru 84 adulți și 42 copii, urmând ca toate detaliile privind procedura programărilor să fie stabilită în prima ședință a Consiliului Medical al spitalului”, a explicat Flutur.
În plus, aceștia pot prezenta proprietăți antiinflamatorii.
Ziua de luni le poate aduce o strategie valoroasă.
Dar la apă două fete cărau din greu lăzi din spate să umple rafturile goale.
În timp ce regizorul și una dintre colegele sale aranjau rochia de mireasă, Andreea Bălan l-a întrebat: “Domnule regizor, de ce ați vrut să filmăm cu această rochie de mireasă?”
Autocamionul era incarcat cu bitum fierbinte si s-a rasturnat.
Andrei Ungureanu i-a șocat pe jurații iUmor: "Sufăr de sindromul tourette!"
Dintre acestea, cea mai mare cheltuială este asistența socială.
Sezonul gripal din emisfera sudică, unde e iarnă când în emisfera nordică e vară, i-a luat prin surprindere pe specialiști.
El rugbist, cu 72 de meciuri pentru naționala „stejarilor” și prezență la Cupa Mondială din 2015, multiplu campion național cu Baia Mare și Timișoara Saracens, echipă la care joacă și în prezent.
De asemenea, joi urma să aibă o întrevedere cu succesorul său din administrația Joe Biden, Antony Blinken.
Se vor identifica proiecte coordonate de Autoritatea de management (AM) din toate domeniile, pentru care se vor propune norme specifice instituțiilor de învățământ superior.
Palatul Victoria, fără electricitate.
Mai mult, în faţa negării evidenţei şi a minimalizării contribuţiei la victoria comună, în discursul la nivel înalt şi-au făcut loc frustrări şi, implicit, o retorică belicoasă.
La fel de populare sunt și bijuteriile personalizate, cu charmuri, care se găsesc în modele variate.
Festivalul Diskoteka ar fi trebuit sa gazduiasca celebra trupa UB40 la finalul lunii mai anul acesta pe marea scena de la Timisoara, insa demolarea stadionului Dan Paltinisanu a modificat planurile organizatorilor.
Trebuie să-și dea demisia chestorul Vasilescu?
În anul 2007, a devenit cel mai în vârstă monarh britanic, iar la 9 septembrie 2015 a depășit-o pe Regina Victoria în ce privește întinderea domniei.
Senatul a adoptat, marţi, în calitate de Cameră decizională, OUG 79/2019 privind unele măsuri în domeniul.
Concret, operatorul economic din satul Pâraie, comuna Mălini, nu îndeplinea obligația de a verifica veridicitatea codului unic aferent transportului de material lemnos care sosea în depozitele firmei.
Felul în care percepem viața în toată complexitatea acesteia sumarizează cum suntem noi ca indivizi.
Încearcă să fii simpatic cu e și nu te supăra dacă nu este cea mai prietenoasă persoană, în acest moment.
CS Ocna Mureș, liderul Ligii a 4-a, s-a distanțat la 5 puncte în clasament, după succesul de la Micești.
Luni la prânz, Serviciul de Ambulanță al Județului Cluj aajutor publicului.
Premierul britanic, Boris Johnson, s-a autoizolat după ce s-a întâlnit cu o persoană confirmată cu virusul SRS-CoV-2, a transmis biroul de presă al guvernului.
In plus, romanul nu prea respecta reguli si legi.
Abrogarea pensiilor speciale: Tribunalul şi Curtea de Apel Bucureşti suspendă activitatea…
Sunt prevăzute însă mai multe condiții de păstrare a distanței între turiști și de igienă.
Încep prin a spune că ne dorim să atingem triunghiul fericirii - clienţi fericiţi, colegi fericiţi, parteneri fericiţi.
Aici au fost înregistrate 267 de noi infecții.
Ministrul Economiei a spus – la Europa FM – că măștile a căror producție a început în România, la Târgu Lăpuș, vor ajunge atât la populație, cât și în spitale.
Si ce mai plang unii tovarasi de pe aici dar sa emigreze in Rusia, nu vor nici dusi cu biciul!
După exprimarea votului, alegătorii vor părăsi imediat sediul secției de votare.
Petre Roman vazand aseara la TV filmul cu cei intrati noaptea in sala de voturi a afirmat ca nu e nici-o dovada a fraudarii.
Comisia pentru Afaceri regionale din Parlamentul European a decis la începutul săptămânii că proiectele de gaz natural ar putea, măcar în parte, să fie finanțate din viitorul Fond pentru Tranziție Justă.
Parlamentul Greciei are 300 de membri.
Rămas bun Vasile Barani!” a scris un coleg de-al lui Vasile Barani.
Venus, zeita iubirii si a banilor este guvernatoarea dumneavoastra, iar pe masura ce inaintati in noul an, mintea vi se va deschide catre noi idei.
De ce sa plateasca aceste entitati porcariile si dezorganizarea unor scursuri politice care iau decizii in defavoarea cetatenilor si tarii?
El a adăugat că acest lucru se va întâmpla imediat după livrare, chiar între Crăciun şi Anul Nou, la o zi-două după ce vaccinurile ajung în ţară.
Costul serviciilor este insa trecut in contract, iar in majoritatea cazurilor se plateste un avans de 50% in momentul semnarii acestuia, urmand ca restul sa fie inmanati la finalul anchetei.
TU i-ai omorât cu ignoranța și prostia ta”
Eugene Kaspersky considera ca multe dintre companii vor putea sa se conecteze cu si mai multi oameni decat inainte, atunci cand viata de zi cu zi va deveni una cat de cat normala.
La începutul articolului am recapitulat evenimentele din „The Shining”, iar „Doctor Sleep” face ceva asemănător: le reciclează.
În societatea în care trăim în prezent, faptul că poți învăța de acasă sau de oriunde îți dorești este un real avantaj.
Într-un studiu care a implicat Universitatea din Australia de Vest şi Universitatea Edith Cowan, cercetătorii au descoperit că un consum din acest tip de legume protejează femeile în vârstă de bolile vaselor de sânge.
Este un câine foarte vesel și jucăuș încă din primii săi ani de viață.
O să fie rezistență pasivă până la obligativitatea vaccinării când se va schimba foaia.
Declarația a fost făcută în cadrul unei adresări către corpul de procurori, cu ocazia Zilei profesionale, marcată anual pe 29 ianuarie.
Au fantezii sexuale cu mașinile!
Una ii trece pe langa ureche si aterizeaza pe telefoanele din spate.
La tobe, cu talentatul baterist și compozitor și vocalist Mișu Cernea, care l-a înlocuit pe Toroimac în 1972.
Pe lângă anxietatea legată de propria sănătate, incertitudinile în privința evoluției mediului socio-economic au generat un considerabil pesimism social.
Nu au fost foarte multi.
Dacă acele simptome apar la cei care se află în autoizolare, există atunci recomandarea să fie anunțată DSP Caraș-Severin sau, în caz de urgență, să se sune la 112, cu specificațiile necesare.
O ambulanţă care ducea un pacient la spital, având semnalele acustice şi luminoase în funcţiune, a fost lovită de un autoturism, pe Şoseaua Olteniţei din Capitală.
Din verificările ulterioare a rezultat că, produsul a fost preparat în Barcelona, Spania, și este foarte probabil să fi ajuns în interiorul preparatului în urma unui accident de muncă petrecut în clădirea unde sunt fabricate aceste rulouri.
De altfel, duminică au fost depistate pozitiv 4.897 de persoane, în timp ce sâmbătă au fost înregistrate 3.602 cazuri noi.
Dându-și seama că tocmai botezase copila, s-a speriat, dojenindu-se.
ISU Alba: Peste 400 de intervenții ale pompierilor.
Ne place, nu ne place.
Până sâmbătă, 23 mai, în județul Timiș au fost depistate 498 de cazuri de Covid-19, cu două mai multe decât vineri, potrivit Institutului Național de Sănătate Publică.
De asemenea, am reglementat norme metodologice privind funcţionarea şi decontarea cheltuielilor pentru aceste centre de carantină", a arătat Orban, în cadrul unei declaraţii de presă.
În cazul celor trei noi smartphone-uri S20, acestea vor fi mai scumpe decât predecesoarele, la un preţ de pornire de 999 de dolari şi vor avea o opţiune 5G în timp ce Z Flip este un telefon 4G.
Mobilitatea individuală devine din ce în ce mai importantă în această perioadă de distanțare socială, iar Opel își adaptează în permanență oferta la necesitățile clienților.
Fetiţa cu mâinile prea mici pentru a deveni o pianistă desăvârşită aşa cum şi-ar fi dorit, a fost prima femeie din Statele Unite care a câştigat în 1923, prestigiosul Premiu Pulitzer pentru Poezie.
Sa rămână în medical pana la pensie.
Poţi să-l vezi în pantalonaşii săi scurţi, iar în lumina pe care o aduce – un nimb?
El a fost până acum internat la Spitalul Elias din Capitală, sub pază.
Reperele noastre rămân adresabilitatea la unităţile de primiri urgenţe, terapie intensivă şi numărul de decese“, a mai spus ministrul Sănătăţii.
Little Diamonds Craiova este unitatea autorizată de Ministerul Educației și Cercetării.
VIDEO: Zgomot infernal în Murgeni, orașul ocupat de polițiști după bătăile dintre țigani.
Asta ati cautat baieti.
Magdalena Popa BulucComentariile sunt închise pentru Întâlnire cu Aurora Liiceanu: „Ea şi El.
Bilanţul epidemiei a ajuns la 47.053 de cazuri de SARS-CoV-2.
Mobilizare de forțe în București, marți, 5 mai, în jurul orei 19.00, după ce autoritățile au primit o informație că o femeie amenință că se aruncă de la etajul unui bloc situat pe Calea Victoriei.
Acesta nu trebuie sa fie in libertate.
Ne-ați acceptat așa cum suntem și, ca să nu ne supărați, ați așteptat și ani întregi ca să ne spuneți unde am greșit.
Confruntat cu mai multe probleme medicale în rândurile jucătorilor săi, Koeman a convocat, de asemenea, pentru meciul de la Kiev doi fotbaliști de la Barcelona B, înscriși pe lista pentru Champions League, Oscar Mingueza și Konrad de la Fuente.
Criza sanitară a determinat transformarea şcolii Assamblage în institut de artă şi design.
Acesta s-a dovedit a fi un băiat în vârstă de 10 ani, originar dintr-o localitate a raionului Leova.
O rectificare pe care, vă asigur, o vom corecta în Parlament!", se arată în postarea de pe Facebook a lui Marcel Ciolacu.
Cunoste cineva dintre cititori vreun caz pozitiv care sa fi fost in vreo comisie?
Exasperaţi de practicile ”procurorului NUP”, poliţiştii au făcut imaginile publice.
”Suma totală care urmează a fi plătită pentru trimestrul IV este de 4.520.729 lei, pentru un număr total de 399 beneficiari și o cantitate de motorină totală determinată de 2.384.477 litri”, a spus Răzvan Arteni, directorul APIA Vaslui.
Același lucru îl spunea și în luna aprilie 2020, iar în față au fost băgați cetățenii R. Moldova.
Oare numarul mare de infectari nu are legatura cu angajatii infectati ai spitalului care se plimba nestingheriti prin oras?
Turist RESUSCITAT pe plaja din MAMAIA!
De Sfântul Ion, să se răsfrângă asupra ta bunătatea și dragostea ce izvorăsc dintr-o inima mare și iubitoare.
Comisarul pentru inovare, cercetare, cultură, educație și tineret, Mariya „Erasmus este o poveste de succes europeană care și-a dovedit valoarea adăugată timp de mai bine de trei decenii.
Trebuie sa se accepte ca fiecare va face dupa cum vrea si apoi probabil se va intampla ca in alte tari unde au inchis plajele din nou.
Din câte știu Serviciile au voie să dezvolte afaceri care să le rotunjească veniturile (că au cheltuieli mari si neprevăzute si care uneori trebuie făcute fără chitanță, nu?).
OMV iti zice ceva?
Deosebirea dintre rețelele de socializare și aceste platforme speciale este faptul că pe cele din urmă se achită o sumă de către doritori pentru a putea purta conversații video.
Ați auzit să fie luată afacerea cuiva?
Uneori este greu să încerci să faci ca astfel de lucruri să fie interesante, dar cred că avem nevoie cu toții să învățăm asta în era social-media.
Alți 55 de suceveni bonavi de COVID au fost retestați pozitiv în ultimele 24 de ore.
În județul Cluj, ocolul respectiv are o suprafaţa totală fond cinegetic de 10.229,78 ha și o suprafaţă de arii naturale protejate de 127,25 de hectare.
Medicul Mihail Pautov a prezentat reţeta unui produs cu acţiune puternic dezinfectantă şi preţ modic.
Nu va fi uşor, dar trebuie să stăm departe unul de altul acum, pentru ca pe viitor să putem fi împreună, mult mai aproape!
Luni noaptea West a postat mai multe mesaje pe Twitter care au fost de asemenea șterse, afirmând că soția sa încearcă să îl interneze într-un spital psihiatric, rapperul comparându-se cu Nelson Mandela.
Mașina era parcată lângă un bloc, iar flăcările au afectat fațada clădirii.
Oficialul iranian a sfătuit populaţia să evite călătoriile în Qom, o destinaţie importantă pentru pelerinii şiiţi, situată la 120 de kilometri sud de capitala Teheran.
O clipa de neatentie a dus la un accident grav sambata dimineata in apropiere de Timisoara.
Parcă ne ştim dintotdeauna.
În aceste momente ţin şi o conferinţă de presă pe pietonal.
Canada a ajuns la peste 10.000 de cazuri de coronavirus și la 127 de decese, conform datelor postate joi de autorități.
Potrivit meteorologilor începutul lunii iulie va fi marcată de temperaturi ridicate, care pot depăși în unele zone pragul caniculei.
Cel de-al treilea, Alexandru Popa, şi-a luat zilele.
La 20 de ani de la acea ispravă memorabilă a fotbaliștilor lui „Magiun” Barbu, microbiștilor suceveni li se pregătește o mare surpriză, urmând să poată asista la reeditarea acelui celebru joc, de această dată pe Areni, cu aceiași actori pe gazon.
Potrivit acestuia, ţigările, în valoare de aproximativ 300.000 de lei, de provenienţă Republica Moldova, erau ascunse în cuşetele de serviciu ale însoţitorilor de tren, dar şi în plafoanele sau pereţii vagoanelor.
Funcția este ocupată, de joi, de Gabriela Tănasie.
În urma tragerii la sorți care a avut loc astăzi la sediul FRH (Federația Română de Handbal), care a decis duelurile din semifinalele Final Four-ului Cupei României, SCM Politehnica Timișoara va întâlni pe AHC Dobrogrea Sud Constanța.
Flancul drept al oastei române era ţinut la Cerniţa de cete numeroase comandate de prefecţii Vasile Moldovan şi Boteanu şi de tribunii Clemente Aiudeanu şi Rusu.
"Totusi, trebuie sa tinem minte ca nu este vorba despre un caz care s-a contaminat local.
De asemenea, creşterile câştigului salarial mediu net s-au datorat disponibilizărilor de personal cu câştiguri salariale mai mici faţă de medie din unele activităţi economice”, notează INS.
Aflată în izolare, împreună cu familia ei, Oana Roman se confruntă cu noi probleme.
Economia americană a încheiat cea mai lungă perioadă de dezvoltare din istoria Statelor Unite, relatează BBC.
Cu le în schimb, ştiţi cum e, unii trei zile, unii cinci, unii o săptămână, unii mai mult.
Compania a anunțat că a reînceput fabricarea lui.
Să distrugă micul producător român?
De asemenea, inculpații au spart două becuri care funcționau și care erau amplasate după cum urmează: unul la intrare în locuință și altul pe un colț al locuinței și care lumina restul curții.
Adrian Pănescu a mai spus că cele două cadre didactice infectate se află în spital.
Bravo celui care l-a propus!
Preocuparea PMP rămâne în continuare aceea de a stopa tăierile ilegale, inclusiv cele din ariile protejate și parcurile naționale.
Constantin Opris" din Baia Mare, ar fi primit, printr-un intermediar, de la reprezentantii unei societati comerciale, in doua transe, sumele de 10.000 de euro si 120.000 lei, care nu i s-ar fi cuvenit.
S-au acordat titlurile de cel mai bun jucător, antrenor și club în 2020 și s-au desemnat personalitățile fotbalistice.
Pompierii chemați să stingă flăcările au descoperit trupurile carbonizate a două femei.
Femeia de 29 de ani şi copilul ei cu care era de mână au fost transferaţi la Iaşi, în primă instanţă, aceasta fiind şi însărcinată în acel moment, medicii temându-se să nu fi pierdut sarcina.
Acest fapt va duce la creșterea volumului de mărfuri și servicii derulate în județ, dar și la creșterea încrederii publicului în potențialul de dezvoltare.
În Marea Britanie sau alte țări, publicitatea la aceste produse este permisă.
Ești pus pe distracție și pe haz, faci glume cu toată lumea, iar dacă se ivește o șansă de petrecere, răspunzi afirmativ fără să stai prea mult pe gânduri.
Cu asta, cred că am spus totul.
Oamenii au sunat la 112 și au cerut ajutorul pompierilor.
III.2019 atât ca serie brută cât şi ca serie ajustată în funcţie de numărul de zile lucrătoare şi de sezonalitate cu 9,4%, respectiv cu 7,5%.
Dacă mergem mai departe aşa, va fi dezastru naţional!
Echipele de intervenţie acţionează în condiţii destul de dificile.
Orașul Beijing a închis două pieţe şi a amânat reluarea cursurilor pentru elevii din clasele primare în urma descoperii a trei noi cazuri de COVID-19, după două luni în care niciun nou caz de coronavirus nu a fost confirmat în capitala Chinei.
Iata ca Dl Buduca a auzit de „securisti”, e drept, pe cai ocolite, via SUA si retur prin China sau Rusia!
Astfel „News alert” devine tot ce cere dom’ profesor și tot ce socoate Mihai Gâdea că este o noutate și că ar putea produce audiență.
De pe Aeroportul Internațional Craiova se poate zbura din nou către Londra şi Madrid, iar de joi şi către Barcelona.
Scopul acestui proiect este de a sensibiliza populația asupra problemelor de mediu, poluării apelor.
Domnule Orban, uitati-va in oglinda.
Nu ne dăm seama cum un lucru mic poate să pună în mișcare rotițe mai mari.
Nu se precizează dacă materialul din care sunt făcute modelele e omologat de autoritățile sanitare.
“Fibroza terminală provoacă leziuni ireparabile ale ţesutului pulmonar iar transplantul era singura ei șansă de supraviețuire”, a adăugat medicul.
De asemenea, se vor spori efectivele din magazine care au o relaţie directă cu clienţii, pentru a le transmite acestora mesaje privitoare la evitarea aglomeraţiilor şi fluidizarea traficului de cumpărători în supermarket.
Unii sunt pe viata, au facut din functia politica o profesie, cu multe beneficii,desigur.
Toti fug de munca cinstita si, in general, de munca.
În total, 600 de camere vor fi instalate de câștigătorul licitației, RCS&RDS.
Ei nu au auzit de razie, au auzit doar de mers la serviciu regulat, radare zilnice, verificat centuri zilnic, etc.
Vremea rea a făcut ravagii şi în Maramureş.
Şi ce boală poa’ să hie mai mare ca urâtul?
Aceasta este o sursa excelenta de carbohidrati cu absorbtie lenta.
În condiţiile în care unii optează pentru politică de preţ, creşterea preţurilor, în condiţiile în care la noi plătesc 7 lei şi în alte ţări plătesc 12 euro, acei distribuitori preferă să meargă în partea cealaltă.
Sunt clinici care se descriu într-un anumit fel, „Oferim servicii medicale complete”.
Cărţile sale au fost traduse in peste 20 de limbi, premiate sau nominalizate la premii importante în ţară şi în străinătate.
Suma se împarte la clinicile private care testează pacienți pentru COVID.
Nu înțelegem cum de cifrele vehiculate de UNSAR sunt în totală contradicție cu cifrele prezentate de către ASF, în rapoartele trimestriale.
Dumnezeu să te călăuzească în tot ceea ce faci.
Cercetările continuă", a declarat Beatrice Romanescu, de la Biroul de Presă al Inspectoratului de Poliţie Judeţean Iaşi.
Acesta fost internat în stare gravă post pneumonie virală cauzată de infecția COVID-19 pe 19 iulie, la Spitalul Clinic Republican.
La nivelul județului Alba,incidența cazurilor noi de COVID-19 în ultimele 14 zile este de 5,09 (anterior 4,95), potrivit DSP.
Şî eu vreau autostrăzi, nu doar tu”!
Eu am fost cea care s-a certat cu mami și tati, ei nu m-au certat.
Azi te iubesc și mai mult și aștept cu drag să văd ce ne mai oferă providența.
Livrările încep în.
Natura cu tot ce înseamnă ea, a fost și este o sursă de inspirație pentru artisti/fotografi, drept pentru care, au participat cu o colecție de fotografii în tematica noastră Muntean Florin și Cosmin Szekely.
Dar sub aspect financiar, nu sunt milionar in euro!
Potrivit GCS, toate cele 13 persoane cu vârste cuprinse între 40 și 80 de ani au fost internate în Spitalul Județean de Urgență Suceava.
Aşadar, după ce m-am consultat cu toate partidele şi formaţiunile parlamentare, îl desemnez pe domnul Ludovic Orban să formeze un nou Guvern şi să se prezinte în Parlament", a declarat Klaus Iohannis la Palatul Cotroceni.
M-am reîntâlnit cu sistemele, cu proceduri și procese standardizate, criterii de performanță, am avut satisfacții profesionale dar în special onoarea de a fi parte a unei echipe performante.
În afară de FSB și SVR sunt și acoperiți GUR pe lista cetățenilor români în dosarul de la Parchetul General.
Si a fost amendat cu 20.000 lei, sau munca la canalele de irigatie (min. 2 ani) sau pierderea dreptului de a fi tratat in spitalele din Romania, sau … nimic, nimic?
Fie OMS funcţionează fără părtinire ideologică, fie o părăsim şi noi.
Din ce în ce mai multă lume circulă cu maşina pentru că a venit frigul, dar şi de teama coronavirusului.
Rușine PSD pt ca faceți încă o investiție.
Compania de consultanţă în domeniul aviaţiei To70 a informat miercuri că în 2019 au avut loc 86 de accidente care au implicat avioane comerciale de mari dimensiuni, inclusiv 8 incidente mortale, care s-au soldat cu 257 de victime.
La al doilea tur de scrutin participă numai candidaţii clasaţi pe primele două locuri, în funcţie de cel mai mare număr de voturi valabil exprimate obţinute, respectiv candidaţii aflaţi în situaţie de balotaj.
În perioada menţionată nu a fost raportat niciun caz de gripă.
Sau numai saliva celor care contesta masuri idioate poate infecta pe altii?
Două campioane mondiale și olimpice eliminate după faza grupelor la Europenele masculine!
Ați crezut că sistemul vă protejează până la capăt?
În acest moment, este încă haos în vamă, unde sute de mașini așteaptă, potrivit pasagerilor, de mai bine de 18 ore, pentru a intra în țară.
Executivul UE a declarat că demersul Ungariei de a admite vizitatori din Republica Cehă, Polonia şi Slovacia, dar nu şi din alte state membre ale UE, constituie o discriminare şi este ilegal, relatează Mediafax.
Îi mulțumim foarte mult domnului prim-ministru Ludovic Orban că este un susținător al Argeșului.
Au fost publicate mesaje în presa locală și au fost difuzate la posturile de radio și televiziune.
Ce legatura are Macaron cu publicatia umoristica?
De cealaltă parte, experții medicali sunt mult mai precauți și oferă puține argumente de optimism pentru următoarea perioadă.
Emilian Imbri a afirmat că la institutul pe care îl coordonează nu mai sunt locuri la ATI.
Asta trebuie sa fie scopul acestor alegeri, sa ne gandim ca in urmatorii 4 ani trebuie sa scoatem tara din criza si sistemul de sanatate.
Sunt un candidat independent la Primăria Capitalei care cere sprijinul partidelor de opoziție pentru susținerea candidaturii sale și care a obținut deja sprijinul USR-ului.
Am recomandat o limita de timp de 15 minute pentru intregul proces si intr-adevar functioneaza", a declarat Adina Valean.
Pe 5 martie 1977, din haosul si groaza generate de cutremur, au aparut primele bancuri.
Conform bazei de date a organizaţiei Gun Violence Archive, cel puţin 500 de persoane au fost rănite prin împuşcare în Statele Unite de la începutul anului 2020.
În prezent, la secția de Boli Infecțioase se află internați 23 de pacienți confirmați cu COVID-19.
Sa te uiți la un astfel de meci mai ales daca ti la echipa asta, chinuitor spun pentru ca un supliciu mai mare nu poate fi!
În sfârşit, a găsit dragostea.
Avocatul Poporului a mai spus că eforturile trebuie îndreptate acum pentru a sfătui oamenii să respecte recomandările de distanțare socială.
Această competiţie trebuia să se desfăşoare la Canberra, dar a fost mutată la Bendigo din cauza incendiilor de vegetaţie care afectează mai multe regiuni din Australia.
Din cauza lui Neptun retrograd, unele zodii vor avea probleme de orice natura, pot să apară dezechilibre majore și răsturnări de situație sau evenimente neprevăzute.
Americanii, in prima faza, scapa de armamentul uzat moral si fizic, apoi trebuie updatat ca sa corespunda cerintelor nato.
Prezența unor concentrații ridicate de dioxid de azot implică riscuri pentru sănătatea umană.
Politica 'primul venit, primul servit' este un praf în ochi care condamnă la sărăcie circa 2,5 milioane de oameni cu familiile lor, care lucrează în aceste industrii, precum şi în industriile conectate pe orizontală.
Și aș vrea să fiu bine înțeles: lucrez în privat și la acest moment și am activat enorm de mult în mediul privat astfel încât știu ce înseamnă discrepanțele sociale!
Iar când unul dintre imperative se încălca, urma „carantinarea” fără milă a vinovatului.
"Sunt convins că este nevoie ca PSD să redevină activ la nivel european.
Oamenii se plâng că tehnologia vaccinurilor pe bază de mesager ARN nu a mai fost testată și aprobată până acum.
Per total, proporția militarilor care suferă de obezitate este de 17%, potrivit unui studiu din august 2019.
De aceea, nu voi obosi să vorbesc despre „România Educată” ca despre un proiect de țară.
Sa cada primarul cum a cazut gardul?
Liliana Oneţ, prefectul judeţului Timiş, a anunţat că dacă numărul de pacienţi continuă să crească, se va crește și capacitatea de tratare.
Iar numele marelui actor e, din păcate, astăzi asociat pe facebook mai degrabă ideilor neomarxiste şi luptei duse împotriva a tot ceea ce reprezintă Biserica şi credinţa în Dumnezeu.
Astăzi, pe teritoriul municipiului Timșoara, este zi de doliu, iar drapelele sunt coborâte în bernă, pentru a cinsti memoria celor care și-au sacrifi cat viața în zilele fi erbinți ale Revoluției din Decembrie 1989.
Pentru a crea in operele lor o paleta variata de emoții, autorii trebuie să își îndrepte atenția și spre alte activități relaxante, cum ar fi hobby-urile.
Familia a renegat-o, pentru că a îndrăznit să spună că a fost abuzată de fratele ei, iar de la plecarea ei de acasă nu a mai fost primită înapoi.
Bannerele oamenilor erau inscripționate cu diverse mesaje precum „Rasismul ucide”, „Drepturile omului, nu ale extremiștilor de dreapta” sau „Înăspriți acțiunile anti-fasciste”.
Protopopiatul Ștefan Vodă a donat primăriei locale două motostropitoare în valoare de 6 000 de lei moldovenești pentru igienizarea străzilor (307 euro).
Au crescut făcând totul împreună și speră să continue să fie așa pentru tot restul vieții.
Actorul a explicat că boala s-a manifestat timp de două zile.
O persoană cu confirmare în laborator a infecţiei cu SARS-CoV-2, indiferent de semnele şi simptomele clinice.
“Societate” înseamnă “comunicare”, dar și împărtășirea de norme și valori (etice, juridice, religioase), de produse cognitive (științifice și filosofice) și evaluări.
Grupul MOL este un furnizor de produse din polimeri precum polipropilenă, polietilenă de înaltă şi de mică densitate, înregistrând vânzări anuale de peste 1.000 kt.
La dezbaterile televizate voi pune punctul pe „i”.
Nu era de joaca, mai ales ca Iohannis doar cu o luna inainte avusese o tentativa de sinucidere.
Menționăm că soțul Svetlanei a fost reținut acum câteva luni, iar înainte de alegerile prezidențiale candidata și-a ascuns copiii, pentru a-i proteja.
Măsura intră în vigoare la ora locală 21.00 și se aplică tuturor persoanelor care ajung la frontiera turcă, singura excepție fiind în cazul copiilor cu vârste de sub 6 ani.
Totul a fost rapid.
Reprezentanţii PSD Ilfov speră ca în anii următori ceremonia să poată fi organizată fără restricţii şi să poată participa cât mai mulţi români.
Inspecția Teritorială de Muncă (ITM) a trimis ieri o echipă de control la SJU „Mavromati”, care va verifica fiecare caz în parte, precum și neregulile reclamate de liderul de sindicat.
Vedeta s-a pozat cu noul membru al familiei sale, un mic iepuraș alb pe care îl cheamă Max Pique Mebarak.
Conform raportului, 95,4% din persoanele decedate aveau cel putin o comorbiditate asociata.
"Jocul şi-nţelepciunea mea-i iubirea!"
Europarlamentarul Victor Negrescu a susținut constant că atât bugetul UE, cât și bugetele naționale trebuie să susțină mai mult educația, cultura și digitalizarea ca mecanisme de creștere a competitivității europene și apartenenței la proiectul european.
Acest lucru se va întâmpla numai dacă vom deveni mai responsabili și vom respecta măsurile de protecție.
Acestea au fost cuvintele cetățeanului, care a fost martor la evenimente.
Astfel, Oleinicenco a fost decorat recent cu ordinul „Gloria Muncii” de către Igor Dodon.
Prin această campanie trebuie să ajungem la cât mai multe femei din ţară, să le informăm şi să le oferim o şansă în plus”, a relevat Natalia Plugaru, reprezentantul UNFPA Moldova.
După care, iarăși.
Gunoi si mizerie la fiecare pas, ca sa avem motive sa ne simtim jenati de putinii fraieri care ne vor vizita.
Controlorul de bilete nu le-a atras atenția călătorilor să poarte măști de protecție.
Vom simți lipsa Alionei Moraru, care a fost un om deosebit, un profesionist desăvârșit și o bună colegă.
L-or fi mințit cu sondaje false și pentru a-și păstra locurile de muncă, dar și pentru a-i induce ideea că România îl iubește.
Secretarul de stat din Ministerul Sănătății a mai spus că vrea să aducă la Suceava încă un medic epidemiolog, pentru a face față numărului mare de cazuri.
Pauza a mai trezit cele două echipe.
Agenda discuțiilor a fost stabilită în așa fel încât la fiecare rundă de întrevederi din cele trei să fie prezent și prim-ministrul Orban.
O navă cu 12 sirieni la bord, abandonată în Portul Constanța.
Valoarea totală este de 2,1 miliarde lei, dintre care 1,5 miliarde lei fonduri europene.
Înlocuirea lui Mulțescu, jucător și antrenor emblematic în Ștefan cel Mare, a stârnit deja reacții categorice din partea fanilor, nemulțumiți de atitudinea spaniolilor față de legendele clubului (Dănciulescu și Mulțescu).
Comanda ridicată în cel mai scurt timp de la easybox: în doar 7 minute de la încărcare dintr-un easybox din sectorul 4, chiar în ziua de Black Friday, la ora 15:42.
Astăzi votăm pentru normalitate, legitimitate, integritate și grija pentru cetățeni.
Femeie, 77 de ani, Constanța, comorbidități (boală renală cronică, diabet zaharat tip II, hipertensiune arterială grad II, AVC cu sechele), decedată în 10.11, la Spitalul Clinic Județean de Urgență “Sf.
El se află internat împreună cu fiica lui de 16 ani la Spitalul de Boli Infecțioase „Victor Babeș”.
În timp ce discutau, un domn s-a apropiat pentru a se fotografia cu ei, iar părerea lui era una categorică în ceea ce îi priveste pe Bărbatul este de părere ca cei doi soți se potrivesc de minune, iar un divorț nu ar fi binevenit.
Codul rutier în vigoare ar putea fi modificat.
Voiam să facem pressing și să recuperăm mingea aproape de poarta adversă, trebuia să avem prospețime față de adversar.
Ambele companii, SpaceX şi Tesla, sunt bine pregătite pentru a produce sisteme de ventilaţie medicală.
In acest moment se desfasoara o ancheta epidemiologica si sunt testati toti bolnavii si toate cadrele medicale.
Și am zis că ce fac azi e un tribut al acelei perioade.
O revoluție care are la temelie egalitatea de statut nu se poate opri și nici contesta.
“Va veni vremea când mulți oameni vor înnebuni și îi vor acuza pe ceilalți că sunt nebuni pentru că nu sunt ca ei.”
Dacă nu Eleni Foureira, atunci cine?
Ilkay Gundogan a ratat lovitura de pedeapsă și astfel la pauză s-a intrat la egalitate, scor 0-0.
Impactul dezbaterii asupra scrutinului prezidenţial din 3 noiembrie va însă, probabil, unul limitat, pe fondul unui electorat ultrapolarizat, cu un număr mic de nehotărâţi, comentează AFP.
Gândindu-se la visele tânărului, Ţipor ajunse la concluzia că ceea ce-i lipseşte Primului nu este decât o femeie.
De asemenea, adaugă stres psihic enorm pentru pacienții care sunt deja afectati de primirea acestui diagnostic.
Designul este punctul forte al unui MINI, ceea ce îl face cu totul diferit față de concurență.
Pe modelul Rolls Royce şi Land Rover au mai avut acest tip de lemn naval", se arată în prezentarea mașinii.
Este vorba despre o femeie de 75 de ani care pe 28 martie s-a internat in sectia de ATI a Spitalului Judetean Piatra Neamt.
Polițiștii și jandarmii au sancționat sute de persoane care nu au purtat mască pentru a se proteja de noul tip de coronavirus.
Cînd să fac stînga, la intrarea în sat, un soare puternic, ca de vară, m-a lovit în ochi.
Acolo trebuie scris Arad dacă nu pot centra pe mijloc cuv UTA.
Vom vedea la momentul potrivit.
De parcă nu a fost suficientă harababură până acum.
La finalul stagiunii 2001-2002, dupa retrogradarea UMT-ului, Anton Dobos aduce la Timisoara pe nou promovata AEK Bucuresti si ii schimba numele in Poli AEK Timisoara.
Toate postările mele viitoare vor aduce argumente pentru cele afirmate.
Tot zilele trecute, Crucea Roşie Călăraşi a primit donație de la Asociaţia Investitorilor Străini din România două monitoare cu imprimantă.
Motoarele pe motorina sunt criminale pur si simplu, ar trebui interzise/taxate in toate orasele mari.
Cheltuiala si rezultatul sunt exact imaginea priceperii astora de acum din Primarie.
Arhitect sucevean: În locul actualului stadion Areni ar trebui amenajat un parc.
Bianca Pop, luată cu salvarea!
Şi poate că vor cântări mai mult decât 20 de victorii, nu numai decât 10. Din cauza acelor eşecuri s-a pierdut şi titlul şi s-a ieşit neverosimil de prematur din Europa, practic înainte de a intra pe orbita fotbalului continental.
Pentru că numai împreună putem alcătui mai departe istoria acestui loc minunat, în care suntem binecuvântaţi să trăim!
Totodată, în ultimele 24 de ore, polițiștii constănțeni au controlat 35 de societăți comerciale și PFA.
Prietenii joacă un rol important când vine vorba de procesul lor financiar.
Politica pare pentru majoritatea un mijloc de imbogatire, un mijloc de a-si rezolva problemele penale.
Dacă ne-ar fi spus cineva la sfârșitul lui 2019 că traficul rutier din orașe va scădea cu până la 80-90%, probabil i-am fi râs în față.
Dar, ajuns la spital, acesta află că medicul de gardă de pe ortopedie refuză să îl vadă, deoarece el nu acceptă să vadă pacienţi pozitivi covid”, a mai spus soţia bărbatului.
Sau virusul asta e doar o minciuna iar voi stiti asta?
Sunt ferm convins că a plecat din țară, ăsta e omul.
Inspectorii şcolari au făcut apel la cadrele didactice să ţină legătura cu elevii şi să facă activităţi prin platformele online.
Dragi constanteni votati dragilor orice dar numai nu PNL PSD PNP.
Vezi ca-ti pica proteza si ramai stirba!
Numarul deceselor anuntate nu a crescut pana la aceasta ora, fiind tot de 451, cat a fost anuntat la ultima informare de duminica.
Spun acest lucru cu toată responsabilitatea.
MFP estimează un impact bugetar pozitiv de până la două miliarde de lei.
Aceștia consideră că Esper nu este dedicat viziunii militare a președintelui SUA.
Ai fost mai mult un «accident».
Tuturor ne place să trăim în curățenie, dar este important să o și menținem.
Acesta a precizat că dacă va fi votată, totuşi moţiunea, PNL nu va vota învestirea altui guvern.
Acum se numără printre cei mai apreciați artiști de la noi și are totul la picioare.
Nicuşor Dan i-a cerut Primarului PSD, Gabriela, să testeze periodic persoanele cele mai expuse, cadre medicale, asistenţi sociali, şoferi şi controlori STB, angajaţi care lucrează cu publicul.
A pierit într-un incendiu de vegetaţie uscată, iar lângă cadavrul carbonizat a fost găsită sticla cu ţuică.
Deși nu este sânge din sângele ei, este mereu alături de el, îl plimbă peste tot și îl răsfață cu surprize care mai de care mai frumoase.
Ei știu că în acest oraș, oamenii sunt prețuiți la justa valoare”, a menționat Ilan Șor.
Terenul nu va fi folosit în următorii 30 de ani, pentru a se putea reface, şi vor fi făcute analize periodice privind factorii de mediu.
Vreti sa ne controlati fiecare pas?
"Nu am fost amendați aseară.
Am primit două goluri, nici nu știu din ce.
Zugravii reușiră să destrame și ultima speranță de tărâm locuibil din casă.
Fiecare echipă și-a desmenat proprii jucători care să-i reprezinte în competiție, una care se joacă după sistemul „cel mai bun din doua meciuri”, cu regula „golului de aur” în meciul al 3-lea în caz de egalitate.
Temperaturi record și incendii la Cercul Polar: de la -68 la +38.
Joe Biden, care avea 253 de voturi electorale, a câștigat scrutinul din Pennsylvania, stat care îi aduce încă 20 de voturi electorale, astfel încât democratul depășește pragul de 270 de voturi necesar pentru a-i fi proclamată victoria.
Din fericire pentru el, Kovacevic s-a aruncat la pământ când cei care voiau să-l omoare au început să tragă și nu a fost atins de niciun glonț.
Sigur că toată lumea are nevoie de bani, guvernul trebuie să dea bani peste tot, pornind de la HoReCa până la ce știe ce domenii”.
Fit Express Alba Iulia timpul de așteptare pentru doritori, îmbunătățind în același timp eficiența și calitatea sesiunilor EMS pe care le oferă.
Teoretic toti infectatii sunt asimptomatici in primele ore/zile, asta nu inseamna ca toti sunt imunizati.
Conform ultimei raportări, 130 de bărbați și 69 de femei și-au pierdut viața în urma infectării cu noul coronavirus.
STS: Peste 40.000 de apeluri la 112, referitoare.
Se joacă copiii online cu cei din grădiniță?
Pedro Sanchez nu a menţionat vreo eventuală prelungire a acestei stări de urgenţă, însă a avertizat că viitoarele săptămâni vor fi dificile.
Imaginați-vă că stopăm tot, toți în carantină, închidem toți agenții economici.
În Italia, spre exemplu, au fost înregistrate 475 de decese doar astăzi.
Acesta va fi ales dintre Nicuşor Dan şi Vlad Voiculescu.
Fără agenții de turism credibile și capabile să mențină calitatea ofertelor pe piață, întregul sector s-ar putea întoarce în urmă cu 30 de ani, pe o piață haotică.
Deocamdata, sportul rege practicat de amatori si semiprofesionisti nu este o prioritate, din pacate, iar luminita de la capatul tunelului pare tot mai departe…
Acest apel reprezintă un prim pas în implementarea Programului național de racordare a populației și clienților non-casnici la sistemul inteligent de distribuție a gazelor naturale, aprobat prin OUG nr.
Ianis nu a strălucit şi a fost schimbat în minutul 77 cu Scott Arfield.
Pai și chirila și Despescu pupa același ghiul…
Poliția Română continuă activitățile în sistem integrat alături de celelalte instituții cu atribuții în domeniu în scopul prevenirii și combaterii criminalității și al răspândirii SARS-Cov2.
Peste 20.000 de persoane au votat pe listele suplimentare din secţiile.
Liderul deputaților PNL a anunțat că „criminalii, violatorii și tâlharii nu vor mai putea fi eliberați condiționat”.
Reuniunea de la Gateshead, în Marea Britanie, programată pe 16 august, este prevăzută acum pe 12 septembrie, însă trebuie “să fie confirmată”, au recunoscut organizatorii.
Infrangere grea, neasteptata, din nou am cazut fizic, pe final.
Pinocchio este cel mai mare tradator.
Pescarii mai exigenți aleg mereu doar produse de înaltă calitate, în speranța că nu se vor întoarce acasă cu mâna goală de la pescuit.
Ulterior, cei doi au pornit prin oraș, iar, la unul dintre semafoarele din București, blondina s-a filmat în timp ce dansează.
Un angajat al televiziunii grupării s-a îmbolnăvit de coronavirus și toți colegii acestuia de la postul ”Dynamo TV” au intrat în izolare, așa că videoconferința ar putea fi amânată.
Mai bine renunta!
Apoi, OMS a cerut la sfârşitul lunii august ţărilor care pot să se autofinanţeze să îşi ia angajamente ferme aderând la acest mecanism înainte de 18 septembrie şi să demareze plăţile iniţiale cel mai târziu până pe 9 octombrie.
Așadar, știrea precum că Mihai Druță este candidatul Platformei DA poate fi considerată corectă doar în cazul în care această ofertă este acceptată de celelalte formațiuni de centru-dreapta sau măcar de o parte din ele.
Toate sforile pentru ca această ă să aibă loc au fost trase de Bill Gates, iar Macron a tiut să capteze atenia tuturor cu un discurs bazat pe nevoia de cooperare în domeniul sănătăii publice.
Daniel Prisacariu este Chief Operating Officer (COO) Chimcomplex Borzești, fiind promovat din funcția de director comercial pe care o ocupa de 16 ani în cadrul companiei.
Cristian Andrei: “Pentru mine totul a început cam în anul trei de facultate”
Performanța lor stupidă este oglindă fidelă pentru gîndirea lui Florin Vasile Cîțu, a liderilor PSD care prin votul lor speriat devin parteneri alături de președinte și de celelalte partide (minus ALDE) la încălcarea Constituției Romaniei?
Tranzacția s-a făcut după ce au fost prinși.
Chiar și în anul în care ne-a fost cel mai greu, noi suntem ZU!
Expoziția poate fi vizitată zilnic, între orele 09:00 – 19:00, începând de vineri, 6 noiembrie, până pe 19 noiembrie.
”Nisipul a fost reîmprospătat, şezlongurile sunt pregătite, iar apa sărată din lacuri s-a încălzit deja, noi suntem pregătiți”, mai spune primarul.
Poate nu o sa asteptam prea mult,pt ca se pregateste o mișcare patriotică care să măture toată clica de trădători ce ne duce de nas de 30 de ani.
Ce ne facem cu ei, oare?
De asemenea, in aproape 60 la suta din cazuri au fost puse in salile de clasa dozatoare cu gel dezinfectant.
Dar ar vrea să le dea o șansă.
Cetățenii nu vor mai fi nevoiți să parcheze mașinile pe zona carosabilă și să îngreuneze traficul.
În urma impactului, șoferul microbuzului a fost rănit și transportat la spital pentru a primi îngrijii medicale.
Lor le promit că nu ne vom opri aici și că împreună vom reuși să facem mult mai mult!
De obicei, aceste discuții sunt legate de viziuni diferite în aspecte din zona profesională.
Și după ce că nu a sesizat organele de cercetare penală, Consiliul ASF a aplicat societății Euroins, pentru faptele descrise mai sus, pentru fiecare faptă în parte, sancțiunea de avertisment!
În fapt, cel în cauză, deplasându-se cu un autoturism pe DC59 a pierdut controlul asupra direcţiei de mers şi a intrat în şanţul de pe marginea drumului iar apoi a intrat în coliziune cu un stâlp de susţiere a reţelei electrice.
Hai să muncim, hai să nu ne dăm bătuţi şi să nu lăsăm garda jos.
Sunt însă în staţiune cabanieri, angajaţi.
Traditia spune ca sarbul cand este agresat iisi ia capela si arma si se duce in munti.
In acest context, a fost demarata cu celeritate o ancheta interna, urmand ca persoanele care se fac responsabile de aceasta situatie sa fie supuse rigorilor de procedura interna, mergand pana la incetarea raporturilor de munca.
În concluzie, da, sunt măsuri nepopulare, care arată dovada de responsabilitate și implicare pe care un reprezentant al Guvernului o are pentru cetățeni”, a punctat Niculescu.
Noua licitatie a fost lansata in Sistemul Electronic de Achizitii Publice joi, iar valoarea proiectului este de 17.605.391,14 lei fara TVA.
Cauți o destinație ideală pentru tine.
Tot din Bundesliga vine și cea de-a doua selecție de pe Biletul Zilei.
De asemenea, măsurile rămân la fel de stricte, astfel că minivacanța de 1 mai nu va putea fi petrecută în aer liber și nici în grupuri mai mari de trei persoane.
De atunci, povesteşte mama ei, tânăra ajungea în fiecare zi acasă târziu în noapte, dimineaţa sau chiar deloc.
Adica 2 din 3 oameni respecta destul de serios distantarea sociala.
"Anuntam astazi ca, oriunde se afla americanii, noi suntem chiar langa ei si ne vor simti mult mai mult prezenta", a declarat comandantul marinei Gardienilor Revolutiei, Alireza Tangsiri, cu prilejul unei ceremonii in sudul Iranului.
Pe mine mă cam dor toate.
Poliția a dat iama în Centrul Vechi din Capitală!
Abia în 2019, CNSAS recunoaşte că îl verifică, procedură ce s-a terminat prin clasare.
Mi s-a spus că voi face testul în fiecare zi.
Ca slujitori ai școlii, noi convertim datoria rostirii într-un memento cu parfum de sărbătoare.
Guvernul a solicitat o prelungire până la 11 ianuarie, argumentând că este un pas necesar pentru a controla răspândirea coronavirusului.
COVID-19: Pe ce au cheltuit utilizatorii Revolut banii dupa.
Afacerile care nu erau nominalizate rămâneau deschise.
În urma testelor efectuate la nivel național, de luni până marți au fost înregistrate 8.262 cazuri noi de persoane infectate cu Covid-19, acestea fiind cazuri care nu au mai avut anterior un test pozitiv.
Sunt disponibile cinci, șase, șapte sau opt configurații pentru scaunele din piele.
Ministrul a precizat că trebuie să gestioneze un sistem de educaţie la care se adaugă problemele legate de pandemie.
Tu, ca PSD curajos, te duci cu Şerban Nicolae prim-ministru şi joci inclusiv cartea suspendării.
Şi în 2014, PSD, aflat la guvernare, acapara sute de primari în baza ordonantei 55, care permitea migrația aleșilor locali.
Mi se pare josnic cum a procedat, să facă aceste declaraţii şi să posteze acele lucruri pe site-urile de socializare.
Îi rog pe piteșteni, prin toate căile de comunicare și cu toată convingerea, să respecte fără abatere recomandările specialiștilor privind modul în care se pot proteja de infectarea cu virusul COVID 19. Purtați mască, purtați mască, purtați mască!
Folosiţi doar conservele de peşte în saramură sau în suc propriu, nu în ulei, chiar dacă este de măsline.
Acesta prevede acordarea unor zile libere părinţilor pentru supravegherea copiilor.
Te deranjez cu o singură rugăminte, foarte importantă”
Zece oameni au murit sâmbătă seară la Piatra Neamţ, în urma unui incendiu la secţia ATI a Spitalului Judeţean.
Cei născuți în zodia Vărsător au parte de o săptămână bună în care reușesc să rezolve o situație care vizează locul de muncă sau sectorul financiar sau poate fi vorba chiar de rezolvarea unui context ce ține de locuință, relația cu familia.
Situația alunecărilor de teren produse în urma inundațiilor, analizată de Comitetul.
"E impresionat ce au făcut militarii în puţine zile, am vizitat toate secţiile, spitalul încă nu e dat în funcţiune, în următoarele ore va primi toate acreditările.
Suntem la ultima licitației a acestui mare proiect și sper să se desfășoare cât mai repede, în așa fel încât, în paralel cu celelalte, să modernizăm și stațiile de transport”, a declarat Ion Lungu.
Gazdele, care pot înscrie numai românce în lot, au folosit doar 6 jucătoare, în timp ce arădencele s-au bazat pe 9. S-a încheiat 49-56 și FCC Baschet Arad leagă victoriile înainte de turneul final al cupei.
Managerul colegiului spune că toate cursurile suspendate la clasă se vor desfăşura pe platforme online.
De această dată, preotul face referire doar la nemulţumirile oamenilor faţă de patronul brutăriei şi roagă mass-media să relateze corect, punctând că nimeni vrea să se certe, ci doar să rezolve problemele.
Eu cred că se alege metoda cea mai simplă de control a unei epidemii.
Victor Ponta a avertizat că urmările pandemiei de coronavirus vor avea consecinţe mult mai grave asupra economiei din România.
Cea mai mare parte din salariaţi, 13.500 din cei 14.000 de angajaţi, au intrat în şomaj tehnic.
La acel moment, bărbatul avea puls, potrivit unui polițist.
Ignaz Philipp Semmelweis (1 iulie 1818-13 august 1865), pe numele lui Semmelweis Ignác Fülöp, s-a născut la Taban, Budapesta.
Scriu aceste rânduri pentru a ne reaminti când se va termina războiul.
Cu cât o platformă de jocuri de noroc oferă mai multe păcănele venite din partea unor nume mari ale industriei, cu atât mai mult este sigur.
Comitetul, compus din experţi internaţional în boli infecţioase, a constatat săptămâna trecută că epidemia nu constituie deocamdată "o urgenţă de sănătate publică şi de interes internaţional".
Pentru a putea redistribui produsele către noii beneficiari, Consiliul Județean a solicitat Guvernului să facă demersurile pentru adoptarea metodologiei prevăzută de OUG 121/22.
Platforma conține și servicii de secretariat, permițând stocarea și ordonarea datelor și generând tot felul de rapoarte necesare activității școlilor.
Ce se va întâmpla dacă numărul de infectări continuă să crească?
Cum ar putea fi caracterizat acest interval interpandemic?
Agenție Națională de Salvare în locul DSU.
Poliția Maramureș a anunțat, duminică, faptul că polițiștii din Borșa s-au sesizat din oficiu și fac cercetări la o școală din Borșa, unde o profesoară a fost surprinsă în imagini filmate în instituția de învățământ, în timp ce lovește elevii.
Dar nu s-a întâmplat din vina cuiva anume.
De asemenea, compania și-a continuat implicarea activă în dezvoltarea învățământului profesional din județ și formarea viitorilor specialiști în domeniul industrial.
Fenomenul de manipulare este de obicei abordat după ce campaniile de dezinformare trec.
Le oferim și o sticlă de apă sau de suc.
Filmări 360⁰ în diverse locuri din parc, câte trei pe săptămână, postate pe rețelele de socializare.
Numărul deceselor înregistrate în ultima zi este de 29, a anunțat Grupul de Comunicare Strategică.
Oficialul se rezemă de speteaza fotoliului şi savură mirarea de pe faţa domnului Adam.
Mihai Dimian a mai spus că în ceea ce privește prezența virusului în județul Suceava va trebui făcută o analiză, ca în Spania sau Italia, a unor probe din apă din noiembrie, decembrie sau ianuarie și să se vadă dacă există în apă urme ale acestui virus.
E destul de greu momentul pentru mine pentru cÄƒ simt cÄƒ am ratat ceva”, a spus Ragnar dupÄƒ eliminare.
Boala ii transmisa de peroanele asimptomatice sau care nu au inca simptome.
În unele zone ale orașului a bătut și grindina așternându-se în straturi groase pe sol.
Crăciunul va fi altfel.
Câți vom fi dispuși ca, odată restricțiile de circulație ridicate, să călătorim?
Aşa cum am spus înainte de plecarea în cantonament, eu nu am înţeles foarte bine ce s-a întâmplat.
Se menține obligația ca activitatea în creșe și after-school-uri, să se desfășoare numai cu respectarea condițiilor stabilite prin ordin comun al ministrului educației și cercetării, al ministrului muncii și protecției sociale și al ministrului sănătății.
Împreună cu soțul am lucrat și ne-am perfecționat în agricultură în Spania timp de 9 ani.
Polisportivul din Petroşani a povestit la gala de proiecţii „Expediţia – Chemare în Necunoscut” despre performanţele sale.
Ulterior am aflat că, de fapt, el mă plăcea de mai multă vreme, dar niciodată nu a fost un moment propice pentru a ne cunoaşte.
La febră mare, peste 40,5, foarte eficient este metamizolul (algocalmin).
În imaginile surprinse de câțiva martori se aude cum aceasta devine violentă și le spune oamenilor „că toată lumea va muri la un moment dat”.
Luna Neagră tranzitează un semn zodiacal în aproximativ 9 luni, iar astăzi își începe tranzitul prin zodia Berbec, tranzit care se va încheia pe data de 21 octombrie 2020, când va păși în zodia Taur.
Ca urmare a acestei contracţii economice, veniturile atât la bugetul de stat, cât şi la bugetul fondului de pensii, la bugetul fondului de sănătate, veniturile la bugetele locale, au înregistrat scăderi semnificative.
Discuţia şi decizia pe care urmează să o luăm este dacă vom îngheţa campionatul cu acordarea sau nu a titlului”, a precizat, pentru AGERPRES, Călin Găvruş.
Am pornit de la această premisă pentru ediția din acest an a GLAMIDAYS, un eveniment în care ne-am gândit să reunim promoții speciale de la brandurile de modă preferate de români.
Sper ca și din Bulgaria să venim acasă cu medalii”, a încheiat Adrian Lăcătuș, antrenor principal al loturilor naționale de box feminin de senioare, tineret și junioare.
Au ambiție, se vede.
Lăsând asta deoparte, voi continua enumerând alte posibile afecțiuni ale sănătății cauzate de actuala semi-izolare, cum îmi place să o numesc.
Investițiile în sectorul sănătății trebuie să fie prioritare.
Andahl era crescător de vite şi agricultor şi, timp de 16 ani, a activat în Comisia de Planificare Urbană a Comitatului.
Foarte bun articolul pe fond, poate prea lung dar având în vedere atitudinea “prietenească” a celor vizați talia sa se justifică.
A mai observat şi altădată această atitudine la tine, de aceea preferă să te vadă că te-ai calmat înainte de a-ţi vorbi.
Alţi doi liceeni cu mască spun că au aflat de la profesori despre centrul de izolare şi că au văzut ştirea şi pe internet.
Cu ajutorul contului demo Forex, aveți posibilitatea de a descoperi toate aspectele brokerului dvs.
Ai o carte la tine și intri gratuit!
Echipa de filmare TVR2 l-a surprins pe Paul Surugiu - Fuego în grădina lui și l-a provocat să povestească despre cum a depășit perioada grea prin care am trecut, despre campania „Drag de România mea”, precum si despre mesajele emoționante ale artiștilor.
La mulți ani, Mara și Cezara.
Punctele actuale posibile nu sunt potrivite și ar implica ca unul dintre trenuri să oprească și să-l aștepte pe celălalt, iar frecvența dorită nu ar mai fi obținută”, a spus Cătălin Drulă, membru în Comisia de Transporturi din Camera Deputaților.
Un român fost membru în Legiunea Străină a fost arestat în Franța.
Și o mică precizare pentru cei dornici să știe totul despre acest fel de mâncare: İşkembe Çorbasi înseamnă în limba turcă ciorbă de burtă!
Primele două decese pe teritoriul României ale unor pacienţi infectaţi cu noul tip de coronavirus au fost înregistrate ieri.
"În orice caz, PNL ne-a arătat că mai are până când să dobândească vocaţia guvernării cu care PNL-ul se lăuda acum un secol şi ceva în urmă.
Noi suntem încă în faza incipientă.
Virus care, asa cum o constata fiecare zi de zi, continua sa-si faca de cap.
Copiii de azi ce își vor aminti?
Tânăra care filma și transmitea imaginile în direct pe pagina de socializare se afla în autoturismul condus de un șofer în vârstă de 25 de ani.
Municipaliatea este partenera in acest proiect atat la realizarea turnului cat si la modernizarea parcarii de la tribunal”, a spus Lungu.
Și în 2015 am fost capabilă să fac denunțul la poliție.
La un consum mediu lunar de 300 KWh, facturile, care până acum erau de 170-180 lei, se vor majora cu sume cuprinse între 55 de bani și 5 lei, conform calculelor profit.
Peste Ocean, chiar Donald Trump a fost expus după ce a participat la o conferinţă alături de o persoană infectată.
Mulțumesc România”, a strigat Adegbuyi în fața camerelor de luat vederi, după festivitatea de premiere, mulțumindu-i lui Badr Hari că a acceptat să lupte cu el.
Piesa preferată a fanilor spanioli aparține iubitei Mocedades, a cărei „Eres Tu” a asigurat cea de-a doua medalie de argint a Spaniei în 1973.
Faptul că sunt fizician mă ajută foarte mult să descompun problema în concepte fundamentale și să analizez din diferite unghiuri.
Comisarul european Corina Creţu se arăta însă sceptică în privința demarării lucrărilor la cele trei spitale în 2019.
Inlaturand orice suspiciune cu privire la umorul negru, românul anului 2020 e cel mai prost român din cati au existat.
Năstase: Am un mesaj pentru Maia Sandu și o întrebare pentru Dodon.
Eforturile specialiștilor nu au dat însă niciun rezultat, ba chiar micuțul a continuat să piardă din abilitățile motrice dobândite în cele șapte-opt luni de viață.
O echipă mixtă de medici din cadrul Spitalului Clinic Judeţean de Urgenţă (SCJU) Târgu Mureş a reuşit reconstrucţia piciorului unei fetiţe în vârstă de 9 ani.
In China ( si la noi nu se pot aplica metode medicale ca in China) a inceput nebuniein noiembrie- decembrie si nici nu se vorbeste despre reluare.
Brigitte Pastrama despre fostul iubit: ”Tot timpul m-a inselat”
Agentiile au si capacitate mai mare de negociere, in timp ce pe platforme, ce gaseste clientul atat plateste.
Comisarii OPC au găsit, în timpul unor controale făcute la 5 restaurante din Cluj, mâncare exipirată de 4 luni.
Putem gestiona economia României, dar nu se poate cu gesturi populiste.
Scandal în localitatea Dărăşti-Vlaşca din judeţul Giurgiu, unde câteva zeci de localnici protestează, în timpul slujbei de duminică, faţă de preotul din localitate, cerând schimbarea acestuia din funcţie.
Toate paturile de terapie intensivă din instituțiile medicale amplasate în municipiul Chișinău sunt ocupate de către pacienți infectați cu COVID-19.
Oale, farfurii și tacâmuri au de anul trecut, pentru că nu le-au mai cărat înapoi în România.
În urma jurizării chefilor Florin Dumitrescu, Sorin Bontea și Cătălin Scărlătescu, Foca a primit cel mai mic punctaj.
Seara de Ajun era încântătoare, erau colindători mulți, care cântau colindele noastre adevărate.
Simona Halep, locul 3 WTA şi favorită principală, va evolua în semifinalele turneului de categorie Premier de la Doha…
Daca vi se pare ca aveti munca grea atunci dativa demisia si angajativa la privat ma pompierilor pt.ca dabia asteapta alti la usa cu spaga pregatita pt.ca sa va ia locul.
Antena 3 a difuzat, aseară, imagini video despre care susține că îi arată pe membri USR PLUS umblând la sacii cu voturi pentru Sectorul 1 al Capitalei.
În sezonul următor, pe banca Barcelonei ar putea ajunge fostul mare golgheter al catalanilor, Patrick Kluivert.
Ei au ieșit la la geam sau pe balcoane și au aplaudat îndelung efortul medicilor și asistentelor din spitale.
Nelu Tătaru a asigurat, de asemenea, că pacienții vor avea dreptul de a refuza tratamentul.
Ministrul Educației, Monica Anisie, a anunțat, duminică, într-o conferință de presă, că transportul în România va fi gratuit pentru toți elevii.
Doi ani mai târziu ajunsese director de școală si era inspector școlar în 2016, când a intrat și pe listele PSD pentru Senat, pe prima poziție.
Lista următoarelor scări de bloc pentru dezinfecție va fi făcută publică pe pagina principală a site-ulu instituției, la secțiunea Anunțuri și documente de ultimă oră SARS-CoV-2 (COVID-19).
Încă sunt legat emoțional de ea și trebuie să îmi despăgubesc verii cu jumătate din valoare, pentru că așa spune legea și așa este normal, după care vreau să cumpăr un apartament la mare”, a declarat Dorian Popa, citat de spynews.
Declarațiile sale recente vin în contextul deciziei Curții Constituționale în privința izolării la domiciliu și a carantinei, dar și pe fondul creșterii numărului cazurilor noi de pacienți confirmați cu noul coronavirus.
Astăzi, 3 martie 2020, asocierea de firme S.C.Atopum Invest SRL-S.
De asemenea, SUMAL 2.0 obligă la încărcarea de fotografii, din mai multe unghiuri, ale lemnului încărcat, pentru orice transport din România, precum şi însemnarea, în pădure, a parchetelor de masă lemnoasă cu coordonate GPS înainte de a se face tăierea.
Raportorii, cei care conduc sectoarele de activitate ale Centrului Eparhial – administrativ, pr.
Asta inseamna sa investesti bani in reteaua publica de statii de incarcare, mai ales acasa si la munca, si nu in construirea de noi conducte de combustibil fosil.
Momentele muzicale vor fi oferite de către artiștii formației „Duo Vardiensis”, Lucian Malița (vioară) și Thurzó Sándor József (violă).
Potrivit CV-ului bogat al femeii de afaceri, în perioada 1980-1982 domnia sa a finalizat studiile liceale la Liceul de Matematică-Fizică Slobozia.
Cu toate acestea, într-o intervenţie la Antena 3, susţinea, însă, că a ieşit din afaceri în momentul în care a intrat în politică, iar compania este condusă în prezent de părinţii săi.
Acesta a sustras o mașină și a condus-o pe drumurile publice cu toate că nu deține permis de conducere, au transmis reprezentanții IPJ Alba.
Aceste biete animale stau fără apă de câteva zile.
Este a doua oară, practic, când asistam la încălcarea legii, de parca legea nu este făcută pentru toți cetățenii, iar doar pentru o parte selectiva dintre aceștia.
Problema este la nivel rural, unde s-ar putea să nu fie bani”, a mai spus președintele Federației Asociațiilor de Părinți.
Cetațenii Câmpia Turzii și Feleacu au primit mesaje prin sistemul RO ALERT ca urmare a instituirii noilor măsuri pentru împiedicarea răspândirii virusului SARS-COV-2.
În urma cercetărilor efectuate de echipa de căutare-salvare, în interiorul locuinței incendiate a fost identificată o victimă decedată (bărbat, aproximativ 90 ani).
Deci vorbim de ultima jumătate a anului trecut.
Cred ca se urca in copac fara scara.
Resetarea dispozitivului la setările din fabrică ajută în mod normal, dar persoana care a instalat stalkerware pe telefonul vostru va fi informată și despre acest lucru.
Sau eu de la el”.
Printre cei decorați se numără și studenți de la medicină și voluntari.
Se întoarce după câteva minute, ținând în mână un certificat, în care legiștii i-au recomandat trei zile de îngrijiri.
Am sunat la sute de nr de tel, am fost înjurate, blestemate.
Opera Națională Română Iași închide în această săptămână programul SAMER 2020, stagiunea estivală a acestui an, cu un spectacol de gală, realizat cu sprijinul Primăriei Municipiului Iași, Universității ”Alexandru Ioan Cuza” Iași.
Editorul s-a ţinut după mine, a venit la gară şi mi-a dat cartea în ultimul moment, două volume de cam 1000 de pagini.
Au început sapaturile pe Esplanada Oancea din Tatarasi pentru construirea unui bloc.
Una este să beneficiezi de un mecanism centralizat în care Uniunea Europeană are altă forţă de negociere şi de asta spun că ar trebui abordate din timp căile de discuţii în direcţia acestui medicament”, a spus Alexandru Rafila.
Totuși, România ocupă locul doi, după Suedia, în ceea ce privește numărul de noi îmbolnăviri la 100.000 de locuitori.
Peste noapte, Uniunea Europeană s-a cutremurat de indignare că sluga ei, Orban, o lasă fără pâine, chifle, pișcoturi, plăcinte și ce mai face ea din grâul românesc.
O femeie i-a cerut iubitului trei inele de logodnă!
Dosarul e încă în camera preliminară, acolo unde un judecător trebuie să se asigure de legalitatea administrării probelor și a efectuării actelor procesuale de către organele de urmărire penală.
Dar a fost șocant”, mărturisește Jessica Montarano.
Ai bÄƒtut-o pe Bianca, mai mult de o datÄƒ?
Pe plan local, protestul va avea loc în curtea sediului Serviciului Județean de ambulanță Bihor, fără afectarea activității din operativ, a declarat managerul SAJ Bihor, dr.
Explozie într-o zonă pietonală centrală din Sibiu.
Valoarea totală a proiectului este de 12.284.141,38 de lei, acesta fiind finanțat în cadrul Programului Operațional Infrastructură Mare 2014-2020.
Numărul de decese în China continentală a ajuns la 2.236, cu 118 mai multe decât în ziua precedentă.
Sunt o mulţime de probleme care mă preocupă: lupta dintre bine şi rău, de exemplu, nu este un motiv de entertainment în serial.
El critica faptul că, în cazul suspendării ratelor la bănci, măsura propusă nu face diferenţa între rău-platnici şi buni platnici, ”propunerea PSD tratând la fel pe cei cu plata la zi a ratelor şi pe cei care nu au plătit de 3 luni”.
Femeia a povestit anchetatorilor că a mers să verifice acest lucru, iar când a intrat în baie, bărbatul a strâns-o cu mâinile de gâtului şi a căzut.
Polițiștii de azi au lovit în cei cărora le datorăm independența Republicii Moldova.
Ionutzake, postac mic, deja ne-ai super-obosit cu placa asta repetata de vreo 4 luni incoace, despre cursul ala pe care “l-ai platit si nu l-ai terminat”.
În raportul publicat sâmbătă, North 38, scrie că trenul a fost parcat în gara din staţiunea Wonsan în perioada 21 - 23 aprilie.
Și asta este mult mai provocatoare, mai vie, decât o simplă simetrie pe aceeași voce.
În data de 2 februarie a.c. a avut loc Consiliul Național al Partidului Național Liberal la Palatul Parlamentului cu scopul de a pregăti campania pentru alegerile locale din vara anului 2020.
Tocmai a aflat un răspuns: cam cine și câți vor face contrariul?
El era internat la Spitalul Judetean de Urgenta Arad din 4 aprilie, cu insuficienta respiratorie acuta.
Petreci timp alături de partenerul de cuplu și vă bucurați de momentele libere pe care le aveți.
În războiul de independență, soldații Armatei Române, s-au evidențiat în bătăliile pentru cucerirea redutelor Grivița, Plevna și Rahova și Smârdan.
Vezi și tu ce îți rezervă astrele în această zi de vineri.
În acest caz, DSP Prahova a demarat o anchetă epidemiologică, alte 36 de persoane angajate la Electrica Furnizare, care sunt asimptomatice, fiind izolate şi testate, autorităţile aşteptând rezultatele probelor.
Devii obositor,maghiarii nu sunt prosti,mai ales evreii de limba maghiara.
In timp ce unii stau inchisi in casa si respecta regulile, politia ii cauta la declaratii doar pe unii in timp ce pentru derbedei nu are timp.
Firmele aveau 5 zile lucrătoare la dispoziție să depună oferte, câștigătorul urmând să fie ales pe baza criteriului “prețul cel mai scăzut”.
Parkingul dispune de 320 locuri de parcare și este localizat pe strada Păstorului nr.
Autoritatile romane au anuntat sambata ca frontiera cu Ungaria, prin cele 11 puncte de trecere, a fost tranzitata de aproximativ 35.300 de persoane si 16.200 de mijloace de transport.
Mai avem o suspiciune de focar într-o gospodărie din Şiria, dar încă nu avem rezultatele testelor de laborator”, a adăugat directorul adjunct al DSV Arad.
Adică cum de sume fabuloase ca indemnizație incasate de ”revoluționari”, evident prea mulți cu epoleți, sunt livrate și nu e niciodată lipsă d bani sau intârziere,.
One Thought to “Cele mai bune anvelope de iarnă – gama premium, gama medie sau low cost?
Am devenit captivi, într-o țară confiscată de niște maneliști.
Sunt păstrate, în continuare, plafoanele de 70.000 și 140.000 de euro, cu avansurile aferente - 5%, respectiv 15%.
Decorul și costumele sunt o creație a Ancăi Lazăr, muzica este semnată de Adrian Ionescu, iar ilustrația muzicală de Cristian Niculescu.
După măsurile extrem de dure pentru răspândirea coronavirusului, anunțate recent, autoritățile chineze mai vine cu un ordin.
În ceea ce privește competițiile sportive, plănuiește să reînceapă meciurile de fotbal la început de iunie.
Mama fetiţei a avut nevoie de asistenţă medicală după șocul suferit.
Denuntatorul din dosar a sustinut ca Sorina Pintea ar fi primit bani in doua transe, mai intai 10.000 de euro si apoi 120.000 de lei.
De mâine, cometa este vizibilă şi din România după ora 22:00.
A plecat în China să facă documentare, visul ei de mică.
El spune că, din punctul său de vedere, și Viorica Dăncilă ar trebui să candideze la alegerile parlamentare.
Alături de ea, Rebecca, fiica ei, unchi și mătuși.
Și, în plus și rugămintea să achiziționați și să montați la intrare un dispozitiv de dezinfecție a mâinilor, ce costă câteva zeci de lei, adică: câțiva lei de familie”, a mai transmis Robu.
Cele două persoane nu au fost sancționate.
Pentru abaterile constatate cu privire la măsurile dispuse prin ordonanţele militare, dar şi pentru alte fapte comise în acest context, forţele de ordine au aplicat 115 sancţiuni contravenţionale în valoare de aproximativ 175.000 de lei.
O nouă donație din partea Crucii Roșii filiala Sălaj constând în materiale de protecție, a fost realizată la Grădinița cu Program Prelungit ”Ion Creangă” din municipiul Zalău.
Manevra a început o dată cu lansarea pe 1 septembrie 2020 a Planului Naţional de Investiţii şi Relansare Economică, intitulat Reclădim România.
Suferă cetățenii care habar n-au ce se va întâmpla de mâine, suferă antreprenorii care nu știu dacă mâine mai deschid restaurantul sau cafeneaua, suferă elevii care sunt iar privați de educație.
În această dimineaţă şoferul unui camion a pierdut controlul volanului şi s-a izbit puternic de o casă, în comuna Bujoreni.
Le multumesc din nou bucurestenilor pentru increderea exprimata la urne si pentru dorinta de a aduce o schimbare in acest oras vitregit de catre o administratie incompetenta.
Până la această dată, la nivel național, au fost prelucrate 2.015.772 de teste.
Aceasta a fost detectată într-un focar cu 45 de pacienți infectați, pornit de la o persoană care s-a întors din India și nu a respectat carantina de 14 zile.
Cum poate fi contracarat acest fenomen?
Guvernul austriac a început să relaxeze măsurile de izolare şi a indicat deja că nu se opune desfăşurării Marelui Premiu de la Spielberg, în cazul în care acesta se va desfăşura respectând regulile de evitare a răspândirii Covid-19.
Incendiul a izbucnit aproape de miezul nopții trecute și a fost lichidat de pompieri cu ajutorul a 3 autospeciale.
Klaus Iohannis, apel către Parlament, ca reacție la recordul de infecții cu coronavirus înregistrat în România: „Adoptați mai repede legea!”
Dacă la un moment dat, se găseşte un elev pentru care opţiunile exprimate în fişă nu îi permit să fie admis la niciun liceu (pentru că locurile au fost deja ocupate de cei cu medie mai mare decât el), elevul respectiv rămâne nerepartizat.
Şi nouă ne place să-l auzim că ne știe versurile.
Dacă te descurajează vreunul dintre punctele enumerate mai sus, poți începe să lucrezi la el chiar dacă încă ești implicat într-un job corporate.
Angajații sunt cel mai important atu al economiei românești și ei trebuie să rămână motivați și susținuți de angajatori și Guvern”, a declarat Sebastian Metz, director general AHK Romania.
Cine are şi cine nu are majoritate.
Impactul pandemiei asupra serviciilor de luptă contra tuberculozei a fost sever”, a rezumat directorul general al OMS, Tedros Adhanom Ghebreyesus, în cadrul raportului.
Atenţie : aceasta nu a existat din partea guvernului deşi legea o prevede.
Vestea bună, potrivit cercetătorilor, este că, prin limitarea prezenței în restaurante la 20% din capacitatea lor maximă, infecțiile ar fi reduse cu peste 80%.
Carlos Ghosn (65 de ani) a ajuns pe 30 decembrie la Beirut.
Denunţul a fost înregistrat la DGA, iar sesizarea a fost înaintată Parchetului de pe lângă Tribunalul Ilfov, fiind întocmit un dosar penal pentru săvârşirea infracţiunii de luare de mită.
Adriana Pistol, a spus așa că nu există nici un eșantion calculat de INSP pentru Primăria Capitalei”, continuă el.
Nelu Tătaru a vorbit despre starea spitalului de la Vaslui pe care l-a vizitat și s-a referit și la ceea ce înseamnă pandemia de coronavirus pe termen scurt pentru România.
Liderului opoziției ruse, Aleksei Navalnîi, nu i se permite transferul în străinătate pentru a fi tratat.
Participarea mea la Revolutie mi-a adus numai rau.
Obiectivul principal al Jandarmeriei Rurale era PREVENIREA comiterii de fapte care contraveneau ordinii publice.
O autoutilitară și un camion s-au cicnit în această dimineață, pe Bulevardul Muncii din Cluj-Napoca.
El a precizat că pentru el Suceava înseamnă „Acasă” și nu va tolera așa ceva ca primar.
Speriați, inchiși in case, cu botnițele dictaturii medicale pe gură, hăituiți de poliție și uciși de boli ce nu mai merită tratament de cand cu covidul, contempland o criză economică fără precedent pe care o alimentează frica noastră in fiecare zi.
Persoana în cauză a fost identificată și sancționată cu amendă în valoare de 600 de lei, conform Legii 115/2015.
Aici de ani buni, câţiva localnici îşi scot gunoiul din curte şi îl abandonează pe trotuar.
Iti dai seama ca exista mereu ceva pentru care sa zambesti si o binecuvantare in tot, inclusiv in provocari.
Avem și povara șocul pandemiei și nu știm care vor fi urmările concrete, într-o economie ce va fi slăbită mai mult timp chiar dacă va avea loc o revenire pe creștere.
Astfel, în acest an se va desfăşura primul turneu de tenis pe zgură asistat de arbitraj video.
Pentru starea de spirit excepţională a Lindei a contat, probabill, şi echilibrul personal, pe care l-a găsit alături de familia ei.
Le a dat cate o sticala de apa sau suc?
Fapta a fost sesizată în cursul lunii martie 2020, pe parcursul stării de urgenţă, de către proprietarul celuilalt câine care apare în filmare", se arată într-un comunicat al IPJ Argeş.
"Chiar nu știu ce să spun, în afară de un sincer mulțumesc".
Un nou pas a fost făcut recent pentru reabilitarea a 6,1 kilometri din DJ 705 Zlatna – Almașu Mare – limita județului Hunedoara.
La nivelul judetului Vaslui, pentru examenul de Titularizare s-au înscris 573 candidati.
Administraţia pentru Medicamente şi Alimente (FDA) din Statele Unite a autorizat marţi marketingul sistemului IQOS al Philip Morris Products, în categoria de produse din tutun cu risc modificat (MRTP).
Acum pe bune, chiar exagerati cu amenda!
Nu, este un gest făcut de frică.
Potrivit PSD Cluj, numărul vizelor de flotant este destul de ridicat, chiar și 300 de vize/localitate.
Primăria a cerut amplasarea unei oglinzi rutiere pe drumul județean administrat de consiliul județean și remedierea unei situații apărute pe carosabil prin acumularea de apă la fiecare ploaie.
Pe de altă parte, castrarea chirurgicală încalcă 'interdicţia absolută a torturii şi altor pedepse sau tratamente crude, inumane sau degradante, prevăzută de dreptul internaţional în materia drepturilor ale omului'.
Cinci persoane, printre care un minor, au fost bătute, precizează aceleaşi surse, iar mai mulţi jurnalişti ce lucrează pentru mass-media străine au fost reţinuţi.
Penru că, dacă a fost fraudă, cum ar putea fi ea dovedită?
Astfel încât, puteți consuma două pahare mici de vin pe zi, fără să vă facă probleme.
Acestea vor fi listate automat la Bursa de Valori Bucuresti, avand maturitati de 1 si 3 ani pentru moneda nationala si de 5 ani pentru euro.
Ei au mai fost înainte de a pleca în strãinãtate pe la stâna aia pentru cã au pe cineva acolo, o rudã”, a precizat primarul.
Marturisesc ca doua luni cat am stat acolo am avut senzatia ca ma gasesc pe alta planeta.
Giurgiu a mai povestit că singurul lucru planificat care a trebuit să fie anulat a fost o scenă, amplasată în mijlocul Pieței Unirii din Cluj-Napoca, pe care ar fi trebuit să performeze artiști clujeni.
În urmă cu mai mulți ani, cei doi au incendiat o mașină a poliției, pe fondul unui conflict cu șeful de post din comună.
Papp propune împrejmuirea cu garduri electrice a stânelor și fermelor din fonduri europene și relocarea urșilor în alte habitate pentru conservarea speciei, ca alternativă la vânarea urșilor.
O decizie similară a fost luată şi de patronii din Danemarca.
Nici pentru Liviu Panait drumul până la X Factor nu a fost unul ușor după ce, încă din adolescență, a avut curajul să fie sincer față de el și față de cei din jurul său și și-a recunoscut public orientarea sexuală.
În același timp, la nivelul județului, 418 de persoane se află în carantină, iar 121 de persoane în izolare la domiciliu.
Unii s-au injectat cu doze experimentale.
Pentru ridicarea debitului a fost captat râul Ciban.
Un bărbat din județul Alba a fost țepuit cu suma de 2.000 de euro în timp ce încerca să vândă un produs pe OLX.
Deci ce faci tu nu respecti juramantul legile constitutia si nici patria onorul sau reguli militare…
La fel am făcut și noi, antrenorii, mai departe depinde de conștiința fiecăruia de cum va gestiona această perioadă inedită pentru toată lumea.
Fostul ministru al Muncii a mai spus că, în momentul de față, persoanele care doresc să muncească și după vârsta de pensionare, pot face acest lucru cu permisiunea angajatorului.
Biserica Ortodoxă Română a făcut și o serie de recomandări credincioșilor care calcă pragul bisericilor.
Între timp veniseră la fața locului și polițiștii, care au apucat să-l ducă pe bătăuș la poliție, pentru declarație - și ca să-i întocmească, totodată, dosar penal.
Numărul total al îmbolnăvirilor cu noul Covid-19 din județul Suceava a ajuns la 7.732.
Gigi Becali se plânge că nu mai poate să plătească salariile medicilor din clinica pe care a înființat-o, în 2017, pentru tratarea bolnavilor cu cancer.
Este ales cel care a întrunit jumătate plus unu din totalul voturilor valide.
Redactează o notă din jurnalul tău de călătorie, de cel puțin 150 de cuvinte, care să cuprindă prezentarea unei emoții/a unui sentiment din timpul acesteia, o secvență narativă, una descriptivă și una explicativă.
Hoţii, falsificatorii, bătăuşii, incendiatorii, etc., la rîndul lor pot deveni victimele „prădătorilor sexuali” din închisori.
Cu patru ani în urmă, Eduard Ciubotaru, 28 de ani, şi Iulia Catargi, 29 de ani, din Braşov, au decis să-şi schimbe viaţa.
Din disperare, tatăl său a spart o bancă, fără succes, motiv pentru care a petrecut mai mult timp în închisoare, într-unul dintre cele mai mari secrete de familie ale unei vedete de la Hollywood.
Senatoarea aseamănă practicile din USR București cu cele din Senatul României condus din 2016 de PSD și ALDE, acolo unde susține că i s-a tăiat de multe ori microfonul.
În acelasi discurs, Orban a subliniat că Ungaria a făcut eforturi pentru ca accesul la fondurile UE să nu fie ”condiționat politic și ideologic”.
Pentru a utiliza în siguranţă instalaţiile electrice, periodic, se vor efectua lucrări de întreţinere a acestora.
Înainte de a face vaccinul, în cadrul testelor clinice, Batalvi a trebuit să semneze un document de 22 de pagini, în care erau prezentate posibilele efecte secundare.
Te pufneste rasul cand ii auzi vorbind.
Aspectul exterior al oamenilor este și va rămâne important în societatea noastră, așa cum o știm astăzi.
După ce Leo Messi a înștiințat-o pe Barcelona că vrea să plece de la clubul catalan după 20 de ani, Liga de fotbal spaniolă a anunțat ulterior că argentinianul are o clauză de reziliere de 700 de milioane de euro.
Deşi nu a participat la Paris, australianca Ashleigh Barty continuă să conducă ierarhia, cu 8.717 puncte, scrie news.
Eu i-am spus directorului nou, Calancea.
Nu s-a făcut niciun fel de anchetă epidemiologică.
Şoferul a fost condus la Urgenţe, fiind nevoie ca poliţiştii să îl încătuşeze, din cauza comportamentului lui agresiv şi imprevizibil în urma consumului de droguri.
Un incident armat periculos a avut loc joi dimineață în traficul din Capitală.
Versiunile coupe și cabrio vor primi o gamă mai largă de culori exterioare, un volan într-un nou stil și posibilitatea de a solicita un plafon panoramic din sticlă.
Proiectul are ca scop elaborarea celui de-al doilea ciclu de Planuri de Management al Riscului la Inundații pentru perioada 2022-2027.
Pe de altă parte, isteria – fapt constatat în Italia – a făcut ca magazinele alimentare să rămână cu rafturile goale, provocând dezechilibre grave în sistemul de aprovizionare, haos şi suferinţă.
Între 19 – 21 decembrie 2018, Agenția Servicii Publice ar fi eliberat cetățeanului Serghei Iaralov un pașaport pe numele Haikin.
Procesul electoral nu a fost întrerupt.
Andreea Marin le-a povestit reporterilor Click!, într-un interviu de suflet, despre frumoasa femeie care şi-a pierdut viaţa într-un accident de maşină, dar pe care o simte mereu aproape.
Lasa bautura prietene ca nu e buna.
Polibiu, cel despre care știm că l-a prețuit mult încă din prima clipă pe Al Cincisprezecelea, a devenit unul dintre principalii animatori ai cercului Scipionilor.
Trebuie sa-ti dai silinta, sa fii cu zambetul pe buze, sa cauti subiecte interesante de discutie si diverse activitati pe care sa le poti desfasura in acelasi timp cu admiratorii tai.
Toti cei 287 de elevii din localitatea Bivolari vor începe scoala din fata calculatorului, &ic (.
Sufletele ne sunt pline de dragoste si nerabdare, de emotie si implinire ca am primit asa o mare binecuvantare de la Dumnezeu.
Nu se ştie exact ce sumă era în portofel.
Căminul privat “Casa Giulia”, situat la adresa din Calea Giulești nr.
Experţii se aşteaptă ca vârful epidemiei de COVID-19 să se producă în Ungaria în ziua de 3 mai, a declarat prim-ministrul Viktor Orban, într-un mesaj video postat duminică pe pagina sa oficială de Facebook, transmite Reuters.
În acest context al epidemiei vorbim mereu de merit sportiv, de solidaritate, de echitate sportivă,de fair-play!
Dată fiind evoluţia situaţiei în ceea ce priveşte virusul COVID-19, Primăria Municipiului Fălticeni şi Direcţia de Utilităţi Publice anunţă începerea dezinfecţiei străzilor şi trotuarelor din Fălticeni, vineri, 27 martie 2020, începând de la ora 09.00.
Acum PSD parcă a uitat că în trei ani de guvernare Grindeanu- Tudose- Dăncilă a schimbat mai mulți miniștri decât a construit kilometri de autostradă”, susține Fădor.
Directorul de îngrijiri de la Spitalul de Urgență din Piatra Neamț, o femeie de 49 de ani, a fost ucisă, vineri, de soțul său, cu care era în proces de divorț.
Ea a fost cea care a găsit-o pe femeia ucisă și îi este foarte greu să vorbească despre tragedia la care a fost martor.
Cei doi au fost testati aici pentru coronavirus, iar rezultatele au fost pozitive.
Daca este virusul asa periculos, de ce nu s au inchis spitalele?
S-a decontat 41,5% din salariu pentru angajații care s-au întors la muncă.
M-am mişcat foarte repede, în trei zile m-am operat.
Totodată, județele Alba și Vâlcea au depășit pragul de 2 privind rata de infectare la mia de locuitori.
Am fugit acolo.
Moșul vine tiptil, niciodată nu-l simțim, dar de fiecare dată, lasă-n fiecare poartă fericire, bucurie, sănătate pe vecie.
Este vorba despre capul unei statuete votive a lui Apollo (nr. Inv.
Zeci de simpatizanți care țin legatura cu formațiunea politică pe rețelele de socializare, s-au adunat pentru a discuta cu George Simion si generalul Mircia Chelaru care va reprezenta Argesul în calitate de deputat.
Haideți măi, progresiștilor, spuneți că era oricum o curvă în devenire sau că ar fi trimis-o PSD la produs.
Astfel, deşi tehnologiile au devenit tot mai prezente în educaţia actuală, Constantin Cucoş atrage atenţia cu privire la importanţa conţinuturilor clasice.
În zilele următoare putem să vorbim despre deschiderea restaurantelor?
"Se va vinde bine în tavernele grecești", a fost de părere un alt fan.
Spuneau că francezii au ucis civili, că vor să pună mâna pe petrolul Libiei şi să înrobească ţara.
ALDE are 3,2% în sondajul IMAS.
Pe masura ce piata bursiera se prabuseste si potentialii cumparatori de locuinte isi fac griji cu privire la contractarea sau transmiterea coronavirusului, constructorii se asteapta la incetinirea vanzarilor.
Alexandru Rafila, clarificări despre distanța de la care se transmite noul…
Pe teritoriul României, au fost confirmate 484.550 de cazuri de persoane infectate cu noul coronavirus (COVID – 19).
Ceee, vrei să spargi piața?
Pentru ele se iveşte o şansă nu doar de a câştiga câteva funcţii, ci şi de a se poziţiona faţă de partidele mari, prin negocierile de după primul tur.
El a fost mentinut si tratat ca REGE de maresalul ION ANTONESCU,doar pentru recuzita,ca o MARIONETA,pentru a conduce mai bine cu ajutorul DECRETELOR „REGALE”.
O vorbă inteligentă, un proiect de ceva, schimbarea măcar a unui bilet de intrare la un muzeu prestigios, nimic, doar vorbe în vânt, eructaţii incendiare şi flatulaţii propagandistice.
Curajos până la final, altfel guralivul domn Robu ne-a asurzit cu tăcerea-i profundă.
Dacă nu, așa să fie!
Adica sa se reclame sau ce?
Ne-am văzut de program, ne-am echipat, dar am fost anunțați că nu este Salvare și medic, deci nu poate să înceapă partida.
Știu ce înseamnă o naștere, știu cum este să te simți lăuză”, a scris Tily Niculae pe Instagram.
Ar fi cea de-a doua producție HBO aflată în dezvoltare.
Dar este momentul să spun ce am pe suflet.
Tragedia de la Colectiv este rezultatul unei activități infracționale în lanț, iar inculpații au dat dovadă de ”cinism, rea-credință și lipsă de respect” față de suferințele victimelor.
FCSB și CFR Cluj își vor afla, vineri de la ora 15.00, posibilele adversare din play-off-ul Europa League.
Voiculescu a spus că, în acest moment, candidatul USR-PLUS are şansele cele mai mari, la Primăria Capitalei.
Candidatul la Primăria Oradea a descris și relația dintre USR-PLUS și PNL la nivel local și județean, după ce Libertatea a prezentat cazul de la Brașov.
Apetitul românilor pentru locuințe mai spațioase, în vile și case (pe pământ) cu grădină, a crescut substanțial în prima jumătate a acestui an, mai ales după impunerea restricțiilor specifice pandemiei.
Ploaia, Norii, Focul – apa și focul iți poarta noroc și poți trăi experiențe deosebite în zilele ploioase, cu tunete și fulgere.
Acest titlu i-a fost acordat de către președintele Igor Dodon.
România are nevoie de o serie lungă de soluții practice, legale, cu abrogarea multor legi care încalcă principiile democrației și statului de drept.
Exista Geoana si in medicina.
Este o aberație totală ceea ce se întâmplă.
Premierul Ion Chicu le-a spus parlamentarilor că, în următoarele zile, vor fi necesare „măsuri cu mult mai complicate” pentru a combate răspândirea pandemiei de COVID-19, fiindcă „e aproape stare de război”.
Cabinetele de medicină de familie găsite cu nereguli au fost amendate cu suma totală de 25.300 de lei, anul acesta fiind emisă și o decizie de retragere a Autorizației Sanitare de Funcționare”, a declarat Anda Dumitrescu, purtător de cuvânt al DSP Bacău.
Oare chiar se va întâmpla?
Indecis cu votul, in zona mea sunt lichele, dar prefer lichelele umane si deci am sa votez clar Peee Seee Deeee.
Unul dintre reproșuri face referire la faptul că Ciolacu nu și-a asumat decizia de a depune moțiune de cenzură.
Răsturnare de situație: Spania a fost exclusă de pe lista țărilor galbene.
Nu respectă şi nu au respectat încă de la început, nici măcar recomandările minime, nici cele de la nivel local, judeţean sau naţional.
Îi e ciudă cei care nu respectă consemnele sanitare – fiindcă, dacă le-ar respecta toţi, lucrurile ar intra din nou pe făgaşul firesc.
Autorităţile din Statele Unite ale Americii au avertizat că sistemele IT din spitale sunt vizate de hackeri, care încearcă să le infecteze cu viruşi tip ransomware.
De altfel, angajaţii din domeniul sănătăţii sunt vulnerabili la infecţie datorită contactului pe care îl exercită asupra pacienţilor.
Lucrurile revin la normal.
Ar salva ceva din onoarea familiei.
Dovadă că măgăriile lor n-au ținut și lumea m-a votat din nou.
Daca tot Academia UTA a primit ceva bani.
Șoferul care a provocat accidentul dintre Gilău și Căpușu Mare a fost arestat preventiv pentru 30 de zile.
Nu ajuta aproape cu nimic in cazul asta.
În scenariul roșu, purtarea măștii este obligatorie și pe stradă, în spații deschise.
Un nou antibiotic, care foloseşte ''o metodă unică'' pentru atacarea şi uciderea bacteriilor, a fost descoperit de oamenii de ştiinţă, informează Press Association, preluată de Agerpres.
Dupa cum stiti agentii dubli sunt retrasi cu salarii babane si kile multe (ii urez la peste 200 kg); la pensie muta si lunga cu grijile de rigoare.
Motiv pentru care, am luat și calculatorul de serviciu, pentru a lucra împreună online (am dovezi în acest sens, deoarece am lăsat inclusiv notificare scrisă către directorul medical).
”Ulterior, după predarea cheilor de acces în locuinţă către organele de poliţie, el a schimbat butucul yalei fără a ne informa”, avea să declare, mai târziu, în anchetă, fratele Valentinei.
Scapa si Bizon de chinul asta, de a scrie stupizenii si prnografisme pentru un castron de fasole.
“Săptămâna care începe luni va intra în teren un sondaj de opinie unde vom măsura toți candidații.
Ea a așteptat mai mulți elevi în fața unității de învățământ, urmând ca în acest an școlar să preia o clasă de V-a, ca diriginte.
Județul Alba se află, sâmbătă dimineața, sub cod galben de ceață.
Proiectul de lege trebuie să primească votul plenului Camerei Deputaţilor - care este decizională, conform Agerpres.ro.
Am contactat echipa de la centrale-seminee.
Vă mulţumesc domnule primar, pentru că aţi confirmat prin această invitaţie prietenia care mă leagă de Fălticeni şi fălticeneni”, a declarat Mirela Adomnicăi.
În prima vor concurs sârbul Novak Djokovic (1 ATP), rusul Daniil Medvedev (4), germanul Alexander Zverev (5) şi argentinianul Diego Schwartzman (8).
La ATI, în acest moment, sunt internați 237 de pacienți.
Polițiștii din Cugir l-au identificat și reținut pe un bărbat de 34 de ani, din Cugir, care este posesorul unui mandat de executare a pedepsei închisorii.
Analfabet funcțional în privința funcției pe care o deține, Iohannis s-a dedulcit demult la gustul puterii discreționare.
Prin încheierea unei asigurări, vei avea certitudinea că vei fi despăgubit în cazul unui astfel de eveniment neprevăzut și vei putea să ai un control mai bun asupra cheltuielilor, având în vedere faptul că valoarea poliței de asigurare este una fixă.
Zilele următoare vom lua legătura cu delegații echipelor din județ și îi vom informa despre condițiile de participare.
[truncated: 774,963 more chars]
