# Supplementary material for: Probing language identity encoded in pre-trained multilingual models: a typological view
Source: PeerJ Comput Sci. 2022 Mar 15;8:e899. doi: 10.7717/peerj-cs.899 (PMC9044357; doi:10.7717/peerj-cs.899)
Supplement: Supplemental Information 1 [file peerj-cs-08-899-s001.zip › Raw data or code files/multilingual sentences/Russian.txt]

Когда в Гомель придут большие футбольные и хоккейные победы?
Проведенный мониторинг показал, что фонд заработной платы на январь не уменьшился", - отметила Ольга Чуприс.
Душный ей богу, в чем проблема, что мне не нравится актриса на главной роли?
Мы просто забыли, что такое киевские пробки.
Для открытия онлайн-вклада необходимо войти в мобильное приложение, выбрать наиболее выгодный депозит и пополнить его с карты или электронного кошелька.
Режиссер Тимур Бекмамбетов на показе анимационного биографического фильма по рассказам Резо Габриадзе «Знаешь, мама, где я был?»
Газета The Mail on Sunday сообщила также, что премьер Британии Борис Джонсон также намерен пересмотреть законы Соединенного Королевства о государственной измене, чтобы противостоять угрозам, которые исходят от Китая и России.
«Слухи о том, что Федора сожрали какие-то нелюди, ходили уже пару дней, но, конечно, никто не верил.
Смысл ответа можно сформулировать кратко: “Это не к нам!
Роуз считает, что такие заявления не соответствуют действительности: она сама получает от трех до восьми тысяч долларов в месяц.
У нас очень много искренних сторонников государственной политики А.Г. Лукашенко.
Отмечается, что по ней прямая раздача денег потомкам рабов не предусмотрена.
Посередине будет скапливаться вода - ещё через год от дороги ничего не останется.
Он перестал быть легитимным президентом Республики Беларусь и сегодня стал пенсионером.
А зато звучит как.
Также чиновники от здравоохранения отметили, что помощь медицинским работникам, стоящим на передовой в борьбе с вирусом, сейчас весьма кстати.
А великие державы не конфликтуют в открытую давным давно.
От куда человек может знать, что он здоров, по внутренним убеждениям руководстваться?
Вот там круче воруют.
Помимо общей идеи ролики связывает и общая песня, написанная специально для рекламной кампании, с панчлайном «Когда есть в смартфоне быстрый МегаФон».
Сколько времени The Invincible уже в разработке?
Пьют и собирают вокруг себя таких же людей.
Экономика должна работать не только на прибыль и обогащение владельцев финансового капитала, но и на удовлетворение потребностей всего народа.
Он пояснил, что обманутые дольщики получат денежную компенсацию взамен недостроенного жилья.
Ну да, болгары имеют право критиковать, они же производят намного лучшего качества автомобили.
Джей Катлер, а ты поезжай на Запад, может там тебя кто-нибудь и полюбит.
Там ковид тоже четко проявляет голодных и недоедающих, страдающих иммунодефицитом и его чудовищными инфекциями.
Это примерно по 56 тысяч рублей на каждую душу в России.
Об этом в эфире телеканала «Санкт-Петербург» заявил глава комитета по промышленной политике, инновациям и торговле Кирилл Соловейчик.
Четвертого декабря, в пятницу, синоптики прогнозируют ночью мокрый снег и гололед.
В связи с этим уровень ответственности, который ложится на Фонд, возрос многократно.
Министерство науки и высшего образования России выделило Тольяттинскому государственному университету (ТГУ) субсидию 319,7 млн рублей на реконструкцию одного из вузовских корпусов.
О гибели своего 56-летнего сына по спецлинии «102» сообщила пожилая жительница Шостки.
В субботу, 25 июля, у взрослых спортсменов день отдыха.
В дальнейшем, зная, что никакие работы по договору не выполнялись, злоупотребляя своим служебным положением, директор подписал акт приема-передачи выполненных работ, рассчитавшись с подрядчиком вышеуказанными векселями на 23 млн грн.
Здесь мальчик споткнулся и почувствовал боль.
В прежние годы в нашей стране за месяц продавалось 500-600 тыс. масок, сейчас же столько масок продается за 3 дня.
Ташкент, Узбекистан (UzDaily.uz) – Участниками заседания рассмотрены вопросы, связанные с организацией деятельности Сената Олий Мажлиса.
Наполовину это радость, наполовину — грусть от того, что история закончилась».
Помимо этого, существуют подарочные коды.
На фоне «зеленых» даже команда Кличко выглядит как сборище интеллектуалов.
Рекордные темпы распространения инфекции на этой неделе зафиксированы в 14 штатах, среди них — Айдахо, Аризона, Джорджия, Калифорния, Теннесси, Техас и Флорида.
Информационно-справочный центр Центральной избирательной комиссии России начал ежедневную работу в период подготовки к общероссийскому голосованию по вопросу внесения изменений в Конституцию РФ.
Первыми новые экзамены будут сдавать выпускники 2022/2023 учебного года.
«В случае выбора указанной модели уменьшится количество участников ВНО по каждому предмету, а следовательно, и общее количество тестирований.
По итогам регулярного чемпионата сезона-2019/20 «Барыс» занял второе место в Восточной конференции, а «Авангард» стал третьим.
«Согласно нашей оценке, наиболее яркую кампанию „Новые люди“ провели в Новосибирской области.
«РЕАЛ» уже сообщал, что в Сирии совершено нападение на российских военных, в результате чего пострадали трое из них.
Ее сухопутные войска были настолько немногочисленны, что Отто фон Бисмарк как-то сострил: если британская армия вторгнется в Германию, он прикажет местной полиции ее арестовать.
О том, что теперь будет петь не только в караоке Никитюк рассказала в Instagram.
В этом году произошло 282 таких ДТП, в которых 47 человек пoгибли и 245 получили ранения.
И им просто нужен переводчик.
Ветеринары уже осмотрели волчат и сделали им прививки.
Тут либо шедевр, либо полное говно, никаких иных вариантов нет, либо тебя заплюсуют, если ты по максимуму засрешь сериал, либо огребешь минусов за то что тебе он понравился, еще и комментами добьют, что ты дебил с дерьмовым вкусом.
Известный религиовед Сергей Иваненко охарактеризовал движение баталхаджинцев как мирных и веротерпимых представителей суфизма - очень древнего и уважаемого направления в исламе, которое противостоит ваххабизму.
Так вот, в социальных сетях, время от времени, начали появляться посты с для сбора средств для помощи Насте!", - рассказала Светлана Водолага.
У меня были такие же эмоции когда дали играть за эбби.
Участники акции нанесли на карту города надпись «ТАССР 100» с помощью GPS-навигации.
Среди них 7012 легковых и 530 коммерческих.
На сайте ресурса Курсоф очень просто узнать курс.
В семье – двое малолетних детей, один из которых, мальчик 9 лет – со статусом инвалида ( врожденный порок сердца).
Об этом заявил председатель правления Евразийского банка развития (ЕАБР) Николай Подгузов на заседании Евразийского межправительственного совета в Минске, сообщает БЕЛТА.
Касаемо похожести начала игры с Quake 4. У меня почему-то, когда сам проходил, больше ассоциации было с первой Half-Life, где первые пятнадцать минут мы в вагончике едем по локациям.
Но материал приходится оформлять как положено и выносить постановления об отказе в возбуждении уголовного дела.
Предполагается, что в конгрессе примут участие 500 человек, в их числе до 215 делегатов.
«Гордон - отвратительный»: Лукашенко обменялся сенсациями с «главным журналистом Украины»
То есть, пока он существует в формате четырех лидеров, значит на это есть их согласие.
Предлагаем вам познакомиться с провокационными работами партизанского фестиваля стрит-арта.
Бесхозность такого количества квадратных метров жилого фонда очень нервировала сепаратистский режим, и потому несколько лет назад было принято решение выставить дома азербайджанцев на продажу.
Он заверил, что ведомство разрабатывает варианты, чтобы ускорить регистрацию вакцины от коронавируса.
С этим, по информации руководителя Минстроя, и связаны возникшие проблемы с отопительным сезоном.
Внедрить на Донбассе СЭЗ пытались в 1998 году.
Да, формально ее там полно, но фильм снят в таком тоне, что он просто не воспринимается всерьез.
Ведущей пресс-конференции в Екатеринбурге станет корреспондент телеканала „Россия 1“ Ольга Армякова», — рассказал корреспондент URA.
Что вы думаете о японском образовании?
Главные герои — команда наёмников, которые проникают на закрытую территорию с целью ограбить казино.
Первые три участника, опубликовавшие все 10 снимков, получат ценные призы — смартфон, велосипед или самокат.
Анна Седокова представила новый клип «Грааль»
По ее мнению, данная ситуация показала, что независимость суда в Британии работает лишь в согласовании с правительством.
Ребятишки, вы немного подождите, успеете еще нажраться, когда вырастите.
И, судя по всему, в ближайшие полгода лучше точно не будет.
Нефтеперерабатывающие заводы (НПЗ) Белоруссии получили в уходящем месяце для переработки около 2 млн тонн нефти.
Отловом бродячих собак в Саратове будет заниматься МБУ «Дорстрой»
Сейчас такие же нормы действуют для владельцев банковских счетов», — объяснил Аксаков.
Организация собственного производства потребовала покупки помещения и оборудования.
Молодая женщина сообщила, что пока ее не было дома, неизвестный проник в ее дом, расположенный по улице Октябрьская.
Власти Антверпена демонтировали памятник королю бельгийцев Леопольду Второму, при котором был захвачен бассейн реки Конго.
А пока Владимир Путин отметил, что портал госуслуг не справляется с наплывом желающих подать заявление.
Я искренне рад, что имею возможность работать с такими людьми, творить, созидать и создавать будущее Чувашской Республики».
Аас подчеркнул важность свободного передвижения в направлении Финляндии.
Тема: Украина на мировых рынках сельскохозяйственной продукции, рудного сырья, металлов.
Законопроект разработан в целях унификации и систематизации документов, регулирующих аудиторскую деятельность, в единый нормативно-правовой документ, предусматривающий введение ряда норм, направленных на обеспечение свободы аудиторской деятельности.
Сейчас вы читаете новость «Директор Yakaboo Publishing рассказал, как государство должно помочь издателям во время кризиса».
И журналисты не ошиблись.
У нас заработает отдел корпусной и мягкой мебели от белорусской фабрики, а большой магазин напольных покрытий и салон обоев станут якорными арендаторами ТЦ Dommer.
За три месяца участники со всей Украины поделились около 800 трогательными и вдохновляющими историями, что на 35% больше количества историй прошлого года.
По подсчетам издания, в России жертвами COVID-19 стали не менее 186 медицинских работников.
Панорама «Бородинская битва»: москвичи смогут понаблюдать за реставрацией фрагмента «Всадники»
Сейчас существуют четыре группы стажа: от 15 до 20 лет, от 21 до 30 лет, от 31 до 40 лет и от 41 года и больше.
В единственном чемпионате Европы, который показывают на весь мир.
Эти две – самые серьезные".
Он сообщил, что закон начнет действовать на территории города не раньше 1 декабря 2022 года.
Надеюсь что кто нибудь из них прочитают мой комментарий.
Спортивный обозреватель Игорь Рабинер порассуждал об игре лидера чемпионата России, сообщает Sports.kz со ссылкой на «Спорт Экспресс».
Фанаты считают, что Килиан будет отличным преемником 7-го номера в "Реале".
И государству приходится выбирать: с одной стороны мы говорим о том, что мы хотим справедливости и большей ставки налогообложения для них.
Акции LVMH упали в цене на 15% за 2 месяца, составив 74 доллара на 31 марта.
В общей сложности в Армении по причине COVID-19 зарегистрировано 1 039 летальных исходов (увеличились на 7).
В общем зачете по Южному федеральному округу Астраханская область оказалась на 4 месте, отстав от третьего всего на 0,8 баллов, но обошла Краснодарский край, Волгоградскую область и Республику Крым.
В Самаре на площади имени В.В. Куйбышева начали устанавливать ёлочный комплекс и новогодние инсталляции.
В результате взрыва погибли 158 человек, еще около 6 тысяч пострадали, сообщило министерство здравоохранения Ливана.
Это связано с проведением строительно-монтажных работ по выносу кабельных линий из зоны застройки.
Из зоны сильного задымления газодымозащитниками эвакуировано наружу 15 работников данного предприятия.
Постановление вступает в силу со дня подписания 21 декабря.
Без них в разы сложнее играть.
Mich2, да не расстраивайся так, счас майские пройдут, и все будет пучком, думаю в пятерку лидеров вырветесь.
«Как нас уверяют, это контроль за волеизъявлением.
Наша старая красная опротивела мне до тошноты.
Летучих мышей употребляют в пищу в Лаосе, и африканской республике Сан-Томе и Принсипи.
Перезагрузка, которая нам нужна, это не революция и не переход к какой-то новой идеологии.
По словам артиста, это подтверждают "свежие" протоколы.
Она назначается вместе с условным штрафом, то есть если водитель согласится на этот метод воздействия, он не должен платить штраф.
Лампы для общего и рабочего освещения лучше выбрать с нейтральным светом.
Иных наших земляков или их родственников удается отыскать во Франции, США или Израиле.
С 6-8 уже начался сплошной пиздеж, но иногда прямо вытягивали, что что-то хуевое забывалось.
Экспертный центр Всероссийского союза потребителей «Росконтроль» провел красной икры горбуши и назвал лучшую.
Они занимаются бадминтоном, легкой и тяжелой атлетикой, плаванием, фристайлом.
Какой тебе покинуть страну?
Премьер-министр России Михаил Мишустин подписал постановление о выделении оккупированному Крыму 4,95 млрд рублей на создание новых объектов водоснабжения.
Парижане на момент остановки турнира лидировали в чемпионате с отрывом в 12 очков.
Точное место новой атаки не сообщается.
Не надо с вашей больной головы бездельников перекладывать на тех, кем восстановлена страна, укреплена ее обороноспособность, разведаны полезные ископаемые и т.д.
В департаменте образования Екатеринбурга уточнили, что в городе 348 муниципальных детских садов, в которых обучается 82 200 детей в возрасте от 2 до 8 лет.
Организаторы декады отказались также от проведения ежегодного Форума выпускников и Ярмарки студентов.
Очень редко Херси появлялся в книге сам - и лишь для того, чтобы добавить контекст к словам своих персонажей.
За рулем оказался пьяный 41-летний житель Жлобина.
Надеюсь суд назначит 3 года тьрьмы, хотя по факту через год он будет уже на свободе.
Двое из них успели выбраться из загоревшейся постройки.
За это время за ними сохраняется средний заработок в размере 2/3 оклада.
"Если после сброса заводских настроек ваша проблема с телефоном не исчезла (тем более, если появились новые), не стоит дальше самостоятельно стараться ее решить, лучше всего обратиться к специалисту в сервисный центр", - заключил Кузьменко.
Об этом рассказал госсекретарь по туризму Жан-Батист Лемуан в интервью воскресной газете JDD, опубликованном 9 августа.
На 7 000 квадратных метров участка будет обустроен газон.
В своём сообщении CrowdStrike предупредила клиентов, что Microsoft обнаружила необычное поведение в учётной записи Azure CrowdStrike, и что была неудачная попытка прочитать электронную почту.
Любые, которые предполагают работу в одно время с другими людьми, в том числе мессенеджеры и почта, если собеседник ожидает ответа в ближайшие минуты.
В России с 1 июня вступил в силу закон, исполняющий принудительное списание с граждан РФ задолженностей с выплат социального характера.
На кадрах видно, как животное исполнителя вгрызается в глотку другому животному и мучает его, а Долматов не предпринимает ничего, чтобы остановить его.
Ещё с 60-годов прошлого века его знают.
Атмосферное давление достигнет 746 миллиметров ртутного столба, влажность воздуха — 60 процентов, сообщает портал «
Много ли людей решились во время пандемии на путешествие к морю за границу - в сюжете.
Что будем делать с таким президентом?»
После случившегося Петрова доставили в отдел полиции, где он в очередной раз выставил себя жертвой.
Когда мы все вернемся к нормальной жизни?
В любом случае, вне зависимости от исхода тяжб по-настоящему соединенных Штатов Америки нам в ближайшие годы не видать.
Исследование проводилось как среди детского, так и взрослого населения вне зависимости от того, переболели они или нет.
До конца 2018 года стороны должны были договориться о методике ценообразования в Союзном государстве и, фактически, создании единого газового рынка.
От успеха исследователей зависят позиции университета в российских и международных рейтингах, прежде всего в предметных.
Свыше двух тысяч демонстрантов собрались, чтобы выразить несогласие с новыми мерами.
Последствия бомбардировки города Гянджа в Азербайджане.
Житель Москвы разгромил клинику, где делают тесты на коронавирус, передает Telegram-канал Mash.
Почти полсотни детей отравились в челябинском садике.
«Турция традиционно считается страной, которая будет привлекательна для европейских туристов.
Губернатор Краснодарского края обвинил местного священника в том, что он заразил коронавирусом 35 прихожан.
Она взяла на себя труд заниматься образованием всех детей в нашем бараке.
В результате пожара в одноэтажном деревянном строении в поселке Причулымский Асиновского района Томской области погибли 11 человек, сообщает пресс-служба регионального ГУ МЧС России.
Ведущая распустила роскошные волосы и обула изящные босоножки на каблуках.
Это, если что, не про эмоции.
При этом британские журналисты обращают внимание, что Джонсон и Смит ни разу не встречались с глазу на глаз.
Американская компания Microsoft, которая собирается приобрести видеосервис TikTok, начала переговоры с Белым домом, чтобы помешать администрации президента США Дональда Трампа запретить это приложение.
Ранее представители движения пикетировали мероприятия бара в рамках недельного фестиваля Ural Pride Week («Уральская неделя гордости»), организованного представителями движения ЛГБТ и прошедшего в городе без нарушений законов РФ.
"Лучшей данью памяти наших отцов и дедов будет дальнейшее развитие стратегического партнерства между Казахстаном и Беларусью, основанного на крепкой дружбе, взаимном доверии и поддержке", - уверен он.
В центре белорусской столицы автоматчики, в ходе стрельбы резиновыми пулями в ногу журналистка.
Эта операция под названием “Свадьба в горах”, разработанная Аркадием Тер-Тадевосяном, легендарным Командосом, первым командиром Вооруженных сил НКР, была одной из блестящих страниц азербайджано-арцахской войны.
Нет никакого секрета.
В говорится, что кадровое изменение произошло по ее просьбе.
Однако сейчас залезать сюда стоит лишь в том случае, если уверены, что кроме сложной, но интересной механики катания на виртуальном скейте вам больше ничего и не нужно.
С какой формулировкой и на какой срок отстранили?
По его словам, он обязан проходить ее два раза год именно в этом учреждении.
Первая часть, мягко говоря, немного не про это.
Самыми популярными телепередачами в этом году стали сразу три программы телеканала «Россия-1»: «Вести» и «Воскресный вечер с Владимиром Соловьевым» (по 6%), а также «60 минут» (5%).
Через десять минут подошла и моя очередь.
Однако «судебные» и «административные» отправления по-прежнему необходимо получить в течение 7 дней.
«50% заболевших коронавирусом в Забайкальском крае приходится на Читу.
«В сфере торговли наблюдается дефицит продавцов, кассиров, менеджеров, супервайзеров, мерчендайзеров.
К концу прошлого вложил $200 миллионов собственных средств в кампанию.
Даже в Миссисипи, где Джо одержал крупную победу, оказывается, что довольно значительное количество людей там верят в бесплатное здравоохранение», — подчеркивал Сандерс.
Игра на 20-40-60 часов, там контента на стандартную ААА игру будет.
В начале июля кинотеатры в Киеве наконец-то возобновили работу и предоставили зрителям долгожданную возможность смотреть фильмы на больших экранах.
Директор с облегчением нажал рычаг телефона, в этот момент раздался звонок.
Я заказал еду, позвал всех смотреть фильм, всё-таки не каждый день я пишу сценарии к «Звёздным войнам», но когда началась первая рекламная пауза, я выключил телевизор и сказал: «А давайте поедим».
Их авто на большой скорости протаранил на внедорожнике Audi 44-летний винниччанин.
Отдельное внимание стороны уделили вопросам обеспечения занятости населения.
Министры, конечно, им есть, что рассказать в Государственной Думе.
Изобретатель и генеральный директор SpaceX раскрыл план по созданию на Марсе города, который будет полностью самодостаточным, а его выживание не будет зависеть от связи с Землей.
Работать над разными мелочами.
И вот теперь Эвелинка уже здорова.
Только на основании этого будут определяться наши дальнейшие шаги», — написал депутат в Twitter.
Первая медаль, которую смогли получить биологи Узбекистана в 1997 году, была бронзовой.
При этом Аун Сан Су Чжи не может стать президентом, поскольку на высший государственный пост в стране не имеют права претендовать люди, чьи родственники имеют гражданство других государств.
Медики рассказали, что к ним доставили с огнестрельными ранениями грудной клетки.
Маяковский подарил мне одну из своих книг стихов».
Проблема только в легких?
Но участницы не поняли таких отговорок.
По мнению дипломата, решение черногорских властей открыть границы для россиян объясняется экономической целесообразностью, однако помещать страну сразу в «зеленую» зону неправильно.
А самое обидное, что это происходило в присутствии других лиц, и ни один человек ему морду не начистил.
Документ также предусматривает, что неприкосновенность экс-главы государства также распространяется на занимаемые им жилые и служебные помещения, транспортные средства, средства связи, документы, переписку и багаж.
Пока это всё на уровне обычных сообщений в сети, которые любой школьник может создать!
Наша граница с Турцией лишь в Нахчыванской Автономной Республике.
Это вызывает улыбку.
Таким образом Роббен хочет помочь родному клубу пережить кризис, вызванный пандемией коронавируса.
Marvel's Avengers доступна для предзаказа на ПК, PS4 и Xbox One — так, стандартное издание игры стоит 1999 рублей, а расширенное — 2658 рублей, тогда как их стоимость составляет соответственно 3999 рублей и 5199 рублей.
Сейчас в музее-квартире Гагариных ведутся работы.
Мне задают вопрос: «Вот в Казахстане грамотно мутят и рэп, и хип-хоп, и клипы вы круто делаете».
На данный момент начаты уголовные производства по ч. 1, 2 ст. 270 (нарушение установленных законодательством требований пожарной безопасности).
И 2-3 дня санитары вытащить не могут.
Федеральная антимонопольная служба нашла незаконную рекламу алкоголя на YouTube-канале «Бар в большом городе».
«Моей мечтой был большой гараж – и теперь он у меня есть, его площадь 38 квадратных метров», – говорит Эрки.
В связи с осложением в Москве обстановки с распространением коронавируса власти приняли ряд дополнительных мер.
Именно такая глубина — важное место для жизни многочисленных морских обитателей.
"Нам придется смириться с этой частичной изоляцией минимум на месяц, есть вероятность, что это займет больше времени – оценим ситуацию через две недели", - говорит премьер-министр Нидерландов Марк Рютте.
Напомним, губернатор Хабаровского края был задержан 9 июля по подозрению в организации покушений на убийство и убийств ряда предпринимателей в 2004—2005 годах на территории Хабаровского края и Амурской области.
Схема движения изменится в Проектируемых проездах № 6193 и 6194 на севере столицы.
В целом наверное все же я пришел к тому, что мне надоели ЗВ без световых мечей, хватит.
Об этом пишет чешское издание Respect со ссылкой на источники.
К слову, в полиции Белов служил восемь лет и до этого имел только поощрения.
История онлайн-обучения подсказывает, что преподаватели захотят вернуться к реальным занятиям как можно скорее.
Водитель на секунду притормозил и поспешил скрыться.
Череп человека, поставленный на старинное надгробие, обнаружил на берегу озера Кенон по улице Рахова житель Читы Александр Алексеенко, видео находки он 31 мая выложил у себя в instagram-аккаунте.
О том, что Фахризаде стал жертвой атаки террористов в населенном пункте Абсард близ иранской столицы, стало известно 27 ноября.
Дело в том, что сначала Роструд давал разъяснения о легитимности продления отпуска в такой ситуации.
По одной из версий оно было записано еще в 2019 году.
Этот пропалестинский и антисионистский радикал — старый товарищ Коллектива шейха Ясина (один из основателей ХАМАС).
Если сэкономить и взять сетку с меньшей плотностью, это повлияет на прочность фасада.
В качестве объяснения приводилось, что рамочный договор не является связывающим обязательством.
У многих школьников возникало ироническое отношение к обязательным мероприятиям с постоянно повторяющимися рассказами ветеранов.
Об этом сообщил заместитель управляющего делами Московской патриархии епископ Савва (Тутунов).
Как отмечается, все случаи выявлены в результате активных мер, в частности, первые два подтверждены в результате обследования лиц, вернувшихся из эпиднеблагоприятных стран.
И в Конституции так говорится".
Он оснащен вращающейся камерой и системой дополнительного освещения и устройством наведения.
В начале этого месяца он показал в классе карикатуру на пророка Мохаммеда на уроке, посвященном свободе слова.
Хорошую прибыль принесет упорный труд.
Да знаю где это, это пока есть лес, вот увидите, через пять лет прилично вырежут ещё для застройщиков.
Тема: Решение задач по теме "Поверхностное натяжение.
Она даже руки не мыла.
У Instagram так и не получилось сделать свое приложение IGTV популярным, и компания приняла решение удалить иконку сервиса с главной страницы.
"Спрашивает сын: "Мама, что это за "бух"?
Я бы сказал что Сова тоже неплоха, но её точно в зарубежье никто смотреть не будет, уж слишком много локальщины.
«Касательно публикации в соцсетях Аиды Букаевой сообщаем следующее: на базе Центра психического здоровья с 7 июля открыт провизорный стационар для пациентов с короновирусной инфекцией.
«14 дней – это расширенный срок инкубационного периода коронавируса COVID-19.
Читайте также о том, во сколько обошелся Украине чемпионат мира по хоккею в Киеве и зачем большой лед в Херсоне.
Ещё один пилот из челнинской команды Дмитрий Сотников преодолел дистанцию девятого спецучастка, затратив на это на десять минут больше, чем Каргинов.
Он заявил, что США предпримут «значительные» шаги для защиты американской экономики с помощью фискальных стимулов.
Ранее пресс-служба СУСК по Волгоградской области сообщала, что вечером 23 октября в полицию поступило сообщение, что неизвестный мужчина несколько раз ударил по голове посетителя одного из отделений банка в Центральном районе Волгограда.
И тут я вижу повод для очередного конфликта, его продолжения, поскольку вопрос о статусе Нагорного Карабаха на протяжении десятилетий оставался главным спорным вопросом, о котором армяне и азербайджанцы не могли договориться.
Что не день, то вспоминаю этот мультец.
«Экс-глава СНБ Армении Ванецян задержан по подозрению в подготовке убийства Пашиняна», — сообщает РИА «Новости».
Во времена так называемого криптовалютного бума цифровые финансы в большей степени были спекулятивными инструментами, чем устоявшимися средствами платежей.
Ранее ученые Йельского университета сообщили, что обнаружили у пациентов с коронавирусом особенность иммунитета, которая приводит к тому, что вырабатываются «неправильные» антитела.
Волонтеры ищут пропавшую 86-летнюю женщину.
Но если бы было достаточно просто пересчитать, особых специалистов бы не требовалось.
Оттуда фрукты, овощи туда лес.
Вместе с многоэтажками на территории бывшей промзоны построят две школы — на 1550 и 475 мест, и объекты здравоохранения.
Эксперты считают, что так власти готовятся ко второй волне коронавируса, которая, можно считать, уже наступила.
Я подумала: „Давайте, пришлите мне деньги, чтобы выразить мне признательность“.
Добавим, что недавно Минфин также утверждал, что не планируется увеличивать размер вычета за обучение детей в 50 тыс. рублей.
Работать смогут, но врачи будут мониторить их состояние.
Обвинение требовало приговорить Севастьянова к 3,5 года колонии и 800-тысячному штрафу.
Поправки в Конституцию предусматривают в том числе обнуление президентских сроков - если россияне проголосуют за обновленный проект основного закона, Путин сможет в 2024 году вновь баллотироваться на очередной шестилетний срок.
Вторые по популярности варианты проживания - гостиницы с 3 и 4 звёздами.
Глава региона Алексей Текслер накануне озвучил план во введению более жестких ограничений по целому ряду направлений — от перевода учащихся всех учебных заведений на дистанционное обучение до режима работы кинотеатров и заведений общепита.
Дорожное покрытие будет состоять из двух слоев: выравнивающий на граните и верхний на габбро-диабазе с укладкой геосетки между ними.
Он отошел от стресса и даже выступил на концерте.
Они зарегистрированы на младшего брата и тещу чиновника, но пользуется он ими сам: Серова неоднократно замечали за рулем BMW с необычными номерами, как и то, что машина управляется неаккуратно.
Есть два метода борьбы без химии: механический; опрыскивание биологическими препаратами.
А кроме того, это отличное решение для балтийского климата, когда нужна вещь, в которой будет не жарко и не холодно.
Мама спросила, как на английском будет «птичка».
К примеру, нам нужны медики, которые знают стандарты обслуживания потребителей и обладают знаниями в сфере защиты прав потребителей.
Бывает, что погибшему открывают мемориальную доску на школе, где он учился, и таким образом мы узнаем новую информацию".
За сутки в Сеуле вирус диагностировали у 18 человек, которые посещали ночные заведения.
Макаров снова обострил в контратаке, получив мяч в центре чужой штрафной, но его удар успели заблокировать.
В сообщении уточняется, что Рыбакову было 54 года.
"С точки зрения государства и пациента, это грабеж", – считает Осиновский.
Многие подолгу не видели родных и детей, спасали горожан, рискуя заразиться смертельным вирусом сами.
Распустить КС не может ни СНБОУ, ни президент, ни Верховная Рада.
Банк «Юнистрим», осуществляющий электронные денежные переводы и пользующийся популярностью среди трудовых мигрантов, заявил, что в марте объем платежей по сравнению с прошлым годом снизился на 30%.
Геймпад конечно секс.
Власти начали интересоваться процессом обработки данных американцев в студиях, совладельцами которых выступают китайские холдинги.
Таким образом компании надеются нарастить базу за счет туристов, путешественников и предпринимателей.
В пятницу, 17 апреля Минобразования решило возобновить учебный процесс 20 апреля.
"Да, слова Путина были возмутительными и лживыми" Путин ссылается на исторические документы, человекообразные поленья верещат "сам дурак".
Он говорил, что хочет показать: можно прийти в политику и остаться человеком.
Отмечается, что организаторы ограничивали количество участников для защиты от распространения коронавируса.
Количество заболевших коронавирусом в США вырослоlenta.
Он ещё молодой.
Не смог пройти ни одно собеседование успешно?
Также проверена деятельность ПЦР-лаборатории на базе Санитарно-эпидемиологического центра ВС РК.
В нашей стране царят мир и спокойствие.
В нескольких местах в городе люди выстраивались в небольшие цепи солидарности.
Это первое сокращение с начала пандемии коронавируса.
Об этом жителей региона предупредила главный специалист Гидрометцентра в эфире НСН в субботу, 14 ноября.
За него проголосовали 7 625 человек или 9,02%.
Но теперь они вошли в устоявшееся, классическое русло наших цветных революций, избрали актив с дредами, разбили палатки, и вот появилась редиска.
"Инфраструктура продолжает развиваться.
Финансирование строительства высокоскоростной магистрали (ВСМ) Москва-Санкт-Петербург могут разнести по разным федеральным проектам, что позволит снизить номинальные траты на магистраль с 1,7 до 1,4 триллиона рублей.
Но при этом пассажиры звонят по данному вопросу, обычно они интересуются, на каком основании приняли такое решение.
А заработать невозможно.
Нижегородцев в субботу, 18 апреля, ждёт град и порывы ветра.
Это закономерная реакция на угрозу биологического существования людей как вида.
На момент закрытия вечернего заседание 18 февраля депутаты рассмотрели 483 правки из 4018.
При этом Бочкарев гарантировал выполнение годовой план в 8,5 млн квадратов.
То, почему Россия отказалась сократить на полтора млн баррелей, а согласилась на 2,5 — объяснения разные, официальных нет никаких.
Протесты от станции метро Пушкинская в Минске перемещаются к станции Спортивная, пишет РИА «Новости».
Также специалисты рассматривали юридические аспекты дистанционного обучения, деятельности религиозных организаций в условиях пандемии и перспективы развития рынка труда после снятия ограничений.
Сюда к Твардовскому приезжали его друзья.
Инцидент произошел в дневное время", - отметили в УВД.
Мужчина поехал к местной санитарно-эпидемиологической станции, чтобы узнать, где ему ждать результат теста.
Соцсеть решила, что видео затрагивает интересы правообладателей, поскольку в нем фигурировала видеосъемка с мест манифестаций и последовавших за рядом из них беспорядков.
«Проблемы явно на глаз видны».
И какие то накладные надо заполнять предпринимателям для корпоративных карт.
В свою очередь правительство тоже начнет лучше готовить законопроекты.
Да и самого Трампа нужно максимально оберегать, ведь импульсивность лидера самого мощного в военном плане государства на планете, умноженная на бред, может принести человечеству чудовищные беды.
Мы не знали, с какой стороны, когда и как они прилетят — дроны, авиабомбардировки… Это была война, на которой все происходило в небе.
За такое тут тоже минусуют.
Украинская Премьер-лига сообщила, что на пост президента УПЛ зарегистрирован только один кандидат – Александр Шевченко.
Шатаетесь все без масок, как будто девять жизней у вас, детей таскаете по магазинам, вообще поражает такое наплевательское отношение к самим себе и окружающим.
Пути постановок товара, сырья Не хотелось бы что бы рядовые японцы, русские люди выступали бы в качестве разменной монеты в этой игре.
Если хочется переделки TFE, то добро пожаловать в Мастерскую Steam для TSE HD, где как раз есть Serious Sam HD Extended.
То есть, в случае необходимости медики могут беспрепятственно подавать сигнал тревоги, находясь на расстоянии от машины.
Часовня в честь Пресвятой Богородицы была построена к 400-летию Мгарской обители.
Особенно в последние два дня.
Это символическое отличие послужило мрачным знамением судьбы города.
Один из четырёх имперских городов Марокко, а Медина Рабата занесена в список Всемирного наследия.
Британский индекс FTSE 100 повысился на 2,24% до 5815,73 пункта, французский CAC 40 — на 2,51% до 4543,58 пункта, а немецкий DAX — на 1,28%.
Покупка будет совершена с применением ускоренных процедур при чрезвычайных ситуациях Всемирного банка.
И напоследок еще два нюанса.
Машин купили на гараж не хватило ума купить.
После нынешней зимы вопрос стоит особенно остро», - резюмировал руководитель региона.
Президент Путин несколько раз выступил перед своим народом и сказал ему, что все держит под контролем, а борьбу с коронавирусом он передал губернаторам.
По задумке, человек, наслаждающийся комфортом кровати и мягкого постельного белья, является героем визуальной истории.
У Бога нет ничего случайного.
Обычно обеспеченные родители дарят детям квартиры, машины, дачи.
Или просят разрешить не включать камеру, потому что в неподобающем виде сидят дома.
Когда загорелся квартал, начать говорить, что пожарных мало и они не успевают тушить, поэтому и пожар такой сильный!
Ты что, вчера родился?
Потери экономики в случае введения карантина КШЭ рассчитала на основе понятия "среднестатистической жизни" в Украине, а данные о вреде карантина для экономики – на основе математических моделей и прогнозов правительства и МВФ.
Как сообщала полиция, правоохранители получили информацию от женщины о том, что на лавке у дома в поселке Калинина (входит в состав Люберец) лежит младенец.
В свою очередь поступления от подоходного налога с предприятий в связи с реформой системы уплаты налога и соответственно низким уровнем доходов в 2019 году, в этом году увеличились на 148,8 млн евро.
Коронавирус повлиял на многие сферы нашей жизни, в том числе увеличил безработицу.
Там хранится около миллиона спичечных этикеток.
Поздравляем и всем народом и молимся о благоволении Создателя к вашему сыну.
Молодой человек советует россиянам тщательно читать страховку на наличие пункта о покрытии расходов на карантин.
"Сейчас мы по этим регионам запросили программы: на что эти деньги будут направлены, есть ли в наличии проектно-сметная документация и реальные сроки, когда будут реализованы те или иные программы", – уточнил Хуснуллин.
Вместо Киева новые жители могли бы активнее заселяться в города-сателлиты, где цены на жилье выгодно отличаются от столичных.
В Казахстане проводить митинги стало легче.
Но в последующем следует сохранять всю переписку.
Член Совета при президенте РФ по развитию гражданского общества и правам человека Александр Брод оценил прошедшие в Краснодарском крае выборы.
Раскрыты подробности убийства жены российского депутатаlenta.
По данным следствия, оккупанты вели обстрелы по украинским защитникам из запрещенного «минскими соглашениями» вооружения.
Министр добавила, что мероприятие позволяет укреплять сотрудничество российских ученых с иностранными коллегами, обмениваться опытом.
Украина и Турция продолжат прилагать усилия для деоккупации Крыма и Севастополя, а также восстановления контроля Украины над оккупированной частью Донецкой и Луганской областей.
Антирейтинг возглавил бразильский форвард «Зенита» Малком, подешевевший на 10 миллионов евро (с 40 до 30 миллионов).
Стремясь к укреплению взаимовыгодных отношений, выражаем надежду на совместную работу в интересах мирного, стабильного, устойчивого развития", - добавила она.
Синоптик добавила, что понедельник в Украине будет теплым (карта).
А вот декольте ещё лучше», «Поскромнее, Виктория», «К черту каре, когда такое декольте», «Не выпадут?», «Суперкрасотка», - написали россияне.
Лучшее дополнение к нему – чашечка крепкого черного кофе.
Об этом пишут «Коммерческие вести».
Он пройдет с 5 мая по 5 июня 2020 года на территории Российской Федерации.
Все будет зависеть от того, как тренерские штабы всех команд сработают дальше: угадают со стартовыми составами, угадают с заменами, угадают с тактикой под каждого соперника.
Она опубликовала пост в Instagram и рассказала, как спокойный отдых в отеле превратился в нечто иное.
Миллиарды долларов и всемирная слава не должны становиться главными приоритетами в жизни молодых людей, считает Гудолл.
В Ижевске откроется новый корпус Регионального центра одаренных детей «ТАУ»
А между тем именно этот пост может стать переходным на руководящую должность», — отмечает инсайдер.
Голосование по смене названия футбольного клуба «Новосибирск» будет запущено в конце февраля через портал госуслуг.
Автономные пожарные извещатели помогут вовремя сообщить о возможном возгорании и принять меры реагирования оперативными службами.
Результаты с беспрецедентной точностью подтвердили модель космологической постоянной и темной энергии и пространственно-плоской Вселенной.
За неделю до полета они контактировали с менеджером отеля, у которого позже обнаружилась коронавирусная инфекция.
Что касается других напитков, медики рекомендуют цитрусовые соки и зеленый чай.
А когда началась война, военных вывозили теми же дорогами.
Российская актриса Кристина Асмус после развода с резидентом Comedy Club Гариком Харламовым останется вместе с дочерью в загородном доме, ранее приобретенном парой.
Как далеко отстала медицина в Барнауле.
В реестр будет заноситься информация, по какой причине человек отказался от прививки.
По словам Лихачева, там "явно требуются дополнительные усилия со стороны руководителей городов и предприятий".
Посмотрим, какой прогноз на бой Макгрегор – Серроне делают эксперты букмекерских контор.
Несколько месяцев спустя после массового убийства пятидесяти мусульман манифест был переведен на украинский неонацистами организации Wotanjugend, связанной с «Азовом», сообщает сайт Bellingcat.
В пресс-службе Росгвадии объяснили, что там произошёл хлопок.
Единственным участником и победителем стала компания ООО «ПСК «Лидер», с которой омские власти заключили договор 16 сентября.
Для оценки игры «Магнитки» в первом матче противостояния с «Барысом» Sports.kz обратился к известному в прошлом казахстанскому хоккейному функционеру Сергею Шаверневу.
Почему же стоит обратить внимание на гранульный котел?
Патрульные немедленно начали предоставление домедицинской помощи и вызвали скорую.
Он рассказал, что женщина покинула партию в прошлом году после отказа однопартийцев поддержать ее в выдвижении на пост губернатора региона.
«Сейчас можно разжечь аппетит к поездкам и пополнить познания о тех прекрасных местах, в которые у нас, как мы надеемся, появится возможность вернуться как можно скорее», — заключил трэвел-эксперт.
Сейчас в городе закрытыми остаются 0,3% организаций.
Трасса имеет протяженность 2 тысячи километров и соединит российско-казахстанскую границу с существующей магистралью, которая связывает Минск с Москвой.
Известный писатель, политолог и общественный деятель считает, что одним из важных положений выступления Путина стало предложение о широкой общественной дискуссии.
Кардинал настаивал, что суд присяжных и затем судьи апелляционного суда слишком сильно полагались на показания предполагаемой жертвы.
Михаил Ефремов у здания суда "В суд поступила апелляционная жалоба адвоката Хархорина П. А. в защиту Ефремова М. О. Защитник просит изменить приговор суда и назначить наказание, не связанное с лишением свободы", — сообщили в пресс-службе суда.
Потому что если бы его запустили раньше, „Газпром" нес бы колоссальные убытки, ведь цены на газ обвалились», — говорит Корольчук."
В огне погибли не только птицы, но и млекопитающие, пресмыкающиеся, насекомые.
Это основная причина получения травм», — говорится в сообщении.
Кафе делают для клиентов скидки в размере от 25 до 50 пенсов, если они просят налить кофе или чай в собственную кружку.
Сам Шева не может быть рядом с ним сегодня, так как готовит "сине-желтых" к "товарняку" с Польшей.
Такое же решение Вильнюс принял в отношении еще 29 высокопоставленных белорусских чиновников.
Унифицированная однокристальная система на базе архитектуры ARM, построенная с соблюдением 5-нм норм, объединяет четыре мощных ядра ЦП Firestorm, четыре энергоэффективных ядра ЦП Icestorm и восьмиядерный графический ускоритель.
Ранее СМИ опубликовали видео, на котором Кещян слушает приговор судьи, который признал его виновным в нарушении части 4 статьи 12.15 КоАП ("Выезд в нарушение Правил дорожного движения на полосу, предназначенную для встречного движения").
Надеюсь, мы не вернемся к F-2.
По словам Королевой, когда она в 16 лет приехала в Москву и спустя пару лет стала музой композитора, ей отнюдь не сразу удалось стать "своей" в звездной тусовке.
«Qazaqstan» покажет прямую трансляцию матча Лиги Европы «Байер» — «Порту»
Приобретено современное оборудование для различных видов исследования и лечения: детский фиброскоп, ультразвуковой аппарат экспертного класса, цифровой рентгеновский аппарат, лор-комбайн и другое.
Однако Слепая рассказала Елене, что Виктор ‒ совсем не воплощение ее мужа, а обычный шарлатан.
«Пятерку» получили лишь 4% автомобилистов.
Умерло 1992 человека, из которых 22 за последние сутки.
Каждая девушка мечтает вкусно кушать и при этом не поправляться.
Министр экономического развития Новосибирской области Лев Решетников вчера озвучил нерадужный прогноз развития региона на ближайшие годы.
«Сегодня я распорядился, чтобы Госдепартамент официально уведомил Конгресс о нашем намерении разрешить ОАЭ приобрести ряд современных технологий на сумму $23,37 млрд», - заявил Помпео.
Особняк становился тебе практически домом, превращался в зону комфорта, а потом туда приходил Тиран и мощным шлепком выкидывал тебя из неё.
Об этом в четверг, 5 ноября, сообщили в оперативном штабе по борьбе с инфекцией.
До вхождения в совет директоров Intel Алисса Генри свыше 5 лет управляла продажами компании Square ― поставщика программного обеспечения, оборудования и финансовых услуг для малого бизнеса и частных лиц.
На очередной демарш решился редактор «Областной газеты» Дмитрий Полянин.
Мнения разделились, скажем так.
Пусть год вам сказочно везет.
Дворы проектируют без парковок: в них будет только пространство для жителей: тихое и чистое.
Пожалуйста, уважайте язык и сохраняйте истинное значение слов, не размывая их.
К нему еще и пеку надо равноценную.
Всего в России за сутки подтвердилось 4070 случаев новой коронавирусной инфекции в 81 регионе.
В ближайшие дни по всей Украине будет сохраняться жаркая погода.
Всё ли так, как говорят.
Но, невзирая на международные конфликты, межнациональные и внутриполитические кризисы, здесь всегда царили мир, дружба и взаимопонимание.
Конечно, не допустим, чтобы были сбои, а там, где они есть, необходимо поправлять и искать причину, почему это получилось", - сказал Володин в эфире телеканала "Россия 1", отвечая на вопрос о гарантиях выплат.
Ее концерты сопровождаются декламацией, игрой на синтезаторе, а также мультимедийными материалами.
Но очень хотелось бы, чтобы Час Земли не прошел незамеченным в Алматы», — обратились к жителям экоактивисты движения Recycle Бiрге.
Это позволит поставлять свежие и сочные фрукты на отечественные и зарубежные рынки круглый год. Значит, зимой казахстанцы смогут покупать продукты местного производства по более низкой цене.
Глава Удмуртии Александр Бречалов не исключил, что в связи с ростом заболеваемости COVID-19 потребуется введение ограничений, которые действовали этой весной.
Юрий Караев также отметил и случаи нападения на правоохранителей, в частности, наезды на сотрудников ГАИ.
Владельцами видеокарт семейства GeForce по всему миру сейчас являются более сотни миллионов человек, NVIDIA старается максимально быстро удовлетворять их запросы.
По его словам, если бы Адвокат хотел обсудить вопрос аренды Кокорина, то самостоятельно бы вышел на руководство петербургского коллектива.
В заявлении украинского парламента отмечается, что эти незаконные выборы представляют грубое нарушение Конституции и законодательства Украины, а также основополагающих норм и принципов международного права.
На работы с их участием затратили более 50 миллионов рублей.
Брайант завершил игровую карьеру в 2016 году.
Дело в том, что в большинстве CAD-приложений принят так называемый history-based подход к моделированию, а он с большим трудом поддается параллелизации на нескольких ядрах CPU.
Последний раз москвичка обращалась к медикам 16 апреля по поводу травмы.
В некоторых местах это показатель составлял около 1,6 мг на 1 куб.дм, в то время как для рыбы необходимо хотя бы 6 мг на 1 куб.дм. Эти факторы и привели к замору.
В рамках нацпроекта «Производительность труда и поддержка занятости» на УДМЗ внедряются принципы бережливого производства.
"Много профессий сегодня фактически остановились.
Сформировав новую должность, Мудров назначил на нее самого себя.
Если трилогия Головкин — «Канело» состоится, то, скорее всего, это случится в сентябре.
Затем якутянин зарезал сыновей 31-летней жертвы — мальчиков пяти и восьми лет, после чего скрылся с места преступления.
Паузу едва лишь сделал он, —
Проверка показала, что образовавшаяся задолженность составила свыше трёх миллионов рублей.
Для консервирования салата прикрыть литровые банки крышками и стерилизовать 40 минут.
Мужчина уже провёл в тюрьме больше трёх лет.
Есть регламент: определили причину болей, увезли по назначению!
Из-за этого субвенция на осуществление мероприятий социально-экономического развития отдельных территорий была предоставлена на 1,8 млрд грн (38%) меньше плана.
Самолет начинает выполнять маневр, прекрасно понимая, в том числе американцы это просчитывали, что система ПВО будет во время обстрелов в состоянии боевой готовности.
Детский сад №5 муниципия Комрат с 6 февраля закрыт на карантин по постановлению центра общественного здоровья.
В онлайн-аптеках иногда он как бы есть, но если позвонить, то, по факту, его нет», — рассказала девушка на своей странице в Facebook.
В качестве аппаратной основы выбрана платформа Intel Comet Lake: лэптоп может комплектоваться процессором Core i7-10510U или Core i5-10210U, каждый из которых имеет четыре вычислительных ядра.
Такой приказ подписан областным департаментом ценового и тарифного регулирования.
Благоустроенные детские площадки есть только во дворах новых МКД, поэтому жителям других домов их не хватало.
Медведев также выразил уверенность, что защитник в скором времени станет одним из ведущих игроков сине-бело-голубых.
Они отметили, что ранее Ефремов предлагал жене не работать, а заниматься воспитанием их трех несовершеннолетних детей.
Только в честном рендеринге на 4К-экран без масштабирования игра становится по-настоящему требовательной, да и то ориентироваться нужно на GeForce RTX 2080 и GeForce GTX 1080 Ti, а не на флагманский GeForce RTX 2080 Ti.
"Динамо", как хозяин матча, будет играть в вратарь - в серой.
Этой акцией протестующие выступили против плохих условий труда медицинских работников в государственном секторе.
К примеру, в феврале компания заключила выгодный контракт с Китаем на поставку техники.
Жаль, что до сих пор не реализован Твиттер-бот, который для тех кто не понял с третьего раза, будет ежедневно писать "напоминаю, что PS5 будет поддерживать все игры PS4 по обратной совместимости".
Блогер из Андижана Абдуфатто Нуритдинов (известен под псевдонимом Отабек Нуритдинов) 14 января вечером вышел на свободу, сообщил «Газете.
«Жители Питера напряглись в ожидании годовщины блокады», — написал один из комментаторов.
Каких бы высот в жизни человек ни достиг, в его душе всегда есть теплые чувства к педагогу, который помог поверить в себя, вовремя поддержал и научил преодолевать трудности", – говорится в поздравлении, на сайте краевого правительства.
Все у него круче всех и лучше чем у всех.
Святая гробница – одна из главных святынь христианского мира, там после распятия был захоронен Иисус Христос.
Китаю очень нужен доступ в Арктику: там и Северный морской путь, и залежи полезных ископаемых.
Всяко лучше, чем сделать очередной базар или же сити бизнес центр, или же понаставить новостроек.
Бутылку слегка сожмите в руке, поднесите горлышко к яичному желтку и слегка отпустите бутылку, чтобы желток засосало внутрь.
Представляем Вашему вниманию фоторепортаж с тренировки кызылординского «Кайсара».
По данному факту возбуждено уголовное дело по статье о мошенничестве, полицейские разыскивают злоумышленников.
Это необходимо не только для безопасности людей, но и для защиты животных», - сказал 15 июня мэр Новосибирска Анатолий Локоть.
Такая акция не является официальным предписанием – это просто способ самоорганизации горожан и взаимовыручки в сложный час.
Также травмы получила пассажирка Nissan.
"И сегодня это не сразу, не за один день, с 0:01 объявили и прямо все сразу получается.
В ответ на вопросы журналистов по поводу призывов к неуплате ЖКУ, вице-премьер сказал: "Как будет оказана коммунальная услуга, если она не будет профинансирована?
Министерство природных ресурсов и охраны окружающей среды предлагает обсудить правила охраны и рационального использования зубров.
Боронов отметил, что в случае улучшения эпидемиологической ситуации, Киргизия сможет восстановить международные рейсы в первую очередь с Россией, Турцией и Объединенным Арабскими Эмиратами.
А депутат Михаил Матвеев, вставший на их сторону, обратил внимание, что фактически речь идет о «переподчинении» ОП.
Остается только один выход — идти на улицы и там пытаться прокричать свои требования.
Ранее Соединенные Штаты ввели санкции в отношении более 100 судов и компаний Ирана.
Уровень зарплат в наименее и наиболее пострадавших от кризиса регионах в первом полугодии различался в два раза, а уровень безработицы — в четыре.
Подтвердил только из-за того, что релиз экстренный.
Об этом он рассказал корреспонденту «Капитал.
Количество воспитанников — 125. Износ составляет 47% (по итогам обследования БТИ на 24.11.2015 года).
Орешек всегда эксплуатировал тему противостояния простака и высших сил - заурядный коп против супер интеллектуальных международных наемников с 3 вариантами планов событий.
В пресс-службе проинформировали, что Анатолий Исаченко на этой неделе провел серию встреч с коллективами ряда предприятий Минской области.
Наверное, все маршруты быстро освоил, с друзьями любил устраивать длительные вылазки.
Еще 274 человека изолированы с подозрением на коронавирус.
Несмотря на то, что задача на сезон выполнена, хочется выигрывать заключительные матчи.
У нас с ним отличные приятельские отношения.
В то же время израильтяне удостоились от президента США похвалы за их стремление к установлению мира в регионе, а сам Израиль Трамп описывал как «остров демократии и процветания» на Ближнем Востоке.
Один из лидеров «Ордабасы» не сыграет против «Жетысу»
И не надо, кто хочет лежать на краю бассейна - лежит.
Далее эта информация должна автоматически передаваться всем необходимым службам.
Беня Тухless, наконец-то Вы о себе сподобились правду сказать.
Пасечники собирают с одного хозяйства в среднем более шести тонн продукта.
По его словам, храмы будут открыты в праздник, и прихожане смогут посетить богослужение, стоя на улице перед дверями.
Искусственные нейронные сети оказались в плену тех же проблем, но направление для их решения уже известно.
Тем более что это недешево обходится", - сказал Лукашенко.
По словам источников, о недовольстве Кремля Асадом можно судить по в российских СМИ в середине апреля о коррупции в правительстве Сирии.
В поединке второго квалификационного раунда белорус, занимающий 137-е место в мировом рейтинге, проиграл португальскому теннисисту Жуану Соузе, у которого 74-я позиция - 4:6, 6:7 (3:7).
Первыми симптомами болезни у мужчины с коронавирусом стало першение в горле и повышенная температура тела.
Михаил Мишустин отметил, на данный момент в 23 российских регионах, где сейчас используется налоговый режим, зарегистрировано более 750 тыс. самозанятых.
Сегодня Бакинский военный суд рассмотрел ходатайство об избрании меры пресечения в отношения заместителя начальника Государственной пограничной службы Азербайджана, генерал-лейтенанта Афгана Нагиева и других задержанных должностных лиц.
Сообщается, что злоумышленники продают поддельные тесты на антитела к COVID-19 с целью похитить персональную информацию покупателя, чтобы в дальнейшем использовать ее для кражи личности или мошенничества с медицинской страховкой.
«Кажется, вы оба "встречаетесь" с дальнобойщиком из Арканзаса», — отметил hydromies.
Они же заслужили это доверие!»
Это наша трактовка, исходный текст соответствующего пункта ниже.
Возгорание деревянных поддонов в Рязановском поселении в новой Москве локализовано, сообщили РИА Новости в пресс-службе столичного главка МЧС России.
Компания была основана в 1906 году, как "New Balance Arch Support Company" и стала одним из крупнейших мировых производителей спортивной одежды, обуви и инвентаря.
Без продавцов и кассиров: в Москве открылся полностью автоматизированный магазин «Пятёрочка»
Самым главным кубком в этой ситуации будет наша общая победа над коронавирусом, здоровье наших с вами семей, близких и, в конечном итоге, всей планеты», — приводит слова Зарипова официальный сайт «Ак Барса».
Шоу, созданное компанией Comedy Club Production, за годы своего существования обросло слухами и армией фанатов.
«Торпеда» – железный цилиндр, заострённый с одного конца, который опускают на верёвке в воду.
Коммерческий директор научно-производственной фирмы "ЛАД".
Чтобы уберечь медработников “на передовой” от заражения коронавирусом, в Европе разработали специальную маску.
А проживёте и на даче круглый год. Снег топите на воду.
Также пользуются популярностью муку, крупы, овощи и фрукты.
Финалисты и победители конкурса получат денежные премии, ценные призы от партнеров проекта, возможность стажировок в ведущих российских компаниях и информационную поддержку.
Несмотря ни на что», - добавил журналист.
В правила алгоритма посетят диспетчеров экстренной медицинской помощи, чтобы понимать, как предоставлять помощь пациенту.
Из-за пандемии коронавируса чемпионат Италии был приостановлен 13 марта.
От имени Олега Блохина и от себя лично приносим искренние соболезнования Андрею и его семье.
Однако Слепая отказалась помогать девушке, ведь та задумала зло.
Первый раунд состоялся 30 сентября, и, по мнению журналистов и наблюдателей, он завершился провалом.
Около 250 человек задержаны.
«Человек, кричащий матом, в алкогольном угаре взял за горло женщину, а пациенту сказал: "А ты, хромоногий, сиди, не лезь".
Япония на данный момент является страной с самым большим количеством долгожителей.
Мне позвонили из санэпидемстанции, и выяснилось, что у всех положительный", — рассказывает одна из заболевших.
Ребенок талантлив, с детства интересуется определенным предметом, выделяется своими знаниями на фоне остального класса.
Решение отдать трактор "Амкодор 5300" в наши условия, чтобы посмотреть, что нужно доработать, что с ним эффективно агрегатировать, какие требования пользователи предъявляют к трактору, я считаю очень верным.
История, которая случилась с Анастасией Луговой, возмутила всю страну.
Но есть норма, по которой школа или детский сад обязательно закрывается и переходит на дистанционку.
В среду, 15 января, премьер-министр объявил об отставке своего правительства.
Некоторые из фараонов вступали в брак со своими родными или сводными сестрами.
В клубе надеются, что совместные тренировки удастся возобновить к концу июня.
Чтобы улицы запестрили как можно ярче, акцент - на новинки.
Передышка только летом июль, август.
Это говорит о том, что все покупается и все продается, — заявил Садальский.
У нас уже больше 150 заявок, мы пока не можем найти ресурсов их разобрать, сейчас занимаемся версткой сайта.
Сюжет рекламного ролика знаком многим родителям — у ребенка закончились деньги на счету телефона, и он не может сообщить маме, что уроки в музыкальной школе внезапно отменили.
Радиослушательница попросила главу антимонопольного ведомства провести проверку в Гдове на предмет возможного нарушения закона о конкуренции со стороны федеральных торговых сетей.
США прилагают все силы, чтобы не допустить завершения строительства балтийского газопровода.
Он сказал „Тайсон“, а потом укусил меня.
Разумеется, живые люди в испытаниях не участвовали, единственными пассажирами капсулы Dragon были два манекена.
Мы видим, как вдоль дорог, по которым наши военнослужащие отправляются на фронт освобождать все новые и новые территории Родины, день и ночь стоят простые граждане, передающие бойцам собранное для них.
Все всегда всё делают в последний момент, во время горящих дедлайнов максимум выработки, перед защитой диплома ты пишешь максимум и т.п. Это подгоняющее число, которое только полезно человеку.
Старались на всём экономить, денег ни на что не хватало.
Какой актер скрывается за обликом волшебника?
По информации спасателей на республику надвигаются опасные погодные явления.
Я старался максимально разузнать об этом разговоре и выяснил два момента.
По данному факту проведут служебную провеку.
При этом какого-либо дедлайна по реализации этого саммита нет.
Эксперты предупреждают, поврежденная печень, как правило, теряет способность к регенерации, но в некоторых случаях — при правильной диете и отказе от вредных привычек — этот орган все же может самостоятельно восстановиться без лекарств.
Репутация – это то, что в турбизнесе бесценно.
В расписании – три рейса с Кубани в Крым и столько же в обратном направлении в пятницу и выходные дни, в будни – по два рейса.
Сегодня это предприятие — ведущий разработчик и производитель наземной радиолокационной техники оборонно-промышленного комплекса Украины.
И тут есть наша недоработка.
Вскоре паразит «подключается» к нервной системе и берёт тело носителя под полный контроль.
Это, безусловно, мерзость.
Она замаскировала учетную запись как раздел «Настройки», сделав изображение, схожим с настоящим разделом настроек сервиса.
Напомним, в Трампа на прошлой неделе было подтверждено инфицирование коронавирусом.
Это, пожалуй, единственное неприятное ограничение.
Председатель наблюдательного совета хоккейного клуба «Динамо» Минск.
"Когда?", - задала вопрос под снимком Никитюк намекая на желание где-то отдохнуть.
Коронавирус»,, а также telegram-канале «Екатеринбург.
«Принята к сведению информация о готовности к проведению досрочного голосования отдельных групп избирателей в труднодоступных и отдаленных местностях на территории Ямало-Ненецкого автономного округа», — сообщили представители окружного избиркома.
Абсолютный предел в России - 146%.
Узнавайте прогноз, расписание и результаты 7-го тура чемпионата Украины.
Итак, мы подошли к самому интересному - рейтингу надежности автомобилей по маркам.
Они будут атаковать вас волнообразно, причём в каждой волне будут и копы, и агенты.
«Безусловно, сейчас мы перегружены, мы — это вся медицинская общественность», — приводит ТАСС слова Драпкиной на консилиуме по вопросам COVID-19 с участием ведущих экспертов Минздрава РФ.
Сейчас вы читаете новость «Зеленский пришел на фракцию.
«Участники определяются методом случайной выборки среди всех возрастных групп и городских административных округов.
Зарплата, в конце концов.
Не удивлюсь, если сольют, как и переделку кампании.
Он рассказывает, как приобретали инструменты, как договаривались о репетициях, как налаживали онлайн-трансляции.
Вручили комплекты заместитель председателя Совета отцов Нижнего Новгорода Сергей Никифоров и Уполномоченный по правам ребенка в Нижегородской области Маргарита Ушакова.
Наш военный комплекс, так или иначе, восстановлен, но в такое пока рано ввязываться.
В подобных противостояниях в стиле «пан или пропал» «Ювентусу» Сарри всегда чего-то не хватало — то ли необычных решений на поле, то ли характера.
Новогодние праздники закончились, но это не повод грустить.
В беседе с ТАСС врач заявил, что на эту мысль его наталкивают замедлившиеся темпы распространения COVID-19.
Директор реабилитационного центра пойдет под суд за смерть актера Марьяноваlenta.
Прошлый эскиз, выполненный архитектором Сакеном Хусаиновым, раскритиковали на градсовете в конце декабря прошлого года.
Молодые люди находятся под стражей.
Этот вопрос еще обсуждается, и озвучить его пообещали в четверг.
Мурнин вышел на концовку матча.
"На это бюджетные деньги не были потрачены, всё их силами" - это какими такими "их"?
В этом и заключается свобода договора.
Песков уточнил, что оперативные совещания Совбеза, в которых участвовала Матвиенко, проводились в онлайн-формате.
Но у гельзенкирхенцев дела сейчас не ахти.
В производстве следователей Нацполиции находится уголовное дело по факту присвоения средств УЕФА.
Смертность от КОВИД упала в 3-4 раза по сравнению с началом пандемии Риски умереть в принципе низкие.
Актриса Александра Бортич впервые показала общественности своего новорожденного сына, а также раскрыла его имя.
Поезда будут следовать без остановки, за исключением технического осмотра, пассажирам выход на платформу будет запрещен.
Я не в курсе что за спойлер конкретно) На стриме у сг вчера ведущий об этом говорил.
Но на этом всё так и заглохло, — жалуется Лопес.
Тридцать три беременные женщины и семь недавно родивших с COVID-19 находятся в главном моностационаре Забайкальского края, сообщается 27 октября на сайте регионального министерства здравоохранения.
"Чаще мойте руки, вовремя завтракайте, обедайте и ужинайте, – посоветовал белорусский лидер в интервью журналисту программы на местном телеканале СТВ.
Миловидная эстонка Кадри Симсон так обозначила траекторию энергетического пути ЕС на ближайшие 30 лет: прекратить использование нефти и природного газа, заменив его «декарбонизированными газами» и прежде всего водородом.
Оценивалась не только комфортабельность кресел, но и удобство навигации, голосовых помощников, подключения смартфона, работа вспомогательных систем, таких как круиз-контроль и другие.
К таким выводам пришли специалисты научного сообщества «Диссернет».
Ранее цены на нефть на 20%.
Они станцевали под песню 1962 года Do You Love Me группы The Contours.
В Госдуму уже поступило более 220 поправок к принятому 23 января в первом чтении законопроекту.
Это наказание использовалось только в исключительных случаях, таких как разглашение государственной тайны, создающее угрозу для безопасности страны.
Полученные средства пойдут на создание игровой дорожки для лечебной физкультуры в неврологическом реабилитационном центре в Хаапсалу.
К такому выводу на «Квартирнике» без зрителей пришел писатель Владимир Рекшан.
Чиновника ранее многократно привлекали к ответственности за неисполнение предупреждений, антиконкурентные соглашения и непредставление запрошенных данных.
Размер полотнища флага - 16 на 24 метра", - отметил Кличко.
Видео с «ледяным кораблем» стало вирусным, собрав десятки тысяч просмотров.
Статья 68 Конституции получила благодаря поправкам новое изложение.
Вей и Мамин организовали «армейскую» атаку «два в два», но Орлов до конца отработал, выбив шайбу с клюшки соперника.
Футбольный стадион международного класса, построенный в Волгограде к чемпионату мира по футболу 2018 года.
Губернатор Забайкальского края Александр Осипов во время прямого разговора с жителями в эфире ГТРК «Чита» 9 апреля рассказал о планах властей об улучшении системы здравоохранения в 2020 году.
Жители Красносельского района Петербурга подозревают, что строительный мусор с места реконструкции СКК вывозят в устье реки Красненькая и на берег Финского залива.
Правительство, правда, согласилось в срочном порядке обсудить с профсоюзами вопрос нехватки персонала в больницах.
При этом спикер подчеркнул, что каждый народный депутат может зарегистрировать любое постановление, о чем угодно, "но это не означает, что парламент его примет".
Из них до 180 - в Москве и области.
Изменение даты завершения распространения коронавируса произошло из-за резкого прироста числа зараженных.
Юрий Кондратюк погиб в феврале 1942-го.
Хорошо бы сделать рентген, а затем, если случай тяжелый, сдать посевы, чтобы понять, какие бактерии вызвали воспаление.
Она выступила организатором конференции под названием "Был ли Голодомор геноцидом?", что нарушает законодательство Украины и является оскорбительным для украинцев.
Он, кстати, до сих пор стоит у меня дома.
А за время пребывания на посту президента она хочет инициировать возврат Конституции Беларуси к редакции 1994 года.
Важно обучить их техникам релаксации и медитации для стабилизации своего состояния.
Как рассказали разработчики, кандидатный препарат против COVID-19 на основе рекомбинантного вируса кори относится к векторным живым вакцинам.
Ректор Черниговского технологического университета и кандидат на должность министра образования и науки приобрел элитное авто почти за $60 тыс. средств учебного заведения.
Вы хоть одну, хоть в одной аптеке найдите?
В 1970 году группа распалась.
Карантин в Змеиногорском районе ввели с 18:00 24 апреля 2020 годапостановлении правительства Алтайском края.
Как и накануне, воздух прогреется лишь до +15-18 градусов максимум и до +19 на юго-востоке.
Провели интенсификацию сетей, регулировку, заменили некоторые участки, а главное — перекинули воду с Токаревского на Тополянский.
ВВС и ВМС Великобритании начали успешное радиоэлектронное подавление радиолокационных систем.
Сам Навальный ранее предположил, что отравление произошло от контакта с ядом на одежде.
Егор - бывший несовершеннолетний осужденный по статье 228 Уголовного кодекса Российской Федерации.
Неотложной задачей всех российских регионов является повышенная готовность медицинских учреждений и наращивание их мощностей.
Запустить программу, отмонтировать флэшку и скопировать файл?
Сколько классных черных актеров, ученых, писателей, певцов.
Точно также, как люди не поедут сейчас в Италию или другие страны, ставшие эпицентром вируса.
Это может стать такой же привычкой, как по утрам чистить зубы.
Шамсутдинов устроиль стрельбу в воинской части под Читой 25 октября 2019 года.
Быть может ВЫ — не обычный пользователь интернета?
И еще один опасный момент у итальянцев, но тут уже Маттиа Кальдара оказался в офсайде.
Чем стройнее и сильнее ваше тело сейчас, тем выше шанс, что метаболизм не замедлится с возрастом.
Городские власти Рыбинска сообщили, что город более чем на 98 процентов готов к отопительному сезону.
За последнюю неделю мая правительственная комиссия провела мониторинг соблюдения эпидемиологических мер в пассажирском комплексе компании, который выявил соответствие предпринимаемых мер требованиям коменданта.
Более 30 выставочных садов от дизайнеров из 10 стран появятся летом в Москве.
Условия работы таких заведений во время карантина уже разработаны и скоро будут представлены Министерством здравоохранения, заверил Шмыгаль.
Больного увезли на машине «скорой».
«Когда осядет пыль в этой кампании, вы обнаружите, что Дональд Трамп — любите ли вы его или ненавидите — имеет самую разнообразную коалицию избирателей из всех республиканцев, когда-либо существовавших во Флориде», — заявил социолог.
Основные направления деятельности Комиссии определены, работа развернута.
Полицейские установили, что задержанный приобрел сигнальный пистолет накануне происшествия.
Местный житель пас скот на лугу вблизи деревни Скробово.
Стала торговать у себя во дворе на летней кухне.
Премьер Борис Джонсон сменил восьмерых министров и их заместителей, но самой громкой и неожиданной перестановкой стал уход министра финансов Саджида Джавида и назначение на его место Риши Сунака, бывшего заместителя Джавида.
Мужчина рассказал, что из вытрезвителя женщина вышла в порванном пальто, с разбитым телефоном, кровоподтеками и следами от связывания на руках.
То же касается и рыбы, только дополнительно требуется удалить внутренности — при разморозке продукт может испортиться из-за желудочных ферментов.
В среду, 15 января, правительство утвердило список автомобильных дорог государственного значения, которые будут восстановлены в 2020 году, сообщает пресс-служба Мининфраструктуры.
По числу умерших от коронавируса за минувшую неделю первенство находится у - более 8 тыс. человек.
Соответствующее решение Кабинет министров принял на внеочередном заседании в среду, 9 декабря.
Ru» заместитель гендиректора по управлению рисками и бизнес-анализу МФК «МигКредит»
Картина будет выходить с понедельника по пятницу.
Ведь здесь на берегу стояла потрясающая по красоте и масштабам усадьба помещиков Самариных, построенная в 1880-х годах в византийском стиле.
Некоторые испытали что-то вроде чувства неполноценности.
Он стал свободным и ушёл куда-то», - рассказал Блаженнейший.
В тот день (имеется в виду день, когда произошла авария – ) я, увы, ничего не помню где-то с 13:00.
«Мы немного запутались, а люди задают вопрос - что будет с новой поликлиникой», - выразил недоумение председатель областного Собрания Александр Котов после очередного колебания этого маятника.
С такими речами выступили на ежегодных дебатах о внешней политике депутаты Сейма.
Похитивший девушку россиянин попытался ее задушить и назвал это «приколом»lenta.
Об этом сообщили в пресс-службе российской телевизионной и радиовещательной сети (РТРС).
Для Антона «Орел и Решка» — не первый телевизионный проект.
Директор по продажам Makita в странах Балтии Имре Раммул рассказал, что место для представительства выбирали между Эстонией и Швецией.
Он добавил, что в настоящее время мир все еще преодолевает связанный с пандемией кризис, и этот процесс далек от завершения.
Читайте об этом подробней в нашем материале "Возвращение к "будапештскому формату": шанс на мир в Украине или очередная утопия"
Родителям сил и терпения пережить этот ужас.
Эпидемия коронавирусной инфекции все с большими темпами распространяется в Украине.
В июне 2015 года Челябинской области.
Что делают другие страны и территории?
Андрей Трубицын в комментариях «Коммерсанту» отметил, что приветствует отсутствие бюрократии по отдельным пунктам: так, арендаторам для получения отсрочки достаточно только, чтобы их отрасль находилась в списке наиболее пострадавших от кризиса.
Они должны будут пройти аттестацию.
В юности Санна Марин и представить себе не могла, что будет жить с мужем и двухлетней дочкой на вилле "Кесаранта".
Через 10 дней будет поздно.
«Минэкономразвития прогнозирует рост реальных зарплат в России по итогам 2020 года на 1,5%.
Тогда бизнесмен вывел Швалева и Чачина из «СР» и повел на праймериз «Единой России».
За эти годы вокруг площадки не утихали скандалы — нынешних участников не раз упрекали в аморальном поведении и неправильных ориентирах, которые они навязывают зрителям.
Такое мнение корреспонденту БЕЛТА высказала трехкратная чемпионка мира по самбо Светлана Тимошенко.
Согласно инициативе, спиртные напитки будет запрещено производить, хранить, продавать, а также употреблять.
О переходе Шилдс в MMA стало известно 1 декабря.
Введение пошлин планируется общей стоимостью до 1,3 млрд долл.
Кого он там натренировал?
Сначала со своими фейкомётами разберёмся, потом к остальным.
Сотрудник научно-исследовательской лаборатории "Генные и клеточные технологии" при Казанском федеральном университете (КФУ) готовит препарат.
В Индии начались первые испытания на людях новой вакцины против коронавируса.
Среди проектов, которыми он будет заниматься в первую очередь, назвал «Ведомостям» реестр домохозяйств с их доходами и новую систему рисков — они уже предусмотрены стратегией развития ФНС.
Медики выявили у него перелом костей черепа и ушиб головного мозга.
В принципе, это рекомендация для всех, независимо от типа кожи, ведь поддержание водного баланса отражается на ней в первую очередь.
Камфора до сих пор используется как отпугиватель насекомых", - отмечают ученые.
Первый день после выборов во Львове, и уже скандал.
География таких противоправных действий разнообразна.
Записки Тесака помогут его соратникам избежать наказания.
Надо сказать, что более 260 тысяч человек за вчерашний день от вируса вылечились.
Военно-промышленный комплекс Украины не выдерживает конкуренции на международных рынках.
Сменить профессию со строительства на писательство Александра Курляндского побудил, как ни странно, его первый гонорар.
Люди также обычно набирают воду, в течение года хранят ее дома и понемногу пьют, приобщаясь к этому празднику.
После этого подозреваемый попытался покончить с собой, с ранением грудной клетки его доставили в больницу, где он умер.
Это маскировка, создают видимость что пишут про всё, но на самом деле пишут про сони.
Валерий Бойко напомнил, что ремонт всех объектов должен быть завершен к 25 июля, поэтому его проведение должно постоянно контролироваться руководством района и общественностью.
Отчасти соглашусь, вот только закончил марафонить 3д вселенную и вообще не понимаю почему в детстве эти игры казались такими сложными?
Играл в спектаклях московских театров.
Это клевета на мусульман.
С другой стороны, ту же функцию с успехом выполняет современный мейнстрим — Radeon RX 5700 и RTX 2060 SUPER, а на GeForce RTX 2080 Ti средняя кадровая частота ушла за сотню FPS.
Комитет Государственной думы по образованию и науки единогласно одобрил во втором чтении законопроект «Об образовании в Российской Федерации» по вопросам воспитания обучающихся».
Что меня всегда восхищало в кинопроизводстве, так это тот момент, когда между съемками сцен, эпизодов или сезонов могут пройти месяцы, а то и годы, но все актеры и окружение выглядит так, будто снимали все подряд.
"Десна", в случае поражения, за четыре тура до финиша практически потеряет шансы на второе место, дающее пропуск в Лигу чемпионов, равно как вряд ли сможет зацепиться и за третью строчку, которая сулит попадание в групповой турнир Лиги Европы.
На актера электронный браслет, который будет отслеживать его местонахождения.
«Актуальный вопрос, который нам многие родители задавали: не будет ли всегда дистанционное обучение?
Там говорится, что Роскомнадзор направил письмо в адрес компании Google LLC с требованием снять ограничения, установленные в отношении YouTube-канала «Соловьев LIVE» российского журналиста В. Соловьева.
В планах - продолжить восстановление: Ольга и Алексей пройдут реабилитацию в одном из санаториев.
Может у NiceHash ASIC-и устаревшие, вот и цена большая?
Также подсейте петрушку, укроп, базилик, кинзу когда отойдет зелень, посаженная в мае, новая как раз поспеет к столу.
Медикам проводят обучение, а для аэропортов закупили экспресс-тесты на вирус.
Власти Крыма из-за коронавирусной инфекции приняли решение помещать в обсерваторы всех прибывших из других регионов России на полуостров во время майских праздников.
Декларация Медведчука стала сенсацией для ученых: они обратились к нему из-за "иконы книгопечатания"
Департамент внешней разведки отказался комментировать критику рапорта и требование внести в него изменения.
Это о каком контроле говорит этот товарищ?
Ru» — о том, почему глава правительства отвечает за короля.
Рабочие места оснащены современным техническим оборудованием и материалом.
Система игры, которую мы внедряли на протяжении всего сезона, стала одним из слагаемых достигнутого результата.
Отдельная история - это модерирование на Ютубе, тоже какой-то нелогичный пиздец.
Примечательно, что впервые о планах уменьшить присутствие в Афганистане до 8600 военных президент США Дональд Трамп сообщил ещё в августе 2019 года, за полгода до подписания двустороннего соглашения.
ДТП произошло накануне около 19.00 на Советском проспекте, 90. На нерегулируемом пешеходном переходе автомобиль сбил девочку 2014 г. р. Ребенок получил ушибы, назначено амбулаторное лечение.
На экзамен зарегистрировалось 7086 учащихся.
Сейчас вы читаете новость «Убийство проститутки в Киеве: появились новые подробности».
Однако глава государства призвал россиян верить в себя и не отступать перед сложностями, а также беречь сплоченность, которая должна лечь в основу успехов страны в будущем.
Новинки отличаются друг от друга тактовыми частотами, ценой и системами охлаждения: одна из них и вовсе может похвастаться наличием водоблока, что для видеокарты среднего уровня большая редкость.
Мне очень нравится его искусство.
Видео инцидента в полиции опубликовали, а самому депутату вручили сообщение о подозрении.
Сейчас вы читаете новость «Фьюри нашел животное, с каким сравнится Уайлдер».
Основные симптомы — сухой кашель, затрудненное дыхание, вплоть до дыхательной недостаточности, повышенная температура тела и слабость.
Его размер составляет 10 евро в день, 250 евро в месяц, 600 евро за полгода и 1000 евро в год.
Но несколько лет назад один из домов приобрел предприниматель и построил на своем участке три бани на дровах.
Другими словами, Головкин может принять два разминочных боя.
А выстраданный потерями и утратами День Победы останется для нас символом гордости за тех, кто в самой тяжелой, жестокой и кровопролитной войне отстоял свободу и независимость Родины.
Владимир Чуланов, главный инфекционист Минздрава: «Повторное заражение (коронавирусом) — явление редкое, и связано, вероятно, с особенностями иммунной системы конкретного человека».
В США задержали создателя брендов «Довгань» и «Смак»
Люди при заболевании по-прежнему должны обращаться к своему семейному врачу, который принимает решение о необходимости тестирования и направляет человека на тестирование.
Впрочем, не ясно, как именно правительство будет регулировать соблюдение этой меры.
На заседании председательствовал вице-президент Индии Венкая Найду.
Согласно первоначальным данным, восемь человек погибли, более 20 пострадали при взрыве заминированного автомобиля перед рестораном и заправочной станцией в городе Аазаз на севере провинции Алеппо.
Он состоит из четырех блоков: поддержка и обеспечение товарами первой необходимости населения; поддержка отраслей, оказавшихся в зоне риска; помощь малому и среднему бизнесу; общесистемные меры.
Как рассказал член Совета директоров ТМК, ректор Высшей школы экономики Ярослав Кузьминов, в пандемию повысился спрос на soft skills (мягкие или гибкие навыки) — определенные личностные качества человека.
Оказалось, что это давно знакомая сотрудникам ведомства самка тюленя по имени Элси Мэй (у нее были метки на ластах).
Сейчас стоимость набора социальных услуг составляет 1 121,42 рубля в месяц.
Digital-охват — 2,6 млн (блогеры, telegram-каналы, паблики), PR-охват — 2,2 млн. Страницу акции на сайте бренда посетили почти 9 тыс.
То есть он должен получить продукт от оптовика с гарантией того, что он не нарушит прав третьих лиц, в том числе и на интеллектуальную собственность.
Вместо раскрытия закромов на батьку давно пора положить большой болт и отправить его к Помпео.
Они связаны с отсутствием минимального ассортимента лекарственных средств, либо их наличием в недостаточном количестве", - говорится в сообщении.
А их не только пилят, но и травят целыми кварталами.
Ключевая вода и горный воздух, напоённый ароматами подснежников - вот источник здоровья и долголетия.
В течение дня ожидаем 42 гостя», — сообщил представитель крупнейшей в городе сети санаториев «Курорт Белокуриха».
С таким совместным заявлением вечером 24 августа выступили канцлер Ангела Меркель и глава МИД Хайко Маас.
Движение ограничено на участке ул. им. Пушкина от ул. Красной до ул. Рашпилевской - для транспорта закрыли одну из полос.
В Москве проходит неделя памяти жертв Холокоста.
Она заявила, что выборы не были честными, результаты сфальсифицировали.
Руководитель Государственного центра содержания образования Гунтар Цатлак указал Bez Tabu, что самоуправление в праве выделять финансирование и организовать факультативы.
Современный Кудымкар - небольшой городок, плюс-минус 30 тысяч жителей.
Бойко добавил, что пока речь не идет об изменении дат в ВНО учитывая распространение COVID-19.
Выборы на Донбассе возможны только после того, как с украинской территории уберутся иностранные войска, разоружат боевиков и граница перейдет под контроль Украины.
Он пришел в академию "железнодорожников" в третьем классе, выигрывал молодежное первенство России, в этом сезоне выступал за "Казанку".
В Украине изменились правила вызова «скорой помощи» из-за выявления опасного китайского коронавируса в Черновцах.
Реальную поддержку нам оказывают минтранс и администрация района.
Об этом сообщается в опубликованном в четверг заявлении пресс-службы Госдепартамента.
Они не просто не компенсируют убытки – они их увеличат.
Премьер-министр РФ подписал постановление об установлении допустимой доли иностранных работников в 2021 году для ряда видов экономической деятельности, соответствующий документ размещен на официальном интернет портале правовой информации.
Когда иезуиты начали учить коренных жителей читать, их сразу стали считать врагами.
Среди умерших преобладают лица в возрасте от 50 лет", - говорится в сообщении.
Двукратный чемпион России 2008 и 2009 годов.
Сейчас вы читаете новость «Таксистам светит новый налог».
Специалисты связали такое положение с тем, что оставшиеся дома люди по-прежнему потребляли электроэнергию, а по дорогам ездили грузовики.
В любой момент они могут столкнуться с непредсказуемыми проблемами — перебоями в поставках, дефицитом кадров, операционными сложностями.
Еще одну пассажирку с многочисленными травмами госпитализировали в Шосткинскую ЦРБ.
Момент жесткого ДТП на пересечении улиц Азаровской и Московской в Калуге попал на видео.
Сейчас органы опеки дали нам согласие на приобретение новых кроватей.
Спустя некоторое время после происшествия девушка заявила, что наладила свою жизнь.
"Эти затмения больше всех почувствуют такие знаки зодиака, как: Близнецы, Стрелец, Дева, Рыбы, Овен, Козерог, Рак и Весы", – отметила Анна Обеда.
Бывшая обладательница пояса чемпионского пояса UFC в легчайшем весе Ронда Роузи объяснила, почему завершила карьеру в реслинге.
Утверждается, что новинка может выйти в модификациях с разными 5G-процессорами MediaTek — Dimensity 720 и Dimensity 800U.
Вот только из-за попыток разработчиков стратегического спин-оффа отдалиться от научно-фантастических корней серии, среди фанатов до сих пор возникают споры, имеют ли демоны с Антагарича в HoMM III хоть что-то общее с криганами с Энрота M&M VI.
В том матче не обошлось без судейских ошибок, повлиявших на исход борьбы.
Мы преклоняемся перед их подвигом, вспоминаем поименно тех, кто отдал свои жизни в борьбе за свободу Родины.
Поскольку боец находится в Украине, а из-за пандемии полеты не осуществляются, прибытие украинца на бой в США остается под вопросом.
Застройщик пересадит более 100 кустарников и посадит новые деревья из-за строительства на ул.Рокоссовского. Об этом сообщили в администрации Советского района.
Мы иногда на реке до десяти км проходим.
В эфирной сетке на «России 24» ей отведено 3 часа.
Отбор кандидатов в резерв управленческих кадров Республики Мордовия (далее – кандидаты) осуществляется на конкурсной основе.
"Мы хотим, чтобы инструменты изменения реальности были безопасны и позитивны, позволяя людям творчески самовыражаться.
К тому же США собрали у себя лучшие научные и конструкторские умы из разорённой послевоенной Европы.
Предложить можно все что угодно.
В обращении один из туристов рассказал, что сейчас в Доминикане находится 129 украинцев, среди которых есть дети.
В скором времени мы планируем вернуть ее в группу лам, чтобы она росла среди сородичей», –
Будет удерживать государство — ничего никогда не будет», — сказал президент.
Во внимание также бралась возможность приобретения месячного проездного для взрослых, стоимость которого не изменилась, а также остается на уровне 7500 тенге», — уверяют в транспортной компании.
Но если ты уже взял на себя ответственность, надо тянуть этот воз.
Как передает Укринформ, об этом на брифинге по итогам заседания Государственной комиссии ТЭБ и ЧС сказал заместитель министра здравоохранения, главный государственный санитарный врач Виктор Ляшко.
На оборотной стороне нагрудного знака изображен Государственный герб Республики Узбекистан.
Предпочтение стоит отдать курице.
Он настоятельно призвал все правительства включить предотвращение насилия против женщин и возмещение причиненного им ущерба в свои планы борьбы с COVID-19 в качестве одной из основных задач.
Тренер ирландского бойца смешанного стиля (ММА) Оуэн Родди дал прогноз на бой между россиянином Хабибом Нурмагомедовым и американцем Джастином Гейджи.
"Все время старался быть впереди".
Видео было записано сразу после происшествия на Садовом кольце в столице.
Министр отметил, что за прошедшие сутки от коронавируса выздоровели 1 225 человек, общее число выздоровевших достигло 260 058.
«Я работаю старшим рентген-лаборантом отделения лучевой диагностики костанайской онкологической больницы.
"Украина найдет время и возможность, имея доказательную базу, привлекать всех виновных в совершении преступлений на нашей территории к уголовной ответственности, в какой бы далекой стране они не скрывались", — добавил секретарь СНБО.
До этого его 10 раз принимала Одесса, дважды – Полтава, по разу – Сумы, Запорожье, Луганск и Львов.
По словам Сомсака Аккслима, в понедельник министерство здравоохранения страны проведет совещание, на котором обсудит успешное лечение 70-летней пациентки, но говорить о том, что новый способ лечения применим ко всем случаям, пока рано.
Выслушав показания Варвары Подоляк, Наталья Сайед спросила у неё, впервые ли она была председателем участковой избирательной комиссии.
Он отметил, что они не относятся к эффективной медицине.
Напомню, что раньше в Украине существовала Держфининспекция, которая имела полномочия мониторинга цен на социально значимые продукты питания.
Ко мне тут иностранцы нагрянули фильм о Володе снимают, – заторопилась она, – мне очень нравится твое стихотворение о нем, можешь этим телевизионщикам прочесть…
В Приморском райсуде Одессы опять из-за адвокатов защиты перенесли заседание по делу экс-студентов университета внутренних дел и их друга.
Сотрудникам надзорных органов предстоит выяснить причину ЧС.
В это время проверят работу всех систем, а также окончательно скоординированы действия персонала стадиона и сотрудников силовых структур.
Кто если не ты?
Владислав очень внимательный человек.
Помнишь когда у них было по одному заряду временого прыжка на человека, а танос просто телепортировал в будущее целый корабль с сотней тысяч войск?
Также решено внести ряд существенных изменений в программу пособий за простой.
Главный исполнительный директор OMV Райнер Зеле стал фигурантом финансового расследования с участием России и футбольного клуба «Зенит».
С 1 сентября 2020 года президент вводит специальную доплату для классных руководителей, которая будет составлять не менее пяти тысяч рублей.
Jucy - один из ведущих прокатчиков автобусов для кемпинга, с помощью которых большая часть туристов открывает для себя Новую Зеландию.
«Это монета надежды, потому что даже в самой темной точке мы верили, что, оставаясь вместе, мы достигнем света», — пояснила заместитель главы Центробанка Литвы Аста Куниоши.
Я, к примеру, тоже никогда не был в Норвегии.
Перед подачей вылейте клубничный соус на панакоту и подавайте.
Так, выдача разрешений на внесение изменений в конструкцию транспортных средств будет проходить также, как и прежде.
Никакого вмешательства в работу ТВ канала 1+1 не осуществляется", - говорится в сообщении.
Люби всех и тебя будут любить»,- посоветовала пенсионерка Вера Павловна Максина.
"В российском ритейле переиздания пока нет."
Эту область называют Арктикой или Заполярьем.
Команда из Чернигова идет в Премьер-лиге четвертой, всего на три очка отставая от "Зари", занимающей вторую позицию.
В субботу, 19 сентября, в резко усилится северный и северо-западный ветер, скорость порывов может достигать 15 метров в секунду.
Играл по бету-тесту, игра очень красиво нарисованна.
Мужчина утверждает, что хотел таким образом привлечь внимание общественности к проблемам экологии региона.
И выясняли ли причину, ПОЧЕМУ водитель не заметил пешехода?
Пенсионеры получат социальную выплату в честь дня пожилых - Газета «Новый Вестник»
"На всех купелях города все мероприятия проходят без происшествий", - прокомментировали спасатели МАСС.
Подозреваемой в убийстве журналиста детскому кардиохирургу изменили меру пресечения.
А специалисты из «Сколково» расскажут о самых востребованных профессиях в будущем.
Денис Попов является одним из самых больших талантов в украинского футбола.
Кроме шуток, после родов еще долго кости обратно сходятся и гормоны в норму приходят.
"Работайте усердно и самоотверженно - и вы будете вознаграждены".
Вернувшиеся с Украины покинули перрон в масках.
Так непрошенных гостей супа прозвали пользователи, увидевшие снимки.
Об этом сообщила пресс-служба Минздрава Чехии.
Если Макгрегор сумеет напасть на Серроне в первых двух раундах, то он получит шанс закончить бой Серроне.
На фестивале именитые сыровары проведут мастер-классы по приготовлению живого сыра, итальянской пасты и жареного халуми.
В 2019 году в музее Машкова провели около 800 мероприятий, которые посетили более 76 тысяч человек.
Так, одной из самых востребованных на сайте вещей оказалось длинное свадебное платье с кружевными рукавами, стоимость которого составляет 120 фунтов стерлингов (около 10 тысяч рублей).
Будучи мировым лидером в области фармацевтики и диагностики, концерн ставит во главу угла точную диагностику и высокие биотерапевтические технологии.
Отмечается, что в Ухане, который считается родиной вируса, началось строительство больницы вместимостью 1000 коек для лечения пациентов с этим диагнозом.
Ведь уже завершен и сдан в эксплуатацию, а значит, совершив покупку, можно тут же получить ключи и приступить к ремонту.
Ожидается небольшая или переменная облачность, без осадков.
Он заявил, что в предутренние часы, особенно после четырех часов утра, чаще всего у водителей накапливается сонливость.
Эстония, Швеция и Финляндия сообщили, что следует провести новое расследование, которым будет руководить Эстония.
Такое решение приняла британская полиция.
В борьбе с пандемией коронавирусной инфекции COVID-19 страны Европы столкнулись с очень сложной ситуацией, и их возможности при этом крайне ограничены.
К туркам нужен такой-же подход.
Девушка могла решиться на такой поступок из-за того, что в третий раз провалила экзамен и ее могли отчислить из учебного заведения.
На время фестиваля локация превращается в настоящий город, который разделен на отдельные районы, каждый из которых имеет свой уникальный вид и развлечения.
По указанию премьер-министра страны Мустафы Мадбули, виза будет введена с 1 июня 2020 года.
Установлено, что он обращался в медицинское учреждение для проведения ринопластики.
Во всяком случае, именно эта дата: 11 число четвертого месяца – прошла по многим политическим телеграм-каналам, хотя называются и другие числа: 4 апреля и 28 марта.
Ожидаемо, две судебные инстанции были единогласны в своем решении: сделку оспорить, вернуть спорный участок с недвижкой в совместную собственность и выделить в этом добре долю супруги.
Там в сюжет столько сил вложено, сколько не было вложено ни в одной другой игре (имею в виду только центральную сюжетную линию).
Чтобы подкрепить приверженность страны, Президент Республики Узбекистан Шавкат Мирзиёев в своем выступлении поддержал предложение о созыве в 2021 году Саммита по продовольственным системам.
Американский эксперт по внешней политике и военным вопросам.
Ещё одной угрозой были сильные левые силы Германии, победи которые на выборах, могли начать национализацию стратегических производств.
Почему в связи с коронавирусом ВНО не заменят вступительными экзаменами в ЗВО?
Общая сумма налоговых льгот для предпринимателей, пострадавших от пандемии, составляет 115 миллионов манатов", - сказал он.
Взрывчатку муфтию Дамаска Шейху аль-Афьюни подложили в автомашину, пишет SANA.
Потому что, когда храм впервые был превращен в мечеть, большинство мозаичных изображений было просто сбито молотками.
Министр здравоохранения Мэтт Хэнкок также выразил радость в связи с тем, что Великобритания стала первой страной, которая начнет применять одобренный клинически препарат.
Девушка пояснила, что преступный умысел у нее возник после просмотра телепередачи о мерах по профилактике распространения вируса.
Еще 22% укладывается в бюджет до 5 тысяч, для 21% опрошенных содержание машины обходится в сумму от 10 до 15 тысяч.
МИД РФ подготовил доклад о правах человека на Украине: Киев преследует журналистов, общественников и политических оппонентов, сообщила официальный представитель РИА Новости, 16.07.
Что больше всего подорожает и станет ли что-то дешевле, разобрался сайт "Сегодня".
По случаю 25-летия со дня вступления Республики Молдова в Совет Европы Президент РМ Игорь Додон преподнес этой организации подарок от имени нашей страны: традиционный ковер, на котором изображено Древо жизни.
В районе улицы Серова.
Напомним, в бою с Шереметой Головкин в рекордный, 21-й раз, может защитить титулы чемпиона мира в среднем весе.
Мне было больно от того, что говорилось обо мне, особенно когда это было ложью.
Засуньте подальше свой арийский гонор, вместе с презрением к "дикой Азии" - посмотрите в глаза реальности.
Эту информацию распространил Комитет государственных доходов.
Потому что те проблемы областного центра, которые могли решить собственными силами, мы решили.
Россия никогда не возражала против многостороннего формата обсуждения вопроса сдерживания вооружений.
Это ведь фактически издательская деятельность, совсем новая для нас. Пусть даже речь идёт о запуске недорогих некоммерческих инди-проектов, которые должны хотя бы окупиться — тут скорее важен сам факт состоявшегося релиза.
Что сказал бы Маргарите сейчас?
С острова Сардиния регулярно ездила в Ломбардии по бизнес-делам.
Он приводил в пример разговоры о национализации «» — как отмечал эксперт, в целом перспективной компании, но переживающей сейчас не лучшие времена.
Конкретно в этом случае родители мальчика сообщили диспетчеру, что у ребенка боли в животе и потеря сознания.
Таким образом, усилился дефицит врачей.
Также стилистка Кэролин Фо обвинила его в побоях.
В целом мы изъяли у него 23 пакетика с таблетками, 35 пакетиков с веществом белого цвета, 25 пакетиков с веществом светло-коричневого цвета и пакетики с веществом зеленого цвета.
А работаем в удаленном режиме", - говорит он.
Если ребенок при маме ходит по струнке, а всё плохое поведение выдает, скажем, няне или бабушке, то вот это поведение должно вызывать гораздо большее напряжение.
Это даст новый импульс работе в данном направлении, повысив ее качество и результативность.
Где забота о будущем, там обязательно память о предках.
Дело в том, что у ее матери была онкология, и звезда опасается, что недуг может передаться по-наследству.
Во всех случаях аферисты представлялись сотрудниками банка.
При этом, комментируя заявление врачей о том, что Навальный находится в стабильном состоянии, Ярмыш уточняет, что состояние политика не просто стабильное, а стабильно тяжелое.
DoctorMacArthur пошутил по поводу большого размера ягодиц миллиардера.
На Венере, второй по удаленности от Солнца планете, найден фосфин, бесцветный ядовитый газ.
Об этом в пятницу, 31 июля, рассказал заместитель руководителя транспортно-инженерного центра Института Генплана Москвы Денис Власов.
Мы благодарны сотрудникам заповедника, которые проводят большую работу по экопросвещению нижегородцев и туристов, что является одной из задач национального проекта „Экология“.
Участников конкурса и победителей по видеоконференцсвязи поздравил начальник отдела сотрудничества делегации Европейского Союза в Узбекистане Франсуа Бежо.
А сухой расчет и статистика помогут фортуне сделать вас богаче.
«Продуктивность племенных животных ежегодно растет.
Хотя может у чела итак версия из стима, но он убрал галочку в настройках с клауд сейвов.
Семья Толопило приехала в деревню Качулька — одну из тех, где селились верующие — в 2002 году.
Представитель напомнил, что TikTok пошла на значительные уступки, касающиеся прозрачности ее деятельности.
ФОТО: скриншот видео на YouTube-канале «Россия 24»
Ранее по данному факты были выписаны административные штрафы.
Поэтому регистрация машин, как новых, так и подержанных, происходит по старинке — в ГИБДД.
Об этом сообщил с борта МКС на Землю космонавт Анатолий Иванишин.
В мае в долгожданную квартиру переехала Бибинур Лутфуллина.
А за что "сидеть", устанавливают правоохранительные органы, затем приговор выносит суд", - сказал президент.
Даже если мы столкнемся с полной остановкой поставок из Китая, у нас есть достаточно запасов до конца августа", - сказал Чирахов в ходе телефонной конференции.
За все время распространения заболевания проведено 22,7 тестов на выявление коронавируса.
Продолжается расследование, о мотивах вандалов пока неизвестно.
Поставить два шлакбаума возле аэропорта, для въезда и выезда и ввести поминутную оплату.
Геннадий Головкин, который 14 месяцев не боксировал, вернулся и победил Камила Шеремету.
"Приносим извинения за временные неудобства", – написали в сообщении.
"Железный Майк" принял участие в фотосессии.
Я еще не жила во Франции, а только приехала с друзьями на каникулы посетить страну и попрактиковать язык (это было в 2009-м), мы сдружились с двумя молодыми французами.
Коробка крутая, внешний вид устройства тоже, но только что-то кнопки скрипят, хрустят, стики живут своей жизню и вообще видно, что на потребителя "разер" клали болт.
Схема простая: срок вклада разбивается на периоды, в каждый из которых своя ставка.
А арендное жилью, понятное дело, никогда не перейдет в вашу собственность, сколько бы вы ни заплатили хозяевам.
«Экипаж вневедомственной охраны получил информацию от дежурного, что в одном из домов совершено тяжкое преступление.
Мошенники самых разных мастей активизировались в период пандемии.
«Любэ» подвела итоги конкурса на лучшее исполнение легендарного «Коня»
Он уточнил, что остановился в санатории «Журавушка».
Заммэра сообщил, что все работы по отключению потребителей от теплоснабжения прошли в плановом режиме.
Тема – жизнь в блокадном Ленинграде в годы войны.
По прогнозам экспертов, состав победителей, которые прошли в Киевсовет, скорее всего, изменится на 5%.
Из доклада следует, что дефицит будущего бюджета составит 510 млрд рублей.
О последнем случае Департамент здоровья сообщил на пресс-конференции.
Определитесь, что именно для вас нужно.
Защита пострадавшего также рассматривает вариант спланированного нападения.
Какой же ахуенный фильм!
Его реформы в политике, социальной и культурной жизни определили дальнейшее развитие страны.
Вы подрядчиков, управляющие компании и сотрудников администрации спросите, в какой он всегда "самоизоляции".
Сборный концерт, который будет содержать в себе отрывки из нескольких известных американских мюзиклов 20-го века, может стать для Оренбурга творческим прорывом, новой покорённой вершиной театра.
Посёлок городского типа в Псковской области России.
В числе таких проектов изготовление бумаги-основы на предприятии в Шклове.
На Могилевской ТЭЦ-2 начата реконструкция турбоагрегата, сообщили БЕЛТА в ГПО "Белэнерго".
Кроме того, в США полагают, что TikTok «может быть использовано для дезинформационной кампании в пользу Коммунистической партии Китая».
Всего было собрано около 850 грамм жидкого металла и ртутьсодержащих отходов.
Митингующие добились отставки премьер-министра страны Саада Харири, однако это не прекратило манифестации.
В период с 10 по 16 февраля в результате оформления 11 573 деклараций в госбюджет было собрано 462,5 млн леев.
Наши люди на "ягуарах" в булочную.
Для 32-летнего Литовченко, начавшего свою профессиональную карьеру в 2005-м году в харьковском "Арсенале", это уже 12-я команда, за которую он будет выступать.
Вы не имеете представления об окружающем мире.
В органах прокуратуры работает с 1996 года.
«Скоро Головкин сядет за стол переговоров с DAZN, чтобы окончательно определить свое будущее после боя с Шереметой.
По слухам, в новую серию смартфонов войдёт базовая модель OnePlus 8T, а также более мощная модификация OnePlus 8T Pro.
Омское БТИ проводит мероприятия подготовительного этапа государственной кадастровой оценки объектов капитального строительства.
Чем больше профилактических мероприятий вы будете применять, тем безопаснее будет ваша вечеринка.
«На сегодня у меня решения нет.
Белоруссия закупила первую партию нефти 80 тыс. тонн у крупнейшей нефтяной компании Saudi Aramco, прибытие танкера ожидается в порту Литвы - Клайпеде - 11 мая.
В свою очередь автор учебника Игорь Щупак объяснил, что иллюстраторы оставили коллаж специально, чтобы проверить, насколько внимательно школьники читают учебник, работают с иллюстрациями.
Статья 237. УК РФ Сокрытие информации об обстоятельствах, создающих опасность для жизни или здоровья людей.
Пока оно не готово.
Но для офицеров КГБ, расквартированных в Дрездене, политические революции 1989-го года означали конец их империи и начало эры унижения.
Высокими наградами отмечены его педагогические достижения.
Ранее в этот день из-под завалов извлекли 14-летнюю Идиль Ширин.
Вируский уездный суд приговорил 45-летнего пьяного водителя, задержанного полицией 27 июля в Йыхви, за неоднократную езду в нетрезвом виде к двум годам и пяти месяцам реального тюремного заключения.
Интересно, что если перемешать горсть разноцветного песка, песчинки потом снова улягутся в различные слои.
К тому же это помогло на некоторое время отвлечь часть наших сограждан от военных будней и еще раз привлечь внимание иностранцев к войне в Арцахе.
В Пскове состоялась приемка крыши в доме № 15 по улице Инженерной.
В подобных «готических» архитектурных формах, известных по миниатюрам «Лицевого летописного свода» (1553–1566 гг.) и некоторым иконам середины — второй половины XVI века, угадывается несомненное влияние западноевропейских гравюр.
Нахожусь за городом уже месяц, второпях уехала в первые дни введенного карантина.
Мы получили хорошие отзывы, и что самое главное, те, кто представлял свои проекты, теперь знают, что есть возможность их реализовать с нашей помощью.
«Темпы распространения инфекции начнут снижаться, когда у трети населения появится коллективный иммунитет», — цитирует Горелова РИА «Новости».
На сайте можно почитать историю открытия пещеры и пройти мини-игру о доисторических людях.
Про остальные скрытые критерии совсем трудно судить: например, на некоторых проектах руководитель может отдавать предпочтение девушкам-геймдизайнерам, потому что по его опыту они лучше понимают жанр и целевую аудиторию.
Подписано постановление, дополнительно 1,5 млрд тенге из резерва правительства выделено.
Канцлер страны велел всем барам, ресторанам, театрам и паркам закрыться на время локдауна с 3 ноября — кроме того, указом правительства вводился комендантский час.
Генеральный директор Директората общественного здоровья Андрей Скипальский заявил, что эвакуация граждан Украины из Китая в связи со вспышкой коронавируса планируется до конца текущей недели.
Специалисты протестировали новую разработку на коренных зубах.
Об этом сообщил президент Украины Владимир Зеленский во время общения со СМИ по результатам встречи с президентом Республики Польша Анджеем Дудой в Киеве, сообщили ’у в пресс-службе главы Украинского государства.
Доля инновационной продукции в объёме промышленного производства превышает 20 процентов.
В WADA объяснили, что решение не коснется региональных турниров, в том числе Евро-2020.
Изначально утверждалось, что Вольфганг Пихлер пережил остановку сердца во время тренировки и получил травмы после падения, однако эту информацию опроверг его брат Клаус Пихлер.
Кроме просьб о доставке еды и медикаментов, волонтеры выполняют другие просьбы – оплачивают счета ЖКХ, выносят мусор.
По каждому из этих обвинений ей грозит до 5 лет.
На 29–й минуте голкипер хозяев Давид Савлохов, не встретив сопротивления, дошёл до чужой половины площадки и неожиданно пробил по воротам, причём точно в цель.
Очевидно, что этот Колумб гораздо лучше «вписался» бы в ландшафт большого и посещаемого города североамериканского континента, например, в тех же Соединенных Штатах.
В 2000 году Казахстан стал привлекателен для трудовых мигрантов из центральноазитского региона.
Ташкент, Узбекистан (UzDaily.uz) – С 4 по 6 декабря в Хиве прошел второй арт-тур, организованный журналом Visit Uzbekistan, совместно с Хокимиятом Хорезмской области и партнерами.
Корреспондент «Росбалта» пытался связаться с комитетом государственной службы и кадровой политики Петербурга, чтобы выяснить, планируют ли сотрудники Смольного провести внутреннюю проверку по фактам, упомянутым в расследовании.
Проходим мимо собаки, которая не лает и прячется в будку (видимо, уже привыкла к гостям), и стучимся в дверь.
Анчартед, для примера, оставляет после себя чувство удовлетворения, тепла и уюта, но в плане эмоционального диапазона он весьма прост - тут охуей, тут охуей, вот тут ну ваааще охуей, тут немного удивись, тут чуть-чуть погрусти и вот тут снова охуей.
Но самое главное, нужно понять, в чем задачи и функции общественно-гуманитарных дисциплин в вузе.
Комедия в трёх действиях.
Какие биты, мы их так положим, это ж фуфлыжники!
«Мы за мирные перемены.
Было хорошо и воздух был чистый, пока не вы поналепили котлов!
Сегодня стало известно, что Корчевников снова находится в Киеве.
«Головкин уже не тот монстр, которым он был раньше», — цитирует тренера Izquierdazo.com. «Когда он сражался с Деревянченко, я думаю, что они дали ему победу, потому что бой был немного закрытым.
Сумма причиненного ущерба составила 30 тыс. рублей.
Набор интерфейсов также включает разъёмы USB 3.1, USB 2.0 и D-Sub.
Оно находится слева от клавиатуры.
Пресс-служба регионального минстроя и администрации Читы не смогли ИА «Чита.
Сегодня это благотворно скажется и на самом Раке, и на его слушателях, которым Рак способен дать действительно ценные советы.
Это и есть доказательства!»
Правда, теперь на запуски, которые раньше широко освещались СМИ, не будут допускать журналистов.
Из опыта могли бы и сказать, на какую конфигурацию ориентируетесь, какие рамки поставили для себя.
«Вот уже 10 дней ждем – никакого ответа от России нет, и поставленный туда товар возвращается обратно», — добавил Гюрдоган.
Американский рэпер Эминем снова превзошел собственный рекорд по скорости чтения.
А не существует "билетов Банка РФ"
А на деле все обстоит иначе.
В СССР фильм показали широкому зрителю с опозданием на 50 лет — в 1990 году.
А, может, и сказал: в комнате стоял такой шум, что я бы и не расслышал.
Агияр осмотрели врачи и диагностировали у нее перелом лодыжки.
Ранее сообщалось, что в Татарстане за сутки 34 новых случая коронавируса.
Случаи предоставления имущества в пользование, при которых положения СГС «Аренда» не применяются, указаны в данного стандарта.
Ветер будет cеверо-западный 4-9 м/с, местами порывами до 14 м/с, при грозе возможны кратковременные усилeния до 15-20 м/с.
Пассажирское сообщение между Россией и Белоруссией приостановлено.
Его выигрыш составил рекордные для данной лотереи 545 млн 947 тысяч рублей.
Как сообщили в Министерстве труда и соцзащиты, данная информация не соответствует действительности.
Производится с 1992 года.
Решение принято на уровне федерального правительства.
Вручение повестки произошло во время празднования, организованного бывшим народным депутатом Украины, президентом одного из юридических ЗВО Украины.
«Что касается отдыха в частном секторе, конечно, такая возможность остается, но не сейчас, а чуть попозже, когда ограничения будут сняты окончательно», — оценила собеседница газеты.
Транспорт движется, движение не ограничено», — пояснили в группе пропаганды безопасности дорожного движения регионального УГИБДД.
Там он жил припеваючи тридцать лет.
В пятом созыве исполнено 1 835 наказов избирателей на 24,1 миллиарда рублей, в том числе 14,4 миллиарда рублей — средства областного бюджета, — отметил Лев Решетников.
Татьяна Васильева родилась в 1947 году в Ленинграде.
Регулярный прием двух ложек томатной пасты помогает улучшить качество кожи при воздействии ультрафиолета.
Так, густонаселенная Япония, имеющая очень развитые торговые связи с соседними странами, смогла не допустить широкого распространения вируса.
Каждая сторона говорит сейчас, что доказательства ей больше не нужны и она выигрывает по всем пунктам.
Случай беспрецедентной жестокости произошел в поселке Васильковка.
В этом же хозяйстве Иван Вырвич с помощником Алексеем Вырвичем на комбайне Lexion-600 намолотили 2006,9 тонны зерна.
Авиакомпания SkyUp Airlines, которая ранее заявила о намерении летать из Киева в Германию и Чехию, а из Львова в Португалию, с 26 июня будет выполнять также и внутренние рейсы, сообщает "
И сейчас обсуждается вариант проведения финальной части чемпионата в Калининграде, где играет женская команда «Локомотив».
Его группировка известное угрозами депутату Европарламента и гендиректорці YpuTube.
Рабочая группа изучила 16 крупных отраслей экономики страны.
XXI век, а они все со своими попами носятся, как с торбой писаной.
С января текущего года с развивающихся рынков было выведено около $96 млрд, согласно данным Института международных финансов (Institute of International Finance, IIF).
Крупные рыбы подходят для содержания в больших аквариумах либо искусственных водоемах, где будет достаточно места для свободного плавания.
Огонь идет в сторону авторынка Лоск», - написал очевидцец.
Во всем мире зарегистрировали 4 миллиона 717 тысяч случаев коронавируса, из них летальных – более 312 тысяч.
Стражи порядка приняли решение ограничить движение транспорта.
Не, первые 2 фильма идут 7 часов и там практически нормально перенесены первые полторы книги (ну вот Тома вернуть да еще пару вещей расширить можно было б).
"Если человек работает в новогодние праздники, то, может быть, он работает, потому что его работа помогает другим людям ощутить праздник", - отметила эксперт.
В ходе проведения первоочередных розыскных мероприятий полицейские установили личность мужчины.
Как отметила Ружена Новицкая, несмотря на заметный рост объема заготовки бумажного сырья, некоторые белорусские предприятия вынуждены завозить отходы бумаги и картона из-за рубежа.
Обращение к руководству дорожников в Иркутске.
Помни, что далеко не все могут разглядеть диамант в том, что на первый взгляд кажется простым.
Населению рекомендовали позаботиться о пожилых родственниках Обращение к жителям региона с призывом дистанционно оплачивать коммунальные услуги выпустила пресс-служба Министерства строительства и жилищно-коммунального хозяйства Алтайского края.
Артистка знаменитого столичного театра «Современник» Чулпан Хаматова была сильно удивлена тем, что люди с таким рвением готовы «добить» Михаила Ефремова после вынесения приговора судом.
Кроме того, ранее в июле госсекретарь США Майк Помпео объявил о намерении Вашингтона ввести дополнительные санкции против этого проекта в рамках действующего в США закона CAATSA (Закон "О противодействии противникам Америки посредством санкций").
С 1992 по 1995 год – слушатель Карагандинской высшей школы МВД, которую окончил с отличием.
Чтобы в школе не травмировали сына, мать посоветовала ему вступить в "юнгфолькс" - что-то вроде пионеров в Советском Союзе.
Но Би-би-си не нашла ни одного проекта, полностью исключающего очное обучение в школах.
А если тестирование первого эпизода показывает, что на сюжет игроки забили - его и не будут прорабатывать дальше, и ААА превращается в тыкву.
Здесь складываются неблагоприятные агрометеорологические условия для проведения полевых сельскохозяйственных работ.
«Они будут прилетать к нам и присоединяться к экспедиции, проезжая с нами определённый участок пути.
«Если у вас прекрасно работает иммунная система, вы можете хоть 10000 раз переносить инфекцию бессимптомно, но это не значит, что вам стоит выбегать на пляж, где находится еще минимум 50 человек.
Температура воздуха ночью составит 9-15 градусов выше нуля, днем - 15-21 тепла.
Фиксированная прибыль КИК за налоговый период 2020 года составит 38 460 000 руб., а начиная с 2021 года – 34 млн. руб. Причем размер фиксированной прибыли всегда один, независимо от количества КИК у контролирующего лица.
Затем их раздели и отправили на целую ночь в ледяную воду Севастийского озера.
Изначально финал был запланирован в Тернополе, однако из-за распространения коронавируса в регионе перенесен во Львов, откуда поединок по той же причине.
До конца контракта оставалось 10 суток.
Информация об оплаченных и полученных лекарственных препаратах вносится в систему мониторинга движения лекарств для медицинского применения.
Отправляя резюме в кадровую службу, укажите в теме должность, на которую претендуете, фамилию и инициалы.
Группа добровольных лесных пожарных Забайкальского края в ночь на 4 марта степной пожар около станции Лесная.
Кроме того, в ряд упражнений входят отжимания и приседания.
После обращения жители Черновцов пошли в магазины за покупками и утром возле продуктовых магазинов выстроились очереди в несколько десятков метров.
Компенсирующая субсидия на проведение агротехнологических работ (несвязанная поддержка) предоставляется только сельхозпроизводителям – субъектам малого предпринимательства.
Мы, основываясь на послании, основываясь на том тексте, который сегодня внесен, будем дальше ко второму чтению готовить", - сказал Крашенинников.
Ранее правительство РФ усилить поддержку россиян с ипотечными кредитами.
После обращения в результате совместных действий районного предприятия электроснабжения и общества защиты прав потребителей в селе установили новую трансформаторную подстанцию стоимостью 6,5 миллиона сумов.
Дозвониться до и. о. руководителя поликлиники №1 URA.
Его оценивают в 120 миллионов.
Это привело к тому, что бригады медиков не успевают приехать на другие вызовы.
Обновленная стратегия причисляет к главным противникам Вашингтона, помимо России, Китай, Кубу, Иран и Северную Корею.
"Две вакцины, которые быстрее остальных разработали, это инактивированная вакцина в Китае, которую уже допустили к испытаниям на животных, и американская вакцина.
Традиционная пасхальная служба у подножия статуи Христа на вершине Корковаду в Рио-де-Жанейро как и во многих странах мира прошла без верующих.
"Когда он узнал, сколько стоят услуги суррогатной матери, он сказал, что выполнит эту задачу сам, - объяснила такое решение Эрика в интервью KazanFirst.
Сегодня известно более 2 тысяч видов вируса гриппа.
При этом непременно учитывает особенности и увлечения детей.
Они были созданы из «страха, что русское население может начать партизанскую деятельность и диверсии», заявил журналист.
Это нужно для освоения Луны и планет Солнечной системы.
Также региональный Минздрав сообщил о двух новых случаев смерти от коронавируса.
«Я не выступаю против того, что нет посадок или не привлекается Порошенко.
А другое - воротилы с Уолл-стрит, да и наши местные оли.
Очевидно, что были какие-то нарушения в работе «Седьмой студии».
Исключение, могут составить США.
Я хочу, чтобы они все сдохли», — заявила Татьяна Кузнецова перед началом процесса.
"Курс улетел вверх, и конкурентоспособность наших услуг в сфере туризма становится более привлекательной, усиливается наше конкурентное преимущество.
Ажиотаж наблюдается в США, где китайцы начали сметать маски с полок аптек для отправки родственникам.
Опрос проводился с 20 по 23 ноября по репрезентативной выборке среди одной тысячи российских граждан в возрасте 18–65 лет в городах с населением более 100 тысяч человек.
В то же время число новых случаев заражения этой инфекцией стабилизировалось, однако, по словам экспертов, говорить о том, что эпидемия достигла своего пика, пока преждевременно.
Это не просто зверство отдельных людей, а дань определенной сверхзадаче, когда нужно выдавить из человека максимум.
Здание было отдано Горсовету, но в июне 1938 года в клубе строителей (будущий ДК имени Я. Ухсая) была организована постоянная художественная галерея, где размещались работы чувашских художников.
В котором надо делать максимум движений мышкой, чтобы поменять фит на пушках?
Этот симптом заметили у молодых людей - все они выздоровели.
Мы сохранили и повторяем масленичные заклички (стихи или песенки, обращенные к природным явлениям).
Голикова высказалась об эвакуации россиян из Китая.
Мужчины по примеру Басты могут поделиться поздравлениями своей второй половинки, сестры, мамы, бабушки или другой представительницы прекрасного пола.
Скульптуру бабра установили в 130-ом квартале в 2012 году.
Для Марины Снеговой и Виктории (Надежде К не читать!
«Осыпалась краска на двух крыльях входной группы практически по всему периметру.
До основного старта пройдут забеги на короткую дистанцию для всех желающих.
Да и спускаться к ней с холма было далеко и опасно.
На востоке страны в этот день без осадков, дневная температура воздуха 34-38 градусов выше нуля.
Петербург и Ленобласть — регионы сильно взаимосвязанные.
Здесь вообще нужно внимательно прислушиваться — персонажи в самых обычных диалогах роняют важные фразы, а голос Джуда Лоу на заднем плане рассуждает о том, что человека формируют его действия.
Был накал игры.
Полиция задержала одного из подозреваемых - 36-летнего мужчину.
Сейчас вы читаете новость «Сбил ребенка и поехал дальше: 82-летний водитель скрылся с места аварии».
В нескольких населенных пунктах местные жители остались без электричества и водоснабжения, передает телеканал "Россия 24".
Перед Жуковым стояла задача разгромить японскую армию в кратчайшие сроки.
Реагируя на обращения, работники Комитета госконтроля во время проверки выявили факты нарушения нанимателем трудового законодательства.
В тестовом режиме услуга работает для жителей севера Москвы.
Теперь это память.
Об этом директор муниципального учреждения Алексей Мойса сообщил в «Фейсбуке».
Пока ждали результаты, Александре поставили капельницу от пневмонии.
Суточный прирост в стране остается примерно на одном уровне уже третью неделю, колеблясь в диапазоне от 8,3 до 9,2 тыс. Темп прироста также остается незначительным - около 2%.
Что вполне реально: люди поняли, что это удобно, и активно пользуются таким сервисом.
С 1 января 2020 года размер МЗП составляет 375 рублей.
Если речь будет идти о сейсмоопасной ситуации, сооружение будет закрыто для посетителей.
Я зятя предупреждал, что и его посадят, но он не верил.
В нынешнем году ей исполнится 16 лет.
На Байкале в районе города Байкальск разбушевалась река Солзан.
Именно поэтому я, слава богу, получил возможность оказаться в нормальных условиях.
На сегодняшний день наборы получила 2 431 семья.
«Секретный» каньон в Сочи сняли на видеоlenta.
Нуждающимся гражданам была произведена единовременная материальная выплата.
Заседатели сочли, что следствием не собрано доказательств виновности бывшего сотрудника ФСКН, он был полностью оправдан по всем пунктам обвинения.
В нем отмечается, что ограничительные меры введены "в связи с действиями, подрывающими или угрожающими территориальной целостности, суверенитету и независимости Украины".
А отец что,совсем без головы,на такой опасный транспорт разрешил ребёнку сесть,мало бы,что хочет покататься.
Леся Никитюк решила узнать тайну Черного озера и провела вкусовой анализ воды.
В последние годы актер боролся с раком и продолжал радовать зрителей своими новыми ролями.
И чтобы мы не видели, кто бьет и кого бьют, они и закрыли.
Среди задержанных оказались журналисты Татьяна Фельгенгауэр, Александр Плющев, Сергей Смирнов, Виктория Ивлева, Илья Васюнин.
«На сегодня мы возбудили 16 дел об административном правонарушении по ст. 6.3 КоАП «Нарушение противоэпидемических мероприятий», то есть по факту нарушения условий самоизоляции.
Ранее Абдель Махди объявил в стране трехдневный траур по погибшим 3 января командирам.
Научный сотрудник музея Норильска, она не раз становилась героиней наших публикаций.
Нам нужно анализировать годы нашей независимости, чтобы планировать свое будущее и не повторять ошибок прошлого.
Похоже, погиб только один парень из машины, и он – сын городского советника.
В Полярных Зорях, на озере Пинозеро, 18 июня 2020 года состоятся соревнования по плаванию в честь 75-летней годовщины Великой Победы, а также ко дню Военно-Морского флота.
Конечно, в то время проводились и другие опросы, которые отдавали Клинтон преимущество в 2-7 процента.
Всего с момента объявления пандемии заразились COVID-19 и умерли 35 южноуральцев.
Турция служит барьером для Евросоюза, принимая беженцев у себя.
Надеюсь, что в дальнейшей работе вы сможете объединить все силы для решения задач, поставленных президентом, и решить те проблемы, которые уже есть в регионе много лет.
Из-за непогоды произошло много ДТП, технических поломок транспорта.
На нём обсудили вопросы, связанные с защитой прав граждан, чьи денежные средства привлечены к строительству домов и чьи права нарушены.
Всего коронавирус в столице преодолел 91 человек".
Не агрессивна, но может стать еще одним плацдармом для наступления РФ.
Министр здравоохранения заявлял, что в октябре начнется массовая бесплатная вакцинация россиян от COVID-19.
Можно рассуждать на тему того, почему он так зашёл русскоязычным зрителям.
В Госдуме и Совфеде РФ считают, что для безопасности как детей, так и учителей следует сократить число учеников в одном классе до 10 человек, так как нынешние меры не гарантирует отсутствие угрозы заражения.
«Теперь они сами вынуждены покупать требующиеся им аппараты искусственного дыхания у тех против кого они же ввели санкции» — написал также Мухаммад Джавад Зариф.
Стало известно о том, что «О2О Холдинг», являющийся совместным предприятием Сбербанка и Mail.ru Group, ведёт переговоры о покупке доли в сервисе аренды электросамокатов и велосипедов URent.
Цель нового образовательного проекта — совершенствование профессиональных компетенций сотрудников предприятия.
Мировой судья Таганского суда Москвы вынес решение оштрафовать компанию Google за недостаточную фильтрацию контента, который запрещен на территории России.
"За последние 24 часа было сделано 2953 тесты.
Завтрак — плов из птицы с хлебом и чай с лимоном.
Вполне вероятно, что наша находка может относиться к другим вещам.
Где-то на подкорке у меня появилась мысль переехать в Лион, но я не стал высказывать её, чтобы не будоражить Рафа, потому что это стало бы решением проблемы.
Число заемщиков с тремя кредитами увеличилось на 4,5% - до 4,6 млн. А количество людей с одним и двумя долгами осталось неизменно, следует из данных Объединенного кредитного бюро.
Посвятите время семье, хобби или просто размышлениям наедине с собой.
Меньше в этом году стали переезжать и костанайцы внутри области.
Они связаны с фармацевтическими компаниями.
По текущему году федеральный законодатель решил не принимать меры ответственности к субъектам, которые допустят превышение размера госдолга, - отмечает министр.
На КПП при въезде на территорию ДНР установили стелу "Россия"
Я была санитаркой, была простой медицинской сестрой, старшей медицинской сестрой, потом стала главной медсестрой.
Они возложили цветы к захоронениям, памятникам и мемориалам павших героев Великой Отечественной войны в муниципалитетах области.
Катание на своих лыжах будет бесплатным, для тех, у кого нет собственного снаряжения, организуют прокат.
Новыми приборами скоро начнут пользоваться в столице, сообщил замначальника ГИБДД России Александр Быков.
Как отмечается, подсудимого признали виновным в нескольких эпизодах растраты и коммерческого подкупа, его взяли под стражу в зале суда.
За тот же период средняя стоимость Urals, по данным Минфина России, составила $63,5 за баррель (разница — 21%).
Для дверей, расположенных на улице, больше подходят замки с сувальдным механизмом.
Более 135 тысяч снимков "боролись" за победу на конкурсе профессиональных фотографов.
Фото предоставлено пресс-службой канала ТНТ.
Да пока нашу мецидину не возьмут хорошенько за одно место, шевелится так и не будут.
Анализ динамики цен на земельные участки в стране показывает, что сильнее всего подешевели земли под индивидуальное жилищное строительство – на 7,7%.
"Сегодня азербайджанская армия освободила от оккупантов несколько сел Зангиланского, Джебраильского, Губадлинского районов и город Губадлы.
Кроме того, был связан с Государственным центром УНР в екзиле.
Ураган назвали сильнейшим в Центральной Америке за последние шесть лет.
Всё правильно: каждому авторитету - отдельный бункер.
В рамках Московского марафона пройдут забеги на 42,2 км и 10 км.
К этому нужно ответственно относиться.
Вместе с тем, Кулеба подтвердил право отдельных украинских компаний подавать иски к России по поводу своей собственности на полуострове.
Пожар от него развился в трех направлениях по склону горы и ушел в лес.
В СБУ подчеркнули, что собрано достаточное количество данных, которые убедительно доказывают его вину.
Скажу больше - все киберспортсмены отключат любые виды синхронизации по типу FreeSync/G-sync, поэтому всем абсолютно пофиг на эту настройку.
«Сегодняшняя акция фактически закончена, люди разъезжаются на метро к автобусам, так как немалое количество прибыло из других регионов.
У нас был чудесный аккордеонист Валерий Буль, не могли нарадоваться, но он ныне, увы, удалился от активной деятельности.
Продюсер утверждает, что они думают, как вернуть Рурка в Америку, ему нужно уехать из-за контрактов.
По указанным на сайте мэрии Нижнего Тагила номерам телефона получить комментарий не удалось.
За то время, пока петербуржец остановился в Никольском, он успел дать два интервью: питерскому телеканалу и нашему, астраханскому.
Чё-то никогда не припирали, а сейчас именно припрут.
Мы хотим, чтобы именно этих людей наказали.
С начала перемирия в результате обстрелов погибли трое украинских военных.
Домашние роды, собственная школа и экстремальные увлечения… Чем еще удивит конкуренток Оксана?
На втором месте — Санкт-Петербург с 501 заболевшим, в Московской области — 416 заболевших.
Вот почему и сам памятник вождю мирового пролетариата, и «капитальные каменные трибуны» были вынесены на улицу Карла Маркса.
Он подчеркнул, что благодаря этой работе может принести российскому обществу пользу.
А вот компании, которые не смогут перестроить свою работу, не откроют интернет-магазины, не наладят доставку и не оптимизируют работу сотрудников, рискуют покинуть рынок.
Лидер Little Big объявил о разводе с Татаркойlenta.
Popular Mechanics напоминает, что корабль, в частности, выполнял патрулирование в Ормузском проливе, обеспечивая безопасность коммерческого судоходства в регионе с целью защиты от Ирана.
Всем пациентам этих клиник и отделений услуги будут обеспечиваться в стационаре "Гайльэзерс".
Жители столицы Украины облюбовали поймы Днепра и Десны для пикников.
По словам Ковалив, любой знающий ее человек подтвердит, что на пленке «не ее голос и не ее стиль общения».
В издании также отметили, что «чёрный» и «белый» должны использоваться в качестве прилагательных, а не существительных, а «афроамериканец» остаётся «приемлемой альтернативой» для темнокожих в США.
Также здесь демонтировали садовые камни (81,8 процента) и установили новые (53,6 процента).
Но есть еще одна важная и более сложная задача - спланировать функциональную архитектуру этих процессов и соединить ее с ландшафтом IT-систем.
Эти три схемы разбирают в телеграм-канале «
Речь идет о небесном теле под обозначением 1998 OR2.
По его словам, если состояние пациента будет оцениваться как тяжелое, то его направят на лечение в Барнаул.
Казаков понял, что не контролирует внутреннюю политику.
Бывший капитан "Динамо" и экс-игрок сборной Украины, а ныне футболист "Волыни" стал одним из главных фигурантов драки во время "Новогоднего турнира" по футзалу в Луцке.
Путин не поможет!
Жатва в Курманаевском районе продолжается.
Если уровень цен взлетит, а он уже взлетает, то эта экстраординарная мера, которая нужна в режиме повышенной готовности.
Свердловские власти призвали жителей Екатеринбурга сообщать о грязных подъездах.
По его словам, версия об интоксикации фосфорорганическим соединением несостоятельна, в противном случае оппозиционер погиб бы в течение нескольких часов.
Закон об абортах в Польше является одним из самых жестких в Европе, но в конце октября Конституционный суд страны решил еще сильнее его ужесточить.
Сегодня - нет, а завтра будут заболевшие и что?
Тело принадлежит 25-летнему человеку, остатки которой нашли в 1960-х годах.
Предварительно, областные "Дажынкі" пройдут в сентябре.
США захотели помешать Ирану получить помощь в борьбе с коронавирусом: они могут заблокировать запрошенный Тегераном экстренный кредит.
Это позволит гражданам не ожидать очереди на приём к специалисту центра занятости населения.
Приходят такие работники в министерство и не знают чем заняться.
Тимур Еремеев стал новым ведущим телешоу «На самом деле»
Есть некоторые игроки, которые чувствуют себя достаточно комфортно в тренировочном процессе, но играя против соперника — совершенно некомфортно.
В 13.00 (МУК Пильнинский районный культурно-досуговый центр, ул. Тарлыкова, д. 8) пройдет заседание Ассоциации.
Из одного тёплого места перейдёт в другое, загубив все.
В конце лета он заявил, что все украинцы, которые проголосовали на выборах за Владимира Зеленского, — «безмозглые бараны».
А потом добавил: «Но это определенно реакция природы».
«Мы считаем, что Россия несет ответственность за эту деятельность», — приводятся слова министра иностранных дел Норвегии Ине Эриксен Серейде в сообщении.
И уж тем более – не навык слышать людей.
Врач и телеведущий Александр Мясников назвал список болезней, которые способны провоцировать рак.
Плюс не получается с него стрясти полной замены PPD.
И сидело в очкурах мира, ага, без возможности нормально на поверхность пускать, ведь их и так мало.
По его словам, к моменту аварии он уже выпил "около бутылки водки" и то ли до, то ли после ездил на такси за пивом.
Бизнесу хана на Дальнем Востоке.
Он отметил, что в 2019 году около 67% онкологических диагнозов было установлено на 1-й и 2-й стадии болезни.
"Я стала первым депутатом, которому после снятия депутатской неприкосновенности выразили подозрение и возбудили уголовное дело.
Как сообщается в компании, такое решение было принято с целью замедлить распространение дезинформации о пандемии коронавируса.
Не нужно судить всех по себе.
Главное условие – припомнить максимальное количество друзей и знакомых, которым не помешал бы страховой полис на авто.
В первом матче группы А4 украинцы победили во Львове Швейцарию (2:1), но спустя три дня проиграли в Испании (0:4).
Доктора (мед персонал) которым не будет предоставлен авто-транспорт будут сидеть дома?
Тем временем в Украине ввели карантин, который продлевают второй раз — уже до 11 мая.
Шалава разжигающая гражданскую войну должна сидеть в тюрьме.
Крупнейшая российская чартерная авиакомпания, осуществляющая рейсы из сорока городов России по 29 международным туристическим направлениям, является стратегическим партнером туроператора Anex Tour.
Если представить себе природу человека в виде «тортика», то девять десятых придётся на внутреннюю опасную суть человека, который тысячи лет убивал, грабил, насиловал.
Надо искать настоящую профессию.
Бывший чемпион мира по боксу среди профессионалов в супертяжелом весе Эвандер Холифилд продолжает готовиться к возвращению на ринг.
Сейчас вы читаете новость «Похитители заперли предпринимателя на 4 года».
Минувшее воскресенье, 6 сентября, может остаться самым теплым днем осени 2020 года.
В конце родительнице дали слово, и она сообщила, что видела видео, снятое дочерью во время воспитательной беседы.
В секторе исламских финансов Казахстан имеет больше всего активов - 69% от общего объема среди девяти евразийских стран и лидирует по уровню развития общей экосистемы.
«Я потерял близкого друга в автокатастрофе в колледже, — говорит он.
Напомним, что всего в регионе официально 6866 случаев заражения CoViD-19.
Также появится национальная система QR-кодов, которая будет оповещать о том, что вы находились в одном помещении с инфицированным человеком.
В общей сложности в северной Эстонии шесть активных очагов инфекции.
Отмечается, что от болезни за последние сутки не скончался ни один пациент.
Экологический след карточек банка SEB в Эстонии составляет примерно 1,7 тонны пластика в год, что в будущем планируется сократить на 80%.
И в целом истерику закатывать лучше дома перед мужем.
Ладно ещё в редмики рекламную хуйню и сомнительные сервисы встраивать, но когда у меня в телефоне за 500 баксов такое говно, то как-то не ок.
В документе содержится информация о внедрении новых технологических норм производства полупроводниковой продукции.
Внимательно за ними наблюдал и подмечал разные моменты, которые потом пригодились, — отметил Александр Бегма в разговоре с актером Кареном Варданяном.
Вернее, их не видно, если не заглянуть под капот или в багажник автомобиля.
Вы можете иметь убытки из-за непродуманных действий партнеров.
В продажу их запустил Единый оператор электронного проездного «Объединенная транспортная карта» — желающие пользоваться картами с новым дизайном могут обращаться в офисы, расположенные на ул. Фрунзе, 70 и на ул. Мориса Тореза, 67а.
Уровень безработицы среди людей в возрасте до 25 лет составил в июне 16,8% в ЕС (3 млн человек) и 17% в еврозоне (2,4 млн человек).
Напротив, в 1950-е хозяин «храброго котенка Денни» добавляет: «Пусть Бог хранит тебя, пока мы не встретимся снова».
Вот что очень ярко помнится с детства и возвращает нас туда.
При наличии денег в бюджете на следующий год проектирование будет проведено в 2021 году.
Об этом пресс-служба ГУБДД МВД Узбекистана.
И то, что Министерство экономики предлагает прописывать напрямую в трудовом договоре дистанционную работу и гибкий график для женщин, – это шаг вперед.
Путь до водопада Девичьи слезы проходит по пологому склону оврага с постоянным набором высоты.
По словам Шарухо, анализы у эвакуированных из Китая будут брать также на 10 и 12 день, после, при условии отрицательных результатов на коронавирус, пациенты смогут отправиться домой, — сообщает ТАСС.
В изоляторе их держали в унизительном положении, а на их спинах, ягодицах и ногах остались красные, черные и синие следы от избиений дубинками.
«Поступления по данной отрасли за 6 месяцев 2020 года выросли по отношению к аналогичному периоду прошлого года на 55,5% или на 680,4 млн рублей», — отметили в ведомстве.
Около 200 военнослужащих хорватской армии продолжают расчищать улицы города от завалов, еще около 300 находятся в полной готовности.
Этот гастрономический праздник был основан в 1995 году французами, которые известны как настоящие сладкоежки.
Скорее всего, такие отношения не приведут к счастью.
«Кто спас Rare?»: как изменения внутри культовой…
По данным сервиса «ЯндексПробки», движение затруднено на участке улицы Бабушкина от Столярова до Горького.
По-прежнему без контрактов остаются еще два видных российских хоккеиста.
Основным принципом работы данного вида финансовой пирамиды является привлечение участников.
А в замкнутой системе Восторга, который представляет модель капитализма, это можно было сделать только у богачей города.
Жюри при выборе победителей учитывало социальную значимость, соответствие теме, оригинальность подачи материала и практическую ценность представленных работ, сообщает пресс-служба МВД по РК.
Многие, причастные к этой теме, считают, что точными сведениями о количестве больных СМА никто не располагает.
Юристы отметили огромное количество ошибок и багов, которые присутствовали в игре, особенно на консолях предыдущего поколения.
Очевидно, что это просто еще одна статья заработка, но поклонники таких «певцов» в любом случае будут покупать билеты на выступления, чтобы увидеть кумиров вживую.
Телекомпания «Би-би-си» сняла о перемещении Такайи документальный фильм.
Для победы ему нужно будет попытаться переубедить тех, кто сейчас не склонен оказать ему поддержку», — указал руководитель исследовательской службы Университета Монмута Патрик Мюррей, комментируя итоги опроса.
Он отметил, что события, которые сейчас разворачиваются в Беларуси, касаются в том числе и нацбезопасности Украины.
Таким образом, режим временных ограничей из-за ситуации с коронавирусом сохраняется.
По поводу делает все возможное, я на своей шкуре ощущаю его все возможное, а он на своей нет.
В случае независимости Новой Каледонии Франция потеряет 1,74 млн квадратных метров эксклюзивной экономической зоны в Тихом океане.
Но поможет даже сокращение количества встреч и числа людей в любой группе.
Школу в селе Введенское (Кетовский район) не успели отремонтировать в срок, который истек 30 октября.
Исходя из этого, журналисты сделали вывод, что консоль в первую очередь появится в продаже на американском рынке — в США и Канаде.
Я люблю свой дом», — поделилась Айлиш.
Не хочу вас расстраивать, но под персонально ваши задачи не будут оптимизировать свой планировщик ни в одной из существующих операционных систем.
День России в Рязани отпразднуют в онлайн-формате.
Новые белые посылочные терминалы будут устанавливать поэтапно по всей Эстонии, при этом параллельно будут работать и нынешние синие посылочные терминалы.
Сейчас в Барселоне только 44% апартаментов заполнены, а цены на минимальном уровне.
Шуточное видео было опубликовано в «инстаграме» российского бойца смешанных единоборств.
Ягодки еще ждут нас впереди.
В них полностью поменяли инженерные коммуникации.
Грустно, что такую игру эксклюзивом сделали и приходится страдать от плохой картинки:(
Вы тоже можете воспользоваться советами, провести два часа на улице с собакой, погулять с другом, полежать в ванной.
А где будут хранится закрытые ключи?
Американский лидер обвинил оппонента в том, что тот собирается оставить 180 миллионов человек без частной страховки.
Треть отказов и задержек в доступе к неподконтрольным правительству Украины территориям зафиксировали на блокпосту у населенного пункта Верхнешироковское на юге Донецкой области.
А кто говорил,что в армии легко, а вдруг война, а он воевать не пойдет, он тяжко ранетый.
По его мнению, в России в последние годы развивается культура платы за контент — это, по его словам, видно по объёмам роста онлайн-кинотеатров.
Обвиненного в убийствах ветеранов медбрата проверили на детекторе лжиlenta.
Британский менеджер бокса Уильям Стори поделился воспоминаниями о встрече с чемпионом мира IBF/IBO в среднем весе Геннадием Головкиным на одном из публичных мероприятий в Лондоне, сообщает Sports.
Продление каникул начальных классов до 8 января не повлияет на продолжительность учебного года.
В появившихся после кончины священника воспоминаниях его знакомых также звучат слова о том, что он был… человеком диалога, придерживавшимся демократичного и открытого образа жизни, а также уважавшим других людей.
Соглашение стороны подписали в июне 2019 года, предполагалось, что сделка будет закрыта в 2020 году.
«Вопросы есть, но люди о них говорят уже в другой тональности», — сказал Михаил Ведерников, при этом не обошел и острых углов, обозначив возможный негативный сценарий развития событий.
В тот раз обрушение дорожного покрытия произошло во время гидравлической проверки теплосетей.
В stories своего Instagram она сняла себя стоящей на перроне станции Московского метрополитена и заявила, что ей кажется, будто ей «снова 18».
Врачи отказали пенсионеру из Омска в перевязке, спустя некоторое время он скончался в больнице.
Въезды со стороны Магнитогорска и Учалов отныне патрулируются полицейскими, - сообщил он на своей странице в социальной сети Facebook.
Анонс игрового трейлера впервые был представлен на The Game Awards 2018.
Из-за прохладной погоды на улице в квартирах омичей некомфортно.
Лет так 5 назад.
А ИПшники на "Доходах" так и платят 1% свыше 300 тыс?
Обладателями призовых мест второй и третьей степеней стали юные таланты из Губкинского, Нового Уренгоя, Ноябрьска, Салехарда, Лабытнанги и Надыма.
RU, поводом для визита стала информация об использовании местными властями незаконной схемы продажи земельных участков.
Американский востоковед Маршалл Ходжсон в книге «История ислама.
В новом санкционном списке Евросоюза против Белоруссии оказался глава Национальной государственной телерадиокомпании Иван Эйсмонт, а также бывший глава минского горисполкома, вице-премьер Анатолий Сивак.
Российские подводные лодки появляются все чаще и все дальше, чем за все время после окончания холодной войны.
Выступал за коренную реформу церкви, против продажи индульгенций, которыми прощались грехи.
При этом ведомство не уточняет, какой именно ролик привлек внимание правоохранителей.
Обрушившийся на Читу ливень днём 23 июня превратил в реки дороги и тротуары краевого центра, сообщил корреспондент «МК в Чите».
Ежегодно в Северную столицу съезжаются тысячи туристов и уже бывших школьников, чтобы насладиться развлекательной программой и увидеть своими глазами фейерверк и проплывающий фрегат.
Он отметил, что в первую очередь необходимо сократить сроки с 15 календарных дней до 5 рабочих.
А Путин видимо жить хочет вечно, да и править тоже.
Возможно, он так и не нашел вам замену, а ему необходима была ваша поддержка.
Поединок «Канело» — Сондерс пока не анонсирован официально, однако ожидается, что это произойдет в ближайшие сутки.
Об этом он заявил на посвященной памяти Нельсона Манделы лекции.
RU спикер думы Игорь Володин, среди депутатов, сдавших тесты 3 ноября, инфицированных не выявлено.
Она разносторонний человек, увлекающийся, деятельный.
На открытии библиотеки в Лысых Горах выступила директор по межрегиональному сотрудничеству Всероссийской государственной библиотеки иностранной литературы имени М. И. Рудомино Анастасия ДЯТЛОВСКАЯ.
Доверчивые горожане лишились в общей сумме более 1 миллиона рублей.
Использование материалов, опубликованных на сайте ugra.
У этих ребят появится возможность получать не только знания, но и необходимые навыки социального взаимодействия, которые помогут им адаптироваться в будущем.
Служба статистики в Днепропетровской области подвела итоги социально-экономического состояния за первые 5 месяцев этого года.
И вот в конце апреля Министерство развития общин и территорий опубликовало текст законопроекта о комплексной реконструкции домов в Украине.
Поэтому специалистам необходимо знать о состоянии так называемого коллективного иммунитета.
Названы последствия смены правительства для российского мегапроектаlenta.
Посмотрите лучше на свою писанину, там бревно торчит!
Экспериментируйте со схемами и выпускайте на траву новобранцев.
При этом все, кто прилетят в Украину, должны будут пойти на самоизоляцию или обсервацию на 14 дней.
Напомним, что двухэтажный жилой дом в Ленинском районе вечером 21 января.
Вчера после закрытия американского рынка сразу четыре крупнейшие американские технологические компании (Apple, Amazon, Facebook и Google) отчитались о невероятных результатах.
С прошлого года Владимир Луценко трудился заместителем главного врача по хирургии в клинической больнице № 81 им. В.В. Вересаева города Москвы.
В программе «Ранок с Україною», которая выходит по будням в 6:29 на канале «Украина», ведущие Мария Мельник и Григорий Герман рассказали, как идет подготовка и как все это будет работать в условиях адаптивного карантина.
Парламентарий предложил перенести ближайшую сессию, или провести ее дистанционно.
Кариньш признал, что этот вопрос рассматривался на заседании Кабинета министров.
Полиция не раскрывала его личности, однако известно, что вскоре после сообщения о нелегальной вечеринке был отправлен в отставку представитель венгерской партии ФИДЕС Йожеф Сайер.
На Украине 14 июля началось уголовное расследование деятельности американских биолабораторий, сообщил председатель политсовета партии «Оппозиционная платформа — За жизнь» Виктор Медведчук.
Червячок беспокойства слегка куснул его прям в такси и директор Лютика решил заехать на работу.
Также, по данным издания, рапорт об отставке подал Александр Русецкий, возглавляющий главное управление по надзору за исполнением законодательства о противодействии коррупции Генпрокуратуры РФ.
По сравнению с законом о бюджете на текущий год, расходы на эту сферу в период 2021-2023 гг. уменьшат на 12%.
Белорусское госагентство Белта передает, что митингующие в Минске бросали бутылки и камни в центральное РУВД (на Орловской улице).
Поэтому можно сказать, что местами милиция действовала неоправданно жёстко.
"Поэтому белорусский ОМОН "жестил" по-полной, а его киргизские коллеги, как только запахло жареным, предпочли в политический конфликт не вмешиваться", – пишет Агафонов в своей колонке на портале "Политнавигатор".
Для кого–то этот спектакль может стать прекрасным первым знакомством с театром, потому что через тактильные и визуальные вещи мы в позитивном ключе воздействуем на эмоции ребёнка.
Для загрузки схемы печатной платы для САПР KiCad, STL-модели для 3D-печати корпуса, спецификации используемых компонентов и код прошивки, дающие возможность любому энтузиасту устройство самостоятельно.
Но после этого начинается новый процесс.
Минздрав России не поддерживает предложения вывести аборты из системы обязательного медицинского страхования и создать специальные учреждения для проведения таких процедур вне рамок системы здравоохранения.
Стремительного распространения вируса до сих пор удается избежать, но врачи на скорое избавление от напасти не надеются.
Якобы с них возьмут расписки о нераспространении информации о том, как, где и чем их лечили.
На всяких гиковых порталах сидят более вдумчивые ребята, но основную покупку делают, как обычно, серая масса, которой носом ткнули что купить :(
По словам близких, женщина проходила лечение в провизорном центре по улице Желтоксан.
Решение о победителях в каждой номинации выносится не позднее 20 января.
Хотя карточка вполне могла быть и другого цвета.
Теме партизанской борьбы в годы Великой Отечественной войны посвятил оперу "Андрей Костеня", которая была поставлена в 1970 году.
Мы выбрали самую важную информацию, которая поможет сделать выбор.
Реакции дагестанских властей на мероприятие пока нет.
Депутаты боялись выходить из дома, а премьер несколько дней не появлялся на публике.
На ролике, снятом в среду, 17 июня, видно, как одна из собак натягивает поводок и рвется к пожарному, с которым она проработала около десяти лет.
В этом случае были бы достигнуты вторая и третья цели.
От полученного удара, травмы различной степени тяжести получил водитель «десятки», который был госпитализирован.
Тем не менее он остается действующим договором.
Ранее в так называемой прокуратуре Автономной Республики Крым, входящей в структуру Генеральной прокуратуры Украины, сообщили, что украинский суд 65 самолетов РФ, выполнявших полеты в Крым.
Не проявляйте безопасности в обращении с финансами.
Не забывайте, раздел о льготных категориях граждан – важная составляющая вашей работы.
Конечно, персональные санкции - очень неприятные, тяжелые для каждого человека.
Мы ведь отстояли парк, когда хотели там теннисный корт построить.
ETA PRIME сделал интересное видео, где показал запуск впервые подготовленного образа для РасПи4.
Рекорд до сих пор не побили.
Сегодняшний день не очень подходит для решения сложных задач, поэтому лучше запланируйте те дела, которые давно ждут вашего решения.
Я не говорю, что он не сможет победить, если выйдет сразу на третий бой с Каенло.
Снимок получен с соседней вершины, на которой установлен другой инструмент ESO — обзорный телескоп VISTA (Visible and Infrared Survey Telescope for Astronomy).
Также законопроект запрещает передачу России ракетных технологий и интеграцию американской системы ПРО с аналогичными системами КНР и РФ.
В программе «Рождественская звезда» зрители услышат рождественские колядки, песни о зиме, романсы, а также увидят выступление студии танца «Вернисаж».
Здесь я родился, вырос.
Команда Азербайджана в групповых упражнениях прошла в финал 36-го чемпионата Европы по художественной гимнастике в Киеве.
Георгий Кушиташвили — член сборной РФ по боксу, победитель национального первенства 2018 года в категории до 81 кгФОТО: Официальный аккаунт Георгия Кушиташвили в Instagram (https://www.
Головкин — главный национальный казахский герой.
Отели и рестораны закрыты с 3 ноября.
По словам полицейских, в это время он находился в состоянии наркотического опьянения.
Выплаты не должны провоцировать людей сидеть дома и не приносить пользу обществу.
Так, смотрительница часовни Валентина Новоявчева не верит, что надписи на объекте культурного наследия – дело рук местных детей или подростков.
Первый рейс — доставка дивизиона артиллерии из Владивостока на Камчатку.
Театр стоит на месте острога, где сидел писатель», — рассказал главреж.
"Я уверен, что через шесть лет с настоящего момента", - сказал Маск, отвечая на вопрос, когда люди получат возможность высадиться на Марсе.
"Рано ложиться и рано вставать - вот что делает человека здоровым, богатым и умным".
Кто на что учился, типа?
По информации издания, в Вашингтоне и Лондоне обратили внимание на «десятки зашифрованных сообщений, отправляемых из Колумбии в Россию».
В отчете Transparency International 2019 года отмечается, что сильное политическое влияние на надзорные институты, недостаточная независимость судебной системы и ограниченная свобода прессы создают чрезмерную концентрацию власти во многих странах региона.
Супруги Васильевы с нетерпением ждали появления на свет первенца.
Она появится рядом с мусоросортировочной станцией.
Подробности появились спустя два часа.
Если накачаться как он, просто не смогу нормально бросать мяч.
Для детишек, проходящих лечение в ковидных госпиталях, записаны поздравления от Деда Мороза и Снегурочки, им также будут переданы сладкие подарки.
На западе принято что если человек молчит значит он виноват.
В этом случае по всей длине ногтевых пластин формируются трещины, глубина которых практически равна толщине ногтя.
Однако ему больше всего нравятся те читатели, которые говорят, что их любимый роман «Идиот», потому что в нем есть что-то особенно важное, что он хотел сказать.
Во время переговоров стороны определились, что Москва направит в Италию бригаду медиков, средства защиты, медицинское оборудование и мобильные комплексы на базе «КамАЗа», которые будут проводить аэрозольную дезинфекцию транспорта и территории.
В Сети опять (как всегда вовремя) всплыло письмо щастья от несуществующего испанского писателя Родригеса про евреев, мусульман и умирающую Европу.
Как же они надоели со своим бредом про якобы союзничество СССР и Германии.
Рейтинг составлен на основе того, как часто пользователи Сети искали значения новых слов.
Заказы растут и скорее всего в течение несколько месяцев превысят миллион",- добавил он.
Параллельно агент игрока ищет варианты его трудоустройства в Национальной хоккейной лиге.
Меня бы уже не тянуло на улицу.
«Мы обсудили торговлю, военные вопросы, цены на нефть, а также стабильность на Ближнем Востоке!»
Защитник «Шахтера» назвал нападающего, который его больше всего провоцировал.
Всегда стараюсь достичь интересных гармоничных красочных переходов, и это во всех моих композициях присутствует.
В агентстве был только один ребенок, — младенец четы Горедема, — появившийся на свет до приезда родителей, а также в начале июня ожидается еще два ребенка, родители которых все еще не могут попасть в страну.
Мало того что белорусские компании для Латвии — самые настоящие нерезиденты, так они еще и находятся в юрисдикции СНГ, или, точнее, союзного российско–белорусского государства!
Их истории очень мотивируют.
Ты тут, брызгая слюнками, перечислил нам сколько человек в общем погибло в Чечне.
Если идея будет реализована, то это станет концом для партии, полагает аналитик.
Ранее всем, кого судили за сутенерство, тюменские суды выносили приговоры.
Хотя в официальном заявлении не приводились причины смерти, бывший коллега Трусдейла по группе Джесси Маккартни сказал, что он умер от осложнений от коронавируса, передает Variety.
В данном случае играет большую роль психологический момент, а не мастерство, — сказал Тетрадзе.
Также в РЦСМЭ зачастую непомерно затягивается передача материалов дел и «объектов исследования» экспертам, которая должна происходить в течении одного рабочего дня после их поступления.
«Вакцина „Вектор“ содержит лишь синтетические пептиды (аналогичные различным геномам нового коронавируса), то есть вакцина не содержит чужеродного белка для организма человека.
Также в суде были представлены результаты экспертизы, согласно которым в момент аварии автомобиль актера Jeep Grand Cherokee находился в исправном состоянии, а на подушке безопасности были найдены следы ДНК артиста.
«Сейчас вообще крайне важно обеспечить доступ к финансированию для стран, которые испытывают потребности в ресурсах, особенно имея ввиду страны, которые затронули эти кризисные явления и пандемия», — указал Путин.
Детей сгоняем массово каждый день в школы, чтобы они побыстрее разносили вирус - ради кучки мамаш, которые не хотят, чтобы чада дома учились.
Это дало ответ на важные вопросы: приведет ли крах ОВД к ренационализации обороны в Европе?
Расходы по закрытым статьям опустились ниже пяти процентов ВВП.
Еще задолго до того, как узнал о существовании фестиваля.
По его результатам будут разыграны гранты на общую сумму три миллиарда.
Согласно информации, предоставленной агентством Anadolu со ссылкой на министерство обороны Турции, сторонники Рабочей партии Курдистана (РПК), признанной террористической организацией в Турции организовали взрыв цистерны с горючим.
То, что было в матче с "Александрией", я могу назвать одним словом - "беспредел", -
Писатель скончался в госпитале в графстве Корнуолл в ночь на воскресенье от пневмонии, не связанной с COVID-19.
Китайской пропаганде никогда не удавалось добиться больших успехов на свободных площадках идей; более того, большинство предыдущих попыток КПК повлиять на международное общественное мнение полностью провалились.
В мерии таким образом хотят не только избежать толп во время карантина, но и сэкономить в бюджете более 600 000 гривен.
Министр здравоохранения Максим Степанов получил трех новых заступниц.
Бой завершился нокаутом в пятом раунде.
Министр одета в костюм, что является обязательным требованием эпидемиологов.
Всего в регионе зафиксировано 7472 случая коронавируса.
Канадцев гораздо больше волнует другой вопрос - кто будет платить за охрану четы, пока та живет на территории Канады.
В первом из них гродненский "Неман" уверенно переиграл на выезде аутсайдеров турнира футболистов "Смолевичей" со счетом 4:1.
Пользовательница с ником рассказала о том, как была гостьей на свадьбе своего лучшего друга.
Об этом сообщили в пресс-службе Главного управления Национальной полиции Украины в Тернопольской области.
"Перевод производства на экологичный пек - это достаточно сложный технологический процесс.
И через несколько дней таким же случайным способом вспомните о ней.
В отличие от таких проектов, как «Челюсти» и «Парк Юрского Периода», Спилберг до последнего времени сохранял за собой творческий контроль над франшизой об археологе-авантюристе.
Пирамида функционировала с начала 2019 года.
Несколько десятков детей, рожденных суррогатными матерями для иностранцев, застряли в Украине из-за закрытия границ в связи с эпидемией коронавируса.
Ну а кому повезёт, кому не повезёт- это уже судьба.
Такие правила установлены приказом Министерства культуры, который вступает в силу 7 августа.
На сайте Управления ФНС по Новгородской области появилось предупреждение о мошенничестве от имени налоговой службы.
Как решить этот вопрос?
«Сердце» смарт-колонки — процессор AMLogic A113X SoC с четырьмя вычислительными ядрами ARM Cortex-A53, функционирующими в тандеме с 512 Мбайт оперативной памяти.
Как уйти от любви?
Победив Клешнерака, вы получите доступ к алтарю бумгранат.
В то же время восстановлению численности способствует небольшая продолжительность жизни вида, которая для снетка составляет 1-2 года, а для ряпушки 4-5.
Первый из них — энергетическая ценность пищи.
В начале октября Европейский центральный банк заявил о том, что рассматривает возможность выпуска собственной криптовалюты — "цифрового евро".
Вечером того же дня по подозрению в убийстве молодого человека задержали 45-летнего неработающего хозяина квартиры.
Он отметил, что привычные комнатные температуры, например, в офисах или квартирах, существенно отличаются от этих показателей.
Как подчеркнуло издание, ожидается, что во второй половине следующей недели стороны переберутся в Брюссель, чтобы обсудить последние детали соглашения.
Ранее мы сообщали, что гонорар Усика составил 1,66 млн евро, а поверженного им британца – 4,43 млн евро.
Поэтому необходимо диетическое разнообразие.
Интересует заработная плата Леонида Ильича Брежнева и среднего служащего.
По ее словам, в черном перце содержится пиперин — вещество, которое отвечает за остроту.
Добавлен новый системный вызов faccessat2(), отличающийся от дополнительным аргументом с флагами, соответствующими рекомендациям POSIX (ранее данные флаги эмулировались в Си-библиотеке, а новый faccessat2 позволяет реализовать их в ядре).
В 2019 году объем ВРП республики составил 2 трлн 584 млрд рублей при темпе роста 101%.
«Наши гиды всегда рассказывают правильные традиции, и мы никогда в турах не вяжем никаких лент, не исполняем ритуалы по разным причинам.
Но для повышения требуется какое-то безумное количество известности!
«Работа Антипинского нефтеперерабатывающего завода осуществляется по давальческой схеме, то есть предприятие не покупает нефть и не продает нефтепродукты.
Одного человека удалось спасти.
В регионе за январь — февраль 2020 года зарегистрировали в 3,4 раза больше разводов, чем за аналогичный период 2019 года.
В тестах правильно поставить галочки -это не показатель профессионализма.
В меньшей степени это касается Бэтмена и Супермена — они выделяются характерными фразами и поведением.
Серия экспериментов с оборудованием для лазерной связи продлится до июня 2020 года.
О планах создать единую энергетическую структуру было известно с 2016 года.
В частности, в прямом эфире Маша неоднократно плакала, билась с младшей сестрой и мирилась, говорится в "
И большое падение прибыли напрямую связано с его удешевлением.
В апреле он назвал карантинные мероприятия, целью которых было обуздать распространение вируса, "фашистскими".
Состояние ребенка ухудшилось, его сразу госпитализировали.
В общей сложности в Китае сейчас выявлено 1660 ввозных случаев коронавирусной инфекции, все еще болеют 553 человека, 22 находятся в тяжелом состоянии, 1107 человек выздоровели, ни один человек, въехавший в Китай зараженным из-за границы, не умер.
С каким результатом вы бы хотели прийти к следующему юбилею?
Ранее, 8 апреля, сообщалось, что полиция задержала 65-летнего Автандила Хундиашвили, который ударил Назарова.
Вылечились 911 973 (+2 616) пациентов — 82% от заболевших.
Что можно сделать, чтобы общество начало их замечать?
Для небольшой охранной фирмы в наше кризисное время не так уж и легко найти «лишние» 500 евро в год для регистрации по-новому.
Власть на связи.
«Шесть очагов коронавируса вовремя выявили на стройках и предприятиях в Новосибирске»
Не определились с ответом 13,1% опрошенных.
В Красноярске устраивают ряд ярких мероприятий: флешмоб «Голубь мира», выступления духовых оркестров и парадных расчетов с оружием.
Со словами приветствия к участникам обратились первый заместитель главы района Игорь Баннов, председатель районного совета ветеранов Василий Грицына, Герой Российской Федерации Андрей Тимошенко.
Протокол – юридическая база для пользования владельца правами собственности на эту криптовалюту по международным стандартам по финансовой отчетности.
Но, скорее всего, как показывает общественная практика, вы сами сообщите и покажете им все необходимое.
Его среднюю стоимость оценили в 20 тысяч рублей, так как помимо базового набора вещей в него входят ноутбук и компьютерное кресло.
К 2050 году, согласно Лесной службе США, лесные пожары будут в два раза разрушительнее, чем сегодня, в некоторых местах сгоревшие территории могут вырасти в пять раз.
Решить проблему с мотивацией помогает конкретный результат, который вы можете подробно представить.
Еще 15 автобусов марки «VOLGABUS Ситиритм» прибудут до конца этого года.
Тренеры Днепра могут рассчитывать на ежемесячную финансовую помощь.
Граждан, у которых по прилету будут наблюдаться повышенная температура или иные симптомы, обследуют в аэропорту Ташкента.
Толщина смартфона составит 7,48 мм, что меньше, чем аналогичный показатель любого другого телефона, выпущенного в этом году.
Там принесли соболезновани семьям, потерявшим близких.
В связи с работами на сетях водопровода 11 марта в некоторых домах Кировского и Московского районов Казани на сутки будет прекращена подача воды, информирует пресс-служба мэрии города.
C 16 июля и до середины октября за порядком на прогулочной зоне рынка Паэ в столичном районе Ласнамяэ будет следить охранная фирма.
На второй день лечения в больнице к парню вернулся аппетит.
В селе Острица Черновецкой области мужчина убил жену во время семейной ссоры, после чего покончил с собой.
Дальше родители автоматически причисляют ребенка к одной из категорий.
При этом он подчеркнул: "Мы в целом относимся весьма и весьма негативно к санкционной политике".
Палата представителей, контролируемая демократами, проголосовала за импичмент Трампу.
Пока что обязательное оснащение автобусов такими системами пока не предусмотрено, это будет зависеть от видов перевозок, уточнили в министерстве транспорта.
•"Это не ЧП и не трагедия для области".
Сегодня днем на трассе Пермь — Березники произошла массовая авария — столкнулись три иномарки.
А причина - в работе наших "оптимизаторов".
Ведущий программы «Зірковий шлях» назвал следующий пункт, когда его спросили, что в их семье под запретом.
Десантники нам говорят: если мы к вечеру отсюда не уйдем, тут все и ляжем ночью.
Провериться на коронавирус за определенную плату и успокоить свои нервы мог бы каждый ипохондрик, услышавший о незавезенных случаях заболевания.
Ни о какой революции в календаре отечественных праздников больше речи не идет.
Только после зачисления всех денег на счет продавца ставятся финальные подписи на договоре.
У пациентов с упомянутым заболеванием наблюдается деформация конечностей и недостаточное развитие суставов и мышц.
Сказал: «Пожалуйста, ответьте на нашу просьбу, когда у нас будет придворовая территория»?
На это отреагировали симпатики Артема Стрижакова, была легкая буза, активистов заставили записать покаянное видеообращение, полиция составила админпротокол.
Правоохранители полагают, что задержанный причастен к целой серии преступлений, в том числе тяжких, совершенных на территории Витебской и Могилевской областей.
В 1928 году на предприятии были изготовлены первые электрические трамваи, которые прослужили до середины 60-х годов ХХ столетия.
В ближайшее время в территорию опережающего развития «Столица Арктики» войдет пятый резидент.
О массовом заражении врачей и пациентов екатеринбургской больницы №1 стало известно в середине апреля, после чего там ввели карантин.
Хотелось бы увидеть такого подвинутого рассудком спекулянта, который скупает впрок аппараты ИВЛ по семьсот тысяч, лишь бы больным не досталось.
Есть версия, что если бы Россия не захватила в то время Крым, то вполне возможно, она бы потеряла Крым навечно, потому что пришли бы сюда американцы.
Я видел ее в Instagram, она ответила на историю с моим торсом и после этого мы начали очень много общаться.
Пусть люди совершат основную атаку, а вы же сосредоточьтесь на зданиях.
В 1960-х - 1970-х годах - популярный эстрадный певец в СССР.
Однако потом девушка узнает правду при крайне неприятных обстоятельствах — теща Лаврова заставляет тогда еще маленькую Юлю просить «разлучницу» не отнимать у нее отца.
Поскольку был конвейер, то посадка произошла по этой линии разгона.
Инвалиды второй группы тоже высказывают просьбы хотя бы за половину стоимости организовать их доставку в медучреждения.
Сезон 2019-2020 гг. интеллектуальной игры «Я ЗНАЮ» клуба интеллектуального творчества «Понедельник» стартовал 25 октября 2019 года в стенах молодёжного пространства «Лофт», а завершился 27 мая на просторах интернета в онлайн-формате.
Возможно, я не хочу выглядеть жалкой.
Об этом агентству городских новостей «» сообщила директор Западного комплекса непрерывного образования Наталья Пометун.
Красиво: на фоне увядания природы не забываем окружить себя яркими красками (текстиль в доме, яркая одежда, посуда и т.д.), раскладываем по дому тыквы, апельсины и лимоны, печатаем фотографии из отпуска и регулярно их рассматриваем.
Они следовали стандартному протоколу, в котором указано, когда следует применять аппарат, объясняет Саммерс.
Согласно полученным данным, на период с 5 по 18 октября тремя наиболее востребованными среди пассажиров-школьников авиамаршрутов оказались Сочи (41,67 процента от всех школьников), Минеральные Воды (8,33) и Симферополь (8,33).
Но сдавал я сильно, и даже на работе два моих работодателя, крымских бандита, поинтересовались – не сильно ли я бухаю девок на выходных, так что на мне лица нет в понедельник?
Главред собрал всю информацию относительно взвешивание и теперь готов ответить на все вопросы относительно этого процесса.
Оба выпрыгнули из одного и того же окна на втором этаже.
Версия GeForce RTX 3080 Black Monster COD Edition отличается другой упаковкой, а также новым кожухом со светодиодной подсветкой и задней панелью в стиле известного шутера.
К настоящему времени наблюдается противоположная динамика.
Украина пригласит Россию для участия в переговорах по «деоккупации» Крымаlenta.
Покупка квартиры в ипотеку часто единственный способ для семьи улучшить свои жилищные условия.
Статьей 322.3 УК РФ установлена уголовная ответственность за фиктивную постановку на учет иностранного гражданина или лица без гражданства по месту пребывания в Российской Федерации.
Почти половину тестов (более 20 тыс. штук), которые купили через Prozorro, поставили 5 компаний.
Возможно, дизайнеры даже придумают универсальные «домашне-прогулочные» модели, которые гармонично смотрятся дома и уместны вне квартиры.
Об этом сообщили в Telegram-канале оперативного штаба Москвы в среду, 27 мая.
Десятка самых популярных запросов «Как?»
Например, ранее в этом году сотрудница Центра молодежных инициатив в Саратовской области РФ Лидия Бузовчук раскритиковала "скулящих рожениц" и предложила выплаты для них передавать пенсионерам.
В селе Анастасьевка в Хабаровском крае военные приступили к строительству многофункционального модульного госпиталя.
Ее особенность в полукруглой камере и внутренней отделке.
Таким образом, в 2020 году ГУП «Мосводосток» запланирован ремонт 30 водных объектов города, что более чем в 3 раза превышает количество отремонтированных объектов в 2019 году.
Несмотря на потерю главной звезды - Линуса Умарка, атака "Салавата Юлаева" на бумаге выглядит более сбалансированной.
Свободных кадров в российской медицине нет, заявил мэр Москвы в ходе координационного совета при правительстве по борьбе с распространением коронавируса.
Уже на пустом месте поиск претензий пошёл.
Здесь сообщили, что в 2020 году центральному экспонату коллекции — Каслинскому чугунному павильону, изготовленному для выставки в Париже 1900 года — исполняется 120 лет.
Также он намекнул на случай кумовства в учреждении: «Вместо уволенной Саши Толубеевой на работу принимается собственная дочь (как пишут СМИ, она заняла пост специалиста по соцсетям.
Три мальчика 2006, 2008 и 2009 года рождения и девочка 2012 года рождения скончались один за другим.
От плательщиков, применяющих упрощенную систему налогообложения, поступило 442,3 млн. руб., в том числе от организаций – 336,4 млн. руб., от индивидуальных предпринимателей – 105,9 млн. рублей.
На самом деле пока рано говорить, что достигнут какой-то гарантированный успех.
Куртки, толстовки, джинсы и шапки для детей и подростков к весне поступили в «Угловой»
Преодолели болезнь 38 856 жителей Киева, из них 839 за минувшие сутки.
Ведь энергию, как и деньги, можно тратить, а можно накапливать.
Это да, да там сюжет не закончен, меня со школы это мучает.
В гневе подозреваемый взял нож и нанес множественные удары знакомому в области тела – от полученных травм он скончался на месте.
Ранее врачи заявили, что Трамп чувствует себя "очень хорошо", но источник, знакомый с его состоянием, заявил журналистам о тревожной динамике в здоровье президента и добавил, что тот пока что не поправляется.
С 30 марта прием в клиентских службах и управлениях Пенсионного фонда ведется только по предварительной записи через специальный сервис.
Около 40% украинцев убеждены, что женщины мало представлены в политике, 30-35% - что их недостаточно в правоохранительных органах и науке, 26% - в армии, 19% - в бизнесе.
Студенты позже устроили шествие по центру Минска.
Накануне Додон анонсировал рабочий визит в РФ для обсуждения ряда актуальных вопросов молдавско-российского межгосударственного взаимодействия.
Гражданам страны запрещено выходить из дома с 22:00 до 04:00.
За национальную сборную 31-летний защитник сыграл 45 матчей.
Слушатели 42-го набора школы социальных предпринимателей закончили обучение, но не успели получить удостоверения в торжественной обстановке из-за карантина.
ПСРТ содействует развитию международной торговли в странах, в которые инвестирует ЕБРР, в том числе в Узбекистане, из этих стран и внутри них.
“Сахар, помимо того, что провоцирует диабет, блокирует образование белых кровяных телец, иммунная система страдает", - приводит издание слова диетолога.
Члена Координационного совета задержали при пересечении границы с Украиной.
Упомянутое Лисовским строительство используется в роли киллера-исполнителя.
Гелевая основа "Троксевенола" обеспечивает полную растворимость активных компонентов, их проникновение в воспаленные ткани и синовиальную жидкость.
Компания собирается разрабатывать и внедрять сверхэффективные серверы, которые смогут работать в условиях более высоких температур.
От этой сферы зависит многое – настроение, самооценка, взаимоотношения с партнером и физическое здоровье.
Старайтесь не выяснять отношения и не ссориться ни с кем – для вас это будет слишком в эмоциональном плане.
По ее словам, вся беременность протекала без осложнений.
Для этого необязательно искать в телефоне какие-либо подтверждения.
Были бы звёздочки, они бы помогли бы быстрее диагностировать проблему, мне бы не понадобилось 10 минут на то, чтобы понять, что клавитуре надо отвесить хорошую оплеуху, чтобы пароль прошёл.
Во всяком случае, у меня не было моментов, когда я не смог бы реализовать что-то при помощи блупринтов.
Протестующие несколько дней жители региона выражают активное негодование в соцсетях, так как до сих пор не смирились с отставкой Фургала.
На открытие были приглашены множество почетных гостей из республики и столицы, включая ведущих артистов, политиков, общественных деятелей, крупных предпринимателей меценатов.
Управление намерениями и поведением работников.
Ушел 31 декабря 2003 г. Мне так и не удалось отдохнуть.
Завертелось: фотовыставки и фотопрогулки, мастер-классы и верстка книг… Во всех делах верным помощником пенсионера стал компьютер.
Сегодня в Омской области действует около 20 различных мер поддержки, благотворно влияющих на демографическую ситуацию.
В нашей работе это недопустимо.
Дней двадцать назад ему дали молодого второго пилота, который успел слетать в составе экипажа всего-то два раза.
Но либерализм в условиях шариата – это как вольнодумство в армии.
У нас есть разные коммунальные жэки – кто-то работает хорошо, а кто-то не очень.
О стратегии развития экологического благополучия и рационального природопользования на период до 2024 года на совещании у врио Главы Чувашии рассказал и.о. министра природных ресурсов и экологии республики Александр Воробьев.
До этого он возглавлял ЗАО «Экос», являющееся основным перевозчиком отходов.
Окончательно территория Карелии была освобождена от оккупантов к 30 сентября 1944 года.
Внезапно, с меня и взятки гладки.
Городское методическое объединение педагогов-психологов школ города состоялось онлайн 7 апреля.
Хочется верить, что не будет хуже.
Подробное расписание можно узнать по телефону: 8 (937) 625-04-33.
Неужто сообразила, как тупо она выглядит в глазах форумчан?
Можно сравнить статистику летальных исходов: в прошлом году ежемесячно умирали на 20% больше, чем в любой весенний месяц 2020 года".
Я думаю будет два миллиарда долларов США.
У каждого есть собственное оружие и связанные с ним уникальные приёмы.
Все норм, можно дальше работать.
Специально для них на каждом участке у нас размещен плакат с исчерпывающей информацией об их правах и возможностях.
Там ведь есть владелец счета.
Один из самых старых университетов Германии.
И это только те лица, которые обратились за медицинской помощью в организации здравоохранения.
В том же августе 2019 года очистные сооружения деревни Истомино были поставлены концессионером на государственный учет в региональный государственный реестр объектов, оказывающих негативное воздействие на окружающую среду, установил суд.
Я приветствую охлаждающие каменные палочки для лица — только именно каменные, а не пластиковые.
Основанная в 1975 году предпринимателями Биллом Гейтсом и Полом Алленом Microsoft - одна из крупнейших корпораций по производству программного обеспечения для различных устройств: от персональных компьютеров до мобильных телефонов.
Вакцинацию контингентов риска планируется завершить в первой декаде ноября.
Мы едва успели снять до того, как село солнце.
В понедельник Специальная комиссия Рийгикогу по контролю государственного бюджета ознакомится с информацией об использовании средств, выделяемых в рамках пакета помощи для борьбы с кризисом.
Нужно время, чтобы вспомнить те наигрыши, которые были у команды в прошлом сезоне», — сказал Михайлис.
В Кремле расследование пока не комментировали, при этом пресс-секретарь президента временно отменил ежедневные телефонные брифинги, объяснив это, впрочем, подготовкой Путина к пресс-конференции, намеченной на четверг.
Если заботиться о них, они вырастают огромными», — сказал Коронеси.
Кто виноват в том, что страна не готова ко второй волне эпидемии COVID-19?
Она поблагодарила фанатов за поддержку и призналась, что тренировки даются ей нелегко.
Не лишним будет поставить у образа свечу.
Люди меняйте маски чаще.
Это самовоспитание даст свои плоды", – заверяет Холоденко.
Значит, и об этом атаману доложили.
Только спицы не выбивайте у этого колеса.
Это связано с тем, что вот уже 10 лет мы используем артезианские скважины.
Мердоку и Греко предъявлены обвинения в незаконном проникновении в кабину самолета.
Недочёты в основном касаются очистки урн от мусора и тротуаров от песка.
В этот день люди устилали ему дорогу пальмовыми ветвями, тем самым приветствуя Спасителя.
Официальная презентация нового лэптопа Mi Notebook 14 состоится в ближайшее время.
«Мы рассчитывали на одно количество людей, а сейчас еще больше людей будет нуждаться в государственной помощи.
Помимо создания «водородного города», речь также идет о проектах в сфере водородного транспорта и беспилотной морской навигации.
На следующий день мужчина пришел к обидчику домой — опять-таки с ножом.
Выбора нет", - заявил Нетаньяху.
Из комитета ответили, вот ведь гад вирус все планы сбил, а то бы конечно отремонтировали!
Допрашиваются руководство и сотрудники отдела.
Мой следующий бой?
Тенденцию к укреплению рубля может скорректировать Минфин РФ, который будет выдавать остатки по казначейским назначениям, продолжил Калугин.
"Ведешь команду за собой – как в "Динамо", "Капитан в команде, капитан в семье", – пишут фоловеры Сергея.
Залог 5 миллионов гривен: суд объявил пятую меру пресечения по делу "VAB Банка"
Даже с огромной практикой.
А кто-то предлагает с этого «контрагента» денег взыскать за «поставку».
Тем не менее ребята оказались очень талантливыми, не зря прошли отбор и победили в региональном конкурсе.
Вот помню, на переправе меня зацепило осколком.
Но благодаря усилиям авторов проекта DeliChef «Мясного дома Бородина» ситуация может вскоре измениться.
Если ваш питомец постоянно жует обувь, кончики домашнего текстиля, бегает по квартире, сбрасывает с поверхностей предметы, то это явный признак желания поиграть.
Сегодня соединили защитную полосу с бурятами.
Еще одно ДТП в этот же день произошло на автодороге Новый Уренгой — Ямбург.
Обычно блогерами становятся в довольно юном возрасте.
На практике это может касаться, например, детей или поездок в целях развития культурного, спортивного, внешнеполитического и других видов сотрудничества".
Алексея Навального на этой неделе вывели из медикаментозной комы.
А денежка то как делается?
Между тем молодежь в социальных сетях организовала трогательный флешмоб — ребята публикуют фотографии своих дедушек и бабушек с подписью: «Спасибо всем, кто решил проявить сознательность и остаться дома, — вы бережете жизнь моей бабушки».
"Выставка посвящена достопримечательностям больших и малых городов нашей страны.
При этом подъем заболеваемости в регионе в конце сентября 2020 года, после того как все выйдут из отпусков и вернутся в школы и университеты.
Это данные о здоровье, которые также относятся к персональным.
В Тюмени в службу скорой помощи требуется более 40 врачей и фельдшеров.
К тому же никто не отменяет погоню за лидером турнирной таблицы.
Для всей команды они стали испытанием – съемочный процесс длился 25 часов.
Если решения принимаются, значит, они обоснованы, а аргументы будет оценивать суд.
Торжественно-траурную церемонию в омском лицее посвятят 75-й годовщине со дня освобождения узников концлагеря Освенцим, где за время войны погибли 1 млн 100 тыс. евреев.
Это не значит, что необходимо достать туфли на шпильке и надеть платье с пайетками.
Идеальная возможность продемонстрировать свою утонченность приходит именно летом, потому что в жару легкое платье можно заменить практически на любой аутфит.
По словам руководителя Роспотребнадзора, в детских лагерях будет усилен контроль за состоянием здоровья отдыхающих.
Траоре навесил с правого фланга атаки на дальнюю штангу, где во вратарской Эль-Гази опередил голкипера и ударом в касание отправил мяч точно в цель.
Теперь же, согласно данному законопроекту, с 2022 года снижается порог постановки на учет с 30 тыс. МРП до 20 тыс. МРП, то есть с 83 млн тенге до 55 млн тенге.
Вам нужно будет смешать все ингредиенты и поставить их на ночь в холодильник.
Не на чем было сидеть, не было посуды, не хватало коек.
Ну т.е. он же не регенит.
Встреча состоялась на новом стадионе в Ковалевке и завершилась со счетом 1:0 в пользу "бело-синих".
И решил подать на нее в суд.
Это сильные и успешные личности, которые умеют управлять не только своими эмоциями, но и эмоциями других людей.
С 28 марта по 5 апреля приостанавливается деятельность фитнес-клубов и тренажерных залов, компьютерных клубов, саун, бассейнов, аквапарков, парикмахерских, салонов красоты, спа-центров, массажных кабинетов.
В результате полученных травм погиб пассажир легковушки, старший сержант полиции того же ОМВД.
Мэр Омска Оксана Фадина прокомментировала уход Владимира Шалака с поста руководителя депкульта.
Три новых случая заражения коронавирусом выявили в столице.
Так, специалисты провели технический осмотр необходимой спецтехники и наземного оборудования, обновили маркировку на перроне.
Партия Порошенко продолжает курс на монополизацию национал-патриотической части спектра.
Кандидат в мэры Одессы на будущих местных выборах Евгений Червоненко насмешил пользователей Сети своим предвыборным роликом.
В нескольких километрах от Александрии — указатель на деревню Межник.
Члены комитета поддержали предложенную поправку в региональный закон «О защите прав детей в Новосибирской области».
Больше стало и инспекторов ГИБДД на дорогах.
Впрочем, люди утверждают обратное.
Диагностика показала, что им заражен пациент, который 19 декабря приехал из Великобритании.
Спецоперация по разоблачению и пресечению противоправной деятельности осуществлялась под процессуальным руководством Офиса генпрокурора по оперативному сопровождению Главного оперативного управления ГБР.
Оперативники Службы безопасности Украины разоблачили директора частного предприятия и должностное лицо коммунального предприятия "Киевтеплоэнерго" на преступной деятельности.
С Александром Лукашенко российский лидер Владимир Путин последнее время встречается чаще, чем с другими иностранными коллегами.
Впрочем, руководители псковских домоуправлений, с которыми мы разговаривали, в один голос утверждают: роста цен на ТО они не планируют.
Но потом Адика начало глючить.
Армения эту информацию опровергала.
Также будет отменен карантин для прибывающих в регион.
Сейчас поиграл в HL2 и эпизоды, до сих пор прекрасная игра дарящая радость, современных аналогов просто нет.
"Больше всего мне нравится тот сравнительно недавний в геологическом отношении отрезок, на котором развились сложные формы жизни, - говорит Вебстер.
"У студентов и молодежи наших стран есть желание знакомиться с культурой Беларуси и России.
Halo: Combat Evolved стала первой игрой в серии — релиз оригинальной версии состоялся в 2001 году.
Еще одним вариантом такого же по названию способа похудеть более жесткий, но эффективный.
Однако, отметил священнослужитель, в случае с супругами Ковалевыми такое напутствие излишне.
Верховный представитель Евросоюза по иностранным делам Жозеп Боррель объявил о созыве на следующей неделе чрезвычайного заседания министров иностранных дел стран ЕС в связи с последними событиями в сирийском Идлибе.
И, согласно опросам, две трети украинцев не хотят ужесточения карантина.
Губернатор: «Нам удается удерживать ситуацию под контролем»
Кадрами поделились в Instagram агентства.
«Вживую звучит очень неприятно… Мурашки и страх», — прокомментировала девушка.
Только на этом мы не досчитаемся примерно 200 тысяч рублей», — рассказал владелец ресторана из Нижневартовска.
Стремление разработчиков усиливать погружение пользователей привело к тому, что в играх стало появляться всё больше элементов диегетического интерфейса.
Уточняется, что разговор был конструктивным и содержательным.
В подростка попал разряд - он погиб на месте.
Так, врач из Челябинска открыл «Школу отцовства», где молодых пап учат обращаться с новорождённым ребенком.
Болтенков напомнил, что после распада СССР соответствующая инфраструктура в Арктике была утрачена.
«Арсенал» не проигрывает в чемпионате Англии уже шесть матчей.
Именно поэтому врачи говорят: не подносите руки к лицу, протирайте и дезинфицируйте телефоны и прочие гаджеты, мойте руки как можно чаще и обязательно после того, как возвращаетесь с улицы.
Об этом Решетников заявил, выступая на «правчасе» в Госдуме, передает корреспондент «Росбалта».
По остальным кандидатурам уже сегодня идут консультации.
Инцидент произошел 4 июля в квартире жилого дома в Москве, сообщила старший помощник руководителя Главного следственного управления СК РФ по столице Юлия Иванова.
Например, она отметила, что у нее имеется одноразовая маска, и спросила: «Сколько раз ей можно пользоваться?
Пусть поучатся в торговых сетях народ скидками дурить).
Жом брикетируется в тюки, один тюк весит 800 кг и может храниться 12 месяцев.
Тут раз — и двоюродные сестры пришли в гости из соседней деревни, да в пропавших куртках!
Только делает она все пока что — молча.
"На сегодня 80 коп. с гривны предоставленных кредитов предоставляется по программе "5-7-9".
По словам москвича, они с матерью вышли в ближайший магазин за продуктами.
Через несколько часов после ливня "искусственные озера" сошли, а сами улицы коммунальщики быстро убрали.
Почему никто не разъясняет?
В ходе учений на разных по навигационной и географической особенностям участках отработаны основные виды построения и маневрирование в них.
Легкие большие, явно увеличенные в размерах, темно-красного цвета.
Среди них будет борьба с клеветой и дезинформационной кампанией, которые во многом напоминают то, что происходило в 2016 году.
К ним относится, например, повышение ожидаемой продолжительности жизни до 78 лет.
Одним из важнейших моментов для Украины стала победа минисериала "Чернобыль" (HBO и Sky news) в номинации "Лучший минисериал".
«Эти деньги пойдут на майские выплаты медицинским работникам, оказывающим помощь гражданам, у которых выявлена коронавирусная инфекция.
Также благоприятны все уходовые процедуры.
Если там и есть российские граждане, они не представляют интересы российского государства и денег от российского государства не получают.
На улице Баумана произошла массовая драка.
Девушки могли сыграть лучше, в принципе, время еще есть.
Как говорится в пояснительной записке к документу, необходимо дать отдельные определения понятиям "удаленная работа" и "надомная работа", что позволит использовать более востребованную форму труда.
Это Гонджа ещё пиндосок не видела.
В ближайшей перспективе будет завершено строительство многоэтажного дома № 9А по улице Фридриха Энгельса в Сызрани.
Есть люди, которые действительно много заработали за границей и смогли приобрести недвижимость в Украине.
Из-за этого принято решение убрать перегородку из оргстекла, которая должна была отделять оппонентов.
"Циркулируют разные идеи, есть предприниматели, которые думают, что по-прежнему политикам достаточно поклониться и поцеловаться – и бизнес пойдет, но эти люди застряли в начале девяностых", - считает глава МИД Латвии.
Это может продлиться до конца сезона.
Между тем, по словам психологов, только три-пять процентов всех учащихся, особенно это касается начальной школы, в состоянии изучить школьную программу успешно на удаленке.
Плоды у последних почти черные.
"Хотя с того момента, с которого полицейских находился дома, прошло больше времени, чем 14-дневный инкубационный период вируса, мы выясним, с кем из коллег заболевший полицейский мог контактировать.
Однако длина и качество «скамейки» (как и «основы») у борисовчан – изначально, несомненно, выше.
В частности, источники издания уверяют, что этой позиции придерживается менеджер и стратег кампании Файз Шакир.
На восстановление футболисту понадобится до шести месяцев.
Были 3 лаборатории, сейчас - 86. И мы не останавливаемся.
Ранее мы писали, что футболисту и его маленьким детям угрожают смертью после того, как он нанес травму Неймару.
В России исследование вакцины проводит компания «Петровакс».
Установлено, что мужчина ударил кирпичом по голове своего напарника, забрал у него ключи от машины, которая стояла на обслуживании, и уехал на ней с территории автомойки.
Сотрудничать в сферах науки, климата, борьбы с терроризмом и внешней политики, в частности, санкций против России.
А вот в качестве постановки, в качестве проработки и полировки они могут действительно дать фору многим крупным студиям.
Таковы результаты исследования интернет-ресурса HeadHunter.
Никакого заграждения площадки для выпаса не было.
Просто британцы ревнуют, потому что у них больше нет военно-морского Флота».
И если она разрушена, то сама рибонуклеиновая кислота, которая несет генетическую информацию, не может попасть в организм», — отмечает Алла Мироненко.
Но в америце круче будет.
По состоянию на 17:59 мск стоимость ноябрьских фьючерсов на нефть Brent на лондонской бирже ICE Futures составляет $41,65 за баррель, что на $1,12 (2,76%) выше цены на закрытие предыдущей сессии.
Но что такое в мире будет, предположить не могли.
В одну часть насыпать сахар, соль.
Можно ли им доверять – большой вопрос.
Ну и, естественно, хочется, чтобы все пациенты пошли на поправку", - добавляет Ольга Махина.
Состояние пациента оценивается как стабильное, он помещен в карантин.
А я попросил себе пижамные штаны, чтобы ходить дома красивым, и портативные наушники, чтобы было удобно на пробежках", – рассказывает Александр Педан.
Луцк и Тернополь, которые в течение недели были в "красной" зоне, оказались в "оранжевой" и "желтой" зоне соответственно.
Этим летом Дженнифер Лопес и звезда бейсбола Алекс Родригес должны были сыграть пышную свадьбу в Италии, однако торжество пришлось отложить на неопределенное время из-за пандемии коронавируса.
Зеннт ночевал в бункере, на втором подземном этаже.
Певица опубликовала видео, как Нина Митрофановна купалась с море с ее старшим сыном Эмиром.
А если оно постоянно то будет - то будут принимать как само собой разумеющееся.
Налицо полный обсер Запада с очередной цветной революцией.
Примерно на 100 островах живут люди, остальные необитаемы.
Руководство УПЛ прекрасно знает, сколько работы было выполнили «Карпаты» для того, чтобы получить разрешение на организацию воскресного матча.
«И именно за это мы благодарим вас сегодня.
Зарка старалась оправиться после нападения, но никак не могла прийти в себя, а изуродованное лицо приводило ее в отчаяние.
Представители КФХ неоднократно пытались дозвониться до него, но он не выходил на связь.
Тюменская новостройка «Олимпия» вошла в тройку лучших ЖК.
Белый дом утверждает, что перевод денег другими способами обременит новый вид вооруженных сил США ненужной административной работой.
Специалисты компании Crossject из города Арк-ле-Гре на востоке Франции разработали устройство, которое делает инъекции прямо через одежду.
Актер Дмитрий Марьянов скончался в октябре 2017 года по дороге в больницу из частной клиники «Феникс» от разрыва подвздошной вены.
Это примерно столько же, сколько от изменений климата.
Он – пример для всех.
На Свитч бы выпустили - было бы во что перед сном погонять (Ы!).
Коллеги звезды присоединились к поздравлениям Ким и не могли не отметить артистические таланты юного дарования.
Зритель поймет, что не все так просто", - подчеркнул он.
А вот больные сахарным диабетом ощутят на себе весь вред.
Есть конкретные люди.
Утром 9 ноября историка вытащили из реки Мойки, где он пытался утопить останки убитой.
Я пока не согласовывал с Ефремовым возможную подачу жалобы в Европейский суд по правам человека после рассмотрения дела российскими судами", - сообщил защитник.
Оплатить это время ставкой соцработника.
На дворе осень и, как предсказывали пессимисты (а это, как известно, хорошо информированные оптимисты), российскую столицу накрыла вторая волна коронавируса.
Представители Google отказались прокомментировать ситуацию.
Айтакова рассказала агентству, что не направляют наблюдателей на избирательные участки.
Сумма ущерба, причиненного пенсионерам, составила 33 тысячи рублей.
В конкурсе участвуют фотоработы, сделанные в 2020-м году, подтверждающие факт встречи с редким животным или растением, занесенным в Красную книгу Самарской области, на территории Самарской области, информирует официальна группа Самарского зоопарка.
С 2014 по 2020 год - аким Караганды.
Они проявляются в цветах материалов, мотивах.
Это делает готовые куличи пышными, воздушными и по-домашнему вкусными.
В Чернигове правоохранители разыскивают подростков, которые убили собаку, сбросив ее на лед с моста.
На официальной странице в социальной сети появились кадры, как панда в Москве скучает без посетителей.
Митрополит Викентий, который рукоположил скандального отца Сергия, признал, что сделал это незаконно.
Заморозка подходит не для всех плодов, некоторые из них почти не утрачивают после разморозки вкусовых качеств, другие – теряют как вкус, так и внешний вид.
А на закате устройте посиделки на крыше, с бокалом белого полусухого и видом на Литейный мост… Что может быть романтичнее?
Наверно дело просто в моих ожиданиях было, я думал, что это будет, скажем так, европейская игра, поэтому все так не сложилось.
Ах да, самый рофл, что игра - ФРИТУПЛЕЙ.
Одно из крупнейших сёл России.
Заместитель Премьер-министра Республики Беларусь.
«Готовиться конкретно нам предстоит так, как советует апостол.
По мнению Новака, перспективы по наращиванию добычи зависят от нынешнего уровня поддержки нефтесервисных компаний.
«На данный момент известно о 15 заражённых медработниках и очевидна передача вируса от человека к человеку», — говорится в сообщении Роспотребнадзора по РТ.
"Мы выходим на войну.
В выходные хорошо бы отправиться в романтическое путешествие, которое вам подарит незабываемые впечатления.
Целый «огненный букет» конфликтов вокруг нашей страны заставляет задуматься: а не полыхнет ли где-нибудь еще?
Чувствительная кожа нуждается в постоянном питании, увлажнении и защите.
Ru» поговорила с некоторыми из них и выяснила, почему они это делают, невзирая на все трудности и опасности.
Будьте внимательны к детям, будьте к ним добры и обращайте внимание на изменения в их поведении — ведь причиной этого может быть буллинг, способный разрушить жизнь любого.
Если эти средства доходили до адресатов.
С наступающим и до встречи в новом году!
Всего в течение десяти дней было получено 2657 сообщений, в том числе 2556 - через пункты приема и 101 - по электронным каналам связи.
Да, вплоть до программы государственного финансирования протокола.
Основанием для принудительной (упрощенной) ликвидации юрлиц и ИП теперь является неосуществление предпринимательской деятельности в течение 24, а не 12 месяцев подряд.
По словам завлабораторией механизмов популяционной изменчивости патогенных микроорганизмов в подразделении НИЦ им. Н.Ф. Гамалеи Владимира Гущина, 2019-nCoV новый вирус, и иммунитета у россиян быть не может.
Каждый может пообщаться с пенсионером, оказавшимся в изоляции, по видеосвязи, курировать дома престарелых дистанционно по скайпу.
Внедренная практика соответствует той, которую предложил 15 апреля губернатор ЯНАО Дмитрий Артюхов.
Вкладчиков заинтересовали бы акции «банковских учреждений с госучастием», например Сбербанка или ВТБ; «предприятий сырьевого комплекса», таких как «Газпром» или НК «Роснефть»; госкорпораций: Ростеха или Росатома, отмечалось в обращении.
По словам председателя организации, выпускники детских домов зачастую боятся обращаться в государственные органы или не знают, где им могут помочь решить ту или иную проблему.
Мы спели вместе спустя 20 лет.
Это моя жена, а это — сестра.
Чем оно лучше vim?
Эксперты по дезинформации тоже выражают серьезные сомнения по поводу этих утечек.
С этого момента супермаркет начинает за ним следить.
Лидирует "Боруссия" (5 баллов), "Интер" (2) идет последним.
Тащемта в оригинале были и лесбы, и чёрные.
На нем правоохранители избивают демонстрантов, заставляют их облизывать дубинки и угрожают расправой.
За короткое время книга успела стать бестселлером, а западные СМИ продолжают постоянно ее цитировать и открывать новые факты из жизни королевской семьи.
Кроме того, 28 марта из аэропорта Барселоны в Минск и далее в Нур-Султан и Алматы рейсом авиакомпании Belavia вылетели 44 гражданина Казахстана.
Мои пацаны сказали, что тебя там не было".
Впоследствии глава МИД Чехии Петржичек подтвердил приезд дипломата, однако от комментариев относительно того, был ли обнаружен у него яд, отказался, напоминает информагентство "Интерфакс".
На 1 января в регионе было зарегистрировано 358,2 тыс. детей.
Это будет последнее, что мы сделаем, прежде чем поставим крест на нашей многонациональной стране", - подчеркнул белорусский лидер.
В Минске примерно в 22.00 по ул.Притыцкого около 400 человек вышли на проезжую часть, заблокировав движение транспорта.
В продажу она может быть запущена через год.
Ямал после эпидемии коронавируса возвращается к привычной жизни: возрождается экономика и возобновляется политическая борьба.
На данный момент курортный сбор платят отдыхающие в 11 городах Кубани, в частности в Сочи, Геленджике и Анапе.
Проект документа обсуждался на портале проектов нормативно-правовых актов Республики Узбекистан и доработан на основе предложений и замечаний.
А гражданам старше 65 лет или имеющим хронические заболевания рекомендовано не покидать место проживания, передает «».
В 8:50 в Днепр эвакуирован раненый защитник, в сознании, но ранение тяжелое, нейрохирурги Мечникова забрали в операционную, вовлечен и специалист из областной офтальмологической больницы.
С ней у нас пять точек соединения, но соглашение об интерконнекторах подписано лишь по одной.
Совет Министров согласовал Министерству транспорта и коммуникаций "Государственная администрация водного транспорта".
Гидрокостюм Егора Крида он хочет поместить в рамочку и попросить артиста оставить на вещи свой автограф.
Мама научила быть тонким, чувствующим и не стесняться этого.
Никто не знает"
Но не все они будут голосовать за него, об этом свидетельствуют результаты опроса, проведенного YouGov для CBS News.
Олег Гросс инвестировал порядка 10 миллионов евро в логистический центр OG Elektra Lepna.
Следующая претендентка на сердце Саши, Галина, поначалу понравилась Нине Харитоновне.
Интерактивный павильон «Макет Москвы» на ВДНХ начал принимать посетителей с 16 июня.
Это первое, что я вижу.
Все желающие могут на основании предварительной регистрации пройти тестирование в экспресс-клиниках Confido в Таллинне в центре Nautica или в Lasnamäe Centrum.
На официальном сайте Госархива опубликованы редкие материалы об ученых, писателях, художниках и архитекторах.
Накануне тысячи жителей Бейрута вышли на антиправительственный митинг.
Я уверена, что ваша победа, достижение и цели всегда находятся рядом с вами, в шаге от того, как вам захочется опустить руки.
Они уже давно провели слияние двух сетей в один.
Фаворов неплохо подал в штрафную на Фаворова, который выскочил из-за спин защитников.
Егора Храменю задержали на площади Ленина 10 августа во время очередной послевыборной облавы на мирных граждан.
Это лоскутное одеяло, по каждая заплатка которого буквально вопит о том, что у Москвы на Дальнем Востоке есть и деньги, и ресурсы, и много красивых слов, но совершенно нет никакой стратегии, которая была бы ориентирована на людей.
Программа «Мультибонус» – одна из самых успешных на рынке, и идея объединить ее возможности и сервисы для клиентов Почта Банка и ВТБ, на мой взгляд, удачная и перспективна.
Мы чувствуем себя особенными из-за того, что она поселилась именно в нашем саду», — призналась она.
Игроки: всё ок, ничего не надо было.
Взрыв в порту произошел во время сварки в ангаре, где с 2014 года сохраняли конфискованный нитрат амония, как указало оборонное ведомство страны.
На подстанции установлено новейшее оборудование с рабочими станциями ЕМИАС, противопожарная сигнализация и кнопка экстренного вызова наряда вневедомственной охраны, наружные системы видеонаблюдения.
Каким образом, если такой ученик на домашнем обучении?
Наша рабочая группа выработала предложения для профильных ведомств, которые, я уверен, будут способствовать достижению этой цели», - цитирует Ревенко пресс-служба партии.
Я и мои кореша стали инвалидами умственного труда и не можем как раньше грабить старушек и обворовывать нищих горожанов г. Читы.
Он сделал из Томской области «ядерную помойку» и показал наплевательское отношение к жителям региона.
В то же время «Радио Свобода» пишет, что снимок неактуален: в городе долгое время идет дождь, но и перед тем, как он начался, протестующие и журналисты не видели на территории дворца человека в такой одежде.
Отметим, что в 2016 году Казахстан ратифицировал Парижское соглашение по изменению климата и обязался сократить выбросы парниковых газов на 15% к 2030 году путем мобилизации инновационных решений с участием частного сектора.
Творцы из-за тебя стродают, что южный парк не смотрел?
Думаю, мы на пути согласования всех деталей контракта.
" - нет, я, конечно, одобряю деятельность этих людей по разрушению США(что благое дело).
На этой неделе Конституционный суд принял к рассмотрению по существу иск по поводу зарплат медиков.
Все уже 10 больных находятся на самоизоляции под наблюдением семейных врачей.
По объему ресурсов она может превзойти такие нефтегазоносные регионы как Мексиканский залив, бразильский шельф, арктический шельф Аляски.
Примечательно, что в «Астану» футболист сборной Беларуси попал транзитом через «Актобе», когда 15-го января 2014 года был подписан двухлетний контракт, а седьмого февраля договор был расторгнут по обоюдному согласию.
Имхо, надо в играх сделать какую-то явную пометку игрока который сидит в системном муте.
Ребята проходят собеседование, по результатам которого и, конечно, с учетом оценок по профильным предметам зачисляются в «Роснефть-класс».
Титецу Ватанабэ, житель префектуры Ниигата в Японии, умер за 11 дней до своего 113-го дня рождения в 23:10 по местному времени в воскресенье", - говорится в сообщении.
В Москве до 31 мая будут закрыты все развлекательные заведения, салоны красоты, фитнес-центры, кафе и рестораны.
Американский президент обсудил свое предложение с российским коллегой, но не проконсультировался с союзниками.
Витамин В, в большом количестве содержащийся в халве, поднимает настроение и помогает избавиться от стресса и бессонницы.
В новом театральном сезоне партнером Юлии Высоцкой станет символ лихих 1990-х — Гоша Куценко.
Любимым предметом у олимпийской чемпионки была математика, а вот с биологией, по ее признанию, отношения складывались трудно.
Однако зимой Макаров, имевший предложения от ЦСКА, «Динамо» и «Локомотива», перебрался в столицу Татарстана к Леониду Слуцкому.
Это позволит улучшить качество питьевой воды в поседениях Марушкинском, Кокошкинском, Воскресенском, Рязановском, Десеновском, Сосенском и Краснопахорском.
По итогам матча «Спартак», набравший 25 очков, находится на девятом месте в турнирной таблице РПЛ.
По словам врача, когда он заболел COVID-19, то был не против, чтобы его дети также переболели легко.
Не буду гарантировать победы с «Краснодаром», но им с нами легко не будет, — сказал Ростислав Мурзагулов.
Осипов пусть катится в свою Москву со своей религией!
Напомним, законопроект был внесен 19 ноября в Госдуму группой депутатов и одним сенатором.
Ее муж сам себя наказал.
Они считали, что журнал поднимал национальное сознание украинцев и мог побудить их к восстанию против власти.
По словам Айвиса Бродиньша, промышленные предприятия чаще всего предлагают физическую работу, которая связана либо с обработкой, либо с погрузкой продукции.
Чтобы справиться с болью, нужно… ударить по ней другой болью.
После ноябрьского матча сборной Грузии я не вернулся в «Кайсар», потому что у меня закончился контракт, и не было визы.
Впрочем, вы особо и не старались.
Сейчас Максим постепенно возобновляет прием пищи".
На нем "председатель исполнительного комитета" предлагает переоборудовать под школу заброшенное здание бывшей столовой.
"Полицейскую уже отстранили от исполнения служебных обязанностей.
Я надеюсь, это будет хороший бой.
Бывает, что некоторые девочки специально провоцируют меня на конфликт.
Заявления Степанова и ожидания результатов выборов в США.
Резинка может быть различных цветов — белого, серого, черного.
Вот итог 30 лет и отъема всех сбережений у 148 миллионов граждан.
Вскоре Тарзан официально признался, что изменил Наташе Королевой.
Как отметил Кедми, операция была остановлена в последний момент, потому что выяснилось, что расположение охраны Фахризаде было изменено.
Посольство России в 2020 году получило права на могилу захороненного в Японии легендарного советского разведчика Рихарда Зорге, сообщил в четверг военный атташе РФ в Токио Сергей Шашков.
Остальные – школьники, до 17 лет.
На ухудшение прогноза повлиял рост потерь из-за режима самоизоляции — последствия проявились в первом и продолжились во втором кварталах 2020 года.
Беня Духless, какой-то ты неадекватный - в России пандемия пошла на спад.
Тогда руководству магазина пришлось изменить политику возврата и обмена товаров, чтобы ограничить необузданный консьюмеризм и стимулировать покупателей брать только то, что нужно.
Вместо двух бензиновых двигателей на крыло равномерно подвешены 12 гондол с электрическими двигателями и два двигателя с большими 1,5-метровыми пропеллерами на концевых закрылках крыла.
МВД, организатор преступных схем актер — Владимир Сынгаевский.
Принятые своевременно меры по улучшению инвестиционного климата в стране дали свой результат.
Этот полет на МКС кораблем Crew Dragon будет вторым.
Благоприятны покупки мебели.
Справедливоросс Владимир Панченко высказался, что, по его мнению, перекладывать ответственность на бизнес некорректно.
А уже они, в свою очередь, оказывают влияние и на глобальный климат, замыкая этот турбулентный цикл.
В настоящее время учебные здания факультета расположены неподалеку от Кипсалы, на улицах Сетас и Даугавгривас, но впервые в истории факультета для него строится новое, особо подходящее для нужд студентов здание.
Ситуация в парке спокойная, все стараются придерживаться карантинных требований.
Остановимся подробнее, когда и как можно использовать полученные отчисления.
Был в составе распавшейся весной 2020 года группы MBand.
Но наверно его поведение заставляет людей волноваться, вот они и хотят его снять», — сказал Сергей Платоненко.
По ходу прохождения мне снизу экрана сыпалась просто уйма всяких ачивок за каждый чих.
Украинская команда не смутилась, могла сравнять счет.
О первом случае заражения в Мексике официально стало известно 28 февраля.
Нововведение этого года – электронные чипы, которые позволяют с максимальной точностью зафиксировать время на финише и ускорить подсчет результатов.
В Казахстане 505 человек выздоровели от коронавирусной инфекции.
Было видно, что эти два человека испытывают трудности со своей жизнью и своей ролью.
Нормальных стран не существует, есть более сильно подавляющие и чуть менее сильно, вот и вся разница.
«Ливерпуль» одержал 18-ю победу подряд в АПЛ, набрал 79 очков и продолжает уверенно лидировать в чемпионате.
Кадастровая палата назвала три причины, по которым стоит установить границы земельного участка.
Гран-при должен пройти без проблем, как и предусмотрено нынешним контрактом.
По мнению эксперта, если раньше Зеленский пользовался славой «неопытного, но хорошего человека», то теперь он будет терять поддержку избирателей.
Разница между двумя кандидатами составляет более 11 тыс. голосов.
Поэтому мыло так же, как в случае с каплей масла, разрывает оболочку вируса и убивает его.
Бывший футболист английского «Ноттингем Форест» Деррик Отим погиб в США.
На курортах Кубани появится новое обслуживание из-за коронавирусаlenta.
Сондерс пытается украсть трилогию Головкина с «Канело»
В таком случае ни компенсации, ни денег, потраченных на оплату юридических услуг, вам никто не вернёт», — цитирует агентство Шумакову.
А еще лучше — видеть события своими глазами.
Сейчас сразу и на многое, и на всех 3 детей.
Разве они главные люди в стране.
Россия наблюдает за ходом судебного процесса в окружном суде Гааги по делу сбитого летом 2014 года в Донбассе MH17 и считает его предвзятым.
По словам Лаврова, журналистами в качестве "случайности" подается безупречное поведение пилота и врачей скорой помощи.
Житель города Березовского (Свердловская область) Михаил с подтвержденным диагнозом коронавирус 20 часов после вызова ждал, когда за ним приедет скорая помощь.
По информации СМИ, чиновник был задержан в администрации.
В пяти игр казахстанский футболист забил один мяч.
Ну там курс очень вкусный был.
Напоминаем о соблюдении мер предосторожности при усилении ветра.
Там Зеленский встретился с министром иностранных дел Омана Юсуфом бин Аляви бин Абдаллой.
Главный тренер «Динамо – Ак Барса» Ришат Гилязутдинов в стартовом составе отправил на площадку 16-летнюю Арину Федоровцеву, 17-летнюю Татьяну Кадочкину и 18-летнюю Елизавету Попову.
А вот в Москве хорошо!
Вот они точно самые завистливые, поскольку хотят лишить человека последней радости в жизни.
Расширенный анализ проб воды в Москве будет завершен к 8 октября.
В окружении Антипова подтверждают лишь, что стороны договорились о разделе совместного имущества.
Он стал проявляться у детей на фоне пандемии коронавирусной инфекции.
Обычной ствольной или реактивной артиллерии для выполнения аналогичной задачи потребуется гораздо больше времени и боеприпасов.
Сегодня, 25 декабря, отмечается Рождество Христово по григорианскому календарю.
До 31 градуса жары ожидается в Беларуси 8 августа, объявлен оранжевый уровень опасности на большей части территории Брестской, Гомельской и Гродненской областей.
Первый был красивым, приятным, но слишком поверхностным.
Во всяком случае, так должно быть.
В Одессе завершилась неудачей очередная попытка поднять аварийный танкер «Делфи», потерпевший крушение осенью 2019 года.
RU, побывавшим на месте происшествия, возле автомобиля перед возгоранием был замечен посторонний человек.
Пандемия вызвала серьезный кризис в сельскохозяйственном секторе, поскольку закрытие границ между странами лишило нас иностранных работников.
Всё равно не дозвониться.
Кому-то показалось, что я строгий, а кто-то решил, что я – десятиклассник, который пришёл вести урок.
Не исключено, что делом займется полиция.
До 20 американских ядерных боеголовок, по неподтвержденным данным, находятся на авиабазе близ населенного пункта Бюхель (федеральная земля Рейнланд- Пфальц).
В этом году в рамках программы планируют построить 110 домов и 524 объекта благоустройства.
Для нас здоровье наших сотрудников и наших футболистов дороже турнирных очков.
Мы вынуждены искать дополнительные источники финансирования, в частности рассматривать вариант привлечения частных капиталов.
Сегодня уже был такой звонок: почему пакетом предложили?
Китайские предприниматели считают, что в России необходимы обязательные меры по использованию защитных масок в общественных местах, особенно в городском транспорте и на работе.
Память экс-мэра Москвы Юрия Лужкова хотят увековечить в столице.
В Китае в настоящее время подтверждено 44 200 случаев заражения коронавирусом, а число умерших от инфекции перевалило за тысячу.
В центрах занятости по всей России зарегистрировано 3 млн человек.
В "Право на владу" Наталья Мосейчук рассказала о 13-летнем мальчике, который находился на аппарате ИВЛ.
Сейчас вы читаете новость «В Херсоне обстреляли рейсовый автобус: Что известно».
В рамках семинара руководители творческих школ провели презентацию о деятельности, недостатках и проблемах в учебных заведениях, которые они возглавляют.
В октябре 2018 года жертвами крушения Boeing 737 Max индонезийской компании Lion Air стали 189 человек.
UCLA и Under Armour заключили сделку в мае 2016 года, она вступила в силу с июля 2017-го.
Умные люди с весны ещё поняли, что все это дичь.
Базовая версия новинки будет нести на борту 8 Гбайт оперативной памяти LPDDR5 и быстрый флеш-накопитель UFS 3.1 вместимостью 128 Гбайт.
Нельзя отвергать просьбы о подаянии: если кто-то просит у вас милостыню – обязательно помогите просящему.
А Opel, который обошел Porsche - как вам такое?
Вопрос перерегистрации возник, когда стали изучать проблему жилья для переселенцев.
«Мы хотим, мы взяли билеты, мы все равно поедем.
Однажды она выпустила книгу и теперь готовится издать еще одну – «Создай свой личный бренд» – в марте 2020 года.
Участники международного форума «Люди мира» просят Президента Украины Владимира Зеленского обратиться к лидерам Нормандской переговорной группы сделать все возможное для установления мира на Востоке Украины.
У агентств накопилась экспертиза в понимании потребностей бизнеса.
От Суда Божия спасают только качества, приобретённые от Духа Свята.
После тушения огня на месте обнаружили тела двух человек: 68-летней хозяйки дома и ее 44-летнего сына.
Напомню, что цена одного места в «Союзе» поднялась с 20 миллионов долларов в 2001 году до 91 миллиона в 2019-м.
Разъясняет, что штраф за такое - 800 рублей, но в течение 20 дней можно оплатить 400. Либо на месте, в Сбербанке, либо если с помощью смартфона сканировать указанный на репликанте штрих-код.
Число скончавшихся пациентов с коронавирусом составляет 16 человек.
К примеру, в одной из компаний еду стали привозить в контейнере из PLA-пластика — но его можно компостировать только в промышленных условиях.
Первыми удачными цифровыми камерами стали модели Nikon и Canon с цифровой приставкой фирмы Kodak.
Отчасти из-за системы, когда экзаменатор считал количество ошибок и неважно, насколько они были значимыми, если человек набирал их больше определённого количества, экзамен он не сдавал.
Сейчас вы читаете новость «Армии передали серию модернизированной техники».
«Адвокат Ефремова решил построить защиту на том, что ни на одной камере наблюдения нет Ефремова за рулем в момент аварии», — написала Собчак в своем Telegram-канале «Кровавая барыня».
"худшим региональным министерством по ОСВОЕНИЮ средств"!
Вместе с этим метеорологи прогнозируют высокую вероятность теплого бабьего лета.
Все спектакли и концерты будут выходить по субботам в дневном эфире "Беларусь 3".
Продукция экспортируется в Кыргызстан, Таджикистан, Туркменистан, Монголию и Россию.
Вот и сейчас раздают тем, кто по этим критериям подошёл ещё в тот раз, когда выдавали помощь!
Ветераны могут оздоравливаться, как и работники, предусмотрены поощрения к юбилейным датам.
Надо сказать, что определённые шаги в этом направлении делаются.
Рекомендуют такое дерево больше для тех, кто хочет собрать урожай на даче, где мало пространства для посадки.
Пандемия коронавируса усугубила и так непростую ситуацию на нефтяном рынке.
При этом он отметил, что готов признать свою вину, но только в пьянстве, а брать на себя ответственность «за Октябрьскую революцию» не собирается.
На втором уровне.
А председатель Центрального духовного управления мусульман России Талгат Таджуддин настоял на том, что необходимо продолжить править Конституцию России, так она была принята «по стандартам Запада».
Он показывал, что его можно победить».
Наступление поддерживаемого Россией президента Башара Асада на Идлиб, последний оплот повстанцев-суннитов против режима, представляющего алавитское меньшинство, закончилось гибелью восьмерых турецких военнослужащих.
Салах уверенным ударом с точки развел мяч и голкипера по разным углам ворот.
Вереница автомобилей длинной 11 километров собралась поздно вечером на Северном объезде Новосибирска.
Кроме того, тесты Диктанта можно пройти в режиме онлайн на сайте.
Такие же условия действуют для иностранцев, состоявших в браке с россиянином более трех лет и проживающих в стране.
Район в Москве, расположенный в Западном административном округе, а также соответствующее ему одноимённое внутригородское муниципальное образование.
Сейчас вы читаете новость «Автомобили Tesla существенно подешевеют».
По словам собеседника, ситуацию с COVID-19 следует официально признать форс-мажором.
НАТО — не просто военный пакт, это альянс, основанный на ценностях демократии, прав человека и верховенства права.
Реализация проекта реконструкции одной из крупнейших птицефабрик края позволит создать 170 рабочих мест в Буденновском районе Ставрополья, говорится в сообщении краевого Минсельхоза.
Поступили письма о нехватке домов?
По этой причине морозилка (которую часто советуют) не подойдет.
Он признался, что «влюбился» в Гранд-Форкс, когда приехал играть за местную хоккейную команду в 2001 году.
Мужчина конфликтную женщину с ребенком.
Эксперты уже отмечали, что в экономику России встроен храповик, которые заставляет ее вращаться только в одну сторону — на отток сбережений за рубеж.
Речь идет о повторении сценария 2015 года.
И он еще свысока поучает наивных россиян, верящих в "теории заговора"!
Задержанный пояснил, что весь этот ассортимент он планировал продать в Сумах, делая так называемые «закладки».
Европейский союз начнет открывать границы для иностранцев с 1 июля и украинцы могут быть среди тех, для кого снимут ограничения в первую очередь.
Как сообщал Укринформ, по состоянию на 22 декабря в Украине лабораторно подтверждено 979 506 случаев COVID-19, из них за сутки - 8 513.
Но хотелось бы рассмотреть одну стоящую поправку и похвалить инициаторов вместе с лоббистами.
«Уже практически всё готово, идут последние отделочные работы», — уточнил Серебренников.
Через 4-6 дней жуки отойдут в мир иной, это будет понятно по опустившимся на дно трупикам, а токсины отдадут во внешнюю среду, то есть воду.
А ещё там была тонкость в настройках, например кол-во траффика и прорисовка, что жрали ресурсы в ноль.
Они выкрикивали: «Шкарлет — чорт», «Шкарлет – вон!», «Шкарлет нам не министр!»
Может это не он, как его, Нирб.
Кроме того, сформирован бюджет страны, мы уже имеем точные, устойчивые цифры по федеральным средствам, которые будут переданы на территорию Самарской области.
С вопросом о трудоустройстве обратился житель Славгорода.
Возможно, Сергей не имел возможности побриться, полагают правозащитники.
«Не надо ходить полуголыми, потому что на Кавказе так не положено.
Ажиотажный спрос на соль и гречку сошел на нет.
Лучшее комбо для прохождения: Помповое ружьё + Томпсон, доп. это пистолет 1911.
Андраде планировал выйти на ринг в Seminole Hard Rock Hotel & Casino в Голливуде, штат Флорида, против другого американца Дасти Эрнандеса-Харрисона.
Висящий на шее козленка колокольчик в это время весело звенит.
Некоторые недовольны результатом, который получают при использовании продукции.
Поэтому как только показатели перестанут быть критическими, то и светофор покажет, что двигаться безопасно», — заявил Осачук.
Можно было приходить в клуб, поиграть.
Все необходимое можно приобрести через форму на сайте компании.
Президент России Владимир Путин провел телефонный разговор с главой Турции Реджепом Тайипом Эрдоганом.
Тела двух пенсионеров нашли в частном доме в подмосковном Подольске.
Компания Jaguar Land Rover отложила выход на рынок новых электромобилей из-за пандемии коронавируса, сообщает Autocar.
Проверку начали Следственный комитет и прокуратура.
Поэтому, по ее словам, крайне важно дальнейшее наблюдение за перенесшими инфекцию детьми.
Среди военнослужащих Вооруженных сил украины случаев и подозрений на заражение коронавирусом SARS-CoV-2 и Covid-19 нет.
Проект реализуется при поддержке «Почты России», госкорпорации «Росатом», «Газпромбанка», компании «Россети», «Ассоциации Больших Данных», компании «Ростелеком».
По словам Родненкова, "Лукашенко хотел показать, что очередной политик, лидер оппозиции, убежал из страны".
В составе он стал бронзовым призером чемпионата мира 2019 года.
Надо самим ездить по регионам и мониторить как обстоят дела!
Сейчас с друзьями Warzone поигрываем, пока что (пока что) весело.
В результате авиаударов продолжается пожар, взрываются боеприпасы, сообщили в пресс-службе.
Их много в продуктах без сахара, таких как жевательные резинки, конфеты и печенье.
Я рад, что ему стало лучше.
"У нас сейчас работа идет в штатном режиме.
Потому что, благодаря проводимой государственной политике, для этого не было создано соответствующих условий.
Главное достоинство сериала — в весёлой и беззаботной повседневности.
Кроме того, система управления охраной труда предприятия не оценивала профессиональные риски и не проводила мероприятия по снижению их уровня.
Начались звонки, что эта сумма уже выросла до 100, до 160 тысяч", – говорит обманутый житель Винницы Дмитрий.
Так утверждает Постановление Пленума ВАС РФ от 12 октября 2006 г. № 53 «Об оценке арбитражными судами обоснованности получения налогоплательщиком налоговой выгоды».
Сама дискуссия о выборах как о способе решить войну — тоже война: какая ее концепция, такая и архитектура мира.
Об этом РИА «Новости» сообщила уполномоченная по правам ребенка в РФ Анна Кузнецова.
"Сотни людей уже третью неделю собираются в центре Минска.
Пара уже воспитывает двоих сыновей Диму и Ваню.
Это минимальная санкция по вменяемой статье.
Но нельзя забывать, что Близнецы не могут жить без движения.
Проверку на прочность проходят и режимы Венгрии и Польши.
Свои консультации дал и руководитель ФГБУ САС «Баганская» Сергей Морозов.
Сотрудники консульства в Хьюстоне перед отъездом в настоящее время сжигают документы во внутреннем дворе.
Уже увидел, спасибо!
На месяц запасы точно есть.
Мужской ответ на женский вопрос »
За подобное нарушение предусмотрен штраф до 350 евро.
«Если военные специалисты, то нужно обращаться в за разъяснениями», — пояснил он.
⠀ Все дело в том, что на территории поселка расположено здание Общества духовных Христиан-Трезвенников Братца Иоанна Чурикова.
Раскладной девайс Galaxy Z Flip получил неоднозначную оценку от специалистов iFixit, которые его пылесборником.
Специалист попал в поле зрения английского "Манчестер Юнайтед" и чемпиона Франции "ПСЖ".
По данным Госавтоинспекции республики, с 366-го по 371-й километр дороги установлены камеры, которые определяют скорость движения автомобилей на протяжении 5 км.
В аэропорту Перми пассажиров не выпускали с борта самолета, прибывшего из Китая.
"Если это не даст запланированного эффекта, правительство также планирует закрыть эти предприятия", - сказал Лёвен.
Добавим, что из-за травмы Блэкер пропустил матч с «Салаватом Юлаевым» (1:4).
Об этом сообщает со ссылкой на министра здравоохранения Московской области Светлану Стригункову.
На данный момент жилищный фактор – единственное препятствие для нас при расширении набора», - добавил ректор ПИМУ.
Во-вторых, Tox нужен именно тем, что безсерверный, потому что это надежно, так как в серверной системе требуется, чтобы сервер работал.
Мы только все это предполагаем разработать», — цитирует Кравчука РИА «Новости».
По крайней мере, так всё это выглядело.
Убийство пятилетнего Кирилла Тлявова, которое произошло в Переяслав-Хмельницком в 2019 году, продолжают расследовать.
Все коммунальные и экстренные службы будут работать в усиленном режиме», – добавил Кондратьев.
Шукшина обвинила семью погибшего в ДТП с Ефремовым в продажности.
Также министр рассказал, что на данный момент врачи делают шесть тысяч тестов на выявление КВИ в сутки, однако со следующей недели их количество увеличится до 12 тысяч.
По словам Бочарова, строя бизнес, нужно понимать, что рано или поздно его начнут копировать.
Марат Башаров отреагировал на новости о своем разводеlenta.
Кстати, 14 октября губернатор Алтайского края Виктор Томенко работу поликлиник Барнаула, от пациентов которых поступает больше всего жалоб.
В случае возникновения чрезвычайных и внештатных ситуаций на трассах регионального значения вызвать помощь можно по телефонам экстренных служб 101, 112, а также позвонив в диспетчерскую службу по номеру 8-(4832)-66-65-67.
Имхо, лишение человека сна считается пыткой.
По словам чиновников, клубы финансируются в полном объеме «за вычетом образовавшейся экономии во втором квартале в связи с отменой мероприятий».
Мастерство состоит в том чтобы просчитывать свои и чужие ходы, это отличает мастера от начинающего.
За январь-декабрь 2019 года было зарегистрировано 155,0 тыс. смертей, соответственно коэффициент смертности составил 4,6 промилле и, по сравнению с аналогичным периодом 2018 года, снизился на 0,1 промилле (за январь-декабрь 2018 года - на 4,7 промилле).
В Петербурге остановили пожар с помощью «смелого трактора»lenta.
Впал в кому", – написал оппозиционер в одном из постов в своем Instagram.
До 15 августа 10 рублей с каждого биолакта и творожка «Тема» будут перечисляться в фонд «Волонтеры в помощь детям-сиротам».
Теперь въезд в район и выезд из него закрыт.
Стоимость всех строительных работ составила 743 млн евро, зданий было построено на 503 млн евро и сооружений - на 240 млн евро.
По словам местного главного эпидемиолога Андерса Тегнеля, такая тактика была выбрана для сохранения психического и физического здоровья населения.
Рейсы будут осуществляться через день.
Этак скоро штрафы автоматом будут прилетать ко всем, кто отошёл дальше 100 м от дома и взял с собой мобилу.
Пожилая женщина отдала грабителю имевшиеся у нее 500 рублей.
Как рассказал энтузиаст по имени Конрад Бекман (Konrad Beckman) в ролике на YouTube, несмотря на то, что Doom запускалась на Game & Watch: Super Mario Bros., игра работала с «ужасно плохой производительностью».
В 2013 году Иржи Менцель со своим оскароносным фильмом посетил Одесский международный кинофестиваль, где также провел мастер-класс.
В Харьковской области раскрыли организованную преступную группировку, которую возглавлял лидер по прозвищу Князь.
Большинство проблем было связано с невозможностью подключиться к серверу (93%).
Стюардесса частного самолета, прославившаяся в социальных сетях, показала, как выглядит реальная процедура эвакуации пассажиров при крушении самолета.
«Пираты Карибского моря» стали последней игрой, в разработке которой принимала участие Bethesda.
Ранее президент США Дональд Трамп заявлял, что не отправлял своего адвоката Рудольфа Джулиани в Украину для организации расследования в отношении бывшего вице-президента США Джозефа Байдена и его сына.
Согласно правилам танцевального шоу вынуждены были покинуть проект, пропустив два эфира по причине болезни на COVID-19.
Закон о биометрии примут до конца 2020 года.
Всего умерших в крае уже 26.
Причем на десятки поколений вперед или даже навсегда.
Хочу всех заверить - наша официальная позиция: мы будем поддерживать дружеские взаимовыгодные отношения, прагматичные, кристальные, транспарентные - со всеми", - отметила она.
Мало у кого есть по 1700 за 50 одноразовых масок!
Эти восемьдесят человек могут проживать у нас до шести месяцев, за это время мы помогаем им восстановить документы, ходатайствуем о назначении пенсии, в случае необходимости содействуем в получении инвалидности.
Накануне стало известно о снятии ограничений по коронавирусу, которые ввели в августе для некоторых городов Кузбасса.
Закон "Об обеспечении функционирования украинского языка как государственного" вступил в силу 16 июля 2019 года.
Стороны также обсудили укрепление экономических и торговых связей между странами и сотрудничество в области культуры.
В том числе: в 2014-2016 гг. – 1,475 млрд тенге, в 2017 г. – 1,249 млрд тенге, в 2018 г. – 14,853 млрд тенге, в 2019 г. – 4,507 млрд тенге.
Я уже 12 лет работаю на своем округе.
Ее главная задача – объективно оценить профессиональные качества судьи.
Сложные проблемы могут возникнуть с автоматической коробкой передач, так как они более сложные по строению.
Но отец забрал телефон, чтобы ограничить доступ сына к такому увлечению.
Toyota представила кроссовер Harrier нового поколения.
Как выяснилось впоследствии, за решеткой они должны были провести почти трое суток, ведь ближайший рейс в Киев был запланирован только во вторник вечером.
Едем за десятки километров на УАЗике.
Пользователям в разосланном письме предлагают пользоваться похожей функцией карт от Google.
Вицепремьер-министр, первый заместитель председателя делегации в Трехсторонний контактной группе заявил, говорить о "нарушении перемирия" на Донбассе рано.
В Минздраве заявили о недостаточной готовности к наступлению пандемииlenta.
Ну, может, не на консолях, но в целом то.
Количество пляжей, которые имеют «Голубой флаг» ЮНЕСКО, с каждым годом растет.
Поскольку Гарри и Меган пообещали отказаться от казенного содержания, публика поначалу заинтересовалась вопросом, на что же они будут жить.
Сургутский район планирует реализовать масштабную программу празднования 75-летия Победы.
У нас должно быть единое видение касательно демонополизации, обеспечения конкуренции, защиты прав потребителей, – отметил Шавкат Мирзиёев.
Если муж и жена исповедуют разные религии, то это может привести к конфликту и навредить интересам ребенка, согласен с духовными лидерами российского ислама Саид Дукаев.
Самарцев из ветхого жилья переселят в «Волгарь»
На большей части Казахстана во вторник, 1 сентября, сохранится неустойчивый характер погоды – местами пройдут дожди с грозами, сообщает РГП «Казгидромет».
Парень ушел под воду и больше не появился на поверхности.
Считаю, что нам это удастся", - сказал чиновник.
Ходить на задних лапках я просто не хочу, а на передних – просто не умею, — процитировала она.
Москва, 7 июля 2020, 04:09 — REGNUM Введенные Великобританией персональные санкции в отношении 25 граждан России не останутся без ответа, заявил 6 июля журналистам член комитета Совета Федерации по международным делам Алексей Кондратьев.
Вместе со своими учениками Латуссек изучает возраст и расстояние до звёздных скоплений в пределах галактики Млечный Путь, положение и элементы орбиты астероидов в Солнечной системе, а также делает снимки далёких галактик.
Кроме того, в качестве безусловного приоритета на переговорах было обозначено взаимодействие в области научных изысканий и подготовки высококвалифицированных кадров для энергетического сектора.
Посмотрев на весь этот подземный клад, на его тяжелый и влажный воздух, Бейкер пришел к такому выводу: если это и мошенничество, то все сделано убедительно.
В остальных странах заболевших не более тысячи.
Русские экспериментируют со 152-мм орудиями, а страны НАТО с пушками калибра 130 и 140 мм, у которых снаряды еще тяжелее.
Один пост - это два полицейских и один медработник.
В частности, статью об Office Open XML.
Первая также доступна на Android.
Также, впервые в истории поведения стартов на призы олимпийской чемпионки, награды оспаривали взрослые спортсменки.
Складывающаяся обстановка вынуждает их усиливать, сказал врио Главы Чувашии на вчерашней правительственной планерке.
Ослабят, в кавычках, когда народ станет послушным.
На данный момент известно, что наводчик одного из танков принял американский танк за другую боевую машину.
Если ты фанат финалки, у тебя по определению консоль от сони.
Самые распространенные размеры стандартных растяжек – 1х10, 1х12, 1х15 метров.
Со временем дети подросли и утратили интерес к шоколадным яйцам, а для меня коллекционирование фигурок стало увлечением.
Кроме того, в ведомстве раскритиковали и поведение подпрыгнувшего за ключами пожарного.
Но здесь есть другая проблема — пока там очень низкий спрос.
У уволившегося Чуркина зарплата была около 450 тысяч.
Любую деятельность, у которой есть цель, мы проживаем более осознанно и энергоемко.
Кроме того, вопросы об этом часто задают члены ВТО в процессе присоединения Беларуси к данной международной организации", - отметили в пресс-службе.
Выздоровели за сутки 100 пациентов.
Диалоги идут оперативнее, и они охотнее задают встречные вопросы, если тема горячая.
«Подразделения, привлеченные к проведению операции Объединенных сил продолжают неуклонно соблюдать условия режима прекращения огня и готовы мгновенно реагировать на любые изменения оперативной обстановки», - подчеркивают в штабе ООС.
По словам Ярославы Вишневской, с самого начала врачей готовили к эпидемии, однако не представляли масштабов ситуации.
Все работы будут выполнены к 15 апреля.
Перед заводом компании Winstrom Corp собрались около 1 тыс. человек.
По сообщению следственного департамента, при МВД, в результате столкновения, водитель автомобиля «Lacetti» Ф.Х. и его пассажир 24-летний Э.Р. от полученных телесных повреждений скончались на месте события.
Тем более что на практике бывали случаи, когда ночное время суток, особенно дождливая погода, влияет на качество фото с камер «Сергек».
Пересадкой костного мозга, которая сама по себе жизнь нихуя не продлевает?
Пересмотреть все советские нормы оказалось непросто.
Министр иностранных дел России раскрыл отношение Москвы к участникам военного конфликта в Ливии — правительству национального согласия (ПНС) и Ливийской национальной армии (ЛНА) под руководством фельдмаршала Халифы Хафтара.
Как Владимир Кличко отомстил за своего брата.
Этот момент, сообщают источники, он неоднократно проговаривал в личных разговорах.
Рехаб находился на территории православного прихода, но был создан светским благотворительным фондом.
Значит, часть стоимости основного средства не уменьшит облагаемую прибыль.
Так нет, необходимо вступление с "анализом".
Смертность в Италии за последние месяцы выросла в среднем в четыре раза.
Днем от +9 до +15 тепла.
Жертвами болезни стали 14 490 человек, на поправку пошли — 669 026.
Это фотография с более позднего выезда «ЛА».
Даже посыл какой-никакой есть.
И для этого мы должны иметь достаточное количество сил и средств, поэтому постоянно работаем с региональным минсельхозпродом, чтобы получить требуемую помощь.
На устойчивость и выносливость их проверили время и миллионы километров дорог и бездорожья, суровый климат всех континентов.
При этом в школу и на тренировку дети не ходят, чтобы не контактировать друг с другом», — уточнил родитель.
Официальный представитель Кремля подчеркнул, что отказ от договоренностей может отбросить от перспектив урегулирования конфликта на юго-востоке Украины.
Во-вторых, следует провести ликбез среди избирателей, большинство из которых не привыкли голосовать по почте.
Сильный или слабый чемпионат России?
Ведем работы по 40-й подстанции, по кладбищу.
Вот готов поклясться, что в недавних новостях по игре народ в комментах писал, что игра вот только-только вышла на пк.
Как сообщалось, не первым о необходимости локдауна заявил в конце ноября министр культуры Александр Ткаченко.
Как сообщили в пресс-службе УПП Харьковской области, травмы в результате ДТП получил водитель ВАЗ.
Виктор вернулся назад, потому что ходил на работу.
Вся история полна примеров того, как легко олигархи уничтожают государства, в которых выросли.
Никто не может точно сказать, что было бы, если бы Запад не стал каждый раз показывать силу и не поднимал бы цену за бесчеловечную и противоречащую международному праву политику разных правителей.
Об этом сообщили в министерство здравоохранения Нижегородской области.
На месте аварии работают сотрудники следственно-оперативной группы, устанавливаются причины случившегося.
Владелец ягодной фермы в Житомирской области заявил, что 2020 году ситуация с урожаем клубники сложилась наихудшая за все время.
Просим надеть намордник, работаем в защитных перчатках — крагах.
В связи со вспышкой болезни на карантин закрыли 108 миллионов человек.
Больше мне ничего не приходит в голову.
Может ли смартфон заменить вам профессиональную фото- и видеокамеру?
Для таких пациентов очень важно ежедневно вести дневник давления, чтобы и сам пациент понимал свое состояние, и врач мог посмотреть на него в динамике.
Почему же в итоге у тебя накоплений — раз в год, вывернув все карманы, отвезти семью к ближайшему морю, туда самолетом, обратно пешком?
Власти немецкой федеральной земли Северный Рейн-Вестфалия отменила массовые мероприятия очередного карнавального сезона, начиная с 11 ноября.
Американский автопроизводитель решил впервые продемонстрировать процесс сборки своих автомобилей на примере Tesla Model 3. Напомним, что Gigafactory-3 начали строить еще в начале 2019 года.
Каждый его ролик на YouTube смотрят несколько миллионов зрителей.
"Словения, например, граничит с Италией, где минимальная зарплата намного выше, – анализирует Олег Пендзин.
«Цифры в понедельник немного снизились, но я не хочу, чтобы люди ошибочно заключили, что мы прошли пик эпидемии», — приводит издание слова главы гонконгской администрации.
О них сейчас никто не вспоминает.
Процедура проведения ЕГЭ будет проходить с соблюдением всех мер безопасности.
События Paper Beast разворачиваются в экосистеме, рождённой в памяти сервера данных.
А некоторые детали, наоборот, кажутся глупыми.
Водитель грузовика, прав Вы бы писали правильно.
Впоследствии тысячи наших солдат могли бы оказаться в окружении, то есть случился бы коллапс, — сказал премьер-министр.
А я ей говорю: «Конечно, только бар уже три часа как закрыт, дорогая».
Никто не хотел это делать.
С настоящее время специалисты АО «МОСГАЗ» проводят реконструкцию газопровода методом санации на ТЭЦ-26, в которой тоже две трубы и два перехода под МКАД.
Соответствующие изменения внесены в Указ Главы РМ о режиме повышенной готовности.
Ранее стало известно, что Сбербанк все свои отделения в обычный режим работы с 9 апреля.
Используя возможности искусственного интеллекта, инструмент видеотрансляции Nvidia удаляет звуковой шум, слои в виртуальных фоновых эффектах, а также вводит автоматическое кадрирование с технологией отслеживания камеры.
Изгибающиеся части экрана закреплены на часовых секциях из нержавеющей стали.
Я в школе работаю.
Ранее в Омске пьяный пациент городской больницы №1 врача-травматолога на приеме, пока тот пытался наложить ему гипс на сломанную ногу.
В Москве пьяный мужчина убил двух домашних животных.
Собрав воедино все части, участники смогут отгадать зашифрованную финальную локацию и отправиться к месту, где спрятан клад.
Политик сообщила, что ее координаторы повезли сдавать первые 35 тысяч подписей в комиссии.
Газета "Советская Украина" печатает статью "О националистических ошибках Максима Рыльского", где его обвиняют в "буржуазном объективизме, отсутствия большевистской партийности и забвении истины".
"Я думаю, самовольный уход меня и других - это лишь предлог для увольнения главврача.
Об этом 19 марта сообщили в пресс-службе ГУ МВД России по Московской области.
Кроме того, посредством помощника можно вводить тексты.
Это низкий сезон, у нас оперативные расходы, зарплата, долги.
По данным НАК, силовики раскрыли 55 подпольных ячеек террористических организаций на территории России, нейтрализовали 49 боевиков, задержали 36 главарей бандформирований и 162 бандита, а также почти 600 пособников.
Общий счет встречи - 2:1.
В конце концов бабуин уселся на одной из веток, с родительской нежностью прижимая львенка к себе.
А почему она не улыбается?
Так, ярко-оранжевое изделие прямоугольной формы имеет специальный зажим, который крепится к солнцезащитному козырьку в салоне машины.
Напомним, перед поединком со Швейцарией положительные результаты теста на коронавирус в сборной Украины, кроме Соболя, Макаренко и Ризныка, получили также Малиновский, Мораес и Кривцов.
При этом генеральный директор клуба Игорь Дедышин опроверг факт переговоров со специалистом, отказавшись комментировать слухи и высказав доверие Федыку.
Ситуация меняется вверх ногами.
Все они оборудованы осветительными приборами, местами для обогрева и переодевания, настилами, имеют удобные спуски в воду, везде организовано дежурство спасателей и медиков, — говорится в сообщении ведомства.
Срок окончания второго этапа в администрации не уточнили.
Так никто и не обещал что в нём не будет небезопасных вещей.
Сегодня онкология - не приговор», - говорит главный врач Новосибирского областного клинического онкологического диспансера Олег Иванинский.
Любое произведение надо переделывать под себя.
А вместо этого предпочитает развлекаться, наедаться до отвала на божественных пирах и там же… напиваться.
Эти и другие вопросы мы задали профессиональному бровисту.
От каких продуктов щитовидка «плачет»
По словам главы государства, он пессимистично настроен и просит приготовиться к длительному периоду изоляции Европы — на такие меры, возможно, придется пойти из-за разницы в течении эпидемии в разных регионах Европы и мира.
В этой связи он подчеркнул важность обеспечения сохранности и нормального функционирования этих святынь.
Он был госпитализирован в ночь на 11 августа, когда в Минске продолжались протесты.
Под временный запрет попала и продажа товаров для пикников.
Сами российские эксперты по военным вопросам расходятся во мнении о том, в чем состояла задача этих бойцов в Белоруссии: угрожать стабильности режима Лукашенко или, наоборот, сохранить его.
Поэтому приходится отказ от определения «застой» считать идеологическим решением, призванным поддержать официальную линию последнего времени: «Распад СССР был главной геополитической катастрофой ХХ века».
Среди участников были художники с ограниченными возможностями здоровья из Петербурга и других городов.
Путинизм демонстрирует политический паралич и энтузиазм, связанный с пустыми политическими ритуалами, которые напоминают реалии последних лет правления Брежнева, находившегося у власти с 1964 по 1982 год. Совпадения на этом не заканчиваются.
Жумадилов: Обжалуем в суде решение правительства как противоречащее законодательству.
Добавим, что с этой проблемой Владимир Рекшан, который был лично знаком с этой проблемой, и уже 28 лет не употребляет спиртное.
Хотелось сказать про птиц высокого полета.
В конце прошлого года белорусская сторона (министр иностранных дел Владимир Макей) и Евросоюза (глава представительства ЕС в Минске Андреа Викторин) заявили, что процесс практически завершен.
В спецштаб поступают данные со всех ресурсов, которые следят за качеством воздуха и выбросами.
А я так премного благодарен СССР, что этот мусор был вынесен за пределы общества и страны.
После падения Берлинской стены в 1989 году группы студентов, молодежи и радикальных анархистов стали занимать обветшалые здания в восточной части города, бывшей столицы ГДР.
Во втором туре выборов мэра Черновцов официально предприниматель Роман Кличук от партии "Единая Альтернатива".
Но хотелось бы, чтобы фонд «Даму» предоставлял займы не только на покупку оборудования, но и на приобретение семян, компоста.
Это вызвало негативную реакцию со стороны знатоков: Александр Друзь, Максим Поташев и другие звезды «Что?
У нас даже антропометрия разная была.
Об этом сообщило агентство Ассошиэйтед Пресс (АП).
«Врачи реагируют на каждый чих, а муж расстроился, что не заразился»
Альпинисты поднялись по их следам, кричали, звали Екатерину.
За отчетную неделю работодатели предложили 2 393 вакантных рабочих места.
Контракт стоимостью 2,3 миллиона рублей с организацией недавно подписала мэрия карельской столицы.
Его обвиняют в злоупотреблении полномочиями (ч. 2 ст. 201 УК РФ).
За последние сутки в Ивановской области заболевшим новой коронавирусной инфекцией поставлены еще 43 диагноза.
Он заметил, что собираемость транспортного налога невысока.
Он предположил, что убийство Алиева было политически мотивированным.
Так компания хочет приложить усилия к искоренению стигмы, связанной с месячными.
О новоназначенного руководителя ОП - Андрея Ермака.
Против действующего премьера идет процесс по обвинениям во взяточничестве.
Но многие их или не заполняли вовсе, или не брали в бой — это считалось дурной приметой.
Ранее сообщалось, что порядка 27 тысяч квадратных метров жилья ввели в эксплуатацию в Подмосковье за прошлую неделю, пишет портал «Подмосковье сегодня»
Аналогичные билеты для студентов вузов и ПТУ будут продаваться за половину стоимости, для учащихся дневной формы обучения - 25% стоимости; например, школьный проездной с ограничением в 46 поездок в течение месяца будет стоить 72,5 грн.
Этот заказ обеспечит работой до конца года не менее 50 человек и позволит предприятию в будущем участвовать в международных конкурсах закупок военной техники.
В результате сократились темпы удешевления товаров длительного пользования, в том числе бытовой техники и электроники, стоимость автомобилей вернулась к росту, а лекарства продолжили дорожать.
За поправки в Конституцию согласно первым данным ЦИК проголосовали 71,34% жителей Новосибирской области, против - 28,04%.
Такую способность имеют специи.
Не факт, что эти планы удастся сразу же осуществить, но запомнить или даже записать их в золотую тетрадку обязательно стоит.
Также в июне президент России подписал закон об удвоении детских пособий.
На нём были рассмотрены меры противодействия незаконному обороту наркотиков, борьба с этим «социальным злом» как угрозой для молодого поколения, вопросы профилактики и лечения зависимых лиц.
Также, по его словам, дезинфекцию территории зоопарка осуществляют каждое утро и каждый вечер.
Смажьте форму для выпечки маслом, выложите массу и разровняйте, смажьте сверху сметаной.
Его водителя осмотрели медики, угрозы для жизни мужчины нет.
Хотел получить наилучшее из возможных духовных образований, чтобы лучше приготовиться к священническому служению.
Кроме того, декларация гарантировала россиянам «общепризнанные права» граждан и наций, устанавливала «республиканское гражданство РСФСР» и подчеркивала необходимость выработки новой Конституции РСФСР.
В видеоинтервью 2015 года он рассказывал, что в тот трагический день "прятал" кого-то или что-то.
За последние семь дней было выявлено 1437 случаев "Covid-19", что почти на 60% больше, чем неделей ранее.
Министр добавил, что если не удастся остановить волну новых заражений, то произойдет новый взрывной рост инфекции.
Альпинисты очистили ото льда половину поверхности пилонов моста на остров Русский во Владивостоке, закрытого после циклона, сообщает в пятницу обслуживающая организация ФКУ ДСД "Дальний Восток".
Гарантированное место в женском массовом старте есть пока что только у Юлии Джимы.
Новым собственником стала частная компания из областного центра, которая специализируется на инженерном сопровождении строительной деятельности.
У 3700 из них была гипертония.
Также 71% респондентов не смогли назвать ни одной партии, чтобы, по их мнению, имела относительно безупречную репутацию.
«Все доводы моего оппонента были исследованы судом первой инстанции.
В министерстве соцполитики начали проверку, отметив, что она может быть долгой.
Социальные вершины стали «ближе», мечты про красивую жизнь стали обретать подспорье в виде новых высокооплачиваемых профессий: программирование, блогерство, предпринимательство.
У шести из них был обнаружен вирус, на 85–92 процента воспроизводящий SARS-CoV-2.
Ввоз 1,2 тонны готовых мясных изделий из Белоруссии запрещен на участке государственной границы Российской Федерации в деревне Лобок (Невельский район Псковской области).
Студенты -это правильно, еще на 112 замените старушек.
В связи с чрезвычайной ситуацией существенно выросло количество пользователей электронной библиотеки ELLU.
На старенькой VDS с FreeBSD 9 работать будет?
На вечер 21 сентября 35018 человек выздоровели после заражения вирусом COVID-19 и 1211 человек умерли от инфекции.
Потерпевшая дала полиции приметы нападавшего.
Пусть Бах и банда расскажут, в чем моя вина, что я свою страну защищаю?
Это произошло, когда северокорейский диктатор поблагодарил военнослужащих за их работу по ликвидации последствий тайфунов и наводнений и признал, что не всегда оправдывал оказанное ему народом доверие, "высокое, как небо, и глубокое, как море".
Другие чемпионы мира - они все в режиме.
Себя опасности подвергают и других покупателей.
Ирина Федорова обратила внимание, что проект готовы поддержать в Министерстве науки и высшего образования Российской Федерации.
«С сегодняшнего дня я перехожу на должность председателя правления АО «Управляющая компания специальной экономической зоны «Международный центр приграничного сотрудничества «Хоргос».
На первом месте оказался форвард «Барселоны» и сборной Аргентины Лионель Месси.
ИИ и решения, основанные на данных, будут пользоваться большим спросом.
В последние годы Пестречинский район – в числе лидеров по показателям рождаемости и объёмам жилищного строительства.
Там же датчики.
«На основании протеста прокурора Курганской области предлагается внести изменения в прогнозный план приватизации государственного имущества на 2020—2022 годы.
Архитектурное бюро «Ремарк», входящее в состав «Лидер Групп», старалось сделать проект выделяющимся и запоминающимся.
Мэр поручил увеличить количество сотрудников на объекте, организовать несколько рабочих смен.
Я не скажу, что нам не доверяют".
И не смотря на все меры, сцена далась с большим трудом.
Спустя два года я получил приглашение переехать в Казахстан.
И? Про ушедших мы знаем только что они были глубоко больными пожилыми людьми.
Вот в нашем городе киношки работают!
В правоохранительных органах отметили, что это задержание может быть не последним в рамках дела ОПГ Усояна.
Искать злоумышленников правоохранителям приходится в Подмосковье, Челябинске и Самаре.
Известно, что семья младенца благополучная и полная, на учёте не состоит.
После многочасовой кропотливой работы дельфинов удалось переправить в открытое море.
Он также стал самым молодым автором гола в истории клуба, отметившись забитым мячом в возрасте 16 лет, 9 месяцев и 23 дней.
Его цель: дополнительно мотивировать наших военных, которые сейчас сдерживают вооруженную агрессию Российской Федерации в Донецкой и Луганской областях", – говорится в сообщении.
Бой состоится в Калифорнии в 8-раундовом формате по 2 минуты.
Со вчерашнего дня в нашей стране действует чрезвычайное положение, которым руководит премьер-министр.
Авиакомпания "Белавиа" вводит дополнительные меры по защите пассажиров от COVID-19, сообщает БЕЛТА со ссылкой на сайт авиаперевозчика.
Напомним, октябрь - месяц борьбы против рака молочной железы.
И это только первое что приходит в голову.
Я наоборот не хочу смотреть, ибо тут толком от Лавкрафта ничего нет.
Сначала тех, которые работают через приложение в телефоне.
Поэтому все трюки со скакунами в мелодраме «Два сердца» выполняли профессиональные каскадеры.
На соревнования в Берлине квалифицировались десять лучших теннисисток европейского юниорского рейтинга.
" Что ж, это язык, по-вашему?
Эксперты объясняют преимущество ограничениями из-за пандемии, переходом аудитории в онлайн и более активным использованием гаджетов.
Ко второй эксперт относит большинство стран региона, которые ограничились строгим карантином и закрытием границ.
Не полагаться на приглашенного Деда Мороза, а папе самому налепить бороду, соорудить из палки посох и басом попросить детвору рассказать стишок.
Отношения между Москвой и Киевом ухудшились в 2014 году на фоне возвращения Крыма в состав России и военных действий на юго-востоке Украины.
По-видимому он и вызвал полицию и скорую.
«Forbes составил рейтинг богатейших жен и мужей госслужащих, некоторые из которых зарабатывают больше супругов.
Он также напомнил, что Президент Рустам Минниханов принял решение о сохранении всех действующих социальных программ в 2020 году.
«Я уверен в том, что в относительно скорые сроки республики Донбасса станут уже не де-факто частью Российской Федерации — де-факто они уже являются частью РФ, — а станут таковой и де-юре», — сказал Бородай.
На данный момент публика ведет себя достаточно спокойно.
«Медуза» спросила у пресс-службы Правительства — есть ли связь между наездами налоговой и нашими критическими заметками и карикатурами о ФНС?
Названы самые популярные у автоугонщиков места кражlenta.
Дата актуальна лишь для ПК-версии, потому как на PS4 и Xbox One расширение появится в 2021-м.
В ходе нынешнего "мини-Супервторника" голосования прошли в Миссури, Миссисипи, Мичигане, Северной Дакоте, Айдахо и штате Вашингтон.
За несколько дней кадры собрали тысячи просмотров.
"Украинский язык ему неродной, он не осуждает российского президента когда представляется возможность и демонстрирует гибкость в усилиях по миру в восточной Украине", - пишет Геринг.
Объяснили дешевизну многоразовых ракет бизнесмена Илона Маска, об этом сообщает Evo-rus.
С 1 января 2021 года для субъектов малого и среднего бизнеса, которые превысили ограничения, позволяющие применять УСН, устанавливается переходный период.
Для этого надо подойти в отдел ЖКХ.
В общей сложности от коронавируса в Финляндии скончались 9 человек.
Одна из них уже приняла решение по этому вопросу.
Диверсии безусловно имеют место.
Остальную мелочь типа запретов на продажу ликерки по праздникам доделают подчиненные.
Это почувствовал на себе и нынешний премьер Абэ, когда пять лет назад так же «продавливал» принятие ряда законов, связанных с договором безопасности.
Срок жизни «пожирателя мусора» — 10 лет.
На организатора составлен админпротокол по ст. 44-3 (Нарушение правил карантина людей) Кодекса Украины об административных правонарушениях.
В ЦБ уточнили, что в январе 2019 года процентная ставка по ипотеке составляла 9,87%.
Не могу сказать, что все как в прошлое лето, но надежда есть", – сказал Альяс "Актуальной камере".
Она минимум два раза пыталась запретить раздачу еды в городе под предлогом защиты общественного порядка.
Мы посчитали уместным добавить к нашему материалу это тревожное сообщение в надежде, что поможем тем самым решить проблему авторов обращения.
В Новосибирской Книге Памяти содержалась немногочисленная информация – Виктор Яковлевич Берилло, 1894 года рождения, погиб в Ленинградской области, похоронен в Тосненском районе.
Я искренне горжусь свой работой, VIP-сессией и искренними отзывами, потому что я колхозник и сделал себя сам.
А Новый год, не будем лукавить, не самое популярное время для того, чтобы сесть на диету.
В четверг, 12 марта, в Москве прошла встреча губернатора Омской области Александра Буркова с замминистра культуры РФ Ольгой Яриловой.
За такие деньги можно приобрести только китайское говно.
Не вышло бы как в басне Крылова-лето красное пропела, оглянуться не успела, как зима катит в глаза.
В советское время не было никаких проблем, все планировалось централизованно.
Потому что художник для бизнеса – не творческая личность со своими особенностями, а ресурс.
«Я не заметил выбоину в асфальте и попал в нее.
Как будете считать летние отпускные?
В районе ответственности оперативно-тактической группировки "Восток" два обстрелы были зафиксированы вблизи Водяного.
Условно подтвержден коронавирус у шести человек, из них пять новых.
Вы ещё не видели очереди из скорых в Москве?
Объем произведенной продукции (услуг) предприятий бронетанковой отрасли увеличился почти вдвое по сравнению с аналогичным периодом 2019 года и составил 4,6 млрд грн (2,7 млрд грн в 2019 году соответственно).
До сих пор веришь в конкуренцию между корпами?
Похищение Марии Колесниковой в центре Минска - позор.
«Объем этой поддержки до конца года, который планируется предоставить ФОПам и работникам ФОПов, и непосредственно самим предприятиям – от 12 до 15 млрд грн», - сказала она.
Только "Милан" и хорватское "Динамо" (Загреб) делегировали в символическую сборную по два футболиста.
Однако Иран, Ливию и Венесуэлу исключат из необходимости сокращать добычу нефти.
Напомним, неделю назад alyona alyona впервые рассказала о своих серьезных отношениях, которые длились год. После разрыва с парнем артистка очень страдала.
Военный министр республики позвонил Шойгу и тоже выразил признательность.
Люди будут меньше ходить в магазины за покупками, не только из-за страха заразиться, а просто ввиду падения доходов населения.
Устинов тогда сказал, что допущенные нарушения в организации проведения учений и поисково-спасательной операции, не состоят "в причинной связи с гибелью "Курска", что исключает привлечение кого-либо к уголовной ответственности".
О создании конкретных объектов пока говорить рано, но уже есть некоторые предложения, заметила архитектора.
Где теперь взять столько же евро как в прошлом году на оплаченную поездку в Италию в июне и Францию в августе?
Имеются в виду препараты на основе фавипиравира.
В частности, по словам доктора, проблемы с кожей появляются в результате скопления вредных бактерий, которые возникают из-за высокой концентрации выдыхаемого воздуха под средством индивидуальной защиты (СИЗ).
Премьер-министр Польши Матеуш Моравецкий призвал к проведению чрезвычайного саммита Евросоюза, сообщает РИА «Новости».
К счастью, огонь не успел перекинуться на дома, часть из которых деревянные.
Все ингредиенты в блендере пробить на максимальной скорости около 3–5 мин. Затем попробовать на баланс кислого-сладкого.
Да, он будет легче оппонентов.
Многие увидели в этом призыв к расправе с протестующими и призыв к гражданской войне, а за статусом премьера последовали отставки в правительстве и выход депутатов из его фракции.
Любое слово из «трех «Т»» можно запросто найти в поисковых сетях Китая — в контексте достопримечательности или описания географической местности.
По его словам, данный земельный участок был сдан в аренду частному лицу комитетом по управлению государственным имуществом Псковской области сроком на 49 лет.
По одному золоту и одному серебру на счету Романа Аношкина и Владислава Литовки, серебро и бронзу выиграла Анастасия Панченко, обладательницей серебряной награды стала Вера Собетова.
Разговор об этом мог бы принести что-то полезное и интересное для современности.
Отметим, что состязания прошли без зрителей ввиду отмены в Архангельской области массовых мероприятий с 18 марта.
В частности, на сегодня на станции и подстанциях города имеются более 400 шт.
По неподтвержденным данным, в здание ворвался мужчина и открыл беспорядочную стрельбу, убив пятерых человек.
Руководит исследованием профессор Питер Хорби из Оксфордского университета - специалист по инфекционным заболеваниям и глобальному здравоохранению.
"портал к центру земли" 12 километров из 6 тысяч.
Члены избирательной комиссии на место происшествия вызвали полицию.
По его словам, татуировки в раннем возрасте негативно влияют на психологическое развитие человека.
Ваша лошадь тихо сдохла и уже воняет.
Ну и что, в итоге, дальше делать-то будем?
Его оппонент, представитель свердловского ГУ МЧС, напротив, доволен сегодняшним судом.
Премьер вместе с правительственной делегацией, представителями парламента должен был почтить память убитых офицеров в Катыни и жертв авиакатастрофы в Смоленске", - сказал он.
На сайте есть каталог с большим количеством организаций с честными рейтингами и оценками надежности, а также с рекомендациями людей.
Создание фильма «Когда здесь была Марни»
«Сделали налоги на вклады, при этом в банках смешные проценты, покупка акций большой риск.
Запустить их планируют до 2024 года.
«В зданиях учреждений предусмотрены несколько входов, с обязательной термометрией и обработкой рук.
Несмотря на это, супруга Кейт Миддлтон иногда появляется на публике с темным маникюром.
Сейчас нам не до шуток и попустительства, когда на пороге такой серьезный вызов, как для региона, так и для нашей страны в целом.
«Однако ничего этого не подтвердилось при посещении семьи.
СМИ также отмечает, что загрязненная территория находится на высоте 4 200 метров, и мэрия не сможет очистить ее.
Покататься можно на реке Татьянке.
Это не только делает их заметными в темноте, но и дает дополнительное освещение для водителей, проезжающих по мосту.
Дима увидел, что Катя не шутит.
В течение недели количество больных в Кировоградской области выросла в десять раз.
Прямая речь Зеленского: "Это для меня новая профессия быть президентом Украины.
По указанию прокурора Карасунского административного округа Краснодара органом внутренних дел возбуждено уголовное дело после пожара в школе №49, который произощел 29 января.
Об этом сообщает со ссылкой на сотрудника хирургического отделения стационара Игоря Микаеляна.
В исключительных случаях врач может посчитать необходимым проведение предварительного теста перед визитом.
Государственная власть снова в кризисе — как и шесть лет назад, в марте 2014-го, когда с моим участием образовалась группа "Налоговая реформа" РПР (сейчас — одноименная группа Экономической экспертной платформы).
Сельский глава села Сафьяны, (рядом с этим населенным пунктом и произошла авария) в комментарии сайту "Сегодня" рассказала, что дорога на участке ровная, а видимость – хорошая.
Также во время непродолжительного отдыха свидетелю, по его словам, не давали снимать обмундирование.
Ранее сеть ресторанов быстрого питания «Бургер Кинг» в соцсетях рекламный ролик с новым бургером без искусственных добавок.
С 20 марта по 30 апреля 2020 года в различных городах Российской Федерации состоится заключительный этап всероссийской олимпиады школьников 2019-2020 учебного года.
Трямкин прошёл к воротам «Сибири» и бросил под острейшим углом — Сятери на месте.
"Всего по стране за участие в несанкционированных массовых мероприятиях было задержано около 3 тысяч человек.
Он более сорока лет отдал ремонтной службе, не порывает связи с предприятием и до сих пор.
От освидетельствования на состояние опьянения водитель отказался.
Кроме того возникли вопросы относительно законности получения разрешений на строительство.
Любое несчастье или природную катастрофу они объясняют божественным гневом и нечестивым поведением людей.
Ростовская область стоит на пятом месте по общему числу зарегистрированных преступлений.
Но дайте и обратную сторону.
И можем еще со всеми остальными играть», — говорит он.
Слишком долго генплан не приводился в соответствии с законодательством.
Нет никакого облома.
А не так что построят и будет там два три человека мячик катать, как на практически всех спортсооружениях сейчас.
Мужчин в России меньше женщин, и первых легче соблазнить.
Ходят слухи, что в политическом истеблишменте Сургута начались обсуждения кандидатов в депутаты на выборах в городскую думу 2021 года.
Об этом сообщает и со ссылкой на адвоката Владимира Слащева.
По их словам, в ходе испытаний специалисты по-прежнему не выявили непредвиденных нежелательных явлений.
Ранее храм уже становился эпицентром задержаний.
Надо будет заполнять новый реквизит — код вида дохода.
Соглашение должно положить конец конфликту, который продолжается в Афганистане почти 20 лет.
Итальянских специалистов больше всего беспокоит рост числа госпитализаций.
В ноябре 2017 года обвиняемые подожгли ферму, к счастью, поджог удалось вовремя заметить, и животных спасти.
При этом украинец ранее выступал в двух категориях ниже, куда, вероятно, снова вернется после "файта" с молодым американцем.
Синтия Блэк, 61-летняя жительница города Уоррингтон-Тауншип (Пенсильвания), арестована по обвинению в продолжавшемся несколько лет обмане органов социального страхования.
В комплексе живет почти 2500 голов крупного рогатого скота, а их средний годовой надой составляет 12 тонн в год.
Поэтому я уверен, что у нас хватит энергии, хватит сил навести необходимый порядок и сохранить целостность нашего государства, нашей Сибири-матушки и нашего города», — сказал вице-спикер.
Кроме того, водитель будет лишен права водить автомобиль до десяти лет.
К тому же Восточная конференция поменялась по сравнению с прошлым годом — вместо аутсайдера «Адмирала» появилось «Торпедо», которое усилило плотность в таблице.
И вот уже сегодня Стеша и Кеша исполняют свои чудесные мелодии в квартире у Елены Николаевны.
Был оперативно запущен проект Lightspeed.
На кадрах видно, как актер бреет машинкой свою младшую дочь от Деми Мур Таллулу.
Фото с сайта rupto.
Выдвиженец из партии «Патриоты России» Сергей Матвеев сообщил, что он также уроженец города Чебоксары.
По данным прокуратуры, отравление при помощи "неопознанного фосфорорганического вещества" произошло весной 2015 года.
Первое чтение, как ожидается, может состояться в четверг.
Это универсальный принцип, который применим к любому историческому вопросу.
Выяснилось, преступники вынесли из квартиры потерпевшего сейф, в котором было 11 миллионов тенге и золотые изделия.
Пока мы идем по среднему "желтому сценарию".
Кроме того, тема инфраструктурных проектов границы является естественной для задач и компетенций группы.
Также у комодов есть несколько назначений.
Даже после закрытия трансферного окна все еще будет опасность потерять игроков, так как есть русские, турки и, возможно, китайцы.
Под дорогой я имею в виду создание объекта, картины, чего угодно.
В случае выявления неисправностей, нарушений в техническом состоянии конструктивных элементов дома (в данном случае недостаточное утепление пола) необходимо обратиться в управляющую организацию или направить обращение в Мосжилинспекцию.
Представители банковской сферы, считают, что это произошло, так как заемщики предпочитали сохранить свободные средства на будущее, а банки выдавали меньше займов.
Это тревожный симптом, и хотя АПК вряд ли ждет судьба промышленности, игнорировать его очень опасно.
Значительная часть сосредоточена в подземных водах, озерах и ледниках.
Главное, что организаторы своего добились - привлекли повышенное внимание к проблеме, а значит, еще больше людей узнают о творящемся беспределе и отдадут свой голос в защиту Барнаула.
Нашел кого защищать.
Станции метро «Домодедовская» и «Бабушкинская» временно поменяли название на «ДомаДедовская» и «ДомаБабушкинская».
Андрей Гурулёв, ты лучше не попадайся народу на глаза, а то побьют тебя, такого молодого красивого :))) И медальки тебе не помогут.
Значит ли это что ситуации из-за линейности игры в целом разыгрываются одинаково и отлчиаются только мелкими деталями вроде анимаций?
Возможно открою вам страшную тайну, но мир не настолько узок как вы думаете.
Сейчас он ведет переговоры лишь с частью представителей предприятия без журналистов.
Президентство Хардинга запомнилось тем, что ближайшее окружение было просто пронизано широкой коррупцией.
После инцидента шахта временно приостановила работу.
Из соседей есть известные люди: Дель Боске, видел Капелло и встречался с ним не раз", – рассказывал Семин.
Также Кулеба заверил, что это убийство наберет максимальную огласку.
Жертвами инфекции за всё время стали 65 человек.
На аккумуляторы приходится 30% всех издержек.
Козероги – пляшите, Водолеи – извините: кому гороскоп на 2020 год обещает успех?
Если под тяжестью снега земля оплыла и спрессовалась, ее нужно вскопать, а также разбить большие комья, взрыхлить граблями, чтобы сохранить запас влаги и улучшить структуру грунта.
Мы же должны быть ответственными в отношении людей и сделать все, чтобы облегчить их жизнь в это время", – подчеркнул он.
«Старт в состязаниях прошёл не так гладко, как хотелось бы: четыре попытки не для меня не увенчались успехом, не хватило эмоций.
Однажды Марка Твена попросили написать самую грустную повесть из десяти слов.
Тем не менее нейробиологические механизмы и этиология мизофонии пока неизвестны.
Содержание распознавания (CR), является идентификационной технологией распознавать содержимое воспроизводиться на медиа-устройстве или присутствующем в файле медиа.
Эти задачи обязан решать А. Лукашенко.
Важно, чтобы столбик термометра не поднимался выше – 8 градусов.
Поэтому под нож ради диагностики вряд ли положат.
Он пообещал, что Франция не откажется от карикатур.
Оперативники нашли "Опель" недалеко от деревни подозреваемого.
За сутки анализируют четыре сотни образцов, а поступает вдвое больше.
Об этом в понедельник, 12 октября, сообщили в пресс-службе Департамента предпринимательства и инновационного развития Москвы.
Уверен, что вы знаете об этом намного больше и просто так бы не спросили.
Официально в Черногории умерло от коронавируса 53 человека.
Если сдержите слово, повысится доверие и начнут поступать крупные предложения.
В принципе у нас всегда задача играть агрессивно, активно.
Об этом во вторник, 7 июля, сообщил мэр Москвы Сергей Собянин.
Они организовывали колоны и марши, а также мирные пикеты.
Кабул резко отреагировал на ту встречу в Исламабаде.
Пусть Анна раскрутит шланг, а вы прячьтесь за занавесом.
«Это следует сделать», — заявил президент.
Выступая перед журналистами, министр обороны США Марк Эспер сообщил о подготовке американским военным ведомством двух специальных плавучих госпиталей для содержания на них лиц, заразившихся коронавирусом COVID-2019.
Ещё 515 человек проходят лечение амбулаторно.
В Ново-Савиновском районе – на улице Академика Лаврентьева и на проспекте Ямашева В Приволжском районе – возле ТЦ «Олимп» и на улице Ю.Фучика. В Советском районе – в Агропромпарке «Казань», на улицах Закиева и Липатова.
«За последнее десятилетие потребление СПГ в мире росло в четыре раза быстрее, чем добыча природного газа.
Секретарь Генсовета партии отметил, что система предварительного голосования «Единой России» надежно защищена.
Как сообщил сегодня, 5 сентября 2020 года, сайт ГУ МЧС России по Тульской области, в 14:19 был принят сигнал о возгорании в Туле на проспекте Ленина.
В октябре подобная лотерея прошла в Шэньчжэне, где обладателями сумм в 200 юаней стали 50 тыс. резидентов этого города.
Видно, как наводнение наступает на деревни Луг и Великий Бычков.
Всего в республике за время пандемии скончались шесть человек.
Быстрого открытия границ ждать не стоит.
Мы занимаемся расследованием и принимаем меры по устранению последствий", – руководство компании также обещало информировать о каких-либо новостях.
А еще 19 августа в народе празднуется Яблочный Спас.
Об этом в понедельник, 28 сентября, сообщили в пресс-службе городской администрации.
В этот период отдавайте предпочтение тем делам, которые можно решить быстро.
Житель Омска выиграл машину в акции «Мой регион»
Жиго с центра штрафной пробил головой после кросса Джикии!
Как воздействовать на налоговиков?
Однако жизнь разных людей сложно загнать в одни и те же рамки.
В частности, она не соответствует требованиям о наличии фамилий при рождении и ИНН.
Да по камере не давал ходить спокойно!
То, что касается «физики» — «Кайрат» в плане движения был очень хорош.
"Система здравоохранения Турции перешла важный рубеж, проводя свыше 20 тыс. тестов на коронавирусную инфекцию ежедневно".
Немец подпишет с "синими" контракт до 2025 года, по которому будет зарабатывать 10 миллионов евро в год без учета бонусов.
За прошедшую неделю он подорожал на 3,1% до 101,04 руб/кг.
«Почему мне сперва показалось, что это Бейонсе», — написал один комментатор.
ГИБДД гнались за скутеристом по Павловскому, тот съехал с дороги на тратуар, не гнались бы, то он это не сделал бы.
В 2019 году правительство США ввело санкции, из-за которых Huawei потеряла поддержку сервисов Google для своих Android-устройств.
Пользователей соцсети Twitter теперь могут заблокировать за высказывания, унижающие человеческое достоинство по расовому и национальному признаку.
Лучше спокойно возьмите за руки, и, говоря тихим голосом, проводите в комнату и уложите в кровать.
Установлено, что в течение 2 лет обвиняемые в арендованных квартирах в Полтаве и Кривом Роге снимали порнографическое видео с участием своей 4-летней дочери и распространяли его в сети Интернет.
По 1,5 млн в день на питание школьников?
Но у каждого она своя!
"На место происшествия немедленно выехали экипажи патрульных, следственно-оперативная группа районного управления полиции, взрывотехники и кинологи", - говорится в сообщении.
Школьники с 1 по 8 класс получат наборы за 11 учебных дней.
Петиторы могут закрыться в своих квартирах и никого туда не пускать.
С медицинской сумкой на плече.
Только в этом случае можно «убирать» МУПы из экономической цепочки.
С собой имел зеленый рюкзак.
На прошедшей неделе были выявлены инфицированные в Довольском и Чановском районах.
Но главный интерес Запада – это богатые нефтегазовые месторождения Сирии.
Кто-то не успел и двух шагов сделать, а кто-то прямо с горки – в травмпункт.
Стартовав в 2010 году с производства операционных систем, всего за десятилетие компания выбилась в лидеры мирового рынка техники и электроники.
Те, кому пришлось оказаться на улице ранним утром, вряд ли остались довольны своим началом дня.
Теперь высота Эвереста составляет 8848,86 метра!
«Никто не отрицает экономику, что надо развиваться, инновации, цифровизация, строительство новых объектов, окончание старых.
Отмечается, что это был первый "выход в люди" верховного лидера, после того как он 22 октября посещал кладбище погибших китайских военных в Корейской войне 1950-1953 годов.
Об этом сообщила глава ведомства Анна Попова.
Погибший являлся одним из самых известных представителей современного воровского мира.
Только не все ведь люди в мире знают его.
Исследователи обнаружили, что еженедельное потребление баранины, но не другого красного мяса, усиливает когнитивные способности в долгосрочной перспективе.
Кроме того, пресс-секретарь президента Турции отметил, что Эрбаш провел «божественный суд» в отношении гомосексуалов.
Да, нужно понимать, что это не люксовый автомобиль, и даже в своем классе эконом: металл кузова тонкий (но это ахиллесова пята всех современных машин), качество компонентов и самой сборки терпимое, но и цена вполне гуманная.
Что особенно важно, услугами центра могут воспользоваться не только жители Новосибирска, но и предприниматели из районов области.
Теперь кто то будет себя грудь пяткой бить, что он это внес.
Это ответ Минблага на критику, согласно которой расчет минимальной пенсии несправедлив, особенно для людей с небольшим стажем и для тех, у кого стаж превышает 40 лет.
Он пояснил, что инстинктивно выхватил телефон из рук россиянки, когда та поднесла гаджет слишком близко к лицу медика.
На топ-10 страховых компаний приходится 82,7% от общего объема нераспределенного дохода за первое полугодие 2020 года.
Можете ещё посмотреть что о нас пишут в Европейской прессе.
Для отправки на фронт самолётов на заводе был расквартирован 221-й отдельный перегонный полк ВВС РККА.
Сейчас первую и третью спортсменку разделяют всего 12 очков.
Карма, так сказать.
Они утверждают, что комментировать отмену партсписков запрещено.
Планируем все устранить до следующих дождей.
Шансы вхождения в атмосферу нашей планеты составляют 0,41 %.
На то время считалось, что Давид Тухманов был слишком молод для того, чтобы работать над музыкой песни к такому важному для страны событию.
Обратите внимание на то, что в устав Организации объединенных наций до сих пор не внесли никаких изменений.
Компенсационная выплата в размере 1200 рублей ежемесячно выплачивается пенсионеру, за которым осуществляется уход, вместе с назначенной ему пенсией.
Сейчас муниципалитеты приступают к пробным топкам и подаче тепла на объекты социальной сферы.
В России сетям принадлежит едва 37% ритейла.
РЖД ранее уже принимали ряд решений для стимулирования перевозок угля.
Сейчас этот проект уже в реализации, а именно: определено финансирование за счет областного бюджета, идут аукционные процедуры.
Министерство коммерции провинции Хубэй предпринимает комплекс мер для того, чтобы жители Ухани не испытывали дефицита продовольствия.
Кроме того, назначена судебная экспертиза.
Уже второй сбитый человек за день.
Дом семейного типа Басарабов впервые познакомился с работой Фонда Рината Ахметова на тренинге для усыновителей в 2017 году.
Для оставшихся дома – кажущееся бесконечным ожидание и страх перед жестоким коммунистическим режимом.
Наверное, возглавляете экономический сектор барнаульского метрополитена.
Украинский нападающий херсонского « в интервью корреспонденту сайта «Белорусский Хоккей» Степану Воронкову поделился своим мнением об уровне чемпионата и других стран, сообщает Sports.
Ограничений по возрасту нет, но представители творческой молодежи, которые будут отмечены в номинациях, смогут претендовать на поощрения специального фонда Президента по поддержке талантливой молодежи", - напомнили в музее.
После полугодовой аренды в семейском «Спартаке», в 2014 году дебютировал в основном составе «бело-синих» в Премьер-Лиге.
Конечно, это все еще неплохая сделка", - сказал один из победителей.
Открыл месячник онлайн-семинар по обучениию специалистов по работе с молодежью городского Молодёжного центра и инструкторов муниципального Центра физкультурно-спортивной работы по месту жительства «Восток».
В Санкт-Петербурге 1 октября открывается XXX международный театральный фестиваль «Балтийский дом».
"Я решил, что надо попробовать выйти и искать помощи.
Светлана Лобода прокомментировала видео со своего выступления, где она пыталась закинуть ногу за голову.
Безусловно, вы способны сохранить духовную мощь и долговечные традиции нашего народа, - сказал Шавкат Мирзиёев.
В любом случае игра выйдет где то в 21 году.
Эта находка датируется второй половиной XVI — первой половиной XVII веков.
Именно такой подход становится сегодня главным условием обеспечения безопасности, устойчивого развития на пространстве Евразии.
Примерная длительность лечения в домашнем стационаре составит 14 дней, схему лечения врач утверждает индивидуально.
«Наша прекрасная молодежь уже не смирится с тем, чтобы все осталось по-старому», — добавила Северинец.
Ранее немецкий журнал Spiegel писал, что 5 лет назад российская военная разведка получила доступ к электронным письмам немецкого канцлера, которые хранились в ее офисном компьютере.
Состояние ангольской инвесторки и дочери бывшего президента страны составляют около 2 миллиардов долларов.
То, что документы не были переданы — не вина бухгалтера.
За последние полгода власти разослали 1,5 миллиона персональных сообщений.
Экс-кандидат в президенты Белоруссии Светлана Тихановская записала видеопризыв прекратить протесты из кабинета главы белорусского ЦИК Лидии Ермошиной.
Конечно,они же за Россию переживали и звонили в сми по любому поводу,коментируя ситуацию.
Нам зарплату платят из бюджета - мы переживем этот кризис, а вы крутитесь как хотите.
Китай на протяжении двух месяцев скрывал от человечества COVID-19 и, одновременно, позволял жителям страны путешествовать за границу.
«Когда началось отслеживание перемещения больных, именно из Москвы были практически все завозы COVID-19.
В третий список должны войти не только физические лица, но и организации.
«В ходе судебного заседания вину в совершении указанных преступлений он не признал, пояснив, что намеревался исполнить договорные обязательства.
Одной из таких программ для учета техники является Total Network Inventory.
!, — в большинстве проблем повинны нечистоплотные на душу люди а не техника, как то так.
Но договориться с «Газпромом» об ответвлении газопровода «Сила Сибири» по маршруту Сковородино — Чита — Улан-Удэ не получилось.
Тяжба между Россией и бизнесменом длится уже почти 20 лет, что является самой длительной в истории тяжбой за товарный знак.
И поверьте, результат будет более прогрессивным.
По другим регионам не скажу - везде по-разному.
В начале 1960-х, когда Эджубов писал этот рассказ, еще не догадывались, что всего за полвека зрелый возраст продлится на двадцать лет.
О произошедшем стало известно практически сразу же: тогда политик извинился и ушел в отставку.
Такое мнение высказал президент Транспортно-промышленной кампании "Данко" Денис Чумак, комментируя реалистичность выполнения программы "Большая стройка".
Также протестующие жгут машины, лавки мусульман и мечети.
По данным Росстата, реальные доходы населения в третьем квартале 2020 года сократились на 4,8% в годовом выражении.
Все доходы сверх лимита должны будут облагаться налогами по другим режимам.
Судя по тому, что я видел, для визуального восприятия достаточно задержки порядка 0.02с и время реакции будет намного больше.
RU сообщили в региональном управлении СК РФ.
Кто-нибудь ее коснется, и вот мне уже пишут из Моста, Аша, Кромержижа и делятся своими мнениями.
Ты выше писал про байонетту, nmh3 и смт5, а они все куда более нишевые.
"В течение этих двух лет по всей Эстонии состоялось более 30 рабочих обсуждений и всеэстонский сбор идей, в ходе которого помимо политиков, чиновников, ученых и представителей гражданских организаций свое мнение смогли высказать многие жители Эстонии.
Замена Супермену получилась очень не убедительная.
Громкое предвыборное заявление премьер-министра страны Биньямина Нетаньяху прошлой осенью о планах аннексировать часть Западного берега и обнародованный в январе новый ближневосточный мирный план со столицей Израиля в Иерусалиме — яркий тому пример.
Алена Рапунцель (настоящая фамилия — Савкина), бывшая участница телепроекта «Дом-2», собирается купить квартиру в Москве.
За какие-то пол часика Пес набросал свой куплет, и мы вместе придумали припев.
Известность получила благодаря роли Жени Ковалёвой в пятом и шестом сезонах телесериала «Сваты», за которую была дважды номинирована на украинскую телевизионную премию «Телетриумф».
Количество выздоровевших в третий раз превысило число заболевших за сутки за время пандемии.
Запрещается проведение массовых мероприятий с участием более 50 человек, работа заведений питания с 22:00 до 7:00, спортивные мероприятия со зрителями (исключение: международные матчи по согласованию Минздрава).
Вашим детям расти тоже в этих условиях!
Всего с начала пандемии в регионе зафиксировано 179 случаев коронавирусной инфекции.
Нехитрым способом журналисты тогда выяснили, что обычная пенсионерка, оказалась магнатом, за которой стоит целая армянская диаспора.
Например, если в ответах преобладают ответы «часто» и «постоянно», значит в семье пользователя остро стоит проблема домашнего насилия.
Вспоминая события до гибели Яшина, свидетель подтвердил, что у погибшего были ровные отношения с Евстафьевым.
В рамках сводного исполнительного производства судебным приставом Дивеевского районного отделения УФССП России по Нижегородской области вынесено постановление о запрете на совершение регистрационных действий в отношении принадлежащей должнику автомойки.
Ведь в конце тебя обязательно ждет победа, как минимум над собой».
Мы как ответственные граждане будем следовать инструкциям и правилам.
Ведь выход на рынок стран Евросоюза означает, что это продукция высокотехнологична и конкурентоспособна.
Чего они делать будут?
"И вот когда каждый из нас, каждый, перестанет быть равнодушным, и будет способен на большее, нежели оставить проклены оступившейся девочке – есть надежда, что наш мир хоть немножко станет лучше.
Нынешние студенты в голос говорят, что здесь дают возможности.
Это место отлично подойдет для отдыха с палатками.
Что за безответственность!
Их оклады сохранены в полном объеме.
"В нашей профессии отсутствует иллюзия о том, что смерти нет"
Внутрь вложить по несколько веточек зелени и долек лимона.
Руководство Исламского центра развития торговли с удовлетворением приняло приглашение участия в международных отраслевых форумах и выставках в Узбекистане в 2021 году.
Важно, что после прохождения всех этапов проекта, родители получают рекомендацию по построению профессиональной траектории своего ребенка.
Собственно до сих пор мало хранилищ где не хватит EXT4 или XFS.
Ее бригада завоевала первенство в соревновании бригад металлургических цехов.
Президент Беларуси Александр Лукашенко положительно оценил результаты работы ЗАО "Атлант" в период пандемии.
Например, в 2018 году два коллектива исследователей независимо друг от друга сделали удивительное открытие.
Молодые люди уже сейчас решили, что хотят быть артистами.
И вот на выставке CES 2020 этот интригующий продукт был представлен — им стала модульная камера Insta360 ONE R, предоставляющая пользователям широкий выбор в способах захвата видео.
"Я родилась в сердце нашей планеты, в Айя-Софии.
Фигуристка выпала из окна.
В январе полицейские под Иркутском задержали подозреваемых в контрабанде леса на 50 млн руб.
Зеленодольские корабелы, спуская на воду первое в стране судно на СПГ, опровергают устоявшееся мнение, что судостроение довольно консервативная отрасль.
Но этого не произошло, и средства на доплату премий по COVID-19 забрали у психиатрии, туберкулеза, учреждений принудительного лечения, судмедэкспертизы.
Но договориться не получилось: заказчик решил, что вообще не будет выделять деньги на празднование Нового года".
Так, например, считает заведующая лабораторией в Институте экспериментальной медицины Лариса Шатилина, работавшая с ПЦР-диагностикой.
Что, впрочем, не означает, что от воскресного чаепития с Владимиром Винокуром и его партнершей по «Аншлагу» Региной Дубовицкой я удовольствия не получил.
В боях 16.02.45 года в районе Пизнава при прорыве вражеской обороны он выдвинулся со своим минометом в боевые порядки пехоты, уничтожил пять пулеметных точек противника и рассеял до семи групп противника.
Здесь будет создано 70 новых рабочих мест.
Он отметил, что к 2025 году Россия сможет производить более 68 млн тонн СПГ в год. При этом министр уточнил, что доля присутствия России на рынке СПГ может вырасти до 25%.
Глава Мордовии Владимир Волков 18 ноября обратился к президенту Росси Владимиру Путину с прошением об отставке.
С момента официального запуска сервиса работодатели имеют возможность использовать Электронную биржу труда enbek.
Одна из жительниц Иваново попросила президента взять ее замуж.
При этом отмечается высокая вариативность контента, не имеющего четко ориентированной аудитории, но нацеленного на создание разнопланового информационного шума.
Позже глава бюро разведки и исследований Госдепартамента Соединенных Штатов, помощник госсекретаря Эллен Маккарти сообщила, что у них нет данных об искусственном происхождении коронавируса.
По словам Дамира, если бы не смешанные единоборства, он разводил бы лошадей.
На поиски незамедлительно выехали спасатели, в том числе сотрудники Пинского центра Республиканского отряда специального назначения МЧС", - отметили в пресс-службе.
Отмечается, что Бакетаев уже провел экстренное совещание с вице-мэрами, и. о. руководителя аппарата и представителями районных акиматов.
Через какое-то время поступила информация от Томченко, что они готовы выполнить свои обязательства.
Поэтому было решено ввести маскот, который бы смог оживить коммуникацию с потребителями.
Молодой исполнитель будет строить карьеру в столице.
Как раз те, кто гуляют и болеют меньше.
Приятно, что, несмотря на возраст, вы не превратились в архаизм и меняетесь вместе со временем.
А вот в Йыхви идея народного бюджета пока на стадии обсуждения.
«Просто сногсшибательна!», «Боже, я бы хотела выглядеть так же!», «Как красиво!», «Ее аккаунт должны заблокировать, поскольку это чертовски горячо!», «Прекрасная улыбка», — писали они.
Не умеющим плавать, купаться разрешается только в специально оборудованных местах глубиной не более 1-2 метров.
Так, в этом году не смогут принять участие бегуны, которые относятся к группе повышенного риска заражения: дети до 14 лет и люди старше 65 лет.
Но мы были открыты, поэтому люди, которые сначала приходили с претензиями, начинали помогать нам», — подытожил он.
Что с вами не так друзья?
Все эти ягоды обладают уникальными полезными свойствами.
«Он объявлен в международный розыск, подозревается в хищении более 2 миллиардов тенге при осуществлении учебно-тренировочных сборов, организации соревнований и закупки оборудования», — сообщил Перов.
Благодаря оперативному реагированию полицейского и дежурной по станции, мужчину удалось спасти".
Фокусом открытой дискуссии BAZAR стала тема травли как проблемы, затрагивающей все слои общества и все возрастные группы.
Он подчеркнул, что поводом для отзыва дипломата Теймураза Шарашенидзе стало назначение стратегическим партнером человека, «который осужден и разыскивается в Грузии».
В этом году региональный минтранс и мэрия планируют приступить к проектированию работ.
Этого мы допустить не можем и не допустим», — заявил Лукашенко.
Похожий подход используют первые две части Torchlight, Hades, Minecraft и Terraria.
На Армейских международных играх «АрМИ-2020» в Коканде преданные нашей Родине богатыри завоевали первое место в состязании «Дорожный патруль» и зарегистрировали самый высокий результат в истории команды Узбекистана.
Инцидент произошел во втором подъезде дома по адресу шоссе Энтузиастов, 22/18.
За храбрость и мужество солдат склад получил боевую награду - орден Красной Звезды.
Эпицентром непогоды окажется Черноморское побережье: от Новороссийска до Большого Сочи.
Госдума исключила из законопроекта об удалёнке «право на офлайн»
Между тем, для примера можно взять краткое обоснование позиции заявителя кассационной жалобы, рассмотренной в Постановлении Арбитражного суда Уральского округа от 23.06.2020 № по делу № : «.
Госсекретарь США Майк Помпео рассказал, что в администрации Трампа задумывались о возможности нанесения превентивного удара по иранским ядерным объектам.
Откажитесь от поворотов со штангой или грифом.
«К великому сожалению, я стал частью статистики.
Мнение аборигенов колониальной загибающейся спивающейся Литвы всех очень не интересует.
Власти страны решили отказаться от жестких карантинных мер, чтобы не навредить экономике страны, но, по некоторым прогнозам, экономический итог может быть таким же, как в других странах.
Если научаться ценить жизнь хотя бы воробья то и ценность человеческой жизни возрастет многократно.
Автомобили будут направлены медикам амбулатории общей практики семейной медицины сел Алтыновка, Дубовичи и сельской врачебной амбулатории села Быстрик.
Nature (Великобритания): как пандемия может развиваться в 2021 году и позднееКаким будет мир после пандемии?
Глава Форин-офиса также отметил, что нарушители «по всему миру» столкнутся с последствиями: заморозкой активов в Британии и запретом на въезд в страну.
Вместе с тем, он конструктивно и даже внешне уже не очень похож на советские и российские боевые машины - прежде всего, башней с кормовой нишей.
Обвиненный в домогательствах российский дизайнер запелlenta.
Армянская армия подбила азербайджанский танк во время боев на границе.
Все районы Витебской области в рамках полномочий, определенных указом №143 "О поддержке экономики" для местных органов власти, воспользовались в различной степени мерами поддержки в части налогообложения и налогового администрирования.
Ранее он подписал распоряжение о проведении внеочередного заседания парламента в понедельник, 30 марта, в 14.00.
"Литва должна быть заинтересована в том, что при оценке войны надо охватывать всю ее историю целиком и конкретно все страны, ответственные за военные преступления военных и послевоенных лет",– сказали авторы проекта.
«Не понимаю, зачем такой огромный круг - наверное, поликлинику новую будут строить, и узенькие две полосы непосредственно на самом круговом движении», - сказал депутат.
Столицу ожидает туман, на дорогах сохранится гололед.
Во время конфликта зять женщины схватил нож не менее 20 раз ударил женщину в шею и грудь.
Если CD Project закроется, то закроется и ГОГ, да и вообще CDPR - Это дочерняя компания CDP.
Президент Азербайджана пообещал, что военные будут адекватно отвечать на нарушения договоренности о прекращении огня в Нагорном Карабахе с армянской стороны.
В этот день можно составлять планы на будущее, но не стоит заниматься их реализацией.
«Ранее Кинев уже давал показания, что к убийству его подтолкнул долг перед Ройзманом, но этот материал не был реализован благодаря протекции, которая была у Ройзмана в свердловском УФСБ, когда его возглавлял Александр Вяткин.
Клиенты банка установили сервис Apple Pay на 50 тыс. устройств и их количество с каждым днем растет.
Он, что на ходу выпрыгнул или что?
Оставшиеся без выплат рабочие массово увольняются.
И говорить неуважительно в отношении языка целого народа – это проявление неуважения к самому народу.
В Узбекистане ведут свою деятельность 1 427 российских компаний, при этом на постоянной основе в России работают 3 миллиона узбеков.
Предыдущий рекорд - почти в 614 тыс. инфицированных за сутки - был зафиксирован 7 ноября.
В минувшее воскресенье, в Пскове, на Крестовском шоссе произошла авария, в результате которой пострадал один человек.
Впрочем, да - у его родителей не было КПК.
Он не очень прочный, укладывается на ровную или покатую основу в несколько слоев.
Сандрис Бергманис: "К сожалению, не очень продуманная внешняя политика Латвии привела к печальным экономическим последствиям.
Поддерживаю, продам места в первом ряду!
Это подразделение в течение ночи 12 апреля 1944 года преодолело 100 км, уничтожило восемь отрядов противника, первым ворвалось в Евпаторию и овладело этим важным морским портом на побережье Крыма.
К одному и другому нужно готовиться заранее.
По данным корпорации, это приведет к потере в добыче нефти в объеме 800 тысяч баррелей в сутки и ежедневному ущербу в размере 55 миллионов долларов", - говорится в сообщении.
Быстрой перезарядки, усиленного урона и расширенного заряда (обоймы) вполне достаточно, чтобы прикончить всех боссов и победить в случайных сражениях.
Рязанцы завоевали медали на чемпионате России по самбо.
Итальянское правительство собирается продолжить общенациональный карантин еще на две недели от предыдущей даты – до 18 апреля.
Украинец побил рекорд Холифилда, став чемпионом мира в 1-м тяжелом весе в 10-м поединке в профи.
Впрочем, тот же Де ла Хойя пока опровергает эту информацию.
На данный момент кредиторы – всего их более сотни – требуют от завода почти 17 млн евро.
В отношении фигуранта возбуждено уголовное дело по ч.2 ст.162 УК РФ (Разбой).
Им должны были спустить информацию об этом, и ничего закрашивать они больше не должны.
Несмотря на дополнительную нагрузку на избирательные участки, которая была связана с необходимостью обеспечить санитарную безопасность, весь процесс прошел без каких-либо инцидентов и нарушений.
По информации правоохранителей, водитель сперва наехал на одного пешехода, после чего скрылся с места происшествия и поблизости сбил еще шестерых взрослых и двух детей.
Организаторы забега из-за сложившейся в стране и мире ситуации по коронавирусу решили продлить льготный этап регистрации до 31 мая.
Как меняется Крым под российской оккупацией.
После временной приостановки индексы продолжили падение - Dow Jones на 11,39% до 20543,71 пункта, NASDAQ — на 10,84% до 7020,97 пункта, S&P 500 — на 10,91%, до 2415,18 пункта.
Сварите крепкий эспрессо и оставьте его остужаться.
Я считаю что иванченко недостоин быть депутатом!
В мире всё больше надежд возлагают на лекарство от малярии как помощь при коронавирусе.
Это влияет на точный диагноз смерти.
В 11-м туре УПЛ "Десна" 13 декабря примет "Мариуполь", а полтавская команда днем ранее дома встретится с "Минаем".
Второй - мужчина из Черновицкой области, чья жена находилась в Италии в течение последних 14 дней.
Есть механизм борьбы с ложью, который всего лишь нужно научится развивать в людях, он назывется - совесть.
RU Анны Гусевой, она не подозревала, что будет так сильно скучать по кинотеатрам во время самоизоляции.
В относительно мирный период Азербайджан использует весь свой политический арсенал в целях препятствования народу Арцаха осуществлять свои основные права.
В пятницу утром, 19 июня, мировые цены на нефть продемонстрировали рост, следует из данных торгов.
Названы три этапа старения человекаlenta.
И ещё: в 16:15 реально думает, что иллюстрация взята с натуры?
В октябре объем производства был на уровне 655 тыс. тонн, все последующие месяцы сезона — превышал 675 тыс. тонн.
Сейчас вы читаете новость «В Раде сделали первый шаг для назначения нового главы Нацбанка».
Анализ обращений граждан показал, большинство может быть решено за несколько дней.
Ранее американские СМИ потенциал российских ракет «Циркон».
В этом году, как и прошлые годы, квота по количеству участников остается прежней – это 2000 человек.
И пока вопрос президентства до 2036 года так и повисает в воздухе, нам можно фантазировать о внешнем виде главы на свой страх и риск.
Рекомендуется вечером не выходить из дома, ведь недоброжелатели могут вас сглазить.
Мэрия: Уфимцы могут обращаться в центр «Мой бизнес»
В пресс-службе столичной полиции сообщили, что, кроме стрелка, пострадали еще три человека.
Опыт Китая показывает, что при правильной государственной политике эффективнее всего начинать именно с этого — там промышленность уже практически восстановилась, а сектор услуг едва перешагнул отметку в 40% от докризисного уровня.
Врачи предположили, что политика отравили диоксином.
В это отчаянное время подобными мерами должны в полную силу воспользоваться все правительства, у которых сейчас низка стоимость заимствований, даже если их уровень госдолга уже высок.
В то же время начата аттестация прокуроров местных прокуратур.
Полиция Северной столицы разнимала дерущихся на улице Генерала Симоняка.
По-моему единственный адекватный человек в правительстве.
Флюр Асадуллин: «Предприниматели Башкирии идут ко мне стройными рядами»
Некоторым становится плохо прямо под дверью травмпункта.
Организаторами полета выступили израильское посольство и авиакомпания Air Peace Airlines.
Мы должны жить так, как профессиональные хоккеисты, игроки НФЛ, НБА.
В ОНФ предположили, что выходом из ситуации может стать решение президента о доставке бесплатных лекарств, применяемых при коронавирусе.
Масличную редьку целесообразно сажать в первой декаде августа.
А эти чужеземные и грязные (в какие бы цвета они ни рядились) сценарии не приживаются на чистой и светлой земле Беларуси.
Обладатели титула "Красивый дом Эстонии" будут отмечены наградами президента Эстонской Республики, а также будут включены в книгу "Красивый дом Эстонии".
Это надо принять и идти дальше, ведь дальше нас ждёт ещё больше игр.
Читая такие новости, обыватели, многие из которых до сих пор уверены, что коронавируса не существует, пренебрегают мерами защиты — не носят маски.
Во время арт-ярмарки Frieze в Лондоне в октябре Lifewtr представил лаундж, в котором гости могли утолить жажду, зарядить телефоны и посмотреть результаты коллаборации бренда воды с художниками.
И он может быть выражен в разных государственных программах поддержки общественных организаций, которые берут на себя функции длительного сопровождения пострадавших людей.
Какие нарушения выявили полицейские в период локдауна в Костанайской области https://alau.
Об этом говорится в главы Белого дома, передает собственный корреспондент Укринформа.
Правильно, закройте их все, Витен тоже бы не мешало прикрыть, там ужас что творится в выходные, мимо едешь - толпы людей и машины стоят чуть не на проезжей части, дистанцию там соблюдать невозможно, поскольку внутри очень тесно.
На пятом месте идет команда Канады, за которую выступает эстонка Кармель Калемаа.
Примечательно, что довольно незначительное дело привлекло в Ефремов представителей крупных федеральных и региональных СМИ.
Перед отъездом в Россию гандболисты "Машеки" неудачно провели домашнюю встречу чемпионата Беларуси, уступив минскому СКА со счетом 26:34.
Впервые в РБ на законодательном уровне установлены определенные требованияпри передаче организациями отдельных функций, их частей, бизнес-процессов, видов деятельности, работ, услуг на аутсорсинг,а также порядок раскрытия информации об аутсорсинге.
На нее еще устанавливаются фильтры по бокам».
В 25 лет он владел 20 магазинами на западе Шотландии.
В РПЦ заявили, что слова протоиерея не были призваны оскорбить кого-либо.
Как сообщает пресс-служба соревнования, португальский мотогонщик Паулу Гонсалвеш скончался после травм, полученных в результате аварии во время седьмого этапа марафона.
Он имеет налаженную эффективную коммуникацию с участниками рынка и другими ответственными за это направление государственными органами - прежде всего Государственной службой финансового мониторинга Украины.
Победу Александр Петрович Егоров встретил дома - в Костроме.
Гадания в этот день считались самыми правдивыми.
Стать студентами дневной платной формы обучения смогут 820 человек, что на 47 больше, чем в 2019 году.
В Балаклейском районе в реке Северский Донец утонул 9-летний ребенок.
Без этого подписание мирного договора становится бессмысленным».
В команду также войдут Афина Портильо, Джош Раймес и Кэрри Бэк.
В среду, 2 сентября, доллар и евро подорожали.
Водители начали ездить по новому пешеходному тротуару по улице Таёжной в Чите — подрядчику пришлось установить ограждения, сообщается 28 сентября в telegram-канале администрации города.
Сенаторы США принимают закон, усиливающий надзор FAA за сертификацией самолетов.
На данный момент, учитывая динамику развития ситуации, сложно делать прогнозы, но арендаторы настроены оптимистично.
Глава Прикамья прокомментировал смерть журналистки Анастасии Петровой.
Сейчас вы читаете новость «Алексея Навального объявили нетранспортабельным».
А теперь и делать то ничего не надо - мужик в СИЗО, дети в детдоме!
Корреспондент газеты «Нижегородские новости» поучаствовала во встрече и задала вопрос, который заинтересовал читателей газеты.
В ЗАО "Курорт Белокуриха" эту воду применяют в лечебных целях.
Это большой грузопоток.
Здесь есть безлимитный интернет.
Суд рассмотрел апелляции обвиняемых по делу о пожаре в «Зимней вишне»
На этот пост претендуют действующий президент Игорь Додон и бывший премьер, лидер партии "Действие и солидарность" Майя Санду.
Учителя и медики тоже платят эти "косвенные" налоги.
Наиболее подвержены инфекциям дети до 4 лет (1038 случаев) и от 5 до 14 лет (1059 случаев).
На входе в концертный зал будет организована бесконтактная термометрия, установлены санитайзеры.
Не нужно только абсолютное окукливание.
Жители Москвы и Подмосковья освоили новый вид услуг, связанный с финансовыми операциями.
Останавливаться там будут маршруты № 201 и № 500», — уточнил заместитель директора департамента транспорта горадминистрации Игорь Кожухов.
Она также назвала еще несколько правил, которые помогут сохранить здоровье и уменьшить риск травм и несчастных случаев в праздничные дни.
Зачем горожанам хранить дома боевые автоматы и фактически пулемёты?
Погрешность в несколько десятых микрон может испортить научный эксперимент.
Хочется рядом у себя дней 10 отдохнуть, но эта дороговизна наряду с серостью отталкивает.
Если вы стали свидетелем лесного пожара, первым делом трезво оцените обстановку.
Именно такое ощущение разбитости ощущала первая пациентка, у которой был выявлен Covid-19 в Новосибирске в середине марта.
А вы Омкол из Dendy Forever и Kraken's Lair?
За время карантина ими было отснято более ста роликов – это и проза, и сказки, и сценки.
За незаконную охоту на особо охраняемой природной территории пошел под суд житель Каргатского района Новосибирской области.
По данным двух источников РИА Новости в научных кругах - в - многих подопытных животных из-за приостановки экспериментальных исследований пришлось уничтожить.
На все происходящее у хозяина один аргумент – собака не агрессивная.
Они не готовы пока выйти на улицу и живут на накопленные деньги, но такая ситуация не может продлиться долго.
Нельзя недооценивать опасность, берегите себя, носите маски и перчатки», — заключил Чубайс, пожелав всем здоровья.
Армения и Азербайджан вместе с Россией подписали соглашение о прекращении войны в Нагорном Карабахе с 01:00 10 ноября.
Все эти годы ставшая культовой компания одевала американскую элиту – политиков, голливудских звезд, крупных бизнесменов, спортсменов.
По словам знаменитого бьюти-эксперта, ранее 38-летняя жена принца Уильяма выбирала матовые розовые оттенки средств декоративной косметики.
Мы всегда помогали харьковчанам и никогда не переставали работать для города и для людей».
Что касается Кристовскиса, то в его официальной биографии упоминание о службы в рядах Советской армии отсутствует.
Именно столько лет я занимаюсь производством медицинской техники.
Ладно, украинский не румынский, выучить его можно.
Существует масса народных примет, связанных с квашением капусты.
Любовь или одержимость, близость или желание обладать — каждый зритель решит сам, какое определение подходит для героев больше.
Дефицит белка серьезно сказывается на состоянии организма, ослабляет мышечные и костные ткани и снижает иммунитет.
Он их осуждает в своём стиле, да, в конце убивая, но начинает это ещё со сцены на ферме, когда Питт избивает одного из членов семьи.
Похоже, нашим моргам стоит приготовиться к авральному режиму работы, поскольку не за горами тот час, когда пожилые люди в Латвии, не получая медицинской помощи, начнут массово заполнять места на кладбищах.
На сегодня госпитализированы 178 жителей города, 70% из которых – дети.
На неделе у меня получается три тренировки, каждая по 40-45 минут.
Во-первых, на Западе отсутствует целенаправленная политика в отношении Беларуси.
На его строительство потрачено 720 млн рублей из федерального и республиканского бюджетов.
Если не хочешь использовать эту возможность, отошли смс с текстом STOP на телефон 1681.
В декабре по карточкам стали выдавать всего 125 грамм хлеба.
В одной из торговых сетей Пскова появились вот такие наборы.
Готовность к этому станет залогом устойчивого развития и конкурентоспособности в будущем», – убежден Президент.
В установленный срок мужчина не оплатил долг.
Жиры необходимы организму, особенно женскому.
В США заразился коронавирусом и умер спонсор республиканцев и друг президента Дональда Трампа Стэнли Чера.
Компания Taisto с понедельника, 23 марта, прекратила все перевозки пассажиров и готовится сокращать водителей.
Он закончится, но легко ли вернется ребенок в прежний режим?
P. S. И еще одна неожиданная сторона самоизоляции.
Виртуальная прогулка по Австралии для всех, кому приходится соблюдать режим самоизоляции — это первая работа для Audi, созданная агентством We Are Social, контракт с которой был заключен в начале этого года.
В ночь на субботу, 4 апреля, Россия приостановит все международные рейсы, в том числе те, которые должны были вывозить россиян из-за границы, сообщают источники ряда СМИ.
Некоторым людям захочется что-то изменить в своей жизни, поддаться желаниям или исполнить мечту.
Возгорание в неэксплуатируемом здании общежития произошло в деревне Родина Псковского района.
Но стражи порядка пока не раскрывают детали ЧП.
В середине недели представители этого знака преодолеют сложности и откроют для себя новые возможности.
Основная цель таких мероприятий - способствовать снижению загрязнения воздуха за счет различных выбросов от автомобилей, а также популяризировать пешие и велосипедные прогулки.
И о них действительно временно забыли.
Новые случаи заболевания COVID-19 продолжают выявлять в Приморском крае.
Почему должны страдать те кто соблюдает все меры, почему страдает простой трудяга?
Принц Гарри вместе с женой Меган Маркл не могут покинуть Канаду из-за вспышки коронавируса.
На протяжении всей научной и административной деятельности, Пётр Архипович постоянно публиковал статьи в периодических изданиях, газетах, журналах, сборниках.
«Скорее всего, цель таких покупок — инвестиции, но многие интересуются квартирами в Москве и для собственного проживания, возможного переезда в Москву, а также "на будущее" детям.
Показательно, что уже в первом тайме наша команда восстановила равновесие в счете, Драган Черан показал свое умение выигрывать борьбу за верховые мячи и вколотил головой без шансов для вратаря соперника.
Зато хорошо показана работа вирусологов и более или менее ясна последовательность их действий в борьбе со смертельными эпидемиями.
Среди сотрудников самой компании ТШО было выявлено 423 случая, все остальные – в подрядных организациях.
Потребительские расходы в США и Европе удалось поддержать благодаря государственной помощи домохозяйствам, отмечает глава группы глобальных перевозок в J.P. Morgan Asset Management Эндриан Дейси.
Несколькими днями позже жертвой собак стал еще один житель города.
Я уже свое отзарабатывала, вот ты поработай.
Эти знаки выполнены в виде герба Камчатского края.
Кроме того, губернатор Артюхов распорядился выдавать деньги пострадавшим от пандемии предпринимателям.
Придется много времени и сил потратить на личную жизнь.
Следственно-оперативная группа, которую вызвала местная социальная опека, взяла заявление у мамы, что она не имеет претензий к супругу.
Что же касается в офисы, то я не знаю в каком режиме они реально работают, но уверен что в современном мире любой офисный работник может упростить себе жизнь до максимума, для этого и существуют компьютеры и иные девайсы.
Однако это будет возможно, если граждане продолжат соблюдать все ограничения, введенные из-за массового инфицирования коронавирусной инфекцией.
В Нидерландах сегодня, 28 сентября, возобновились слушания дела о сбитом россиянами из русского оружия в 2014 году над Донбассом пассажирском "Боинге".
Например, в соседней Украине добровольцы уже опробовали Е-гривны на базе блокчейн-системы.
По поручению губернатора проводится комплексная обработка мест общего пользования в связи с введением в регионе режима повышенной готовности и ростом количества инфицированных коронавирусом.
Наконец, экономия бюджетных средств, если она действительно будет, - это тоже важно, особенно в наши, не самые простые, времена.
Неумное решение - мягко сказано.
Пытаетесь найти вертушку для винила, чтобы мама с папой смогли прокрутить свою винтажную коллекцию?
Как отмечается, об этом шла речь 3 апреля на ежедневном селекторном совещании под председательством президента Владимира Зеленского.
«ВКонтакте» начала предупреждать пользователей раздела «Клипы» о необходимости отдыхать при долгом просмотре видеороликов.
Поскольку му равняется 1/15 гектара, это 132,6 га.
На одну вакансию приходится 1,4 резюме.
Удивляться этому не приходится, потому что отважные ребята с топорами и рыжими бородами захватили практически все Британские острова.
На 30.08.2020 меднаблюдение проводится в отношении 319 человек.
В ноябре прошлого года TSAIK разогнал до процессор Ryzen 9 3950X, сохранив активность всех 16 ядер и 32 потоков.
Путин заявил, что российские военные эффективно контролируют соблюдение режима прекращения огня всеми сторонами, «обстановка в целом стабилизировалась».
Какой нафиг драматизм, когда мне на всех плевать и никто никакой симпатии не вызывает.
Автоклубы, оборудованные на базе автобусов ПАЗ, будут привозить культурные программы в малонаселенные пункты, где содержать стационарное досуговое учреждение неэффективно.
По предварительной версии, возгорание произошло из-за того, что недорогевшие угли были оставлены вблизи от легковоспламеняющихся предметов.
Вместе с тем, он заявил, что в ходе выборов были допущены нарушения и пообещал по ним судебные иски».
Четверть годового объема кирпича, который там производят, реализуется на территории Столинского района.
Интервенции по продаже валюты в прошлом месяце не проводились.
В скором времени турист может пойти в Верхневолжье, как форель на нерест.
С 10.00 до 21.00 12 июня над Псковом пройдут демонстрационные полеты парапланеристов, группы малой авиации и воздушных шаров с использованием символики РФ.
Постепенно распорядок дня у студентов изменился.
«Царские дни — одно из значимых для региона событий.
Разбившийся Boeing 737-800NG, зарегистрированный под номером UR-PSR, был получен авиакомпанией МАУ в 2016 году.
Со своей стороны работники не позднее 31 декабря 2020 года должны определиться, в каком виде хотят учитывать свой трудовой стаж (в бумажном или электронном), и подать соответствующее заявление работодателю.
На непонятную пристройку в исторической части Днепра обратил внимание архитектор Александр Сорин.
Проконсультироваться по этому вопросу можно в энергоофисе YASNO.
Точнее, оцеплять или блокировать территории, жилые дома, строения и другие объекты.
А если смотреть запись, то окажется, что, как гворил один персонаж, "гы, нет, них*я!"
Есть стойкое нежелание учиться у группы бездельников, почему должны страдать от этого другие?
Ранее отмененную бумажную книгу жалоб и предложений заменил интеллектуальный чат-бот, с которым можно общаться в Viber и Telegram.
Международная специализированная выставка сельхозтехники АГРОСАЛОН пройдет с 6 по 9 октября в Москве, в МВЦ «Крокус Экспо», где представит самые современные модели техники и оборудования для работы в поле.
Call of Duty была недоступна для российских пользователей около года.
Так много их здесь впервые, говорят местные.
В случае введения административного регулирования эквайринговой комиссии банки будут вынуждены сменить бизнес-модель и отказаться от работы под ключ, уверены в АБР.
А для умных людей, он уже со звонком приехал.
Это – проект постановления КМУ (Кабинета министров).
«Сибирь» так же не хватает звезд с неба в гостевых встречах, но их показатель реализации бросков на выезде более внушительный — 8.5%.
Телль-Самин расположен в 26 км от Ракки, которую боевики запрещенной в России террористической организации «Исламское государство» (организация запрещена в России) раньше называли своей столицей.
Ответы на эти вопросы будет искать вместе с гостем программы – Дмитрием Спиваком.
Статистика показывает, что велосипед в десять раз опаснее, чем автомобиль.
Или в Министерстве Управления Жителями Планеты от Представителей Рептилоидов?
"Сейчас мяч на стороне Эстонской общественной телерадиовещательной корпорации и Levira.
При составлении рейтинга учитывалось количество просмотров за первые четыре недели с момента выхода фильмов.
Кроме того, запрещен въезд на территорию страны всем, за исключением тех граждан, кто имеет вид на жительство в республике.
Ты знаешь, как тебя люблю?
Второй случай также связан с работой врачей инфекционной больницы №2.
Как отметил губернатор Вайоминга Марк Гордон, указанный режим позволит подготовиться и мобилизовать ресурсы до того времени, когда они понадобятся.
Просто парад должен состояться во что бы то ни стало.
Думали, что медицина плохая, а ее просто нет.
По-другому экономика и современное общество не работает.
По информации «РБ-Спорт», вратарь Маринато Гилерме и защитник Георгий Джикия сегодня утром покинули расположение сборной России.
Конечно, как говорится, априори все понимают, что такая поддержка существует.
По данным пресс-службы Москомархитектуры, платформа будет длиной 163 метра.
Этот музей основа истории декабристов в городе, и то, что музей находится именно в этом историческом здании - очень важно и ценно.
«Никто не мешает вам заниматься каждый день тем, что вам интересно, - говорит Герман Греф.
Предварительные итоги будут объявлены 12 октября, а окончательные - не позднее, чем через 10 дней после волеизъявления.
Для того чтобы сохранить свои сбережения, россиянам следует диверсифицировать накопления и хранить часть денег в иностранной валюте.
В Российской Федерации на плавбазе "Всеволод Сибирцев" произошел взрыв газа и возгорание.
Федерация определила победителей соревнований по итогам первого этапа, без учета результатов матчей плей-офф.
В НАСА подтвердили, что утечка находится в допустимых рамках и пока не угрожает экипажу.
А ачивки зачастую ставят тебя в более тяжёлые условия (самое банальное – ачивки за высокую сложность), требуют выполнения каких-то более тяжёлых испытаний.
Такую картину ему предстоит видеть в своей профессиональной жизни довольно часто.
Это является крупнейшим квартальным ростом продаж Барби как минимум за последние 20 лет.
Премьер-министр России заявил о решении правительства ввести мораторий на выплату страховых взносов для малого и среднего бизнеса.
Как отметил эксперт, современные литий-ионные батареи являются более безопасными для здоровья человека, чем их никель-кадмиевые предшественники.
Они призвали правительства использовать существующие технологии только при условии соблюдения строжайших мер защиты людей и соответствия их национальному законодательству, которое, в свою очередь, должно основываться на нормах международного права.
Алексею Михайличенко нужно будет ломать голову над парой центральных защитников, так как основные футболисты Попов и Шабанов будут вне игры.
Рядом любимый человек и мгновенное постижение женского счастья.
Уверена, что наша история не оставила равнодушными зрителей.
Согласно сообщениям инсайдеров, пара планировала потратить на праздник $15 млн, из которых в 50 тыс. обошелся бы праздничный торт.
А дальше Виола и Светлана стали восхищённо рассказывать о своей вечерней прогулке по набережной Казанки, восторгались мечетью Кул Шариф, а Дворец земледельцев по великолепию сравнили с бывшей резиденцией французских королей в Версале.
Ведь с 2016 года бастыков в «Иртыше» потрудилось достаточно немало.
Также власть не выдержала экзамена карантином, считает нардеп.
"Вот смотришь, вроде генетически здоровая семья.
Неплохо задумали игроки Реала: Васкес получил мяч на углу штрафной и прострелил вдоль ворот.
Депутаты: Дистанционное обучение школьников сорвано https://alau.
Жёстко и эффективно.
Акция обещает новосибирцам большие скидки – до 90%.
На сотне выставленных фотографий — не кровавые ужасы и не «героика ратных будней».
"Во время совместной работы органов управления всех составляющих сектора безопасности и обороны, задействованных в учениях, каждый из их участников демонстрирует высокий уровень профессионализма, подкрепленный слаженностью всего органа управления.
Этим объясняется успех в категории Entertainment проекта НТВ «Квартирник у Маргулиса», который претендовал в 2020 году на Гран-при фестиваля.
Контракты это очень большие деньги и их заключают задолго до начала акций.
По данной информации, сигнал о чрезвычайном происшествии в Хилке поступил накануне.
Трамп подчеркнул, что, если Ирану нужны аппараты ИВЛ, то он направит им их, так как страна располагает тысячами аппаратов ИВЛ.
США стали первым в мире производителем нефти благодаря сланцевым месторождениям и теперь намереваются экспортировать ее в Китай.
Есть случаи, когда повышенный аппетит требует помощи специалиста.
Жители Санкт-Петербурга начали массово скупать машины из-за непростой финансовой ситуации на автомобильном рынке.
Можно ли отменить отпуск из-за коронавируса?
Пока одна постоянная болтовня от Фила.
Он отметил, что «было бы правильно услышать позицию людей», раз есть «такой запрос».
Но есть выход, не пользоваться.
По состоянию на 14 мая в столице уже 2012 подтвержденных случаев заболевания COVID-19, умерли 42 человека.
"Хорошее" начало рабочей недели.
Ролик рассказывает о бизнесе новосибирских депутатов-единороссов.
Сами фигуранты утверждают, что идею создания такой организации им подсказали внедренные сотрудники полиции и ФСБ.
Сейчас пациенты получают при необходимости и противовирусные, и антибактериальные препараты, а также интерфероны.
Они вышли, чтобы сделать селфи и «зачекиниться» в парламенте, чтобы симулировать работу и заботу о людях.
Клиника никак не помогает пострадавшей семье, ни морально, ни материально.
Понижение температуры воды — это сигнал для мирной рыбы, что пора перемещаться с мелководья на более глубокие места.
Я кормила грудью нашего маленького сына, и, находясь в самом центре внимания людей, я пыталась храбриться и делать вид, что все отлично.
В игре одна концовка или несколько?
Выводить экономику Украины из кризиса Кабмин планирует через локализацию в госзакупках, поддержку аграрного сектора и экспорта.
Основные причины, влияющие на рынок кадров агросектора, — эмиграция специалистов за границу (например, механизаторы, квалифицированные специалисты и рабочие элеваторов).
Аналитики сайта по поиску работы и персонала выяснили, какие специалисты в сфере омской медицины были востребованы в период с июля по сентябрь, а также будущую зарплату соискателей.
Традиционно в День Независимости новости "Сегодня" в прямом эфире отметят собственной наградой украинцев, поступки которых поразили самопожертвованием и смелостью.
Она еще вообще не забивала на этом турнире.
Тот факт, что она носит узлы банту не является "культурной апроприацией".
Его личного оружия в кобуре не было.
По пять человек подхватили инфекцию в Звереве и Таганроге.
На данный момент этот дорожный «пирог» находится на утверждении.
Вице-мэр Кохтла-Ярве Виталий Бородин сообщил "Северному побережью", что состояние школьного здания очень плохое и местами опасное.
Но для трейлера можно было бы адаптировать, согласен.
Но мы должны сделать все, чтобы по максимуму обезопасить и Украину, и украинцев от глобальной угрозы с которой столкнулся мир.
Сегодня в 15:20 на пересечении проспекта Московского с бульваром Богдана Хмельницкого столкнулись ВАЗ 2107 и Nissan X-Trail.
Мужская сборная попала в группу B, где сыграет с командами Бразилии, США, Аргентины, Франции и Туниса.
Но мы не можем самостоятельно производить витамин B6 – его запасы требуется восполнять извне.
В каких-то регионах жесткий режим необходимо будет сохранить или даже усилить.
На самом деле это сложный, многоэтапный и длительный процесс, требующий ответственного и системного подхода.
Глава парламентского комитета считает, что таким образом Россия пытается сорвать «минский процесс».
По его словам, решение о прекращении индексации привело к тому, что многие пенсионеры, которые продолжали работать, перестали это делать.
Среди прочих выделяется оригинальностью 75-граммовая «Мыльная палочка для бритья».
Ущерб он оценил в 3360 рублей.
Другое граффити угрожает «обезглавить учителей и учеников».
Также, по словам г-на Журбы, компания «А-Муссон эксплуатирует 13 контейнерных площадок, построенных за средства города совершенно бесплатно.
А потом пакет документов действительно направляется в ФАС.
Я вижу, как черви и жуки-могильщики уже ползают неподалеку в предчувствии наживы.
Последним местом его службы был Дальний Восток.
Советник Зеленского назвал необходимую для восстановления Донбасса суммуlenta.
Согласно приказу министерства, пенсионеры, пожелавшие сменить банк, через который они получают пенсию, смогут оставить неизменной дату начисления выплаты.
Как ранее пояснял Роспотребнадзор, предполагалось, что штрафы коснутся только профессиональных групп риска.
Теннисист устроил ужин с большим плюшевым медвежонком, затем показал комнату, в которой путем фонтамонтажа, поместил еще несколько своих изображений.
Кто-то высыпается за стандартные восемь часов, а кому-то хватает и шести.
Все киоски и магазины, проходные предприятий и все учреждения были предупреждены.
Только 36% россиян работают по специальности, полученной в вузе.
Рождество и Новый год с живой елочкой, которую не придется выбрасывать через пару недель, – это реально.
Врачи 25 лет скрывали от ветерана ВМС США, что у него ВИЧ-инфекция, сообщило издание ABC News.
Согласно заявлению посольства, информация о прибытии российских солдат неполная.
В этом разделе есть изделия для субтильных и полных леди.
Снятие ограничений на въезд в Шенгенскую зону рассматривать, когда он хотя бы равен среднем по ЕС.
Чтобы идти на выборы в Госдуму — нужны серьезные затраты.
Что это за хрень вообще?
Женский комитет ФХУ вообще предлагал досрочно завершить Чемпионат без определения победителей и призеров.
С 1961 по 1989 год главным модельером Christian Dior был Марк Боан, и за эти 28 лет он кардинально изменил стиль бренда, отказавшись от той роскоши и блеска, которые так любил Диор.
Санкции статьи предусматривают до четырех лет лишения свободы.
Как таковой прокачки там нет, в том плане, что даешь книжку персонажу, он изучает навык (даже оффлайн изучает), так что ради скиллов гриндить не придется.
По инициативе создания свободной экономической зоны для Донбасса мнения разделились практически поровну: за — 46,7 процента голосов, отказались поддерживать чуть меньше — 46,48 процента.
Смысл в том, чтобы покупать местное, поддерживая тем самым локальное сообщество.
В столице региона трамваи маршрутов №№ 7, 11 и 12 снова начнут ходить до стадиона «Самара Арена».
Отметим, что в Кандагаре сохраняется повышенная активность талибов и столкновения между силами безопасности и боевиками были зарегистрированы в различных частях провинции.
В Эстонию певицу позвал художественный руководитель Таллиннского фестиваля камерной музыки Маано Мянни.
Задачу эффективной шумоизоляции квартиры лучше всего решать на этапе проектирования и строительства дома.
Недавно потерял жену.
Эксперт информационно-аналитического центра компании Hamilton Антон Гринштейн говорит о том, что давать прогнозы по российскому рынку труда сейчас довольно сложно.
По его мнению, в 2022 году суммарный залп будет доведен до 168 пусков.
Сегодня — паника, завтра — скупают айфоны, послезавтра — берут кредиты.
Между тем снижение стоимости квот на углекислый газ может привести к существенным потерям для госбюджета, поскольку Эстония продает неиспользованную часть квоты.
В то же время ситуация с вирусом существенно изменила критерии эффективности и качества работы.
В ответ подписчики хореографа поддержали идею кумира и засыпали звезду комплиментами.
В 2015 году Денин получил четыре года колонии за превышение должностных полномочий.
По запросу мы можем предоставить серийные номера украденных товаров для сравнения.
Позвонил Силуанов (министр финансов), и слова те же самые, хотя казалось бы, больше коммунистов никто Минфин не критиковал»…
Как выяснилось, многие актёры оставили некоторый реквизит себе.
Интернет-пользователи узнают о судьбах некоторых героев – Иване Флерове, Матрене Вольской и др. Во время войны не менее значимой была и другая награда – орден Славы.
"Кажется, что мы барахтаемся впустую"
Ru» о видах такого рода мошенничества и дали советы, как себя обезопасить.
Что касается российской разработки, в ее закупке заинтересованы власти Израиля.
Ситуация переломилась в июле, когда заражаться стали по 15-30 горожан в день.
Вот только и там предложение оказалось неожиданно скупым: исследований, например, о преследованиях уйгуров или противостоянии КНР с Тайванем на полках не обнаружила ни та покупательница, ни последовавшие за ней журналисты.
Одно из важных изменений - формулировка термина "волонтер".
Параллельно мужчина лечился от коронавируса, сообщает агентство городских новостей «
Фотовыставка "Тишина гор", которую представляет студенческая галерея BiArt, расположилась в учебном корпусе Балтийской международной академии.
Сказали, что у 25 человек может быть коронавирус.
Уже состоялись два сезона фестиваля, во время которого в ресторанах и барах Москвы предлагали расширенный ассортимент чешских пивных марок.
Однако он выступил со специальной пластиной и даже в таком состоянии в итоге оказался седьмым.
В новые придорожные комплексы группа компаний «ТранзитСити» собирается инвестировать около миллиарда рублей.
Просто сообщение, типа: «Могу то-то, хочу быть вашим менеджером».
На трансграничный бизнес тех, кто работает в соседних странах, «людей мира» и всяких прочих хипстеров и их страдания, избирателям Земана наплевать.
Сегодня, 18 сентября, нижегородцы поинтересовались у министра образования в социальной сети, когда выксунская школа снова начнет работать в очном формате.
Тем более что растить детей, а их у нее четверо, в Чувашии спокойнее.
Неизвестно, был ли Абдулла целью нападавших, но он не пострадал и быстро покинул место происшествия.
Об этом сообщает принадлежащая семье Демьяна Кудрявцева газета «Ведомости», ссылаясь на двух топ-менеджеров авиационных предприятий.
Мы надеемся, что разработанные решения в области логистики зерна будут способствовать развитию цивилизованного и конкурентоспособного отечественного зернового рынка.
Врач объяснил беспокойство из-за возобновления РПЛ и предрек «большую трагедию»lenta.
Характер человека зачастую сильно зависит от его знака зодиака, звезды дают возможность предсказать, какую линию поведения он изберет, например, будучи родителем.
Мэр Москвы Сергей Собянин подписал указ о введении домашнего и удаленного режимов с 28 сентября по 28 октября.
С начала эпидемии в декабре прошлого года в провинции скончались уже 2871 человек, заболели 67 332, более 38,5 тыс. пациентов вылечились и выписаны из больниц.
"Ситуация достаточно сложная", но детей в школы в среду выгоним, пущай болеют.
Женщины, которым удалось выбраться из-под насильственной "опеки" родителей или мужа, рассказывают, как тяжело им оказывается налаживать независимую жизнь и как семья пытается доказать им, что они ни на что не способны.
«Профессиональные футболисты считают себя неприкасаемыми, когда речь заходит о вирусах, но это не так», — сказала Карнейро.
В 1981 году он перешел в "Тоттенхэм Хотспур", в котором отыграл семь сезонов.
Об этом сообщил губернатор Алексей Текслер во время осмотра новой медицинской техники.
Снимок певицы высоко оценили ее поклонники, поскольку менее чем за 10 часов его лайкнуло более 3 миллионов пользователей.
Обязательный претендент на титул чемпиона мира IBF в среднем весе из Польши (21-0, 5 КО) закончил очередной этап подготовки к бою с действующим обладателем данного пояса Геннадием Головкиным (40-1-1, 35 КО), сообщает Sports.
На этой неделе Путин подписал указ о проведении голосования по поправкам в Конституцию РФ 1 июля.
Второй уверенно пересек свои "первые сто миллионов".
Как и раньше, от длинной, мрачной и драматичной сюжетной линии геймеры могут отвлечься на самые разные увеселения, включая побочные задания и уникальные мини-игры.
Будьте честными с собой и окружающими.
Фонд гарантирования вкладов физических лиц на прошлой неделе продал активы 11 банков, которые находятся в управлении фонда, на 264,72 миллиона гривень.
Может быть, дети просят купить им дорогую игрушку, но вы не считаете, что их стоит баловать.
Турецкий специалист дал свои рекомендации представителям сильного пола.
Ее усугубило начало учебного года и волна сезонных заболеваний ОРВИ.
Таким образом, констатирует РБК, капитализация первой криптовалюты, по оценкам Coinmarketcap, превысила $350 млрд. Этот показатель обновил исторический максимум.
В конце концов, болезнь может привести нервы сами ухудшающих или стать постоянно повреждены.
«Я думаю, мы будем не обновлять, а расширять.
Но это не смертельная болезнь.
Я знаю, что один врач иногда обслуживает целое отделение", - добавил муфтий.
Может быть применён адаптер GeForce RTX 2080 Ti с 11 Гбайт памяти.
Выношу благодарность начальнику соответствующей службы, правильно отреагировавшего на мою критику.
Это необычный торт, зато самый легкий, который можно представить, с колумбийскими нотками.
Частный дом загорелся в Барнауле.
Участники встречи заявляют, что город Алматы поддерживает праймериз.
Британии ранее заявил, что стране стоит готовиться к ослаблению военной роли США в мире.
Водить можно по очереди.
Мне кажется, я могу в жизни заниматься и другими вещами.
Это первый фильм киновселенной, получивший рейтинг R. В нём не только появились кровавые сцены насилия, но и самая история рассказана с более серьёзным настроем.
Лево-либеральные круги связывали серьезные надежды с кандидатурой Уоррен.
Очный этап проходил в Новосибирске, на базе педагогического колледжа №2.
«Что касается руководителей предприятий, здесь трудно запретить при условии, что соблюдается все установленные законом о целевом обучении условия.
Еще два пожара 21 апреля случились из-за короткого замыкания электропроводки.
Такой наркотик растительного происхождения, для бабушек на лавочке, для дедушек на завалинке, для гопников на детской площадке.
В нем (имеется в редакции) говорится: «… в условиях сложной эпидемиологической обстановке приказываю: … 3. Уведомить сотрудников не позднее 6 апреля о предстоящем сокращении штата с 8 июня».
Всего омичей ждут почти 50 тысяч ценных призов.
Всё еще претендующая на статус «партии №2», КПРФ выдвинула на муниципальные выборы в Псковской области порядка двухсот кандидатов, в списке преобладают проверенные кадры, скажем корректно, зрелого возраста.
Говорит, что тот был очень честным и порядочным человеком.
У Кaспий еще 7-8 стопроцентных моментов было для взятия ворот.
В трагической истории жизни Эдуарда Успенского, замешанной на фатальной нелюбви, попытались разобраться друзья автора Чебурашки и Крокодила Гены вместе со сценаристом и продюсером Романом Супером и его коллегой Иваном Проскуряковым.
Данная сфера охватывает международные корпорации, банки, авиакомпании, компьютерные центры, телекоммуникации, страховые, юридические и консалтинговые фирмы, государственные и негосударственные структуры, а также некоммерческие организации.
Их так называют за появление уже в зрелом возрасте.
О продлении командировки, которая должна была закончиться 18 апреля, просили итальянские власти.
Команда Международного фонда развития Мемориала жертв Голодомора разработала ее совместно с IT-компанией SoftServe.
По его словам, в стране будут закрыты «все места общественного пользования, которые не имеют исключительного значения для страны».
С 1 сентября на 11 маршрутах "Ригас сатиксме" будет возобновлен порядок, предусматривающий посадку в общественный транспорт только через передние двери, а высадку через среднюю и заднюю двери, сообщает "Ригас сатиксме".
Расширение работает как Google, и чем больше поисковых запросов осуществляет пользователь, тем более уместные рекламные объявления отображаются.
А где гайдук с мерзликиным?
Лапочкин поднял руку — вне игры зафиксировано?
Вот Нинке-то от них доставалось!.
Обновление под номером KB4579311 вышло 13 октября, на момент написания заметки специалисты еще не отреагировали на проблемы.
Видя разочарование избирателей в веселых и находчивых, Зеленский все чаще делает ставку на представителей финансово-промышленных групп.
Специалисты ГУП «Мосводосток» переведены на усиленный режим работы из-за обильных осадков.
«Нижегородские судостроительные предприятия в последнее время реализуют технически сложные проекты.
Астрономы смогли близко наблюдать его лишь однажды, когда космический аппарат пролетел мимо Нептуна 30 лет назад.
Для какой личности мы станем родителями?
При этом он может быть задействован, только если ситуация в республике выйдет из-под контроля.
Нурмагомедов раскрыл ближайшие планы.
Вот только Линус своё защищает.
На это деньги всегда были и есть.
И от каких происходящих дел нас хотят отвлечь?
Кроме того, компенсация положена совместно проживающим пенсионерам старше 70 лет.
Духовный смысл Пасхи, отмечаемой православной общиной страны, близок и дорог казахстанцам», - сказал Елбасы.
Наша задача заключалась в том, чтобы проследить, как образ человека меняется во времени и пространстве.
Со своей стороны, председатель правления КПК «Обновление» Михаил Дорофеев указывает, что «изначально это заявление вызвало негативную реакцию, надавив на рисковые активы и укрепив доллар, но по мере переваривания информации инвесторы успокоились».
Зрители с большой вероятностью заинтересуются игрой.
Каждое обращение тщательно проверяется и при наличии нарушений, принимаются необходимые меры реагирования, заверили в УФССП.
Если это действительно будет так, то Трамп сможет объявить о своей победе в результате сегодняшней ночи – и тогда демократы будут в положении догоняющих.
Таким образом чиновники намерены ликвидировать пробку из грузовиков.
ДВ и Клуб инвесторов приглашают на инвестиционную конференцию "Заставь деньги работать!"
Помните, что идеальных отношений не достичь никогда, но на них можно ориентироваться.
«Роль женщины в моей семье изменилась настолько, что я перестал ее понимать»
К счастью, никто из участников происшествия не пострадал", - говорится в сообщении.
Создатель легендарного талисмана Олимпийских игр 1980 года в Москве Виктор Чижиков умер в возрасте 84 лет.
Он совершенно точно герой своего манямирка.
Не рекомендуется переходить по ссылкам из спама и других подозрительных писем.
Покидая наши территории, согласно заявлению от 10 ноября, армяне создали огромную угрозу для жизни людей, находящихся там, а также приезжающих в эти районы, установив множество мин и заложив взрывчатку.
В чем противоречие между веком, электроникой и церковью?
Автомобиль сбил подростка на пешеходном переходе в Минске.
Почти во всех городах-миллионниках выборы мэров не закончились одним туром.
Интересовались о режиме самоизоляции.
Напомним, ранее сегодня глава Роспотребнадзора Анна Попова заявила, что вакцинация не защищает человека от проникновения вирусов, включая и новый COVID-19.
Но одно дело, когда компания работает и приносит стабильный доход, другое – когда простаивает четыре недели без выручки.
Следователи ведомства рассматривают две версии, которые могли стать причиной трагедии.
Магнус Юнг из финской Saga Furs убежден, что рынок меха в ближайшие годы будет расти — не в последнюю очередь благодаря спросу в Китае.
Местная жительница Елена Шемякина сына-первоклашку одного в школу не пускает.
Спрос на последние растет — если в 2018 году в темную сеть попало 330 000 BTC, то в прошлом году это количество составило 540 000 монет.
Мирчу Луческу назначили главным тренером киевского "Динамо"
Ночью в Броварах Киевской области подожгли автомобиль съемочной группы программы "Схемы: коррупция в деталях".
А будет ли тепло в квартире?
«Мы все беспокоились, как непростые условия ограничения по коронавирусу повлияют на качество подготовки к выпускным экзаменам.
Выходят на первый этаж.
Провести чемпионат мира по пляжному футболу в России было решено советом ФИФА в октябре 2019 года в Шанхае.
Спасатели, прибывшие на место, выяснили, чт под землей лежит гораздо больше боеприпасов.
Вопрос о дистанционном режиме работы сотрудников рассмотрит и руководство «Мотовилихинских заводов».
Александр Усик раскрыл финансовые подробности боя с Дереком Чисорой трехнедельной давности в Лондоне, который он выиграл по очкам.
В столице планируют снизить стоимость велопроката на 30 процентов с 18 июня этого года.
Ежегодно мероприятие объединяет на площадке более 200 предприятий из России и стран СНГ.
На втором месте находится бренд ($200,7 млрд), на третьем — ($166 млрд), на четвертом — ($165,4 млрд), на пятом — Samsung ($62,3 млрд).
Ближайшая сессия Совета депутатов, если позволит эпидемиологическая ситуация, состоится в июне.
Кроме того, он также автоматически потерял и половину ставки на посту заведующего кафедрой гигиены, основ экологи и безопасности.
Ты в слове ссд сделал ошибку.
Начало игры намечено на 19:00 мск.
Например, во время кризиса 2020 года иметь недвижимость в Московской области выгоднее, чем в Москве.
К приезду «фронтовой бригады» Лидия Георгиевна вышла на балкон и тепло приветствовала участников ансамбля «Хорошие девчата», которые исполнили самые знаменитые военные песни, а также юного аккордеониста Антона Ноздрюхина.
Через 1,5 года, как заявил экономист, она достигнет 68 рублей за доллар.
Родственники пострадавшего, которые проживают на территории Украины, собрали деньги на его лечение.
Хотя ученые уверяли публику, что собака вернется домой целой и невредимой, они с самого начала намеревались принести ее в жертву научно-техническому прогрессу, поскольку в то время никаких способов для возвращения на Землю не было.
Может, родителям лучше срочно перевести ребенка по месту жительства.
Даже если характер его работы изменился, это можно сделать не раньше чем через два года после увольнения.
Третья внеочередная сессия Палаты представителей и Совета Республики Национального собрания Беларуси открывается 3 августа, сообщает БЕЛТА.
В видео исполнительница в белом откровенном бикини сексуально двигается под новый хит группы Chica Bamboni и демонстрирует свою стройную фигуру.
В стране введен режим ЧП, закрыты границы.
Поэтому владельцы RTX 20-й серии не останутся без внимания.
То есть, пять тысяч.
Поветкин довольно неожиданно нокаутировал Уайта в пятом раунде.
Реализуется программа создания и спортивной инфраструктуры, как для массового спорта, так и для профессионального.
На камеру лучше не использовать в больших количествах хайлайтер, а жирную кожу, в особенности Т-зону, следует обработать прозрачной пудрой или матирующими салфетками.
На фоне новостей о срыве сделки акции Tiffany на премаркете в США упали примерно на 14%, отмечает Bloomberg.
Относительно работы, то не стоит шутить над коллегами.
Из-за резкого падения фондового рынка в разных странах любое объявление компаний о привлечении новых инвесторов и размещении на бирже дополнительного выпуска акций играло на руку только хедж-фондам, извлекающим выгоду из снижения котировок.
В 1934 году он был превращен в музей, что символизировало превращение Турции в светское государство в результате радикальных реформ, начатых основателем современной Турецкой Республики Мустафой Кемалем Ататюрком.
Первые шаги в этом направлении делают.
Есть правила, определенные Роспотребнадзором, где указано, когда именно можно снимать ограничения.
Ее образ дополнен соломенной шляпой, приспущенными джинсовыми шортами оверсайз и золотой цепочкой на поясе.
В начале июля стало известно о романе 46-летнего Ильи Авербуха и 25-летней Лизы Арзамасовой.
В Америке сформировалась единая позиция в отношении «Северного потока — 2», и началось все еще при демократической администрации Обамы, когда против проекта выступили несколько высокопоставленных руководителей, включая вице-президента Джо Байдена.
Есть моменты когда работа, они летят, а есть когда от нечего делать.
Льорис без проблем забрал мяч после замыкания штрафного от Ляказетта.
Автомобиль заехал на рельсы, повредил ограждение и сбил знак пешеходного перехода.
Закрыла "Энциклопедию Забайкалья" функционирование которой обходились 5 млн.в год, при этом выкинула 25 млн. на этот дизайн-код?
Она потом мне еще рассказывала, что он ее подставил, что он все же остался с женой, которая знала тоже об их связи", – признался Кот.
Шлейф платья был длиной 7,5 метра, декорированный винтажным кружевом XIX века.
И Путин это тоже очень хорошо понимает, поэтому для него это больше имиджевый аспект.
Все остальное пришлось на продажи автомобилей с пробегом.
Объявление китайского лидера о том, что КНР берет курс на достижение углеродной нейтральности, стало хорошим стратегическим ходом в противостоянии Пекина и Вашингтона.
Тогда этот автомобиль был одним из самых дорогих и мощных четырехдверных седанов.
Когда люди так любят свой город, это всегда отзывается в душе!»
Впрочем, Мерзон также подчеркнул, что астматики более тщательно выполняли все рекомендации, поскольку сразу поняли, насколько опасен для них этот вирус.
Оказалось, что самым безопасным средством защиты от коронавируса являются трехслойные хирургические маски.
По его словам, предлагаемый комитет должен будет обеспечить координацию сотрудничества для повышения уровня стабильности и безопасности энергетического рынка.
Имея 25 млн за дизайн-код о пенсии можно вообще не заботится.
Никаких дополнительных ограничительных мер городская комиссия ТЭБ и ЧС не принимала.
Политолог считает, что полный переход Москвы на сторону Еревана будет означать начало войны между Россией и Турцией за влияние на Кавказе, чего нельзя допустить.
Откройте карту и посмотрите, как Власихинская идёт от попова к Павловскому тракту.
Также, по его оценке, в этой же зоне остается Санкт-Петербург, где «замена губернатора не привела ни к каким позитивным сдвигам, а ситуация с ковидом, мягко говоря, неблагоприятная».
Завтра в районах Азербайджана временами будет дождливо, в горных территориях ожидается снег, местами сильный.
Стартовая цена лота – 100 белорусских рублей (1100 гривен).
При этом, их секретность защищена службами информационной безопасности правительства Москвы и Минкомсвязи.
Они хотели его как сервис сделать с периодическими апгрейдами.
На «Каширской» колонны облицованы красно-коричневым мрамором, из-за которого для различия этот зал называют «Каширской-красной», в отличие от «Каширской-серой» — восточного зала, пол выложен серым гранитом.
Инцидент произошел глубокой ночью.
И каша без масла и чай без сахара это как раз здоровое питание!
Раньше срока — я имею в виду 30 апреля 2020 года.
Их можно бесплатно загрузить в pdf, tiff или eps.
Каждый будет стоить от пяти до десяти миллионов евро.
Тем более, что современный банкинг дает для этого безграничные возможности.
На прощании с Черницким (оно прошло траурном зале находящегося по соседству крематория) собрались десятки людей — его мама, жена и дети, друзья и коллеги.
Данные, с которыми мы работаем, мы адресуем конкретному человеку, учитывая, где он живет.
Уже в первом квартале 2021 года россияне смогут выбирать, какой из отечественных вакцин прививаться от коронавируса.
В тюряге пусть ищут.
Отмечено, что договоренности с эмиратскими компаниями уже дают свои результаты.
Браузер Chrome отличается от уже зонднутого хромиума -
Конституцию упразднили, пенсионный возраст повысили, штрафы за воздух ввели.
Ближе к вечеру неудачей завершилась ещё одна попытка кражи спиртного неизвестным пьяным мужчиной в магазине, расположенном на ул. Петухова.
Препарат снижал выброс организмом противовоспалительных цитокинов в 3,9 раза, предотвращая «цитокиновый шторм».
Позже гастарбайтерам стали предлагать работу на родине и пообещали дешевые кредиты, а от запрета – открестились.
Синоптики прогнозируют его усиление до 18–25 метров в секунду.
Дальше в суде ему предстоит разбираться со страховой компанией, в которой был застрахован автомобиль.
Однако та совсем не подготовила дочку к опасностям и сложностям большого мира, и Лондон оказывается совсем не таким, как ожидала Энола.
Технологии не стоят на месте, VA матрицы сейчас заметно лучше чем были раньше.
В то же время, из одной из клиник можно вызвать скорую — 1200 гривен.
Подробнее смотрите далее в материале, подготовленном Управляющим партнером компании «РосКо — Консалтинг и аудит» Аленой Талаш.
"Концепция была утверждена в 2007 году, но ситуация, которая складывается во всем мире и на пространстве Содружества, требует ее обновления, - сказал первый замминистра.
Они смогли расшифровать содержание телефонных звонков абонента, находящегося с ними в одной радиоячейке, то есть подключенного к той же сотовой вышке.
По информации Роспотребнадзора, случаи заражения бубонной чумой зафиксированы среди людей на западе Монголии.
Всех злоумышленников задержали во время получения части взятки.
Поэтому я считаю, что это того стоило.
То есть смертность была еще выше, чем во времена Третьего Рейха.
«Закон определяет срок, за который нужно ответить на каждый из запросов.
«Зимой поступило поручение провести проверку всех средств, израсходованных на строительство курорта «Кок-Жайлау».
Он стал лидером рейтинга лучших бойцов промоушена вне зависимости от весовой категории.
ПСБ, в свою очередь, планирует развивать крупные инвестиционные проекты на территории региона, в том числе отраслевые и инфраструктурные.
Ехали они в командировку на три месяца, а оказалось, что на всю жизнь.
Нашел «мертвые» окна, в которые граница была не совсем на замке и прошмыгнул в районе Ужгорода, где кстати был первый абонент переписки Хайнца.
Принадлежащее «Газпрому» судно «Академик Черский», которое называли основным претендентом на достройку газопровода «Северный поток-2», 9 февраля вышло из порта Находки.
Boston Consulting Group, в 2018 году мировой рынок предметов роскоши составил €920 млрд. Самой массовой категорией потребителей товаров люкс стала категория true-luxury, на нее сейчас приходится около 50% в количественном выражении и 30% в финансовом.
Ожидается, что в следующем году соперники встретятся на ринге в третий раз.
В милицию 4 сентября поступило сообщение: неизвестный сорвал и бросил на землю государственный флаг, закрепленный у входа в гостиницу по улице Комсомольской в Бресте.
Перестали платить зарплаты и детские пособия.
Глава выразил сожаление, что у него нет возможности лично поблагодарить своего отца - фронтовика Дмитрия Алексеевича, получившего тяжелое ранение в боях за город Изюм Харьковской области.
Примерно раз в 2 месяца появляются варианты.
У вас свои цари есть, с них и спрашивайте.
Водитель BlaBlaCar выкинул из машины пассажирку с детьми посреди дороги в Сочи.
Накинулись сначала на охранника аптеки, потом на прохожих, а когда приехала полиция, еще и – у сержанта рассечен лоб.
На взрослом ЧР она была в короткой программе шестой.
К тому же объем выручки от доставки, по словам многих рестораторов, это не более 15 процентов от дохода, который заведения общепита получали ранее.
После столкновения транспортных средств «Опель» вылетел в кювет и перевернулся.
Ранее в пятницу через пешеходный пункт пропуска через линию соприкосновения у Станицы Луганской в ЛНР доставили гуманитарный груз от Международного Комитета Красного Креста (МККК) для борьбы с COVID-19.
Есть вопросы, на которые есть ответы.
Видим, что РФ пока воздерживается от резких шагов», - говорит А. Бадалян.
Причиной пожара в частном доме в Иркутской области, в результате которого погибло четверо детей и один взрослый, стало замыкание проводки.
Об этом корреспонденту БЕЛТА рассказала заместитель директора по учебной работе ГУО "Минское областное кадетское училище" Татьяна Блецко.
У кого-то уроки будут начинаться с 8:00, у кого-то с 8:15 и т. д. Сделано это, чтобы минимизировать контакты обучающихся.
Об этом сообщил в пятницу на вебинаре главный экономист Luminor Тыну Палм.
Во вторник, 16 июня, после почти трехмесячного карантина открылся Московский зоопарк.
Мэра Днепра Бориса Филатова облили зеленкой над одной из встреч с горожанами.
В советское время была песенка: «Волшебники в белых халатах с маленьким солнцем в груди…» Презираю вас, вурдалаки в белых халатах и тебя Голлум, выращивающий в своем серпентарии из людей таких вот …расов.
Этот вызов показал нам потенциал езды на велосипеде, который должен изменить наши города и жизни.
Ранее глава региона приостановить работы на шихане, пока все стороны конфликта не найдут единое решение проблемы.
Один из прохожих получил ожоги, кроме того был ранен полицейский, оба доставлены в больницу", - говорится в сообщении.
Заметив у сына творческие способности, родители отдали его в музыкальную школу, которую Melovin впоследствии бросил.
Заявляют, что СМИ поспешили с выводами и вырвали слова актеров из контекста.
Среди респондентов 46-60 лет таких заметно больше — 63%.
Стало известно, где в Калининграде планируется открыть первые «Пятерочки»
Телепроект Национального телевидения Чувашии — программа «Агенты 550» попала в финал международного конкурса «Свет миру».
Дали и недоеденное и целое для девушки.
Да, кто-то должен.
В этих СКП работают более 250 специалистов санитарно-эпидемиологической службы, отметили в Минздраве.
Источник информагентства в медицинских кругах поясняет, что критерии госпитализации людей с подозрением на коронавирус, согласно указу Минздрава РФ, изменили.
Одним из его хобби было коллекционирование — Надир Велиев собирал брелоки из разных стран мира.
Вот эта была та искра, из-за которой вспыхнул пожар.
А вот опасные синтетические вещества – ПАВы, парабены и сульфаты – исключены из формулы.
Колядники провели репетиции и разделились на три «отряда» (так спецслужбы именовали группы колядников), которые должны были колядовать по определенным адресам.
Deloitte, проведенному в сентябре 2020 года, самыми популярными банками в России стали «Сбер», ВТБ, «Тинькофф», «Альфа-Банк» и «Почта Банк».
По норме одного закона возможность оформления строений продлевают до 2021 года, а другим законом их считают самостроем, который граждане обязаны снести за свой счет, если так решит чиновник.
Если у вас напряженная умственная работа или большое количество тренировок, то будьте готовы к тому, что производительность упадет на 60%.
Тогда твое подсознание вскоре забудет, что осенью организму непременно нужно заболеть.
Экономические потери в этом секторе огромны.
Исследователи проанализировали данные за 2017 год о 2174 дельтах рек по всему миру.
Поэтому даже тех, кто имеет температуру, к примеру, 37,4 – беспрепятственно пропускают.
На борту находились 176 человек: 167 пассажиров из Ирана, Украины, Канады, Германии, Швеции и Афганистана, а также девять членов экипажа.
Ранее НБУ также обратился в Нацполицию с заявлением о неправомерных действиях должностных лиц банка и просьбой сохранить недвижимость вкладчиков.
Если это материалы, ткани, то аутентичные: если узбекская ткань, то настоящая; если это казахский войлок, то натуральный.
Пока что ситуация не разрешилась, как и вопрос россиян, куда делись деньги из выделенного бюджета.
Как видим, у сторон самые высокие отношения.
По его словам, американцы могут допускать ведение ограниченной ядерной войны.
Весь этот гиперхайп с локдаунами был навязан в результате политизирования эффектов пандемии.
Он добавил, что производители имеют большую прибыль на производстве этого "пойла", так как оно пользуется большой популярностью.
Тем временем, отмечают аналитики ITI Capital, «количество выявляемых случаев коронавируса в США снова превысило 70 тыс., число смертельных случаев выросло до максимума более чем за месяц».
Они должны быть зелеными и свежими.
Застелить форму для творожной пасхи влажной марлей в несколько слоев.
Легкий Александр больше чем месяц живет с диагнозом Т-лимфобластная лейкемия, которая поразила костный мозг, к тому же спровоцировала у юноши возникновение опухоли в легких.
Так, например, штурман командует, что впереди яма.
"Определили, что есть опасность взрыва - одна из цистерн была перевернута.
Оккупанты под Горловкой в районе Зайцево во время перемирия построили шесть новых позиций на передней линии обороны.
Ведь война не обошла стороной никого и поэтому каждый из нас должен стать волонтером Победы», - отметила руководитель ресурсного центра поддержки добровольцев ПсковГУ Алена Козлова.
Идея любви к семьям, близким, думаю, спасет мир", - сказал художественный руководитель ансамбля Роман Козырев.
Невероятное фото", "Королева", "Воспроизведи эту фотографию вместе с Коди", "Очень к лицу розовые волосы", – писали юзеры под публикацией, которая собрала более трех миллионов лайков.
Вы помрёте от зависти.
По подсчетам агентства, при снижении цены на нефть более чем на 30%, учитывая средние показатели добычи стран ОПЕК за февраль, доход членов альянса снизился по меньшей мере на $500 млн.
Народ как всегда ловко обманывают.
Эти предметы меняют наш образ жизни, работу и представления о развлечениях и возможностях.
«В сентябре состояние было хуже, после прошлого рейда наметилась положительная динамика.
Или предоставлять им ежегодный очередной оплачиваемый отпуск сроком не менее двух недель.
Как быстро и просто узнать, больны ли вы коронавирусом?
Основная задача такого контроля – защита транспортного перехода от перегруженных фур, чтобы сохранить дорожное полотно.
Вчера в Казань прилетели два самолета из Анталии, 180 пассажиров, прилетевших бортом — жители Татарстана.
Согласно имеющимся данным, аппарат Gaofen-14 будет использоваться для создания снимков высокой чёткости наземных объектов.
Приводят в порядок новые хозяева.
Достаточно спортивного инвентаря», — сообщил Владимир Разуваев.
РФ" Плутника Александра Альбертовича и расторгнуть заключенный с ним трудовой договор <.
«Это чуть ли не единственное место для жителей более 70 многоэтажных квартир, где можно погулять семьей, с детьми, подышать спокойно свежим воздухом.
Она во двор ведёт.
Затопило 2800 домов, что составляет 30% от общего количества.
Поэтому все будет зависеть не от того, есть ли свой представитель от района в Собрании, а от того, насколько четко и слаженно депутаты будут взаимодействовать с органами местного самоуправления и работать с избирателями.
В проект войдет очистка русла реки Загустай, впадающей в озеро, и вытекающей из него реки Баян-Гол.
Ламерс форевер, Спасибо за самокритику, такое признание впечатляет.
«Не хотелось повторять их судьбу, поэтому решила не вести прямой репортаж из аэропортов и самолетов», — добавила ведущая.
Может будет наоборот: не можете обеспечить людей халявными масками, всей городской и краевой администрацией скидываетесь, закупаете тряпочки, по вечерам шьете маски и раздаете людям!
Тема закупочных цен на молоко — одна из наиболее острых на селе.
Актер Иван Стебунов выразил желание выступить в суде над Михаилом Ефремовым.
Они должны идти на этот риск.
"В нашем случае речь идет об интересах украинцев, ведь Нафтогаз - национальная компания", - отметила глава наблюдательного совета НАК Клэр Споттисвуд.
Если после физической нагрузки уровень поднимается – вы здоровы, пошёл вниз – тревога.
На место происшествия выбыли сотрудники милиции.
«Им бы стало лучше, если бы область присоединили к Польше», — отметил в комментарии к статье один из читателей.
Исаак Штокбант умер на 95-м году жизниФОТО: Санкт-Петербургский государственный музыкально-драматический театр «Буфф»
За прошедшие сутки, 28 августа, в Украине зафиксировано 2481 случай коронавируса, 41 больной умер и 1055 – выздоровели.
Какую цену оно установит, такая и будет.
Также организована круглосуточная экстренная связь для белорусских граждан.
Для того и держат во дворе собак, что бы никто не залез.
Вы устали от сидения дома?
Мы всегда жили здесь в мире, и не подбрасывайте здесь оружие, не взрывайте обстановку, ибо будет полыхать так, что до Владивостока будет тяжело».
Вода стекла в глубину моря, было видно остатки кораблей, загруженные сокровищами.
Представитель Многопрофильной комплексной миссии ООН по стабилизации в ЦАР Владимир Монтейро сообщил в воскресенье, что антиправительственные силы удалось выбить из нескольких городов.
В прямом эфире ГТРК «Иртыш» заместитель председателя правительства Омской области Дмитрий Ушаков напомнил, что все жители региона должны соблюдать масочный режим.
Говорить, что процесс дистанционного обучения в Псковской области проходит гладко, было бы самонадеянно.
Подробностями съемок поделился режиссер проекта Андрей Силкин ("Семья на год").
Адвокат написал, что не считает $17300 справедливой суммой, ведь машина пострадала только спереди.
Конкретный порядок и периодичность ревизий и проверок кассовой дисциплины определяются кредитной организацией самостоятельно.
Год хорош также для оформления важных документов, открытия новых и дочерних предприятий или своего бизнеса, разумеется, с максимальным использованием интернет-ресурсов.
Если они проиграют, то «Кайрат» или кто-то другой становится чемпионом.
Меньше повезло другим участникам ДТП, произошедшего на Салтовке, возле одного из торгово-развлекательных центров города.
Правозащитный центр "Весна" сообщает, что возле Комаровского рынка и на проспекте Машерова было задержано не менее 55 человек.
В настоящее время ведущая в разводе со вторым супругом и продолжает сама воспитывать девятилетнего ребенка.
То есть чистый и зеленый лес»,- сказал участник субботника Ильяс Азелханов.
Один глава поселения предложил мне сделать дорогу в его село, мы выполнили заказ, а потом и другие главы поселений стали обращаться, так что работы моей бригаде хватает, – рассказывает Рафис.
Каждый из нас «архитектор», но мнение специалистов должно быть первостепенным», - подчеркнул Глава города.
Гигантская аневризма около 16 см в диаметре (при норме брюшной аорты -2 см) -лопнула, забрюшинная гематома около 2 литров.
Объект включает в себя комфортабельный зал ожидания площадью 72 квадратных метра, рабочее место для дежурного по вокзалу и ряд других служебных помещений.
Он отметил, что многие международные партнеры проявляют значительный интерес к самолетам семейства «Ан», в частности к военно-транспортным образцам.
Чуть ранее об отмене организаторы марафона во Франкфурте, также впервые за 46 лет своего существования был отменен Берлинский марафон.
И это подчеркивается в каждом сообщении, что лечащие врачи Алексея Навального поддерживает постоянный тесный контакт с супругой и выпускают пресс-релизы с ее согласия.
Внесу свои "две копейки" в обсуждаемую тему.
Работу Национального агентства инвестиций и приватизации нужно переформатировать и придать ей новый импульс.
Как по-Вашему, какие здесь есть риски?
А если школа будет онлайн?
Российская органистка Мария Мохова специально отложила все дела в немецком городе Хайдельберге, чтобы присоединиться к открытию самого большого концертного органа Москвы.
«История как с нарывом.
Кроме того, говорится о том, что механизм складывания подвержен износу.
В инфекционных больницах Кузбасса проходят лечение 279 человек.
Потом в собственной бане был застрелен бизнесмен, которого называли «хозяином» и «крестным отцом» Выборга, — кто-то успел добраться до него раньше следователей.
"Есть, безусловно, и тяжелые, которые находятся в отделении интенсивной терапии и реанимации, - отметил Игорь Юркевич.
Сегодня мексиканская актриса и режиссер Сальма Хайек отпраздновала 54-й день рождения.
Не исключено, что суд будет на стороне работника, если тот предоставит доказательства невозможности вовремя подать заявление.
Сейчас тема номер один — коронавирус.
Какие настроения у местных жителей, новостям "Сегодня" рассказала украинка Екатерина Зирка, которая сейчас живет в регионе Ломбардия.
В Турции ужесточают карантинные ограничения для отдельных категорий граждан со ссылкой на Минздрав Турции.
Я не особенно и беспокоился, потому что чувствовал себя нормально, но семью нужно поберечь.
Все будет выполнено из бетона.
После госпитализации певицы в сети говорили о причастности Фирсова к травмам Легкоступовой.
При необходимости их привлекут к работе с пациентами.
Согласно базе контрагентов «Скрин», в списке учредителей значатся пять человек: Павел Бакай, Григорий Дымченко, Андрей Жевнеров, Алихан Ибрагимов и Екатерина Климова.
Часть парка в американском городе Лейкленд, штат Флорида, закрыли для посетителей из-за оргии флоридских полосатых ужей.
Министерством здравоохранения РК проводится работа по расширению перечня препаратов.
Главным героем игры был Шепард, известный по Opposite Force.
Впрочем, не исключено, что в итоге «Оскар» возьмет «История игрушек 4» (но уж точно не третья часть «Как приручить дракона»).
Для сравнения: по официальным данным Роспотребнадзора, в Чечне на 26 мая болели 1133 человек, выздоровели 690 и умерло 13. Республика на 53 места ниже в российском списке по уровню заболеваемости, чем Дагестан.
Замороженную еду в Узбекистане массово не признают из-за сомнений в ее качестве.
Государственный секретарь США Майкл Помпео даже заявил, что вместе с Анкарой обсуждают "шаги в ответ" на атаки сил Асада и российского контингента против мирных поселений и международных наблюдателей.
Казахстанский боксер (9-0, 5 КО) приступил к тренировкам всего спустя неделю после своего последнего боя, сообщает Sports.
Спустя год Ле Таллек дал восторженное интервью о переезде в белградскую «Црвену Звезду».
В результате столкновения пострадал мотоциклист.
Тест на коронавирус не делали - или не понял пенсионер, что это за манипуляция.
Сделать это можно уже сейчас - в поликлинике или в мобильном комплексе, который работает по выходным возле ТЦ «Макси».
В здании предусмотрены спортивный и музыкальный залы.
Присоединились правозащитники, юристы и бывшие военные.
"Мы стараемся надеяться на тот день, когда отношения между двумя странами будут такими же хорошими, как и отношения между двумя высшими лидерами, но их нужно оставить на время и посмотреть, действительно ли это может произойти, - сказала она.
Было заявлено, что больше нет цели создания единой глобальной цифровой валюты, обеспеченной корзиной национальных фиатных валют.
Когда удается поймать нарушителей с поличным, водоканал направляет материалы в контрольное управление администрации Пскова, там назначают наказание.
Ну прям они вам все рассказали.
Интересно, в цене бензина под 70% - это налоги и акцизы, а подвинуться должны опять предприниматели.
МРТ-исследования в современной высотехнологичной медицине не теряют своей актуальности.
Минздрав России совместно с Национальным медицинским исследовательским центром профилактической медицины разработал рекомендации для населения по занятию спортом.
Так, с 1 июля 2020 года в качестве самозанятых лиц начали регистрироваться граждане, занимающиеся 67 видами деятельности, например, парикмахерским, столярным, слесарным делом, выпечкой лепешек, репетиторством, услугами видео- и фотосъемки и другими.
"Кавказский узел" сообщает, что приказ о награждении подписал сам Кадыров.
По данным общественно организации The Human Rights Activists News Agency Афкари признался в содеянном под пытками.
Пользователи пофантазировали, как мог выглядеть перехват переговоров агентами Белоруссии.
Находиться в заведениях общественного питания, развлекательных заведениях и местах проведения публичных мероприятий разрешается до 22:00.
Его мама Бригита Подниеце приняла таблетку, которая должна была вызвать спонтанный аборт, но не сработало, ребенок буквально вцепился в жизнь.
Изменение климата является глобальной проблемой, решать которую мировому сообществу необходимо совместно, считает президент Эстонии Керсти Кальюлайд.
Как говорится все мы в душе девочки волшебницы.
В МЧС сообщили, что площадь возгорания в отделении реанимации на шестом этаже больницы составила десять квадратных метров.
Она была обнаружена в Алексине на улице Металлистов.
В стиме всегда было много полностью или частично скрытых профилей.
Мы здесь уже второй раз.
Это страна, где люди даже в это кризисное время не перестают переезжать из штата в штат, преодолевая значительные расстояния.
Уточняется, что в настоящее время дети складывают одежду в шкафчики бесплатно.
Автор обратил бы свой взор за океан, там не менее интересно.
Правительством принято постановление №667 от 20 ноября 2020 года, которое определяет порядок использования государственной информационной системы "Единый реестр имущества", а также порядок формирования и актуализации Единого реестра имущества (ЕРИ).
Законопроект разработан с целью "создания условий для улучшения социального положения педагогов края и престижа педагогического труда"
Ефремов назвал желаемое место для отбывания наказанияlenta.
Видновский городской суд Московской области вынес приговор 49-летнему россиянину Ражидину Михралиеву, известному в криминальных кругах как вор в законе Раджик Нижневартовский.
Пообщавшись с представителями СМИ, Фарид Мухаметшин поинтересовался у наблюдателей, как идет процесс выборов, поговорил с членами участковой избирательной комиссии, и по просьбе молодого человека, пришедшего голосовать, сфотографировался с ним на память.
Ключ к решению этой проблемы — новые технологии, более интенсивные методы природопользования, но главное — комплексная стратегическая программа природопользования.
«Скоро праздник и мы понимаем, что забайкальцы будут активно посещать людные места.
В то же время она отметила, что свидетельства о получении базового среднего образования для 9-классников, свидетельства достижений и табели учебных достижений должны быть подготовлены учебными заведениями и выданы не позднее 15 июня.
В этот же день Александра Щуцкого было назначено исполняющим обязанности Черноморской таможни.
В Казанском районе карантин введен в Баладина, Ильинке, Пешнево.
Ранее Мухатов давал показания, в которых не указал на это обстоятельство.
Поправки также предусматривают, что Кабинет министров должен разработать методику определения наилучших интересов ребенка.
После недавнего соглашения между президентом США Дональдом Трампом (Donald Trump) и вице-премьером Китая Лю Хэ (Liu He) ряд торговых пошлин был снят с рассмотрения на неопределённый срок.
Почти 43% травм пришлось на группы людей, которые придерживались диеты растительного происхождения.
По итогам мая работодатели ЯНАО предлагают соискателям 1770 вакансий, из которых шестая часть — с заработной платой свыше 100 тысяч рублей.
Ранее в Челябинске за многочисленные нарушения был закрыт известный ресторан «Птичка».
На участках проводятся работы по реконструкции квартальных тепловых сетей.
"Я недостаточно компетентен, чтобы комментировать ход исследования - я пока не вижу данных, а их я увижу, когда данные обработают и предъявят результат", - говорит член правления "Роснано" Удальцов.
Как уже рассказывала «Советская Сибирь», проект разработан и реализуется АНО «Историческое общество СФО» при поддержке правительства и Законодательного собрания Новосибирской области.
По пути следования этим маршрутам обновят или реконструируют 24 общественных пространства, а улицу Октябрьской Революции сделают пешеходной — она станет главной прогулочной зоной в историческом центре города.
По факту произошедшего было возбуждено уголовное дело о подготовке теракта.
Под Евпаторией иномарка столкнулась с автомобилем «КамАЗ»
Звучащие сегодня утверждения в духе того, что «интересы региональных элит и федеральных «башен» серьезно расходятся» не то чтобы голословные, а скорее абстрактные.
Электромобиль набрал 281 очко в общем зачете.
"Мы осуществляем все необходимые меры и применяем все силы, которые имеем, для того, чтобы сдерживать этот пожар.
"Мы можем предполагать, что в результате аномально мягких температур могло произойти растепление мерзлоты, что привело к частичному проседанию опор, на которых стоит цистерна", - сказал Сергей Дяченко в начале июня.
Накануне стало известно, что во Владимирской области задержаны несколько человек, готовивших террористические акты, сообщало издание «», ссылаясь на источник в правоохранительных органах.
Наряду с целым спектром прикладных работ, в Институте биофизики и клеточной инженерии проводятся фундаментальные исследования.
Он отмечал, что закон не устанавливает граничных сроков проведения голосования.
На встречу пришло около 60 человек.
Не каждый способен наполняться чем-то важным, дающим энергию и силы.
Как, например, слово «рука» в русском языке, которое может обозначать как непосредственно ладонь, так и всю конечность от плеча до кончиков пальцев.
Волгоградцы в социальных сетях сообщили об эвакуации из торгового центра «Европа», которая произошла вчера вечером.
В последние несколько месяцев я не перестаю изумляться манипуляциям с правом.
И я сам рассказал всем о своих слабых местах» - вот, что вертелось у меня в голове, подкидывая дров в огонь моей паранойи.
Председатель Государственного Совета Татарстана Фарид Мухаметшин 4 февраля в Москве в Общественной палате РФ принял участие в очередном заседании рабочей группы по подготовке предложений о внесении поправок в Конституцию РФ.
Глава государства принял участие в открытии мемориального комплекса "Ола" на месте сожженной в годы войны нацистами деревни.
Скорее всего, задержка будет.
Хорошей новостью для Саудовской Аравии является то, что доходы от сырья выросли в июне и, вероятно, будут еще больше в июле.
После недолгого периода тренировок в SNAC GGG двинется дальше.
Общее число подтвержденных случаев заражения коронавирусом в Армении составило 49 072.
Через пять дней бергамаскам предстоит игра в Лиге чемпионов.
В Нидерландах возобновляется судебный процесс по делу о крушении в Донбассе малазийского авиалайнера, он стартует в рамках третьего блока "В".
Среди заболевших киевлян 17 мужчин в возрасте от 16 до 70 лет.
Все вместе - ветераны движения и современная молодежь".
Такую меру пресечения сегодня суд избрал виновнику дорожной с двумя погибшими на Большой кольцевой дороге", - написала Максимец.
Более половины из них в настоящий момент утратили право на получение пособий, таких безработных специалисты Центра стараются трудоустроить как можно быстрее.
На смартфоны Xiaomi Mi 11 будет устанавливаться операционная система Android 11. Старт продаж аппаратов, как отмечается, намечен на первую четверть 2021-го.
Сюжет пятой части до появления в нём ФБР - великолепен.
Также МИД сообщает об "обеспечении коммуникации" с офисом основателя Alibaba Group Джека Ма о передаче Украине 50 тысяч тест-наборов для диагностики коронавируса.
Она звонит в колокольчики и будильники, играет в игрушки, читает стихи и всячески развлекается, приглашая зрителей в свой мир добрых игр.
А зачем ее было выкладывать на торренты если все игры и так моментально пиратятся после релиза.
Между прокурором города Рудного и подсудимым, с согласия представителя потерпевшего в присутствии защитника – адвоката, заключено процессуальное соглашение в форме сделки о признании вины.
Но давайте попробуем заглянуть в будущее.
Их может быть сколько угодно, не забудьте лишь, что два экзамена – русский язык и математика – являются обязательными для выпускников текущего года.
Такой десант президент анонсировал в выступлении с посланием Верховной Раде, пояснив: депутаты едут, чтобы услышать о ситуации «на передовой» непосредственно из первых уст — это касается и местных жителей, и переселенцев.
Lifestyle, как улучшить память и когнитивные способности человека.
Покупатели уповают на миф о крепком сибирском здоровье и продолжают покупать плодоовощную продукцию в несанкционированных местах.
Олейник начал выступать профессионально в 1996 году.
По словам Гебреесуса, всем странам следует подготовиться к появлению в них коронавируса.
Для обеспечения безопасности дорожного движения на всем протяжении участка построены линии освещения, установлены дорожные знаки и нанесена разметка термопластиком.
На улице, по словам Алины, они пробыли около двух часов или больше, после чего людям разрешили зайти внутрь и забрать свои вещи из гардероба, а потом начали выпускать с территории "Мутабора".
Без родителей проведут мероприятия в детском саду № 58 «Радуга».
Срочно звать сюда Пекарского с Вагнером!
Чем будут развлекать туристов в новогоднюю ночь – далее в материале.
Он не уточнил, дышит ли Навальный самостоятельно и вышел ли он из комы.
Там не ответили на звонок корреспондента агентства.
И к тому ж.сделайте не 5.не 7.коек круглосуточного стационара.
В этом году мы закончим проектирование, получим экономику и после этого озвучим место, где будет стоять этот первый дом», — заявил представитель застройщика.
По предварительной оценке специалистов, причиной возгорания мог стать перекал печи.
Там отметили, что в США и на Западе в целом предпочитают преподносить спекуляции, поддержанные достаточным числом союзников и партнеров, как истину в последней инстанции.
«Хочется, чтобы опыт телекомпании «Импульс» сохранялся, развивался, выходил на региональный и федеральный уровни.
Нельзя устраивать такие вечеринки и выкладывать фото. Подобное поведение показывает полное неуважение к происходящему в мире.
Хотя по сути сама манга, конечно, не про это.
В ХМАО врачам поставлена задача по вакцинации 60 процентов населения от гриппа.
Не смотря на снежную погоду в Панксатони, предсказание сурка Фила было однозначным.
Чемпион М-1 Global из Казахстана тренируется под дождем.
Каждый режим имеет особенности учета доходов и расходов для целей налогообложения.
Не об ургентных ситуациях.
Но одновременно объявил, что для поддержки этого сектора, одного из наиболее пострадавших от кризиса, 2021-й год будет объявлен во Франции «годом французской гастрономии».
Даяна Ястремская, занимающая в мировом рейтинге 26-е место без проблем за 59 минут обыграла Елену Малыгину 6:3, 6:1.
Коронавирус ни у одного из пациентов не обнаружен, сообщил министр здравоохранения штата Кали Кришна Шринивас.
При этом квоты выдают по одной ей ведомой схеме, без учета запросов казахстанской стороны.
Завершится турнир 31 октября.
Мы обязательно примем участие в акции «Свеча памяти», которая традиционно проходит в День памяти и скорби.
Сретенский судостроительный завод, который уже лет 20 находится в стадии выживания, в 2020 году оказался в шаге от окончательного банкротства.
Игру Cyberpunk 2077 в 2020 году ждали с апреля — ее выпуск сначала перенесли на сентябрь, затем на ноябрь и потом и на середину декабря.
Причем не нужно гнаться за экзотикой.
Помните, что другие могут быть ограничены, не менее, чем вы.
Такие брифинги будут ежедневными», — уточнили URA.
Кроме того, парламент поддержал закон, который позволит людям с инвалидностью получать средства реабилитации по месту пребывания, то есть в любом населенном пункте.
Время от времени некоторые украинские политики напоминают об этом, подавая соответствующие законопроекты.
У нас, по слухам, тоже просят.
Им будет предоставлена не только единовременная выплата в размере 25 тыс рублей, но и планируется ежемесячная доплата к должностному окладу в пределах 5 тыс рублей.
В Болгарии и Греции жители едят много йогурта, там тоже наблюдалась аналогичная ситуация с инфицированными гражданами.
Прогресс, достигнутый Олий Мажлисом за последние годы, может служить стандартом и показателем лучшей практики на пространстве ОБСЕ.
После шести-семи дней риск развития такого заболевания значительно увеличивается.
Без побочек игры конечно интереснее но СИЛЬНО короче, от этого иногда тоже сильно подгорает, когда классная игра проходится за 5 часов.
«Работы будут вестись для обеспечения требований санитарной безопасности.
Он рассчитан на высокие температуры — до 120 градусов.
Умер последний раз.
Уже вторые сутки в столице фиксируют повышенный уровень загрязнения воздуха.
Завершить работы планируется в конце года.
"Проданные НБУ на межбанке 1,2 млрд долларов за три дня не смогли погасить спрос на валюту, – отметил Пендзин.
В этом контексте она подчеркнула, что «столкнувшаяся с разрушительными последствиями пандемии помощь на нужды образования, несомненно, будет важнее, чем когда-либо.
На учения прибудет порядка 500 единиц вооружения и военной техники зенитных ракетных подразделений, включая новейшие ЗРК «Бук-М3», «Оса», «Тор» и ПЗРК «Игла».
Ранее робота уже сдавали в аренду более 150 международным компаниям и исследовательским центрам.
До июня 2020 года Лещенко был уполномоченным президента по земельным вопросам.
По слухам, отдых будет коротким, и Текслер будет следить за ситуацией в регионе.
Общее число инфицированных коронавирусом нового типа составляет 80 147 человек.
Интерактивная механика помогает артистам получать больше прослушиваний как отдельных треков, так и альбомов.
Перекоп на Балтийской косе станет частью проекта «Междуморье»
Скорее всего, в 2021 году AGM-183 начнет поступать на оснащение военно-воздушных сил США.
В месте обстрелов находятся боевые посты, дислоцированные близ села Мовсес.
Эта процедура помогает тем, кто оказался в сложной жизненной ситуации и временно не может справляться с выплатами по кредиту.
Об этом во время выездного брифинга сообщил мэр Сум Александр Лысенко.
И стрелку часов Судного дня, замершую за 100 секунд до «полуночи», смело можно переводить на 60 секунд вперед.
Всего в программу 2020−2022 годов включено 89 участков автомобильных дорог регионального и межмуниципального значения Нижегородской области общей протяженностью 176,8 км.
Из-за пандемии торжественное шествие на площади Куйбышева, к сожалению, не состоится.
С начала 2020 года рост задолженности составил 809 миллиардов рублей, или 4,2 процента.
Уточнять, блокировать или уничтожать ПД по заявлению субъектов или когда достигли целей их сбора.
Так, ОАО «Дзержинский водоканал» сейчас ведет капитальный ремонт колодцев на улицах Грибоедова, Маяковского и Пирогова, после завершения которого подрядные организации приступят к ремонту асфальтобетонного покрытия.
Что же так поздно спохватились?
Этот день посвящен принесению младенца Иисуса в Иерусалимский храм.
В Мюнхене накануне прошла жеребьевка женской Евролиги ФИБА сезона 2020/2021.
Рыночек очень жестко "решает" тех кто в него не вписывается.
Больничный штаб теперь находится в помещении столовой.
Эксперт напомнил, что оперативный план «5015» по вторжению американо-южнокорейских войск в КНДР все еще не снят с повестки.
В октябре 2020 года наблюдалось ухудшение инвестиционной активности с начала года).
Как рассказали в пресс-службе администрации ставропольского курорта, акты по каждой нестационарной постройке будут заверены в ближайшее время.
Торгует Шейх приблизительно тем же, что и Али.
Навещать дочку мама могла только по воскресеньям.
Добавить в эти блюда можно сухофрукты или орехи.
Новые случаи заражения зафиксированы в Змеиногорском районе (48 человек), Бийске (8 человек), Поспелихинском районе (4 человека), Новичихинском районе (4 человека), Барнауле (3 человека) и Рубцовске (1 человек).
А приом их забанят за моды.
Значит, коллеги считают нашу работу результативной, а методы современными и передовыми, достойными распространения»
Хочется, чтобы их жизнь улучшалась», — признался Брызгалов.
А дискутировать, по совести говоря, ну совершенно не о чем, и это, пожалуй, единственная хорошая новость в потоке бесконечно скверных инфекционных новостей.
Банкомат установят, если он нужен и востребован", - рассказал Виктор Лискович.
Однако чудес не бывает: если падение ВВП, по прогнозам самого же Министерства финансов, может по итогам этого года составить 7 процентов, то это обязательно отразится на бюджете следующего года.
По данным правительства Самарской области, на борту находилось 242 человек.
На его место назначен бывший вице-председатель General Motors и член совета директоров Nikola Стивен Гирски.
Мы все равно сообщает участковому, а если кража большая, вызываем наряд.
Ну, я подписку оформляю всегда как возвращаюсь в игру.
Но если иммунитет уже ослаблен одним вирусом, то атака сразу двух, например, гриппа и коронавируса – может стать смертельной.
Парни тоже «бунтуют» с формой.
Поэтому некоторые эксперты посчитали, что выборка среди этой возрастной группы была слишком «узкой» и что нужно продолжать исследования.
В QIWI, например, заявили, что решили сконцентрироваться не на росте клиентской базы, а на сохранении текущей, на смену маркетинговой стратегии повлияла «падающая покупательская способность населения».
Кроме того, аграриями засыпано 133,7 тыс. тонн семян зерновых и зернобобовых культур под урожай 2021 года.
Ранее сайт "Сегодня" писал о том, что Национальный банк обнародовал календарь плановых платежей по внешнему долгу.
Может потому что "ремейк" и "ремастер" это не научные термины, а какие-то условности с довольно размытыми границами, да еще и придуманные в маркетинговых целях?
«Девочки тут такое дело.
Всего таким образом он собрал около 180 тысяч рублей.
Следующий правитель будет ограничен по срокам (если он потом так же не перепишет Конституцию).
Зубы – первое, что бросается в глаза при каждом знакомстве с человеком, и если здесь есть какой-то изъян, то хоть рот не раскрывай.
За счёт таких ощущений страшные моменты пугают ещё сильнее, а от врагов хочется бежать.
Возьмем, к примеру, темы защиты детей, здоровья народа или обращения с отходами", – объяснил министр.
По оценке комиссии Ассоциации Коммуникационных Агентств России суммарный объем рекламы в средствах ее распространения в 2019 году составил примерно 450 миллиардов рублей.
Автором мемориальной таблички стал художник, скульптор и лауреат премии Минкульта РТ им. Баки Урманче Павел Бердников.
Однако, увидев видео с водолазами, выныривающих из водной глади с портретами ветеранов, мало кто оценил инициативу положительно.
Но постарайтесь никого не посвящать в ваши планы и замыслы.
В Испании больше присутствует культура коллективной игры с высоким уровнем понимания игры каждым из участников.
После этого Дзауров и Масвидаль договорились встретиться через два часа снаружи.
Из-за того, что денег мало, экономим на всем.
Украинских заробитчан ждут в Европе, даже несмотря на карантин.
Коэффициент распространения инфекции —1,01», — сообщает оперштаб.
И до какой степени плохо всё сейчас.
После нападений 11 сентября 2001 года на Соединенные Штаты, Узбекистан предоставил доступ и оказал поддержку в борьбе с международным терроризмом.
Правительство России не считает домашнее насилие "серьезной проблемой"
Давно же в ГНСУ плачутся, что не могут расследовать преступления и должны привлекать Нацпол.
Речь шла о посещении совместно в режиме СЦКК, - в том формате, котором оно есть, в присутствии представителей ОБСЕ, посещение этого города в серой зоне.
Вот такое у нас цивилизованное государство.
Один из источников в системе здравоохранения Курганской области обращает внимание на то, что регион с трудом справляется с COVID.
По данным исследования, считают, что нынешняя власть лучше предыдущей, 20% украинцев, 30% имеют противоположную позицию (что нынешняя власть хуже), а 41% опрошенных считают, что нынешняя власть ничем не отличается от предыдущей.
Глава Чечни Рамзан Кадыров потребовал от президента Украины Владимира Зеленского извинений за оскорбившее его видео "Квартала 95".
Но и здесь есть, что менять.
ДЛС в игре - это просто заплатки того, что не добавили в основной сюжет.
В 20 часов 20 минут очереди нет, ни одного человека практически.
Из-за ограничений Россия оказалась гораздо менее зависима от внешних потоков капитала, чем другие страны.
ФНС больше не будет мириться с запутанными схемами.
Слоеный салат с фаршированными яйцами станет настоящим украшением вашего пасхального стола.
"Опираясь на эту информацию, мы можем прогнозировать цену в 2020 году на уровне 120-150 дол", - говорят аналитики компании и уточняют, что из-за избыточного предложение на рынке существенного подорожания газа ожидать не стоит.
Конституционный комитет Жогорку Кенеша Мыктыбека Абдылдаева на должность спикера парламента.
В основе лечения всех форм коронавирусной инфекции лежит контроль деятельности защитных функций организма.
Но новые правила заработают только с марта, чтобы работники могли адаптироваться к изменениям.
Кто сыграет в «Финале шести»
К сожалению, никто из самых ярых противников строительства завода в Сибирь так и не полетел.
А всё потому, что в селе не было Божьего храма!
Согласно ему собаки больше не должны рассматриваться как простой скот, передает Quartz.
Занимающиеся самолечением граждане России формируют пул самых тяжело больных коронавирусом пациентов, заявил глава Минздрава Михаил Мурашко в интервью фильма Наили Аскер-заде на «Россия 24».
Легендарный нападающий сборной СССР по хоккею находится в искусственной коме в Германии.
Правление поддержало мою инициативу», — подчеркнул Чубайс.
Иными словами, собирается сдавать их в аренду.
Ваша кипучая деятельность в этот день обязательно будет успешной и принесет доход.
«На 23 ноября в Курганской области лабораторно подтверждены 104 новых случая COVID-19», — говорится в сообщении оперштаба.
Им сделали компактные интерфейсы.
Напомним, среди принятых решений — увольнение заведующей филиалом, понижение в должности ряда ответственных сотрудников, а также увеличение штата.
"В центре сюжета - история добродушного простачка Гоши, который вот уже 30 лет живет по одному расписанию.
Мхитарян сообщил, что загорелся небольшой сегмент гидроизоляции, который находился на перекрытии, на внешней стороне здания.
Сначала он говорил, что приоткрыл дверь каюты, увидел, как Шукшин спит, и решил не трогать приятеля.
Три города Мордовия получат в общей сложности 170 миллионов рублей в виде гранта от федерального бюджета за победу в IV Всероссийском конкурсе проектов создания комфортной городской среды.
Узнав о задержании Рандна, совет Elektrilevi решил его уволить.
Гордимся успехами нашей ученицы и желаем ей удачи в достижении новых целей и побед!»
Он отметил, что после завершения сроков расследования 3 апреля прекратит участвовать в любых следственных действиях.
На первом заседании лидер республиканского большинства в Сенате Митч Макконнел представил резолюцию по «ускоренному» проведению процесса, согласно которой обвинению и защите будет дано по 24 часа в течение двух суток на изложение своих аргументов.
Одна из них касается сохранения исторической правды о нашей стране.
Заключения судмедэкпертов о точных причинах смерти пока не появилось.
Над ней, безусловно, можно и немного всплакнуть, и немного посмеяться.
Почти все ведомства государства вовлечены в этот трек», - заявила она.
Один из них подтвердился вчера.
В текущем сезоне "Динамо" занимает 2-е место в УПЛ, отставая от "Шахтера" на 14 очков, и уже вылетели из еврокубков.
Из-за большого количества желающих проститься с Кернесом церемонию прощания продлили на час.
Зеркала в качестве модного тюнинга было принято устанавливать сразу с двух сторон.
И плюс трое надолго исчезнут из нормального общества.
Речь идет о партии модернизированных БМ «Булат».
Чемпион мира в среднем весе по версиям IBF Геннадий Головкин (40-1-1, 35 КО) продолжает подготовку к своему следующему бою, сообщает Sports.
Не выдержав постоянных требований по сбору средств, родители решили обратиться в прокуратуру региона.
Этого не стоит бояться, ведь стоимость денег – это определенным образом условность.
"Возможно, пора уже звонить руководителю Службы безопасности Украины по поводу этого "губернатора", чью риторику завтра радостно подхватит госпожа Скабеева?
Многим компаниям полностью перейти на удаленку мешает привычка к определенным бизнес-процессам и нежелание адаптироваться к новой среде.
Буянить поздно — «Буяну» бытьВ Северной столице построят новый модный парк.
Загляните в садик 70 на КСК исключительно дети военных,ментов и прочих хранителей режима современной рашки.
«Вікна» откровенно акцентируют на недочетах власти и отличаются нестандартной подачей.
Когда отец приплыл проведать дочь, то увидел жениха-монстра и убил.
Поэтому мы давно написали бизнес-план на оборудование перерабатывающего цеха.
Конец его скитаниям положил новый дворцовый переворот в России.
Кроме того, для подготовки к Олимпиаде им придется форсированно набирать форму, что может привести к травмам.
Путин придет в восторг, если Навальный вернется в Россию.
Выше залегают другие растворимые породы — известняки и так далее.
Парламентарии просто ворвались в мой кабинет, повредив вещи работникам охраны.
Эксперты оценили ущерб почти в Br1,6 тыс. Следователи дали правовую оценку действиям мужчины, возбуждено уголовное дело за кражу.
Глава компании-разработчика «МойОфис» отмечает, что для создания некоторых программ соответствующего уровня требуется до пяти лет.
На следующий день он увидел, что пассажирская дверь открыта, из машины исчезла магнитола и портмоне с деньгами.
Об этом глава политической партии "Национальный Корпус" Андрей Билецкий 8 февраля во время дебатов с советником Премьер-министра Украины по экономическим вопросам Алексеем Мушаком на телеканале "Интер".
Но наша задача сейчас — не допустить возгорания вообще, — заявил Бирюков.
Делла Валле также отмечал большое количество золота и иероглифов на своем артефакте.
Генеральный директор ГК Дмитрий Тарасов отметил, что предприятие продолжает выпуск ламп для внутренних потребностей компании.
Напомним, действующие санкции ЕС в отношении Крыма истекают 23 июня.
В Египте суд приговорил к тюремному сроку пять молодых блогерш за публикацию «непристойных видео» в соцсети TikTok.
В 1983 году правительство Канады вовсю готовилось к празднованию 450-летия открытия страны и хотело привлечь к участию в празднованиях уличных артистов.
И да, мне кажется, что у меня шизофрения и понос от кыринской сметаны.
Общая готовность составляет более 90%.
За Ингодой разгорается вовсю, а жилья там нет, значит, тушить, видимо, не будут.
По поводу сообщений, опубликованных в соцсетях, проводят проверку, рассказали в оперштабе региона.
Если молния ударит в землю, то она может поразить и человека, находящегося на ней.
Но нет, ничто не мешает им заявлять о своих физиологических потребностях чуть ли не с порога.
Приснится же такое, в самом деле!
Там мне очень нравится.
Ну, старушка, летом тебя ждут горячие деньки!
В аннотации книги говорится, что она посвящена допинговому скандалу в российском спорте, а именно «развалу секретной допинг-империи».
Скорее это просто упоминалось как участники, как например у того же Ведьмака3 когда они сообщали что 1000-1500человек просто внесло свою лепту.
За каждый подбитый танк командиру орудия и наводчику выплачивалось по 500 рублей, остальному орудийному расчету – по 200 рублей.
Однако пограничники установили, что Гребенщиков незаконно посещал оккупированный Крым (без разрешения украинских органов) и там принимал участие в сьемках.
За несколько месяцев до выхода нового Xbox производство предыдущего поколения прекращают из-за небольшого спроса.
Футболисты казанского "Рубина" прошли тестирование на коронавирус перед матчем чемпионата России против "Уфы", все результаты отрицательные.
Кроме того, такой шаг не только поможет навести порядок в инфраструктуре, но и послужит серьезным сигналом для России.
Львы, Девы и Водолеи – приверженцы пословицы «Глаза – зеркало души», потому они в первую очередь обращают внимание на взгляд.
Для этого использовали крупный ковер, чья площадь в два раза больше площади дивана.
Таким образом, мы видим, что в первых числах июня аптечные организации, получившие соответствующее разрешения, смогут осуществлять дистанционную торговлю лекарственными препаратами", - заявил министр.
Об этом свидетельствуют данные биржи на 15:15 мск.
Это не только разрушительно для окружающей среды, но и приводит к ежегодной потере материалов на сумму более $100 млрд, отметили в организации.
С таким заявлением выступила депутат Госдумы Светлана Бессараб.
А теперь, когда я делаю большие фильмы, я вынужден тратить много средств, чтобы выставлять такие же минималистичные декорации с нуля.
В США для ускорения процесса тестирования на новый коронавирус медики разработали комплекты для самостоятельного взятия мазка из носоглотки.
По его словам, разработка “произведет революцию”.
"Беларусь 3" первым в телеэфире покажет премьеру балета Большого театра "Пер Гюнт"
Она утверждает, что депутат напал на нее и принудил к половому акту.
Этой убедительной победе предшествовало тотальное наступление на Алексея Навального в государственных СМИ и социальных сетях.
Это указано в распространенном 5 января письме спикера нижней палаты американского законодательного органа Нэнси Пелоси законодателям-демократам, сообщает ТАСС.
По информации издания, местные жители работают в среднем по 39,2 часа в неделю.
Крупный пожар до этого здесь уже случался: собор загорелся в 1972 году, для проведения служб его открыли только в 1985 году.
Для них здесь также проводят курсы садоводства.
Работодатели должны обеспечить всем своим сотрудникам возможность сохранять социальную дистанцию.
В ГИБДД пояснили, что мужчина 1978 года рождения за рулем «Форд Мондео» не успел затормозить перед 14-летней девочкой, которая переходила дорогу по нерегулируемому пешеходному переходу.
Если мужчина не приступит к выплате алиментов, ему грозит уголовная ответственность по статье 157 УК РФ.
Сюжет, звук, стилистика, геймплей и еще чего-нибудь до кучи.
Одним из нововведений агентства стала активная работа с группами в социальных сетях.
Сообщение об утках, попавших в затруднительную ситуацию на улице Тегури в Тарту, поступило в Центр тревоги в 10:40.
Глава Минтранса Кипра добавил, что списки стран будут обновляться в зависимости от развития ситуации за рубежом.
Они делают все, чтобы нанести ущерб нашей стране", - отметил он.
Тут же вслед за ней с рубежа уходит и Витоцци.
Новорожденную тайком подкармливал старший брат, благодаря чему она пережила шесть месяцев.
Местный житель Юрий Федин рассказал, что этим летом морские млекопитающие только начали собираться на побережье и пока их не так много.
Американская система Virgin Hyperloop в Лас-Вегасе успешно завершила испытания своей сверхскоростной транспортной технологии и перевезла первых людей.
«Фишкой» новых вагонов является система очистки и обеззараживания воздуха.
А вот Сталин отказался в подходящий момент.
Его в настоящее время согласовывают в правительстве региона.
Ее приняли и распространили не только агропромышленные предприятия, которым это было выгодно, но и отельерный бизнес, который бурно развивался в это время.
Два раза мы это наблюдали.
Потому что пропагандирует и насаждает среди несовершеннолетних воровские, тюремные понятия.
Трудовую деятельность начал в 1993 году в качестве механика тупика Асекеевского дорожно-строительного управления ГУП «Оренбургавтодор».
У каждого должен быть перечень таких тунеядцев, которые должны работать»
Конечно, на территориях, которые пострадали от засухи, значительно ниже урожайность, но у нас есть лидеры — семь районов, которые имеют урожайность более 20 центнеров с гектара.
Как заявил советник по нацбезопасности президента США Роберт О’Брайен в сети микроблогов Twitter, США считают, что американский гражданин Шкляров должен быть немедленно освобожден и «возвращен своей семье».
Пик заражаемости наступит в середине мая, а максимальное значений ежедневно регистрируемых случаев составит 200.
Всех желающих ждут в УСК «Олимп» 7 марта с 10.00.
Знакомый адвокат пояснил, что при желании можно было и «состояние аффекта» доказать, так давно эти «хозяева» допекали старика.
Разрешается заниматься мастурбацией, но при условии безопасного расстояния между людьми.
Двое в состоянии средней тяжести, трое - на аппаратах ИВЛ.
Несколько секунд продолжался "подъем", пока пес не оказался с другой стороны ограды, а затем спокойно отправился домой.
Всемирная организация здравоохранения тогда выпустила оповещение с подробной информацией о хантавирусе и призывом избегать контактов с грызунами.
Администрация Северной столицы решила, что необходимо срочно урегулировать вопрос открытия ТЦ и заведений общественного питания с Роспотребнадзором.
Повсеместно будут применяться перчатки, маски и антисептики.
Чем больше пожаров,тем больше куча.
Да снимайте уже этот карантин!
Например, долг Саудовской Аравии в 2020 может превысить 30% ВВП, а Омана — 70%.
Он опишет события задолго до войны за кольцо, о которой рассказывалось в серии фильмов.
Первый удар в створ ворот от обеих команд.
Он не только резиденцию Деда Мороза может запретить, но и сам Новый год отменить.
Повышенное страховое возмещение начнут выплачивать с 1 октября нынешнего года, но только при условии, что деньги поступили на счет не раньше, чем за три месяца до того, как банк лишили лицензии или приостановили выплаты по вкладам.
При этом он снайпер и ковбой!»
Ибо для местных млиевских жителей он был только помещик, а все его розсадникове хозяйство - помещичье имение.
Ташкент, Узбекистан ( Сегодня 28 февраля в городе Ташкенте начало свою работу второе пленарное заседание Сената Олий Мажлиса Республики Узбекистан.
Большинство подозреваемых уже задержали, двое сейчас скрываются от правосудия.
Ранее в армии США были временно, за редкими исключениями, запрещены поездки за границу, а всем военнослужащим приказали находиться на своих военных базах или поблизости от них.
После встречи с Макроном Мустафа аль-Казими сообщил, что на переговорах обсуждалась возможность строительства в Ираке атомной электростанции.
Исследователи уточняют, что натуральные волокна можно использовать в создании дверных панелей, внутренних крышек ДВС и других элементов автомобилей.
Наименьший удельный вес по этим услугам зафиксирован в Сурхандарьинской (3,8 %), Кашкадарьинской (4,7 %) и Джизакской (4,9 %) областях.
Лондон занял первое место рейтинга «Лучшие города мира 2020», составленного экспертами Resonance Consultancy.
Такое решение приняли учредители и организаторы фестиваля в целях обеспечения мер по предупреждению распространения коронавирусной инфекции.
Заболевание в тяжёлой форме протекает у 115 пациентов моностационаров, к аппарату ИВЛ подключены 50 человек.
Также в онлайн-режиме пройдёт день открытых дверей в Институте математики и механики имени Лобачевского.
Инфицироваться, обычно, можно в теплые месяцы с июля по сентябрь.
Впоследствии стало известно об обысках по домашним адресам трех журналистов: Дениса Данько, Евгения Куксина и Александра Низовцева.
США ввели санкции против президента Венесуэлы Николаса Мадуро в связи с подозрением в его причастности к проведению оружейных сделок с Ираном.
Считаем, что для этого надо развивать многостороннее сотрудничество в сфере социальной поддержки молодого поколения, защиты его прав и интересов».
Она полностью приостанавливается только среди взрослых.
Он сказал, что помнит первую минуту, и больше ничего, но «быстро оклемался».
Масштабность и созидательная роль проекта являются ключевыми характеристиками ежегодных фестивалей «Созвездия-Йолдызлык».
Об этом напоминают врачи областной клинической больницы № 2. Отделение кардиологии возглавляет врач высшей квалификационной категории Светлана Быкова.
Французская пресса не обошла стороной вероятное обнуление президентских сроков Владимира Путина с тем, чтобы иметь возможность остаться у власти до 2036 года.
Знаем, что наши болельщики далеко, но они будут смотреть нас по телевизору.
Издавались книги, снимались фильмы с патриотической тематикой.
Почему от энцефалита привиться сейчас нельзя.
Малахова подчеркнула, что сначала абьюзеры не проявляют открытую агрессию, поэтому «формально придраться как будто и не к чему».
Мы думаем, что он с большой ответственностью отнесется к этой должности», — сказал он.
При этом канал «Москва 24» ранее сообщал, что Ефремова уже отпустили из больницы домой.
Редакция сайта «Нижегородская правда» попыталась выяснить причины дефицита некоторых препаратов в аптеках.
Конечно, наверное, в чем-то качество страдает.
Как сообщили «МК в Питере» в вузе, учеников вуза решили пока не переводить на «дистанционку».
Ослик был так себе продуктом, медленным, тупым, но работающим.
Но с 1 января 2019 года мы исчисляем налог на имущество по его кадастровой стоимости.
До этого ДК, которому уже более 70 лет, претерпел реконструкцию.
Вице-мисс стали солигорчанка Алина Полещук и Виолетта Герасимчук из Пуховичей.
Существенный объем капитальных вложений направлен на строительство и реконструкцию распределительных сетей класса напряжения 0,4-6(10) кВ.
Стардю совсем другая, а Драгон Квест, лично меня, выбесил за 30 минут, для меня это было неиграбельно.
Если совсем не уделять внимание выращиванию, можно потерять весь урожай.
Во-первых, нужно относиться к определенной категории.
Оперштаб ЯНАО», заведенный официальными структурами региона, не противоречит российскому законодательству, сообщили URA.
Впоследствии российское правительство подготовило распоряжение о временном ограничении на въезд иностранцев с территории Китая из-за распространения коронавирус от 4 февраля.
Согласно полученным сведениям это мог быть бомбардировщик «Дуглас А-20» («Бостон»), поставлявшийся в СССР по Ленд-лизу.
А "монтировка" - она вообще не про гвозди!
Появление терминалов СПГ в Европе позволило таким странам как Польша и Литва покупать газ у Норвегии, Катара и США.
Кризис COVID-19 показал, что правительства и частный сектор имеют возможность оперативно расширять масштабы существующих технологий и внедрять стратегии и механизмы для поиска решений перед лицом кризиса.
В этих целях научные сотрудники Центра регулярно проводят духовно-просветительские встречи, "круглые столы" в образовательных учреждениях и трудовых коллективах.
Соответствующее решение в пятницу, 24 июля, было принято Советом ЕС, передает агентство dpa.
Неужто вы думаете, что пацаны будут трубы откапывать ради такой ерунды.
В частности, дистанционно начали работать подразделения «Газпрома» (до 40% персонала).
Кроме того, юань укрепляется уже восемь недель подряд, что является самым продолжительным периодом роста с февраля 2018 года.
Но ведь песня рэперка и саундтрэк к фильму немного разное, нет?
Об этом сообщил председатель регионального комитета по образованию Александр Седунов на пресс-конференции 21 июля, передает корреспондент Псковской Ленты Новостей.
Кстати, японская компания Sharp контролируется тайваньской компанией Foxconn.
Жители всех округов откликнулись на призыв участвовать в этом проекте.
Какие там дерзания — остается лишь брать под козырек и отвечать «будет исполнено».
Эх, такую страну просрали(
Чек можно аннулировать: сразу после его формирования или позднее, нажав на соответствующую операцию.
Сейчас вы читаете новость «Актуальность ставок на спорт в современном мире».
У нас, к сожалению, табачные изделия одни из самых дешевых», — сказал он, добавив, что необходимо повысить цену табачных изделий и ограничить производство табака на территории России.
Когда я через этот переломный этап прошел, оказался как будто в новых неизведанных территориях.
Давно бы при коммунизме жили.
В СК отметили, что заключенный под стражу подросток до этого в поле зрения правоохранительных органов — его подозревали в совершении жестоких преступлений.
Некоторые скажут, что десять тысяч пленных ежегодно — не так много.
Тогда Горбачев рассказал, что занимается бизнесом, у него в белорусской столице есть коммерческие интересы, но сам в Минск ездить часто не сможет - его интересы будет представлять молодой и перспективный Маллин.
"Это клевета, полная ложь, вымысел и нечестная манипуляция, в которую Елена вплетает наших детей.
Также в букет можно добавить лекарственные травы.
Таким образом, данная норма предполагала льготный характер выбора времени очередного отпуска лишь для женщины либо одинокого отца.
[truncated: 625,359 more chars]
