# Supplementary material for: Probing language identity encoded in pre-trained multilingual models: a typological view
Source: PeerJ Comput Sci. 2022 Mar 15;8:e899. doi: 10.7717/peerj-cs.899 (PMC9044357; doi:10.7717/peerj-cs.899)
Supplement: Supplemental Information 1 [file peerj-cs-08-899-s001.zip › Raw data or code files/multilingual sentences/Serbian.txt]

После конференције за новинаре на којој је изузетно емотивно говорио о последњим дешавањима у фудбалском клубу, шеф стручног штаба “Борца“ Владимир Станисављевић је поред Мораве нашао идеалан амбијент да се мало опусти.
Дуел у лондонској "О2 арени" трајао је нешто мање од 80 минута и очекивано је обиловао добрим сервисима и снажним бекхендима.
Фудбалери Партизана прекинули су низ лоших резултата, пошто су на свом терену савладали Војводину са 4:0, у утакмици 15. кола Линглонг Суперлиге.
Социјалисти су, према тренутним резултатима, освојили између 36 до 40 одсто гласова, међутим могли би да имају мањи број посланика него раније, због чега је могуће да ће формирати коалицију са неком од странака, преноси АП.
Сергеј Милинковић-Савић одлично је прихватио лопту коју му је послао Луиз Алберто и рутински савладао Шчесног.
Порука за њих:Ваш отац никада не може бити заборављен, део је наших одрастања и младости.
Остало је још свега минут до краја што није обесхрабрило чачанску публику.
Председник Србије поручио је да су на Балкану реке крви проливане због одсуства дијалога и неразумевања, због чега је од посебне важности одржавање скупштине Интерпарламентарне уније у Београду.
Резултат се до краја меча није мењао, па ће коначан расплет уследити у последњем колу.
"Ми смо основали програм ‘Тачка повратка‘, представићемо га у петак.
Уједно, 79-годишња Маргарет Атвуд је постала настарији добитник те награде, док је Еваристова прва Афроамериканка са тим признањем.
"Преговарамо и очекујемо долазак великих кинеских компанија у Србију, у различитим областима, енергетике, индустрије, савремених иновативних технологија, вештачке интелигенције", рекао је председник Србије.
Снежне падавине нису утицале на проблеме у саобраћају, потврдио је директор ЈП „Градац“ Драган Вукајловић.
"Ако је просечна година, произведемо око 600 килограма меда.
Ко представља Србију ове године?
Преко пута музеја налати се стара чесма, последњи пут рестаурирана половином 19. века, а по води која је из ње истицала и пенила, село је, прича се, добило име.
Имамо и цртање оловком и фотоапаратом визуелно представљене догађаје и доживљаје са путовања или разних изложби… Овде су заступљени радови ученика од првог до четвртог разреда, примећује се разлика у квалитету цртежа, у озбиљности приступа.
Најава преиспитивања неколико истрага уследила је после покретањаа процеса опозива америчког председника Доналда Трампа, управо због наводне злоупотребе службеног положаја и условљавања војне помоћи покретањем истраге против Бајденовог сина.
Субота и недеља ће бити прави пролећни дани са пролећним температурама, те тада очекујемо да време буде сунчано, а да жива у термометру буде око 20. подеока – најављује Ђурић.
Људска лица насликана савременом технологијом на изложби "Образи"
У Шумадији и Западној Србији, као и регону Јужне и Источне Србије, просечна плата била је око 48.000 динара.
Ипак домаћин је успео да освоји сва три бода у овом мечу.
Најдужи примерак је из домаћинства Милана Вучена из Кикинде – 366 центиметара.
То је ритам као што сам и раније говори који ће сада бити уобичајен у наредном периоду", рекао је Томић за клупски сајт.
Члан Курдског демократског савета у Француској, Џемил Ренкличај, назвао је Турску "опаснијим непријатељем" од Исламске државе, јер екстремисти, како је навео, "нису имали борбене авионе".
У акцији у среду, 3. априла, у насељу Мала колонија у Јездини, поред спомен обележја Ратку Митровићу, засађено је 40 нових стабала, а акцијаши су били ученици Медицинске, Економске и Школе за основно и средње образовање „1.
Оба гола постигао је Вајналдум, од којих је други спектакуларан ударац са 30 метара.
Разговарао је и са власником парцеле, који је сада заинтересован за продају… Чак је нашао и произвођача ски лифтова из Бора, што је додатна погодност због евентуалног ремонтовања.
Уочи ванредних парламентарних избора у Израелу, а после изјаве да ће, ако победи, припојити долину Јордана, Бенјамин Нетанјаху налази се у посети Сочију где се састао са руским председником Владимиром Путином.
Европска комисија закључује да је стабилан економски раст, повећан број запослених као и раст плата омогућио да Србија одржи добре фискалне перформансе.
Тириншки шеф демохришћана Мајк Моринг је Хекеа отворено назвао "нацистом", али му то није помогло да му странка падне на тек треће место по броју гласова.
Можемо се надати да ће сви они који у петак, 11. јануара, нису могли ући у „Lobi pablik“, ускоро имати нову прилику да чују песника који се пита „Зашто су твоје очи празне“.
Синдром хроничног умора се веома тешко препознаје, лекари за ту област нису едуковани, а не постоје ни референтне лабораторије, каже наш водећи стручњак за ту област.
Партизан против Локомотиве у пуном "Пиониру"
Радозналост је извор огромне енергије.
Шарлот је на деветој позицији са 13 победа и 20 пораза.
Muzej Rudničko-takovskog Kraja / Museum of Rudnik and Takovo RegionВас позива на изложбу „Живот у снази мотора: Михаило Мика Борисављевић“ посвећену овом светски признатом стручњаку.
Зграда Народног музеја затворена је за јавност 2003.
Тотенхем против Црвене звезде користио сличне механизме као у првом полувремену финала Лиге шампиона.
У 12. колу Кошаркашке лиге Србије Борац је на домаћем терену савладао екипу крушевачког Напретка резултатом 90:66.
"Можемо пуно, можемо далеко.
Ради се о томе куда француски председник води Европу!
Данас предлаже исто што и 2005.
Дуг је 1.517 метара и део је обилазнице око Београда.
Реакције подељене од тога да шпијунском афером стране обавештајне службе желе да нашкоде односима Србије и Русије, до тога да власти у Београду желе да скрену пажњу са актуелних политичких потреса.
После хваљеног филма „Манијак“ из 2012.
Да ли то значи већи обим посла за Дечје одељење?
Примат имају људи који су негде на друштвеној маргини и морал и моралност им нису у првом плану, али добијају један неумерено велики простор у нашим медијима", истиче социолог Далибор Петровић.
Погодио је Бериша, као и Мурићи из пенала.
Наводи да га очекује изузетно важан састанак током којег ће се разговарати о Косову и Метохији, региону, билатералној сарадњи.
Пожар је захватио површину од 750 хектара.
Овај облик добро је познат свима који мајсторишу по кући.
Ђукановић је навео да је премијер Рама током радног дела разговора поменуо могућност да Црна Гора буде неко ко би био домаћин неког следећег састанка.
Управо је сада прилика да подсетимо грађане које су њихове обавезе приликом чишћења тротоарских површина, које, уколико не испуне, могу очекивати новчане казне, које се крећу од 10 па и до 60 хиљада динара.
Трка за Велику награду Мексика вози се у недељу од 20 сати по средњеевропском времену.
Коментаришући резултате албанских странака, Дрецун је рекао да се, према истраживањима, може рећи да су очекивани.
Занима ме спорт, али волим да будем информисан и увек протичам све рубрике, не само спортску – каже председник Карате федерације Србије и КК „Борац“.
Према његовим речима, кадети ће на промоцији поново имати чизме, чувене ски панталоне које имају сужене ногавице, што је добар изглед за строј.
Изузетне сценографије, изузетан костим, епске приче, изузетни глумци.
Морамо пазити велике ствари, мале ствари, детаље.
На први поглед је уочљиво да је отворен и лако склапа пријатељства.
Ћудљивост реке и природе, речни саобраћај и бројна искушења током те авантуре, бринуле су оне који су му били највећа подршка у остварењу сна.
Иначе, Михаиловићи су се двоструко опријатељили са Обреновићима, женидбом Атанасковог оца са Јеленом Вукомановић, посредно, и удајом Круне за Јована Обреновића, непосредно.
Урсула Ренолд наводи да је у питању веома сложен посао, јер се, како каже, практично цео стари систем мења, а тиче се не само образовања већ и система запошљавања.
"Овај редован вид сусрета почиње да даје резултате", рекао је Весовић и нагласио да верује да је Пословни форум значајан као сигнал за будући рад.
Клуб који води Рој Хоџсон сада је девети са 15 освојених бодова.
Медењаци – стари традиционални колачи, могу да буду осликани како год желите.
Ипак, ствари постају занимљивије када схвати да острво није потпуно пусто и да тамо, заједно са мајком, живидевојка по имену Маделин, којој је острво једини дом.
Министарство здравља због епидемије грипа дало је препоруку за продужење распуста, сазнаје „Блиц“.
Председник Србије Александар Вучић обратио се грађанима Куршумлије на крају посете Топличком округу, у оквиру кампање "Будућност Србије".
Данас у Трнави прикључено 542 домаћинства на водосистем „Рзав“
Према писању Си-Ен-Ена, у 2017.
"То значи да више ни сами не верују да ће Срби гласати за њих па су се окренили албанском бирачком телу, али тешко је поверовати да такви Срби постоје", казао је Јовић.
У наставку је на терену практично постојао само један тим, Мега у другој четвртини убацује само четири поена, те је разлика константно расла до коначних 37 поена разлике.
Ни Џонсон ни Корбин не могу да се одрже.
Обраћајући се свом, како је рекао, драгом пријатељу Александру, грчки председник Павлопулос оценио је да вечерашњи састанак и вечера стављају печат на посету српског председника Атини и на изузетан ниво односа између две земље.
Наравно, није било лако.
Препорука од срца за књигу уз коју ћете плакати од смеха, али и од бола који доноси спознаја.
Од 3. до 7. маја у Турској ће бити одржано 52. сениорско Првенство Европе у каратеу.
Потом је завршио и Вишу школу Војне академије, а све то као сиромашни, сељачки син.
Даћу ти пример, ми имамо цркву у Темишвару, јел може Румунска црква да каже то је наше јер сте на теритирији Румуније и још је Румунска црква аутокефална, или СПЦ да узме њихову цркву у Банату?
Екипа из Железника тако је уписала шести тријумф у регионалном такмичењу и држи друго место на табели.
Утакмица између Зенита и Црвене звезде игра се у петак од 18 сати у Казању.
До краја сусрета није било промена, па је 'Блауграна' остала без тријумфа и на трећој гостујућој утакмици у првенству.
Ауторов стил ће вам заокупти пажњу приликом читања, а са друге стране ће омогућити да уживате у лепоти српског језика.
У следећем нападу су се гости збунили, са линије за слободна бацања сигуран био Принс, после чега је Мари промашио тројку за продужетак.
Међутим, и то што је Владимир одмах решио прву асоцијацију и тиме знатно смањио разлику, није било довољно да се нешто значајније промени у сусрету ова два изузетна такмичара.
Шеснаестогодишња тенисерка Елена Миловановић је на професионалном турниру у Прокупљу успела да прође квалификације и да се нађе у главном турниру.
За министра финансија Републике Српске изабран је 2010.
Зато би мало ко очекивао да би гости, и то страни, могли да долазе у Банат.
Радим у „МД профукту“, тако да нисам принуђен да свакодневно путујем у град ради посла.
Увек кад би јој био близу гладила га је по црној коси.
Заменику директора Канцеларије за Косово и Метохију Дамјану Јовићу данас није дозвољено да уђе на територију јужне покрајине.
Сматрам да би требало да постоји по једно одељење у свакој општини свих већих градова и по један инспектор у свим мањим местима.
Месечна потрошња струје тих година, у целом Чачку, износила је само 120 киловата!
"Ми као Град ћемо наставити да помажемо.
У Келну је, према наводима градских званичника, око 10.000 људи учествовало у маршевима која су организовале левичарске групе, преноси АП.
Томе је додао девет скокова, 11 асистенција.
Свети Никола је храмовна и манастирска слава СПЦ.
Заједничко нам је било да смо га обојица читали од последњих страна.
Ефес је забележио пети тријумф у такмичењу, Олимпијакос пети пораз.
За организаторе бриселског самита се поставило питање – шта са британском столицом?
Овом народу треба помирење."
Седамнаесто издање овог турнира окупило је 130 учесника из 20 земаља од Велике Британије до Јапана.
Такође, на фреквентним пешачким зонама биће постављени информативни материјали који говоре о природи сексуалног насиља и димензијама проблема насиља над женама у нашем друштву.
Све је јасно као дан!
Они се држе као да су НИН-ову награду већ добили.
На оба такмичења учествовало је око 65 падобранаца из Србије, Црне Горе, Босне и Херцеговине, Словеније, Хрватске, Аустрије, Шведске и Немачке, а од тога 30 њих борило за државног првака Србије.
Хвала Ти од срца што се бориш као лавица за истину и правду!
Магла смањује видљивост и на Копаонику, али је може бити и на путевима поред Саве, Дрине и Мораве, као и поред река, канала и језера у Војводини.
Нови поглавица и владар Берка створио је величанствену и хаотичну утопију.
“Након вишедеценијског избегавања теме радијације у Винчи, Горан Милашиновић је проговорио, ефектно и са много детаља о српском Чернобиљу.“
Изложба ће бити отворена 10. априла 2019.
Град који је по хроникама био и мали Цариград и српски Сибир и престоница Републике изнедрио је много знаменитих људи, али је част да буде први Ужичанин званично и по имену припала једном Славку који је у историју ушао само као муж извесне Миле.
Шпанска божићна лутрија не дели тако велике добитке појединцима као америчка.
Докторске одлуке су такође дедукције, без обзира на све савремене апарате.
Веома сам узбуђен и једва чекам да вас све видим тамо како подржавате не само мене, већ све тенисере током наредне недеље.
Аеродром је наставио да ради, а након несреће је полетело још неколико авиона.
Јединствени матични број тражи нам се на многим местима.
Покушали смо да им то не дозволимо, али нисмо успели до краја да уведемо утакмицу у егал.
Тада су се јасно видели сводови отвора за врата која су зазидана каменом, јер је малтер био обијен.
Музички део програма припремала је дирекција Београдске опере.
Нова НБА сезона је иза ћошка, а недавно су почеле припреме, односно предсезонски мечеви за најјачу кошаркашку лигу на свету.
Велики јубилеј СПЦ обележава се под покровитељством председника Србије Александра Вучића.
То значи да смо прошле године имали две вежбе са ОДКБ-ом, три вежбе са НАТО-ом, шест војних вежби са Руском Федерацијом и још шест војних вежби са САД-ом.
Саму реч „крјпуташ“ увео је песник Бранко В. Радичевић и тај натив је прихваћен у народу и литератури.
Селтиксе је предводио фантастични Кемба Вокер са 32 поена, уз по шест скокова и асистенција.
"Данас смо разговарали о више тема, а претходно је председник Србије Александар Вућич примио председника владе Лесото са којим је разговарао о његовој посети Африци идуче године", рекао је Дачић на конференцији за медије.
Датум рођења Јована Јовановића обележава се као Дан "Змајевих дечијих игара".
Они су изашли на улице како би протестовали против изрицања затворских казни сепаратистичким лидерима те шпанске покрајине.
Глечери на подручју Хималаја губе око пола метра леда годишње због климатских промена које је изазвао човек, установили су научници.
Ако не буде Хајдук бољи с нама, сами ћемо отићи.
Компанија се бави производњом софтвера.
Непосредно пред почетак 56. Међународног сајма књига за децу у Болоњи, на којем ће учествовати и Издавачка кућа Пчелица, чачански издавач је потписао уговор са једном од највећих издавачких кућа из Русије, компанијом АСТ.
За политику заустављања Брегзита гласала је убедљива већина чланова странке, на партијској конференцији у недељу.
Лејкерса најзапаженији је био Ентони Дејвис са 27 поена (10-20 из игре, 2-5 за три), осам скокова, три асистенције и четири блокаде.
Оне се на први поглед представљају као носиоци монашке понизности, као реминисценције изгорелих крстова старих ратова, али су превише декоративне да би доследно пренеле тај утисак.
Био је сарадник Института за српски језик САНУ и један је од аутора "Речника српскохрватског књижевног и народног језика" САНУ.
Најчешће их их можемо видети на утакмицама, масовнимн скуповима, али и на многобројним манифестацијама и парадама широм земље.
Професор др Жељко Папић остаће упамћен по преданом раду, професоналном приступу, људском и пријатељском односу са колегама, речено је на комеморацији у великом амфитеатру Факултета техничких наука, на коме је био шеф катедре за педагошко-техничке науке.
Од среде 30. јануара 2019.
Драго нам је да имамо на кога да пренесемо знање и љубав према физици – задовољна је Зорица Миловановић.
Чешка и косовска селекција вечерас од 20.45 играју за пласман на Европско првенство.
Противник наших одбојкаша у другом мечу је селекција Словачке у недељу од 18.30.
Нобелов комитет, у образложењу награде навео је да је председник Обама "уложио изузетне напоре да ојача међународну дипломатију и сарадњу међу народима".
Како смех утиче на здравље Поред тога, што у тренутку поправља расположење, смех је снажан стимуланс, који утиче на људско здравље.
Сумња се да су са Б. Б. остали осумњичени, који су му предавали новац, сачињавали лажне уговоре о позајмици, као гаранцију да ће он утицати на оца.
Научници нису утврдили ниједан једини узрок мамурлука, али знају да постоји неколико могућих криваца, а самим тим и неколико „лекова“ за његово ублажавање.
За разлику од Саше, Борис Стокић је тек две године члан јунифајд репрезентације.
Ветар слаб и умерен, источни и југоисточни, крајем дана у скретању на северозападни.
У априлу је 43-годишњи Американац победио на Мастерсу и дошао до 15. трофеја на мејџорима, по чему је бољи од Снеда, који има "само"седам.
Садимо јасен, један дрворед, док на пролеће очекујем да ћемо да садимо ниже растиње", каже Слободан Јованов, члан градског већа задужен за пољопривреду.
За тај трансфер Челси би могао да добије око седам милиона евра.
Милићевић је у писаној изјави оценио да је то право лице оних који свакодневно атакују на председника и Владу Србије, фабрикујући афере и износећи најгрубље неистине о министрима и члановима њихових породица.
Партија "Право и правда" обезбедила је, према коначним званичним резултатима избора, тесну већину у Доњем дому парламента, па ће бити на челу Владе у другом четворогодишњем мандату.
"Моја вечна захвалност председнику и влади Мексика на томе што су ми спасили живот и заштитили ме.
Ако већ помињеш статистику изнеси податак колико је Црногораца на високим положајима у Србији, а колико Срба на истим положајима у Црној Гори.
Меч са Црногоркама није био превише узбудљив, јер је разлика у класи била очигледна.
Чим се виде тројица штопера онда сви кажу да је превише дефанзивно.
Ранко Панић је, како је напоменуо, убијен јер њима некада није било дозвољено да шетају тзв.
Обавезно доћи 15 минута раније.
За Јелену је то био мотив који је озбиљно прихватила и то јој је помогло да се не опусти, а онда се временом испоставило да има материјала и за збирку.
За то смо се увек борили", рекао је Вучић.
Лејкерси сада, после друге узастопне победе, имају скору од 2:1, док су Хорнетси забележили једну победу у уводна три меча нове сезоне.
Од 1875, почиње незадрживи напредак те Клајстове драме по немачким сценама.
Ликовни програм ГРАФИЧКЕ ВИЗИЈЕ – графике атељеа Karlos Olačea, FAD – UNAM, Meksiko Ауторски пројекат међународне културне сарадње мр Лепе Милошевић Сибиновић.
Прво прочитам чланке везане за дешавања у култури, а онда на ред долазе и остале теме.
Поред тога, наш епидемиолог консултант је био сваки дан ту – рекао је др Милошевић.
Учесник Првог светског рата, један од првих српских пилота на Солунском фронту и један од 1300 каплара, Дероко је студирао технику у Риму и Прагу, а дипломирао на архитектонском одсеку Техничког факултета у Београду.
Мартин Кушеј: "Клајст и Хандке, два великана немачког језика"
Премијерка је изразила захвалност Јапану на неутралном ставу у гласању и при Интерополу и при УНЕСКУ.
Основна истина наше вере зато налази одговор само у Васкрсењу, празнику свих празника.
Индијски министар је поручио да та земља не мења став о Косову.
Многобројне новине, попут климе, интернета, допринеле се, кажу надлежни, да се велики број грађана поново врати градском превозу.
Значи морамо водити рачуна", каже Зоран Павловић из Мионице.
Спремни смо да пружимо помоћ и да се укључимо, додао је Стефановић.
Вечерас нам у домове стижу Павићеви „Јунаци нашег доба“
Заступљен је у више зборника радова о савременим српским писцима.
Почасни председник ФК Црвена звезда Драган Џајић признао је да је одлазак Владана Милојевића са места тренера хендикеп за клуб, али да разуме његову одлуку и тренутак.
Истакла је истакла да јој је важно да пошаље поруку да колико год се неки погледи Србије и Немачке не слажу, ми иммо намеру да останемо предвидив, искрен и посвећен партнер Немачкој.
Отварање је заказано за уторак, 11. септембар у 19 часова.
Урадио је и животопис Вождовачке цркве у Београду.
Амбијент је изузетан и Каблар има огроман потенцијал за развој овог спорта – изјавио је Слободан Бранковић, директор АСС.
У операцији коју је Турска данас покренула, погинуло је пет цивила и три војника, док су десетине рањене, саопштиле су Сиријске демократске снаге.
Гости стижу углавном увече, а већ првог дана одлазе у Београд где проведу цео дан, објашњава Ерне.
Добри пријатељи на терену и ван њега, спремни су за дуел са Французима, у који противник улази као фаворит.
Сам пројекат има више сегмената, јер се поред трошкова пошумљавања, пројектних активности, планира и велика медијска кампања и једна студијска посета Словенији.
И заиста, канал је енормно променио тадашњи Египат.
Косовски председник Хашим Тачи, изјавио је у Бриселу да очекује да 2020.
Најбољи актер сусрета био је пелјмејкер Будућности Никола Ивановић, који је имао 10 поена, осам асистенција и пет ухваћених лопти за 23 минута на паркету и индекс корисности 23.
Новак Ђоковић је успешно започео поход на нову титулу у Лондону и покушај да се врати на прво место АТП тура.
С обзиром на то, да је списак оних који су ове године учествовали у овој хуманитарној акцији предуг, организатори акције захваљују свима који су бар малим делом, донирајући средства за пакетиће, омогућили да и ове године измамимо осмех више.
У Горњој Пчињи се Свети Марко прославља под називом Марко Градобија, и ништа се није смело радити да не би град побио сав род и летину.
Председник Вучић је стигао у званичну посету Ватикану током које ће се сусрести са папом.
На плавој позицији налази се такмичар који у досадашњем току супефиналне Слагалице није претрпео ниједан пораз – Душан Ерцег!
Шеф европске дипломатије Жозеп Борељ неће учествовати, иако је то раније најављивао албански премијер Еди Рама.
Пре неколико дана ирански врховни лидер ајатолах Хамнеи одбацио је могућност преговора са Америком на било којем нивоу.
Овом приликом Kостић је презентовао комплетну документацију везану за пословање Борца у време док је он био генерални спонзор клуба, а поред њега новинарима се обратио и дугогодишњи директор Борца Мирослав Радић.
У организацији Српског културног центра у Истри из Пуле, од 11. до 19. априла ове године, биће одржана традиционална манифестација “Дани српске културе у Истри“.
Велики је број наших суграђана научио да плива и скија под његовим надзором.
И то није све, Милета Продановић годинама се успешно бави и педагогијом, професор је Фалултета ликовне уметности, а од 2018.
Тај проблем ме је неколико пута до сада скупо коштао и нисам престао да радим на њему док га нисам решио.
Дакле, ми јесмо за дијалог са Србијом и верујемо да су процес и садржај споразума приоритет, важнији од временског оквира за то.
Силазак до центра села где ће чекати возило.
Боливијска влада оптужила је шпанске дипломате да покушавају да помогну деветорици званичника да напусте данас мексичку амбасаду и додала да су Шпанци стигли у амбасаду у пратњи групе мушкараца са капуљачом.
Чачански спортски савез организује састанак са представницима спортских удружења и клубова у вези Предлога годишњих програма организација у области спорта којима се задовољавају потребе и интереси грађана у области спорта.
Први тенисер Србије и света осваја свој сервис без изгубљеног поена, потврђује предност а тиме и освајање првог сета у дуелу са Попирином.
The Nutcracker and the Four Realms, САД, 99 мин Једино што Клара жели је кључ, јединствени кључ који може да отвори кутју која садржи драгоцени поклон.
Током ноћи је преминула још једна особа у чачанској Болници, која је примљена синоћ са знацима акутне респираторне инфекције, изјавила је за „Чачански глас“ др Биљана Кочовић, портпарол чачанске Болнице.
Они су похвалили то што ће буџетски суфицит бити усмерен на повећање плата, помоћ пензионерима и капиталне инвестиције.
Оно што би ми требало да урадимо јесте да играмо и уживамо против реномираног противника, који је претендент на трофеј.
Организатор и председница Удружења "Плава шкољка" Надица Блажић говорила је у интервјуу за РТС какав је програм и шта нас очекује у наредна три дана.
Скупштина Србије је, иначе, позвала и представнике Радне групе Владе Србије за побољшање изборних услова.
Србија, 2019, 98 мин, драма, трилер Шавови, прича са елементима трилера и мелодраме, бави се темом новорођених беба несталих из болница које су годинама, а по сведочењима стотина родитеља, проглашаване умрлим, а заправо продаване на усвајање.
Сто нас је делио у једном градском кафеу од професорке наше талентоване Чачанке.
Амерички председник Доналд Трамп потписао је закон којим се уводе санкције компанијама које помажу руској фирми "Гаспром"у завршетку изградње гасовода "Северни ток 2" којим ће се Европска унија снабдевати тим енергентом.
Одговоре су нашли на српском језику", овако је ФСС почео представљање чувеног Михе.
Како РТС незванично сазнаје, рањени младић није у животној опасности.
Промовисање идеала радне активности до самог краја живота иде на руку и јапанској влади, која га стога свесрдно подржава.
Ових дана објављен је богат програм 11. издања Фестивала амбијенталне и етно музике „Карусел“.
Чукарички је победио Жарково са 3:1, док је Спартак био бољи од Новог Пазара са 2:0.
Према последњим информацијама добијених од „Путева Србије“, на наплатним станицама и граничним прелазима нема задржавања.
Због који је погодио овај град одлучено је да то ипак буде Тирана.
Поред доделе субвенција пољопривредницима општина Кнић на крају године реализује још два програма.
Имају талентоване, веома брзе играче, зна се тачно ко шта ради на терену.
Постоји веровање да су Срби насилни по природи и да им је то уклесано у гене.
Велики број пловила је угрожен у лучици Калимањ, саопштено је из општинског Тима за заштиту и спашавање у Тивту.
Политички аналитичари сматрају да би његова либерална партија била у великом проблему када би се он повукао из трке.
Али, упорност је најважнија.
Има речи које су кроз историју мењале значење: поједина значења нестају, а некада се јављају нова, којих раније није било.
Гондола, мост Ријалто (мост новца), Трг Светог Марка, Велики канал.
Филмски програм Дома културе „ОВЕРЛОРД “
Саобраћајна полиција Полицијске управе у Крагујевцу, приликом контроле саобраћаја на подручју града, зауставили су мушкарца, који је управљао нерегистрованим мопедом марке "томос" са 2,62 промила алкохола у организму.
Инспирисан истинитим догађајем, филм описује тајну операцију групе руских специјалаца која из Москве добија наређење да пре НАТО трупа заузме аеродроме „Слатина” у Приштини и задржи га док не стигне појачање, руски батаљон стациониран у Босни.
Ја сам тужан због Југославије."
"Изложба је мултимедијална, сва у словима, међутим та слова садрже мноштво информација о њему, о његовом делу, о његовом животу", рекла је директорка Библиотеке града Београда Јасмина Нинков.
Деценијама слушаоци и гледаоци радија и телевизије донатори су акције "Књига солидарности" која за циљ има опремање школа и школских бибилотека широм наше земље.
Такође, полиција је пронашла и одузето возило марке "БМВ".
Без воде, како кажу, коју ће им одвести мини-хидроелектране они немају од чега да живе.
Готово шестсто школа неће радити у уторак.
Просечни животни век Кинеза пре 70 година је био око 35 година, а сада је 77 година.
Трубачи су у јутарњим сатима направили музички увод за неуобичајено весеље у дому Ђуровића.
Ако бисмо је возили по Београду сто километaра та вожња би нас коштала само 100 динара по садашњим ценама струје.
Њихов пут, ипак, био је тежи него њиховим вршњацима.
За девет дана одиграћемо четири утакмице.
Осим пада продаје и популарности, компанија се у последње време суочила и са низом контроверзи.
Пред нама је изузетан спортски догађај и не треба га пропустити.
Милан Стојановић је избегао из Сарајева и после 24 године коначно је решио стамбени проблем.
Она је данас смењена на основу предлога извештаја Већа Јавних тужилаца у Северној Македонији због нестручног, несавесног и незаконитог рада.
Рођен је 1. септембра 1922.
Екипа из Тексаса победила је екипу из Калифорније резултатом 107:97.
Од тада се организују дочеци по градским трговима, клубовима и ресторанима.
Српски члан Председништва БиХ Милорад Додик, рекао је да председавајући Председништва БиХ Жељко Комшић, у обраћању на Генералној скупштини УН, изнео приватне ставове, јер за то није добио сагласност друга два члана тог највишег државног тела.
У програму ће наступити и хор чачанске Гимназије.
Разговарамо са обојицом пред њихов повратак у Београд.
И сам је био у војној полицији, на административној линији.
Како је речено из судских извора, Ли је располагао осетљивим информацијама о ЦИА, као што су банковни рачуни америчке агенције, локације оперативних састанака, бројеви телегона и детаљи о тајним постројењима ЦИА.
Александар Вучић је на конференцији за новинаре после скупа "Стратешки дијалог о Западном Балкану", у организацији Светског економског форума, рекао да је многе унутар ЕУ питао када можемо да рачунамо да постанемо чланица ЕУ.
Опет је Натхо креирао напад, омогучио Садику и Суми 2 на 1 са голманом, а омаленом Садик асистирао за лаку реализацију.
У нашем друштву постоји висок ниво стереотипа и зато је потребна још већа едукација, која мора да почне од малих ногу, од породице", рекла је Михајловићева.
Из МКЦК додају да су прихватни центри за мигранте у БиХ пуни и да хиљаде људи спава на улицама или у напуштеним кућама.
Какав је став Макронових бирача о том моделу проширења?
Уколико у томе успеју, познато је да ће бити део лондонске групе коју предводи Енглеска.
"Ђилас је без рада стекао стотине милиона евра, зато би да и на власт дође без избора.
Инспекција у Ћуприји, за сада, никога није казнила.
Увредама на увреде да одговарам нећу", истакао је председник Вучић.
Одговарајући на оцене европске посланице Тање Фајон која је учествовала у међустраначком дијалогу, да када би у недељу били одржани избори то не би било учињено у фер атмосфери, Брнабићева је узвратила питањем "да ли Фајон мисли да су 2012.
На фудбалски Куп европских шампиона у Београду, 1973, нису стизали само играчи финалисти, Јувентуса и Ајакса, већ и њихови навијачи.
Ова компактна манастирска целина заиста је вредна због културног, историјског и уметничког значаја, као и због природног окружења.
Лепо је запад са Хрватима и Муслиманима смислио како да премести мигранте из Бихаћа у српске средине у федерацији БиХ, расели Србе поново и што је најгоре, да направи обруч око Републике Српске.
Након наглог отапања снега и кишних падавина, уследио је велики доток воде у реку Бјелицу.
Нека је Бог са вама", рекао је патријарх српски Иринеј.
Колико смо ми једно болесно друштво склоно најразличитијим облицима насиља?
Секретар за одбрану Марк Еспер овај потез назвао је „природном одбраном".
Писала је, са прекидима, ратни дневник.
То је супов лешинар.
Његове радио емисије и поред велике популарности, укидане су без много објашњења.
Средином октобра завршен је мост "Морачица" на аутопуту Бар-Бољаре.
Џајић је подсетио да је педантни стручњак оставио неизбрисив траг у српском клубу.
Немачка министарка одбране Анагрет Крамп-Каренбауер потписала је споразум са главном јеврејском организацијом у земљи о поновном увођењу војних рабина рекавши да је то "снажан знак" о важности живота Јевреја у земљи.
Сматра се да у период великог поста треба ући без греха и нерашчишћених рачуна.
"Чујте, увијек је значајно кад имате још нешто додатно.
Тотенхем је мајсторијом Алија успео у финишу првог полувремена да изједначи резултат, играо се 40. минут.
Решена да, као и обично, одмор проведем негде у Србији, одлучила сам се за мало другачију и опуштенију варијанту.
Састав „Бело у боји“ из Горњег Милановца, настао је крајем 2015.
Тим поводом, у Саборном храму служена је Света литургија, након које је обављено резање славског колача у згради Градске управе.
"Гледао сам операцију уживо, као филм"
Податке добијене анализом паса, упоредили су са доступним подацима о метилацији ДНК добијене из узорака од 320 људи старих између једне и 103 године, и узорцима од 133 мишева.
Постоје и теорије о мултиверзуму, где се време преплиће и може одвијати у више паралелних светова где се различито одвија а понегде и враћа простор-време.
На Велики петак, Исус је одведен из куће првосвештеника Кајафе код римског прокуратора Понтија Пилата, који га је осудио да буде распет на крсту.
Мајка је подлегла повредама, док је бака превезена у шабачку болницу.
Они су приведени после жалбе једне албанске партије Централној изборној комисији.
Кандидат левог центра прешао је праг од 45 одсто, који му обезбеђује изборну победу без одласка у други круг.
Дати спомен-крст је имао изглед данашњег Ордена Таковског крста, иако тада није носио то име.
Ипак, бизони су крави пренели нешто од алармистичке напетости раније развојне фазе, што њиховој (крављој, прим.
За овај програм, који је у просторијама Савеза у Драгачевској бр.
БИОГРАФИЈА Верица Бараћ 1955-2012 Рођена је у Чачку, 14. јула 1955.
Претресом домаћинства А. М. у околини Аранђеловца полиција је пронашла више пакетића са 96,2 грама амфетамина и 21,8 грама кокаина, скривених на више места у кући и дворишту, док је у стану М. М. пронађена мања количина марихуане.
Замислимо да су од 1992.
Кинески министар истакао је да је иницијатива "Појас и пут" представља основу за добру сарадњу две земље.
Некада су то чисте ситуације или жаргонски речено „школски пенал“.
Иста представа најбоље је оцењена по мишљењу публике.
Шампион Шпаније Барселона кажњена је са симболичних 300 евра од Комисије за такмичење због контаката са француским фудбалером Антоаном Гризманом у току прошле сезоне док је носио дрес мадридског Атлетика, потврдио је тамошњи Фудбалски савез.
"Потрудићемо се да их све прочитамо.
На 3:1 повисио је Пике у 52. минуту, а до краја меча два гола постигао је Луис Суарез у 61. и 82. минуту.
У трци рекративаца, код дама најбржа је била Катарина Јешић, док је у мушкој конуренцији прво место припало Мирку Анђелковићу.
У Пешти је на тај начин светитељ почео да се прославља 1838, у Шибенику 1846, Котору 1849, док је Карловачка гимназија то први пут урадила 1860.
Целокупно министарство се мења како би одрживост и клима постали центар образовног модела“, рекао је Фиорамонти.
Немања Радоњић је добио прилику у наставку и искористио је на најбољи могући начин.
На заседању Штаба за ванредне ситуације, у среду, 18. јула, донета је одлука да се и на подручју Месне заједнице „Кулиновци“ прогласи ванредна ситуација, због штете настале услед невремена.
Градска библиотека "Љубомир Ненадовић" у Ваљеву данас обележава 150 година постојања.
Нажалост, чини ми се да поменута насловна страна одговара сценарију брачне несреће многих жена чије су приче освануле на страницама црне хронике.
Кажу нам да су вероватно једино село које у свом центру има музеј, клесарства и вајарства, па још украшен дорским стубовима.
Министарка саобраћаја је најавила за 19. новембар потписивање комерцијалног уговора Рума–Шабац–Лозница.
Надам се добрим резултатима, јер ћемо наступити у најјачем саставу.
Наредна интердисциплинарна испитивања помоћи ће, како каже, бољем сагледавању веза између климатских промена и људских друштава кроз историју.
Она значи "суверенитет у тумачењу".
Док два раније цитирана интервјуа, поготово Хубер Лангов, провоцирају Хандкеа и циљају да код њега изазову конкретну емотивну реакцију због које би се одрекао награде, Петер Мас се обраћа директно Нобеловом комитету.
Забављала се и играла све до 5.30 ујутру када су почели порођајни болови.
Међу тим земљама је и Велика Британија, у којој је недавна анкета међународне агенције YouGov показала да 63 одсто Британаца подржава четвородневну радну недељу.
То је око 700 кубика субалпске смрче и ниског растиња.
Мислим да свака од тих изгубљених лопти улази у те изгубљене лопте", закључио је Гавриловић.
Однедавно, зидове овог кафића красе и два рада, урађена од папира, који скрећу пажњу посетилаца.
Гојковић је поклонила Капелу фотографију куће свога деде у којој су пилоти спавали.
Најефикаснији у тиму из Сакрамента био је Бади Хилд са 23 поена и пет асистенција.
Дан Савеза новинара Србије и Црне Горе.
У Београд је стигао са места министра саветника и заменика шефа мисије у амбасади у Москви и сматра да ће му то искуство из Русије, чију је политику оценио као агресивну, у Србији добро доћи.
Изграђена на 112 хектара, на узвишењу које доминира околином, била је неосвојива за тадашњу ратну технику и већ тада је добила назив Гибралтар на Дунаву.
Море облака кроз које провирује град, са живописном планином Сандиа у позадини.
Ово су њихове политичке биографије.
И још додаје да је „особито поквареност завладала откако се у Рим стекло богатство целог света, прљави и гадни новац“.
Овај закон предвиђа да ће уколико ја, као дужник нисам код куће, извршитељ ће моћи са проценитељем да ми упадне у стан и обави процени без мог присуства.
"Рик Гејтс се сећа када је Трамп у авиону рекао 'Дођите до мејлова'.
Мајстори су нешто погрешили.
"Службеник на прелазу ми је рекао да покупим своје ствари и изађем из аутобуса, да моји радови не могу да пређу границу јер им није достављено званично обавештење од њихове владе и да не могу да ме пусте", рекла је Стојадиновићева.
Сарадња је била на врхунском нивоу и сви смо били тужни када смо сазнали да Милојевић неће више бити у клубу.
Занимљиво је да ће од превремених избора профитирати Зелени који ће се засигурно вратити у парламент, након што на изборима 2017.
Формалне карактеристике експресионизма преживеле су Први светски рат, али се јавни дискурс мењао и множиле су се контроверзе.
"О квалификационом турниру ћемо тек размишљати.
Ми смо у више примера видели да се то дешава често у сенци, где јавност није о томе обавештена и да особама са инвалидитетом буду ускраћена основна права која им припадају", навео је заштитник грађана Зоран Пашалић.
Они се љубе и грле у тунелу.
Потпуна демистификација познатих и стварање нових митова, уживајући у приповедачкој умешности Милете Продановића.
Само 293 посланика је подржало предлог премијера Бориса Џонсона.
Последњих месеци у Међуопштинском историјском архиву Чачак представљају се књиге које публика чита.
Сада је једина могућност да су курдски политичари увидевши пораз од Турске пристали да своју територију препусте влади Сирије.
Постигао је четири поена уз једну асистенцију.
Крагујевчани су одлично отворили утакмицу и повели са 3:0, головима Фролова, Тохоља и Дина, а са „плус три" су и отишли на први предах (4:1).
Било је то 1960.
Често идем на курсеве и као учесница и као предавачица, ово је био један од ретких где немам ниједну једину сугестију и замерку", каже Јанковићева.
Тестирајући прототип новог ултразвучног уређаја, лекар Џон Мартин открио је рак у корену свог језика као и метастатске туморе на врату.
У суботу, 1. децембра 2018.
За новембар је планиран мониторинг, када ће надлежни из ЈКП „Градско зеленило“ обрадити и саопштити резултате целог пројекта.
После освајања врха учесници се враћају поред манастира Сретење и Свете Тројице, стазом кроз шуму до ауто-кампа и Овчар Бање.
Јавна служба мора да буде привилегија и част, а не посао за среброљупце.
О томе бих да кажем нешто више.
Како је то било обављати свакодневне радње не видевши ништа?
Влада Србије је 2016.
Његов ујак Чедомир Крстић, професор, и Љубица Цуца Сокић, академик, у чијој класи је дипломирао пре 50 година.
Док Самоопредељење слави, доскорашњи премијер и лидер Алијансе за будућност Косова Рамуш Харадинај индиректно прихвата пораз.
Састанак Аљбина Куртија и Исе Мустафе, трећи ове седмице, биће одржан данас у косовској скупштини.
"Треба времена.
Побунили су се против Бриселског споразума и демаркације са Црном Гором, тражећи да влада одустане од тих споразума.
Када сам улазио у руднике и са подземном експлоатацијом приметио сам и да су велике температуре и велика влажност и вентилација не ради добро.
Предност од 4:0, али је Француска одмах узвратила и серијом поена дошла до 5:5.
Љути ме кад чујем да је школа у неком малом селу "велики трошак" и да се мора затворити иако има још неколико дечака и девојчица који је похађају!
Нешто више дневне температуре одговарају возачима, али иду на руку и путарима који последњих дана интезивно раде на припреми путева за зимско одржавање, саопштио је АМСС.
Горан Драгић је постигао 20 поена и тиме је био најефикаснији у свом тиму.
Након оваквог исхода, српски тенисер више не зависи од резултата које ће у Паризу остварити Надал, већ искључиво oд свог учинка.
Код нас је то још неразвијена спортска дисциплина и ми смо желели да направимо искорак у нешто ново.
Полиција је успела да великом количином сузавца растера знатан број демонстраната испред Скупштине СРЈ.
Радници са најмањим примањима требало би да добију највеће повећање плате, незванично сазнајемо.
Општинско такмичење ће се одржати у суботу, 30.марта 2019.
За Београд важна порука – успех Српске листе на косовским изборима мора се уважити.
Налепнице скидате чим се вода мало прохлади, јер се тако најбоље скину.
Борхес је и данас одговоран за постмодерни конструктивизам у српској литератури (Басара, Продановић, Аћин, па и Албахари) али и за поетике базиране на креирању интимних крајолика (Великић, Петковић, чак и Велмар-Јанковић).
Тема серије пођеднако важна за сваки узраст са јаком социолошком поруком.
Награда ће доћи када највише буде требало.
Одиграо је изузетну улогу као саветник српских државника на мировним преговорима у Паризу после Првог светског рата.
Констатовано је да је дошло до унапређења билатералних односа у свим областима обостраног интереса.
Уследио је међудржавни скандал, који је Зец-бегунац преспавао у мрачним подрумима Албертине.
Пре доласка у Токио, главно питање у вези са Новаком Ђоковићем било је у каквом стању се налази лево раме после повреде.
Сваки број доноси опширан интервју са неким од аутора, који су сваки на свој начин, оставили траг у стрипу.
Повлачење из споразума зато је разбеснело демократе, које оптужују Трампа да је том одлуком продао будућност америчке деце.
Тако да не може се то заборавити и жао ми је, најискреније, жао ми је Југе", каже Милоје Јаћимовић из Орашца.
Обичаји и веровања српског народа везана за Ђурђевдан су у народу свакако постојали и пре него што је примио хришћанство.
Шта ће нови простор донети запосленима у овој установи када говоримо о структури, површини, функционалности?
Због радова треба очекивати успорену вожњу, а посебно на оним фреквентнијим путевима, међутим, постоје и деонице на којима је саобраћај обустављен и преусмерен на обилазне и алтернативне правце.
Званичници прелазне владе траже за Моралеса максималну затворску казну од 15 до 20 година затвора.
За месец дана амбасадорка Израела у Србији Алона Фишер Кам посетила је Чачак по други пут.
Уз двоструког стрелца Садија Манеа, за домаће је гол постигао и Мухамед Салах, а Џетро Виљемс је био стрелац за гостујући тим.
Тужилац наводи да је Гарсија Луна од картела примио око пет милиона долара, и то из два пута.
Атмосфера међу кошаркашима Даласа је феноменална.
Велики број деце дочекао је Јелену на црвеном тепиху.
Ако су Христа прогонили, прогониће и оне који га празнују.
Крштен је као католик.
На концерту ће наступити ученици Средње и Основне музичке Школе „Др Војислав Вучковић“.
Наредни меч у такмичењу Партизан игра на свом терену против ФМП-а.
Познајем парове чија је брачна среће нестала оног тренутка кад су постали родитељи.
Богдан Богдановић у последњим секундама меча није успео да погоди шут за победу Кингса, меч је завршио са 13 поена и осам асистенција, док је Немања Бјелица уписао четири поена, шест скокова и пет асистенција.
Пет дана после проглашења нове Кине ми смо добили званично признање од Београда и кинески народ ту драгоцену подршку ће запамтити заувек.
Одатле је проистекла кубанска ракетна криза која је скоро довела до нуклеарног рата са Совјетским Савезом.
У селу Кузмин, турска компанија "Ташјапи" већ је поставила машине и опрему.
Под владом Данчиле ослабљене су антикорупцијске мере и независност судства, што је изазвало критике Европске уније.
Религија је исламска, вера је сунитска?
На крају је Мората извео дупли пас са Кореом и пласирао лопту поред голмана Паћека у мрежу.
Они постоје у оквиру Удружења за туризам Привредне коморе Србије.
За разлику од судског поступка који се покреће тужбом уз плаћање таксе, поступак пред Агенцијом је потпуно бесплатан и не захтева ангажовање адвоката.
Невероватно је ефикасан ове сезоне, стално је у шансама и мало промашује.
Песникиња и драмска списатељица Милена Марковић први пут се изводи у Народном позоришту у Београду.
Осим лепих дочека, шта још памтите?
"Звезда се залаже за хитно увођење ВАР технологије у нашој лиги.
Ми смо добили највиша морална признања.
"Уважени пријатељу, поменули сте да је пре 90 година краљ Александар имао прелепу жељу и управо сада председник Александар увиђа ову жељу и верујем ће он на томе радити и желим да Вас похвалим с тим у вези", рекао је Ердоган.
Канцеларија за младе Чачак у сарадњи са Удружењем студената са хендикепом реализовала је пројекат „Један дан у мојим ципелама“.
Па, ни да је питам је л’ она намерно забија главу у песак или шта?
Сада има две светске и једну европску медаљу, константно је добар", закључио је он.
Могу да обећам да се ниједан ауто-пут неће градити као што се градио Коридор 10 – 30 и више година", закључила је министарка саобраћаја Зoрана Михајловић.
То би било тренутно најреалније објашњење зашто су снови предсказање за будуће догађаје.
Булевар некад и сад – ради се "док не дође багер"
Добитник је новинарских награда за најбољег новинара као и за новинарску храброст и истраживачко новинарство.
Онда се појавио мој деда Љубо.
Помоћница министра просвете за дуално образовање Габријела Грујић похвалила је Чачак као добар пример, будући да су у примену дуалног образовања од почетка укључени градско руководство и овдашњи привредници.
Аутор је истакао да је само од коментара могао да изда посебно издање везано за ову књигу.
С обзиром на то да не могу сви да стану у један Дневник и Нову годину честитају "само" њих десет.
Аутори сматрају да је потребно да се јавност упозна са овим проблемом, јер ће паметне телефоне користити и наредне генерације.
Триван је указао на важност деловања Уницефа у области животне средине и нагласио да су у борби за очување Планете и здраве животне средине од највећег значаја помоћ и сарадња коју подстичу и развијају међународне организације.
Вечерас од 19 часова кошаркаши “Борца“ ће угостити екипу “Дунава“ из Старих Бановаца.
Дрвореди Вршцу недостају, али не због тога што у овом граду нема довољно зеленила већ зато што има ветра, који често дува олујном јачином.
Једна од опсесивних тема скадинавских крими-писаца јесте однос њихових држава благостања према мигрантима или деловима света који живе у беди и траже помоћ.
Поред четири лаптопа, Савез је богатији за мултифункционални штампач, а захваљујући истој донацији, ускоро ће почети обука чланова за рад на овој опреми.
Нарочито подржавамо сваку иницијативу за повећање доступног простора за извођење наставе и обезбеђење квалитетних уџбеника и литературе.
У једном тренутку је наша селекција имала пет голова вишка (12:7), после чега је уследила прва криза у игри Србије.
Делегација од 100 привредника је тренутно у Тирани због међународног сајма, али су сви на безбедном.
Пут јесте експропријација и откуп земљишта а након тога грађа школе и вртића што је предвиђено планом и ја се надам, што се тиче имовиснких односа следеће године да ћемо моћи да се бавимо тим питањем" истиче Милош Милошевић, помоћник градоначелника Ниша.
Да ли је то фрижидер?
Процес гасификације би свакако допринео да ваздух буде чистији, такође и куповина пећи на чврста горива, али која су направљена по стандардима Европске Уније, које јесу скупе али би, уз помоћ државе могле да постану саставни део наших домаћинстава.
Рок за завршетак предвиђених радова је 60 дана, тако да ни наредна седница локалног парламента, неће бити одржана у овој сали.
Његов резиме обухвата три соло албума и хитове попут Sunglasses At Night, Pleasure From The Bass, You Gonna Want Me, Hot In Herre, Ocean Drive, Louder Than A Bomb, Bugatti, који су му обезбедили светску славу.
Може да доживи акутни респираторни синдром, од којег многи млади умиру.
Али, еххх, где су она времена када си могао да шеташ улицом, парком, шумом а да те Нико не Узнемирава!
Ја ћу поготово, јер волим да читам."
У игри око намештања фудбалских утакмица битна је и позиција јавног тужилаштва.
У Београду се, у периоду од 23. до 26. фебруара, одржава 39. Сајам туризма.
Са седам одсто површине под шумама, Војводина је најнепошумљенији део Србије.
Иако није успео да положи испите за пријем на Политехнику, чувену француску инжењерску школу, дипломирао je на Централној школи за инжењере у Паризу и запослио се у предузећу специјализованом за градњу железнице.
Организатори Манифестације су Општина Нова Варош и Хуманитарна организација „Стара Рашка“ из Београда.
"Нови путеви значе већу безбедност, много живота сачуваних и људи ће имати више времена да буду са својим породицама", пише у Вучићевој поруци, уз коју је објављен и снимак изградње "Ипсилон" крака по фазама од марта 2017.
У сарадњи са Школицом спорта “Каспер“ Чачани ће имати прилику да сваког дана од 11 до 11,45 бесплатно савладају основе клизања.
Иницијатива председника Чешке Милоша Земана о разматрању укидања признања Косова, како пише приштински "Зери", добила је подршку левичарске странке "Линке" у немачком Бундестагу.
Овог месеца представљамо незаборавни филм из 1976.
Многи говорници на самиту у Најробију помињали су ту реченицу у својим "заветима" – "Сада је време да завршимо тај недовршени посао".
Свесни ситуације у којој се налазе и јачине противничке екипе, шеф стручног штаба “зебри“ Владимир Станисављевић и првотимац Милош Перишић су најавили борбу докле год постоје шансе за опстанак у друштву најбољих.
Младен Шарчевић је рекао да је циљ Србија још боља и тешња сарадња са кинеским универзитетима и институтима.
Ни после два месеца нема резултата анализе узорака са коверти са гласовима пристиглих на Косово из централне Србије, због којих су се службеници Централне изборне комисије у Приштини пожалили на алергије и свраб, као и сумњу у тровање.
Аутор сматра да су неке песме шифра за емотивна стања и да ту нема места за предрасуде.
Додали бисмо: Има, Богу хвала, и данас, тананих лирских душа способних да осветле скривене тачке мрачних ходника наших емоција.
На сахрани Димитрија Љотића говор је одржао управо владика Николај, који је нажалост и величао покојника у том опроштају.
"Стратешки, била би ужасна идеја да се брод остави без капетана и да се призна пораз уочи дана за гласање", рекао је Керби.
"О судбини Босне и Херцеговине одлучиваће се у Босни и Херцеговини, а они који нам желе добро, требало би да се склоне и пусте нас на миру и ми ћемо се договорити", истакао је Комшић.
Јарамаз је додао 13, а по 12 су убацили Јанковић, Бирчевић и Рединг.
Истовремено, нацрт резолуције СБ УН у којем је, на предлог Русије и Кине, тражено примирје на северозападу Сирије – уз изузетак војних напада против милитантних група које су на листи УН, није добо минимум од девет неопходних гласова у СБ.
Истовремено се трагало за паисторијском технологијом", рекла је археолог Весна Вучковић.
Петровић истиче да је веома забрињавајуће неконтролисано вађење песка и шљунка, због чега су обале на многим местима девастиране.
Квалитет ваздуха у Шапцу од 1982.
На лице места изашли су припадници МУП-а, Хитна помоћ и Комисија железнице.
Мало смо се спремали, није било много времена, али смо то време стварно добро радили.
Капитен Бранко Лазић је наместио руку за вођство Звезде од 47:49 на коју је И.Ђоковић одговорио за 50:49.
У последњем колу Пољска дочекује Словенију, док Аустрија гостује у Летонији.
Ово је заштићено подручје и важно је чувати тако једну значајну животињску врсту“, рекао је Милан Ружић из Друштва за заштиту и проучавање птица Србије.
У средњем веку су се звали скомраси.
О свему томе може се читати из ових едиција Друштва љубитеља птица и природе “Сове на опрезу”, а захваљујући квалитетној опреми и фотографијама и гледати.
Ал Хилал из Саудијске Арабије савладао је са 1:0 екипу Есперанце из Туниса, а стрелац јединог гола био је Француз Бафетимби Гомис.
На конференцији за новинаре у Прагу,премијер Чешке је на питање РТС-а рекао да не види разлог зашто би Чешка променила мишљење о признању независности Косова.
Дрон који је био код нас је био сувише мали и застарео да би могао да носи заставу или транспарент.
Навео је да је она говорила ружне ствари о њему и да није хтела да га брани, и да је његово право да замени амбасадора.
Постављен је за првог носиоца и највећи конкуренти за титулу биће му Хрвати Борна Ћорић и Марин Чилић, Белгијанац Давид Гофен, Канађанин Денис Шаповалов.
Опозиција тврди да је одлагање почетка преговора пораз владе Зорана Заева.
Српска православна црква и верници сутра славе Велике зимске задушнице.
Српски плеј тако је на најбољи начин одговорио Ергину Атаману, који га је јавно критиковао после лошијег издања у прошлом колу против Панатинаикоса.
Док новом становнику пустог места опасност прети на сваком кораку, страх додатно уноси хук шуме у тропским дивљинама, чије пешчане плажама и стеновите обале, само привидно делују примамљиво и егзотично.
На централном делу насловне стране - "Припреме за свадбу века", а одмах испод тога "Муж ме је тукао и док сам дојила дете".
Асортиман непрехрамбених производа, попут одеће, баштенских алата, малих кућних апарата и других, се редовно смењује у краткотрајној понуди.
Не као немачко-француског пројекта, већ као заједничког дела свих Европљана.
Реми против Бавараца у првом колу изборила је Херта, да би то у четвртом успео и Лајпциг.
Након што је 1928.
Колеге су се нашалиле рекавши да би могао бити англосаксонски или италијански глумац, "нешто као Петрући Бренћи".
Дарија ће се такмичити са још 18 младих певача из целе Европе.
Непуних двадесет година касније, она верује да је пронашла свог сина у насељу у предграђу Београда.
Владимир Мицов постигао је 13, а ветеран Луис Скола 11 поена.
За Неша из „Оливеттија“ нема тајни када су у питању фискалне касе.
Колико пара хоће да изброје, најбоље сведочи да им, сада, за то треба десет хиљада година.
Глумица се појављује у главној улози у ТВ серији „Дуг мору“, великом глумачком пројекту.
На срећу, победили смо".
А ми само хоћемо да живимо и радимо једни поред других и имамо нормалну будућност, да размишљамо како ћемо једни другима да помогнемо", истакао је Вучић.
Одржана годишња Скупштина Удружења пчелара “Чачак”
Ђурђа Миловановић, ученица Основне музичке школе „Др Војислав Вучковић“, одсек харфа, освојила је прво место на 19. Отвореном такмичењу – Меморијал „Душан Протић“, које је 10. марта у Београду организовала Музичка школа „Ватрослав Лисински“.
Младе саднице засађене су тачно по ивици, како би се оградио овај простор, за који се, како су нам рекли представници ЈКП „Градско зеленило“, планира да у догледно време буде уређен као парк.
Сходно томе ЕПС треба подржати", објашњава Гаврић.
Нажалост, академско звање често им није омогућавало да се запосле, а нарочито у својој струци.
Како преноси РТЦГ, В. М. ухапшен је одмах након почињеног убиства.
На Светском првенству ће наступити 32 најбоље светске репрезентације, подељете у осам група са по четири тима.
"Ноћас је Дунав као сомот", каже један од глумаца.
Новак Ђоковић је савладао Италијана Матеа Беретинија са 2:0 по сетовима 6.2, 6:1 на старту завршног АТП турнира у Лондону.
Вечерас у Дому културе Чачак биће приказана премијера дигитално рестауриране копије филмског класика „Петријин венац“, редитеља Срђана Карановића.
Ова успешна протиница сарађује са фирмама из различитих сфера привреде и учествује у остваривању њихових идеја из области примењене уметности.
Први пробни концерт Радио-телеграфске станице у Раковици одржан је 19. септембра 1924.
Припадници Министарства унутрашњих послова у Чачку, по налогу заменице вишег јавног тужиоца у Чачку, ухапсили су Ј. С. (1970) из Мрчајеваца, због постојања основа сумње да је извршио кривично дело насиље у породици са смртном последицом.
Он је прокоментарисао искључење капитена Бранка Лазића у раној фази меча.
Утакмица почиње у 21 сат, директан пренос је на Првом програму РТС-а.
Сумња се да је Хамади члан Хезболаха и он је осуђен на доживотну робију, али је 2005.
Богдановић је био прва опција "краљева" у нападу – на паркету је провео нешто мање од пола сата, али био скоро савршен из игре.
Помпео је навео да је америчка делегација планирала да отпутује данас и да је циљ посете налажење решења за ситуацију у Сирији, а не да се прекину односи између САД и Турске.
У нас, дакле, има близу стотину издавача који се сматрају великим или бар "важним" због мисије, и можда и хиљаду који признају да су мали.
Научници још увек не умеју баш да објасне зашто наше тело овако реагује на промене годишњих доба, али постоје два могућа разлога – унутрашње и спољашње промене.
Поставку изложбе чине и фототипска издања јединствених примерака графике, сликарства, писане речи и картографије од 17. до 21. века, која показује историју од настанка до Револуције 1917.
Шпанци су у финишу меча испустили победу у Норвешкој и тако покварили савршен скор.
Изложбу је у среду, 13. фебруара, у Ликовном салону Дома културе отворила историчарка уметности Делфина Рајић, коаутор неколико монографија и публикација посвећених Овчарско-кабларским манастирима са колегом др Милошем Тимотијевићем.
"Србин је тренутно водећи стрелац Чемпионшипа са 18 голова, половине од 36 колико их је Фулам укупно постигао.
Актуелни шампион је дошао до потпуног преокрета почетком другог дела, након што је Корај Гјунтер оборио Хуана Квадрада у казненом простору, а пенал сигурно реализовао Кристијано Роналдо.
Директор Канцеларије за КиМ, после четири месеца, данас је поново боравио на северу Косова, где је у северној Косовској Митровици присуствовао обележавању градске славе Митровдана, као и отварању Дома здравља у Лепосавићу.
Потрошене су све вакцине које су прослеђене здравственим установама Моравичког округа.
Јанковићева каже да није крила одушевљење и понос када је 136. класа кадета Војне академије произведена у чин потпоручника.
За то време, наш тим је освојио првенство, Куп и Суперкуп.
Да је друкчије, заједница од сто људи могла би да напише сто реченица тако што ће сваки од чланова исписати по једну реченицу а крајњи продукт од сто реченица свих сто чланова сматрати скупним чином.
Новац је намењен за помоћ материјално најугроженијим ученицима.
Ватерполисти Радничког из Крагујевца уписали су изузетно важну победу на старту турнира прве рунде квалификација за Куп Европе, у Егеру, пошто су савладали екипу Штурма из Русије, резултатом 9:7.
Овај закон наишао је на критику многих у Русији и свету који тврде да ограничава слободу изражавања.
Саопштење СНС Лето је период несташице залиха крви у здравственим установама због сезоне годишњих одмора и високих температура, услед чега је од великог значаја да сви покажемо друштвену одговорност.
"Бел ће играти када буде спреман.
Надежда Сатарић из удружења "Амити" објашњава да су три разлога због којих пензионери у Србији одлучују да раде.
Гостопримство су указали декан Факултета за хотелијерство и туризам у Врњачкој Бањи, проф.
Архитекти Виолеу Ле Дуку, сматраном највећим мајстором свог времена, цар је поверио завршетак радова који су трајали 15 година.
Изборила је најбољи пласман у јуниорској конкуренцији.
И био је у праву.
Облачно време и температура од око 15 °С нису спречили око 100 чачанских бициклиста да покажу да је наш град бициклистички град.
Одговорност је и на потрошачима, упозоравају стручњаци.
Метод који је овај тим користио заснива се на епигенетском механизму који се назива метилација.
Признање за хемију добили су Џон Гудено, Стенли Вајтингам и Акир Јошин, награда за медицину припала је Вилијаму Келину, Питеру Ретклифу и Грегу Семенци, а Нобелова награда за допринос економији додељена је Абиџиту Банерџију, Естер Дуфло и Мајклу Кремеру.
Ипак, пресуда локалног суда омогућила му је да се поново кандидује.
Амерички председник Доналд Трамп рекао је руском шефу дипоматије Сергеју Лаврову током састанка у Овалној соби 2017.
Доктор Живко Жико Рајичић лечио је небројене генерације чачанских малишана.
У саопштењу је неведено да се МУП оглашава поводом неистинитих информација које су се појавиле о дешавањима испред зграде РТС-а.
Звезда након 14 одиграних мечева има 13 победа и 39 бодова и налази се на првом месту на табели, док је Пролетер са 16 бодова 11.
У Северној Македонији, то је водећи проблем.
Формира се ДАРПА ( Defense Advanced Research Projects Agency) односно Агенцију за напредне одбрамбене истраживачке пројекте.
Јутарња температура је од четири до 12 степени.
Аутори извештаја кажу да је смањење конзумирања алкохола допринело повећању очекиваног трајања животног века који је у 2018.
Миња Субота је на откривању плоче Минимаксу рекаода је добро да млади људи када виде спомен-плоче у запитају ко су били ти људи.
Минут пред одлазак на одмор Звезда је изједначила на 36:36.
Научници су анализирали 41 студију које су обухватиле 4.870 тинејџера и младих особа из Азије, Европе и Америке.
У вези наведеног, обраћамо се са молбом за новчану помоћ, за набавку педалне харфе, као предуслова за отварање Одсека харфе при Средњој музичкој школи у Чачку, како би ученици Основне музичке школе наставили усавршавање у свом граду.
Доминик Тим је играо два финала Ролан Гароса заредом, Циципас је добио завршно АТП финале, Зверев годину дана пре њега.
После краљевског клуба наступао је за Наполи, Милан и Челси.
За деоницу од Прељине до Пожеге, чија је дужина 30,96 км, а која пролази кроз територије Чачка, Лучана и Пожеге, у новембру 2017.
Како се наводи, један демонстрант је страдао када га је у главу погодила димна бомба коју је испалила полиција у намери да растера окупљене.
Навео је да је од турског председника Реџепа Тајипа Ердогана тражио да омогући БиХ повољнији уговор него што има са Србијом.
У суботу, 19. маја 2018.
У раду делегација Одбора која је обавила надзорну посету учествовали су народни посланици чланови и заменици чланова Одбора: Марија Обрадовић, Горан Пекарски, др Предраг Јеленковић, Владан Заграђанин, Немања Радојевић и Александар Марковић.
"Тактика је била да пратим, да будем друга и на крају да дам све од себе и ако успем урадим што боље."
ВанВлит је имао 5 скокова и 7 асистенција, а Сијакам 18 скокова и 5 асистенција.
Награду за дечју књигу деле издања "Нећу да мислим на Праг" Соње Ћирић и "Позив" Николете Новак.
Своја искуства о томе како се постаје „опинион лидер“ и ствара „армија пратилаца“ откриo je Дино Тутунџић, оснивач чувене странице „Мудролије са Твитера“, којa броји више стотина хиљада пратилаца.
Ипак, то није било довољно да Португалци избегну први пораз у квалификацијама.
Било је ту и осталог официрског следовања, разних конзерви а, богме, и шунке.
Председник СНВ-а Борис Милошевић рекао је да је њихов данашњи долазак израз поштовања према жртвама.
Светски дан квалитета (други четвртак у новембру).
То може да изазове забринутост иза које не стоји стварна болест“, истакла је др Агнес Енсинг.
За дело "Попис војних и цивилних губитака Краљевине Србије у људству у Првом светском рату", уручено је специјално признање за издавачки подухват Медија центру "Одбрана" Управе за односе са јавношћу.
Архимандрит Тимотеј Миливојевић је рођен у Ариљу 1976.
"Ја сам рођен у Перућцу, ал' долазим ту стално, пошто су горе биле две воденице, али то је сад прошлост, више не постоје", каже Милан Јањић, купац.
Фарбање ускршњих јаја је један од најстаријих обичаја у хришћанству, а легенда каже да је настало након доласка Марије Магдалене у Рим.
Познат је по одлучном супротстављању политичким противницима, како исламистима тако и либералима.
"Међу њима су питање граница, несталих, универзалне, односно регионалне јурисдикције", рекла је Китаровић.
Ноћас у три сата после поноћи почиње зимско рачунање времена.
У тиму Њујорка најефикаснији је био Мичел Робинсонса 17 поена.
У суботу, 23. фебруара 2019.
Али једног дана ме је позвала и замолила да изаберем неколико књига и да јој их однесем у стан.
Дуваће слаб и умерен ветар, на југу Баната још пре подне јак, југоисточни.
Из Кабинета председника Северне Македоније стигло је писмо извињења кабинету председника Црне Горе.
У почетку су деловали војни судови за чачанско подручје, док власт није успоставила своје народне судове.
После освајање петог места на Светском купу у Кини, селектор Александар Ђорђевић је поднео оставку, а председник Кошаркашког савеза Србије предраг Даниловић je за данас заказао конференцију за новинаре.
Први обухвата период од рођења 1910.
Тим пре што, како наводи, пре седнице Главног одбра није било никаквих наговештаја да би могло доћи до такве одлуке, те да су били затечени.
"Бавити се студентима који у року завршавају факултете"
Ипак, најизраженије је учешће незапослених преко 50 година старости и оно износи 35,7 одсто укупног броја незапослених на територији града Чачка – наводи статистичке податке Саша Обрадовић, директор НСЗ – Филијале Чачак.
Министар привреде Горан Кнежевић и власник „Чипсаре“ Томислав Бајевић потписали су уговор о додели средстава за отварање две производне линије.
Зато је са мном дошао мој син Данило и носи Принципову мајицу.
Мислимо да је испод рушевина остало између двоје и четворо људи", рекао је Кумар.
Магла смањује видљивост повремено и испод 100 метара, а најзаступљенија је у северним и централним деловима Србије.
Код особа које су зависне од телефона примећена је повећана депресија, анксиозност и стрес, као и проблеми са спавањем.
Бивши министар одбране Израела и лидер екстремно десничарске партије Израел Беитену, Авигдор Либерман позвао је на формирање владе националног јединства након што су излазне анкете показала да нико није освојио већину на парламентарним изборима.
Поносни су у селу Бела Вода крај Крушевца јер су добили свог нобеловца.
Шкотка национална партија освојила је 55 мандата, а Либералне демократе 13.
Тим нашег савеза у координацији са министартством је успео да створи безбедне услове за нашу селекцију.
За такмичарски програм одабрано је 21 од више од 700 остварења, колико је стигло из целог света.
У последње време акценат смо ставили на подстицању наших суграђана да више пажње посвете правилном одлагању смећа и његовом разврставању.
Е сад, цела реченица је проблематична, како су то „припадници племена ангажовани у (.
Кармело Ентони додао је 15 поена.
Свим Србима који данас славе, у Србији и Дијаспори, срећна слава!
Лејкерси су боље одиграли прво полувреме, Денвер је у другом успевао да припрети у више наврата али су гости одбили сваки налет ривала и на крају заслужено славили остваривши 18 тријумф у сезони уз само три пораза.
"Хотел 'Континентал' у Паризу је 1889.
У нашем примеру та именица има знечење које не налазимо у нашим речницима, али га има у енглеском: може значити и „лепити огласе или плакате, оглашавати“.
Након тога су отишли до Дома Народне скупштине.
Ја не бих да прејудицирам, али претпостављам да ће став Управног одбора свакако бити на линији тога да трошкове не може да сноси корисник овог Закона јер тиме би био обесмишљен систем бесплатне правне помоћи.
И Трстеник касни зато, што је код њих дошло до промене пројекта, наводи Весић.
Тејлор је предводио победничку екипу са 19, Рендолф је додао 15, а Кампацо 14 поена.
Најчешћа организација јединица руске ПВО на вежбама је таква да се на положају налази једна чета са најмање три лансера С-400 (са укупно 12 пројектила) и један до два "панцира" (са по 12 пројектила).
Мата Милошевић је Глумачко-балетску школу завршио код Михаила Исаиловића.
Играна у тренуцима малодушја, пораза и бодрења, по потреби утеха или позив на "тотални рат", ова Клајстова драма је увек била симболичка застава сваког национализма германске провенијенције.
Напори лекара да спасу дечака нису уродили плодом.
Ђоковић и Бошковићева одбранили су титуле освојене прошле године.
"Плаћање за домет уклања такву одлуку и намеће људима високо оптимизоване и циљане политичке поруке.
Сваке године у Србији погине и до 45 већином младих возача мотоцикала.
У издавачкој кући „Цатена мунди“ од 2014.
Дакле, сам систем не мора да има велике или било какве фискалне трошкове и то није основни разлог за неувођење платних разреда.
Констатовали смо да је ово њена прва посета од када је постала повереник за заштиту равноправности.“
Брнабићева и Меркелова ће се након радног ручка обратити на заједничкој конференцији за новинаре.
Вицешампион најбоље лиге света одиграо је јако лоше прво полувреме, а на велики одмор је отишао са заостатком од 33 поена (70:37).
У свом обраћању се осврнуо и на преневши да су четворица државника данас, нажалост, сведочили о последицама које је природна катастрофа донела Албанији и њеним грађанима.
На нама је да припремамо Копнену војску, да буде спремна и на услузи отаџбини, народу и држави", поручио је генерал Симовић, додавши да очекује наставак модернизације и подршку у подизању стандарда припаднике Војске.
ПОСЛОДАВАЦ: ПИРАМИДА 72 АДРЕСА: Чачак, Улица 553 Бр.
Полиција у Тирани је објавила и да је пре неколико месеци, накратко, испитивала главног иранског оперативца, али да је пуштен због недостатка доказа.
Ал` се нема куд.
На Првенству Србије у цикло кросу мастерс Бојан Васовић заузео је прво, а млађи кадет Бошко Величић треће место.
Моја наставница математике Станимирка је из Чачка и био сам јој једна од последњих генерација које је учила.
ЕУ је запазила њихову посвећеност и поздравља је", истакла је Федерика Могериније, објављено је на сајту Савета ЕУ.
Додају да на основу трагова постоји могућност да се пронађе још мртвих слонова.
Планирано је да свечаности присуствује министар културе и информисања Владан Вукосављевић, као и Милун Тодоровић, градоначелник Чачка, Богдан Трифуновић, директор Градске библиотеке, Владан Матијевић, писац, Небојша Кундачина, драмски уметник.
Заштитник грађана Зоран Пашалић рекао је да је закључак да је положај Рома, првенствено жена, изузетно тежак.
Извештај Барсиног скаута о Марадони давне 1978.
Полиција је пронашла чауре, а истрага је у току.
Конференција је завршена пола сата пре истека предвиђеног времена, а можда и највеће изненађење било је одсуство европских парламентарца, па чак и из редова социјалдемократа који су и организовали ову конференцију.
Најефикаснији у редовима победничког тима био је управо Марко Симоновић са 26 поена, на шта је додао и 12 скокова.
Уредник сте у “Српској књизи”, која се залаже за очување чистоте српског језика и писма.
Била је ненадмашно храбра, духовита и шармантна и велики јунак који се са тешком болести носио од ране младости до последњег часа овде на земљи.
Мијаиловић: Албанци показали право лице, шта ће рећи Фифа?
Хубер Ланг је након сат времена "амикалне атмосфере" избачен из куће и баште.
Наредни ривал наше селекције је лидер Групе 5, Пољска.
Ова смена је драматичан преокрет контроверзног случаја у који је умешан официр морнарице Едвард Галагер (40).
А последњих пет година „Зрачак“ је дао велики допринос развоју услуга и сервиса социјалне заштите у Чачку.
По налогу Вишег јавног тужилаштва у Новом Пазару, осумњиченом је одређено задржавање до 48 часова и он ће, уз кривичну пријаву, бити приведен тужиоцу, навoди се у саопштењу МУП-a.
Приметио је да је свима непријатно да говоре о томе и да беже од те теме, ћуте о томе, јер српски народ, који је добар, не би да се свађа.
Председник парламента Милица Влашковић каже да су посебно тражени дипломци из ИТ сектора и мехатронике.
Посебне екипе повремено одвозе и кабасти отпад и грађевински шут.
На острву је тада живело око сто хиљада људи.
Монаси Милешеве и Хиландара, уживали су посебне повластице, управо захваљјући игледу Светог Саве.
Честитали су им на златној медаљи у Анкари, а репрезентативке Србије пожеле су успех својим колегама на Шампионату Европе.
У оквиру церемоније свечаног отварања Владимир Величковић, председник општине Неготин је пожелео добродошлицу присутнима и уручио плакету министру Вукосављевићу, док је Бојан Суђић, диригент и директор музичке продукције РТС-а одржао пригодну беседу.
Роналд Зелигер je, одговарајући на питање да ли Србија има потенцијал да доведе "Фолксваген", навео да не може да коментарише инвестиционе планове те немачке компаније, али да је сигуран да то неће бити резултат политичких питања.
Председник Србије Александар Вучић каже за РТС да је скуп дела опозиције испред зграде Јавног сервиса противзаконит и да је он спреман да одговори и на најпровокативније питање.
"показали жељу за демократијом"?
Данас је тачно 21 месец од када је Оливер Ивановић убијен испред своје канцеларије у северном делу Косовске Митровице.
За оне сттарије, као и хроничне болеснике, посебно наглашавају да не излазе напоље без преке потребе.
Има довољно академског искуства и да га упореди са школством у Србији и другим европским земљама.
Слика коју је направио Насин и Есин телескоп „Хабл“ приказује галаксију „Месје 86“.
У истој групи, Валенсија је у Лондону савладала Челси са 1:0.
Писац је написано дао особи од поверења на читање, али одговор је био разочаравајући – тотално без везе, уз савет да је непотребно даље бламирање са написаним.
Авион је већ каснио 90 минута због техничких потешкоћа, а затим су пчеле путницима и посади „обезбедиле“ додатних сат времена нелагодности.
Поповић Ивковићева је рекла да је Републици Србији потребна подршка на предстојећем заседању Генералне скупштине Интерпола, подсетивши да су земље чланице Интерпола прошле године у Дубаију, у оба круга, одлучно одбиле пријем такозваног Косова.
Шта су заправо лепота, доброта, а шта зло и ружноћа у овом нашем свету?
Наручујем из Кине најразноразније пластичне ствари које са све поштарином коштају мање од једног долара, и многе од њих никад не искористим.
Време Божићних празника је, ово би требало да буде најлепши део године за сваку породицу.
Држава има ту обавезу да оним грађанима који дођу под удар кривичног поступка, а где је обавезна одбрана, да им пружи ту одбрану.
Кратке вежбе су доста продуктивне.
Иако смо их пре месец дана у Загребу савладали, свесни смо да ће сутрашња утакмица бити у много чему другачија.
Осим афричког Сахела, све остале тачке у суштини циљају на одржавање конфликта са Русијом.
Нека вам је срећан и благословен Васкрс!
Већ на старту другог сета Ђоковић на првом сервис гему противника осваја прву брејк шансу коју успева да претвори у предност од 2:0.
Христос је Син Божији, Друго Лице Свете Тројице.
Јувентус се победом вратио на прво место на табели.
Међутим, током меча осмине финала са Вавринком Новак је зарадио повреду рамена, па је бранилац трофеја предао почетком трећег сета.
Победили су у гостима "жуту подморницу" са 3:1 и можда најавили бег из опасне зоне.
Велику подршку Мицић је имао у Шејну Ларкину, који је меч завршио са 24 поена, али уз бољи индекс корисности од Мицића (31:27).
Мемоаре је писао да би указао на истину о догађајима 1941-45, да би допринео, када за то дође време, катарзи свог народа.
Чачански тим у пикаду чинили су Јеленко Мандић, Иван Јевремовић, његова супруга Данијела и Сунчица Илић.
Њени родитељи су се венчали а да се нису познавали.
Инфраструктурно опремање две индустријске зоне током 2018.
Локално ће бити поледице.
Палмер је рекао да САД желе да "Србија и Косово нормализују односе" и тако отворе пут ка заједничком циљу, а то је чланство у Европској унији.
Доста је овај стадион, противник, наши навијачи којих ће бити доста и који нас прате свуда", закључио је Милојевић.
Али, као премијер, имате и друге одговорности и зато прихватам критике.
Регион у којем је авион нестао у великој мери је пустош настањена пингвинима.
У Београду се предвиђа слично време у истом периоду.
Бела велелепна зграда са четри куле са којих се могу видети километри панонске равнице остала је да сведочи о Богдану Дунђерском, човеку чија је породица саградила многе дворце, али ни један тако леп као "Фантаст".
"Наравно морамо наставити даља истраживања.
Да поправе што више своје неке способности у дублу и да се смање грешке, од техничких, тактичких, позиционих."
У најстаријој и најмасовнијој категорији мастерс Бојан Васовић је победио у апсолутној категорији.
То је изазвало бес јавности па се вратио, рекавши да би ствари урадио другачије да је знао шта ће се десити.
Проучавајући и поредећи бројна истраживања у протеклих 30 година, стручњаци су утврдили да кућне биљке врло мало утичу, ако уопште утичу, на квалитет ваздуха који удишемо.
Исто тако, благо онима којима си потребна да би веровали у нешто, да би се осетили глобалним активистима", написао је Стефано Павези.
Теренско прикупљање података помоћу преносивих рачунара спроводи се тако што пописивачи обилазе територију за коју су задужени и уносе одговоре грађана у електронске упитнике на лаптопу.
Акадско царство било је преовлађујућа сила у региону пуна два века, а ново истраживање и спроведене геохемијске анализе шест 4.100 година старих коралних фосила откривају нове детаље о изненадној пропасти моћне цивилизације.
Асенал користи грешку Туанзебе, који је изгубио лопту на око 30 метара, Сако је упослио Обамејанга који користи шансу и поравнава резултат.
Удружење новинара Србије протестовало је због протеривања Дојчиновића.
Бивши амерички председник Џими Картер пуштен је из болнице у америчкој држави Џорџија после успешног третмана, саопштили су из Центра "Картер".
Треће и свако наредно дете предшколског и школског узраста до завршеног четвртог разреда има право на делимично регресирање и плаћа износ од осам и по хиљада динара у две рате.
Репрезентација Србије није успела да се пласира путем квалификација, па ће покушати да на ЕУРО оде кроз плеј-оф Лиге нација (од 26. до 31. марта).
"Признајем напоре које је учинила Северна Македонија и морамо наћи начина да са Северном Македонијом и Албанијом створимо много јаче стратешко партнерство са више конкретних инвестиција које ће променити животе грађана.
"Војска ће се појачавати средствима која нису на листи за санкције"
У њој је 13 чланова из локалне самоуправе и један представник Министарства.
Гнезде се сваке године и имају од три до четири младунца.
Чеси су славили са 4:2 и заузели прво место у групи, тако да ће Србија 8. октобра у Перту играти дерби осмине финала са највећим фаворитима, Бразилцима.
Поред маратонских разговора о клими, који су обележили први дан самита у Бриселу, ЕУ лидери брзо су се усагласили око продужетка европских санкција Русији.
"Идемо корак по корак, али бих свакако волела да турнир буде у Србији.
Али та одлука није била дугог века, пошто су се врло брзо предомислили.
Новак се осврнуо и на добру атмосферу у Лондону.
"Сигурно је да сте ми дали велику снагу и да без вас, без ваше помоћи, било би много теже да пребродим оно што сам пребродио.
Министар Стефановић је навео да се већ ради на обукама овлашћених лица за вођење и ажурирање бирачког списка, као и обукама овлашћених лица која су одговорна за пренос података из матичних књига у јединствени бирачки списак.
Поносимо се професорима, јер су нам све ово омогућили.
Са друге стране, Вориорси су претрпели драстичне промене, пошто у тиму више нема Дурента, Игодале, Ливингстона, Богута, Кука.
Иначе, Чачак ће ове године бити место сусрета организатора манифестација из читаве Србије – најавила је професорка Штетић.
Клуб је напокон у центру пажње не само енглеских већ и светских медија, а да при том није освојио ниједан трофеј, нити је оборио неки рекорд, а није забележио ниједну победу од када га је напустио један од најбољих тренера у историји Спарса, Покетино.
Трубачи и коло Звездин одговор на "Ноћ вештица"
"Имамо зашто да разговарамо"
Подсећа да су зараде у трговини 30 одсто ниже од просека привреде Србије и да је стартна плата касира и излагача у трговинама једнака минималној цени рада, те да уз неке додатке износи 33.000 до 35.000 динара.
Брзо смо се окренули том мечу и као што сам рекао још у свлачионици Арене после Фенербахчеа, врло нам је важно да добијемо ту утакмицу и да на прави начин уђемо у сезону у АБА лиги" рекао је Добрић.
Јутарња температура кретаће се од два до осам степени Целзијуса, највиша дневна од 10 до 15 степени.
Од самог старта Чачани су кренули ангажовано, јер никаквом тактизирању није било места.
Један наизглед обичан дан на послу претвориће се у хаос када се у његов аутомобил ушуња дечак Дамир, бегунац из дома за незбринуту децу, у потрази за оцем.
Упркос шансама, био је то једини гол у првом полувремену.
Ко би рекао да ће се од идеје рођене далеке 1961.
"Повреде могу довести чак и до инвалидитета, то су делимичне или потпуне ампутације прстију на шакама, разнесене шаке, оштећења очију, опекотине образа, лица, оштећења ушију", наводи др Иван Радетић из Опште болнице Ваљево.
Са својим другарима Биском, Бебетом, Осицом често је пратио своје љубимце на многим гостовањима широм некадашње Југославије.
Овог викенда, биће одржан ”Златни појас Чачка” за сениорe – најављује Славољуб Пипер, председник Карате федерације Србије и КК ”Борац”.
Без обзира на то у који дан падне, дозвољена је риба.
У име Града Чачка, Милица Дачић, заменица градоначелника, честитала је славу свим корисницима и запосленима у Установи и пожелела да и даље остварују добре резултате и напредак у раду.
Тржиште осигурања ће ову годину завршити растом од око шест одсто.
Одличан меч је одигран у Милану и само расположени Хандановић и Стракоша су криви за један једини гол на мечу.
Ученик који је напао директора и раније је правио проблеме у школи.
Јер, додати се нема шта.
Дугорепа сова, наша највећа сова после буљине.
Одећу за лутке, такође шије сама.
Црвена звезда је у 50. минуту утакмице са Олимпијакосом имала 84 комплетирана додавања.
Захваљујући његовој заоставштини открива животопис Димитрија Вујића, опсенара, коцкара, сватског путника, авантуристе, који је своју „одисеју“ између егзистенцијалних крајности, живео у исто време, када се дешавају велике српске „Сеобе“.
Краљевски појас у техници златовеза с мотивом Хиландара – два месеца су правиле вредне руке десетак жена из удружења „Гороцвет“.
План акције Окупљање и полазак из Чачка за Смедеревску Паланку у раним јутањим часовима и полазак за Смедеревску Паланку.
Само културолошка анастезија "па то сви раде" спречава човека да овакве обичаје преиспита и, након тога нужно, доведе у питање.
Прекрстим се и кажем: 'Ја сам пчелар Раденко Радоичић, немојте ме бости.'
Његови највећи успеси на бојном пољу биле су битке на Једрену 1912.
И у том правцу једино размишљамо", поручио је Матијашевић.
Проблем загађења ваздуха је дугорочан, мора дугорочно да се решава и уз то није једини проблем који имамо”, каже Драган Ранђеловић, председник Друштва младих истраживача Бор.
Сићушне цеви угљеника, тање од људске длаке, које делују као сензори, уграђене су у апарат.
Одговор Француске на понуду требао би да покаже да ли се разлике унутар НАТО-а могу премостити.
Додаје да се хуманитарна ситуација у Сирији знатно поправила и да би Савет требало да то поздрави.
Међународно право, шта то беше?
Саобраћај се одмах након привођења нормализовао.
Одступања су у центиметрима", наводи Андерсон.
Али шта је "јасни профил" у немачком моментуму, више политике у стилу АфД-а?
Репортери без граница су у априлу упозорили да је Србија током пет година откако земљом управља председник Александар Вучиц́, прво као премијер а затим председник, постала место где новинарство није ни безбедно нити подржано од власти.
Потребан формулар добиће у секретаријату, а осталу документацију ће приложити приликом уписа.
Баш лепо показујете ту захвалност.
"А шта је био мотив, још се испитује", додала је полиција у саопштењу.
Клоп у Ливерпулу до 2024.
"Подсећам вас да се Србија није прикључила санкцијама против Русије, нити ће то чинити убудуће, подржавамо Русију у свим међународним форумима, сматрамо је блиским и стратешким пријатељем", истакао је Дачић.
Деда Жика – кад са 100 година можеш да „полетиш“
Карлос Саинц, који је завршио као четвртопласирани, "унапређен" је за једну позицију.
У завршном делу манифестације ученички тимови су презентовали своје радове у троминутном излагању, а потом одговарали на питања жирија.
Занимљив меч одиграли су Шведска и Шпанија.
Аутор споменика је скулптор Енрико Паци, "душом Италијан, а срцем и одушевљењем Србин".
Прва рунда борбе за пласман у финале, вечерас у „Слагалици“!
Дугогодишњи спортски радник и тренер Кошаркашког клуба "Полетарац" из Северне Митровице Саша Трпковић рекао је да је несхватљиво да се деци забрани да се баве спортом, надмећу и друже.
"Верујем да међу вама има наших достојних наследница и наследника, тако да је једино што вам желим да имате јако успешну сезону и уживате у кошарци.
Селектор одбојкаша Србије Слободан Ковач рекао је за РТС да је пресрећан због титуле европског шампиона.
Радови из Колекције Петровић од 5. децембра у „Галерији ‘73“
Игре у Токију на програму су од 24. јула до 9. августа 2020.
Собољев је, како пишу медији, са дететом у рукама потрчао тражећи помоћ.
Ове године, жири је одабрао групу уметника који су ангажовани у разним формама друштвене праксе.
Победе су уписали још и Хетафе, Селта и Мајорка.
Француз је оптужио Стоичкова, након меча са Бугарском на Европском првенству 1996.
За њихову попуну гласало се међу кандидатима Српске листе, Самосталне либералне странке, Партије косовских Срба и коалиције "Слобода".
"САД имају два представника за Западни Балкан, а ми ниједног.
"Било како било, 2020.
Он је извор десет највећих светских река, Ганга, Брамапутре, Жуте реке, Меконга и Инда, којима се водом снабдева 1,6 милијарди људи.
Владо Божић мисли да је стреснији поступак селекције приликом конкурисања за посао, него посао сам по себи.
На светском првенству ће наступити 32 најбоље селекције на свету, подељене у осам група са по четири тима.
Филм „Балканска међа“ данима и недељама не престаје да буде актуелан и то не само из филмских разлога, понајмање због њих.
С друге стране, грађани су забринути јер у медијима свакодневно искачу подаци о преминулима, па се питају због чега је ове године много људи преминуло од, наизглед, потпуно безазлене болести.
По укусу тачно знам да ли је купус предуго стајао у каци, да ли се лук мало дуже динстао и да ли је домаћица ставила и сува ребарца или није.
Протести и немири у Боливији почели су након одржавања избора крајем октобра, на којима је Ево Моралес победио.
Човић и Кешељ погасили све критичаре.
Власт је на потезу.
Он је додао да поред ове златне медаље запажена су још два добра резултата.
"Тамо гдје је, нажалост, било напада на полицију, то ни на који начин није подстрекивано нити подржавано од свештенства наше Цркве", нагласили су из МЦП-а.
Спасилачки тимови и даље трагају за несталима после земљотреса у Албанији.
Александар се после студија режије, упустио у свет филма.
Када се групи прикључила Северна Кореја, добила је честитке „због увођења интернета“.
На седници је анализирана и актуелна политичка ситуација у земљи, као и сви проблеми с којима се Србија суочава, међу којима је и понашање Приштине.
Бадњи дан започео је јутарњим одласком у сечу бадњака.
Добила је снажан ударац и препустила је Кристини Лишчевић да изведе најстрожу казну.
Старији причају да се у ноћи уочи Благовести могу видети ватре које горе на местима где је скривено неко закопано благо.
Форма и резултати су у успону, па очекујемо наставак успешне серије.
Прво је било на „Интеракцији – Интер-док“ у Пожеги, друго на „Сарајево филм фестивалу“ и треће, сад на „Кустендорфу“, које ми је и најдраже.
Поручујући да власт у Србији "не жели да промени ствари у пракси", Николић је најавио "бојкот избора" и наставак ваниституционлане борбе опозиције.
Породице са територије Милановачке општине, које се досадани су пријавиле за коришћење картице или тек у току 2019.
Због великог интерсовања јавности, домаћи филмски хит ЈУЖНИ ВЕТАР, косценаристе и редитеља Милоша Аврамовића, биће приказан поново у чачанском Дому културе, у среду, 7. новембра од 18 и од 20,30 часова.
Са нова три бода Партизан је напредовао на табели и тренутно је другопласирани иза Црвене звезде која од 15.00 дочекује Чукарички.
Партије проистекле из Ослободилачке војске Косова недуго затим су покренуле озбиљну пропагандну акцију против Куртија, тврдећи да се, у време док су се они борили са српским снагама безбедности, шепурио по Приштини, глумећи представника студената.
"Имамо много већу флоту ваздухоплова.
Дебата у Генералној скупштини Уједињених нација траје до краја месеца.
Адвокат Јована Филиповић истиче да је њена брањеница Силвана Арсовић, саслушавана у полицији два пута у Митровици, једном у Приштини.
Француска није дозволила да Северна Македонија и Албанија добију дуго очекивани датум за почетак преговора са ЕУ.
Влада је саопштила да је осморо људи током операције погинуло, док су локални медији пренели да је 13 особа изгубило живот.
Интервју са Асимом Сарваном доносимо у наредном броју „Чачанског гласа“.
С обзиром на то да је у питању релативно мали број испитаница, лекари кажу да би жене са јаким валунзима и другим симптомима менопаузе могле да наставе са хормонском терапијом.
Зато је потребно смислити неки духовити изговор да се камуфлира зловоља јер је комад "досадњикав", режија "равна" а глума "промашена".
Мислим да ћу и ја бити међу њима", закључио је Кари.
У претресима су поред велике количине пиштоља, ловачких пушака и самострела откривени и неонацистички материјали против Јевреја, муслимана и миграната.
Недавно анализе пронашле су доказе о изузетно снажној соларној олуји, која је расула енергетске честице у три прстена широм света негде око 660 године пре нове ере.
У реду, Србија је земља кошарке, то се вероватно још дуго, дуго неће променити, али оно што су чете Зорана Терзића и Слободана Ковача учиниле у 2019.
А они мање опрезни и мање пажљиви свој провод могли би да заврше на испирању желуца.
Кливленд је после продужетка надиграо Сан Антонио са 117:109 после неколико драматилниг резултатских преокрета.
Добро отвори очи, кад будеш код њега и поздрави га љубазно од моје стране…“.
Асанжу је претходно одређен притвор у трајању од 50 недеља пошто је се није појавио на суду сакривши се у еквадорску амбасаду.
"Путем кампање подстицања земаља да повуку признање Косова и блокирањем његовог чланства у међународним организацијама као што је Интерпол, Београд је нашкодио међународној полицијској сарадњи и нарушио атмосферу компромиса", рекао је Палмер.
Тада смо играли дисциплиновано и организовано у одбрани.
"С друге стране, начин на који медији извештавају о њој и њеном тренутном стању, уз објављивање фотографија и монструозних детаља отмице, недопустиво је", навела је Михајловићева у саопштењу.
"Они су лојални послодавцу.
Влашић је донео изједначење, а Петковић потпуни преокрет, који је Хрватску оставио недодирљиву на првом месту на табели Групе Е са 17 освојених бодова.
Српски члан Председништва БиХ Милорад Додик разговарао је телефоном са председником Турске Реџепом Тајипом Ердоганом.
Боја и линија биле су њихов једини циљ.
У редовима Сакрамента најефикаснији су били Хилд са 26 и Хомс са 20 поена.
Подсећајући да је на ауто-путу од Београда до Прељине у новембру 2016.
Све је спремно за старт велике трекинг трке, која се по први пут одржава на Каблару.
Филип Костић асистирао је у поразу Ајнтрахта над Гимараешом.
Црно-бели победили су Црвену звезду са 75:72 у седмом колу АБА лиге.
По мишљењу многих из ове маргинализоване, самим тим и тешко запошљиве категорије, једна од најзначајнијих мера је спровођење разних врста обука и преквалификација преко Националне службе за запошљавање.
"Укрупњавању патриота, надамо се, није крај", закључио је Шапић.
"Недостаје је политичка воља, политичка воља да се опорезује емисија CО2, политичка воља да се зауставе субвенције на фосилна горива, политичка воља за заустављање изградње електрана на угаљ од 2020.
Рекао је и да има веома добру сарадњу с изаслаником Беле куће Ричардом Гренелом и да то није први пут да САД именују два специјална изасланика за исто питање.
У народу се и данас чује изрека: "Свети Мрата, снег на врата", којом је означен почетак хладног и снежног периода године.
Тренутно не постоји лек за мамурлук.
Бициклијадом обележен „Међународни дан без аутомобила“
Почетна цена на јавном надметању износила је 100 одсто процењене вредности капитала, односно 20,4 милиона евра, а одлуком Министарства привреде од 1. августа овај поступак је проглашен неуспешним.
Београд ће организовати Светско дворанско првенство у атлетици 2022.
Тло и даље ради.
Проходност ауто-путева, као и путева који воде кроз ниже пределе у Србији је добра, а на наплатним рампама се пролази без задржавања, саопштио је Ауто-мото савез Србије.
Боаћи и Бен морају да оду.
Многа здања у самом центру града, захваљујући реконстукцијама у протеклом периоду, добила су нове фасаде.
Четвртак доноси још хладније време и поновни пад температуре што ће довести да у појединим крајевима земље пада снег и да четвртак буде најхладниији дан ове недеље.
У балканској крчми често нема крчмара, али се рачун прави и испоставља гостима и без њега.
То је смисао мог живота.
У њему су играли глумци, професионалци из целе Србије.
Освојили Фибину Лигу шампиона па "побегли" у Еврокуп!
У Србији ће у недељу пре подне бити претежно облачно, после подне се очекује постепено разведравање са запада.
На данашњој конференцији за штампу најављен је КРОС РТС, који се организује 11. маја у 10 часова на атлетској стази.
Плакала нана дуго, плакала, очи исплакала, ал` шта је вредело – синове није могла да врати.
Његови оснивачи кажу да су и Кинези учили од некада развијене Југославије.
У другом мечу групе, Рома и Волфсбергер су одиграли нерешено 2:2.
Ови подаци додатно упозоравају на важност заједничког деловања како би се права деце и младих унапредило и како бисмо креирали окужење које ће им омогућити да достигну своје потенцијале.
У мечу који је трајао Сат времена и 28 минута, Барти је уверљиво савладала прошлогодишњу победницу Свитолину.
Прошлост се види као златна, живот у демократији се проглашава неподношљивим.
Имали су их три у тај брејку, две уз сервис али су Хачанов и Рубљов све спасили и потом искористили прву прилику за пласман у полуфинале.
Чешки премијер потврдио је новинарима да је од Рамуша Харадинаја, који није присуствовао самиту у Прагу, добио писмо у којем се извинио због тога.
Потпредседница ССП-а Мариника Тепић је демонстрантима рекла да су протести грађане ослободили страха и да ће их ослободити и од мрака у коме се налазе.
Корисници ће након потписивања и овере добити комплетан план отплате са роковима доспећа уговорених рата.
То су самоконтрола, самодисциплина, истрајност, пожртвованост, жеља за постигнућем, а оно што је најважније студенти граде тимски дух и друге особине које ће им бити јако важне касније у животном добу.
Између 5. и 7. јануара могуће је да ће бити мало снега, рекао је Тодоровић наводећи да би следећа снежна епизода могла да се догоди од 10. до 15. јануара.
Међутим, Чачани су прошле сезоне направили сензацију када су у храму кошарке крај Мораве, на одушевљење јавности, успели да победе београдске црвено-беле.
Далас, тренутно најбоља нападачка екипа НБА лиге, оправдала је тај параметар већ у првој четвртини, када је "ракетама" убацила чак 45 поена.
Онима који нису пробали андроид телефоне овог произвођања One Macro могао би да представља и лепу улазницу у свет „Мотороле“.
Најнижа температура од нула до осам, највиша од 17 до 20 степени.
Српски стручњак каже да је, за разлику од пре две и по године, сада дочекан на добар начин у Београду.
Он очекује да просечна зарада у Србији већ у децембру достигне 500 евра.
Још прошле године, градски парламент је донео одлуку да градски булевар, такође у оквиру комплекса Београда на води, добије име некадашњег председника САД Вудроа Вилсона.
У Зрењанину је отворена привредна манифестација под називом "ЗР Бизнет" на којој се представља 220 предузетника и привредних удружења.
Овом одлуком само се опредељују критеријуми за рад, а да ли ће она бити спроведена ове године или наредних, зависи од финасијског плана Агенције и буџетских средстава.
Афричке земље имају своје проблеме кад је реч о популацији, репродуктивном и сексуалном здрављу, а Европа има своје.
Тунбергова је на то одреаговала тако што је на свом налогу изменила део који се односи на њене личне податке, уписавши "pirralha" (дериште на португалском).
Касно Марко на.
Поновио је да ће се разговори наставити када Приштина укине таксе, а да кампања за повлачење признања може да престане само ако престане кампања Приштине за признање самопроглашене независности.
Посебно је значајан пројекат Београдски међународни модел УН - БИМУН, међународна конференција која се за ученике средњих школа организује од 2012.
Посебно успело вече је посвећено Петру Пеци Поповићу, када је приказан и документарац Милана Никодијевића о доајену рок новинарства у Југославији и Србији.
Посебна опрезност потребна је и на путевима преко планинских превоја и по котлинама, где је поред кише присутна и јутарња магла, а због учесталих одрона треба возити опрезно на путевима кроз шумска подручја, клисуре или стенске усеке.
Свака режија неког текста Елфлриде Јелинек завршава у том смислу, да су сва деца "Германије" "нацисти у души".
Курцова ОВП, према истраживањима, може рачунати са око 34 одсто гласова, и тиме остаје јасно прва политичка снага у земљи.
Агенција "Фич" предвиђа наставак снажног економског раста, који ће подржати напоре Владе Србије да оствари планиране фискалне резултате и доведе до даљег смањења задужености, са пројектованим учешћем општег дуга државе у БДП-у од 37,4 одсто до 2028.
Можда се тензије потрајати још извесно време.
Концентрација загађујућих материја је највећа у периоду грејне сезоне, у вечерњим, ноћним и јутарњим сатима.
Иако је Зверев претио на сервис противника, чак пропустио две брејк лопте, Тим је стрпљиво чекао своју шансу и искористио грешке ривала за вођство од 1:0 - 7:5.
Уметност је заволео још у раном у детињству проведеном у послератној престоници.
Напомиње да председник увек захтева да ВС буде на највишем светском нивоу.
Како се званично дефинише војна парада, шта симболизује и какве поруке шаље грађанима и свету?
Имала је Звезда напад за победу, отворен шут за три поена промашује Били Берон, да би позтом Макаби лоше искористипо седам преосталих секунди.
Свети Алимпије Столпник рођен је у Андријанопољу у шестом веку.
Да ово питање не остане без бар једног конкретног савета, нека буде овај: Родитељи би требало да дају деци прилику да слободно истражују свет око себе, уз неуклањање извесних драгоцених препрека да то чине.
Две особе су повређене у саобраћајној несрећи која се догодила на ауто-путу ка Хрватској.
Нагетси су тако уз Минесоту и Спарсе једини непоражени на Западној конференцији, док су Кингси с друге стране уз Пеликансе једина екипа која не зна за победу на Западу.
"Имали смо црну рупу против Холандије.
Да би што ефикасније заступали заједнички интерес, убудуће ће наступати као Пословно удружење послодаваца “Унија Чачак 2000”, уместо досадашњег удружења предузећа и предузетника.
Истовремено одржава се и сусрет иноватора.
Италијани су на самом почетку пословања у Свилајнцу и већ веома задовољни.
Постоји добар немачки израз, "Deutungshoheit" (Дојтунгсхохајт), који је на српски немогуће превести у једној речи.
Сусрет са Александром Маџаром догодио се у сали Београдске филхармоније, непосредно након што су оркестар и диригент Кристијан Мандеал завршили посвећени рад на програму.
Ово је велика победа арапскога света", поручује тренер Реал Мадрида Зинедин Зидан.
Позив је, такође, послат и функционерки Странке слободе и правде и посланици Мариники Тепић.
Прилази му, рукују се.
Појави се на билбордима и одједном сви причамо о бинџовању.
Наступало је 85 такмичара из 25 земаља.
"Циљ процеса и тог дијалога није форсирање било које стране ради нормализације односа, већ напротив подршка и једној и другој страни" рекао је Палмер.
Немање искуства живљења у сложеним вишенационалном заједницама Србима је онемогућило да на бољи и адекватнији начин заштити и своје интересе, али и да буду заштићени адекватно и интереси других народа.
Одмах је јасно шта се догодило – Релоцијусов део је био бољи.
Редовно се чујемо, имамо своју групу на виберу.
Александар Вучић је рекао да Србија високо цени доследан и принципијелан став Грчке о непризнавању једнострано признате независности Косова, саопштила је Служба за сарадњу са медијима председника Републике.
"Америка нас је напустила.
"Верујем да ћемо у наредним годинама бити једина земља која ће показати позитивне резултате у економским миграцијама.
Пораст Бјелице досегао је ниво од 175 центиметара док све притоке имају повишен ниво воде у коритима.
Потпредседница Владе је истакла да је географски положај Србије такав да мора да се инфраструктурно повезује и да данас има 950 километара ауто-пута, што је више од Бугарске, Румуније, Албаније, Македоније, Босне и Херцеговине и Црне Горе.
Важан пројекат – навигацијски систем за "орла"
Министар одбране Александар Вулин рекао је да поновљена лаж о агресији на Хрватску неће постати истина, колико год пута је поновио хрватски премијер Андреј Пленковић.
Деца онда честитају празник, а очеви им деле слактише и друге поклоне и на тај начин се „дреше“.
Активисти „Сова на опрезу“ су из тог разлога поставили хранилице на неколико пунктова у граду са најбољом храном за њих, а то је семе сунцокрета.
Ипак, након Багдадијеве смрти постављају се кључна питања о значају тог догађаја за Исламску државу и терористичке претње у свету.
Иако је требало да скинемо царину са ЕУ производа тек по уласку у чланство, ми смо то урадили пре пуно година - лоша одлука.
Овај празник увек пада уочи Светог великомученика Димитрија, због чега се и називају Митровске задушнице.
Имате потребу да радите нешто рукама, и из те потребе су настали колажи као једна врста игре која није играрија него има одређени степен озбиљности коју имају и моји филмови", каже Кадијевић.
Од прошлог месеца у Чачку је поново активан Покрет горана.
Јован Тошић, директор Музичке школе „Др Војислав Вучковић“ је рекао да је на предлог КУД „Српски јелек“ ова школа добила на поклон инструмент за почетника и захвалио Бајићу на овом гесту.
Стално је у страху и стрепњи, у грозничавој активности да се задржи на тој ивици и спасе понора економске пропасти“.
Прошле суботе, 5. јануара, пешачили су до Бранојевца, највишег врха Дебеле горе, а друга група повела је малишане, њихове родитеље и васпитаче из вртића „Гимназион“, до Овчара и манастира Сретење.
Куд ће шта ће, упути се јадан на Мораву.
Нинослав Јовановић из Малче провео је 12 година у затвору на издржавању казне због сексуалних деликата.
Сви који не раде у складу са законом добиће максималне казне", поручио је Ђуровић.
Присталице светог Јована истицали су га као слаткоречивог говорника и доброг учитеља.
Према подацима Организације за храну и пољопривреду Уједињених нација више од 815 милиона људи у свету је неухрањено, док се истовремено повећава и број гојазних.
Државни празник, Дан примирја у Првом светском рату, у Чачку је обележен полагањем венаца на Споменик „Четири вере“ на градском гробљу.
Препознате су као најпоузданија и широко коришћена метода за ублажавање порођајних болова.
Код два пацијента у Чачку, реч је о деци школског узраста, изолован је вируса типа Х1.
Моја мајка је посебно волела баку Пурићку, једину жену која је повремено свраћала у ово друштво.
Хрватска, седам година након банкрота.
Пензионери прихватају да раде на црно, јер пензију већ примају, па их не занима да ли им неко уплаћује доприносе.
Догађај Лазаревог васкрсења се, према јеванђељима, догодио у Витанији и увод је у нову веру у Васкрсење.
То значи да ће се предложена мера према деци и мајкама, које поседују поносну картицу за 2019.
Европска комисија дала је Хрватској "зелено светло" за улазак у шенгенску зону.
Тај посао, како су нам рекли, још није завршен, па нису могли ни да нам доставе Нацрт.
"Није фер са моје стране да дам било који коментар на то јер репрезентација Србије има институцију од тренера, човека који је изузетно битан за тај тим и национални је симбол који траје.
Уговори за пројектовање система у МЗ Бресница, која деценијама има проблем са водоснабдевањем, потписани су још 2005/06.
Омалени нападач је на другој стативи сачекао сјајан центаршут Де Бласиса и главом спровео лопту у мрежу.
"Вијести" преносе да је тешко рањен Баранин Јован Ђуровић, иначе брат Луке Ђуровића, који је страдао у саобраћајној несрећи у Котору у октобру 2013.
Верујем да јој је било хладно.
Службовао је прво у једној од парохија при манастиру Студеница, а касније у Прањанима.
Уместо да радите на миру, ви ширите мржњу, нападате србе физички и вербално, неће вам американци вечно држати леђа.
Сачекати да се осуши.
Као председнику свих Чилеанаца приоритет су ми проблеми, потребе и интереси наших грађана", објаснио је Пињера.
Хоћу да мој накит буде од рециклираног дрвета, да се од нечег старог направи ново.
Kанцеларија Бориса Џонсона је након састанка саопштила да ће преговори о Брегзиту са Европском унијом бити интензивирани, са циљем постизања новог договора о "разводу" пре планираног изласка Британије из ЕУ, 31. октобра.
Путеви се чисте и проходни су.
Овај аспект приче је већ неко време очигледан, али овим покрајинским изборима добија на значају, јер се дешава у години када Немачка обележава 30 година од пада Берлинског зида.
Даје се за изузетан допринос српској култури.
То је услов број један.
Сви смо у очекивању да видимо стари град Несебар.
Мала сала у 20:00 Улаз на пројекције слободан.
Српски монаси тражили су помоћ али су и поклањали владару иконе, реликвије из манастирских ризница и богослужбене драгоцене предмете.
Немојте ме погрешно схватити – најновији модели су лепи.
Други меч у првој групи од 21 час играће Федерер и Тим, а друга група мечеве ће играти наредног дана.
Међутим, не сортирам отпад, него кад год затреба отворим контејнер испред зграде и бацим кесу.
Да се дође до некаквог закључка које су то мрачне силе живота које просечног човека наведу на зверско дело.
Далас је изненађујуће изгубио од Њујорка на свом терену са 102:106, упркос новом трипл-даблу Луке Дончића (38 поена што му је рекорд каријере, 14 скокова и 10 асистенција), у мечу у којем Бобан Марјановић није добио шансу од Рика Карлајла.
Приложена је и мапа са позицијом ресторана који се налази у непоседној близини Спортског центра Бањица, а прекопута ВМА.
Ово је прилика да подсетимо све возаче аутомобила да сада буду пажљивији, како би се избегле несреће на нашим друмовима.
Ајатолах Али Хамнеи сматра да је један од начина да се заустави политичка инфилтрација Америке је забрана било каквих преговора са Вашингтоном.
Спавање заиста нема замену, у томе се сви слажу.
"Најпре сам био на свечаној вечери коју је Макрон организовао за све госте Форума мира, на којој су били готово сви из региона.
Припадници Министарства унутрашњих послова у Чачку током 58. Сабора трубача у Гучи, који ће бити одржан од 9. до 12. августа, појачано ће контролисати учеснике у саобраћају и предузеће све мере и радње у циљу заштите имовинске и личне сигурности грађана.
Живојин Ракочевић добитник награде "Александар Тијанић"
За тај успех наградили су га Универзитет у Београду и Правни факултет.
То су само неки од резултата истраживања о генерацији рођеној између 2000.
Полиција трага за још једним осумњиченим.
"Наша би највећа, да кажем жеља и сатисфакција била да ми дођемо до посмртних остатака тих људи", каже Џевад Колџић, син убијене Мевлиде Колџић.
Како је рекла Мирјана Ђоковић, ресорно задужена за заштиту животне средине, израда локалне одлуке уследиће када Уреба буде усвојена.
Ове године за то је издвојено више од четири милиона евра.
Зове се Босиљка Новаковић.
Није пронађен ни Нинослав Јовановић, за којег полиција основано сумња да је отео 12-годишњу девојчицу.
За велики број корисника комуналних услуга у овом делу града, како индивидуалног, тако и колективног становања, плаћање рачуна биће много једноставније.
Према потписаном уговору, реномирана немачка компанија „Форверк“ ће у наредних шест година изградити 65.000 метара квадратних затвореног производног простора, а до сада су изграђене производне хале површине 40.000 метара квадратних.
Наишли смо на фину количину бронзаног прстења из различитог периода, сребрњаке из времена цара Леополда првог, значи хабзбуршког владара из 1676.
Председник Општине Босилеград Владимир Захаријев рекао је да је 20 махала на тој територији захваћено пожаром, али да ватрогасно-спасилачке јединице даноноћно дежурају.
Како каже, онда је у даљини, на пропланку, видео предивну борову шуму, која је посађена пре ко зна колико година.
ОВП Себастијана Курца, одмах на почетку кампање, била је суочена са афером уништавања дискова из кабинета шефа владе.
Турској је јасно да ако на граници имају Курде ван контроле, а ови Курди су се одвојили од Сирије и не признају централну власт да их Курди неће оставити на миру већ ће упадати на територију Турске и још подстицати и тамошње Курде на побуну.
И он поседује једну такву "песмарицу", иако не пева из ње, али нема намеру да је баци "јер су из ње певали његови родитељи".
Медији наводе да је убијени мушкарац био љубитељ брзих аутомобила и власник више бензинских пумпи и угоститељских објеката.
Слободари су плави; Неос пинк; социјалдемократе, јасно, црвени; зелени наравно зелени; само је Пилц off-white, прљаво бело, гљива којој овог тренутка не иде најбоље, пошто његова листа добија само један до два одсто гласова (4% изборни праг).
У пораженом Орланду најефикаснији је био Никола Вучевић са са 20 поена, седам скокова и пет асистенција.
Једно време сам се и тиме бавила, али убрзо је почео рат и, у том тешком времену за све нас, нисам могла да опстанем.
Закључује да су у највећем броју случајева цене правилно обележене, тако да знате која је била претходна цена и колико је снижење.
Сви тимови имаће на располагању бизнис консултанта, ментора, мрежу контакта успешних људи и финансијска средства за почетни развој стартапа.
А сигурно је стизао, јер је до сада објављен у укупном тиражу од 89.000 примерака.
Сматра се да од пролећног умора пате особе које су преосетљиве на временске промене, услед смањене адаптогене способности организма.
Припремна настава ће се одржавати суботом и реализоваће је наставници и асистенти ФТН.
Градска библиотека Владислав Петковић Дис и Удружење Ирмос одржали су синоћ промоцију књиге “Водич на појце кроз савремену неумску нотацију”.
Не да на себе, не да на своје саиграче.
Прво место у љубичастој групи освојила је Елина Свитолина, која је са 2:0 савладала Софију Кенин.
Рецимо, лабрадор од пет година по овој формули има 56 људских година, али пошто метилација код паса временом успорава, људи могу да их сустигну.
Из старе цркве манастира Ћелије, његове мошти сада су премештене у троолтарни храм.
На обелиску Споменика на све четири стране постављени су симболи све четири конфесије: православни и католички крст, Давидова звезда и исламски полумесец.
Србија сутра, у 2. колу, игра против САД од седам сати по средњеевропском времену.
Пре нешто мање од месец дана Милановићу је умро отац због чега се на недељу дана повукао из политичког живота.
ЧЕТВРТАК 21. ФЕБРУАР – “ЖЕНСКИ РАЗГОВОРИ’‘, позоришна представа урађена на основу текстова Душка Радовића.
Са Српском православном црквом."
У другом данашњем мечу, Фортуна је савладала Унион Берлин са 2:1.
Порошенко је објаснио да ће формула променити Минске споразуме.
Књига о Дражи годинама је чувана у сефовима, управо овог Архива.
Турски амбасадор је оценио да билатерални односи Србије и Турске добро напредују и подсећа да су још пре осам година турске инвестиције у Србију износиле свега милиона евра, а данас су достигле 200 милиона евра.
Нападач Вулвса и некадашњи полазник Ла Масије постао је трећи играч истог имена у тој афричкој селекцији.
Велика сала у 20:00 „ПРАВО ВРЕМЕ“ Good time, САД, 2017, 101 мин.
Лабуристи Џеремија Корбина освојили су, како се наводи, 191 мандат.
Мерјам Раџави је до статуса звезде у неоконзервативним круговима у САД дошла пошто је стихове из раније наведене песме о Америци заменила одлучношћу да у Ирану одбрани људска права и одрекла се насиља.
Орбан је добио 1.406 гласова делегата, преноси МТИ.
У врло драматичној утакмици која је завршена после продужетка Финикс је на гостовању надиграо Њу Орлеансу са 139:132.
Амбасадор Годфри је ожењен Аном О'Тул, коју је упознао током своје службе у Даблину.
Коментари су углавном били негативни – како је то уопште могуће?
Председница парламента Маја Гојковић оценила је акцију посланика Двери као "фашистички напад на Скупштину Србије".
Хода се буквално литицама по стаклу!
Србија није у толикој мери "еврооптимистична" као Северна Макеоднија и Албанија, јесмо на европском путу, али не молимо никог ништа само инсистирамо да "јасном путу и јасној будућности", истакао је председник.
У олујној ноћи, док врши експеримент у својој лабораторији, погађа је муња.
Тако да је битно да уђу у њега свежи.
Од тада је истражено веће подручје планине, али нису пронађени трагови диносауруса.
Санација и реконструкција моста у Коштунићима који мештани свакодневно користе, а који је оштећен у поплавама 2014.
Некадашњи играч Реал Мадрида пробио је по десном боку, дриблингом преварио чувара и голмана, после чега је убацио лопту у мрежу.
У петак 22. септембра Унија младих Чачак у Сарадњи са Градом Чачком организоваће бициклијаду улицама града поводом обележавања Светског дана без аутомобила.
Као буxетска ставка издвојена из збирног уговора за текуће одржавање путне инфраструктуре је изградња кишне канализације у МЗ Љубић, у Улици 562. Град је издвојио девет милиона динара за изградњу ове атмосферске канализације.
"Влада ће Специјални суд за злочине ОВК учинити непотребним"
Она је наступила у трци на 60 метара, у којој су учествовале наше најперспективније спринтерке, тако да је ово била реприза трке са недавно одржаног Првенства Србије.
Али и пре и после те године терет на евроатлантском путу тој земљи је било име које је Преспанским споразумом променила.
Када је остала без прихода, завршила је на улици.
И у другом дету се поновила сцена са почетка првог.
Председник Србије ће, такође, присуствовати отварању 74. заседања Генералне скупштине УН, у чијем фокусу ће бити, пре свега, борба против климатских промена.
У години када се одржавају председнички избори у САД, ЕУ, сматра Мас, мора више да се уложи у трансатлантско партнерство.
Срце ми је било пуно!
Уверио сам Вучића о неизмерној подршци Владе Лесота када је у питању територијални интегритет Србије и повлаћење признања КиМ као независне државе", рекао је Табане.
Желела бих да поново дођем овде – рекла је принцеза Катарина Карођерђевић.
Опрез се саветује реуматским и срчаним болесницима и нервно лабилним особама.
Риствовићеву поезију није потребно тумачити, тако бисмо јој украли лепоту – мисли професор Ћурчић и додаје да је њено тумачење само у томе што је треба волети, јер она је створена да се воли и говори уместо песника.
У односу на децембар 2017.
У тиму ФМП-а Ђорђевић је постигао 19, а Раданов 16 поена.
До сада је преко 250 људи у различитим својствима позвао Специјални суд.
За његови екстрадицију чека се да решење потпише министарка правде Србије Нела Кубуровић.
"Посада је истренирана, увек смо спремни за такве ствари, у складу с тим смо и реаговали.
Градоначелник Чачка Милун Тодоровић честитао је свим Чачанкама 8. март – Међународни дан жена, најављујући да ће градско руководство у наредном периоду посветити још више времена и пажње промоцији равноправности, толеранције и правих вредности.
По речима аутора, део је трилогије, посвећене личном доприносу у борби против заборава.
Стручњаци су страховали да ће напредовање отока довести до трајног оштећења ткива, инфекције зглобова и ширења.
Премијер је навео да од регионалних влада зависи да ли ће увести полицијски час на својим територијама.
Минимаксове емисије највише су се слушале.
Она пушта немачке грађане да гладују и умиру на суровом Hartz-систему за незапослене, док истовремено из државног буџета издашно финансира мигранте – станове, образовање, радна места, здравствену заштиту и додатке за другу и трећу жену.
Партизан сада има пет победа и два пораза у АБА лиги, док Звезда има четири победе и три пораза.
Када празници прођу, половином јануара, дрво се враћа у расадник.
Међутим, није искључено да се у околини утиче на тајминг земљотреса који су већ предодређени да се догоде", напомиње Драгичевић.
Позвала бих међународне представнике који су радили на формирању ових институција да се мало позабаве њиховим радом и да дођу на лице места да прате оваква суђења", рекла је Божовићева.
Захваљујемо жирију који нас је подржао и препознао исправност овакве одлуке.
Египат је једна од првих Заливских земаља која је 2017.
У образложењу ове одлуке се наводи да је жалба Самоопредељења неоснована, јер је поднета 15 дана након објављивања коначног изборног резултата.
Неке су дошле као деца, друге у зрелим годинама из сличних установа у Србији.
"Србија је постала веома солидна земља.
Своје обавезе у организацији има и Драган Дуканац.
Шта кажу "вечити" - коме држава више помаже?
Први пут да ме је сачекао испред виле и испратио ме до аута, чиме је на посебан начин желео да показе поштовање према Србији", рекао је Вучић и додао да му је на томе захвалан.
Крсна смрт је потврда свих разбојника, свих проклетих.
Хиљаде људи дошло је да види Мугабеово тело изложено на стадиону Руфаро у Мбареу, сиромашном кварту престонице Харареа.
Сједињене Америчке Државе апеловале су на Пјонгјанг да се "уздржи од провокација" и да остане посвећен нуклеарним преговорима.
"Заједничким радом и добром сарадњом успели смо да убрзамо многе пројекте и важно је да наставимо да једнако блиско сарађујемо и на новим пројектима", рекла је Михајловићева.
Момци су невероватно уиграни, освојили су практично све што се могло освојити на 15 различитих турнира су освајали титуле.
Открила сам у себи и романописца, а ни на крај памети ми није било.
Да би достигли просек фали им, тврде упућени, бар годину и по додатног школовања.
Продукцију су радили Краљ Чачка и Марко Марић.
Витална веза која треба да споји исток и запад Русије одобрена је за градњу, чиме је започет пројекат вредан 1,3 милијарде долара.
Укупни дан од 24 сата одвија се у ритму од по два сата, при чему се сат и педесет минута плеше, а 10 минута ради све остало – спава, једе, иде у тоалет, купа или пере одећа.
Стеф Кари, један од најбољих кошаркаша данашњице, потврдио је да жели да наступа за селекцију Сједињених Америчких Држава на Олимпијским играма у Токију 2020.
Али, каже, могућ је и амбициознији приступ који би значио да се у току неколико месеци реше бројна питања укључујући и статус.
Наши репрезентативци у бициклизму потврдили су класу и квалитет на Балканском првенству, на којем је Србија била међу најуспешнијим земљама.
Не тражимо много, само нормалан и миран породични живот на Малти", испричала је Ана Здравковић.
Отишао је у град и наочиглед свих исцепао цареву заповест о прогону хришћана, а затим је и полупао многобожачке кипове.
Не знам зашто је Милуновићу поништен гол ", закључио је Дегенек.
Одржано је предавање у коме су активно учествовали петаци и шестаци.
Колико је Божић дао наду и радост човеку толико ју је на Велики Петак изгубио.
"Свеци" су на свом терену победили Галатасарај 5:0, а голове су постигли Икарди, Сарабија, Нејмар, Мбапе и Кавани.
Арсеналу не цветају руже у последње време, а како је почео меч у Лондону, деловало је да неће бити осмеха на трибинама.
"На другој страни имамо албанско друштво уједињено око остваривања њихових националних интереса, због чега наш опстанак на КиМ можемо да осигурамо само ако делујемо са нивоа читавог друштва.
Имао је прилику да види са колико упорности и самодисциплине вежба овај деветогодишњак и са каквим проблемима се сусреће његова породица.
Пројекат са 78 милиона динара финансира Влада Републике Србије преко Канцеларије за јавна улагања.
Бела Хамваш: Шетња као одлазак на извор живота Током целог живота сусрео сам се само с једним, или два човека који су се разумевали у уметност шетње, оне шетње која је генијалност, оне која је, тако рећи, свето луњање.
Некадашњи шеф обавештајне службе ОВК, Карди Весељи, следећи је у дугом низу бивших команданата ОВК које испитује Специјални суд за злочине ОВК.
Велики број утакмица узима свој данак.
Он је спој плесне едукације и добре забаве.
До краја године Голден стејт дочекује још Финикс 28. и Далас 29. децембра.
Сеизмолог РСЗ каже и да није реално очекивати да је јутрошњи земљотрес направио озбиљнију штету у остатку региона.
Заменица директора је седела у публици.
Други светски рат је провео у заробљеништву у једном немачком логору, након чега се придружио француској Легији странаца.
Седамдесетих и осамдесетих година када смо се суочили са тим да се на КиМ ствара нека нова држава, видели смо да су кључни људи тада били Срби, Албанци су их подржавали.
На православним иконама и средњовековним фрескама, Свети Ђорђе је представљен како на коњу, у војводском оделу, крстастим мачем убија аждају, која је симбол паганске вере.
У последњој четвртини на терену је постојао само један тим, а црно-бели су били расположени у шуту за три поена (постигли 15 тројки).
"Важећи Закон о референдуму и народној иницијативи је донет 1994.
Атмосфера која је присутна на њима, месецима се памти и препричава.
За моју земљу, Русија је партнерска и пријатељска земља, која разуме нашу позицију на међународном плану и не оклева да нас подржи где год је то потребно", рекао је Дачић.
Од страха је носио нож на нози уз себе, увек је стрепео кад иде путем, загледао да нешто не наиђе.
Трећи круг је 'играње улога' - односно извлачи се нека претпостављена непријатна ситуација и стављате се у кожу кабинског особља и покушавате да решите проблем“, објашњава Снежана.
Овде, на нашем Балкану, поготово у Србији, нисмо то могли.
И, наравно, велико хвала Радошу Љушићу – завршава причу Марија Лукић, са сузама у очима.
Дачић и Харченко су сумирали резултате одличне сарадње Србије и Русије током ове године.
Постоји протокол и тога се држимо.
"Мени је лично било најтеже то што нисмо имали довољно времена.
О наредном противнику Мирослав Милић, члан стручног штаба „Борца“, каже следеће: Ради се о екипи која претендује да се нађе међу прве четири и да се пласира у доигравање.
Приватно су се интересовали за ракију и фефероне.
Све више имамо дигиталне уметности, све мање ручних цртежа, али заступљени су и фотографија и слободоручно цртање.
Земља је једина коју имамо и то је једино место које нам даје наду.
Ранко и Весна Вуковић се третманом говорне патологије баве двадесет и две године, нудећи методе лечења које су сами развили.
Ralph Breaks the Internet, САД, 2018, 114 мин Негативац из видео игрице Ралф и његова најбоља другарица Венелопа фон Гриц напуштају удобност свог света, у покушају да спасу њену игрицу, Шећерну грозницу.
Жене из Банатског Новог Села код Панчева желе да сачувају традицију мешења домаћег хлеба, зато већ пет година организују манифестацију „Банатски хлеб".
Ветар слаб и умерен, пре подне северозападни, после подне у скретању на југоисточни.
Још увек нема представу шта ће то бити, а тај дипломски задатак има два дела: један је дипломска представа целе класе, а други је монодрама.
А заслужио је много раније бар захвалност, лепу реч и поверење.
Тада је Ђоковић одузео сервис противнику и повео са 5:3, потом је био сигуран на свој сервис и ставио тачку на тај сет.
Крајем деведесетих у Чачку су стасали неки од најзначајних представника српске савремене музичке сцене, Ненед Марић („Краљ Чачка“), Милош Гојковић („Крш“, „Елекроласта“), Жарко Јовашевић (живи у Берлину – бeнд „Мр Жарко“).
У поплавама које су маја 2014.
Тим је већ обезбедио пласман у полуфинале, али Беретини је показао да зна да игра одличан тенис.
Партизан води 2:0 од 39. минута!
Осумњиченима Г. П. и Г. С. одређено је задржавање до 48 часова и они ће, уз кривичну пријаву, бити приведени надлежном тужилаштву у Нишу.
Иначе, у септембру је 17 људи повређено у верској поворци у месту Коте, када су два слона протрчала кроз масу.
Околина Драча постала је дом за 3.000 Иранаца, пошто је претходна албанска влада сматрала да би такав потез додатно ојачао позиције Тиране у Вашингтону.
Од оца и деде Петра, који је био пољопривредник, али се бавио и столаријом, слушала сам приче о старој кући кнеза Атанаска и Обреновићима.
Истакао је да је најважнији резултат посете то што ће људи имати гас, што је, пре свега, важно за српску привреду.
У Русији сигурно не би живела као бескућница.
Брнабићева је за столом седела поред Медведева, а после ручка планиран је и билатерални састанак два премијера.
Ни овога пута неће изостати додатне акцијске понуде са изузетно атрактивним ценама, као ни понуда непрехрамбених производа која се сваке недеље мења.
Борковићеви планови у будућности у вези су управо с релијем.
Из Народног музеја у Београду директно у Лувр" била је порука интернет акције "јасамумузеју".
Ово значи да би НИН-ова награда сваке године каснила преко осам месеци и читање нових романа никако не би стигло њихово писање.
Крагујевачка полиција ухапсила је радника обезбеђења на аутобуској станици у Крагујевцу због сумње да је након краће расправе тридесетједногодишњој путници из Београда уврнуо руку и ногом јој задао више удараца.
Упркос томе што већ дуго постоји у нашој матичној галаксији, тек је недавно могуће уочити је, захваљујући напредним инструментима телескопа, који могу детектовати радио емисију чак и кроз густе облаке свемирске прашине.
Остала је да се суши на штафелају, када су га из породичног дома, у зору 28. августа, одвела двојица усташких агената.
Било је бриљантно како су реаговали Вучић и (северномакедонски премијер Зоран) Заев.
Циљ такмичења и јесте да деца негују српски језик и да што више читају, јер тако стичу нова знања, а тиме и самопоуздање и самопоштовање.
Они који имају доста новца, они имају и за дрогу.
Ми кажемо не и то на основу комбинованих молекуларних и микроскопских техника“, наводи француски тим.
На основу тих података, дефинисане су методологије третмана отпада, санације сметлишта и његове рекултивације.
У налету тајфуна са два назива Фанфоне и Урсула на централни део Филипина за Божић настрадало је најмање десеторо људи, највише у две покрајине, али то вероватно није коначни биланс.
На: ”Откуда све то одједном.
Вучић у УН: Нема преговора са онима који кажу "моје је моје, а да преговарамо о ономе што је твоје"
Организатори трибине (на којој ће говорити др Даница Грујичић) и студентских хуманитарних активности су студентски парламенти Факултета техничких наука у Чачку, Агрономског факултета и Високе школе техничких струковних студија.
Републичка Дирекција за имовину објавила је оглас за продају 22 непокретности које нису неопходне Војсци Србије.
"Доња вези, која иде од Пожеге, Ужица и Котромана, повезује се са Вишеградом, што је још један град у Републици Српској", каже Миодраг Поледица и додаје да у том смислу Србија нема погрешних корака.
Јанис Адетомумбо предводио је Милвоки до победе у Атланти 135:127 са 33 поена, 11 скокова и четири асистенције.
"Сарадња због грађана"
У документу који је из Париза послат у Брисел стоји да се француски предлог проширења ЕУ заснива се на четири главна принципа: етапном приступању ЕУ, строжим условима процеса, конкретнијим користима за грађане, али и могућност назадовања.
На питање какву поруку шаље покрету за независност након изрицања пресуде, Жункерас је поручио да да ће наставити борбу и да неће одустати, као што то нису чинили ни до сада.
Цео текст у новом броју „Чачанског гласа“
Осумњиченима је одређено задржавање до 48 сати и они ће, уз кривичну пријаву, бити приведени Вишем јавном тужилаштву у Новом Саду.
Учествовала је и на више групних изложби.
Најбољи тенисер Србије и света Новак Ђоковић је добро ушао у меч са младим Алексејем Попирином који је успео да пружи равноправан отпор супарнику до финиша првог сета.
Рад га је одржао, али умерен и одмерен…
Како су навели, дугачка је на стотине светлосних година.
Кошаркаши Црвене звезде убедљиво су савладали екипу Приморске са 90:64 на старту нове сезоне АБА Лиге.
Ђоковић ће у Уједињеним Арапским Емиратима почети сезону, а овај турнир послужиће му као припрема за турнеју по Аустралији.
Охрабрује чињеница да их све мање.
Родио се Едгар Алан По.
Џејмс Харден убацио је 40 поена екипи коју је напустио пре седам сезона, док је Вестбрук додао 21 поен, уз 12 скокова и девет асистенција.
Хандкеу је умро члан његове духовне породице, Југославија.
Вечерас у организацији Канцеларије за младе Чачак бесплатно гледање филма Бориса Малагурског „Косово-Моменат у цивилизацији“ са почетком у 20:00 часова у Великој сали Дома културе.
Присетио се и тешког задатка да нађе праву локацију за сет, кућу у стрмој улици, са простором у дворишту за подстанара и другим захтевима из сценарија.
Министар омладине и спорта Вања Удовичић честитао је првакињама Европе - репрезентативкама Србије у класи Т4-5 Борислави Перић-Ранковић, Нади Матић и Сањи Мијатовић освајање златне медаље у екипној конкуренцији.
Какву год одлуку да донесу, цик-цак ауто-пут, који би задовољио и све народе и све ентитете, скупо ће коштати Босну и Херцеговину.
Истовремено, на Овчару смо окупили око 380 рекреативаца, који успоном на ову планину обележавају 68 година рада ПД „Каблар“ – подсетио је Бараћ…
"Орлове" већ у четвртак очекује нови изазов јер ће противник бити селекција Француске, за коју наступају Жо-Вилфрид Цонга, Гаел Монфис, Беноа Пер, Пјер Иг Ербер и Никола Мау.
А оне су управо то урадиле.
"Дунав је као сомот"
Увек размишљамо о првом наредном сусрету и морам да нагласим да је нама првенство приоритет.
Иако многе стране фале, слово "З" је потпуно.
Када смо му отишли на заклетву, био је то најсрећнији дан за нас.
Крхка као свака балерина, блиставог осмеха, самоуверена, млада и амбициозна, још мало дипломирана глумица Марта Микић, управо ових дана се вратила са Мокре Горе.
Код метеоропата је могућа главобоља.
Право на бесплатну рехабилитацију у здравствено-стационарним установама и бањско-климатским лечилиштима током ове године, у трајању од десет дана, имају пензионери, чија месечна пензија не прелази 24.980 динара.
Када је Радован Ђоковић на 27 секунди пре краја, при вођству “Борца“ 74:69 пресекао напад Сплићана и постигао кош, напокон је могло да се каже да важни бодови остају у Чачку.
На крају посете Паризу, Вучић ће се обратити учесницима 40. заседања Генералне конференције Унеска.
По положеном испиту и после породичне трагедије напустио је службу парохијског свештеника и постао наставник у чачанској Гимназији.
Он је додао да су државе попут Велике Британије и Холандије "нашле лакши начин" укидањем држављанства припадницима Исламске државе.
Лет број 743 авио-компаније „Ер Индија“, који је требало да крене из Калкуте одложен је у поласку за чак два и по сата након што се рој пчела прилепио на прозор пилотске кабине авиона.
У Чачку ће 10. маја бити одржана јединствена спортска манифестација под називом “Чачак без граница и атлетска краљица“, на којој се очекује више хиљада учесника.
Министар за рад, запошљавање, борачка и социјална питања Зоран Ђорђевић каже да не касни исплата дечјег и родитељског додатка, јер је законски рок за исплату крај месеца.
"Војна сарадња са Русијом је увек јако важна.
Јуниорска репрезентација Србије у одбојци освојила је Балкански шампионат, тако што је у финалу као домаћин у хали СЦ „Младост“ у Чачку победила селекцију Турске и то убедљиво резултатом 3:0.
Такође, Хор је добитник многих признања, а његов репертоар обухвата најзначајнија дела хорске литературе, комплексне партитуре вокално-инструменталне и оперске музике, а негује и музику популарних жанрова.
На батајничком Аеродрому "Пуковник-пилот Миленко Павловић" одржана је генерална проба приказа способности Војске Србије "Слобода 2019".
Ређају се прилике Црвене звезде, овога пута Раџив Ван Ла Пара је успео да се лепо окрене на ивици шеснаестерца и упути ударац левом ногом, али лопта иде право у Пулетића.
Опозиција је комотно стање, бар у Аустрији јесте.
Потпредседница боливијског сената Жанине Ањез навела је да ће она преузети функцију вршиоца дужности председника док се не одрже нови избори.
Видећемо како ће бити у понедељак, када ће се људи вратити у Тирану и на посао", испричала је Владица Јовановић.
А председавајући Председништва БиХ је почасну гарду и турског председника подравио са "Мерхаба аскер".
Почетку радова присуствоваће врх државе са председником Србије Александаром Вучићем на челу, као и представници конзорцијума "Бехтел Енка" којем је поверен овај велики посао, вредан више од седамсто милиона евра.
Демантовала је да је извршен пуч против Моралеса који је наговестио да ће се вратити у Боливију.
Овај сегмент игре уме да буде веома комплексан (отуд се често и подводи под појам ”синхронизације завршнице”) због офсајд правила.
"Требало је да знам боље.
Још од далеке 2005.
Макар и изгубили, фудбалери шампиона Србије морају да желе победу, па ако буде нерешено супер!
Цариници су, у сарадњи са полицијом, на контролном пункту Мердаре запленили око 25 килограма марихуане, две пушке, пиштољ, 370 метака за аутоматску пушку, три оквира пиштољске муниције, самострел, 10 килограма резаног дувана и 285 паклица цигарета.
Она ће као канцеларка сву своју снагу уложити у то да Немачка да свој допринос у томе да се климатске промене "еколошки, економски и социјално" ставе под контролу.
Радићемо играчке, одредићемо позиције за ресторане и кафиће у оквиру овог комплекса", навео је Горан Младеновић, председник Општине Владичин Хан.
Шпанце је предводио Кори Хигинс са 22 поена, док је Никола Миротић постигао 18. За тим из Берлина Рокас Гидраитис уписао је 17.
ЧАЧАК ИЗ СЕЋАЊА (22) ВЕРА У БОЉЕ СУТРА Сам почетак деведетесетих и тих тридесетак година које су прошле, данас, из ове перспективе и након свега, чине се као стотине година.
Град Чачак и КК “Борац“ су добили организацију доигравања четири првопласиране екипе АБА 2 лиге, на коме ће бити одлучено која екипа ће у следећој сезони играти у првој АБА лиги.
Атанасијевић, Лисинац, Петрић, Коваћевић, ма и други.
Премијерка Брнабић је изјавила да је Србија окренута даљем унапређењу ИТ сектора, иновацијама, истраживању и развоју, те да је у потпуности отворена за нове инвестиције из Катара.
У сиријски град Тел Абиџад ушле су и копнене снаге.
Вучић је најавио да очекује ускоро после много година да се отвори прва фабрика у Зајечару.
" Туп-туп" није само алузија на куцање.
Иван Гавриловић и Владимир Крнач наставили су своју борбу за пласман у виши ниво такмичења суперфиналног циклуса ТВ Слагалице.
Имао сам добар осећај, али он не помаже када ствари не функционишу.
Једе се широм света за Бадње вече или Нову годину, сваки је рецепт исправан, али ниједан није оригиналан.
У четвртак, 7. јуна, с почетком у 19 часова, у сали Скупштине града Чачка, биће одржана промоција књиге Горана Левајца „Рако Левајац, заборављени војвода“.
"Вашом посетом бисте потврдили да је жеља за снажнијим и богатијим српско-британским везама обострана.
У тим нападима је, током безмало две деценије, убијено око 12.000 Иранаца, а припадници организације Муџахедин ел Калк број жртава процењују на чак 50.000.
По потреби, може да меморише имена и лица за до десет људи.
Подвукао је да је смедеревска Железара данас најуспешнија фабрика и највећи српски извозник у 2019.
Две базичне књиге које сам користио за писање романа, настале су по његовим казивањима, јер су писци тих књига имали прилике да разговарају са Момчилом Гаврићем док је био жив.
Федерер: Срце одлучило – играћу на ОИ у Токију!
Зорану Перовићу који је учествовао на битци на Кошарама, у којој је рањен, а живи у Остри у нехууманим условима, данас је Пословно удружење „Градац 97“ донирало трактор, како би му колико толико олакшали живот.
Денвер савладао Финикис након продужетка са 108:107, а Никола Јокић остварио први "трипл-дабл" у новој НБА сезони, за другу победу Денвера у два меча.
Пенал за Партинан у 29. минуту.
И у Београду ће бити променљиво облачно и топло.
Објединили смо план прикупљања крви у складу са потребама болница.
Јарамаз је додао 17, а Загорац један мање.
Посебној је за ове обичаје значајно биље (попут селена, коприве, врбе, дрена, зелене пшенице итд.
Борељ је у интервјуу за оценио да би Европска унија требало да прилагоди своје методе, како би биле ефикасније, а мање реторичке, и да не допуштају губљење времена.
Најмање шест особа је погинуло, а више од 100 повређено у земљотресу јачине 6,6 јединица по Рихтеровој скали који је погодио Филипине.
"Моја порука је, молим вас, погледајте ЦЕФТА споразум који је потписан 2006.
Сви стоје иза Огњена и спремни су да издрже сва искушења.
Српски тенисер Филип Крајиновић потврдио је на друштвеним мрежама да ће му нови тренер бити доскорашњи саиграч из репрезентације Јанко Типсаревић.
Још као студент почео је да се бави научноистраживачким радом.
Нарочито је био расположен Иван Гавриловић, који је у првих десет минута постигао 12 поена.
Пивотмен Слађана Поп-Лазић истакла је да је екипа од сада имала две утакмице које нису биле тешке, док је у трећој против Норвешке пружен маскималан отпор, упркос поразу.
Творац игре каква је „плави кит“ изјавио је након хапшења да је направио игрицу са циљем да очисти свет од слабих.
Легенда Холивуда, Ава Гарднер, свој први уговор потписала је са "Метро Голдвин Мајером" 1941.
Програм Дома културе од 27. априла до 3. маја 2018.
У изради овог апарата употребљена је нанотехнологија.
У оквиру јавног конкурса за доделу средстава удружењима за реализовање програма од јавног интереса у 2018.
Александар Вулин је реаговао на изјаву хрватског премијера Андреја Пленковића на самиту НАТО-а у Лондону да се Хрватска сећа како је то не бити чланица Алијансе, а бити жртва агресије и политике Милошевића због које је Хрватска претрпела велике жртве.
Поново је Ливерпул показао одлику великих екипа да, упркос томе што није одиграо најбољу партију, забележи три бода.
Мештанима би сигурно много значило, а са друге стране и Град би поново добио своје скијалиште, као што га имају Ваљево, Краљево, Пријепоље, Зајечар, а да не говоримо о Новој Вароши и Ужицу…
Више од 600 учесника, предиван амбијент и велики број гледалаца су обележили прву уличну трку у Чачку после скоро 30 година.
У оквиру програма „Make the world green“ (Еразмус + програм ЕУ), петоро чланова Канцеларије за младе Чачак је од 2. до 8. априла боравило у Анкари.
Аустријанци су, све заједно с Марбодом, истерани из немачке државе и Тојтобуршке шуме, а Пруска заблистала у пуном сјају ујединитеља.
ТРИЈУМФОМ У 60-метарској трци у Меморијалном турниру „МИХАИЛО ШВРАКА“ одржаном у Београду, ИВАНА ИЛИЋ ИЗ Атлетског клуба „ЧААК“ заокружила је сјајну такмичарску сезону.
Тврдо скувана јаја оцедите од воде.
Али то је, сетимо се – особа која не прашта и сузу не пролива.
Састанком са председницом Скупштине Србије, Земан је завршио тродневну посету Србији, током које се састао са највишим српским званичницима.
Производ се тестира већ две године.
Јако је битно што смо добили домаћинство за мушкарце и жене.
Један је од пионира и светских експерата у области физике и квазикристала.
Србија је међу 19 држава које су у фази развоја стратегије реиндустријализације у складу са Немачким концептом из 2011.
Њему у част, у Руском дому ће на Дан народног јединства бити откривена биста.
Поручујем људима да се опамете и пре свега пробуде а оре свега поручујем "онима" да схвате да их лажу и да им продају маглу.
На улазу у парламент је током протеста "1 од 5 милиона" дошло до гурања, док је један демонстрант покушао да јарболом од заставе пробије стакло на вратима, у чему га је спречило скупштинско обезбеђење.
Дррзавни секретар Зоран Антић захвалио је грчком народу на свему што је у прошлости учинио за Србе и истакао да тегобе и муке кроз које је прошао у Великом рату, српски народ не би савладао да није било топлине и братске љубави Грка.
Потребно је што пре, што пре направити страгтегију спречавања нелегалног копирања књига и уџбеника по фотокопирницама и радити на том послу заједно са носиоцима права", наводи Владимир Марић, директор Завода за интелектуалну својину.
Изазовна је расправа о достојанственом раду.
Како је истакао, Сретењски устав је први модерни српски устав.
Био је градоначелник од 2005.
Ове године, производња му је десет пута већа.
Други изазов је искористити те податке за пројекте који су намењени грађанима - боље планирање, катастар, саобраћај, туризам", каже Сем Фабрици, шеф Делегације Европске уније у Србији.
Експресно стиже до пет сет лопти – 6:1, користи трећу за коначних 7:3 у тај-брејку.
Пред дуел са Баварцима, тренер Звезде Владан Милојевић и немачки фудбалер у редовима српске екипе Марко Марин у неколико наврата поменули су квалитет противника, али и то да се Звезда не плаши ривала.
Украјинци нису имали пласман на Европско првенство од 2005.
Због тога је логично било да пројекат покрене баш Музеј рудничко-таковског краја.
Постојао је страх да ли ће читалачка публика укачити мој начин изражавања који је дијаметрално различит од сваког књижевног, но срећом – јесу.
У неким крајевима Србије сматрају га и заштитником сточара.
Холандији је потребно да се промени међународни фокус до сада усмерен на одређене аспекате националног живота повезане са Амстердамом, где влада култура слободног коришћења појединих дрога и црвених светала.
"Ја мислим да од нас старијих могу да добију искуство, али да су они ти који боље виде у будућност", рекла је Ана Дивац.
Некада давно откуп за одвезивање састојао се у воћу или припремљеном одевном предмету, али сада се деца углавном дарују играчкама, књигама или новцем.
Сви бисте вероватно осетили да загорева и сетили бисте се да га извучете.
У финалу Лиге шампиона пре неколико месеци Ливерпул је сваку освојену другу лопту претварао у нападање дубине.
ИЗВОР: ТАЊУГ, Б92 Максимална температура у већини места биће од 12 до 15 степени.
Тренер Звезде наводи да постоји проблем ако се остане само на индивидуалним решењима.
На овогодишњем “Фестивалу одбојке“, који је други пут организовао ОК “Борац“ у сарадањи са СЦ “Младост“, учествовале су 42 екипе из Србије и једна из Северне Македоније, подељене у четири категорије.
Председник парламента Џон Беркоу је рекао да ће у понедељак одлучити да ли ће посланици гласати о Џонсоновом закону о споразуму о напуштању Европске уније.
Метеоролог Недељко Тодоровић каже за РТС да се сутра поподне очекује осетно захлађење у целој земљи.
Дан сећања на страдале биће обележен у Нишу, у присуству председника Србије Александра Вучића и премијерке Ане Брнабић, представника војске, цркве, дипломатског кора, грађана.
Због страха да подземне воде не угрозе списе и предмете Катастра непокретности, постављени су џакови са песком.
Да у ове три и по године није озбиљно рањена Брегзит-мрцварењем, ЕУ би рекла да јој је свеједно.
Ко вам је и на који начин помогао у настанку првог албума?
И то је добар пут за њихову будућност", каже Урсула Ренолд, председница Савета за дуално образовање Швајцарске", каже Урсула Ренолд.
Временских досељеника у серији није мало, али нису перципирани као допуна постојећој домородачкој популацији као што су политичко-економски мигранти у стварности.
"Немамо толико домаћих задатака као некада, само смо добили правопис и један или два дана у недељи нека питања из математике", каже ученица Леа Фурлонг.
Хајнс је постигао 16, а Војтман 15 поена.
Да би се добро разумело извлачење група, потребно је објаснити формат такмичења и начин на који је Европска фудбалска унија (Уефа) направила распоред.
Ристовић је био ослобођен полагања велике матуре.
На наредном састанку, који је одржан пре месец дана у Охриду, постигнут је договор којим се започиње реализација иницијативе, са циљем да се унапреди инвестициони амбијент у земљама које су укључене у иницијативу.
Пре романа сам имао само једну књигу за децу „Синги Лумба и Дрво чаробних оловака“ у издању „Лагуне“, која је добила две престижне награде на сајмовима књига у Београду и Новом Саду.
Градончелник Чачка Милун Тодоровић најавио је да ће председник Србије у оквиру кампање „Будуђност Србије“ посетити наШ град половином априла.
"Полицајци и тужиоци ће моћи да на јединственој платформи провере да ли је починилац кривичног дела раније учествовао у криминалним радњама и да ли је осуђиван.
Али не само то, већ и покушај да оно што сте видели, уочили у природи – на неки начин имитирате“, каже др Дејан Пантелић, физичар и руководилац Лабораторије за холографију, оптичке материјале и фотоничке кристале Института за физику у Београду.
Руски председник Владимир Путин и његов турски колега Реџеп Тајип Ердоган подржали су, у телефонском разговору, процес политичког решавања ситуације у Сирији.
Народ Горњег Милановца и чланови Српске напредне странке дају пуну подршку политици Александра Вучића а то је политика помирења, просперитета и напретка Србије.
Безбедносне снаге испалиле су претходно сузавац на ученике и студенте који су се придружили се протестима и оглушили о упозорење премијера Адела Абдула Махдија.
Како се приближава термин за доделу Нобелове награде за књижевност, медијски притисак на Петера Хандкеа је све јачи.
Тошић: Коначно и тај гол у дербију!
"До дана потврђивања изборних резултата надали смо се да ће можда други српски посланик који није са Српске листе успети.
У екипи Игокее Диандре Вонубацио је 21 поен, Еванс је додао 12, док је Кариниаускас постигао 11 поена.
Жртве су, како преносе локални медији, радници фабрике који су у тренутку избијања пожара спавали.
Томова пушка на повратку некако опали и тешко рани Петра.
Београд се у писмима помиње два пута.
Патријарх Вартоломеј је у интервјуу за истакао да је једина канонска црква у Црној Гори Митрополија црногорско-приморска Српске православне цркве.
"Стварно има рачун и препоручио бих младим људима да се врате на село и ко има могућности да се бави овчарством.
Одмах поред је амфитеатар.
"Ви обављате невероватан посао пружајући целој јужној Србији медицинске услуге од виталног значаја.
Тако стижемо до правих професионалаца.
Од пчеларства се може живети, али да би „из кошница текао мед“ потребна је велика посвећеност, стална улагања, али и непрестано усавршавање и допуњавање знања.
Ката каже, кад продам све и понесем од зарађеним пара слику, свекрва ће да ме псује, али кад је ставим на зид, све је у реду.
Поставили су и препреке на све улазе у Ректорат и захтевали да им се предају кључеви зграде, наводе из те институције уз упозорење да такве потезе неће дозволити.
То је област која проучава оптичке појаве у природи.
Дабл-дабл учинак забележио је центар домаћих Лендри Ноко који је уписао 11 поена и исто толико скокова.
"Ја сам јуче говорио о нама, а не о СПС-у.
Поред шунке, неизоставни део божићне трпезе су лосос и традиционални шведски специјалитет - укисељена харинга, која се може правити на више начина.
Кошаркаш црвено-белих Огњен Добрић изјавио је да добро познају грчку екипу.
"Колико год сви они који су доносили одлуке (о признавању) буду наставили да говоре да је Косово држава, ништа се од тога неће променити, све ће остати само на речима.
Евоцирање успеха и падова Слободара у последње две деценије је неопходно зато што се тако показује структурни модел њиховог суделовања у влади.
Све што сте оставили за собом сада Србија чисти.
А прилика је много у смутним временима.
Он је апеловао на мештане да прочисте канале испред својих кућа, додајући да на градском подручју екипе чисте решетке и сливнике.
Катарина Марковић је унела у представу неопходну различитост и другачију врсту енергије.
Курдске Јединице за заштиту народа (YPG) саопштиле у недељу да је Абу Хасан ел Мухаџир убијен у заједничкој акцији са америчким снагама у северној Сирији.
Троје глумаца - Слободан Бештић, Анастасиjа Мандић и Нада Шаргин играју више ликова из којих проговарају и преци и потомци.
Како бих Вашим читаоцима конкретизовао ово што говорим указао бих на недавне догађаје који су, на пример, у знатној мери нарушили вишевековне традиционално добре и пријатељске (усудио бих се, чак да кажем, и братске) односе Србије и Црне Горе.
Музичари из Шведске и остатка света током вечере изводе композиције различитих жанрова - од класичне до модерне поп музике.
"Оног момента када је донета одлука Владе о формирању комисије, све је на томе стало, никада нису изабрани чланови комисије, никада нису утврђени задаци којима та комисија треба да се бави", каже Олгица Батић, адвокат породица Јаковљевић и Миловановић.
Изузетно је све изнад оцене четири, а то је пре свега гостољубивост грађана Чачка, што и јесте будућност развоја туризма.
Морамо да учинимо нешто да је сачувамо“, апелује Пармитано.
Неравнотежа електролита (минерала који нашем телу требају да би правилно функционисало) чини да се осећамо уморно, да имамо мучнину, мишићну слабост и грчеве.
Насловни посетиоци из прошлости су заправо људи из праисторије, викиншког доба и 19. века који су се изненада појавили у морима и океанима широм света.
У амбасади је провео провео скоро седам година.
У финалу Лиге шампиона, тако, видели смо Тотенхем који користи тзв.
После меча у ЛШ против Минхена, Звезда ни у Хумској није имала шут у оквир гола.
Поготово не у доба еластичне симболике и електронских библиотека, а посебно не у немачком говорном подручју, чије је модерно позориште израсло директно из дела Гетеа, Шилера, Лесинга и – Клајста.
На југу и југоистоку већи део дана претежно сунчано и топло.
У родном граду завршио је основну школу и гимназију.
Урадити идентичне посуде, алатима какви су постојали у бронзано доба био је експеримент међународног Крафтвер пројекта који је окупио археологе и грнчаре из Шпаније, Немачке, Мађарске и Србије.
Пекић у књизи „Године које су појели скакавци“ наводи: „Дознајем да ме народ лишио слободе.
Ту је и Споменик Дринској дивизији, хотел „Бела Венеција“ и укупно 123 споменика и обележја посвећена српској војсци на Крфу.
Код домаћина Лидеј је убацио 16, а Григонис 14 поена.
Обавештење о покретању школе филма за младе: РОК ЗА ПРИЈАВУ 11. ЈУН Циљ да што више младих упозна са конкурсом и да их анимира да се пријаве, како би формирали групу најталентованијих.
Харадинајев кабинет потврдио је да садашњи премијер има своју путну исправу.
Ово је једна млада дисциплина и српски атлетичари се тек уводе у овај спорт.
"Показали смо да имамо квалитет.
Милан Коњовић, син Давида Коњовића, адвоката, краљевског јавног бележника и Вере рођ.
Председник и члан Управног одбора Светског економског форума Берге Бренде сматра да би регион Западног Балкана без инвестиција и економског развоја био знатно рањивији.
Он говори како се у том тренутку данима знало да ће се границе отворити, али да се то очекивало неколико дана касније.
Полуњин, рођен 20. новембра 1989.
Заједно су већ пет година, освојили су две титуле у Италији.
Ни чувени глас радија и телевизије, Дејан Ђуровић, не зна за пензију.
Обећао сам му да ћемо његов рад штампати у библиотеци изабраних дела професора и ђака Гимназије.
Филип Крајиновић савладао Јапанца Јошихита Нишиоку са 2:0 у сетовима и пласирао се у полуфинале АТП турнира у Стокхолму.
Битније је пунити буџет него здравље нације.
Да ли је тајна братских односа двају народа управо у Светосавским коренима?
Аутор пројекта је наша драга земљакиња, Чачанка Лепосавa Милошевић Сибиновић.
Помоћу ове формуле, одређене старосне доби су се врло добро подударале.
Умањују мучнину, горушицу и пробавне сметње које изазива алкохол.
Сијакам је утакмицу завршио са 24 поена, 11 скокова и четири асистенције, а фред Ванвлит је уписао 23 поена, седам скокова и 10 асистенција.
Успомену на недавно канонизованог Светог Петра Цетињског, Српска православна црква слави као заветни празник и "црвено слово" у календару.
Ова кампања је била интересантна.
Зашто се породично насиље не смањује?
Остала је њена порука сестрама да се Коло одржи са његовим патриотским духом до последње Српкиње.
Пратио га је Кајл Лаури са 20 поена из осам асистенција.
Има, међутим, и супротних мишљења.
Милановић, међутим, нема ништа против економске сарадње са Србијом због "привредних веза хрватских компанија".
Власти су то назвале несрећним случајем, али пролазници то оспоравају, навела је агенција.
Како преносе холандски медији, рањен је црногорски држављанин.
Која би то млада, или мање млада жена испустила?
Нема их мало, али су врло гласнији", сматра Андро Петани.
Српски плејмејкер одиграо је одличан меч постигавши 15 поена уз 12 асистенција за 29 минута проведених на паркету.
Осим оних који су по својој професији одређени да оцењују њено суђење, има и Тамара своје „судије“, отац је настрожији.
Рођен је 8. маја 1975.
У организацији Министарства спољних послова Републике Србије, отета деца Славице Бурмазовић вратиће се у Србију.
У Србији ће у петак јутро бити облачно још понегде са кишом, у планинама са снегом, током дана ће бити разведравање и мало топлије.
На затворске казне осуђено је више од 1.500 људи у период од 1945.
Улоге:Ненад Ћирић, Јелена Петровић, Гордан Кичић, Горица Поповић, Тамара Драгичевић, Урош Јаковљевић, Јелена Ђокић, Стефан Бундало.
Филмски програм BAMBLBI Током бекства, 1987.
У ово озбиљно време та реченица много значи.
Биће приказани у Галерији Музеја рудничко-таковског краја у 12. Марта у 19 сати.
Наравно да дуг треба да се врати и људи хоће да врате дугове у некој хуманој динамици.
Ухапшен је осумњичени српски полицајац Р. Б., док се за другим осумњиченим полицајцем трага", рекао је Кељани.
"Имамо велику подршку наших пријатеља у донацијама које помажу да Клинички центар и наше клинике осавременимо и да буду још боље", наглашава Милан Петровић, УО Клиничког центра Ниш.
Све се дешава у време хладног рата педесетих година прошлог века у Пољској, Берлину, Југославији и Паризу, и описује немогућу љубав у немогућа времена.
То се води као градско грађевинско земљиште намењено за објекте од виталног значаја за град" каже Војкан Јовановић, власник парцеле.
Ова политика је очигледно дискриминаторска.
Као и са НАТО алијансом пре 20 година.
У свету се сваке године пре времена роди 15 милиона беба, док у Србији више од 4.000.
Илустративно су приказани радови у пчелињаку по месецима, болести пчела и како се борити против њих, медоносно биље, биологија пчела, значај пчеларства у пољопривреди….
За ово што су момци урадили само капа доле, ја им се дивим и поносан сам на њих."
Уживала је Мица у дружењу са људима, али је имала и друга занимања која су је испуњавала.
Дистрибутерима се забрањује да играчима млађим од 18 година у периоду од 22 сата увече до осам сати ујутру омогуће играње игрица.
"Руске железнице ће заједно са Кинезима завршити брзу пругу Нови Сад–Београд до октобра или новембра 2021.
Како је то могуће?
Српски ђаци на 45. месту ПИСА тестирања.
Деди умреше брат и снаја у Приликама и он усвоји маленог Рада, њиховог сина.
Никола Милутинов забележио је дабл-дабл учинак - 13 поена и 11 скокова.
Драган Петровић Сурeп: Као писац - редитељ представа, имао сам слуха да чујем све потребе ангажованог позоришта и да кроз овакву врсту уметности приближим малој публици све друштвeно-одговорне теме.
Сви зуби леже ми на длану.
Епицентар земљотреса био је на дубини од 12 километара, а осетио се у Црној Гори, Северној Македонији, Србији, Грчкој, Хрватској и БиХ.
Бројеви мобилних телефона "муштерија" пронађени су у заплењеним телефонима након хапшења албанске нарко групе.
На питање шта ће урадити са новчаним делом награде, Хандке је рекао да није о томе размишљао, јер тај новац још нема.
ПРОЈЕКАТ „НАША ШУМА, НАША БРИГА“ Први, пролећни део пројекта „Наша шума, наша брига“ ближи се крају.
Репрезентација Србије одиграће са селекцијом Црне Горе (петак 3.30, РТС) последњи меч на Светском првенству у Јапану.
Конкурс који је компанија НИС расписала у оквиру програма „Заједници заједно“ за пријаву пројеката у локалним самоуправама, траје до 8. септембра.
Шест месеци по отварању ауто-пута кроз Грделичку клисуру, уређен је парк испод моста који је постао симбол изградње овог дела Коридора 10 и Владичиног Хана.
Страдање Га прати од рођења до смрти.
Има више компоненти у загађеном ваздуху које утичу на здравље, наводи докторка Пауновић.
Градоначелник Чачка Милун Тодоровић изразио је наду да ће се сарадња са принцезином Фондацијом наставити, али и интензивирати контакти са дијаспором.
По две најбоље селекције са сваког турнира избориће пласман на Олимпијске игре у Токију.
Европски комесар је објавио и фотографије са Вучићем, а председник Србије је његову поруку "ретвитовао" на свом налогу.
Ко може бити узбуњивач и под којим условома, питање је које је актуелизовао случај Александра Обрадовића из "Крушика", због чега полемика у јавности још траје.
Она је за проблеме државе окривила СДП који је имао власт неколико година, тврдећи да је земља тада задужена и да је тадашња власт од Хрватске направила "случајну државу".
Како се наводи, реч је о око 2.500 страних бораца који су претежно европски држављани.
У директном дуелу две екипе које су до овог кола делиле прву позицију на табели АБА 2 лиге „Борац“ је савладао „Сикст Приморску“ са 78:75 ( 19:14; 13:11; 22:20; 9:18; 15:12).
Први тренинг „Брзо читање“ одржан је 29. и 30. новембра, док је други под називом „Технике памћења“ одржан 6. и 7. децембра текуће године.
Овај 38-годишњи тенисер на овогодишњем Вимблдону изгубио је од Новака Ђоковића у епском финалу 3:2 у сетовима тако што је испустио две меч лопте.
Крајем године, већ традиционално, Привредна комора и Министарство трговине додељују признање "Најбоље из Србије".
У Зборнику „Песничко врело“ –Петровдански сусрети у Борчу код Кнића, објављена јој је „Песма“.
Звезда је до два гола стигла на сличан начин.
Не треба искључити ни два топа са брзином гађања од чак 40 граната у секунди, домета четири километра, и велике прецизности, тако да може да уништи неколико ракета које успеју да "прођу".
Не само да су забележили нови пораз, већ још једном ове сезоне нису постигли гол.
Гостујући у Београдској Хроници, Ана Лечић испричала је како је изгледао тренутак када је добила улогу.
Тек пред саму смрт, Лиз и остатак света спознају стваран обим његових многобројних крволочних злодела.
Није могао, а да се не дотакне актуелне ситуације у клубу.
Нагласио је да су репрезентативци свих земаља имали тешке услове у Чилеу због демонстрација.
"Са њима знамо на чему смо", напоменуо је Вучић.
Паметан човек има план…
Бомба је, 6. априла, погодила његов стан, а он је, са женом, био принуђен да се негде склони.
Обнову тврђаве у Новом Брду финансира Европска унија кроз програм претприступне помоћи –ИПА.
Већ смо навикли да се пред сусрете на највишем или високом нивоу, неколико дана раније, појављују интересантне приче које се представљају као сензације.
Ваздушни пут је обележен одређеним радио навигационим средствима и када авион прелети једну тачку, тачно знате његову путању.
Југословенска кинотека уз подршку компаније ВИП Мобиле реализује пројекат под називом „ВИП Кинотека“ дигиталне рестаурације за очување српске филмске баштине.
Истрага је проширена и на кривична дела организовања или учествовања у организованој криминалној групи и злоупотребе службеног положаја.
"Проналазимо заједнички језик и интересе, мислимо о будућности наше деце, више него о стварима које нас раздвајају", нагласио је Чадеж.
Возило се налази у зауставној траци, а саобраћај на ауто-путу је нормализован.
Истраживање је рађено у оквиру пројекта „Форум за грађански надзор јавних политика локалне заједнице“’ који је подржан од Фондације за отворено друштво, Србија.
Између осталог тако да јасно забрани коришћење буџетских средстава, службених просторија, возила, веб сајтова и инвентара државних органа, установа и предузећа за изборну кампању.
Фудбалери Арсенала су као гости савладали Вест Хем са 3:1 (0:1) у последњем мечу 16. кола Премијер лиге.
Родић није стигао да казни смушену реакцију одбране Напретка.
Чак су га и преобукли.
Готово у сваком крају постоји стена оваквог или сличног имена (Скочи ђевојка).
Смењивале су се, „Ролај“, „Пад у Љигу“ „Спусти светлост на пут“, „У Истанбул“, „Мама купи ми пропелер“, „Стој колега“, са добро познатим „Аватар“, „Жур смрти“, “ Земља снова“, „Деда мраз је шворц“.
Минути су делилу Звезду од европског пролећа и наставка такмичења у Лиги Европе, а онда је резервиста Жандер скривио пенал играњем руком, после чега велику прилику није пропустио Јасер Ел Араби у 87. минуту.
Ми ту не можемо много да променимо али то шта можемо да променимо јесте да имамо један праведан однос према онима који су дали све што су могли за своју земљу и за свој народ", нагласио је Дачић.
Тим из Солт Лејка до победе је дошао пошто је Донован Мичел четири десетинке до краја меча изборио слободна бацања.
Јеремић пропушта изгледну прилику за Мачву.
Колико ја знам, нико од наших студената није повређен", рекла је Драгана Стојановић, мајка студента Михаила Стојановића.
Оно у саксијама касније немамо где да ставимо или посадимо.
Дете је прретходних дана имало високу температуру, због чега је био на прегледу код изабраног лекара у Дечјем диспанзеру, где му је преписана инхалаторна терапија у склопу лечења инфекције респираторних органа.
Управо из Америке стигао је професор Дујмовић да награди најбоље академце.
Ухапшено 16 осумњичених за "извлачење новца"
Сасвим је на месту све што је рекао.
Не бежећи од емоција, али и чувајући се пуке сентименталности, Капорова успева да у свом стваралаштву постави важна егзистенцијална питања: смрти, сеоба, рата, егзила, љубави, прељубе, губитка…”
Иако су изнели озбиљне разлике у погледу главних унутрашњих питања, попут реформе здравственог осигурања и висине пореза за најбогатије Американце, сви кандидати су били једногласни да је неопходно покренути процес и опозвати председника Трампа.
Фудбалери Парме победили су Наполи резултатом 2:1 у утакмици 16. кола италијанске Серије А. Наполи није успео да победи ни на седмом узастопном мечу у домаћем првенству, на којем је дебитовао нови тренер Ђенаро Гатузо.
У тиму Србије најефикасније у нападу биле су Слађана Поп Лазић и Јелена Лавко, а допринос наше голманке Катарине Томашевић био је изузетан.
Зато треба поново промислити цео процес," рекао је Макрон.
Хјустону нису помогле ни одличне партије Хардена који је меч завршио са 32 поена, 11 асистенција и девет скокова, Вестврука који је додао 27 поејна, и Капеле који је имао 21 поен и 22 скока.
Филмски програм Дома културе – “ШАВОВИ“
Британска агенција преноси да је погинуло поторо људи, међу којима је и један од нападача.
Све је покренуто када је часопис објавио фотографију из годишњака ванкуверске приватне школе из 2001.
До изједначења Србија долази у 57. минуту, када је, после паса Терзића, прецизан био Аџић.
Они су, потом, оформили групу "Родитељи са Малте" и двапут се упутили у Агенцију захтевајући да власти приме њихове захтеве или писани одговор.
Па зар наши спортисти нису заслужили да их бодре и подржавају у свом граду симпатије, родитељи и пријатељи?", упитао је Трпковић.
Далас маверикси поражени су од Портланда први пут у сезони (121:119), иако је у другој четвртини имао 19 поена предности.
Председник Александар Вучић изјавио је данас, по завршетку самита о "малом шенгену" у Тирани, да су на састанку донесене важне одлуке за унапређење трговинске размене три земље, које ће бити потписане у Подгорици или Београду, у зависности од договора.
У првој фази радова рађене су три деонице, а средства за ову фазу обезбеђена су од Канцеларије за управљање јавним улагањима.
Прво та атмосфера и друштво које нас подсећа на рад.
Међутим, на срећу ми смо имали више енергије", рекао је Гордић новинарима после меча.
Интересовања има, додаје Марко, већ је педесеторо деце на музичким радионицама и двадесеторо на балету.
Србија је у Крушевцу савладала Парагвај 1:0 голом Александра Митровића у 90. минуту.
Ова дипломатска победа данас значи да смо натерали Албанце на Косову да покажу своје право лице, да се понашају нецивилизовано и силеџијски, да не поштују препоруку Фифе.
На ниво као што су то урадиле многе западноевропске земље.
Пред почетак уткмице капитену Борца, али и бившем играчу Црвене Звезде, Марку Мариновићу, уручен је пехар КЛС-а, пошто је Борац регуларни део шампионата завршио на првој позицији.
Мени би било занимљиво да чујем шта су истражили у ових 19 година.
Учествовали су сви фискални рачуни већи од хиљаду динара.
Да ли уопште има икакав значај?
Први круг завршен је, 6. фебруара, у новоотвореној продавници у Љубићу, у Улици Радована Јовановића.
Кошаркаши Меге савладали су екипу ФМП-а резултатом 95:91, у српском окршају и последњем мечу 13. кола АБА лиге.
Указао је да му је драго што је Србија показала да боље од осталих разуме те примитивне трикове и "штосеве" који могу да прођу на Западу.
Када је пре 13 година ушла у Чету коњаника, Ирена Маричић је првог дана пронашла миљеника.
У складу са тим су послали своју екипу овде.
Велико хвала свима који су нас подржавали током целог ЕП и свима који су дошли у Париз.
Било је међу њима и оних који су хапшени и оних који су били на робији.
Професор Танасковић истиче и да као нација за разлику од Албанаца, не знамо шта хоћемо.
Једном речју све.
Тако на пример они који уче арапски свет, они су такви експерти да познају буквално поделу до најмањег арапског племена, до најситнијих детаља се проучава менталите, психологија, обичаји.
Рецимо, у трагедији „Тимон Атињанин“, писац се бави судбином човека, негда богатог и угледног, окруженог лажно оданим пријатељима, који је изненада осиромашио, и кога су сви напустили.
Задржавања на теретним терминалима на излазу на Батровцима су шест сати, а на Хоргошу и Келебији три.
Или си дуга или си сиви облак.
Међутим, након тога све је кренуло низбрдо.
То је метонимијско преношење с дела нечега (некога) на целину, као што ћемо за коња рећи грло.
Рисовићева брани на другој страни, наше девојке имају напад за победу!
За издавача године проглашена је издавачка кућа "Лагуна".
То су нагласили, на данашњој конференцији за новинаре, шеф стручног штаба Владимир Станисављевић и играч Марко Зоћевић.
Увек може боље, али је доста играча из првог сазива било ван екипе.
"Ми још немамо увид у то шта наши ученици, шта наша деца раде ван образовног система и на то тешко можемо да утичемо", додаје Вичекова.
Звезда је у одбрану титуле Јадрана почела осветом словеначкој екипи, која је славила у оквиру АБА Суперкупа прошле недеље.
Тако су на пример, из зграде садашње „Борбе“ извели 17 радника, штампара, типографа, и оних који су учествовали у штампању новина за време рата.
Представници Српске цркве кажу да су Мираша Дедеића бугарски расколници рукоположили у чин митрополита и да од тада користи лажно име Михаило.
Према изјавама очевидаца, зачула се рафална паљба.
Никола Јокић одиграо је нову добру партију пошто је за 30 минута проведених на терену постигао 17 поена уз осам скокова и забележио четири асистенције.
Код својих пребивања у Русији ауторка је приметила да улази у тешки, онтолошки тамни територијум.
Гваидо је рекао да ће опозиција у наредним данима одржавати демонстрације да би појачала притисак на Мадура, најавивши следеће окупљање за понедељак.
Букер је предводио стрелце Финикса са 21 поеном, 18 је додао Убре.
Најнижа ће бити температура око десет степени, а највиша око 16 степени Целзијуса.
Према предањима старијих мештана, чак и много раније, у 18. веку… Дошли су из Метохије.
Србо Ристановић је професор спорта и физичког фаспитања у ШОСО “1.
Ова одлука одмах ступа на снагу", наводи се у заједничком саопштењу француских министарстава спољних послова и одбране.
Бостон су предводили Џајлен Браун са 24 поена и Џејсон Тејтум са 20. Маркус Смарт је меч завршио са 17 поена.
Утисци се сабирају на крају сезоне."
Они су се за то извинили и ми смо прихватили извињење", рекао је Саед Удин, почасни секретар Фонда исламске заједнице Хонгконга.
Легендарни српски фудбалер последњи пут се нашао на клупи против Спала пре нешто више од месец дана, после чега је отишао на другу фазу хемотерапије.
Цивили напуштају места близу границе са Турском.
Поред лепих речи о супарнику, тренери обе екипе верују у своје играче, знају мане противника и верују у тријумф свог тима, што су и потврдили на конференцији за новинаре.
Француском председнику Емануелу Макрону је током званичне посете Обали Слоноваче и на његов 42. рођендан додељена титула традиционалног поглавице.
Си Трип (CTrip), највећи онлајн туристички сајт је са својих платформи склонио улазнице и турстичке производе који имају везе са НБА.
Тај систем се развијао годинама и сада је ушао у серијску производњу.
Шахта је, како наводе сведоци, полетела пошто је преко ње прешао камион.
Грчки министар спољних послова Никос Дендијас рекао је да либијски амбасадор има 72 сата да напусти земљу.
Већи изгледи за снежне падавине су после 20. јануара, навео је Тодоровић.
Из полиције је саопштено да је М. Л. рањен приликом привођења три особе које су у месту Суторина затечене без личних докумената.
Ми смо дакле настављачи традиције, далеки потомци путујућих забављача, који су се звали скомраси.
У одсуству докумената "отац" и "мајка" романа Марко Ристић и Душан Матић, у свакој прилици нуде се да буду тумачи читаве његове судбине, па и оне из 1930, када очигледно нису имали много везе са романом.
Де Фрај је сјајно проиграо Аргентинца, који је умакао задњој линији и погодио за 1:0.
Просветари траже доношење праведних и јединствених платних разреда, који ће поправити положај просветних радника, повећање зарада линеарно, два пута по 10 одсто у 2018.
У овом тексту се комплекс Бурговог "Хермана" посматра у четири слоја.
Истакао је да је, делимично инспирисан протестима покрета „Побуна против изумирања“ одржаног у близини места на којем се одлучивало о додели награда у Лондону, жири одбио захтеве да не изабере више од једног добитника.
Није требало то да урадим", поручио је Тридо.
Како се додаје у саопштењу, став Зорана Пашалића је да закон не ограничава извршног повериоца, па ни јавна предузећа, да за принудне наплате потраживања ангажују пуномоћнике из редова адвоката, ако је такво ангажовање нужно и потребно.
У судијској надокнади дошло је до кошкања и туче међу играчима, а судија је искључио капитена гостију Александра Анјукова.
"То би била велика част за нашу земљу да поново дође у билатералну посету и да јој се захвалимо за све оно што је учинила за нашу земљу", нагласио је Вучић.
Док сам био у војсци понедељак је за мене увек био радостан дан.
Најбитније је било да се сними тренутно стање, односно шта је будућност за развој туризма Чачка.
Да би сте сазнали ко су наши, а ко њихови, дођите у петак, 8. марта, у 21 сат у кафић „Момент“ у Улици др Драгише Мишовића 43, где аутор Александра Ања Мијовић, уз помоћ Александра Бећића и Душана Даријевића представити свој роман.
"Односи са Србијом су партнерски, братског и савезничког карактера.
Већина би волела да настави школовање на овом чаробном инструменту, у свом Чачку.
Колеге су му највернији читаоци, а Висока школа му је више пута излазила у сусрет.
Портрет је наручио венецијански богаташ Пијетро Луђијати неколико дана пошто је Моцарт 1770.
Собољев (48) је посланик у парламенту града Кијева, испред партије "Блок" бившег председника Петра Порошенка.
Климатске промене постале су драматична претња здрављу и безбедности људи.
Многи чланови лабуриста му остају и даље верни, али бирачи из целе Велике Британије неће бити тако попустљиви.
"Само молимо за подршку.
На дан почетка зиме обданица је најкраћа, а ноћ најдужа.
Кад је сам и кад сви у кући заспе, осећа Љубо да му стоји кнедла у грлу, али ћути и трпи.
"Мислим да није ствар сампоуздања, јер бисмо изгубили утакмицу.
Недавно објављен први албум групе “Бело у боји“ из Горњег Милановца: “Стварност коју стварамо“
Филмски програм Дома културе „MIRAI“
Опрез се саветује особама са срчаним тегобама.
У уводним деоницама друге четвртине Чачанима је стао шут.
Кошаркаши Партизана одиграли су осму утакмицу ове сезоне на гостујућем терену и изгубили другу утакмицу у АБА лиги - Цедевита Олимпија у Љубљани славила је са 85:69.
Млади су у прилици да наставе важне токове које наша савремена поезија има, а ми смо, такође, наслеђивали неке раније токове, битне за нашу поезију.
Тражимо посао за вас!
Најбољи фудбалер и капитен Тотенхема Хари Кејн дао је ексклузивни интервју нашем колеги Немањи Матићу.
Литургији у манастиру Жича присуствовао је и први потпредседник Владе и министар спољних послова Ивица Дачић.
Из поште саопштавају и да су "због технолошких проблема у фази прераде због незаконите обуставе рада дела запослених", спроведене мере да пошиљке које касне буду у најскорије време испоручене до крајњих дестинација.
Многи виде узроке у замкама модерног живота које су стигле са интерентом, али истраживачи кажу да су узроци заправо дубљи.
Својој задужбини, манастиру Жичи, први српски краљ поклонио је “Брестницу са тргом” и тако овом месту заувек обезбедио траг у историји.
У краћем разговору са министром иностраних послова Шпаније и новим високим представником ЕУ за спољну и безбедносну политику Жозепом Борелом размењена су мишљења о наставку дијалога Београда и Приштине.
Родитељи и васпитачи Предшколске установе Радост припремили позоришне представе за болесно дете.
Пут Топола–Рудник је веома фреквентна деоница у дужини од 28 километара.
Амбасада Србије у Подгорици, додаје се, у складу са Уставом РС и законским прописима, увек ће поступати по одлукама судова у Републици Србији.
Ваведење Пресвете Богородице- Слава манастира Хиландар.
Седам претходних повереника је већ пало на том задатку.
Да ствар буде гора по Спарсе, на концу ере Алекса Фергусона, ето и новог уплива капитала, те и Сити постаде гигант и доведе Мачинија, па Балотелија, Агвера, Де Брујнеа, Туреа, Гиндогана и најскупљег тренера на свету Гвардиолу.
Синоћ смо већ гледали противнике који нас чекају на ЕП, и тек ћемо гледати.
Треба муслиманском становништву објаснити, да једини који може срушити заједничку државу јесте управо њихов Бакир Изетбеговић са потпуно погрешном и неодрживом политиком.
За више од 40 страних стручњака смо финансирали долазак у Србију како би помогли нашој деци лечењем.
Oлимпијски квалификациони турнир је на програму од 20. до 22. марта следеће године.
Оружане снаге Боливије претходно су саопштиле да су наредиле ваздушне и копнене операцијекако би "неутралисали" оружане групе које делују ван закона.
Не знам где је.
Разлика је велика, 11 бодова, углавном нашим грешкама.
Гваидо је позвао присталице, којих се окупило неколико хиљада, да остану и наредних дана на улицама, указујући на Боливију, где је после 18 дана протеста Ево Моралес, савезник венецуеланског председника Николаса Мадура, поднео оставку.
Стратешки смисао ЕУ је да се непрестано пита шта ћемо са Русијом?
Радио је логотипе за бројне познате компаније и корпорације, живео и радио у Шведској, Словенији (добио словеначко држављанство, а није се одрекао српског), у Њујорку.
Ђампаоло: Навијао сам за Интер, али нисам "тројански коњ"
Само неколико дана после премијере у Москви, у домаће биоскопе премијерно стиже руска комедија „Слуга“ са Милошем Биковићем у до сада невиђеној улози – младог, богатог и бахатог момка који стицајем околности, добија лекцију правих вредности из живота.
"Да смо градили путеве, а не мржњу између нас, избегли бисмо катастрофе и пре тога", навео је тада председник Вучић.
Председник је указао да су му неадекватне поруке на поводом његовог здравственог стања дале мотив да се бори још снажније.
"Тај концепт каже да су особе за инвалидитетом титулари свих људских права и слобода, а да је дужност државе да им омогући уживање свих тих права и слобода.
"Изненадимо сами себе тиме шта све можемо.
Када поставите задатак: “Ако три молера за четири дана окрече пет станова, колико ће станова седам молера окречити за 12 дана”, неће вам решити ниједна дигитална справа.
И сам Александар, се само годину дана пошто је из радозналости засадио прву стабљику, потпуно посветио узгајању папричица и прављењу љутих сосова.
Другим речима, укупан промет путника на нишком аеродрому за скоро 30 година је седам пута мањи од оног који је остварен од 2015.
Кушеј: "Немам проблема с тим да директно кажем какву политику промовишу странке као немачки АфД или аустријски Слободари.
Брига о животној средини Пролећна акција чишћења града Редовна пролећна акција чишћења града и општине чишћењем градског подручја завршена је протекле суботе.
Интересантно је да му је код оба поготка асистент био Адем Љајић.
Посебно емотивне и потресне сцене за многе у филму су биле оне које представљају страдање недужних српских цивила.
Бољи од Радничког био је тим Флоре из Естоније, који је у првом мечу пред својим навијачима славио са 2:0, док је у Нишу било нерешено 2:2.
Предмет уговора јесте наставак радова на изградњи тротоара у дужини од 128 метара,премаранијеизрађенојпројектнојдокументацијипокојојсудосадаизведенирадови у дужиниод 85м.
Душко Луковић је члан Фото кино клуба „Чачак“, Фото савеза Србије и групе „Формат“.
Следеће седмице је премијера Клајстове "Херманове битке" из 1808, што је прва самостална Кушејева режија за Бургтеатар.
Док су се рониоци припремали да зароне, задатак конзерватора је био да обезбеди адекватан транспорт до музеја.
"Једино ме брине да сачувамо мир и стабилност", навео је Вучић.
Остварена сарадња, кажу, даје наду да ће бити нових заједничких пројеката.
Актуелни председник Моралес се поново кандидовао, упркос законским ограничењима и референдуму из 2016.
Хрватски стручњак Игор Тудор вратио се на место тренера фудбалера Хајдука из Сплита.
На крају, бомба је деактивирана брже него што се очекивало, а мештанима је омогућено да се врате својим кућама.
И поред непријатности коју је доживела, овакву рекламу за свој салон сигурно никада не би себи могла да приушти.
Ото Фројде: "Клајстов Херман није чекао на позориште, већ на Немачку"
Постигао је 16 поена, а за три поена је шутирао 4/5.
Ово је нешто најлепше што можете да доживите као тренер, играч, као клуб.
И можемо заиста рећи, ове установе и ови прегаоци, могу да буду „културни образац“ у својим делатностима, на широком пољу културе.
Мајка не верује систему, ни свим могућим институцијама, она наставља своју потрагу, она верује да је њено дете живо, да је ту негде, да расте, да живи.
Реконструкција ће се обављати у две фазе.
Ипак, челници свецког каратеа су одлучили да се првество одржи.
Познат је био по томе што је, у дане Сабора трубача у Гучи, облачио своју стару официрску униформу, са све сабљом, и тако парадирао.
Са ватром се на терену бори више од 1.000 ватрогасаца.
"До решења се може доћи уколико обе стране приближе ставове и ми нећемо никоме наметати то решење", рекао је Палмер.
Ова недеља донеће нам још тениских узбуђења.
Меркел се на крају осврће на планове немачког председавања Европском унијом у другој половини 2020.
Млади нападач постигао је сва три гола у првом полувремену, у ком је Салцбург најавио да ће се радити о дебаклу.
А послодавци су државно министарство културе и градски еквивалент, институције које дотирају Народно позориште.
Филаделфија је на свом терену сигурно ушла у меч и обезбедила предност коју је касније успешно одржавала до самог краја, иако је Сакраменто у неколико наврата припретио изједначењем и могућим преокретом.
Такође, Министарство ће нам пружити подршку и када су у питању грађевинске дозволе за водоводну и канализациону мрежу у Лучанима и Гучи”, рекао је Доловић.
Како је постојала пре појаве пчела и других опрашивача, цветови магнолије немају прашнике, а опрашују их бубе опнокрилци привучени мирисом.
Звезда је многим људима омиљени украс који сваке године има своје место на самом врху јелке.
Најавио је и самит Кине и ЕУ у септембру 2020.
Најмање пет људи је после стампеда изнето на носилима.
"Скупља Дара него мера"
Председница Управног одбора ЛГБТ Форума Бојана Јокић рекла је да је Аџић крштен под именом Вук и ако му у личној карти и даље стоји женско име.
У основи, закључује минхенски дневник, ради се о стратешком конфликту.
Др Раде Милетић је рођен 6. августа 1951.
Савладали сте Кореју на прошлом Светском првенству у Лајпцигу, као и пре десетак дана на "Сеул Купу".
Кад су књижевне теме у питању, Продановић је трајно опредељен за књижевно анализирање различитих друштвених феномена, који су обележили наше друштво у протекле три деценије.
Пораз у Сарајеву је, највероватније, значио крај амбиција да се “Борац“ нађе међу четири првопласиране екипе у АБА 2 лиги, које ће одлучивати о пласману у АБА 1 лигу.
Поп Оркестра ће за све љубитеље рокенрола, али и класичне музике, у четвртак 28. новембра од 20.30 часова у Центру „Сава“, извести програм „Рок Опера 2“.
Реакције су сезале од негодовања до отвореног непријатељства, критиковања и позивања да се казни пракса која не узима у обзир етичке принципе.
За штимунг, као и прошле године, биће задужени музичари из групе „White city bend“.
Саобраћај је успорен, а линије 33 и 48 преусмерене су на Таковску улицу из Улице Старине Новака.
У недељу Звезда гостује екипи Цедевита Олимпије, док Партизан дочекује екипу Крке.
Део чланова Главног одбора Демократске странке напустио је данас седницу.
"Није финале, али јесте важна утакмица у којој се тражи добар резултат.
И тада је био прерушен у црнца.
Возач аутобуса који је након вербалног, а потом и физичког напада од стране путника Д. М. (1963), адвоката из Великог Градишта, доживео инфаркт, преминуо је у пожаревачкој болници.
Циципас, он се већ усталио међу десет најбољих.
Заложили су се и за развијање економских односа да би трговинска размена, како је рекао Дачић, са садашњих 180 милиона евра достигла вредност од милијарду долара.
Гвардиола хоће у Италију после Ситија: Зашто да не?
Велика борба у Атини.
Места која су овде представљена (урбаним) пејзажом, флором и фауном укључују пределе Аустралије, Уједињених Арапских Емирата и Омана, Француске, Британије и Србије.
На отварању изложбе говорио је и управник Универзитетске библиотеке "Светозар Марковић'' Александар Јерков, који је рекао да је мисија "Халијард" велики догађај у историји и идеологији хуманости.
За јубилеј, стигло је признање и Светске организације проналазача из Москве.
Захаријева је у саопштењу истакла да су Макронове речи увредљиве и неприхватљиве.
Стрелци за Звезду били су Бен, Павков и Марин док је гол за домаћина постигао Бојић.
Они ће наредне сезоне потрошити 40,7 милиона евра.
Победу над Аустралијом донео дубл Поспишил/Шаповалов, који је савладао аустралијску комбинацију Томпсон/Пирс са 6:4, 6:4.
Такмичење ће бити одржано на Каблару у суботу, 27. априла.
Предвиђено је да садржи coworking, учионице, конференцијску салу и канцеларије.
Магдалена је у међувремену и магистрирала сликарство, има дупли ангажман, ради у школи, учи децу ликовности, а спрема се да и овде преузме рад.
"То је велики изазов, имајући у виду комплексне и различите односе које имамо са земљама, почев од Украјине преко Србије и Албаније до Турске, Египта, Марока и Либије", поручио је Вархељи.
Иако неке јединке могу да се размножавају, ограничен број коала дугорочну одрживост врсте чини мало вероватном, а животиње веома подложне болестима.
И кад сам престао да се оптерећујем, песма је сама изашла.
Капитен хрватске фудбалске репрезентације Лука Модрић најавио је излазак аутобиографске књиге "Моја игра".
У разговору са Александром Младеновић докторка је истакла да су загађење ваздуха и последице ове појаве регулисани Конвенцијом о ваздуху још 70-тих година 20. века.
Београд је обојен у црвено!
Хјустон су предводили Џејмс Харден са 27 поена, седам скокова и седам асистенција и Расел Вестрбрук са 25 поена.
Рођен је 30. августа, 1969.
Један од примера је Драгана Сакач, прерађивач меса из Куцуре.
Свечана сала Дому ученика у Чачку била је претесна да прими све љубитеље духовне музике и поштоваоце двојице аутора, који су сваки на свој начин, креирали овај музички албум.
С друге стране, Бјелица је убацио само два поена, ухватио три лопте и поделио четири успешна додавања, за скоро 23 минута.
Ово значи да је кокаин свакодневна, уобичајена дрога у Лондону", истакао је др Леон Барон.
Такмичење је одржано у Подгорици, прошлог викенда.
Кошаркаши Будућности појавили су се на терену уочи меча на који играчи Црвене звезде нису ни отишли, одрадили загревање и сачекали 15 минута након судијског подбацивања.
На Међувладиној конференцији у Бриселу Србија је отворила Поглавље 4 о слободи кретања капитала.
За немачку организацију ГИЗ ово је, после Пирота, други пројекат сличног типа који су технички подржали.
Сеизмолошки заводи у региону регистровали су током ноћи и јутра серију земљотреса у Албанији.
Ко може да учествује?
Председник Одбора за међународна питања Савета Руске Федерације Константин Косачев, међутим, оценио је за да би Болтонов одлазак могао да повећа шансе за продужетак Споразума о смањењу стратешког наоружања (СТАРТ).
У саопштењу за јавност, он је подсетио да је Ђилас "власник" ванпарламентарне странке, али да поставља захтеве као да је неко гласао за њега и као да има већину.
Фестивал се већ два века организује као подсећање на библијску причу о Краљу Хероду и Масакру невиних.
Медењаке сам почела да правим пре три године.
Слобода је у основи имена главног јунака, али и његова животна тежња – делати ослобођен од свих конвенционалних стега, не сасвим без моралних начела, али по неком чудном, Карлосовом систему вредности.
Делује антиинфламаторно, значи против упала, што се користи у борби против реуматоидних болести и артритиса“, рекла је Сузана Стевановић, професор Познавања животних намирница из Угоститељско-туристичке школе у Нишу.
Цена улазнице је 500 динара, а обезбеђен је и директан пренос хуманитарног концерта на лед екрану испред Дома културе.
Пробој Солунског фронта почео у зору 14. септембра 1918.
Код Клиперса, Лу Вилијамс је уписао 22 поена и седам асистенција, док је повратник у Оклахома сити Пол Џорџ стао на 18.
Борусија је на полувремну водила са 2:0, гости су успели да изједначе, поново је Борусија стигла до предности, али и гости до изједначења и важаног бода који ће их оставити на првој позицији са 34 освојена бода и после 16. кола.
Према проценама Светске здравствене организације, шест и по хиљада људи у Србији годишње изгуби живот због лошег квалитета ваздуха, рекао је министар Триван и навео да је, поред електроенергетског сектора, саобраћај доминантан загађивач.
Јер учитељство је позив и служба, а не пуко радно место.
Додатно, за опремање и нове садржаје, Град је определио око четири милиона и још толико за грејање топлотним пумпама.
Све је то кренуло на наговор пријатеља, који је и сам писац и који је рекао да приче не треба да држи за себе, већ би требало да их објави.
По нијансама у боји и укусима знам како је спремљено.
Михајловић водио Болоњу до тријумфа на "штикли"
Политичким проблемима бавио се Никола Буразер, а Ђорђе правним.
Ради се о брзој и агресивној екипи, чији играчи често шутирају за три поена.
Ово је село које је управо због специфичног камена који се овде вади, беловодског пешчара, познато по изради розета типичних за моравску уметничку школу.
То је један од проблема који је трајно решен на овај начин.
Садржина књиге је сам живот.
Курти би дијалог пре српских парламентарних избора.
Превезен је у Ургентни центар.
Моја башта је потпуно изгорела, пламен је захватио читав пут и нисам могао да побегнем.
Узмите у обзир коришћену дечију опрему коју вам нуде пријатељице.
Цариници су на Аеродрому "Никола Тесла" запленили око 40 предмета за које се претпоставља да имају уметничку, па и антиквитетну вредност.
Сениорску каријеру је започео у Тамишу 2013.
Редитељ филма је Јоаким Ренинг, сценаристи су Линда Вулвертон, Мајка Фицерман Блу и Ноа Харпстер.
Тако је канал остао престижан пројекат и истовремено подсећање да Египат још није остварио све могућности које му он пружа.
Посебно је било динамично када су, 1980, државници из целог света долазили на Титову сахрану.
Тедић ће од јануара постати играч "грађана", а до краја године остаће на Бановом брду.
То ће решити само они који знају да мисле.
Бошко Обрадовић и његове колеге из Савеза за Србију већ су једном злоупотребили грађанске протесте да би упали у зграду РТС-а, саопштила је Зорана Михајловић.
А познато нам је да су временски и климатски услови све непредвидљивији, дакле у овим условима нама поплаве и даље прете.
Михајловићева је изразила жаљење и што је једнажена убијена у Крушевцу, рекавши да је насиље огроман друштвени проблем.
Обављао је бројне државне функције – од министра омладине крајем деведесетих, преко градоначелника Тиране у трајању од 11 година, до министра спољних послова и премијера Албаније.
Нисам видео ништа неприродно, они су много добар тим.
Прво су гости повели на самом старту да би домаћа елипа начинила преокрет и са вођством отишла на полувреме.
Био је један од главних медијских саветника Џона Мекејна током председничке трке 2000.
Старији мушкарац је погинуо, док се девојчица бори за живот након саобраћајне несреће која се догодила јутрос у Инђији.
Јута је у Солт Лејк Ситију победила Бруклин са 119:114, а Мајами је у мечу без неизвесности надиграо Детроит са 117:108.
У договору са издавачима, један добар део српске књижевне продукције продаваће се са супер попустима од 20% и 30%.
Јутарња температура од минус пет до четири, а највиша дневна од 14 до 17.
Прва комплетна реконструкција те деонице, после пола века, обухватила је замену шина, прагова и регулисање колосека.
Александар Вучић је, на конференцији у Палати "Србија", рекао да је Српска листа у свим српским срединама на ванредним изборима на КиМ освојила више од 98 одсто гласова.
Гашење пожара је синоћ обустављено јер је на неприступачним теренима ризично остајати ноћу, али је акција настављена чим је свануло.
Ово је био и период најбоље игре Тотенхема у том мечу.
Поред спорта, волим да прочитам текстове који се баве прошлошћу нашег града.
Колико ће сарадња у овом региону даље бити у центру интересовања Кине, пре свега кроз политику Кина плус 17 земаља централне и источне Европе?
У свечаној сали Грађевинског факултета одржава се Инжењерски бал.
До краја меча виђен је још један погодак.
Осим Бадњег дана, ДАНАС СУ И ОЦИ: Децо, вежите очеве!
Тренутно је најхладније на Копаонику, где је седам степени испод нуле.
"Нисам ни судија, ни тужилац.
Али некада је модерно оно што је давно заборављено.
У Малеровој истрази није пронађено довољно доказа да су Трамп и његов изборни штаб ковали заверу са Русијом.
Метју Палмер био је у Београду, али поруку из Приштине није помињао.
Министар Антић казао је да је будућност те компаније од изузетног значаја и да јој је стратешки партнер потребан због инвестиција, које треба да обезбеди да "Петрохемија" дугорочно стабилно функционише, саопштило је Министартво рударства и енергетике.
Додао је да се Болтон упорно противио споразуму у области стратешке стабилности и контроле наоружања, мислећи да они превише ограничавају САД у демонстрирању супериорности.
Спада у ред наших најуспешнијих младих музичара.
Хајде да скупимо храбрости да отворено говоримо, дајте да подржимо једни друге.
Жиру је ове сезоне одиграо само четри меча у Премијер лиги, није у плановима менаџера Френка Лампарда, па је тек трећа опција "плаваца" у нападу после Тамија Абрахама и Мичуа Батшуаија.
Потпредседница Грађанске иницијативе СДП Ксенија Божовић рекла је у обраћању медијима да је само потврђено оно што су говорили од првог дана истраге, да је истрага траљава, да је оптужница траљава и да је цео поступак само једна фарса.
Болница за коале „Порт Маквери“ сакупља донације како би помогла у лечењу повређених коала.
Клуб и овом приликом истиче да од својих навијача очекује домаћински дочек гостију и фер и спортско навијање", наводи се у саопштењу подгоричког клуба.
Поспаност, недостатак концентрације, малаксалост, осећај безвољности и брзо умарање су само неки од симптома на које се са доласком пролећа жали велики број људи, а многи те сметње дефинишу као пролећни умор.
Постизборна комбинаторика биће веома занимљива и процес формирања владе, како се очекује, неће бити кратак.
Уколико се ова идеја покаже као добра, ако грађани буду користили бицикле, руководство ће повећати број станица за изнајмљивање, а 2018.
Није баш да је то било без много буке, али су се једном за свагда договорили око тога да би од промаје требало усадити страх од малих ногу.
На тај начин ви имате значајну количину угљених хидрата.
Жреб за наредни круг квалификација, које ће се играти крајем јануара и почетком фебруара, биће одржан 7. новембра у Ниону.
Јер, управо је овај млади човек самоук макетар.
Безбедносно-информативна агенција прикључила се од јутрос потрази за отетом девојчицом Моником Каримановић и отмичарем Нинославом Јовановићем.
Он је подсетио да одличан низ - пете медаље заредом на Светским првенствима и бројне успехе рвача последњих деценију и по.
Велики допринос победи дао је и голман Радничког Лазар Добожанов, одбранама у оба сусрета „фајнал-фора".
"Извештавање о овом случају указује на то да медији више воде рачуна о повећању свог тиража, односно гледаности, него о заштити приватности дванаестогодишње девојчице у једном више него осетљивом тренутку", истиче се у саопштењу.
То ће бити велики проблем за све међународне представнике који мисле да нас доведу на неке разговоре или дијалог у будућности", нагласио је он.
Посвећен је сину и мајци, великим заљубљеницима у карате спорт.
Влајковић Бранислав из Драгоља дошао је да изнесе проблем везан за асфалтирање једне деонице пута: „Дошао сам за пут, да асфалтирамо деоницу Широковац-Дудиновац.
Новинари су Милошевића питали на које околности тачно мисли.
У Басри, Амари, Куту и Насирији онемогућен је саобраћај, а школе, универзитети и друге институције су затворене.
Француски председник је том приликом добио и традиционалну одећу поглавице, наводе француски медији.
"Нисам ни судија, ни тужилац"
Легендарни бугарски фудбалер, вероватно најбољи играч свих времена те земље, Христо Стоичков, посрамљен је због понашања навијача на мечу са Енглеском.
Велика изложба у париском Гран Палеу 1984.
Екипа Етореа Месине преломила је меч у трећој четвртини и заслужено славила у дуелу у Дворани Мира и пријатељства.
Умрла је у 36. години живота, у тренутку када је била на врхунцу својих стваралачких могућности.
И наш други интернационалац у победничком тиму Немања Бјелица пружио је добру игру.
По изласку из свлачионице на крају паузе за полувреме, Лалатовић је ушао у жустру расправу са навијачима екипе коју је прошле године водио, због чега му је арбитар Симовић показао црвени картон.
Једном сам покушао на једној телевизији да разговарам са водитељом на овај начин.
Лепо је да прати моју каријеру.
Искусни тенисер најавио да ће тениску каријеру завршити у новембру, после финала Дејвис купа.
Сјајни у редовима екипе коју са клупе предводи Светислав Пешић били су Хигинс са 27 и Миротић са 24 убачена поена.
Она је истакла да је сарадња Града Чачка и Покрета за децу „Три плус“ најбољи пример добре праксе у области подрШке рађању, презентован и осталим локалним самоуправама у Србији које су одлучиле да подрже активности ове организације.
Била је велика ломњава и пуцало је као да ударају у моја врата.
Српски кошаркаш Богдан Богдановић је доминирао против Голден стејт вориорса, док се Немања Бјелица није превише истакао у победи Сакрамента резултатом 100:79.
У последња два кола у Европи црно-бели иду на шест бодова, али је акценат на домаћој лиги, каже стартег црно-белих.
Према полицијским подацима, у нападу је учествовало неколико починилаца који су у побегли аутомобилом.
Добили на поклон пепељару из 1889.
А статистика у Србији о броју оболелих и навикама у исхрани лако може да се доведе у везу.
Са неким застане да поразговара, добаци неку досетку, исприча виц и оде даље.
Њихов аутентични звук долази из страственог истраживања музичког културног наслеђа Балкана и Медитерана.
Организација важног државног такмичења, које се 7. априла по први пут одржава на стазама Каблара, за чачанске планинаре је велико признање које су добили од Планинарског савеза Србије (ПСС).
Вучић је у посети домаћинству Станиславе и Радивоја Богдановића, који су припремили богату трпезу, пробао паприку.
Тражња из Кине ће, према очекивањима, надмашити захтеве САД и Западне Европе, док Индија и нови произвођачи попут Вијетнама, већ бележе најбржи темпо раста.
ДОНАЦИЈЕ ЗА „МАЛЕ ПЧЕЛИЦЕ“ У великој хуманитарној акцији чачанско Коло српских сестара допремило је прошле седмице помоћ штићеницима Завода за смештај одраслих “Мале пчелице” у Крагујевцу.
Ковачевић је сигуран са беле тачке и “Борац“ води 1:0.
Вода је рано доношена, а водоноша се морао умити на бунару.
Данас је и слава Удружења новинара Србије.
Узмахне секиром, али неко ко је с њим га одврати од сече говорећи да не сече јер „родиће ове године“.
Неколико деценија, анексија и ратова касније, Сједињене Америчке Државе испуниле су оно што им је било суђено.
На добротворној аукцији продавани су поклоњени предмети, попут ручно израђене одеће и обуће, слика, портрета и многи други.
Па нема смисла – нова кола!
"Времена која предстоје нису лака", рекао је присталицама у изборном штабу Фернандез додајући: "Сарађиваћемо у свему што можемо, јер једино што нас се тиче је да Аргентинци престану да пате једном заувек."
Српски фудбалер Вујадин Савић постигао је гол за победу АПОЕЛА над Севиљом у последњем колу групне фазе Лиге Европе.
Није било баш много људи али, у једном тренутку су ме позвали и рекли да је у питању хитан случај.
Овде је са својом мајком, која је радила у југословенској фирми "Астра", живела и Терезија Хирш.
На које још начине родитељ може да стимулише своје дете да развија интелектуалне способности?
Поједину децу како кажу у општини знају од малих ногу.
Убрзо потом вода постаје млечне боје јер их мужјаци оплођују.
Праволинијски може да лети 100 km/h.
У чему се огледа та модерност, које моделе модернизовања односа према традиционалном предлажете?
Храна за човека су житарице, млеко, млечни производи и махунрке.
Једна утакмица у Бару са нервозом, а ова утакмица је била тако захтевна да мораш имати ритам, тренинг, ноге, али је најбољи део утакмице оставио за крај.
Треба бити стрпљив са свим играчима, а поготово са странцима, због тог ограничења.
Сумња се, како се истиче у саопштењу, да је група у претходном периоду дрогу набављала из Турске, а потом је дистрибуирала широм Србије.
Празник заступнице људи пред Творцем поштују сви, а жене, по обичајном календару, данас не би требало да раде никакве тешке физичке послове.
За две до три године у саобраћају ће се увести камиони без возача, али и без кабине.
Био је, између осталог, надлежан и за евакуацију савезничких пилота из Прањана августа 1944.
Екипа из Тексаса победила је у Колораду резултатом 109:106.
Џејмс Харден меч је завршио са 27 поена и десет скокова.
Дистибутери су дужни да ограниче износе плаћања за малолетнике, као и да по старосној доби обележе игре.
У уторак, 23. априла 2019.
На четрнаест паноа, сликом и речју су представљена истраживања којима је циљ да негде некоме буде боље, да помогнемо да овај свет изгледа боље, али нажалост он изгледа све горе.
Да нису "Perfect Strangers", легенде рокенрола, група „Дип парпл“ показала је у крцатој Штарк арени.
Овог пута смо одлучиле да посетимо Брисел, нашу Амбасаду, удружења која су већ дуго при Уједињеним нацијама и која учествују на разним пројектима.
Пећ у принципу има термоизолацију.
Морамо што пре да заборавимо и окренемо се будућности", закључио је он.
Почетком деведесетих година животни век мушкараца био је 57 година.
Године успешних наступа су иза нас.
После одлуке Турске да купи руске системе С-400, Стејт департмент је саопштио да је истекла понуда за куповину амерички одбрамбених система "патриот".
Тим из Финикса до победе је стигао одличним шутем за три поена погодивши 24 тројке из 45 покушаја.
Говорећи о свом животу и детињству, каже да је живела у сиромашној породици, те није имала избора него да "врло рано крене у битку".
Потом се појавила и Челсијева легија странаца са Вијалијем, Десаијем, Гулитом, Гудјонсеном, те је потом средином 2000-их, упливом капитала из Русије, Челси преузео примат чак и од Арсенала и Манчестер јунајтеда у острвским медијима.
У делегацији су били и директор Музеја Александар Марушић, општински правобранилац Марија Филиповић, начелница Одељења за друштвене делатности Сандра Раловић и четрнаесторо деце из наше општине.
Сви фактори који утичу на стварање представе морају свом послу да приђу крајње професионално и са максимумом свог талента.
Свечаност организована за руску дијаспору у Србији, подразумевала је изложбу највећег московског музејског комплекса "Коломенско–Измаилово–Љубљино" и концерт Државног академског Северног руског народног хора, основаног пре девет деценија.
Дончић је меч завршио са 24 поена, 10 скокова и 8 асистенција, па му је мало недостајало за нови трипл дабл учинак.
Упркос хладном времену, касно увече у суботу, велики број људи дошао је до платоа код Бранденбуршке капије и славило уз музику и ватромет.
Иако су се у динамичној утакмици тимови смењивали у вођству гостујући Пеликанси су у финишу повели и запретили да однесу победу, али су домаћини предвођени за игру расположеним Сијакамом изједначили и меч увели у продужетак.
Многи су остали без посла.
Власти у Црној Гори поручују да је у овој области важећи комунистички закон из 1977.
Кристијан Пулишић је асистирао у том 86. минуту, за важну победу тима који води Франк Лампард.
Турско Министарство културе и туризма је упозорило све хотеле да ће покренути поступак против њих, у случају да буду тражили новац од туриста или их избацили.
Коме то иде у корист?
Радња романа почиње у ренесансној Венецији 15. века, а затим прати путовање главних јунака од Венеције, преко кратког боравка у Дубровнику и путовања кроз Црну Гору до Новог Брда, тада познатог и богатог рударског града.
Неки пут, међутим, то изгледа и мало другачије.
Готово све песме са прве плоче су постале велики југословенски хитови.
И стална самоконтрола, јер се висине освајају корак по корак, или како су им скоро сваки час говорили локални водичи „поле, поле“ (полако, полако) да би сачували снагу.
Корнер је извео Сантос, Дзјуба је био највиши у скоку и главом закуцао лопту у мрежу.
Кривели је потом дао два комада и оверио тријумф.
Ливерпул је тако комплетирао сјајну годину освајањем и Лиге шампиона, а на путу је да ове сезоне дође и до дуго чекане Премијер лиге.
ЧАЧАК ИЗ СЕЋАЊА (21) Објављујемо серијал прича новинара Душана Даријевића, које ће бити попут вожње градом, каквог више нема.
Он је одбацио јучерашњи позив опозиције да поднесе оставку, али је признао да је пропуштена прилика да се спречи убиство полицијског особља прошле недеље.
Члан је Књижевног клуба „Драгослав Грбић“ у Чачку, а од прошле године и члан Удружења књижевника Србије.
"Имајући у виду њен углед и утицај у свету, изузетно ценимо разумевање Кине, посебно у светлу најновијих покушаја тзв.
До сада је ове сезоне од грипа у Србији преминуло 38 људи, а оболело је 122.178.
Са друге стране, осећања других су се с временом мењала у зависности од интереса.
Црвена звезда је савладала Инђију са 2:1 у мечу осмог кола Линглонг Суперлиге Србије.
У Галерији Музеја изложено је 40 слика, а шест их је остало као поклон нашим институцијама културе.
Формална разлика постоји.
На следећем суђењу које је заказано за 26. децембар треба да сведочи жена која је тај снимак направила.
У његовој новели, група истраживача тамо проналази диносаурусе и друга изгубљена створења – и даље живе и здраве на удаљеној и изолованој висоравни.
Марко Челебоновић је студирао економију у Оксфорду, а право у Паризу.
Аутизам је, према њеним речима, један од најтежих развојних поремећаја деце, али већ на почетку је истакла да деца са аутизмом не би требало да су поред нас, већ је неопходно да живимо заједно, како би имали квалитетан живот.
Франко је успео да се наметне као вођа побуњеника и да добије помоћ Трећег рајха и Италије.
Такође, биће изложено око 135 рукописних књига из богатог фундуса који постоји у ризницама СПЦ, као и рукописне књиге од 12. до 13. века на пергаменту са дивним, сребрним, уметнички обрађеним оковима, па надаље.
По завршетку тог посла куће и станови ће бити реновирани и понуђени, бесплатно, на коришћење свим грађанима Србије.
Највише због оних који су дошли на овај свет, а нису баш најбоље упознати са тим од кога воде порекло, и због оних који ће тек доћи да продуже век овом роду.
У њему сам се први пут сусрео са животом у комуни, али и купио своје прве "Кларксове" полудубоке ципеле са сировом гумом.
Грађевинска школа у Црној Трави обележава век постојања.
Увиђај је обавио тужилац из Ивањице.
У екипи су две девојке и два младића.
Декан Технолошко-металуршког факултета Петар Ускоковић потврдио је за РТС да је експлодирао фрижидер са хемикалијама у лабораторији за органску хемију.
У последња два минута у игру Кингса укључио се Бади Хилд, који је са осам везаних поена (две тројке и полагање) донео продужетак свом тиму.
"Срећан сам што могу да потврдим да ћу у 2020.
Плашио се да их неко не одведе у шуму, а они тек завршили школу.
С друге стране, Аибо може и да фотографише људе, прави селфије и фотографије поставља на друштвеним мрежама.
Е баш, гледајући на сваком ћошку огласе за те "слободне активности", размишљам о мом сестрићу и сестричини који живе у малом месту у унутрашњости.
"Јанко је замолио да се ми обратимо Стразбуру, што ћемо урадити у наредних месец дана.
Деца врло често остају сама код куће.
Ипак, оно што је итекако уочљиво у протеклих неколико година, млади људи се у њиховом селу све чешће одлучују да остану на својим огњиштима, где заснивају своје породице, што посебно охрабрује и може послужити као добар пелцер осталим сеоским срединама.
Приказ књиге Дејана Вукићевића „Библиографија српских речника“ под насловом „Значај српских речника за очување српског језика и писма“ урадила је Ана Павловић.
Нажалост, све се свело на то!
"Чак и ако претпоставимо да емисије угљен диоксида директно утичу на температуру, Бразил није кривац", рекао је Араужо.
"Нормално је да неко у његовим годинама мора да нешто коригује након што игра толико узастопних мечева", додао је Бинаги.
Од њеног исхода зависи и политички опстанак већине главних актера британске политичке сцене.
Тада су погинули потпуковници Предраг Маринковић и Милан Мичић, мајори Владимир Ерчић и Миленко Симић и заставници прве класе Милисав Петровић, Бориша Мосуровић и Јован Зисов.
За 12 сати из земље је на овом граничном прелазу изашло 12.000 путника, а више путника очекује се за викенд, тако да се препоручују алтернативни гранични прелази.
За Беловођане, био је то велики догађај.
У саопштењу странке "Плаво и бело", наводи се да је Ганц обавестио председника да није успео да формира коалицију.
Ваздух у бројним градовима Србије поново може да се види.
Саобраћајна полиција у Винковцима у Хрватској затекла је у прекршају три страна држављанина који су се на ауто-путу кретали брзином од 245, 242 и 236 километара на час.
Неке имају услов за пуну пензију, друге ће уз казнене поене јер нису напуниле 62 и по године.
Та возила су, према мишљењу стручњака, због ниског тежишта батерија много рањивија приликом бочних судара.
Честитам полицији на достојанствено обављеном задатку и надам се да ће сви изгредници бити похапшени и адекватно кажњени.
Данас сунчано и топло Време у Србији ће данас после хладнијег јутра бити сунчано и топло, саопштио је Републички хидрометеоролошки завод (РХМЗ).
Афричка унија је 2017.
"Мото за ту књигу су Елиотове речи да прошлогодишњи језик припада прошлој години, а да језик нове године чека нови глас", рекао је Бећковић.
Колико се деца и одрасли интересују за решавање загонетки, уопште за размишљање овог типа и како их мотивисати да вежбају мозак?
Према његовим речима, захваљујући споразуму између председника Вучића, Путина и Лукашенка, ваздухопловство је добило нове „мигове", нове апарате које ремонтујемо и модернизујемо.
Најзанимљивија утакмица вечери одиграна је у Лос Анђелесу, где су Лејкерси "угостили" Клиперсе.
Далеко од тога да нисмо очекивали да ће српске одбојкашице ући у завршницу континенталног шампионата, али да ће се "прошетати" кроз турнир и на крају покорити Анкару, у финалном дуелу са домаћом селекцијом, било је равно најлепшем сну.
"Меч је био важан, као и сваког пута када се сретнем са Федерером или Надалом, било где на свету.
У Европи је све више оваквих објеката.
Ваљда, или макар тако изгледа.
Односи Србије и Мађарске су на нивоу стратешког партнерства.
Приметио је да се Кина суочава са ниподаштавањем и потцењивањем из различититх делова света, као и њен председник, запитавши колико се пута само чула оцена да кинески економски модел не може још дуго да опстане и да Кина не може даље да напредује.
Ветар ће бити слаб и умерен, западни и северозападни, на југу југозападни.
"Снажно подржавамо наставак кинеске политике отварања и реформи у новој ери.
За све православне вернике СУТРА почиње вакршњи пост, а хришћани ће у наредних шест недеља да се уздржавају од мрсне хране, лоших мисли и дела.
Делима си учила презирати тело, желећи више за душу ствари бесмртне, зато и са Анђелима, Света Ксенијо, радује се дух твој.”
Зато што сам знао да је много људи страдало.
И нешто тежи задати број Јован је решио пре истека времена, па је и друга игра завршена изједначењем.
Кључна грешка тима Ивана Дуке видљива је већ у твиту којим колумбијски председник представља извештај.
Главни добитак је ТВ апарат.
Највише ме интересују спорт и култура.
Антић је рекао да су последњи догађаји у Саудијској Арабији свакако у први мах изазвали "значајан раст цена сирове нафте на светском тржишту", те да ће се тек видети како ће се даље одразити на цену и снабдевање.
Следи рад „Говор демократије у модерном друштву“ Николе З. Пеулића, као осврт на књигу „Јавне библиотеке и демократија“ Весне Црногорац.
Од тада се оне чувају у манастиру Светог Павла на Светој гори.
Украјина је прва са 19 бодова, Португалија друга са 14, Србија трећа са 13, Луксембург има четири, Литванија један.
Изложба и пратеће трибине – архитекте у креативним индустријама, архитектура активизма, доприноси непрофитном становању, слојеви наслеђа Београда и дечија радионица, трајаће до 9. децембра.
У утакмици са Евертоном, тако, Ливерпул је играо у ређе коришћеном 4-2-3-1 систему.
Апеловао сам да изузму Западни Балкан из свог система квота", пренео је новинарима Вучић.
Право учешћа имају ученици средњих школа на подручју Моравичког округа.
Рецензију књиге су потписали др Коста Николић, др Бојан Димитријевић и др Милош Тимотијевић.
Навијачи Црвене звезде дочекали су навијаче Олимпијакоса, братског клуба из Грчке и том приликом блокирали саобрацај на ауто-путу код Београда.
Срећан сам што ћу поделити животну причу са свима вама, те се надам да ћете уживати у 'Мојој игри' ", написао је 34-годишњи фудбалер Реал Мадрида на Твитеру.
Путнички аутобус и камион сударили су се јутрос на ауто-путу Јарослав-Иваново.
Пажњу у овом броју му је привукао чланак о стонотениском клубу “Борац“.
Данас је настављено пошумљавање у оквиру пројекта „Наша шума, наша брига“.
"Краљевски клуб" је оправдао улогу фаворита у дуелу са Басконијом, а све је било решено већ на полувремену.
По обећању, да ће дете које им Господ подари, посветити њему на службу, Свети Јоаким и Ана довели су трогодишњу Марију у јерусалимски храм.
Заинтересовани тимови могу да се пријаве за учешће у програму до 13. маја искључиво на сајтуwww.
У бањи се гради шеталиште, асфалтирају улице, а дрворед кестена из 1888.
Реч је о малом градићу који би могао одлично, ефикасно и много јефтиније да се повеже брзом цестом.
"Ни корак назад нећемо направити док не срушимо режим диктатора Александра Вучића и његову банду, криминалце с којима влада овом земљом", рекао је Гајић.
Војници су се у тренутку несреће налазили у оклопном возилу, саопштила је војска САД.
Интер након шест одиграних утакмица у првенству има максималан учинак и први је на табели, док је Сампдорија последњепласирана са само три бода.
Пету тројку у низу постигао је Симанић за 47:46.
Навела је да је комесар Вархељи током разговора поновио своје очекивање да ће до краја његовог мандата "бар једна земља са Западног Балкана бити потпуно спремна за чланство" и оценила да је "без сумње мислио на Србију".
Нисам баш неки посвећени месождер.
И још: „Зашто би неко за видом жалио ако очи откривају оно због чега срце свесно жмури?”
Почетни ударац није доносио довољно бенефита, док му заштитни знак уопште није функционисао.
Сат времена имати билатерални разговор с Макроном после вечере је огромна част за нашу земљу.
Брендан Роџерс је сјајан тренер који је био јако близу овом успеху са Ливерпулом.
И то без икакве дозе подсмеха, свима је тај надимак био нормалан.
Аудиција ће бити одржана 16. и 17. новембра у згради Радио Београда.
Протести у Багдаду су данас ескалирали када су се демонстранти упркос забрани власти окупили на тргу Тахрир, након чега су снаге безбедности у њиховом правцу почеле да пуцају бојевом муницијом и да испаљују сузавац.
Два измишљена офсајда на утакмици Мачва - Партизан, погађате, у корист Партизана.
Вашингтон је надиграо Филаделфију 119:113, а Финикс је славио против Њу Орлеанса после продужетка са 139:132.
ЛА Клиперси су дошли до друге победе у новој сезони сигурном игром од самог старта утакмице којом су одмах обезбедили двоцифрену разлику.
Крајски и Петер, Јевреј и наци, тим снова из Краусове формуле о националном помирењу.
Изговарам ово и неко време ћутим.
И још један пар, веза настала из искрене страсти и љубави, након низа неспоразума и љубавних перипетија, млађаног, невиног Петра (млади Урош Јаковљевић), брата Нине и Марије, који на крају осваја срце очеве секретарице Софије (Тамара Драгићевић).
Сваки од уметника, који се никада нису срели пре него што су ушли у најужи избор за Тарнерову награду, добиће четвртину од 40.000 фунти, колико износи новчани износ награде.
Улога Заева је кључна у постизању споразума са Бугарском и Грчком.
Сваки дан започињао је „потрагом за благом“ у холу школе.
Ја немам високо мишљење о политичарима, али имам о градитељима.
Добротворном окупљању су присуствовали и победници светских олимпијада из математике, информатике и физике.
Ауто-пут Појате-Прељина, веома важан инфраструктурни пројекат повезаће три округа, Расински, Рашки и Моравички са коридорима 10 и 11.
Играо се 33. минут када је Калверт-Левин изједначио за домаћу екипу, такође ударцем главом.
Најмање 15 особа је погинуло, а девет повређено у ескплозији гаса у руднику угља на северу Кине, саопштили су званичници.
Представници Покрета Самоопредељење саопштили су да је једина препрека коалиционом договору са Демократским савезом настојање те странке да јој припадне место будућег косовског председника, позивајући званичнике ДСК да одустану од тог захтева.
У августу је на мапи Србије уписана нова деоница ауто-пута "Милош Велики", од Обреновца до Љига.
Председник Александар Вучић рекао је у Женеви да Србија јесте на европском путу, али да жели јасан одговор од ЕУ – да ли је жели или не у свом чланству.
Председници Турске и САД, Реџеп Тајип Ердоган и Доналд Трамп, разговарали су телефоном о плановима за формирање "безбедне зоне" источно од реке Еуфрат у Сирији.
Писао је песме, приповетке, романе, књиге за децу.
Севиља је у преосталом времену покушала да одбрани предност, али то није успела.
Упитан о наводима да је српски члан председништва БиХ Милорад Додик највећи руски савезник у региону, Палмер је рекао да "не жели да персонализује ствари".
Министар Триван је гостујући у емисији "У средишту пажње" указао да су узроци загађења годинама исти: саобраћај, индивидуална ложења, градске топлане на угаљ и мазут, индустрија, термо капацитети Електропривреде Србије.
То мора да буде нешто што ће омогућити да њихова деца и деца њихове деце имати другачије вредновање живота“, рекла је преузбуђена Тони Ан Синг након освајање титуле у Лондону.
Ово је велико искуство за моју екипу која нема превише интернационалног искуства.
Свечана церемонија проглашења најбољих одржана је у свечаној сали хотела „Морава“ у среду, 24. јануара.
Чланарина за календарску годину износи 1000,оо динара, а за полазнике који се први пут сада учлањавају износиће за 2019.
У богатој понуди као и увек пред пост највише је воћа и поврћа за посне трпезе.
Након Божје службе, крену поп Булија из цркве у газда Младенову радњу.
Свечана Богојевљенска академија почиње у 19 часова.
Монако је имао 11 поена предности у четвртој деоници, али је тим који са клупе предводи Александар Ђорђевић успео да преокретом дође до победе.
Цена улазнице је 1500 динара.
Прва сијалица у Чачку засветлела је баш у електричној централи 23. септембра 1921, а прва разводна мрежа изграђена је према ондашњој Ломиној улици.
Може да буде чак и стручњак за неки спорт, али не и навијач.
Председник Пендаровски позива на јединство.
Пре подне газда Младен није ту.
У Србији ће ујутро бити ведро са слабим и умереним мразем, пре подне претежно сунчано, а од средине дана умерено пролазно наоблачење са могућим слабим падавинама, саопштио је РХМЗ.
Тренер Партизана Саво Милошевић није разочаран после пораза на Олд Трафорду и каже да његову екипу сада очекују реалније ствари.
Одржана је 20. редовна седница СО Горњи Милановац на којој су одборници разматрали и усвојили Одлуку о завршном рачуну општине Горњи Милановац као и Одлуку о измени и допунама Одлуке о буџету општине Горњи Милановац.
Стојановићева је за више од два сата игре успела да савлада 109. тенисерку света и да се пласира у четврфинале турнира, где ће јој ривалка бити Аустралијанка Саманта Стосур.
Требало би и више да се извештава јер народ углавном и не зна како се шетачи понашају.
Након састанка са председником Србије Александром Вучићем, таксисти су одлучили да прекину протест.
Југославија је била један од објеката, сада је и Србија објекат тог рата.
"Џа умало да заврши моју професионалну каријеру тим закуцавањем, то дете је нешто посебно", изјавио је Лав након меча.
Да ће у српским срединама бити већег одзива него на ранијим изборима, видело се по масовној излазности бирача од раних јутарњих сати.
Тим поводом, ОШ „Вук Караџић“ из Чачка и Регионални центар за професионални развој запослених у образовању уприличили су Манифестацију „Дани Вука Караџића“.
Убедљив тријумф над нишким Константином, 94:56, био је 14. у низу.
Захваљујући њиховом "да" спасено је и продужено 37 живота.
Први посед лопте имају фудбалери Партизана.
Све до Другог светског рата није постојала ни мржња између Срба и других словенских народа са којима су живели, тако да различите религије нису узроковале мржњу и сукобе.
"Тешко је играти у Лиги шампиона, погледајте резултате у свим групама, велика је разлика у квалитету, знали смо од почетка да се са Грцима боримо за треће место.
Београд домаћин "Еуро Прајда" 2022.
Различите врсте лигњи праве различите облике и величине.
Лидер организације, Масуд Раџави није виђен још од 2013.
У свету је поново успостављено робовласништво.
Свечаним и пригодним програмом мештани Соколића обележили су сеоску славу Сретење Господње.
То је ствар која треба да привуче неке наредне генерације оној баштини коју смо сакупили у музејима", истакао је Владан Царичић, аутор документарног филма.
Прве реакције на извештај владе изазвале су шок, али и дивљење, што је влада била толико отворена о оваквом катастрофалном догађају.
Вукотић је од 6. децембра у екстрадиционом притвору, пошто је одслужио затворску казну од 15 месеци затвора на коју је био осуђен у Србији.
Окосницу његовог излагања чинило је питање – Зашто је важно доћи на Крф?
На њему је учешће узело преко 1200 излагача из рекордног броја држава (56 држава).
Екипа из Копра, које је најпријатније изненађење ове сезоне у регионалном такмичењу, забележила је шести тријумф и тренутно заузима прво место на табели, после непотпуног осмог кола.
Проналаску дроге је претходило једномесечно праћење особа и локације где је дрога пронађена.
"Ми смањујемо јавни дуг.
Смаилагић би деби могао да има баш за Божић, у дербију против Хјустон рокитса, који је на програму од 23.00 по средњоевропском времену.
Додао је да начин прибављања докумената неће бити проблем за школе у руралним срединама и да оне имају могућност да се јаве кол-центрима Е-управе.
И Демократска странка Србије најавила је да се неће одазвати на позив за учешће на међустраначком дијалогу уз посредовање Европског парламента.
"До августа су стране директне инвестиије бележиле прилив од око 2,6 милијарде евра, то значи да ћемо до краја године престићи прошлу годину која је била рекордна са четири милијарде евра", напомиње Ковачевић.
Сви су долазили у исто време, једно за другим.
По завршетку класичног система наставе, после часова, деца из више одељења долазе у продужени боравак, где остају до поподневних сати, заједно са учитељицом која ради са њима.
Избор од 30 слика ће представити Коњовића у најзрелијој, „црвеној “ фази, најдинамичнијој, изражајној, поетски надахнутој, колористички раздраганој али, истовремено драматичној и устрепталој фази.
Шазам испробава границе својих моћи, али мораће брзо да овлада њима како би се борио против смртоносних сила зла које контролише др Тадеус Сивана.
Сезона дворанских спортова се полако захуктава.
Најважнији елементи анкете били су изнад оцене три.
Министар је навео да су у последњих годину дана израдили 13 пројеката који су спремни за реализацију.
Један Тексашанин био је довољно несрећан да га погоди гром, али и довољно срећан да преживи.
Према запису владике Николаја, овај светитељ је "цео свој живот витешки посветио своме народу", борећи се да измири завађена племена и одбрани земљу од спољних непријатеља.
Знање изнад пуких података и логичних закључака је драматично привлачно само у случају ако ослобађа човека ропства овога света – нарочито од ропства греха, ђавола и смрти.
"Јовановић пуштен на слободу по истеку казне"
Пред српском публиком данас су наступили 14. пут, а чувени ансамбл Руских оружаних снага у Србију је допутовао на позив председника Александра Вучића.
"Ово је драматичан тренутак у коме морамо бити мирни, стајати једни поред других и суочити се са тим ударцем.
Рајт је пре две сезоне одиграо само четири утакмице за Игокеу, али је остао упамћен јер је на њима просечно бележио 26,8 поена, пре него је потписао за Бамберг.
Ми смо имали једно опсежно истраживање, пре неколико година, где смо наишли на фрижидере у домаћинствима у којим је температура била чак 15 степени.
То је на самом потрошачу.
Други део игре донео је знатно више садржаја на терену.
Извучен је средњевековни мач кога су пронашли рониоци.
Она је поручила да вежба има за циљ приказ припремљености и техничке оспособљености ангажованих учесника у систему трагања за ваздухопловом и спасавања лица у цивилном ваздухопловству Србије.
"Који никада нису били у Србији.
Поручио је да Србија и српски народ желе мир и пријатељство са албанским народом, али да би тако нешто било могуће, како каже Ђурић, морају се предузети најодлучније мере како би се пракса брисања трагова српског постојања на Косову и Метохији зауставила.
Турнир на коме ће учествовати 450 младих спортиста из 32 школе почиње у понедељак, 10. децембра, и трајаће до петка, 14. децембра.
На такмичење за НИН-ову награду сваке године стигне 200 романа, што чини преко 60.000 страница текста.
Куће су купљене у оквиру регионалног стамбеног програма у Републици Србији.
И то је једно велико искуство са којим се суочавамо у овој књизи – порука је Гојка Божовића и ове књижевне вечери.
Екипе Јавног предузећа за изградњу тренутно се налазе у пределу Трудеља, Драгоља, Качерског краја, до Полома, Теочина, Гојне Горе и надаље до Гружанског краја.
Далас је као гост победио Детроит са 122:111, а Лука Дончић је опет бриљирао и дошао на корак од постављања рекорда каријере.
Ђорђе Деспић добитник награде "Милош Црњански"
Господин Cuzin је подсетио присутне да је 1839.
"Економска сарадња између Србије и Немачке је веома добра.
Да својим примером покажем да о насиљу не би требало ћутати, већ се јавно борити.
Народна скупштина састаје се у два редовна заседања годишње.
У Србији ће у данас бити променљиво облачно, пре подне у већини места са дужим сунчаним периодима, само у брдско-планинским пределима местимично са снегом.
Словенија ће у најлошијем случају изједначити највећи репрезентативни успех, који је остварен 2015.
У зависности од карактеристика и пројектног задатка које пројектанти буду дали зависи и цена.
Она је била златна, а сада бих био задовољан такође једном.
Међутим, породица Сотирелис има још патената.
ЕУ снажно подржава реформу јавне управе у Србији и до сада је нашој земљи донирала укупно више од 200 милиона евра за побољшање јавне управе, од чега је 70 милиона било директна буџетска подршка, закључује се у саопштењу Владе Србије.
Скоро 300 литара кише по метру квадратном пало је у року од 24 сата, што су, како наводи Авамет, најобилније падавине од 1917.
Присуствоваће председник Србије, државно и војно руководство, и бројни гости из земље и иностранства, а најбољим кадетима Војне академије биће уручене официрске сабље, а најбољим са Медицинског факултета Војномедицинске академије парадни бодежи.
У настојању да се гарантује приватност и избегне да сама операција ексхумације буде снимљена и објављена на друштвеним мрежама, шпанска влада је забранила присутнима да носе камере и мобилне телефоне.
Током дана променљиво облачно, у већем делу без падавина, само на југу понегде са краткотрајном кишом, на планинама слаб снег.
"Задовољан сам разговором, али видим и опредељеност немачке канцеларке да се ствари по питању решавања проблема на Балкану убрзавају", истакао је председник.
Ненад Милевски каже Све је теби опроштено и позива нас да обратимо пажњу на речи његове песме.
Неки би могли да тврде како је Велика Британије већ преживела много тога горег (светске ратове, економске кризе итд), али то су била другачија времена, другачије околности.
Више смо опредељени тако, играмо на гол више, не можемо да мењамо менталитет.
Према последњим информацијама добијеним од ЈП "Путеви Србије", на наплатним станицама нема задржавања.
Екипе су се смењивале у вођству и на крају је Србија славила са 16:14.
Поводом обележавања Недеље борбе против туберкулозе, председница Форума жена СПС, примаријус др Нада Лазовић оџала је у партијским просторијама предавање о другој најсмртоноснијој заразној болести у свету (после СИДЕ).
Становнике главног града Србије и све његове госте у нову годину увела је Лепа Брена, након ње наступа Маја Беровић.
Харден је одбио позив селектора Грега Поповича за недавно завршени Светски куп у Кини, али планира да се врати у национални тим.
Ако ћемо само јадикујемо над собом неће се догодити ништа, наставићемо да гледамо директан пренос своје пропасти.
Милан Босиљчић Бели је један од оснивача Удружења филмских глумаца Југославије.
У аграрном буџету за следећу годину највише новца опредељено је за субвенционисање пољопривреде.
Овај велики догађај трајаће од 15. до 20. октобра и окупиће најпризнатије независне филмске ауторе света, добитнике најпрестижнијих награда – Паола Сорентина, Нурија Билга Џејлана, Амира Кхана, Мађида Мађидија и Јиа Зхангкеа.
Нико није зао по природи.
Укупна дужина стазе око 18 км.
Обележавање 101. годишњице пробоја Солунског фронта почело је у суботу комеморативном свечаношћу на српском војничком гробљу Зејтинлик у Солуну којој су присуствовале делегације Србије и земаља савезница и грађани из свих крајева Србије и региона.
Тим стилским цитатима Српска православна општина показује да је свесна својих историјских корена.
Манчестер сити одиграо је нерешено са Шахтјором 1:1, чиме Украјинци остају у трци за друго место.
Кад се подвуче црта, по играма смо заслужили пласман.
Тим из Минхена до победе је предводио српски репрезентативац Владимир Лучић са 18 поена.
Много тога ћемо учити једни од других", додаје Стелен.
Али, ако дете похађа целодневну наставу, родитељ зна да је оно на сигурном, под стручним надзором, да је квалитетно јело и завршило све школске обавезе.
Тренутни хит у Америци је апликација за мобилни телефон (Come to me) којом можете да позовете свој аутомобил да дође по вас са паркинга.
Данас на споменицима имате фотографију, крсно обележје, датум рођења и смрти и ко споменик подиже.
"Не могу да кажем да сам очекивала, али веровала сам да смо способне да остваримо овакав резултат.
Управо ће мастерс у кинеском граду бити следећи турнир на којем ће Новак учествовати и неће имати једноставан задатак да одбрани наслов првака.
То је један од разлога честих угинућа птица током зиме.
Ово је први мост саграђен на Дунаву од 1935.
Представљено друго издање књиге „Камена књига предака“
Макро вижн сензор вас приближава објекту који се фоторафише пет пута ближе него што је то убичајено.
Тврде да је присутност гасова у воденој пари која излази из димњака нижа од дозвољене границе.
Изабраници Слободана Ковача потврдили су класу против Чешке и изборили пласман у четвртфинале Европског првенства.
Штопер је, гле чуда, постигао два поготка и једном асистирао у дуелу са Спартом, али није добио баш сваки ваздушни дуел.
Хумана мисија монахиња и запослених и њихова љубав према штићеницама саткана је у саму суштину православне вере, али и човекољубља - помоћи другима и не причати о томе.
Тамо где не постоји интерес да се отварају приватне школе и радионице, где родитељи једноставно немају новца да деци обезбеде такве часове, мора да "ускочи" држава јер, на крају.
Желимо да наставимо низ", закључио је Симанић.
Такође, покладе су време када млађи чланови породице треба да “воде главну реч” – збијају се шале, организују се игранке и сви се забављају.
Процес српско-албанског помирења на Косову и Метохији је дао веома мало резултата, рекао је директор канцеларије за КиМ Марко Ђурић поводом рушења српских надгробних споменика у Липљану.
Још на залеђеном терену.
Ако се узме у обзир да првих пола сата нисмо одиграли добро и да смо губили утакмицу, онда да.
Борис Березовски је редован гост најпроминентнијих ансамбала и редовни учесник великих реситалских серија.
Циљна група пројекта, ауторки Наташе Турунташ и Марине Павловић, који реализује Удружење грађана Иницијатива за развој и сарадњу из Београда, су млади узраста од 11 до 18 година из основних и средњих школа Чачка.
Наводи да све време Кфор одржава блиске везе и сарадњу са Војском Србије по том питању.
Такав однос према деци и према послу, који није увек тако лак, и јесте резултовао све већом заинтересованошћу млађих гимназијалаца за хор, и, наравно, сталном повратку старих чланова.
Пазите се одрона кроз Херцеговину.
Са Садиком и Сумом у првој линији Партизан напросто допушта превише противнику, али је сличан случај био и са неким другим конфигурацијма фудбалера у домаћем првенству.
Да ли је ђавољи мост дело природе или „злих сила“
Крсна је слава бројних породица и име неких еснафа.
Министар спољних послова Ивица Дачић састао се са амбасадором Русије у Србији Александром Боцан-Харченком, који му је том приликом уручио честитку шефа руске дипломатије Сергеја Лаврова.
Дан оклопно-механизованих јединица Војске Србије.
Пријем је организовао председник општине Горњи Милановац Дејан Ковачевић.
Председник Србије је прошлог петка увече, 15. новембра, био примљен на Војномедицинску академију у Београду због кардиоваскуларних проблема.
Ако она каже да није за мене, онда га проследим неком.
Стадион је био пун, што је било лепо видети.
Није ме брига ни за Car-Go ни за таксисте, али ако ми не можемо до посла, дома здравља, болнице и школе, е онда држава мора да се умеша и да нам обезбеди нормалан живот.
Када се одузму трошкови материјала то му дође око 3000 евра.
Учесници конференције, попут Елке Шулце, виде шансу у побољшаном умрежавању уз помоћ дигитализације, рецимо између центара за борбу против дроге и полиције, канцеларија за бригу о младима и социјалних служби.
Сад ништа не можемо, али ћемо сигурно видјети који је разлог, непоштовање није сигурно, барем када сам ја у питању", рекао је Царевић.
Делегација Фудбалског савеза Србије стигла је у Букурешт пре два дана.
Менаџер Брендан Роџерс направио је велики број измена у саставу, најбољи стрелац лиге Џејми Варди није био у протоколу, док су на клупи остали Чилвел, Медисон, Ндиди, Сојунчу, Тилеманс.
Мартиновић му је одговорио да је у Србији законом забрањена производња, увоз и извоз хране која је произведена на бази ГМО.
Одлуку и даље може да поништи врховни државни тужилац Павел Земан.
Члан "црвених ђавола" је од лета 2017.
Последњих десетак година уче нас да се нараштај наше деце (рођени око 1990.) уопште не занима за некадашњу роматничну литературу.
На основу нашег искуства поједине школе у Чачку покушавају да уведу овај програм, али још увек немају акредитацију.
Агенција поседује ОТП лиценцу, чланица је Yuta асоцијације, што значи да сваки путник има и гаранцију путовања, која је 2019.
У овом клубу наши најстарији суграђани ће имати бројне друштвене и културне активности, али и они који живе сами имаће прилику да се хране у клубу.
"Сматрам да ћемо ове године имати један озбиљан рели и да ће га домаћа публика подржати, јер од 1993.
Код Репторса нај Норман Пауел са 23 поена.
Сектор безбедности је применио све препоруке за унапређење родне равноправности у својим сструктурама, каже за РТС повереница за заштиту равноправности Бранкица Јанковић.
Турнир у Милану окупља најбоље младе играче до 21 године, а игра се по експерименталним правилима (сет до четири у гемовима, односно тај-брејк после 3:3 и гем лопта на 40:40).
Из Википедије Материце се славе другу недељу пред Божић.
"Ви радите ужасно тежак посао и срећан сам што вас имамо", поручио је председник Вучић радницима.
Шпанци су изгубили у Тел Авиву од Макабија, резултатом 76:63.
Опрема: понети одговарајућу планинарску опрему, заштиту од падавина и хладноће.
Последњих седмица уочен је благ пораст броја оболелих од грипа и обољења сличних грипу.
Радионицу је подржало Министарство културе и информисања Републике Србије.
Предање каже да је умрла око 450. године када се над манастиром појавио “венац од звезда са крстом у средини, сјајнијим од сунца”.
Главни део студије заустављен је 2002.
Она беше српског порекла, из имућне и веома побожне породице.
Према њговим речим, најзахтевнији је био мост који премошћује Саву и Колубару дужине 1.581 метар.
Да није изашло тих милион незапослених, колико би великих економских проблема у земљи било и то је био један од великих издувних вентила, тако да су тада забележене те године угодног живота.
На литургијама се верници причешћују хлебом или нафором – телом Христовим и вином које је симбол његове крви проливене за спас људског рода.
Српски центар је имао и по четири поена и скока.
Србија добила организацију СП 2022.
У Француској ниво река полако опада, али многе породице које су евакуисане не могу да се врате у своје домове, док власти раде на чишћењу путева и поправци електричних водова.
Имао је за данас пуно обавеза: морао је да исповеди своје духовно чедо Срећка Хаоса, војнике и чиновнике из градске управе.
Кошаркаши “Младости“ су освајањем шестог места стекли право да учествују у завршним борбама, а противник у четвртфиналу биће трећепласирана “Визура“.
Потребно је изборити Олимпијску визу.
Ова кампања резултирала је прошле године отварањем новог крила Клинике за дечје интерне болести у Нишу, хемато-онколошког одељења у које су грађани Србије кроз донације уложили више од 100 милиона динара.
Меч који је само на папиру био дуел другопласиране и првопласиране екипе, тај епитет није оправдао и на терену.
"Ђаволи" већ у четвртак играју меч Лиге Европе, када на Олд Трафорд стиже екипа Партизана.
Исти играч у неколико наврата није добро реаговао, па су тако пропале неке акције које су доста обећавале.
Навео је да ће вишак новца бити расподељен за повећање плата у јавном сектору, на исплату једнократне помоћи пензионерима, помоћ грађанима који су задужени у швајцарским францима и на капиталне инвестиције.
Своју групу завршио је као седмопласирани са 45.94 секудни, а Светско првенство у Дохи на 22. месту.
Два гола дао је Форстер, а један Лукоки.
Волтер Имерзел, географ и климатолог са Универзитета у Утрехту, водећи аутор ове студије, истиче да климатске промене утичу на величину и облик ледника у високим планинама, као и на количину и врсту падавина.
Морали су да данас плате здравије сутра.
Кажу да нисам срећан, а ја питам да ли човек који није срећан игра овако.
Терет дугова је огроман и време које је пред нама показаће у ком ће смеру ићи расплет целокупне ситуције.
Изгледа да је управо тај амбијент и важност сусрета утицала на поједине домаће играче да не пруже очекивану игру, па је највећи терет реализације напада пао на Илију Ђоковића, који је на висини задатка био целу утакмицу.
У животу је имао два сјајна педагога.
Богдановић о одласку: Ко је шта писао?
"Имамо један дан да припремимо утакмицу која је веома важна, а онда имамо дан паузе – утакмицу, па дан паузе и утакмицу.
Живот са Круном и децом провео је у Пожаревцу и углавном у Брусници.
Коментаришући јучерашњи избор Петера Бејера за новог известиоца Парламентарне скупштине Савета Европе о ситуацији на КиМ, Дрецун истиче да су ставови немачког посланика неприхватљиви, да је он "мало изгубљен у времену" и заробљен у средини 20. века.
Како и зашто је један сценарио за ТВ серију постао роман?
Екипа Астон Виле савладала је Њукасл на свом терену са 2:0, у последњем мечу 13. кола енглеске Премијер лиге.
За крај поздравили су нас својим "падобранским поздравом" који је уједно и јединствена заклетва овог рода војске.
Студенти овде могу да науче комплексне ствари везане за инжењерство, а ми ћемо добити стручне кадрове који ће нам у даљем пословању изузетно значити.
Тролејбуси 21, 22 и 29 и аутобуска линија 31 возиће скраћено.
Завршница тог дела игре припада Новопазарцима, праве серију 9:0 и на велики одмор одлазе са заостатком од “само“ 13 поена.
Након гола, високи нападач уписује и асистенцију.
Нако тога имао је састанаке са државним министром УАЕ Мухамедом ел Џабаром и са шефом дипломатије Белорусије Владимиром Макејем.
За израду реплика посуда Ватинске културе у Параћину је био задужен керамичар Дејан Јовановић.
Тејтум и Браун су предводили Бостон до тријумфа са по 25 поена, а Торонту нису помогли расположени Сијакам са 33 поена и Лаури са 29.
Српски тенисер има 16 гренд слем трофеја, четири мање од Федерера, а три од Надала, али када га је новинар питао да ли осећа да у дуелима са њима има менталну предност, одговорио је потврдно.
Ненад Јездић добитник награде "Милош Жутић"
Пошто је тема “Реконекција”, желела сам да нешто поново оживим.
Реал је имао корнер у последњим моментима меча, голман гостију Куртоа је био највиши у скоку и шутирао главом.
Уз искуство поплава из 2014.
Ви сте читав радни век посветили едукацији младих.
Победу је однео опозициони покрет Самоопредељење Аљбина Куртија.
Али, његова преписка за живота, која броји сачуваних више од 10.000 писама, то демантује.
Након обнове и доградње, 1905.
Јесте да смо у срцу Шумадије, али награда нам је била намењена.
Овакви негативни феномени играју на карту ега, којим се намаме наивни, лаковерни, а дечаци у „осетљивим“ годинама то најчешће слепо следе из потребе да се докажу и представе старијим него што јесу.
То упозорава да би родитељи требало да обрате пажњу, али и да увек имају на уму да је свако дете индивидуа за себе.
Одлуком европског парламента, наиме, од 2021.
То је нешто што спада у класичне фудбалске ситуације, које се раде у све три фазе њиховог развоја, у небројаним итерацијама и формама.
Не бринем о томе да ли ће то неко злоупотребити и преварити ме, јер знам да он тиме није преварио мене, већ себе.
Циљ посете је да се додатно унапреде и учврсте односи са Немачком, која је један од најзначајнијих економских и политичких партнера Србије, рекла је премијерка.
Игор је тренер који је тренерско име градио и изградио у Америци и НБА лиги.
У веома занимљивој и неизвесној утакмици, српска екипа савладала је амерички Принстон са 21:17, а за играча турнира проглашен је Томислав Ивошев из победничке екипе.
Светитељи Козма и Дамјан, у народу познати и као свети Врачи, представљају се на иконама и фрескама у средњовековној одећи, с ковчежићима у којима су носили лекове.
Mинистар одбране Александар Вулин је, гостујући у Јутарњем програму РТС-а, рекао да је данашњи приказ нешто за шта се ВС припрема увек.
У Београд се вратио 1965.
На питање с ким би квалитетније могао да преговора, да ли са Куртијем или са Османијевом, Вучић је одговорио да то не може да зна, и да за Србију нема лаког разговора.
Тако треба тражити решење у оном делу где треба прво направити асоцијацију 12 општина, и дати пуну аутономију Албанцима, али све у оквирима Србије", сматра Мирчић.
Поред фасаде, предвиђена је и поправка плафона у две велике сале.
Божићни празници у Шведској се сматрају делом године када је цела породица поново на окупу и када је време за предах од свакодневних обавеза на послу или у школи.
Кинески народ веома цени традиционално пријатељство са земљама централне и источне Европе.
Избори се расписују за седам реона на територији Општине Горњи Милановац.
Дакле има и позитивних и негативних персона“, рекао је.
После прва два изгубљена поена и 0:30, Ђоковић серијом освојених поена осваја свој први сервис гем за 1:0.
Серија почиње шокантним појављивањем првих временских мигранта а онда прави временски скок неколико година унапред када су се и друштво и досељеници помало привикли на нове околности.
Постављена је скела и увелико се одвијају неопходне припреме за постављање спољашње изолације, као и замену кровног покривача.
Временом, црква га је прихватила и благословила, јер после Божићног поста, дугог шест недеља, са мразевима и зимом која је у ове дане обично најјача, јака храна добро дође.
Сваке године загађење ваздуха убије седам милиона људи.
Овом својеврсном часу, уз доста занимљивих података, који је одржао Зоран Рајичић из Друштва љубитеља птица и природе „Сове на опрезу“, присуствовао је већи број студената и професора биологије.
Додатни часови проведени у Гимназији, вежба и труд, увек доводе до правих резултата.
Немачка је проглашена одговорном, уз обавезу да плати одштету.
Од родитеља, наставника и полиције, као и од стручне службе очекује се да децу и младе информишу шта је дигитално насиље и да се оно не разликује пуно од других облика насиља у школи, као и да неће бити толерисано.
"Верујем да можемо да победимо и Холандију и Словенију и да прођемо групу са два бода.
Син Божији даје нам идеју и слику Бога Оца.
У оквиру Пројекта унапређења услуга електронске управе у Србији биће успостављен и Метарегистар - систем неопходан за стандардизацију обраде података и чување у формату погодном за дигитализацију нових услуга за грађане и привреду.
Али уместо да врати мандат за формирање владе, Нетанјаху је расписао нове изборе.
Међутим, отварањем ауто-пута "Милош Велики" многи су почели да је избегавају.
Морнарички ветеран Роналд Вејн Вајт пронађен је мртав у свом стану у граду Десото у америчкој држави Тексас.
Француску екипу је предводио Дејвид Лајти са 20 постигнутих поена.
Верујем да су ови млади људи жељни биоскопа, иако га имамо у Дому културе, и да ће онда ова нова биоскопска сала, са неколико пројекција у току дана, бити пуна.
Шта том неком може да падне на ум!
У Градској библиотеци “Владислав Петковић Дис” од недавно је започета реализација пројекта “Школа новинарства за децу и младе – степеник до компетенција за савремено друштво”.
По савету нашег хришћанског философа, благопочившег Жарка Видовића: ”У хришћанству – старци су били ведри.
Начелник Управе за аналитику БИА Реља Жељски рекао је, гостујући у емисији "Око магазин" на РТС-у, да су сцене као са наведеног снимка честе и да је реч о реалној ситуацији.
Део програма затварања Омладинске престонице Европе био је и Дијалог младих и премијерке Републике Србије Ане Брнабић, који је организовала Кровна организација младих Србије у Ректорату Новосадског Универзитета.
Најтрофејнији српски фудбалски клуб, Црвена звезда, представио је нову клупску телевизију, која уторак (5. новембар) званично почиње са емитовањем, чиме ће шампион Србије и на тај начин стати уз раме највећим европским и светским гигантима.
Небојша Арсов је позвао путнике и возаче да све неправилности приликом превоза пријаве Управи саобраћајне полиције на број 064/892-21-21.
Њихови правни заступници траже да се испитају наводи сведока бившег официра Саше Рељића.
Потпредседник Кошаркашког савеза Србије Игор Ракочевић рекао је да ће долазак Игора Кокошкова на клупу Србије имати позитиван утицај на екипу и најавио исте амбиције - напад на медаље на свим такмичењима.
Навео је да Шеварлић стално на седницама пита и зашто се не производи више и шта је с домаћим кланичним капацитетима и индустријом и поручио му да то питање треба да постави онима са којима је заједно изашао на изборе.
Интернет је, заправо, скраћеница од што би се могло превести као „међу умрежавање".
И у АБА 2 лиги екипа Јовице Арсића била је солидна, јер се пласирала међу четири најбоље, односно у плеј-оф.
Изложбу ће отворити редитељ Милутин Петровић.
"Да не би нико чекао на зрачење нама треба, Институту за онколоогију и радиологију 16 апарата.
Професорке економске групе предмета Милена Обрадовић и Ивана Чворовић Плавшић дале су идеју, организовале и реализовале такмичење.
Кошаркаши Борца добили су прво полувреме са 47:39.
Током преподнева у централној и јужној Србији умерено облачно са сунчаним периодима.
На тест ће споразум бити стављен још једном.
Запослени у сектору ваздушног саобраћаја примили су највећу просечну октобарску плату.
Клупску сцену су обележили наступи, ККН (Српски паб), Ана Ћурчин, „Дукат“, Борис Младеновић (Loby Pubblic), концерт група „Бело у боји“, „Збедем“ „4 особе“ – МЦ Манчула.
Ривер је повео већ у 14. минуту голом Рафаела Бореа, али је Габријел спречио Аргентинце да одбране титулу шампиона Копа Либертадорес, освојену прошле године у контроверзном финалу са Боком Јуниорс.
У првој утакмици дана Бреша је са убедљивих 3:0 савладала Леће.
Јањушевић је упутио висок центаршут са десне стране.
У другом мечу дана, екипа Морнара савладала је на свом терену Цибону, резултатом 81:73.
А онда се опет прешло на масакар из Тојтобуршке шуме, у ком су уједињена германска племена победила римског војсковођу Публија Квинтилија Вара, 9. године од рођења Христа.
СВЕТЛО ЗЕЛЕНА – прокувајте кељ, спанаћ, блитву, коприву и першунов лист.
Релативно неповолјна биометеоролошка ситуација изазваће уобичајење тегобе код већине хронично оболелих.
Претходно су млади људи огрнути каталонским заставама мирно бацали лопте и прескакали конопац.
Меч је решен у петом сету, који су наше девојке добиле убедљиво са 15:9.
Морамо мало да дигнемо ритам, иако нам није лако трчати више, јер смо уморни после много путовања и мало тренинга", изјавио је тренер Партизана на конференцији пред меч.
На овај начин можемо да изађемо у сусрет свим њиховим интересовањима, а да кроз те дефинисане, прецизиране, практичне задатке они развијају своје компетенције.
Доскорашњи кошаркаш “Партизана“ Страхиња Гавриловић је најсвежије појачање “Борца“, које ће много значити овом клубу у наставку сезоне.
Најнижа температура биће од 10 до 16 степени, а највиша од 16 до 24 степена.
Шта је лепше него отићи и дати свој глас онима за које мислите да ће вас добро водити.
"Уколико неко од српских органа нешто тражи од Приштине, комуникација изостаје и не добијамо повратну информацију.
Леклер награђен, остаје у Ферарију до 2024.
Демонстранти су у среду спалили ирански конзулат у светом шиитском граду Наџафу на југу Ирака, што је Техеран оштро осудио, јавио је АП.
И док се Коридором 10 повезујемо са регионом, "Милош Велики" омогућује да се повежемо унутар земље.
Ердоган је поновио захтев за формирање "зоне безбедности" у севороисточном делу Сирије уз границу са Турском, где су већ успостављене заједничке америчко-турске патроле и запретио.
"Као истражни судија изашла сам на увиђај у село Рачак 15. јануара 1999.
По статистици Међународне федерације новинара (ИФЈ), у последњих десет година убијена су 1.064 новинара, а судски епилог имало је тек свако десето убиство.
Четири милиона евра!
Друга излазна анкета је показала да је Јоханис победио са 64 одсто освојених гласова.
Сви клубови који у 2017.
Мушкарци-борци су је изузетно поштовали.
Висока темпаратура, кашаљ, малаксалост, болови у грлу, слабост у мишићима су симптоми који могу указати на грип, подсећа др Тошић.
Није ништа тешко, само је необично и то, уз прекоре сувозача, често оправдавам прилично баналним разлозима.
Према његовим речима, првог дана возиће се брза трка маршрутом изнад Врњачке Бање према Митровом пољу до Копаоника, па ће се возачи преко Александровца враћати у Врнајчку Бању и тако два круга.
Како је рекао, док год он представља проблем, дотад друштво има проблем.
Ипак, Уставни суд Боливије, као и оружане снаге те земље, признали су Ањезову за привремену председницу.
Приштинске власти су повукле захтев за чланство у Интерполу, навео је министар унутрашњих послова Србије Небојша Стефановић.
Победа у минулом колу над Златибором сјајна је увертира за меч који ће бити одигран у суботу у Чачку, када ће копља укрстити Борац и Црвена звезда мтс.
Свиђа ми се што се у овом листу посебна пажња поклања борилачким вештинама и што успеси у овим спортовима остају заувек забележени на страницама “Чачанског гласа“ – каже Јовановић и одлази да одради тренинг у Ашихара каикан клубу “Обилић“.
Међутим, Нагетси поново нису дошли лако до тријумфа - у једном тренутку у првом полувремену су имали 20 поена разлике (50:30), али су на крају стрепели.
"Као што смо радили за факултете, сада ћемо ићи по другим центрима.
Дуваће слаб и умерен ветар, пре подне и увече југоисточни, средином дана северозападни.
Истражитељи Стејт департмента почели су да контактирају америчке званичнике пре годину и по дана, након избора Трампа за председника, да би потом инересовање за ту врсту истраге опало.
Стан је изолован од остатка зграде, а смрад се није ширио због тога што су прозори били добро затворени и зато што стан има добру изолацију.
Володимир Зеленски одржао је презентацију на 16. годишњем састанку Јалта-Европске стратегије који се одржао од 12. до 14. септембра.
"Решења која смо донели су системска, уграђена у нормативни оквир Србије, и омогућила су да у складу са гаранованим правом Конвенције УН о правима детета, свако лице рођено на територији Србије буде уписано у матичу књигу рођених", рекао је Ружић.
У зависности од узраста и пласмана, за неке тимове одбојкашка сезона је завршена, док друге очекују најзначајнији мечеви, а има и екипа које су тек почеле своја такмичења.
Ради се о тиму који је Чачане победио оба пута, али то не мора ништа да значи, јер су овакве утакмице у којима се свака грешка скупо плаћа специфичне и противницима дају скоро подједнаке шансе.
Схватила сам ипак, већ на половини вечери, да то нисам ја и да сам се мало "забројала" у оној еуфорији с почетка приче.
Ако сте све урадили како треба, телефон можете да лоцирате преко и да чак, пратите његово кретање, ако је, на пример, остао у неком возилу или га је неко случајно или намерно покупио.
Никола Јокић поново није био на нивоу игара из прошле сезоне.
На путничким терминалима наших граничних прелаза, као и на наплатним станицама, нема дужих задржавања.
Иако долазе без два најбоља играча, њихов састав заслужује поштовање, јер располажу са довољно квалитетних појединаца да попуне све позиције у тиму.
Видимо да то даје добре резултате, затим са програмима где оне могу самостално да раде било онлајн, било да се поново запосле", објашњава Светлана Церовић из Удружење жена на прекретници.
Прављење дневног реда, нешто је друго", нагласио је Харадинај.
На такмичењу Амадеус фест, одржаном у недељу 25. новембра у Пожаревцу, чланице балетског студија Дома културе ФОРЦЕ имале су изузетно запажен наступ.
Регистрација стамбених заједница почела је 12. јуна 2017.
После 14 година владавине, Меркелова се не може извући из одговорности за дефиците на које се јавно жали.
Мада се неки догађаји скраћују или померају због „претње“ са неба, две манифестације теку својим лепим током.
Кошаркаши болоњског Виртуса савладали су Брешу у гостима са 82:80 и забележили шести тријумф у шампионату Италије.
Међутим, догодило се супротно – уместо да натерају Доротеју да престане да верује, ускоро су обе сестре постале хришћанке.
На гашењу пожара ангажовани су ватрогасци-спасиоци из Пирота, Ниша, Димитровграда, Бабушнице, Зајечара, Лесковца, Смедерева, Панчева, Јагодине, Шапца и Крушевца.
Рад од куће, не сваки дан, па се има пуно слободног времена, бирају се послови, а ако поседујете вештине које поседује мали број људи тада можете и милионе да зарадите па онда не морате после тога више ништа ни да радите, само уживате до краја живота.
Са падом Берлинског зида, у некада подељеном граду појавили су се многи слободни простори и њих су почели да користе људи са Истока, Запада и свих страна света.
Непуна два месеца после првенственог меча, фудбалери „Борца“ и „Црвене Звезде“ ће још једном одмерити снаге.
"После веома тешке недеље срећан сам да су моји играчи успели да истрају у веома тешкој утакмици и победи.
Током ове седмице смо дизајнирали разне моделе који се користе у машинској струци, а онда су их будућ машинци правили на новом 3Д штампачу.
Садржај драме: девете године нове ере, док Римом влада император Октавијан Август, а историјски Исус Назарећанин има 13–15 година, војсковођа Публије Квинтилије Вар води три римске легије у коначно освајање севера.
Које информације грађани најчешће траже од органа јавне власти, а шта они углавном крију?
То је њена стратегија и то је њена тактика.
Каква је разлика између пушења у аутомобилу, разговор на мобилном, писање порука, шминкање у вожњи, добацивања суседном возачу и држања пса у крилу док возите?
Тренер кошаркаша Црвене звезде Андрија Гавриловић рекао је да није задовољан статистичким параметирма његове екипе после пораза од Партизана у "вечитом" дербију, али да је задовољан што се екипа резултатски вратила у меч у другом полувремену.
Трамп је током председничке кампање обећао да ће одустати од те обавезе, тврдећи да она штети америчкој економији, док другим великим загађивачима попут Кине споразум омогућује да повећају емитовање гасова.
Донедавно судије, механичари, инжењери данас пензионери, али и даље активни падобранци.
У четвртак, 28. фебруара, од 12 – 14 часова, у Регионалном центру за професионални развој запослених у образовању биће представљени јавни позиви/конкурси Националне службе за запошљавање за 2019.
Полагањем венаца на тргу кнеза Михаила У Горњем Милановцу на бисту војводи Живојину Мишићу обележен је Дан државности – Сретење.
Па није зато што су црвени 1986.
То сада више нећемо моћи.
Искусни смедеревски бродари, кажу да би ниво Дунава могао да опада и наредних неколико дана али да је ситуација код Смедерева тренутно за њх повољна.
Даје осећај истрајности и постојаности, каква је Јерменима својствена, баш као што и Арарат вековима поносито стоји и господари тим простором.
Наравно хришћанска црква је прихватила пост као веома важну категорију када се приближавамо Богу И суздржавањем од неке хране ми приносимо жртву'', истиче Снежана Ашанин, етнолог Народни музеј Чачак.
Тренер фудбалера Олимпијакоса Педро Мартинс рекао је да је пријатељства навијача Црвене звезде и Олимпијакоса лепа ствар, али да је његов тим дошао у Београд да победи и упише четврти бод ове сезоне у Лиги шампиона.
Друго, НАТО је дужан да брани Турску у случају напада на Турску, док нема никакву обавезу да подржава турске нападе.
Мемфис је на свом терену изгубио меч од ове сезоне доброг Финикса, резултатом 114:105.
И познати возач је код нас био док је био жив.
Екипа Даласа савладала је на свом терену Њу Орлеанс пеликансе са 130:84 и забележила десету победу у последњих 11 утакмица.
Холандски возач је у 60. кругу сјајно заобишао шампиона Луиса Хамилтона и потом до краја сачувао предност.
"Направљен је велики успех, али ми још увек нисмо свесне тога.
Београд ће тако, после 2017.
Почиње зима за становнике северне Земљине полулопте (у 23 сатa и 22 минута).
У Чачку их је водио Предраг Раковић, војвода љубићки, са нешто жандарма, са жељом да буде као пре рата.
Сазревају од друге половине октобра до краја децембра.
ДЕЦЕМБАР” У ДОЊОЈ ТРЕПЧИ Ђаци, њихови учитељи и наставници у Основној школи “22.
Како су нам рекли из „Ласте“, они су добили информацију да саобраћај стоји око Липовачке шуме, а километарске колоне формиране су у оба смера од Рушња па до Мељака и даље ка Лазаревцу.
На тај начин, особе које болују од хроничних обољења могле би да планирају своје активности, па би теже задатке могли да обаве током дана када се не предвиђа појачање болова.
"Оно што са поносом могу да тврдим је да су РВ и ПВО гарант слободног српског неба", закључио је генерал мајор Душко Жарковић.
Нека је тај број педесет.
Несрећа се догодила око четири часа када је возач аутомобила изгубио контролу, излетео са пута и ударио у стуб, речено је РТС-у у МУП-у.
Лето у Србији било је екстремно топло иако нам по субјективном осећају делује да можда није било толико страшно, рекао је за РТС метеоролог Владимир Ђурђевић из Института за метеорологију.
Припадници опозиционих странака које учествују у тим разговорима сматрају да састанци, уз сву њихову добру вољу, неће допринети бољим изборним условима уколико власт не направи неки конкретан потез без озбира на посредство.
Сматрам да дугорочно решење за Позориште мора да буде адекватна позоришна сцена са одговарајућим техничким просторијама и свим осталим условима који се ту подразумевају.
Вулетић каже да је Србија раположена за сарадњу са свима и за овакву врсту сарадње - који хоће да је укључе у смислу подизања производних капацитета.
Неуспели покушај пљачке разбојнике је натерао на бег, након чега су радник и тројица гостију, који су сведочили несвакидашњој сцени, затворили објекат и алармирали полицију.
Председник Вучић претходно је Макрону захвалио на добродошлици.
Додао је да је "пројекат размене територија између Косова и Србије пропао", али је додао да та идеја још није мртва и да ће га његова влада "покопати".
И званично за светско тржиште изашао је албум „Above the Clouds“ Дејана Византа Вучићевића, компоитора електронске, амбијенталне музике из Чачка, за издавачку кућу Cafe De Anatolia.
Истрага је сужена на четири села - Орешац, где су њих двоје јуче последњи пут виђени, затим Подвис, Глоговац и Васиљ.
Драган Маринковић који је режирао филм на основу истоименог књижевног дела Давида Албахарија, истакао је да кинематографија у српској књижевности може наћи плодно тло за снимање филмова.
Студијом је обухваћено више од две стотине особа старијих од 75 година, а најизраженије смањење ризика за појаву промена на мозгу забележено је код испитаника којима је систолни крвни притисак снижен испод 130 милиметара на живиној скали.
Забележени подаци сведоче да су се Војиновићи у Атеници настанили 1806.
Пре доласка Европљана, становници Венецуеле су тепуима приписивали посебно митско значење.
Руски војник приведен је данас, након што је из ватреног оружја убио осам колега, а двојицу ранио, у војној бази у региону Чита на руском далеком истоку саопштило, је министарство одбране.
Затворен је и убрзо осуђен на смрт.
Али је ожењен Чачанком и сувласник је кафића “Што да не”, који је отворен у мају, 2002.
Дан библиотекара” (107. Bibliothekartag), најстарија библиотечка конференција у Немачкој и највећа у Европи по броју учесника.
Мање-више то су потпуно исте замерке које је повереник и претходни и институција као таква повереника имала.
И Гајер и Фихтнер су се бранили тако да су, шта друго, веровали "верном Класу", али и да Морено њима никад није разложно објаснио своје сумње.
Зато Кина уводи прописе за спречавање зависности малолетника од онлајн игара.
Од петка 15. марта, седиште ЈКП „Паркинг сервис“ Чачак налазиће се у улици Цара Лазара 51, у приземљу зграде, у којој је седиште ЈП „Градац“.
Српски члан Председништва БиХ Милорад Додик оценио је да је председник Александар Вучић први шеф српске државе, председник, краљ или кнез, који је икада дошао у Дрвар.
Како извештава Краљево онлајн, група будућих радника која ће радити на пријему и отпреми авоиона налази се у Нишу, на аеродрому Константин Велики, на обуци.
Пише: Душан Даријевић Ову причу о Драгиши Мишовићу, лекару и комунисти, чуо сам од оца.
Значи ово је суживот и старих Чачана и оних који су дошли у Чачак да живе и са собом донели део своје културе.
Они су ту долазили зато што су имали поверења у мог оца, а познавали су и мог деду Љуба, предратног трговца.
Информација да је “Трајал“ повео изазвала је буру одушевљења, а после завршетка утакмице почело је славље домаћих навијача и фудбалера.
Сумња се да је он 15. и 17. децембра ове године у поподневним часовима, у две апотеке у Новом Пазару,маскиран и уз претњу пиштољемод запослених узео дневни пазар у укупном износу од 54.000 динара.
Фудбалери Фламенга освојили су титулу клупског шампиона Јужне Америке, пошто су финалноммечу у Лими савладали Ривер Плејт са 2:1.
Иако је заузимао највише положаје у војсци, до краја живота остао је скроман, повучен.
О томе за РТС говори дописница из Стразбура, Наташа Јокић.
Ово наоко делују мале ствари, али за политичаре са визијом у Европској унији још није касно да и данас промене курс и начине неки неочекиван потез, поготово што су Европа и њен идентитет у кризи.
Славе га и сточари, да би заштитили стоку од звери.
Имало је ту свашта да се види од домаћих прерађевина воћа, поврћа па и меса.
Он је на тај начин послао јасну поруку првом пратиоцу Рафаелу Надалу, који је у доброј ситуацији да му преузме чело АТП каравана до краја године.
Све то смо радили брзо и ефикасно јер су моји сарадници једва чекали да покажемо своје стручно знање и огромне потенцијале интернета.
Током великог Сајма у Паризу 1855.
Прогнозе су да би се коалициони преговори продужили на идућу годину, јер све остале партије форсирају пут у опозицију.
"Извршена је промена за основицу премије тако да ће се смањити трошкови које банке по том основу издвајају за једну трећину.
На репертоару ће се наћи и нове песме, а звук ће бити чвршћи и са још више емоција.
Најављени су и нови облици обавезног осигурања.
Голгетерски се истакла Драгана Цвијић, која је одржавала вишак, а прва фигура сусрета била је Кристина Лишчевић.
Гледајући свакодневно пословање родитеља, Мргуд се припремао за улогу, која га је обележила као глумца.
Како преноси та агенција, Пленковић и Макрон ће наставити разговоре током билатералног сусрета почетком јануара у Паризу.
Заиста смо у великој милости Божјој када нам је подарена таква духовна величина која ће вечито, као запаљено кандило сијати над читавом Србијом.
Истичу како извештај словеначке парламентарне комисије за надзор обавештајних служби (КНОВС) потврђује да је Љубљана "у циљу арбитражне преваре упрегла државни апарат и своје тајне службе".
Производња љутих папричица на југу Србије има дугу традицију, али је мало произвођача који су, попут Александра Танића из Нишке Бање, посвећени искључиво узгајању екстремно љутих папричица и производњи љутих сосова.
Ћупричанка Ина Игњатовић дуго није знала од чега болује.
Дан Музеја Југославије.
Одличан сценарио, фантастична и уверљива глума Снежане Богдановић и других актера приче, да не заборавимо Драгану Варагић, такође после дуже паузе поново на филму, али и млађаног и све бољег Павла Чемерикића у улози Аниног „сина“.
Ове четири радне свеске са стикерима, намењене деци узраста од 3 до 5 година, помоћи ће најмлађима да савладају почетне математичке појмове, да се ослободе страха од те науке и да се што сигурније припреме за школу.
Између осталог, тема расправе била је и приватизација преостала три медија у државном власништву – „Новости“, „Политике“ и „Тањуга“.
Мислим да је јако битно што смо сва три меча добили максималним резултатом, са 2:0 по сетовима, и релативно смо свежи за сутрашње мечеве са Француском", рекао је Јанко Типсаревић.
Немачка телевизија је извештавала о стотинама наводних смртних случајева међу страним радницима у Катару последњих година, што је подстакло нова ограничења рада на отвореном.
Можда прописати треће правило да писци који уђу међу педесет треба да буду добитници барем једне велике националне награде за књижевност.
На „великoј“ „Песми Евровизије“ није могуће гласати за свог представника, али на „Дечјој Евровизији“ преко званичног сајта може да се гласа за све представнике.
Јувентус до победе и сва три бода из "дербија Италије" долази голом Игуина у 80. минуту, након сјајне акције гостујуће екипе.
До почетка битке за Вуковар хрватске паравојне формације су у том граду убиле најмање 120 Срба", навео је Линта.
Нова генерација чачанских студената и средњошколаца одлучила је да обнови концепцију “Трамваја” као пример јединственог омладинског портала који афирмише културну сцену града.
Да, знате ли како је изгледао наш снимак последњег дана у Гимназији.
Овом приликом истакао је колико је мештане овог и околних села задужио њихов парохијан.
Повреде врата, лица, очију, носа, ушију и главе све су чешће, посебно код младих између 13 и 29 година, и то само због коришћења мобилног телефона чак и током вожње, преноси Си-Ен-Ен.
Апелациони суд у Београду правоснажно је закључио да су испуњени услови за изручење Которанина Јована Вукотића (38) Црној Гори, која га тражи због покушаја убистава и држања оружја и верује да је високо позиционирани припадник "шкаљарског клана".
Сматрам да би и деци то требало да буде занимљиво, посебно у данашње време када је он замењен новим узорима са телевизије, из филмова, видео игара… Данашња деца заборављају колики су труд и воља потребни да би човек постао човек.
Данас више од 232 милиона жена жели да избегне трудноћу, али њихови избори и будућност су угрожени јер не користе модерна средства контрацепције.
Превише алкохола доводи и до ширења крвних судова и тиме узрокује главобољу.
Демонстрација вештина које Аибо поседује, одржана је на сајму "CEATEC" у Токију, највећем јапанском сајму ИТ-а и електронике.
Ако развијају савремене системе, како то да нису направили своју пилотску палицу, него користе Тhrustmaster-ов H.O.T.A.S Warthog?
Јуве је славио у борби за прво место, па сада има бод више од другопласираног Интера.
Раније је објављено да уколико решење о изручењу Синђелића Хрватској постане правоснажно, то неће бити сметња за епилог судског поступка за покушај тероризма који је у мају ове године окончан првостепеном пресудом.
У Кањижи страхују да је то наговештај новог мигрантског таласа који их неће заобићи.
Велика Британија још од 2018.
Окупљенима су се обратили Мила Јовановић, једна од студената који су 12 дана провели у згради Ректората и глумац Рале Миленковић.
Само јединствени имамо глас који се чује.
"Партизан јесте озбиљан европски клуб.
Може се рећи да нас дани деле од почетка примене измењеног Закона о извршењу.
Туркоглу је рођен у Истанбулу, али су његови родитељи из Сјенице, говори српски и навијач је Партизана.
Инвалидитет не мора да буде препрека у остварењу амбиција, жеља и снова.
Ко ради недељом, болестан је у среду – рекао је један слушацац Радио Београда 1 током јутарњег програма "Ухвати дан" у којем је тема била да ли у Србији треба законом забранити рад недељом.
У недељу ће бити променљиво облачно, понегде краткотрајни пљусак са грмљавином.
Према информацијама Управе граничне полиције, нема задржавања на путничким терминалима граничних прелаза.
Материјал је снимао и миксао Иван Петровић, а албум под насловом „Стварност коју стварамо“ почетком ове године објавила је београдска издавачка кућа „Take it or leave it records“ из Београда.
Захваљујући њиховом јединству, претходних година је основан Научно технолошки парк.
НБА је одувек користио ове мечеве не само као прилику да се тимови уиграју пред нову сезону, већ и као самопромоцију и да навијачима заголица машту.
Овај ракетни систем је показао да Северна Кореја побољшава своју способност за вишеструка лансирања ракета са возила.
Пење се, заправо, спољашњом ивицом кратера, а када се дође до врха, иде се по његовом ободу!
На сметлишту „Прелићи“ је депоновање отпада започето давне 1973.
Ово ће бити први пут да се у централној Србији одржи такмичење у овој дисциплини.
Четвртак дан жалости у Албанији, одлучила влада у Тирани.
Посета Одјелу за политехнику организована је у оквиру Пројекта развоја високог образовања „Оснаживање компетенција студената – мастер професора технике и информатике за предузетничко образовање и подршку професионалном развоју ученика“.
На овај дан, жене одлазе на реку где пале свеће, које причвршћују на малим даскама, и пуштају их низ воду.
Ватра је избила у аутомобилу "фијат стило" и проширила се на возила са стране.
"Ја сам знао све о том трансферу и пред утакмицу са Пролетером сам га позвао да му честитам и да му кажем да сам поносан, а он је само рекао: "Шефе, најважније је да сутра победимо Пролетер".
Узми наду и живи у њеном светлу.
Рој Кин, некадашњи капитен Манчестер јунајтеда и Републике Ирске, био је познат као бескрупулозан везни играч који је често прелазио границу грубости.
Према оптужном предлогу, Ђ. А. је 11. јула, свесна противправности свог дела, грубо занемарила своју дужност збрињавања и васпитавања, тако што је злостављала двогодишњег дечака Н. М. о којем је дужна да се стара.
"Хајка против Малог се води више година"
Поред тога, постоји и тај проблем што различите расе паса различито старе.
Циљ Сирије да поново успостави потпуну контролу над подручјима на северу земље која држе Курди после изненадног повлачења америчких снага, али да ће то чинити постепено, рекао је сиријски председник Башар ел Асад.
За колеге из дијаспоре организовали су га професори Електротехничког факултета.
Њему је скинут чин, који му је Трамп овог месеца вратио.
Брнабићева је додала да Србија, као пријатељ, са пажњом прати и радује се због резултата које је Кина постигла у протеклим деценијама, а који се најбоље виде у динамичном и снажном економском расту, драматичном смањењу сиромаштва и улагањима у људе.
На стадиону „Дом хероја“ у Најробију, Кенија, почело је Светско атлетско првенство за такмичаре до 18 година.
Прослава градске и црквене славе била је и прилика за даривање.
Како се човек пун нежности и љубави претвара у гневног монструма?
Енглески писац ирског порекла, Шо је био изразити сатиричар и један од од најдуховитијих људи 20. века.
Представници еколошких удружења истичу да се еколошки проблеми морају решавати искључиво у оквиру институција.
Британски премијер Борис Џонсон рекао је турском председнику Реџепу Тајипу Ердогану да је Британија дубоко забринута због турске војне акције на северу Сирије и позвао га да оконча операцију и окрене се дијалогу.
Први дигитални асистент на српском језику може да контролише наше паметне уређаје – паметне телевизоре, паметне сијалице и утичнице, а уз то је и права енциклопедија разноврсних информација.
Желимо да будемо спремни, да не будемо само конкурентни у јануару, већ и да играмо битну улогу после пар првенстава."
Тако је уредница Ликовног програма, академски сликар Весна Петровић, представила прошле среде уметника, отварајући његову петнаесту самосталну изложбу, овог пута у Чачку.
Кажу да старина има специфичан мирис, али мени је увек лепо мирисала.
Плејмејкер Хокса постигао је 39 поена, али треба истаћи и да је изгубио девет лопти.
За тим Светислава Пешића по 19 поена постигли су Никола Миротић и Брендон Дејвис.
У редовима Нетса, Кајри Ирвинг, Спенсер Динвиди и Џерет Ален уписали су по 17 поена.
"Избори су важни, али не да се по сваку цену дође на власт, већ да покажемо свету да можемо боље, другачије и да има наде", рекао је Мицкоски.
Те су контроле уведене у време велике миграцијске кризе 2015.
Србија је ову конвенцију прихватила и ратификовала.
Удружење тренутно има 151 чланицу са територије Чачка, Горњег Милановца, Лучана, Ариља, Пожеге и Ивањице.
Све је више "вакумираних" елемената у земљама, политикама и друштвима која су се, што по закону, што по распореду снага, нашла у простору ауторитета немачке канцеларке Меркел.
Прошлогодишњи меч у париском 'Берсију' у којем сам поражен са 7:6 у трећем сету је такође било епско.
Тата је возио маму од Ковина до Смедерева неким труцкавим путем.
Оснивач Театра је Драган Петровић Сурeп, који са глумцима и другим сарадницима већ десет година прави представе за децу.
У суштини, сви смо добили неке алатке да и ми нешто створимо и додамо, е то је оно што од нас Бог (отац) очекује.
Свим потрошачима на располагању је велики паркинг, чије је коришћење за потрошаче бесплатно.
Фудбалер из Гане повредио је лист пре неколико дана на тренингу, а магнетна резонанца је показала да постоји микроруптура која ће га од терена одвојити неколико дана.
Јесењу променаду у Библиотеци приредиле су учитељице Драгана Џоковић, Данијела Трмчић, Душица Шошић и Мирјана Лазовић са ученицима Основних школа „Степа Степановић“ из Горње Горевнице и издвојеним одељењем „Филип Филиповић“ из Лознице.
И ово је још један намерно одабрани цитат из рецензије, тек да побуди радозналост будућих читалаца.
Статистика каже да играчи са клупе доносе доста бодова, посебно у Европи", невео је он, уз подсећање да је трка за титулу тек почела и да ће бити још борбе.
Хрватски десничари га славе због начина како је наводно скончао.
Спортски центар Ташмајдан је упутио извињење кошаркашким клубовима Црвена звезда и Валенсија, навијачима који си били у хали и свима који су пратили тв пренос и захвалио се на стрпљењу док су технички проблеми током утакмице решавани и отклоњени.
Ћиро Имобиле је потом промашио пенал, да би коначан резултат поставио Каиседу у последњим тренуцима меча.
Како наводи АП, то је једино помрачење у току ове и следеће године, а Месец ће бити ближи Земљи и изгледаће веће и светлије.
Велики број биће настављен следеће године.
У Србији се данас, два дана пред Божић, обележава један стари народни празник кога је у међувремену прихватила и Српска православна црква.
Предвиђен је и сусрет са београдским Партизаном.
Таква ситуација је могла само тада да се догоди јер данас сви имају камере на мобилним телефонима и стално снимају", истиче Кетрин Шенег.
Ручни сат чувеног швајцарског произвођача „Патек Филип“ продат је на аукцији за рекордан 31 милион долара.
У последњој деценији смо искусили све алатке хибридног рата.
Јавор је дошао у 25. минуту, када је Петковић довео домаће у вођство.
Биће ово нова Либија.
Ипак, нису црвено-бели одустајали.
Никола Јокић забележио је 34. трипл-дабл учинак у каријери, 22 поена, 12 скокова и десет асистенција, у победи Денвера у Финиксу - 113:111.
У деветом минуту првог наставка Садио Мане и Роберто Фирмино извели муњевиту контру и коначно савладали сјајног голана Фламенга Дијега Алвеша.
Ово није био крај озбиљних покушаја холандског тима, који је погодио стативу у 60. минуту.
Даћемо све од себе у те две утакмице да пробамо да освојимо шест бодова и видимо да ли ће то бити довољно.
Студентима стално указује на грешке које могу да направе и како да их предупреде.
"Оне највише пате јер нису у могућности да крену у школу, немају пријатеље, не напуштају стан.
Ово је била једна од највећих рударских несрећа у бившој Југославији, у којој је од тровања угљен-моноксидом настрадала половина прве смене рудара.
"Плата доктора специјалисте је 2012.
Та идеја је и приликом његовог подржављења имала улогу", додаје Демелхубер.
Али две позитивне вести једна иза друге, и гледалац оде.
На заједничком састанку, присутни су упознати са Правилима такмичења на Сабору Фрулаша и Програмом 32. Сабора фрулаша, као и могућностима учешћа предтакмичарских места у његовој реализацији.
Више од две трећине заврши на депонијама а могао би поново да се искористи.
За 26 година бављења пчелама има 25 кошница, више од просечних 16 у Словенији.
Дан Атељеа 212 у Београду.
Обично то смиривање траје неколико мјесеци", рекла је Михаљевићева.
До коначне одлуке остало јој је две године, јер је шести разред основне (редовне) школе.
Драго ми је што “Чачански глас“ добар део свог простора посвећује спортским дешавањима у нашем граду.
У последњој четвртини предност је час на једној час на другој страни, мада се стицао утисак да су гости мало смиренији, погађају неколико шутева са дистанце, док играчи “Борца“ покушавају шутем за три поена, али не иде.
"Имамо испред нас екипу која је победила ЦСКА, Олимпијакос, Жалгирис, Валенсију, резултати Зенита скрећу пажњу.
Али, уметност вековима има структуру која се не заснива на отвореној негона затвореној форми (да се не каже баш цикличној).
Меч је, испоставило се, решен у десетом минуту меча.
Непотврђени извештаји наводе да је био укључен у рођење још једне бебе којој је вештачки мењан геном.
У сарадњи са Агенцијом за безбедност саобраћаја спремљени су и посебни материјали који су дељени возачима аутомобила и моторцикла у којима се они упозоравају да поштују саобраћајне прописе.
Филип је парализовани депресивни бели милијардер који живи у луксузном пентхаусу у центру Менхетна.
Макаби убедљив против Албе, Олимпија боља од Басконије.
Бартијева је овом победом потврдила прву позицију на ВТА листи.
Јуче је парламентарна већина одбила и предлог независног посланика Александра Дамјановића да се из дневног реда укони тачка о расправи о Предлогу закона о верским слободама и тај текст закона повуче из процедуре.
Саша Танасковић и Стефан Ћебић су свратили у пицерију “SANDY“ на један лагани доручак.
Нису заборављене ни разорне последице земљотреса.
Због предлога закона Митрополија црногорско-приморска организовала је потписивање петиције.
Да покажемо да заслужујемо место у Лиги шампиона", рекао је Гобељић.
Петрушевић је рођен 1955.
Чилеански председник Себастијан Пињера је у посту на навео да је "забринут" због нестанка авиона и да надгледа ситуацију из главног града Сантјага.
Укупан износ средстава за подстицај пољопривредницма у оштини Кнић износи 33 милиона динара.
"Морамо да одржимо моментум и наставимо да радимо са свим земљма чланицама како би сви схватили да не можемо затворити, нити укинути ЕУ перпскетиву земљама Западног Балкана", каже Борељ.
Напредак се брани и чека контре.
Већ на првом сервис-гему Француза, Новак осваја чак три брејк шансе од којих већ прву реализује у вођство од 2:0 у првом сету четвртфинала.
Кошаркаши „Борца“ су оптимисти, али без обзира што се ради о последњепласираној екипи нема опуштања.
Фудбалери Партизана Владимир Стојковић, Немања Милетић и Зоран Тошић сагласни су у оцени да Партизан није требало да изгуби од Манчестер јунајтеда.
Жена на икони је можда и сама света Александра, жена која се традиционално поистовећује са Приском, супругом цара Диоклецијана, и верује се да представља симболично младу хришћанску цркву.
Наравно, и медијалних Немањића.
Дуваће слаб и умерен јужни ветар, у кошавском подручју и планинским пределима умерен и јак, на југу Баната повремено и са олујним ударима.
Градоначелник Чачка Милун Тодоровић организовао је 31. децембра пријем за чачанске медије, локалне, регионалне и националне.
Поступак се затим сели у Сенат, који се за ову прилику претвара у пороту од 100 чланова.
Нови напади и притисци на Солжењицина резултирају хапшењем, одузимањем држављанства и протеривањем из Совјетског Савеза, 1974.
Чувена је његова композиција "Врата пакла" инспирисана Дантеом, као и споменик "Грађани Калеа".
Моралес је имао коректну понуду, поновити изборе.
Северна Кореја је испалила два пројектила кратког домета у море.
Уколико, пак, демократе успеју да обезбеде двотрећинску већину, Доналд Трамп по аутоматизму губи функцију председника САД.
Моје порекло је из Македоније, где сам се први пут и сусрела са овом врстом музике.
Она, такође, морају бити део процеса у ланцу дигиталног система пословања, како би „ухватила корак“ са савременим тржишним трендовима.
Међународни фестивал хумора за децу у Лазаревцу 29. по реду, традиционално су посетили библиотекари Дечијег одељења Јелена Дуковић и Маријана Лазић.
"Кошарка еволуира и сада центри шутирају тројке, па тако и ја обећавам једну до краја сезоне", нашалио се Оџо.
Покушаћемо са црпне станице Врачар да допремимо воду како би се што мање осетио поремећај у водоснабдевању", рекао је Шобот.
Често долази до формирања дужих колона возила на улазу и на излазу из Мађарске, тада задржавања могу бити вишесатна.
Савез за Србију неће учествовати на изборима на пролеће следеће године, и то је јасно пренето и вечерас европским партнерима, рекао је председавајући Савеза за Србију (СЗС) Вук Јеремић.
Још један демонстрант убијен у јужном багдадском кварту Зафаније, рекли су званичници полиције и здравствених служби.
Остаје само жаљење над једном празнином".
Награде победницима уручила је прослављена ателтичарка Југославије Вера Николић.
Деведесетпетогодишњи Љубиша Радојевић никада их није заборавио, иако је из родног краја отишао пре више од седам деценија.
Невоља је међутим била да Хингст није била само лажљивица, већ и емотивно нестабилна особа.
Стипендије додељује Министарство иностраних послова Велике Британије Темељан и благовремен.
Према народним обичајима, покладе су празник који увек за ручак треба да окупи све чланове породице.
У нацистичком логору „Бухенвалд“ убијено је више од 56.000 затвореника, највише из Совјетског Савеза и источне Европе.
Радови на новој згради се полако приводе крају.
Старт за све три категорије такмичара трекинг трке, око 400, као и многобројне рекреативце, био је у 9.45, код школе у Овчар Бањи, а означио га је Слободан Боби Миловановић, један од најстаријих чланова „Каблара“, речима: „Да буде фер трка“.
Проширење је неизбежно и нужно за јачање ЕУ.
Сјајно су га ратили Џабари Паркер са 20 и Лен са 17 поена.
Што се тиче стрепње, било је мало проблема у комуникацији.
Хамади, заједно са другим отмичарем Хасаном Из-Ал-Динијем и саучесником Алијем Атвом, и даље се налази на листи Федералног истражног бироа најтраженијих терориста.
"Са аспекта припрема, Крушевац је као град обезбедио да већи део експроприше - 99 одсто парцела потребних за изградњу ауто-пута, Варварин је успео нешто мање 98 одсто, Ћићевац 86, и он ће то сустићи до нове године", каже Весић.
У суботу је предвиђена церемонија полагања венца на Јерменски хачкар - споменик захвалности јерменског народа и спомен на седморицу припадника РВПВО, погинулих 12. децембра 1988.
Остави ме жена у забезеку.
Његова скулптура проглашавана је и импресионистичком.
Нова археолошка открића показују како су руски коцкари из 17. века смислили веома креативне начине да би избегли казне, с обзиром на строгу царску забрану играња карташких игара.
У сусрет Рок фестивалу „ПРиЧа“
ХБО серијама није својствено овако директно ослањање на узоре али Норвешка је ипак периферија њиховог интересовања и пуну оригиналност можемо очекивати пре свега од њихових америчких продукција.
Да би бајковитост призора била потпуна, домаћин је екипу РТС-а поносно дочекао у традиционалној одећи.
Најбољи тенисер Србије и света Новак Ђоковић савладао је Француза Луку Пуја са 2:0, по сетовима 6:1, 6:2, у четвртфиналу турнира у Токију.
На овај дан, верује народ, никако не ваља дремати преко дана јер ће се онда бити бунован, поспан и болешљив преко целе године.
Погинуо је возач аутомобила стар 48 година.
Зелени су у међувремену постали толерантнији на реалполитику, и сами се претварају у противника миграција и прихватају, уз одређене услове, депортације одбијених азиланата.
Процес опозива се следећег месеца сели у Сенат, који ће одлучити судбину америчког председника.
Једино што још увек чека је ПИБ из Пореске управе, и отварање рачуна, а формално правно „већ постојимо“, каже Јанковић.
У Београду ће сутра после јутарње магле и слабог мраза, пре подне бити претежно сунчано, после подне пролазно наоблачење, али ће се задржати суво време.
А оно што реди Марина Абрамовић може свако - да седи и гледа у магарца.
Христос се роди!
Размена енергије са публиком је посебна, музика нас сједини толико да постанемо блиски пријатељи, загрљени, прожети истом емоцијом која остане да дише у нама још дуго после.
Потребно је са летовања вратити сто педесет хиљада британских туриста који су уплатили аранжмане преко "Томаса Кука", чувене агенције која постоји 178 година.
"Пут траје 75 дана, спава се у шаторима, организовани кампови, а ја сам припремао се неких два и по месеца отприлике.
Иако су Никола Јокић и екипа добро ушли у меч и на почетку повели, гости су успели да начине преокрет и прво полувреме заврше са предношћу.
Нека му је лака земља.
"То је Драган Ђилас и његова екипа који данас причају што не дате плате од 1.000 евра.
Александар Вулин је у саопштењу одговорио на коју је албански премијер Еди Рама упутио председнику Александру Вучићу.
Сценографија: Татјана Мандић Ригонат и Ивана Васић.
Даље измене режима саобраћаја као и време њиховог ступања биће накнадно објављене…“
“Борац“ је вечерас у великом стилу завршио мини серију од четири утакмице за девет дана, које је одиграо на свом терену.
Последњих деценија постали смо много бољи у истраживањима, тако да можемо да пружимо адекватну научну позадину која ће помоћи, на пример, у прављењу планова о управљању водама.
Полиција је на терену, а за починиоцима се интезивно трага.
Каже да је питање уписа у матичну књигу рођених предуслов да би припадници ромске мањине могли да остваре сва друга права, као што су на пример социјална и здравствена заштита.
Терезија међу ученицима није примећивала зависти због тога што је могла слободно да путује у Западни Берлин.
Око тих првих телевизијских апарата често су се окупљале не само породица, већ и комшилук, па и целе улице.
Ефикаснији од њега био је само Весли Метјуз са 19 поена, док су по 17 додали Хил и Лопез.
Око 150 особа из Русије и Украјине је такође под тим санкцијама.
Занимљиво је да је Барселона морала да тражи дозволу његових родитеља да игра, јер тако налажу правила такмичења.
Напорна утакмица у АБА 2 лиги и дуг пут су утицали да „Борац“ нешто слабије почне овај сусрет 17. кола КЛС.
Вожња Чачак – – Гуча – Ивањица – пут ка селу Девићи.
Планом путовања је већ било предвиђено која места ћемо посетити, али наша љубав према вери нам је сама наметала другачији распоред и успели смо да га променимо, па је наша авантура могла да почне.
Позивамо све заинтересоване да посете ову занимљиву промоцију.
ПЕТАК 8. ФЕБРУАР – “ИНДИГО’‘, позоришна представа по тексту Душана Премовића, у режији Бранислава Лечића.
Финансијску помоћ за мере популационе политике, у протекле три године, добила је 161 општина.
"Сведоци смо њихове појачане активности и мислимо да је фаза опоравка готова", рекао је Талабани, наводећи да је свет суочен са новом верзијом Исламске државе.
У оквиру националне манифестације “Музеји Србије, десет дана од 10 до 10” која ће бити одржана од 11. до 20. маја 2017.
Са спортске стране то ми је реметило план припрема за наставак сезоне, али постојала је јака жеља да одем, јер сам знао да се шанса за обилазак места значајних за нашу веру не указује често у животу – започиње своју причу Лазар.
Дефанзивац Немања Милуновић имаће тежак задатак да заустави првог стрелца "певаца" Харија Кејна.
Члан је одбора за буџет и финансије.
Словенија је нпр.
У тексту петицију се наводи: Стравично убиство студента Милоша Милеуснића догодило се 27. јануара 2019.
Највећи број незапослених је четвртог (32,5 одсто) и трећег степена стручне спреме (26,9 одсто).
Признање овогодишњем лауреату Милисаву Савићу уручено је на свечаности у Крушевачком позоришту.
Кошаркаш гостију Абромаитис погодио је једно од два слободна бацања и донео својој екипи три поена предности.
Према првим проценама, ватра је кренула са неке од приватних парцела у околини, где су вероватно паљени биљни остаци.
ФМП су до тријумфа предводили, вечерас непогрешиви, Алекса Раданов и Марко Пецарски.
Борчеви полетарци заузели су друго, а кадети четврто место.
Дакле саобраћајне незгоде су дефинитивно на трећем месту по смртности у Србији.
Имали су и они тешких утакмица имали смо и ми, али се надам поенима", закључила је Лишчевић.
Ја сам био спреман за меч, али једноставно нисмо успели да парирамо", рекао је Весели.
А у оној међумурској песми каже се да љубав не могу да укину ни “жбири, жандари, а ни поглавари”.
Шта добитници знају о Пупину?
Ни први предизборни дуел кандидата за председника Хрватске који су ушли у други круг, Зорана Милановића и Колинде Грабар Китаровић, није прошао без тешких речи на рачун Србије и председника Александра Вучића.
Љубитељи винила ће добити дупли албум нешто раније, 18. октобра.
Настрадала је и једна непокретна жена на Родосу пошто је вода поплавила њену кућу, док се на Косу удавила жена која је пливала у немирном мору.
Између ивице телефона и екрана има мало црног простора, што је за овај ценовни ранг и очекивано, али то лепо изгледа, нарочито при слабијем осветљењу.
У саставу екипе било је шесторо момака из Чачка, чланова клуба ”Морава”.
Боко Харам је, иначе, пре десет година покренула ислимистичку побуну у региону, током које је око 30.000 људи изгубило живот, док је два милиона морало да напусти своје домове.
Елизабета Георгиев пише поезију и прозу за децу и одрасле на српском и на бугарском језику.
Иако је, гледано по прописима, то било кршење правилника - нико се није љутио.
Не желимо да се "боримо и тако даље", нећемо да користимо те фразе, већ да покажемо сав таленат", навео је он.
На питање да ли држава има план за тај проблем, Брнабићева је одговорила да Србија за тај проблем има план и да се ради на томе већ пар година.
Они који подржавају проширење морају да прихвате више одлучивања квалификованом већином и да свака земља неће имати комесара", поручио је Макрон.
Ауторка је потом сликовито описала бечки атеље Паје Јовановића, који је био опремљен у духу историзма, украшен сликама, скупоценим намештајем и мноштвом реквизита и алатки, са балконом пуним растиња као правим вртом у сред градске вреве.
Неравнотежа електролита и дехидрација могу такође допринети томе да вам „глава пуца“ следећег јутра.
Милојевић није желео да коментарише изјаву генералног директора Партизана Милоша Вазуре да су црно-бели у бољој форми.
Игра је била једноставна: уметници су с променљивом срећом тражили кавгу, а режим их је, такође с променљивом срећом, забрањивао.
Дерик Роуз је имао лепо вече у дресу Детрота, које је крунисао са 23 поена.
То је, како истичу Тополци, жила куцавица њихове општине.
Звезда у петорци: Лоренцо Браун, Дерик Браун, Бранко Лазић, Били Берон и Џејмс Гист.
Тако би у једној реченици могао да се опише наступ екипе Милана Томића у Тел Авиву ове вечери.
Нажалост, нико је није упозорио да ће јареће печење бити послужено на њеној рођенданској трпези.
Премијер Северне Македоније Зоран Заев поручује да су своје обавезе испунили у потпуности.
Пре било каквог отварања преговора морамо да реформишемо процес преговора како би био јасан и реверзибилан, надам се да то можемо да урадимо пре самита у Загребу.
Горњи Милановац: Породицама са троје или више деце уручене картице „Три плус-цене минус“
Прво ће посетити Приштину, јер, каже, Србију већ добро познаје.
Притвор је одређен држављанину Северне Македоније, власнику ПД "Арс груп" из Скопља Ш. Д, бившем инжењеру у "Првом партизану" Б. Г. као и двојици запослених у тој ужичкој фирми.
Председник Одбора за дијаспору и Србе у региону Скупштине Србије, Миодраг Линта, оценио је да је безочна лаж хрватске стране да је ЈНА тобоже напала Вуковар.
До краја сусрета гледали смо можда и понајбољи период игре нашег тима, који је створио неколико лепих прилика за гол.
Тим из Торина до победе је дошао крајем првог полувремена, сјајним голом Кристијана Роналда.
Кад ће више та пензија?
Одбор Већа за регионалну сарадњу састао се у Сарајеву, задњи пут у 2019.
Он покушава да се наметне.
Отмичари су, такође, испребијали, а потом и убили припадника америчке морнарице Роберта Стетхема (23).
Каролина Плишкова савладала је Симону Халеп са 2:1 у сетовима и пласирала се у полуфинале Завршног турнира у Шенџену.
Нови систем за пречишћавање који су представили ради по сличном принципу.
Редитељ Здравко Шотра добитник је награде Златна антена за свеукупан допринос ТВ продукцији на Фестивалу драма и серија (ФЕДИС).
Док је мењао кров куће, у зиду изнад кухиње пронашао је 60 писама.
Зорана Михајловић истиче да је најлепша вест коју је чула да је Моника пронађена жива.
На првом Купу Србије сениорској екипи Борца и њиховом бициклисти Марку Даниловићу припала је бронзана медаља.
Сећам се кад смо једном приликом, мислим да је то био седми или осми разред, са школом отишли у Београд.
Миодраг Поледица, државни секретар у Министарству грађевинарства, саобраћаја и инфраструктуре, каже да, када је о нашим потезима реч, "нема грешке".
Спектакуларна одбојка на обе стране, најузбудљивији део меча, а Србија је повела са 20:17, а предност није испустила до краја и окончала сет са 25:21.
У време српског ропства под Турцима, Турци су били одредили да им се годишњи порез плаћа у два дела: на Ђурђевдан и на Митровдан.
Државном церемонијом, одавањем почасти и полагањем венаца, данас је обележена 203. годишњица битке на Љубићу и смрти Танаска Рајића.
Због размирица између Курда и Багдада, на северу Ирака постоји широк појас "ничије земље", којом у последње време патролирају једино снаге Исламске државе.
Ауто-мото савез Србије упозорава возаче на маглу и сумаглицу које тренутно има на подручју Неготина и Зајечара.
Због тога сам и завршила средњу пиротехничку школу у Чачку.
Данас хришћани Српске православне цркве славе Свету Анастасију Узорешитељницу, светицу која се сматра избавитељком од магије и враџбина и свих волшебних замки нечастивог.
После завршетка Гимназије у родном граду Чачку, уписао је Војну академију.
Након кремације, њени посмртни остаци посути су по Врту сећања на Новом гробљу у Београду.
Фудбалери Аугсбурга победили су Хофенхајм резултатом 4:2, у првој утакмици 15. кола немачке Бундеслиге.
Како ће вас ове измене погодити?
Циљ је пласман у квалификације за Олимпијске игре, а то је четврто место у групи.
Закључно са суботом, аустријски дневници не спомињу ни једном речју нереде у Црној Гори и њихове одјеке у Србији.
Поново је лоше била постављена одбрана Радника, а крилни фудбалер Звезде је успео да избори позицију за шут, а потом и затресе мрежу.
Он је додао да само не може да рачуна на Милана Родића, док су сви остали спремни и, како је навео, сви заслужују да буду у стартних 11.
Окупљање играчица започело је у Визури, а одлазак на Златибор предвиђен је за 15. мај.
Црвена звезда ће у последњем колу у Грчкој играти против Олимпијакоса у директној борби за треће место, које води у нокаут-фазу Лиге Европе.
Минесоту је до победе предводио Шабаз Нејпир са 24 поена уз осам асистенција.
"То је један део Хрватске који жели да је домовински рат свакодневна тема и да је апсолутно мерило свега у Хрватској", додаје Гулић.
Данас готово двоструко више.
"Бомба" Лавко са дистанце и први пут је +5.
Прослава великог празника почела је синоћ проласком литија кроз градске улице, Бате Јанковића, Ломином, Хајдук Вељковом и Жупана Страцимира.
Због свега тога, Влада Србије је присутна у Шангају, са бројном делегацијом, управо како би показали да две земље деле исту економску визију 21. века, визију сарадње.
По први пут Републичко такмичење младих талената организовао је Регионални центар за таленте Чачак.
Серијал „Балканополис и пријатељи“ започели су још 2015.
Брифинг је најављен свега неколико дана пошто је у Београду боравио шеф Унмика Захир Танин, после чега по правилу следи објављивање новог извештаја генералног секретара УН о стању на Косову.
У међувремену, Сиријска опсерваторија за људска права саопштила је да је најмање 14 особа, међу којима пет цивила, погинуло у нападу турских снага на један конвој у којем је било и страних новинара, недалеко од сиријског града Рас ел Аин.
Мирјана Карановић је постала 32. лауреат овог највишег глумачког признања у Србији.
Радоњић је у финишу меча бурно реаговао после фаула противника и започео сукоб који је потом прерастао у тучу.
Њих двоје су били део ексепедиције на Кавказ, коју је крајем јуна организовао Планинарски клуб “Предејане”, под вођством Зорана Павловића.
Хтела сам једноставно да пробам, да видим могу ли… – уз смех нам прича Тамара.
“Овчица Твоја Исусе, Анастасија, зове силним гласом: “Тебе Жениче мој љубим и тражећи Те страдам, и распињем се и сахрањујем у крштењу Твоме.
Овај пут повод је био Хуманитарни концерт за Мину Месаревић, ученицу Гимназије у Чачку.
Искрено, уживаћу у тој улози.
Полазак возом у 07:34, вожња до Овчар Бање.
Извор: РТС Аутор:Нада Руменић Петрић Фото: Printscreen/Youtube Данас је летњи Аранђеловдан Данас је Сабор Светог Архангела Гаврила и његово јављање кроз историју.
Најнижа температура од -7 до -1 степен, а највиша од 0 до 5 степени Целзијуса.
Празник Благовести је један од 12 највећих хришћанских празника који се слави се у знак сећања на “благу вест”, када је, према црквеном учењу, арханђел Гаврило објавио Богородици да је Дух Свети њу одабрао да буде мајка Исусу Христу.
Неће бити сахране у недељу и још није одређен датум", додао је нећак бившег председника.
Наравно, рекао сам – НЕ", написао је Трамп на Твитеру.
Фудбалери Црвене звезде победили су Напредак у Крушевцу резултатом 1:0, у утакмици 11. кола Суперлиге Србије.
Вежба је послужила као прилика да ове три инстанце реаговања за безбедност провежбају координацију и сарадњу у њиховим улогама, саопштио је Еулекс.
Од 26 чланова тима за бројање, деветоро је прабечно у клинички центар, са пријавама мучнине, свраба на рукама и са црвенилом око очију.
Обичаји везани за Ђурђевдан се врше пре изласка сунца, и то често на реци, што свакако има свој магијски значај.
"Било је разговора између председника Мнангагве и госпође Мугабе и ништа се није променило.
Може да се падне у другом полувремену, а не може да се отвори утакмица без максимума.
Из канцеларије председнице нису желели да одговоре на питање о њеним потезима, али су упутили на конференцију за новинаре на тему "Актуална догађања у Хрватском ратном ваздухопловсту" која је заказана за сутра.
Експериментални истраживачки метод, који су њих троје развили, сматра се најиновативнијим у развојној економији.
Каријера певача, композитора и гитаристе „Битлса“, Џона Ленона, имала је и епизоде у којима се може описати као политички активиста, уметник, глумац и писац.
Како наглашавају у ТОЧ-у, при сваком порасту водостаја Западне Мораве, као последица плављења обала, реком крену огромне количине отпада.
Срећа је била на страни „орлова" у самом финишу првог дела игре, када је Тил шутирао а лопта завршила на стативи.
Вожња од Београда до Чачка и даље кошта 420 динара.
Обилнији снег на Бјелашници се очекује у вечерњим сатима.
"Наш предлог је да Комесеријат за избеглице строжије пушта мигранте у град.
Овога пута у домаћем првенству.
"Шумахер наставља да се бори, заједно смо гледали трку Ф-1"
Фред ВанВлит и Паскал Сијакам су предводили тим победника са чак по 34 постигнута поена.
Да смо против друголигаша играли,изгубили бисмо.
Нама се ове године одазвало 400 људи", казала је Брнабићева.
Тако постоји шанса за поправљањем стања и до 60 посто – рекла је др Селаковић и нагласила да у супротном сва та деца остају велика брига родитеља и друштва.
Сјајно је Садик заобишао дефанзивца гостију, упутио повратну лопту, а Натхо са десетак метара шаље лопту иза леђа Роцкова.
Бело острво је најактивнији вулкан који се налази 48 километара од источне обале Северног острва Новог Зеланда.
Покренули смо акцију „Пажљивко“ за предшколце и основце првих и других разреда.
Током једнодневне акције у Београду сакупимо око 2.000 издања која смо прошле године дали гимназији у Крагујевцу, а сада цела донација иде у Ивањицу", нагласио је Шћепановић.
Џејмс је забележио 20 поена (7/14 из игре, 1/3 за три), шест скокова и 12 асистенција.
Приликом хапшења полиција је код Н. С. пронашла "ауди" који су користили приликом извршења кривичног дела, као и новчаник са документима оштећеног.
Половином друге четвртине Крагујевчани су имали вишак од 14 поена, када су Чачани побољшали игру у одбрани и почели да смањују вођство “Радничког 1950“.
Тада ће, најављују, новом представнику Уније за спољну политику предочити приоритете Вишеградске четворке.
Непходно је да Србија догради свој механизам за одбрану од тога, поручује Дрецун.
Сваки аспект игре био је проблем.
И отпочела је пуцњава и млаћење гвозденом штанглом.
У Србији се Цвети обележавају и као историјски празник.
Авион компаније "Бекер", у ком је било 98 људи изгубио је висину након полетања са међународног аеродрома у Алматију и пробио бетонску ограду, пре него што је ударио у двоспратну зграду.
Уобичајно, ово путовање траје пет пуних дана, али смо искористили да посетимо Иркутск, Бајкалско језеро, Улан Батор у Монголији, унутрашњост Кине, Шангај… Пошто много волим возове, жеља ми је била да се возим у најбржем на свету.
Мајстори светла: Војкан Петровић и Милош Крџић.
Иако је отишао из Чачка, био је емотивно везан за свој родни град.
У овом периоду са 63 станице испаљено је 192 ракете.
Потпредседник Главног одбора Српске напредне стране и директор Канцеларије за Косово и Метохију Марко Ђурић присуствује од данас до 9. децембра у Тирани округлом столу посвећеном регионалној сарадњи.
Током Параде поноса није било инцидената.
Без обзира на околности и технолошки развој, једно нису мењали.
Истиче да је "добра ствар то што људи више не сматрају да је проблем да се тако нешто пева у јавном простору, тако масовно и то је заправо оно што је највећа вест овде".
Основну школу и Гимназију завршио је у Чачку, а Филозофски факултет у Београду.
Много тога је писано, речено и закључено у вези са периодом деведесетих, али легенда о Берлину, у којем (не)политичке хиљаде људи мирно освајају слободу – још увек живи.
Важно је да инфраструктурно опремимо, посебно, производне капацитете наших компанија.
Извршни одбор Српске академије наука и уметности саопштио је да подржава напоре Српске православне цркве да, суочена са нападима власти у Црној Гори, очува свој идентитет и интегритет, као и историјску истину.
"ЕУ није лабаво повезано заједничко тржиште већ политички пројекат, што подразумева много више интеграције.
Након тога, уследиће пленарни састанак делегација двеју земаља, најављено је потписивање билатералних споразума, а биће отворен и Српско-чешки пословни форум.
Додао је да се радује њиховом наставку разговора касније овог месеца на маргинама седнице Генералне скупштине Уједињених нација у Њујорку.
Боса има два унука, Миленка и Александра.
Демонстранти из више градова Каталоније кренули су у среду у протестни марш са намером да до петка стигну у Барселону, а синдикати позивају да тог дана буде одржан генерални штрајк.
Турски део ове афере чине двојица значајних турских мафијаша, који се баве шверцом дроге.
Највише ме радује што смо се опет вратили из заостака.
До сада је пријављено 11 штафета.
Кошаркаши Даласа савладали су у гостима Милвоки са 120:116, а домаћину није помогла ни феноменална игра Јаниса Адетокунба.
Британац је боксовао тактички, није дозвољавао ривалу да му уђе у клинч, на крају одлуком судија вратио титулу у четири категорије - ВБА, ВБО, ИБФ и ИБО.
Из те љубави кренуо је да тражи пса како би га спасао.
Више него икад раније Немачкој су потребни "храброст за нова размишљања" и "снага за напуштање утабаних путева" или "одлучност за брже деловање", упозорава Меркел.
Пожар је букнуо јуче на Крушковом брду и локализован је али се, услед ветра, ватра данас поново разбуктала.
Како се наводи, Светска банка ће објавити и "Нову агенду раста" за Србију која ће указати на потенцијалне изворе раста по секторима.
Трибина “Србија се роди”, посвећена наталитету, у оквиру “Светосавских свечаности” у ОШ “Ратко Митровић”, показала је да се о овој теми може и треба говорити из различитих аспеката.
Одлично су их пратили Кајл Лаури са 22 поена, 5 скокова и 6 асистенција и Серж Ибака са 13 поена.
Закон се најављује за пролеће, надлежни кажу да то није додатни намет послодавцима.
Гости кад одлазе, кажу, код споменика, кад су долазили, исто код споменика", испричао је Јовановић.
У образложењу стоји да је Звезда санкционисана због кашњења исплате заосталих потраживања.
Проблем плављења Бјелице коначно ће бити решен изградњом насипа на левој обали реке.
Истраживање спроводе Факултет драмских уметности из Београда – Институт за позориште, филм, радио и телевизију и Завод за проучавање културног развитка, републичка установа културе.
Ја сам најодговернији, за то сам се определио и нека иде све на моју душу".
Према речима организатора карата за овај меч још има у слободној продаји.
Жуте картоне су добили: Илић, Богићевић (“Борац“) и Поњевић (“ТСЦ“).
Након што су бројни појединци и организације осудили одлуку тог комитета да Нобелову награду за ову годину додели аустријском књижевнику Петеру Хандкеу, из Нобелове фондације поручили су да Нобелова награда не може бити одузета.
Ипак, једини проблем је што смо Новак, Рафа и ја здрави, односно здравији него што смо били протеклих сезона.
"Сам је отишао у Америку, није имао уопште пара нити било кога тамо, али је опет успео да истраје и да успе", каже Јелена Иванчић, матурант Математичке гимназије у Београду.
Данас је Бадњи дан Православни верници у Србији данас обележавају Бадњи дан традиционалним уношењем и паљењем бадњака.
Загађење река један је од највећих проблема у Србији, јер готово да не постоје фабрике за пречишћавање отпадних вода.
Ми данас овде не само да подвлачимо право на независност и сувереност малих земаља већ и да будемо способни да одржимо квалитет и право на слободно одлучивање тако што бисмо деловали заједно.
"Дошао је до краја тунела, активирао је прслук са експлозивом и убио је себе и троје деце", рекао је председник САД и додао да су убијене и две жене које су носиле прслуке са експлозивом, који нису експлодирали.
Јоксимовић напомиње да је чланство у ЕУ првенствено "политичка одлука" коју доносе све земље чланице, а да је пред Србијом важан посао наставка реформи и задржавања европског курса.
Сједињене Државе су поднеле тужбу против Едварда Сноудена наводећи да његова књига крши уговоре о неоткривању информација са Централном обавештајном агенцијом (ЦИА) и Националном агенцијом за сигурност (НСА).
Та документација се налази у Бечу, али ми поседујемо све те планове и они су основа за све ове подухвате", каже Ужичанин Марко Поповић, археолог.
И др Зоран Радовановић истиче да су српске болнице много боље опремљене него што је то био случај 2009.
Нагласио је значај поштовања и одбране Српске православне цркве, очување традиционалне породице, чување и неговање српског језика.
На гостовањима је атмосфера увек јако узаврела.
Прво дело, комедију "Маска", објавио је у Загребу 1918.
Највећи број њих има средњу стручну спрему.
То је слава Владимира Клеута, а тог дана се у његовом родном Руднику одржава вашар.
"То ништа суштински не мења на курсу Србије који је до сада био јасан и таква политика се јако дуго води", рекаo је Вулетић.
Федерер се повлачи после следећег Вимблдона?
Најновија афера која долази док је странка практично на коленима, тиче се "песмарице" Пеналног удружења у Кнителфелду.
Епицентар земљотреса био је девет километара од Драча и 40 од Тиране, на дубини од два километра.
Надам се да ће потпредседник Мајк Пенс и државни секретар Мајк Помпео имати успешне сусрете у Анкари", навео је Трамп на заједничкој конференцији за новинаре са италијанским председником Серђом Матарелом у Вашингтону.
Србији је био потребан државник и ујединитељ.
Бојко Борисов је такође додао да се нада великој излазности током изборног дана.
"Много тога се издешавало.
Русија и Србија су заједно прошле велики историјски пут, пун потешкоћа и препрека.
Нагласио је да су они ту да се таквим облицима без изузетка супротставе.
Богдановићева је донела Србији нову бронзу, након што је у полуфиналу на златни бод изгубила меч од Кореанке Соу Ху Ким.
Димензије су 157 x 75 x 9 милиметара, а тежак је 186 грама.
Тек у четвртом делу утакмице домаћини су начинили преокрет, до краја одржали предност и дошли до пете победе у сезони.
Комплетну репортажу прочитајте у данашњем броју „Чачанског гласа“.
Већ у четвртом минуту "стара дама" је дошла до бођства, када је Дибала постигао гол снажним ударцем левом ногом, на асистенцију Пјанића.
Амерички државни секретар Мајк Помпео изјавио je да ће се он и амерички потпредседник Мајк Пенс састати с турским председником Реџепом Таијпом Ердоганом.
Жири за доделу Дисове награде за поезију за 2019.
Вучић је рекао да је иницијатива уклањања баријера у слободи протока робе, услуга, капитала и људи између Србије, Северне Македоније и Албаније значајнија од повлачења признања Косова.
Састанак је заказан у 11.00 у згради Генералног секретаријата, саопштила је прес-служба председника.
Етика, поштовање различитости и емоције - тема су разговора.
Ако нико од кандидата не буде освојио више од 50 одсто гласова у првом кругу избора, биће одржан други круг гласања.
Имамо их десет или 20 који се боре.
Црно-бели су стекли рану предност, када је у 12. минуту стрелац био Тошић.
Законом је предвиђено да су државна својина верски објекти и земљиште које користе верске заједнице на територији Црне Горе који су изграђени, односно прибављени из јавних прихода државе или су били у државној својини до 1. децембра 1918.
Индијана је пред својим навијачима нанела тек четврти пораз тиму из Лос Анђелеса - 105:102.
Меч је практично био решен у првом полувремену, где је Звезда после "плус 11" у првој четвртини (29:18) у другој врло брзо дошла до предности од двадесет поена разлике у 15. минуту и није је испуштала до самог краја.
У сваком селу у коме би дошао да живи један брачни пар, то би, можда, значило још неколико деце у том селу, то би значило и опстанак тих наших села", каже Милан Ђокић, председник Општине Књажевац.
Упркос томе што ју је пре 235 година открио астроном Шарл Месје, њена морфолошка класификација остаје нејасна: астрономи још дебатују да ли је она елиптична или лентикуларна.
Кад је деведесетих наступила криза, помислила је Мица да прода своју колекцију, али кад јој је комшија Миро, који јој је помагао да по серијама пресложи марке у албумима, рекао колико може да добије за вредније примерке – одустала је.
Професори кажу да нам данас, нажалост, није близак Пупинов систем вредности коме би млада генерација требало да тежи.
За једну ствар знам да је тачна у Вашем писму.
Треба говорити, не треба престати борити се и надати се.
ЕКСОР је већински власник групе "Економист", а поседује власничке уделе у "Фијат-Крајслеру", "Ферарију" и фудбалском клубу "Јувентус".
Селтикси су читав меч веровали у сваког играча у ростеру и добром одбраном на једној, а протоком лопте на другој страни успели да прекину серију од седам узастопних пораза на гостовању код Репторса.
Евроатлантску безбедност, или у сваком случају Европску управо угрожавају чланице НАТО пакта својим мешањем у унутрашње послове различитих држава на северу Африке и Блиском истоку.
"Ни мој ментални склоп, ни везе са породицом, ни мој лик и дело не указују да ћу покушати да побегнем", рекао је Јовановски, који је осумњичен да је тражио новац од македонских бизнисмена оптужених за корупцију у замену за везе у тужилаштву.
Идеја да се гради ауто-пут Београд–Сарајево родила се у оквиру такозваног Берлинског процеса, који је иницирала Ангела Меркел.
Након краћег задржавања, вратили су се стазом која води северном страном Дебеле Горе, изнад Хидроакумулације „Овчар Бања“ до ауто-капма у Овчар Бањи.
Валанчијунас је убацио 21 поен, уз десет скокова, а Морант један мање.
У тиму Бруклина Спенсер Динвиди је био најефикаснији са 25 поена.
Осим специфичним сензибилитетом и даром за музику, Лена Ковачевић плени лепотом, шармом и надасве осмехом, што сваком њеном концерту даје посебну енергију.
Опрез се саветује астматичарима и срчаним болесницима.
Албански премијер Еди Рама поручио је по завршетку самита "малог шенгена" у Тирани да ветрови прошлости ту не могу да дувају.
Уместо тога, извуците максимум из изванредног паметног телефона који већ поседујете, поручује Брајан Чен.
Национална служба за запошљавање обавештава јавност да ће преко Банке Поштанска штедионица извршити исплату редовне новчане накнаде незапосленим лицима за октобар 2018.
Лист објавио је да нападач подржава владу у Пекингу и да је полиција растерала окупљене.
У трцу учествују и баба мразице, очеви, деца и кућни љубимци.
Звезда постиже два веома слична гола.
Одељење за ванредне ситуације у Чачку апелује на грађане да због учесталих пожара на отвореном простору не спаљују ниско растиње и остатке стрних усева јер на тај начин може доћи до ширења пожара који може да угрози људе и причини материјалну штету.
Препорука за осетљиве групе је да избегавају напорне активности у спољашњој средини које су праћене убрзаним и дубоком дисањем и да преусмере обављање активности у затворени простор док се не побољша квалитет ваздуха.
Тешко, јако тешка сцена, многи од спасилаца нису могли да издрже, па су поврћали и враћали се", испричао је Љубиша Станојевић, члан спасилачког тима.
Пред Бајерном су утакмице са Олимпијакосом у Лиги шампиона, а затим велики дерби са Дортмундом наредне суботе.
То је лудо“, истакао је Ворен Бернс из Аустралије.
То су ексклузивне кутије које ће, поред Марушкиних марама, постати бренд нашег града.
Најузбудљивији меч вечери одигран је у Портланду.
У њену имплементацију је укључено више државних институција које, уз стручну и финансијску подршку ЕУ, стварају услове за савремену и ефикасну јавну управу – управу по мери свих грађана.
Знамо да је та манифестација изузетно посећена, што се тиче Француза и Срба широм света.
Да ли је пре тога носио име Градац, будући да се Страцимирова задужбина звала Света Богородица градачка, није утврђено.
Посебно треба похвали Музичку школу „Др Војислав Вучковић“ за изузетно успели годишњи концерт одржан поводом Дана школе у препуном Дому културе.
Челници клуба трљају руке, јер у медијском смислу, све се променило, НАБОЉЕ.
Протеста неће бити током викенда, али таксисти најављују нове протесте од почетка следеће недеље када је најављена и посета турског председника Реџепа Тајипа Ердогана Београду.
Дубоко верујем да ауторски филм има своје место у биоскопима, што се у изгубило у последњих двадесет година.
А исто тако нећемо их куповати тамо где не треба, нормално.
За сада не обилних, али постепено се мења време", истакао је Тодоровић.
Филм прати долазак групе у изопштену земљу и њихове припреме за наступ, као и сам концерт.
Утакмица Тотенхема и Црвене звезде почиње од 21 сат, уз директан пренос на Првом програму РТС-а и Радио Београду 1, стрим је на РТС Планети (за посетиоце из Србије), а њен ток и кретање резултата можете пратити на нашем порталу.
Биће изграђен уз помоћ Русије и то у тренутку нараслих тензија због неуспеха нуклеарног споразума Техерана и светских сила.
Сава је прво добио награду за животно дело, а онда завршио Факултет примењених уметности, на ком сад предаје.
Да у клисури има муфлона вероватно је најзанимљивији податак за већину Чачана.
Али, Британци су доделили свега 40 стипендија.
А да ли је то нешто што ико уистину прижељкује?
Другу игру је обележило то што је Дејан преузео други број од Ивана, тачно га решио и увећао свој резултат за 10 поена.
Тај друштвени оптимизам, који савладава вековне предрасуде о два народа, заосталост прошлости и вишевековну подозривост и мржњу, која се лако обнављала и поред у то време радо прокламоване жеље да се живи у друштву које прожима братство и јединство.
У наредној рунди, Шарди ће играти против бољег из дуела Карловић - Чилић.
Манџукић одбио и ПСЖ, жели да се бори за место у "Старој дами"
КК Црвена звезда мтс је спремна, и предлаже, и поред врло згуснутог календара да се овај меч одигра у Подгорици 24.02.2020.
Празници успавали Денвер, Јокић одличан у поразу од "фењераша"
Праћена својим четворочланим саставом и српским камерним ансамблом, од самог почетка концерта Ванеса је дочекана овацијама београдске публике.
Српска православна црква обележава празник посвећен Козми и Дамјану, у народу познат као Врачеви или Врачи.
Учитељ је тај који, осим реализације редовне наставе, креира атмосферу у учионици и распоред активности, пратећи потребе деце.
Највећи крстовдански вашар у Горњој Пчињи приређује се у Радовници, испод цркве поред реке Пчиње, где је подигнуто неколико сеника који се користе за вашар.
Месец дана касније то је учинило и Османско царство.
Навикла је на бржи ритам живота, кад има слободног времена или дође у Чачак, не зна шта да ради од себе… Организованија је када има више обавеза.
Спасилачки тимови трагају за преживелима под рушевинама у граду Бафоусаму.
Почетком наредне зимске сезоне, за 30 дана, отвориће се гаража са 350 паркинг места.
У петак 5. октобра у Љубићу је отворена Књижара Пчелица.
Наводе да су и даље жртве трафикинга већином сексуално експлоатисане жене.
Најбољи актер у редовима домаћег састава био је Дианђело Расел, који је убацио 31 поен, а пратили су га Дејмон Ли са 16 и Алек Буркс са 13 поена.
Не тражимо милостињу, тражимо поштовање за Србију и умећемо то да узвратимо", рекао је Вучић и додао да Србија у ЕУ не би била најсиромашнија земља ЕУ.
Полиција је ухапсила четири особе због постојања основа сумње да су починиле више коруптивних кривичних дела у поступцима јавних набавки, чиме је општина Лајковац оштећена за више од 10.000.000 динара.
"Свет је у потрази за вакцином против маларије скоро сто година.
Биометеоролошка ситуација може неповољно утицати на цереброваскуларне болеснике и астматичаре.
Да се позива на убијање било ког другог народа све се, ни најмање, не би завршило само на једном човеку.
Прошле године смо у пола ноћи добили поруке од ватрогасаца да напуштамо куће, они имају контролу свих мобилних телефона који су у том тренутку у том делу града преко торњева.
Организатор концерта у Нишу је „Мерак фест“, уз подршку Града Ниша.
Овогодишње "Мокрањчеве дане" за сада обележио је хор "Корикос" из Њујорка који је према оцени жирија био најбољи у натпевавању.
Јутарња температура од минус три до један, дневна од два до четири степена.
Све је на нама, наши односи и наша будућност је на нама, истакао је председник.
У суботу мало до умерено облачно на северу понегде са слабом кишом.
Епилог: Релоцијус је на лечењу у институцији затвореног типа, "одакле се јавио бившим колегама, још једном се извинио и рекао да му је сада боље.
Све је то прекинуто августа 1914, када је у његово село упала 42. домобранска дивизија, коју су чинили хрватски пукови, позната као Вражија дивизија, и они су у Трбушници масакрирали неколико породица.
Највише је Јапанаца, Французи, Енглези и из других земаља долазе да виде да је то апсолутно српско и да ово није од јуче.
"Ово је успех, не само владе, председника Србије, независних институција, већ свих грађана послодаваца, синдиката, свих нас који смо радили заједно да дођемо до огромног признања", истакла је председница Владе Србије.
Фахрудин Солак, директор Федералне управе цивилне заштите, рекао је за портал да није било веће штете на терену.
После двонедељне паузе, у регионалном такмичењу, кошаркаши “Борца“ дочекују “Рогашку“, екипу која има исти учинак као и Чачани.
Слика живота-живот међу сликама Представљање колекције породице Лукић у Музеју рудничко-таковског краја “Војкан Лукић је необичан човек.
Партизан ће у следећој рунди групе Л Лиге Европе играти против Астане.
Како пише у саопштењу, онин предузимају све мере и радње из своје надлежности и трагају за особом која је у ноћи између 30. априла и 1. маја провалила у седам угоститељских и трговинских радњи на Зеленој пијаци у Чачку.
Олимпијакос је на свом паркету савладао Жалгирис.
Кратки Критички камп у Чачку је интезивна тродневна радионица филмске критике, намењена средњошколцима од 15 до 18 година.
Она је она сада знатно расцепканија тако да је засад завршен вишедеценијски обичај да о власти одлучују ЦДУ и СПД у великој коалицији или самостално у коалицији са једним мањим партнером.
Приликом паљења осветљања у градовима, имајте на уму да је велика вероватноћа да су софтвер за оптимизацију електричне мреже направиле фирме из нашег региона.
Најважније је да ће од сада у Трнави бити воде, да ће она бити санитарно и хигијенски исправна и да ће бити контролисана – нагласио је Тодоровић…
Поред осталих предавача, у седишту СНС-a ненајављено се појавио председник Вучић, што је изазвало опште одушевљење међу подмлатком странке.
На руку им иде и пораз директног конкурента “Црнокосе“ од “Студета“ у Бајиној Башти 95:92.
Од сутра, па до краја следеће седемице, биће организовано неколико хуманитарних активности ради прикупљања новчане помоћи за лечење четрнаестогодишњег фудбалера Борца Стефана Лазића.
"Није реч о слободи изражавања.
"Свакако ћу изаћи на изборе и нећу дозволити да манипулирају мојим листићем.
Министар спољних послова Мексика Марсело Ебрард је потврдио да се Моралес укрцао у авион мексичке владе.
У Најробију, осим стручњака, представника невладиног сектора, професора универзитета, водећи државници света имају своје "завете".
У Београду ће бити променљиво облачно са сунчаним периодима, увече и током ноћи јаче наоблачење са краткотрајним снегом.
Оставили смо облаке испод нас, гледали смо их као из авиона – приповеда Бранка, а док нам прича одаје утисак лакоће, као да се пела на „мало већи“ Каблар.
Међутим, ово није био крај меча, пошто су гости постигли два гола.
За викенд ће бити осетно топлије време, уз јачање јужног и југоисточног ветра, киша ће падати понегде и биће настављено топљење снежног покривача.
Флин, Џеф Сесшнс, Џеред Кушнер и Доналд Трамп су били усредсређени на теме које су се тицале опозиције", наводи се у сажетку интервјуа.
Први део сусрета је протекао у сталном вођству домаћина.
В. К.) довело је до национално кризних ситуација - од заоштравања међунационалних конфликата у Монархији, преко пораза у Првом светском рату и мира у Сен Жермену, до нестабилног карактера Прве републике.
Аутомобил је практично потпуно уништен када је шахта одлетела у ваздух у центру Букурешта и слетела у пртљажник возила које је било паркирано поред пута, пише румунски Диги24.
Србија је већ отворила свој културни центар у Пекингу и ми ћемо скоро надам се у првој половини следеће године званично отворити наш културни центар у Београду.
У поразу Оклахоме најрасположенији били су Шрудер и Александер са по 22 поена.
Црква Светог Николе у Приштини налази се у старом историјском делу града на узвишеном месту некадашње Варош-махале, коју су настањивалии искључиво хришћани.
Одличан посао као тонац на концерту, одрадио је познати чачански музичар Александар Савић, који од самог почетка прати рад групе и који их зна у душу.
Овде се тема миграција додирује само кроз реакције на нову медијску пажњу у којој се ових дана нашла Карола Ракете, капетан брода "Sea Watch 3", која је прошлог јуна упркос забрани италијанских националних власти на Лампедузу довела 53 мигранта.
То беше анђео који је на Доротејину молбу донео дарове велможи.
"Сведочење Раде Трајковић није било пресудно за притвор осумњичених"
Једини човек који је осетио атмосферу са паркета на оба дербија у највећој дворани на Балкану јесте Новица Величковић.
Ове године је тема Ноћи истраживача КУЛТУРНО НАСЛЕЂЕ.
Минимакс је за јавност увек био врцав, духовит, спреман за вицеве на сопствени и туђ рачун, а приватно, говорио је да је досадан.
Самим тим што се више развијају и више људи запошљавају и локална самоуправа има већи бенефит и више пореза на зараде – рекао је градоначелник Милун Тодоровић.
"Обећао сам, нећу да плачем.
Нисмо играли сјајно, далеко од тога.
Упуштају се у малверзације како би своје материјалне тешкоће покушали да сакрију од својих пријатеља и пословних партнера, па и од рођене ћерке.
У Србији ће данас бити претежно сунчано и топлије време, са температурама знатно изнад просека за ово доба године.
Једна особа је настрадала након што је француски брод за спасавање потонуо на Медитерану, а четврта особа је пронађена мртва у аутомобилу, пренео је АП.
"Министарство ће подржавати и реконструкцију и обнову српског блага на Косову и Метохији.
Хоћемо тај тренд да наставимо сутра", рекао је Николић на конференцији за медије, а преноси клупски сајт.
У оквиру обележавања осам векова аутокефалности Српске православне цркве у Музеју СПЦ у среду, 9. октобра, биће отворена изложба "Осам векова уметности под окриљем СПЦ", која ће трајати до 9. децембра.
Учествују певачке групе из Србије, Републике Српске и Црне Горе.
Утакмица је требало да буде одиграна данас у Звечану, али је померена, пошто косовске власти улазак на Космет експедицији црвено-белих.
Боравак у Коптској цркви у којој су сахрањени Свети Лазар, Свети Трифун и Свети Захарије ће остати заувек у Лазаревом и сећању свих који су били око њега.
С једне стране, представља манифестацију политичке моћи једне државе и приказ је способности оружаних снага; с друге стране, знак су пријатељства и организују се у част страних државника, или са војним снагама других земаља.
Како је навео, без науке и образовања, истраживања и развоја и визије државе која стоји иза тога ништа позитивно се не може десити.
У недељу 07. је премијера у простору КУД „Дуле Милосављевић“, тренутном пребивалишту младих позоришних уметника.
Наша најбоља играчица је била прецизна у последњим секундама и славље је могло да почне!
"Наше молитве и жеље су усмерене пре свега онима који су остали овде који чувају Косово и Метохију за све нас", казао је Аврамовић.
Тренутно је на распусту и божићне и новогодишње празнике ће провести са породицом у Чачку.
За тим из Мефиса Џарен Џексон је је постигао 22 поена.
Правила наше земље, каже директор Завода за интелектуалну својину, иду у корак с европским.
Најефикаснији код црвено-белих био је Дерик Браун са 14 поена, Перпероглу је додао 13, а Били Берон један мање.
Захтев да Ректорка тражи смену министра излази из законске надлежности Универзитета, јер Универзитет не учествује у избору и разрешавању чланова Владе", наведено је у саопштењу.
У пораженом саставу Дејана Милојевића дабл-дабл партија Марка Симоновића, који је убацио 15 поена а ухватио десет лопти (шест у нападу), док је Мацура додао 13.
Шпанац је фуриозно почео, освојио је први пут у каријери сет са 6:0 против Новака.
Дан Факултета музичке уметности у Београду.
За Србију су носиоци посла два града, Ниш је део IPA за 2018, а Чачак за 2019.
Два везана пораза!
А то је најкраћи пут ако се из Београда крене за Бањалуку.
Последње седмице је постало јасно да се Берлин и Париз не сударају само око тога који пут изабрати – већ и који циљ."
Покушао је да се избори да на тај пут крене и његов пилот, јер је седам дана без тренинга за врхунског спортисту јако дуг период.
Са 29-годишњим кошаркашем споразумно је раскинута сарадња, како је саопштила Будућност.
Предавала нам је политичку економију и рачуноводство.
Број погинулих и повређених потврдила је и ирачка државна телевизија позивајући се на Министарство здравља.
Неке већ постају опште место, нпр.
"Током ових 70 година, без обзира на промене у домаћем и међународном окружењу, Србија је увек подржавала политику Кине", рекла је Бо и додала да ће кинески народ вечно памтити ту подршку.
Она је истакла да то никако нису смели да ураде имајући у виду да Интерпол има статус посматрача у Уједињеним нацијама, па самим тим мора поштовати све одлуке ове међународне институције.
Јелена, а оданде су касније пренете у Милано и коначно у Келн у најљепшу немачку катедралу, где су и данас.
Тај део јој је несхватљив, јер по њеном резоновању, тога има само на трулом Западу.
Једна ствар је сигурна, бићу ваш DJ 8. марта и спровести вас на нека наша музичка места.
Како РТС незванично сазнаје оба пута су у пљачки учествовала два маскирана разбојника, која су уз претњу ватреним оружјем узела новац из касе.
"Мислим да се много ствари променило од 2008.
Зоран Ђорђевић наводи да се исплата дечјег и родитељског додатка креће од 20. до 25. у месецу, у зависности када пада субота и недеља и када су исплатни дани.
Да ли ће електрични тротинети спасити Београд, иако и струја коју користе не долази ниоткуда, већ из електрана које троше угаљ.
У финалу су тимови водили изузетно неизвесну борбу.
Након контроле њиховог пртљага на рендген уређају, у једном од кофера уочен је велики број предмета различитих облика, због чега је од путникâ затражено да га отворе.
Родић на Атосу скупља заборављене, одбачене објекте; старе, али без археолошке вредности.
Додао је да је одговорио на овакав начин како би се видео бесмисао таквих предлога.
"Ми смо ове играче довели и платили на основу игара и имена из прошлости.
Учествовало је 115 пливача, међу којима су биле и три девојке.
Стална представница УНДП у Србији Франсин Пикап упозорава на чињеницу да градови производе више од 70 одсто гасова са ефектом стаклене баште на светском нивоу и троше 80 одсто укупно произведене енергије.
Тог дана се обележава сећање на све преминуле.
По завршетку обуке добијају сертификат о квалификацији, на коме не пише да је стечен у затвору.
Ипак, она не верује да је Тридо расиста.
Министар Дачић је овом приликом честитао председнику Макрону на одличном говору приликом његове недавне посете Србији и пренео му да је његова посета једна од најбољих посета неког страног званичника у историји наше земље.
Ујутру по котлинама, долинама река и висоравнима има и магле.
Неколико месеци раније, по објављивању опште мобилизације у освит балканских ратова, 6 пилота на школовању у Француској добило је наредбу да се одмах врате кући.
Четврт века након изласка чувеног албума, Аланис ће, у истом друштву, подсетити обожаваоце на песме са албума који јој је донео светску славу.
Морамо озбиљно да схватимо утакмицу и да будемо максиманлно концентрисане.
Вештачка људска кожа је научни напредак, али и откриће које ће утицати на смањење коришћења животиња за тестирање различитих производа.
Дан примирја се обележава у исто време у свим главним градовима држава победница.
Први су је дочекали грађани пацифичких држава Самоа и Кирибати, а последњи ће 1. јануар дочекати у Америчкој Самои и на острву Нијуе.
Али за рестаурацију бојом потребни су стручњаци.
Најбољи појединац у двобоју турске и немачке екипе био је Костас Слукас са 23 поена и 10 асистенција, Нандо де Коло додао је 18, Мелих Махмутолу 17, а Жофри Ловерњ 15 поена.
Вома занимљив меч виђен је у Истанбулу где је домаћи Ефес дошао до победе после продужетка.
Кад се почне са културним програмом у старој Цркви Светог Саве, па пређе на свечану академију и литургију у новом Богородичином храму, онда се иде у будућност.
Биометеоролошке прилике могу имати поволјан утицај на хронично оболеле и осетлјиве особе, али се известан опрез ипак саветује кардиоваскуларним болесницима.
Херисон Барнс је додао 15, а Бади Хилд 12 поена.
Лидер ЛДП-а Чедомир Јовановић сматра да ће Гренел рашчистити терен.
Председник је рекао да не искључује могућност да Самоопредљење Аљбина Куртија, уз гласове из иностранства, освоји највише гласова.
До сада је, током две сезоне које су одржане, кроз школу прошло 150 малишана, иако временски услови ни учитељима, ни ученицима нису ишли на руку.
Министар својим решењем поставља директора школе, јер сматрамо да је његова улога у образовању и квалитету рада од непроцењиве важности.
Током три дана упознали су туристичке посланике са својом овогодишњом понудом за Европу, али и за Америку и Далеки Исток.
Притом кокаин ни издалека није једини проблем Немачке када је реч о болестима зависности.
Не треба да се не указује на пропусте, али не сме се ни бити опор, превише груб и злинамеран.
Сутра, у среду 15. маја, Национална служба за запошљавање планира исплату посебне новчане накнаде за АПРИЛ 2019.
Истиче се да је сврха нових ометача да заштите летелицу од радара путем софистицираних функција ометања и блокирања могућности непријатеља за напад.
"Мислим да је требало увести још дан одмора с обзиром на тежину утакмица у главној фази.
Организатори најављују више од 500 учесника различитог узраста, од предшколаца до ветерана, и разних категорија, активних такмичара и рекративаца.
Изабранице Марине Маљковић сусрет против Турске у хали спортова "Ранко Жеравица" пред домаћом публиком одиграће после четири месеца и освајање европске бронзе у "Штарк у арени".
Јавно предузеће „Градско зеленило“ је младима давало логистичку и стручну подршку приликом садње.
"Била је изузетно тешка утакмица.
Ово велики дан за мене, моју девојку, породицу и ватерполо клуб за који многи не знају да постоји, али ми се сви боримо да он заживи.
И то ме је мотивисало највише", закључује Бориша Гајић.
Рајко је био калфа, трговачки помоћник код газда Младена.
Демонстрантима је преко интернета упућен позив да се окупе на седам локација како би подржали подстицај на политичке реформе, након хаотичног дана протеста и сукоба са полицијом.
Јован Стејић је рођен у Араду 1803.
Они ће урадити праву ствар", поручио је Трамп.
Из године у годину, поздравни говори су све краћи, редови испред торти све дужи.
Међу колегама има узоре, али одмах издваја Милорада Мажића и уз осмех закључује: „Сви тежимо да постанемо Мажић“.
Страна земља, нису имали карту.
Због скоро свакодневног загађења ваздуха, које највећим делом потиче из погона компаније Зиђин, у протеклим месецима у Бору су неколико пута организовани и протести грађана.
Притиснеш дугме, и он експлодира; Хандке је празник за ону новинарску школу која тешке политичке теме и морални дискурс спаја у форми персоналног линча.
Велики петак је дан жалости, али и увод и припрема за највећи и најродоснији празник – Ускрс.
Тела су пронађена око 9:30 и лице места је због трагова одмах обезбеђено.
Он је написао како су након рођења Исуса у Витлејему, у дане краља Ирода, три мудраца са истока дошла у Јерусалим, па су се распитивала о томе где је новорођени јеврејски краљ, јер су видели његову звезду како излази па су дошли да се поклоне.
Кинези су некад од глога правили ферментисано пиће.
У Паризу на Тргу Републике окупило се више од 1.000 људи, осуђујући акцију Турске.
Можда није лепо дати некоме исцртане књиге, али то је најмањи проблем.
Пројекат "Млади против насиља према девојкама" се спроводи у оквиру регионалног програма Агенције УН за родну равноправност и оснаживање жена, који финансијски подржава Европска унија.
За 30-так чланова особа са менталим инвалидитетом и Дауновим синдромом боравак у заједничким просторијама Удружења свакодневна је активност.
Један од говорника на самиту у Најробију била је и српска министарка задужена за демографију и популациону политику Славица Ђукић Дејановић.
"Ми нисмо хотел за чланове ИД-а," изјавио је Сојлу у Анкари.
Треба рећи да друга награда није додељена, а прво место освојио је харфиста из Италије.
Идеја је потекла од старт апа "DeNova Sciences" који сарађује са технолошким универзитетом Нинијанг у Сингапуру.
Изменила им се екипа и нови селектор је ту", рекла је Поп-Лазић.
Почео са радом Други програм ТВ Београд.
Групу трговаца дрогом полиција је зауставила у месту Сигри када је снајпериста погодио мотор на глисеру.
Јунак победе Бруклина био је Динвиди који је меч завршио са 24 поена и осам успешних додавања, одличан је био Ален са дабл-даблом (19 поена и 11 ухваћених лопти), док су Темпл и Херис додали 15, односно 13 поена.
На крају, честитао је и свом куму Дејану Станковићу што је постао тренер Звезде.
Након одличне прве деонице коју су добили 34:22, "санси" нису дозвољавали ривалу да се резултатски одлепи.
Његове радио емисије биле су авангарда у то време.
Прегледом документације и мерењем камиона на лицу места су уочена одступања, због чега је товар подвргнут детаљној контроли.
Планинарско друштво „Каблар“ позива и све заинетересоване за успон на врх Овчара, поводом Дана друштва.
Истакала је да је Русија у својој спољној политици увек поштовала и да ће наставити да поштује те принципе и да од партнера очекује да се "нађу на пола пута".
Вредност ових радова је седам милиона, од чега је Министарство културе уложило четири, а Град Чачак три милиона динара, док је реконструкција фасаде Економске школе коштала Чачак око шест милиона динара.
У Спортском центру Младост, који је један од носилаца организације ове традиционалне манифестације у току су припреме за свечано обележавање Богојављења.
Објекат финасирају Министраство туризма и Јавно предузеће "Скијалишта Србије".
Просечна нето зарада у Србији износила је у октобру 55.065 динара, саопштио је Републички завод за статистику.
Иако данас постоје електрични уређаји који омогућују лакше мешење хлеба, традиционалан начин доноси посебну атмосферу.
Имали смо много прилика, нисмо били прецизни, али смо показали да можемо да се носимо са тако великом екипом каква је Манчестер.
Напредак као и увек изгара против свих, свака част.
Има ли рентгентски вид?
Сви чланови партије су имали свету дужност да шпијунирају, потказују, па чак и да лажно сведоче у циљу застрашивања и успостављања црвеног терора.
Следеће саслушање одређено је за 11 октобар, а коначна одлука о изручењу САД очекује се фебруару следеће године.
На конференцији за новинаре, одржаној данас у сали Градског већа, делегација Града Чачка и директорка Народног музеја Делфина Рајић и Петар Гојковић, представник Српске дијаспоре из Француске говорили су о свом недавном боравку у Паризу.
Пожар на Старој планини још није локализован, али се не шири и ситуација је много боља, изјавио је начелник Сектора за ванредне ситуације МУП-а Предраг Марић.
Партизан је доминирао у првом делу меча, али је у наставку Астана учинила да се и њено присуство осети на терену.
Истакла је да иако Светомир Настасијевић није прошао кораке формалног музичког образовања, његова достигнућа се могу сматрати изузетно значајним.
Циљ скупа такође је и да нас све подсети на слике воде у нашим домовима, опасност која нам и даље прети, као и на обећања градоначелника и директора Србија Вода, да град и држава имају снаге и средстава да овај проблем реше.
И Матеја Масларевић, који ће бранити уместо Мишића, позвао је све којима је “Борац“ на срцу да у недељу од 16 часова буду на Градском стадиону.
Ти бродови, углавном из Јужне и Северне Кореје, ушли су у заливе Олег и Владимир, као и залив у близини града Морјак–Рјболов.
Зато смо одлучили да сами обавимо неке од формалности и да ово полагање камена темељца (камена мудрости и разума) урадимо сами о свом трошку, а све у покушају да се ствари убрзају.
"Оваква Декларација посебно је неприхватљива за Хрвате, који се дуги низ година у свим разговорима с партнерима с бошњачке стране боре за један од најважнијих темеља државе - једнакоправност свих народа и грађана.
Окупљени су на полицајце бацали чврсте предмете и постављали барикаде од оборених контејнера.
Српски стари обичаји су спој старословенске и старобалканске традиције.
"Увођење платних разреда треба спровести тако да се унутар расположивог фискалног простора за зараде у буџетском сектору плате боље исплаћују.
Утакмица 13. кола Суперлиге Радник - Црвена звезда игра се сутра од 15.30 у Сурдулици.
У сарадњи са Канцеларијом за информационе технологије и електронску управу Републике Србије општина Горњи Милановац увела је и пустила у рад ПОС терминал на шалтеру општинског Услужног центра.
Једино тако се доносе праве одлуке за наредну сезону.
Павловић је додао да је цела деоница пројектована тако да издржи поплаве и да пловност Саве није угрожена због висине од 9,5 метара изнад реке и распона од 150 метара између стубова.
ПСВ и Ласк су одиграли меч без голова, док је Спортинг са 1:0 савладао Розенборг.
ЖУТА – користите изрендану кору од лимуна, или поморанxе, а може и изрендана шаргарепа.
"Блауграна" је три гола постигла у периоду од седам минута у првом полуврмену.
Овај класични позоришни кримић имао је премијеру у позоришту "Амбасадор", а касније је пребачен у суседно позорште "Сент Мартин".
Србија је сада добила само једно поглавље од Уније, зато што је Унија дубоко трауматизована властитом политиком проширења, али не зна како то да каже, а да не призна да се због ње данас нашла у ситуацији борбе за опстанак.
Још једном, хвала у име свих.
Утакмица се игра од 18 сати на стадиону у Хумској, а њен ток и кретање резултата можете пратити у директном преносу на Првом програму Радио Београда и на нашем сајту.
Како ћете их ви зауставити?
Наиме, користећи оквире жанр романа, Мијовићка улази у један свет већини мало познат, али који је ту поред нас и све његове грозоте се дешавају људима који нас окружују.
Након тога обилази европске центре Беч, Минхен, Берлин, Дрезден, одушевљава се сликарством Оскара Кокошке, Егона Шилеа,Пикаса, али и мајсторимаренесансе.
Сигурном игром током трећег дела гостима је стављено до знања да они немају шта да траже у овом мечу, мада су се трудили да нешто промене, али без успеха.
"Ово је племенит циљ и УНХЦР је поносан што може да учествује на овом задатаку", рекао је Шодер.
Такође, идентификоване су бројне области сарадње у наредном периоду.
Немачка рампа за "Убер"
Медији са националном фреквенцијом требало би да свакодневно емитују кратке вести из науке, а малобројне емисије о томе да добију боље термине.
“Борац“ сутра гостује екипи “Земуна“, тиму који му је директан конкурент у борби за опстанак.
Надам се да ћемо сутра играти боље него што смо прошле године играли у гостима у Лиги шампиона и направити корак више" додао је Марин.
Сигуран сам да је загонетање много старије од појаве првог писма.
Изложени су делови пројеката објеката високоградње, графичке вежбе стручних предмета из савременог градитељства, цртежи из уметности и слободоручног цртања.
Програм је до сада подржао 742 пројекта из целе Србије, из области пољопривреде, занатства, производње и услуга.
"Нама је од почетка било небитно с ким ћемо играти, имам респект према свима који играју у ЛШ.
"Circle-U" је универзитетска мрежа коју поред рецимо Хумболтовог и Универзитета у Ослу, чини још пет високошколских установа међу којима је и Универзитет у Београду.
Проблем с Мореновом књигом није у томе да се он прави бољим него што јесте.
Локације на којима се излаже: Народни музеј, Међопштински историјски архив и Дом културе.
Иначе, такмичење у лепом говору у нашем граду се одржава традиционално, већ 35 година, а ОШ “Милица Павловић” је организатор трећу годину за редом.
Вучић је рекао да је за нас потребно појашњавање свега, јер у супротном они ће отворити преговоре сликаће се и "клиберити", а потом неће ништа даље уследити.
Он ће попуњен вашим фотографијама добити на вредности тек за неколико година, а тада вам ни хиљаде лајкова на друштвеним мрежама не може измамити осмех и осећања, као нека сачувана стара фотографија.
Свети Ђорђе је својим празником свакако заузео место старог српског божанства плодности Јарила и његовог празника.
Маркус Рашфорд већ у шестом минуту довео је домаћу екипу у предност.
Победнички тим је предводио Џоел Ембид са двоструким двоцифреним учинком од 33 поена и 15 скокова.
Удео оних који имају позитивно мишљење о инвестиционим производима је у порасту и износи 31 одсто, шест одсто више у односу на претходну и 13 процената више у односу на 2015.
Као да сте у руднику два сата".
"Не знам како бих описао овај бол.
Учествују: др Срђан Цветковић, Леон Којен, Љиљана Пекић, Антоније Ђурић, Горан Давидовић.
Повлачење САД из Париског споразума ступиће само дан после председничких избора 4. новембра 2020.
Од тада па до данас, сваке године смо увећавали средства за активности на уређивању водотокова у нашој надлежности – подсећа Милан Бојивић, помоћник градоначелника.
Јована Пејоска, секретар у међуопштинској организацији слепих и једна од координаторки програма, говорила је Младима Чачка о свакодневним потешкоћама са којима се слепи суочавају.
Са циљем очувања екосистема у срцу Националног парка на Копаонику, у првој фази пошумљавања засадиће се јелова шума на потезу Гобељске и Барске реке.
Serenity, САД, 2018, 106 мин, драма, трилер Мистериозна прошлост капетана рибарског брода неочекивано се враћа и прогони га.
Живо је и мораће да се изнесе напоље, зато би требало да буде изложено што мањем стресу.
Зверев је победио Швајцарца са 6:3, 6:7 (7-9), 6:3, чиме су у једном дану испала прва два носиоца, пошто је претходно Стефанос Циципас победио Новака Ђоковића.
Анализа, како је додао, показује да ће 2027.
Приметио сам и када се ради бушење и минирање, дигне се велика прашина и људи који раде у рудницима морају имати заштитне маске иначе оболевају од болести плућа", каже председник Самосталног синдиката металаца Србије Зоран Вујовић.
Фудбалски клуб Крузеиро први пут у својој историји испао је у бразилску Серију Б. Крузеиро је у последњем колу поражен од Палмеираша са 2:0 и остао је без шанси да сачува епитет прволигаша.
Све репрезентације су међусобно одмериле снаге.
Ако се зовеш Адама Траоре, велика је вероватноћа да ћеш завршити у фудбалској репрезентацији Малија.
Холм о самој себи: "Ауторка, која је као Западноевропљанка провела добар део свог живота у грубој Русији, сама се себи понекад чинила као црно-флекава холштајнска крава музара у посети дивљим бизонима.
Његови покушаји приближавања руском председнику Путину, изазивају констернације, пре свега у источној Европи.
У недељу, 7. априла, млади фудбалери рођени 2009.
Сада се десило супротно.
"Ја сам гласао за останак, али сада само желим да изађемо из Европе и наставимо да живимо своје животе и сконцетришемо се на истински важна питања као што су здравство, школство и права, а не детињаста политика", каже грађанин Лондона.
"Наши људи су остављени без заштите", наводе из СДФ-а.
Либијски министар иностраних послова Мухамед Сијала поручио је да је потез Грчке "неприхватљив".
Много је то времена и за најгоре ђаке и понављаче попут вас", поручио је Алексићу Вучевић.
Амерички амбасадор у Берлину Ричард Гренел, човек кога називају Мали Трамп, добио је од великог Доналда Трампа задатак да се бави Косовом, односно оним што ми називамо дијалогом Београда и Приштине.
Стаклени мостови су замишљени као футуристичка чуда која туристима пружају могућност да се осете као да лебде.
Књига је заменила папирус.
На предњој страни је приказана западна фасада катедрале, са Богородицом и дететом.
Након прегледа и дијагностике дете је смештено у интезивну негу, а потом је транспортовано за Београд.
Слика наше утакмице била је последња четвртина коју смо изгубили 27:12, а нисмо ушли у бонус.
У оквиру манифестације „Штампана реч 2016” коју организује Градска библиотека „Владислав Петковић Дис” из Чачка биће представљена књига „Ивањичани у слици и причи” наше суграђанке Емилије Вишњић.
Други тенисер света Новак Ђоковић би наредне сезоне, пре Аустралијан опена, требало да се врати на турнир у граду у којем је освојио трећу титулу у каријери.
Шарање по зидовима, говори у судницама и по трговима, сузавац и каменице довели су, постепено, Куртија од статуса аутсајдера косовске политичке сцене до главног кандидата за премијера.
Драконска казна за Лалатовића и Војводину, Ристовићу 10 мечева суспензије!
Вучић је истовремено истакао да та иницијатива није замена за чланство у ЕУ.
TATTOO EXPO има за циљ да промовише тетовирање као уметност, да упозна публику са могућностима и новим техникама и најважније да покаже хуманост на делу!
У другом делу трибине Бранкица Јанковић је говорећи о медијском односу према жени, илустровала конкретне примере родне и полне дискриминације.
Привредници знају какав је то сигнал", истакао је Вучић.
Српска православна црква слави је 24. јануара по црквеном, а 6. фебруара по грегоријанском календару.
Апелациони суд у Београду укинуо је претходно 13. новембра првостепено решење којим је било утврђено да су испуњене претпоставке за изручење Црној Гори Которанина Јована Вукотића (38) која га тражи због покушаја убистава и држања оружја.
Обе цркве и данас имају улогу организатора друштвеног живота заједнице.
Нови политички суноврат суверенитета С. Македоније.
Излагао је широм земаља Европе, Азије и Америке.
Љубомир Обрадовић је пре меча истакао да се ни један противник не сме потцениди и да се мора играти сигурно на победу.
Обичан преступник весла на галији, док онај који је, лажним банкротом, уништио ко зна колико људских живота, добије само неколико месеци затвора.
А берлински одбор Демохришћана (ЦДУ) канцеларке Ангеле Меркел сада тражи да главни град има - званичног комесара за усамљеност.
Председник је изјавио да Хашим Тачи председнику Француске Емануелу Макрону није рекао шта стварно мисли.
ПЛАН АКЦИЈЕ: ПЕТАК – 03. август: Путовање Полазак од локомотиве око 14:00 (тачна информација непосредно пре поласка), превоз до Колашина, са једном успутном паузом у Бистрици.
На другој страни Дианђело Расел је меч завршио са 35 поена, шест асистенција и четири скока.
Прихватање страних речи није новина нити нужно штетно - кажу лингвисти.
У годишњем извештају УН наводи се да је број људи који се суочавају са хроничним недостатком хране са 804 милиона у 2016.
Режија: Марта Ашанин,Текст: Никола Масал, Музика: Никола Драгашевић.
Убедљивих 3:0 у првом полувремену донео је Кањас.
Извођач радова у Стартап центру је конзорцијум – Занатска задруга „Универзал“, „Елсат“ и Win Win, а радове у вртићу „Полетарац“ изводи „Рамарк“.
"Да се не бавимо само татиним и маминим мазама којима је мало 10 и 15 година да заврше факултет, који имају све у животу, а таквих има међу овима, хајде да се не лажемо, има их и то доста", казао је Мартиновић.
Улагање у децу је приоритет а не бацање пара.
Дан Београдског универзитета.
"Право решење би било да агенција донесе одлуку у року од пет дана од дана када има све потребне доказе и све потребне чињенице за одлучивање по поднетој пријави.
У неким српским селима Беле покладе су време када зетови обавезно морају да обиђу таста, ташту, кума, старојка и траже “проћку” тј.
Златибор Лончар каже да ће до четвртка бити готови сви папири и да креће рушење и реновирање Инфективне клинике.
Јавор је десети на табели са 20 бодова.
Он пре свега психички треба да уништи народ, а онда и физички", рекао је академик Игор Николајевич Панарин, аутор књиге.
Звезда се овим тријумфом попела на деобу четвртог места са скором 4-2, колико имају и Приморска и Партизан, са којим игра "вечити дерби" у недељу 17. новембра.
Као најактуелнији и тренутно највећи пример корупције у фудбалу наводи се домаћиство Катара за следеће Светско првенство 2022.
Даниловић каже да ће играње на домаћем терену бити додатна мотивација и за кошаркаше и кошаркашице.
Грајнер је прошао добро.
На другој страни је Кардона у 69. минуту после сјајног соло продора савладао голмана Реину (асистент је био наш Дарко Брашанац), да би потом Гарсија у 77. феноменално шутирао у супротни угао.
"Већ се осећа пуно да је топлије у школи.
Био је из истог села одакле и моја мајка.
Цена је 400 динара.
"Нисам одбио захтев председнице, али нећу изабрати никог од мађарских политичара.
Министри су током састанка истакли историјски значај Покрета несврстаних који је и данас фактор у односима Индије и Србије.
У првом гему, који је трајао седам минута, спасао је две брејк лопте.
Председница Владе Србије разговарала је и са председником Представничког дома Кипра Деметрисом Силурисом.
То је, од почетка године, највећи број људи који су за две седмице покушали да илегално уђу на територију Европске уније.
За успешну реализацију овог пројекта, неопходни су стручњаци који на најбољи начин могу помоћи деци са сметњама у развоју, зато предшколска установа сарађује са Центром за психолошку и дефектолошку помоћ „Раскршће“.
За починиоцима се интензивно трага.
Немања Бјелица имао је запаженију улогу у овом мечу, пошто је на паркету провео мало мање од 31 минута, постигавши 18 поена уз осам скокова.
Наранџасте нијансе онога што сам могао једино да упоредим са измаглицом, више су ме подсетиле на апокалиптичне сцене из "Блејдранера", него на обично октобарско јутро.
Изгледа да све више не подносе Данску зато што су Американци показали апетите према Гренланду.
Бранабићева поручује да Влада ректорки УБ, као највишем званичнику Универзитета, као и осталим ректорима државних универзитета у Србији, за које су, каже данас чули да нису слободни, стоји на располагању.
Такмичиће се ”Орловац” Мрчајевци, ”Луњевица” Горњи Милановац, ”Омладинац” Заблаће и домаћин.
Фуриозно су изабраници Јовице Арсића кренули и почетком друге четвртине.
Казна је била стрељање или зтвор, избацивање из школа, са посла, изопштавање из јавног живота.
Судија за претходни поступак одредио јој је притвор до 30 дана, додаје се у саопштењу.
Коју деценију касније, када је на поп-културној сцени превладао хип-хоп, једна од крилатица била је „Систем те лаже“.
Говорећи новинарима у Белој кући, Трамп је рекао да је боље да Америка уведе санкције Турској од сукобљавања у региону.
Највећа излазност је забележена у Штрпцу, затим у Новом Брду, Грачаници, северном делу Косовске Митровице.
Да ствар буде сложенија, припадницима Исламске држааве, недавно, придружило се стотињак бораца који су побегли из Сирије, укључујући и групу бомбаша-самоубица.
Четрнаест месеци од Општих избора Босна и Херцеговина добила је нови сазив Савета министара, којим ће председавати Зоран Тегелтија из СНСД.
Деда је био један од најбољих столара у окружењу, а мештани су говорили: “Што његово око види, рука направи”.
Гудурић је одиграо најбољу утакмицу од доласка у најјачу лигу света и за мање од 20 минута на паркету постигао 17 поена (6-9 из игре, 4-6 за три), уз две ухваћене лопте.
Ако у породици постоји више деце која могу користити право на делимично регресирање летовања, то право у 2019.
Бог постаје видљив и додирљив.
До краја седмице температура ће бити без битније промене, а затим у порасту.
Земљотрес који је југ Француске погодио нешто пре поднева причинио је мању материјалну штету.
"Верујем да ћете оправдати поверење, дати нову димензију раду МУП-а и научити много од својих искусних колега, који су у месецима за нама својим марљивим и преданим радом показали како се воли Србија",поручио је министар Стефановић.
"Од почетка производње па до краја, најслабија карика је домаћинство.
"Ја га памтим као једног тако сјајног момка који је, што каже отац, био понос и породици и држави и само размишљам шта је све могао да постигне.
По Марковићевим речима, велика грешка је било нерасписивање прво савезних, а онда и истовремених избора у свим републикама.
Иран може сам да се брани, за разлику од Саудијске Арабије којој није помогло прескупо, али непоуздано америчко оружје.
Легендарни холандски фудбалер Марко ван Бастен избачен је из игрице Фифа 20 због нацистичког поздрава који је изговорио уживо на холандског телевизији Фокс Спортс, преноси ХИНА.
До краја године ћемо имати усвојену Стратегију развоја вештачке интелигенције, са укупним буџетом од 2,4 мил евра и ући у ред земаља које препознају значај развоја pic.
"Представништво патријарха московског и целе Русије које се налази при патријарху александријском да се преформира у парохију Руске православне цркве у Каиру", наводи се у саопштењу.
Кристал Палас се новом победом попео, бар преко ноћи, на пето место на табели са освојеним 21 бодом.
Виртус је имао нешто више од једне секунде у последњем нападу, а српски плејмејкер је успео да избори позицију за шут и погоди дугу двојку.
Може ли се десити да држава на себе препише објекте, али да се ништа у пракси не промени, односно да сви остану ту где јесу?
Генерални директор РТС-а реаговао је на тврдње некадашњег новинара и уредника РТС-а да је он лично забранио да Јавни сервис извештава са промоције књиге Милорада Комракова на овогодишњем Сајму књига.
Британски медији јављају да је усред кризе око Брегзита тамошња влада пред новим изазовом.
"Честитке Србији, нисмо са њима на истом нивоу.
Вишеслојност у стваралаштву - жене архитекте креативност показују, не само у архитектури и урбанизму, већ и на другим пољима.
Кошаркаши Партизана савладали су Игокеу са 88:73, у утакмици 12. кола АБА лиге и остали непоражени на свом терену у такмичењу.
После скоро пола века од изградње Дома културе, у току је прва реконструкција једног дела овог објекта.
Он је "са клуп" добио скоро 25 минута и искористио их је за 9 поена, два скока и две асистенције.
За разлику од тог лирског који бљесне и угаси се, политички контекст Макронове изјаве о "можданој смрти" Северне алијансе је читаву прошлу седмицу предмет јавних анализа, од којих је најчешћа она да се Париз, Европској унији иза леђа, мири с Москвом.
Новачић је постигао 23 поена за Цибону, али то није помогло гостима да избегну пораз.
Уторак, 9. мај, шесто коло Моцарт Кошаркашке Супер лиге Борац – Црвена звезда Хала Борац, почетак у 19 часова – Мислим да Супер лигу играмо доста добро, што је публика препознала и долази у великом броју на наше утакмице.
Кинези ову саобраћајницу називају ауто-пут, иако је јасно да се ради о конуминкацији са две траке у различитом смеру", рекао је Дансенг Ванг, шеф градње.
Господине ђенерале – рече скрушено посилни – мор`о сам.
Поштовани грађани, Од понедељка, 2. априла почиње наплата паркирања у зонираним деловима града.
Нисмо хтели да идемо на главни улаз, јер је то била замка", навео је Трамп.
Ланчана реакција опасних догађаја ослободиће зло са застрашујућим последицама.
Српски тенисер након пораза истакао је да је Федерер урадио све исправно, а он све погрешно у мечу.
По бројности свечара, одмах је иза Никољдана.
У зависности од тога ћемо даље деловати.
Ангажовани су и Јовановић (18) из Бродарца, Филиповић из Борца (21), док су при првом тиму и Ивањичани - резервни голман Поледица (19), Басарић (18) и Маричић (21).
Напоменуо је да је операцију гледао уживо и да је све било врло јасно, "као да гледате филм".
Скромни Милан Милетић захвалио се свима који га све ове године подржавају.
Просек старости у нашој фирми је 30 година.
Трговци се већином ослањају на продају преко интернета и плацева у скоро свим већим градовима.
Зато банкари радо инвестирају у аграр, односно сваки 10. евро кредита ЕБРД-а иде у производњу хране.
Додик: До краја године отварање новог погона "Јумка"
Након састанка, Александар Бјелић је рекао да је констатовано где су проблеми унутар рада државних органа и да је договорено да се из дана у дан прати да ли ће држава стриктно примењивати прописе о нелегалном превозу путника.
Субвенције су биле намењене подршци малим и средњим предузећима, док је фарма "Родино гнездо" билла део мултимилијардерског пословног царства Агроферт Андреја Бабиша.
Огромна супова крила стварају толику силу узгона да приликом клизања кроз ваздух они губе мање од једног метра на висини сваке секунде.
Рукометашице Србије играће на квалификационом турниру за пласман на Олимпијске игре у Будимпешти са селекцијама Русије, Кине и Мађарске, саопштено је из Међународне рукометне федерације.
Једно је спасити екипу на једвите јаде, а потпуно друго спасити је у великом стилу, коло пре краја са тридесет освојених бодова у седамнаест одиграних кола.
Невероватно је шта су власти дозволиле, толико криминал, фактички ратно стање у миру.
Дакле само мудро, тражити пријатеље и савеунике, инсистирати на правди и праву и јачати Србију.
Јужнокорејска војска саопштила је да је пројектил летео 450 километара и да је достигао висину од 910 километара.
Два Шиселова кабинета су имала исти партијски састав, Конзервативце и Слободаре.
Раднa групa за сарадњу са Организацијом за европску безбедност и сарадњу и Канцеларијом за демократске институције и људска права основана je 30. августа 2019.
Писана је једноставним и разумљивим стилом и како то обично кажемо, чита се у даху.
С друге стране.
Рајковић је изузетан формат сликара, добар портретиста, који се исказао и на овдашњим, чачанским мотивима и урбаним пејзажима, имао је у нашем граду и самосталне и колективне изложбе, долазио на колонију у Чачак.
"Друге делове нисмо сложили, јер имате корупцију, криминал на највишем нивоу власти, имате 'Рекет', гледате како тужиоци и судије са милионским сумама шетају и уцењују бизнисмене и политичаре", наводи Мицкоски.
"Поента је да се дође до пројектне наставе, да се раде међупредметне везе у оквиру концепата који се уче.
Ипак на изостанак награде у виду датума има одговор – ново име примењиваће се постепено.
Одлука о замрзавању производње коју су донели челници "Боинга" након дводневног састанка у Чикагу уследила је након прошлонедељне најаве из Федералне администрације за авијацију да неће дозволити враћање авиона у службу пре 2020.
"Имамо право на то", додао је Ердоган.
Сви су нам потребни.
Американац Мајкл Норман умерено је стартовао трку и првих 200 метара држао корак са осталим атлетичарима, међутим на изласку из друге кривине када се очекивало да ће кренути у финиш трке остао је непрепознатљивом ритму за њега.
Пратили су га Џон Колинс и Џабари Паркер са по 18 поена.
У Европи прва то чини Немачка, а за њом и Француска, Велика Британија и Аустроугарска и то за потребе уштеде енергије током Првог светског рата.
Њима се данас придружила и група грађана незадовољна понашањем миграната у граду.
На скупу је Ненси Пелоси, која поручује да је амерички народ ангажован у борби против климатских промена.
Борислав Михајловић Михиз је гимназију завршио у Сремским Карловцима, а Филозофски факултет у Београду.
Мали робот је програмиран и да позира фотографу, ако је то неопходно, заузимајући симпатичне позе.
У другом делу реченице се види да је реч о мирисној ноти, да је у питању сладуњав (јак, тежак) мирис са аромом ваниле.
Србија је прогледала и поново почиње да сија све јаче и јаче.
Грађане који су пристигли из свих крајева Србије и региона, како би се поклонили сенима славних предака, испред капеле на Зејтинлику сачекао је 91-годишњи Ђорђе Михаиловић, који је више од пола века чувар српског војничког гробља на Зејтинлику.
Са оцем Миливојем, некада фудбалером, а потом фудбалским судијом, још као мала ишла је на све утакмице и просто заволела ту и данас у великој мери „мушку“ игру.
"Ми смо само испуњавали наређења"
Причајте, шалите се и смејте се.
Бебе ће га ионако пребрзо прерасти.
Слаба киша од раног јутра успорава саобраћај, па се возачима саветује опрез у вожњи – држите одстојање и возите у ограничењима.
"Стали смо, има проблема", истиче Боривоје.
Те плате су повећане 42,5 одсто.
Европски суд за људска права једногласно је одлучио да је дошло до повреде члана 1 Протокола 1 (заштита имовине) уз Европску конвенцију о људским правима.
Победе су уписали још Данска, Италија и Шведска.
Немања Бјелица је такође одиграо солидну утакмицу са 13 поена и три асистенције, док је на другој страни Јанг меч завршио са 30 поена и 12 успешних додавања.
Ми не тражимо милостињу, већ само поштовање", рекао је он.
Картел Синалоа је током ових напада додатно притиснуо бројчано надјачане војнике који су ослободили Ел Чаповог сина како би преживели напад.
Моренова књига је чисти трилер.
Због тако тешких услова, често се може чути од многих планинара, само је једна мисао, да им је таквог планинарења доста, али чим се врх освоји, све се заборави и само размишља о померању граница.
Манчестер јунајтед је у последњем мечу дана био бољи од Барнлија, резултатом 2:0.
Већим делом утакмице милвоки је имао двоцифрену предвост, а Лејкерси су тек у финишу успели да је смање на једноцифрену разлику и то је било све.
По налогу вишег јавног тужиоца у Чачку, осумњиченом је одређено задржавање до 48 сати и он ће, уз кривичну пријаву, бити приведен надлежном тужилаштву.
Данашње генерације здравствених радника наставиће да јачају професионализам и едукацију, као и да подржавају младе кадрове, навела је др Ана Мишовић, в. д. директора ЗЗЈЗ Чачак.
Најефикаснији Марков саиграч био је Џа Морент са 24 поена, док је у редовима "сунца" најбољи био Девин Букер са 21.
Утакмица руске Премијер лиге Оренбург - Крила Совјетов завршена је победом гостију 1:0, али о томе је, након меча, мало ко причао.
Вучић очекује многе препреке на путу тој иницијативи.
Људи генерално дуже живе, пензионера је све више, пензиони фондови какве познајемо то не могу да издрже, па су пензије све мање.
Оно што ме буни су зачини.
Министар одбране Александар Вулин позвао је Европску унију да се уздржи од "исхитрених и запаљивих" изјава по питању случаја Рачак.
Према његовим речима, једино решење за избегавање фаталних последица је да се брзина вожње прилагоди условима на путу.
Ееее, сад је драма на врхунцу!
Ветар ће бити слаб и умерен, северозападни.
Ко би рекао да је буџет заправо народни новац!
Ова стаза дуга је 11 километара и како истичу у ПД „Каблар“, погодна је за све категорије пешака.
Изложени су плакати кампање Савета Европе против говора мржње и за толеранцију према ЛГБТ особама.
Он на снимку даје новац једном, наводно високопозиционираном, званичнику Србије.
Струју и воду су, кажу, уводили сами, фали им и улично светло и аутобуска линија а још давно им је обећано да ће на овом месту бити изграђени школа и вртић.
Српски пензионер коначно је дочекао да живи амерички сан – да ради док је жив.
Милан Бојовић објашњава да пре усвајања Плана генералне регулације Центар, који се догодио у децембру прошле године, није било могуће размишљати о пројекту црпне станице.
Победник Сабора народне музике биће изабран по евровизијском начину гласања, односно равноправном поделом гласова стручног жирија и гласове гледалаца пристиглих путем СМС порука.
Њена траума је само њена, као и начин на који се са њом носи.
Да ли их се и колико придржавамо?
Иако сва наша постројења користе искључиво гас, имају и могућност коришћења алтернативног горива – мазута, уколико се догоди неки поремећај на тржишту енергије.
Након акције која је трајала више од сат времена, мушкарци су приведени, а возило је преузео "Паркинг сервис".
Но, радост Шапчана је кратко трајала, пошто су Јанковић, Тохољ и Дино експресно преокренули резултат и трасирали пут ка победи (9:7).
Елвио Паскале, официр који је руководио операцијом деактивирања бомбе, најавио је да ће можда цела акција трајати и више од седам сати.
Са репрезентацијом Француске освојио је Европско првенство 2013.
Њој ће се придружити Леа Добричић, Flooder и Никола Михајловић.
Почело је тако, кренула је утакмица, али то се дешава стално.
Адвокат Милош Делевић рекао је за да су Живулов и Вакић, који су били чланови бирачког одбора, пуштени су да се бране са слободе а осумњичени су за злоупотребу службене дужности.
Пре тога, чешке присталице су испред хотела у коме су смештени косовски фудбалери, певали "Косово је Србија" и "Србија, Србија".
"Да, то је игра у одбрана коју сам желео.
Убијен је током сукоба са полицајцима.
Када уђу у кућу, они треба да поздраве таста и кажу: “Опрости дедо”, а таст да одговори: “Нека ти је просто синко”.
О садржају Календара и неговој мисији, необичним темама и прилозима, посећеним 800. годишњици аутокефалности Српске православне цркве, говорио је један од приређивача Радован М. Маринковић.
Додаје да је његово искуство испало катартично, јер је то прилика да јавности представим своју причу.
"Кад зареде ови празници,те славе,те 29.,те нова година,те божић,те наша нова година.
Не жалимо новац за опремање лабораторија.
Када се изгради та деоница од Пожеге до дуге Пољане, биће готова и деоница од Подгорице до Матешева, па можда и мало даље до Андријевице или Берана.
Грчка је на домаћем терену надиграла БиХ са 2:1.
Зато пчеларима зуји у глави, јер ћемо ове године произвести мање од 6.000 тона меда.
Главни и највећи град Гане је Акра у коме живи око два милиона људи, а већи градови су и Кумаси и Секонди-Такоради.
Наводе и да је држава улагањем у инфраструктуру и опремање нишког аеродрома створила услове да лоу-кост превозници имају интерес да лете са овог аеродрома.
Ја могу да обучем униформу генерала и да се представљам као генерал, али ви добро знате да ја то нисам".
Шта се десило са 2 пенала, је ли регуларно?
"Сваке године добијам исто питање и дајем исти одговор.
Закон о слободи вероисповести у Црној Гори није праведан, рекао је васељенски патријарх Вартоломеј и додао да је то поручио председнику те земље Милу Ђукановићу.
Тренер црвено-белих истакао је и да је задовољан што су његови играчи показали карактер, без обзира на то ко је колико играо.
Нико од нас не чезне за светлима града, јер овде имамо све.
Сва права задржана.
Прст се упире у Олеа Гунара Солскјера, а острвски медији већ му увелико траже замену на месту менаџера "ђавола".
У другом мечу Групе Ф, Ајнтрахт је савладао Стандард са 2:1.
"Ми полицију никада против њих нисмо употребили.
За Србију на овом мећу нису играли Андрија Прлаиновић, Стефан Митровић, Милош Ћук и Никола Јакшић.
Све то су презентовали градском руковоству и, прича Ненад, добили охрабрење да ће Град подржати ову идеју.
Новоформирана екипа Цедевите Олимпије успела је да се брзо консолидује и чак поведе до краја прве четвртине.
Нарочито су лепо постављени сензори камере.
Учесници наакцију полазе доброволјно, на сопствену одговорност, у складу са својим психофизичким способностима, поштујући Правилник о безбедности ПСС и Протокол понашања наакцијама ПД „Каблар“.
Жалгирис је поражен шести пут.
У централној Србији зимски распуст подељен је у два дела.
Људи су несвесни да је савремени начин живота који, “подразумева” физичку неактивност, прекомерну исхрану, пушење, алцохол, најчешћи “кривац” за таква психичка и физичка стања организма.
Али, уживам у хобију, у прављењу медењака.
За обележавање јубилеја, за сада су планирана три концерта, 5, 6. и 8. децембра у Центру „Сава“.
Када ученици, а нарочито они најмлађи, прваци, закораче први пут у своје учионице у Основној школи „Вук Караxић“, многи пожеле да никада из њих не изађу.
Председник Хасан Рохани рекао је да су цене горива у петак повећане за 50 одсто као би се прикупило додатних 2,55 милијарди долара годишње као помоћ за 18 милиона породица са ниским месечним примањима.
"Ту смо отворили библиотеку школску први пут", нагласио је Радоман Кањевац, главни и одговорни уредник Радио Београда.
Такође, у другом је Француз поново одузео сервис Кецмановићу у пресудном тренутку - за 4:3, и затим дошао до победе.
Чеси су били фаворити на том сусрету трећег кола групе Г против Србије.
И данашња Србија је верна идејама - идејама мира, стабилности, сарадње, економског просперитета и напретка на европском путу и увек можете да се ослоните на нашу поузданост у њиховом остваривању", наводи Вучић.
"Немогуће је игнорисати одлуку ВАДА која се тиче наших спортиста.
Манчестер јунајтед и Арсенал одиграли су нерешено 1:1 у последњем мечу седмог кола Премијер лиге.
РТС-ов документарац „Трагом истине – Где су?“
Ипак, од тог податка битније је како се батерија показала на тесту, а то је одлично.
Велики град, само окружење намеће погледе и тему, инспирише, али ове слике су и апстракција, на њима су, примећујемо, само обриси и силуете објеката.
"У оваквим утакмицама не смете да паднете.
Француска је прва са 22 бода, Турска има 20, Исланд 16, Албанија 13, Андора четири, Молдавија три.
Педесет један ученик и четири васпитача са Косова и Метохије боравили су предходних дана на планини Рудник.
У част Вука Стефановића Караџића, организује је Удружење самохраних родитеља деце са инвалидитетом "Плава шкољка".
Меч на "Стамфорд Бриџ" пружио је све оно због чега се иде на стадион - чак осам голова, два црвена картона, два пенала и два аутогола.
Ако не види сенку, изаћи ће из својих пећина да потраже храну и зима је готова.
Већ је извесно да ће убудуће за формирање власти на различитим нивоима бити потребне коалиције три или више странака што ће Немце понекад суочити и са веома чудним или пре незамисливим коалицијама, које су широм Европе већ постале уобичајене.
Истовремено, власти те државе су навеле да не верују да им је потребна помоћ у борби против нарко-картела.
Провејавање слабог снега очекује се на северу земље.
Бивши немачки репрезентативац не крије да је узбуђен због сарадње са Станковићем.
Тај пети сет постао је историјски по много основа, мада нису баш сви ти рекорди морали да се догоде, јер је Ђоковић у идеалном моменту направио брејк за 4:2, али га није потврдио, па је враћена резултатска равнотежа.
Српску репрезентацију у овој дисциплини, осим Јанка, представљаће Београђанка Јелена Игњатов и Матија Миленковић из Крагујевца.
Да ли је на скупу у Тирани договорено и ширење „Мини Шенгена"?
Фудбалер “Борца“ Урош Секулић тачно је попунио хуманитарни тикет и тако прикупљена средства наменио фонду за лечење наше суграђанке Мине Месаровић.
Ибарска магистрала била је многима незаобилазан пут до мора.
Домаћи играчи се не предају и успевају да волшебном тројком Илије Ђоковића у последњој секунди напада дођу до изједначења 61:61.
Оцењује да државе које повлаче признање чине то уз необориву аргументацију - да су исхитрено признале Косово и да су у међувремену схватиле да је у току важан преговарачки процес између Београда и Приштине.
Прво вече фестивала Слободна зона почиње документарцем „Дан ослобођења“
Амбасадор САД у Приштини Филип Коснет изјавио је да коначни договор између Београда и Приштине треба да прихвати народ, а не само неколицина политичара.
"Кренула сам на време с убијањем, јер, знате како иде, ако не убијете први, убиће вас.
Хвала свима и извођачима радова и градоначелнику – поручио је Растко Рацо Драгићевић.
Навео је да су пожар изазвали проблеми са електричним инсталацијама и да је истрага у току.
Побеђивао је квалитетне борце и припада самом врху међу шест најбољих.
Како је током састанка објаснио Стефановић, у наредном периоду очекује се и формирање Надзорног одбора Народне скупштине за контролу електронских и штампаних медија, као и избор недостајућих чланова РЕМ-а.
Због тога је са великом радошћу, од треће године Гимназије, из Лазаревца путовала на часове цртања и сликања у Београд, у познату Шуматовачку школу, у Центар за ликовно образовање, једну од најстаријих београдских установа културе, на Врачару.
Направити преокрет против једне Холандије је сјајно.
Напомиње да ће плате континуирано расти у 2020.
Град Чачак је подржао и ентузијазам младих људи, чланова Савета МЗ “Риђаге” и готово на све њихове захтеве за уређење села одговорио позитивно.
Сарадња Кине и НБА лиге вредна више милијарди долара угрожена је једним твитом генералног менаџера Хјустона.
Не остави без памети.
Стартап фирме настале у процесима инкубације имају ниже стопе пословног неуспеха у односу на фирме настале ван инкубације.
Није још готово!
Свака два минута у Африци умре једно дете, а чак половина светске популација може бити заражена маларијом, аларматно је упозорење Светске здравствене организације.
Споразум између Народног позоришта и Дома културе у наредном периоду ће сасвим сигурно омогућити најбоље могуће услове за позоришну и уметничку сарадњу и унапредити културну размену између два града, Београда и Чачка.
Браво момци, у недељу исто овакво издање и нема зиме.
Дејвис је 25 од укупно 29 поена постигао у првом полувремену, уз шут из игре 10/19.
Парламент у Белорусији неће имати ниједног опозиционог посланика, показују прелиминарни резултати избора.
Такође, поставља се питање ко је особа са српске стране која наводно предаје информације, шта је предмет интересовања руског агента, указује Дрецун.
Макрон објавио предлог Европе у више кругова чије би језгро чиниле чланице еврозоне са заједничким министром финансија и заједничким парламентом и неком врстом "европског монетарног фонда".
Тамошњи градови, пре свега Порт Саид, постали су динамични трговински центри који су прикључили Египат на глобалну трговинску мрежу.
У Београду ће ујутру на периферији понегде бити слаб приземни мраз, док се у току дана очекује сунчано време, уз слаб и умерен ветар.
Партизан је заустављен у групној фази Лиге Европе, док су Чукарички и Раднички из Ниша испали у квалификацијама за то такмичење.
Водитељи програма били су Анђела Шутић и Јован Ковачевић.
Како се квалитет ваздуха у Индији и даље погоршава, један локал у Њу Делхију понудио је - кисеоник бар, са седам различитих мириса, попут лаванде, лимунске траве и нане.
Слободан Мићић је више од педесет година радио у туризму и говорио је за себе да је срећник који је хоби претворио у посао.
"Најважнији задатак беседника је да изазове емоцију слушалаца и мислим да сам својом беседом остварила највећу победу свих на КиМ, јер је у мом гласу стајала мисао и жеља свих нас.
Ајакс је рутински са 3:0 савладао Лил, Наполи је победио Ливерпул са 2:0, победе су забележили Лајпциг и Валенсија, док су нерешено одиграли Борусија и Барселона.
Резултати конкурса биће познати до 27. маја 2019.
Стефанову мученичку погибију гледала је са неког удаљеног места и Пресвета Богородица са Светим Јованом Богословом и усрдно се молила Богу за овог страдалника истине и вере.
Португалска Социјалистичка партија освојила је већину гласова на општим изборима одржаним данас, захваљујући чему ће остати и наредне четири године на власти, показали су прелиминарни резултати.
Појединци су морали да отказују путовање у последњем тренутку, посао им није дозволио да поново оду на екскурзију са школским дуговима.
Међу повређенима и погинулима нема држављана Србије, каже за РТС Амбасадор Србије у Тирани Мирољуб Зарић.
Помоћник градоначелника за област месне самоуправе и инфраструктуре Милан Бојовић, потврђује да ће и 2019.
У склопу Европског првенства биће одржани Извршни комитет и Изборни конгрес Европске карате федерације.
Дакле, све док постоје маслине, постојаће и маслиново уље.
Лидер СРС Војислав Шешељ истакао је да Хандке никада није рекао да Срби нису чинили злочине, али се, како је оценио, трудио да успостави равнотежу светској пропаганди против Срба која је владала.
Градски челници одлуку су образложили тиме да је "'Убер' своје путнике доводио у опасност".
Сумирајући претходну годину, она је рекла да је много тога урађено, захваљујући доброј сарадњи, пре свега са локалном самоуправом, другим градским установама, компанијама, удружењима, али и појединцима, којима су овом приликом уручене и захвалнице…
Учествују: Александра Мишић, професор књижевности, проф.
Трајао је од 17. до 26. септрмбра.
Наравно, ко је знао ко је Драгиња Пурић није могао да се наљути на моју мајку због занемаривања.
Пер Андерсон из „Сканије" напомиње да се пре пуштања у рад морају направити одређени путеви по којим возила иду – најлогичнији, без већег укрштања.
"Карамеле" су макар привремено преузеле 15. место на табели Премијер лиге са 19 освојених бодова, док је Арсенал девети са 23.
У оквиру завршних радова у наредном периоду биће комплетирана и спортска опрема за што боље одвијање наставе физичког васпитања.
Као кандидат исламске партије "Благостања", изабран је за градоначелника Истанбула 1994.
Опет је катастрофално реаговао високи центарфор.
Вожња Чачак – Нови Пазар, пауза за доручак.
Јако ми је битан тај колорит, јер под утицајем светла атмосфера се мења, мој доживљај се мења, и онда ми је лако да све то надоградим.
Велика тајна: рађа се Бог-ић, Спаситељ света о коме су пророци говорили, пастири опевали и тако цео свет обрадовали.
Припадници групе Хути у Јемену у суботу су преузели одговорност за нападе дроновима на погоне "Сауди Арамко компаније", саопштио је војни портпарол Хутија.
Јер, чак и ако људи живе са другима, то не мора да значи да немају осећај друштвене изолације.
Освануло је прелепо мајско јутро идеално за боравак на свежем ваздуху и бављење спортом.
Портивнице су покушале да парирају у пар наврата успеле да приђу на пар голова заостатка.
Студентима је омогућено да широко и критички размишљају.
Виктор Орбан рекао је да је Будимпешта изгубила градоначелника, али да је он добио одличног саветника.
За Дејана Томашевић, члана стручног штаба, „Борац“ је фаворит, али то треба показати и на терену.
Амбиција иницијатора пројекта је да своју дугогодишњу успешну праксу у раду са младима и развијању њихових животних, кључних компетенција, рашире и понуде даровитим и ангажованим полазницима, с циљем давања доприноса решавању наведених проблема.
"Европа касни и чини грешке у региону", оценио је Тачи.
Хвала им на гостопримству, а ми да видимо како да помогнемо етно-селу Срна и тим дивним људима који се муче, а који су направили прелепе собе", рекао је Вучић.
У првој половина дана повремено јачи удари кошаве успораваће саобраћај, док ће после подне мокри коловози, због слабе кише коју метереолози најављују, отежавати вожњу и доносити честе и краће застоје у саобраћају.
Ако ми не преузмемо вођство, нико други неће.
Рендолф остаје у Реалу до 2023.
Типични енглески речници везују rayon за тип влакна, а не за област.
Мисија је успостављена на позив косовског председника, а процениће у којој мери су избори усклађени са косовским законима, као и са међународним стандардима за изборе, наводи се у саопштењу Мисије.
Темељи се на свеобухватнијем и детаљнијем раду са децом, јер се са ђацима проводи више времена и боље се прати њихово усвајање градива.
Поводом почетка нове сезоне програмске акције "Књига солидарности" организована је сада већ традиционална размена књига са грађанима који су желели да учествују у најстаријој програмској акцији Јавне медијске установе.
Наша изградња магистралног цевовода прати динамику радова на брани, па очекујемо да прстен водоснабдевања око града буде затворен истовремено са изградњом бране – најављује Бојовић, члан Пословног одбора за изградњу бране “Ариље – профил Сврачково”.
Безброј позива и порука које прима чим му није у видном пољу као знак "да не може без ње"?
Чукарчки је годинама једна од најбоља екипа у Србији.
Ипак, како сазнаје репортерка РТС-а, он је имао психичких проблема, иако није имао медицински картон.
Добро, није баш да је то та књига, већ корице такве књиге, у које је смештено око 360 страна једног сановника из двадесетих година.
Данас чак 110 од 192 државе користи летње указно време.
Многи су за то да ништа не треба предузимати у вези Косова и Метохије, снажно је и опредељење за тзв.
На крају се игра 1 на 1, а то није оно што желимо.
Ирене Келечевић „Архивирање садашњости“, са којим је уметница заступљена на текућој изложби, а који је откупљен по Конкурсу Министарства културе и информисања РС 2015.
Студенти воле да се такмиче и да се друже и надам се да ће сви понети лепе успомене из Чачка — рекла је Сандра Миљаковић, студент проректор Универзитета у Крагујевцу.
Око града полако затварамо прстен водоснабдевања, јер је систем са једне стране дошао до Мојсиња, а са друге до Трнаве.
ХНС БиХ неће бити део пројекта рушења БиХ него њене изградње и, као до сада, предводници позитивних вредности, отворени за дијалог и договоре на добробит свих народа и житеља БиХ", закључује се у саопштењу ХНС-а.
У “Дунаву“ играју четири нова играча у односу на лигашки део првенства.
"Једна ствар је јасна: Косово и Србија морају да постигну споразум.
Претходно су то урадили гиганти попут Тенсента (власник Вичета), Донфенг Нисана (аутомобилска индустрија), Вива (телекомуникације), спортских компанија Ли Нинг и Анта, те кинеске државне телевизије Си-Си-Ти-Ви, која је већ укинула преносе НБА утакмица.
Кошаркаши Сакраменто Кингса доживели су и пети пораз од почетка сезоне пошто су пред својим навијачима поражени од Шарлота резултатом 118:111.
Правилник о сталном стручном усавршавању наставника, васпитача и стручних сарадника није довољно препознао усавршавање самих директора.
У наставку су увећали предност на чак 19 поена предности, па се учинило да ће приредити изненађење и Денверу нанети први порар после серије од три победе.
Много је деце који имају наставнике из суседних места и већих градова и који немају времена да им се посвете.
Кристапс Порзингис и Лука Дончић с једне и Демијан Лилард и Си Џеј Маколум с друге стране имали су шутерски обрачун, али је Кен Бејзмор био тај који је погодио одлучујуће слободно бацање на крају сусрета.
Томаме је имао изглкедну позицију за постизање гола након корнера, али је са око пет метара пребацио гол Јавора.
Јединствена шанса да се савлада велики клуб у гостима, али се треба бити опрезан и мудар уз обавезну храброст.
Јован (око 480мнв), деоницом дужине око 4км, краћа пауза.
Јубилеј су увеличали светски ауторитети у области осигурања банака.
Не, одговара Мирослав Здравковић.
Украсе су израдили наши другари из Канцеларије за младе Чачак, Одреда извиђача „Војвода Степа Степановић“ и школице језика „Little Big Ben“.
"Резултати су добри.
Без обзира на те сукобе, КАФ је прошле године одлучила да се утакмице Суперкупа играју у тој азијској земљи, а прошле године Ража Казабланка је у финалу савладала Есперанцу.
Нагласио је да је Уредба привремени модел до усвајања Закона о финансирању високог образовања.
Северна Кореја је у уторак лансирала нову серију пројектила кратког домета, саопштили су јужнокорејски званичници.
Србију ће представљати екипа од 120 спортиста, тренера, спортских радника… У екипи која путује у Абу Даби, главни град Уједињених Арапских Емирата, су и чланови чачанског клуба ”Морава”.
Све те подморнице су заправо пловила ниског профила, прављена тако да не буду уочена док плутају плитко у води.
Само једна кинеска компанија увезла је српску јунетину вредну 60 милиона долара.
Мислимо да ће то означити један нови период у животу града, рекао је градоначелник Тодоровић.
Култура је значајан део сваког друштва, утиче на развој појединца и прихватања правих друштвених вредности.
У представи "YUROPA", млади Нигеријац Кудуз Оникеку креирао је апстрактну кореографију која без речи говори о тој теми.
Победа је дошла додуше над екипом Пеликанса, која не зна за победу у четири одиграна меча.
За сада нема информација како ће се банкрот одразити на делове компаније изван Уједињеног краљевства.
Током другог светског рата, са шеснаест година, Бранко је извесно време био партизански курир Ратка Митровића, а затим је одведен у логор, у Смедеревску Паланку, који је служио за такозвано „преваспитавање“ омладине.
Тројица лидера састаће се поново у недељу, у 9.00, а потом ће у 11.00 разговарати са представницима међународних организација и институција.
У писму оцу пре погибије је написао: "Нећу ни сада, као што нисам никада, ни помишљати да себе склањам од судбине која прати цео народ".
Први потпредседник Владе Србије и министар спољних послова Републике имао je билатерални састанак са министром иностраних послова Тогоа Робертом Дусејием.
На овај последњи дан недеље страдања и смрти верници целивају плаштаницу на Христовом гробу која се на Велики петак свечано износи пред православне олтаре и крајем дана у суботу, пред славље Васкрсења, уз посебан ритуал опхода око цркве уноси у олтар.
Није утврђено код ког европског народа је срећни пољубац у поноћ, за Нову годину, прво настао јер је једнака традиција била у обе земље.
Прво место на Западу припада ЛА Лејкерсима и они су, десетим узастопним тријумфом, овога пута против Вашингтона (125:103), јасно показали зашто је то тако.
"Инвеститор је дошао да гради неку хидроелектрану која је скупштинском одлуком забрањена да се гради.
У последње време често се чује да је неко инфлуенсер.
Према најавама градоначелника Милуна Тодоровића, реконструкција вијадукта требало би да почне након празника, а градско руководство ће инсистирати да се саобраћај не одвија градским саобраћајницама.
Рајнталер је био забележен већ на првој листи проминентних ратних злочинаца одмах у пролеће 1945.
Огласила се и директорка школе.
Иначе, од 750 селектованих на обуку за Front and web програмера кренуло је 25 полазника (десет из Чачка и 15 из других градова), а само један је одустао из здравствених разлога.
У Чачку их је предводио Срећко звани Хаос, предратни соколац, несуђени хоровођа црквеног хора.
У првом саопштењу није наведено колико људи се придружило групи, нити колико је ухапшено, али полиција тврди да је та група из Италије успоставила везе са екстремистичким групама у Португалу, Британији и Француској.
Али, забога, престаните да причате о томе нон-стоп.
Према речима Пејића, цене за зидану градњу и „е-израду“ су веома сличне… Иако о свим предностима причају „на сав глас“, још нема интересовања, али се надају да ће и овај план реализовати.
Истовремено, желим да Вам поновим одлучну и недвосмислену подршку Србије политици ‘једне Кине‘", наводи у честитки председник Вучић додајући да се нада скорој посети председника Сија Србији.
На заседању 14. Штаба за ванредне ситуације донете су одлуке да се укине ванредна ситуација на подручју Трнаве и Атенице, као и да се из сталне буџетске резерве издвоји два милиона динара за чишћење Aтеничке и Трнавске реке.
Ерик Гордон га је пратио са 23, док је Клинт Капела уз 20 поена ухватио и 13 лопти.
Најчешће нам одлазе млади од 18. до 30. године", рекао је Владимир Јефтић из Асоцијације за безбедност мотоциклиста.
Први пут у историји Чачка једна мушка одбојкашка екипа пласирала се на завршни турнир Првенства Србије.
Хуманитарна организација Лекари без граница саопштила је да је због екстремно насилне ситуације принуђена да напусти градове Аин Иса и Ел Хол, као и прихватни центар у којем се налазе хиљаде жена и деце, чланови породица припадника Исламске државе.
Христов пут је страдалан и увек смислен, јер се завршава животом, а не смрћу.
Школа је суспендовала ухапшеног, који је, како је РТС незванично сазнао, од почетка школске године па до хапшења узнемиравао ученице говорећи им непримерене речи.
Лепу акцију одиграли су Марин, Бен, Дегенек и Павков.
Председник Савеза ауто-такси удружења Србије Александар Бјелић извинио се грађанима због свих проблема, али је рекао да су они изазвани нерадом градских и републичких органа.
Према израелском закону, парламент сада улази у период од 21 дан током којег било који посланик може да покуша да скупи подршку 61 посланика и постане премијер.
Пут до новог крова утабала је Иницијатива за развој и сарадњу.
О предсатави“ Шећер је ситан, осим кад је коцка“.
Ванеса Меј је исто што и Марина.
Може да ми се свиђа како неки други клуб игра, могу чак да симпатишем и клубове из неких других држава и желим им победе, купове, трофеје.
Српски кошаркаш Марко Гудурић постигао је пет поена у победи Мемфиса над Сан Антонијом у гостима од 113:109.
Већина њих никоме није пријавила насилника.
Без обзира на улазак Србије на слободно трговинско тржиште Евроазијске уније у Бриселу наглашавају да ЕУ и даље остаје најважнији трговински партнер Србије, са 63 одсто укупне трговине уз "задовољавајући раст и динамику".
"Ту нема предаје.
Пред почетак ове сезоне потписао је двогодишњи уговор са Олимпијакосом, за који је на 11 утакмица у ЕЛ убацивао просечно седам поена за 18 минута у игри.
Отишла је са промоције увређена.
Рударски посао је међу најризичнијим делатностима, па је улагање у безбедност радника И здравље на раду на првом месту у руднику који је пре 15 година приватизован.
"Срећни смо и задовољни што смо овде.
Следећи ривал биће му бољи из дуела Лоренцо Сонего (Италија) - Лука Пуј (Француска).
Футсал репрезентација Србије оставила је одличан утисак на квалификационом турниру за Првенство света у Паризу и после Швајцарске и Белгије, савладала је првог фаворита, селекцију домаћина Француске.
Уточиште је нашао у Драгачеву, у кући мог деде по мајци, Живојина, кога су сви звали Перо.
Одбор за правосудне послове потврдио је да Ласло Трочањи и Рована Плумб "не могу бити именовани на функције комесара због наводног сукоба интереса", написао је на портпарол Европског парламента Жоам Душ.
Кратку биографију Саше Мирковића можете прочитати у дну овог мејла.
Ово ће бити први пут да ће мечеви бити играни на новој подлози и на терену названом по легендарном Драгану Кићановићу.
Међутим, многе истине о њима и њиховом пореклу откриће се у току самог путовања.
У 63. минуту Аспиликуета погодио за 2:4, да би у 69. Ајакс у истом нападу остаје без два играча у пољу.
И данас чува свој логорашки број, а од 1968.
Овим је Тотенхем спречавао агресивнији излазак у притисак везних фудбалера Ливерпула, који су стално играли са двојицом фудбалера противника између друге и треће линије.
Кирила и Методија у Призрену уписао је 1991.
На лицу места пронађена "кашика" бомбе, незванично сазнаје РТС.
Уз, наравно, најаву наставка дијалога.
Српска православна црква и верници данас славе Сретење Господње – успомену на дан када је Богородица први пут увела у храм новорођеног Христа да га посвети Богу.
Својевремено је петком, обавезно, уз “Политику“ купован и “Глас“.
Књига др Радича може се набавити у књижари ”Реч”.
Бади Хилд је у Сакраменту постигао 28 поена.
С једне стране било је име корисника, а са друге адреса рачунара на који се порука шаље.
Трчање је једноставно, то је сада саставни део мог живота и ја без трчања не могу."
Вукчевићева је тражила да се блокира имовина компанија где су као власници, директори или овлашћени заступници евидентирана лица која су пријатељски, пословнмо и родбински повезана са Кнежевићем, а што се утврђује из финансијске документације.
Одбојкаши Србије на херојски начин дошли су до финала, победом над домаћином Француском од 3:2 у сетовима.
Кшиштоф Пјонтек се изборио за добру позицију у казненом простору, заградио се испред Матије Банија који га је оборио у казненом простору и судија Чифи је показао на белу тачку.
А ако читате до краја, можда сазнате са каквим се све насиљем суочавају ваше ћерке или сестре.
Јутарња температура од једног до девет степени Целзијуса, највиша дневна од 15 на истоку до 23 степена на западу, саопштио је РХМЗ.
Маја Гојковић је захвалила на признању и рекла да је њен деда Добривоје Гојковић био један од Срба који су се уписали у историју мисије "Халијард", јер су двојица пилота спавали у његовој кући.
Бранко Лустиг је рођен у Осијеку, а током Другог светског рата због свог јеврејског порекла био је затвореник у злогласним логорима Аушвиц и Берген-Белсен.
Српкиње нису могле да парирају Немицама због скраћене ротације, али су се храбро бориле и то им се исплатило у самом финишу.
То је сад добро питање, за кога Хандке води политички "геноцидални бизнис".
Становници Русије познати су као велики љубитељи вотке.
Саопштење за јавност Данас, 11. јуна 2018.
Новак је тако Србији донео други бод против Француза.
И у Немачкој су власти заплениле рекордне количине.
Како је и очекивано, године су оставиле трага на препознатљивом Гилановом гласу, али њихова енергија и видно уживање док су на бини није јевњавало ни на тренутак.
Абхиџит Банерџи и Естер Дуфло су уједно и шести брачни пар који је награђен Нобеловом наградом за заједнички рад.
Пруска и Аустрија су постале директни ривали, па опет није било позоришта које би се усудило да Хермана и Марбода пусте да се грле у пангерманској катарзи.
Да ли возачи јавног превоза имају довољно "дебеле живце"
Верујем да је снажан замах наше економске сарадње резултат и већег угледа Србије у Немачкој, као и међусобног поверења, због којег су наши билатерални односи на највишем нивоу у историји", напомиње председник.
Тринаестогодишњи Петар М. из Старе Пазове, који је у суботу био отет, стигао је око поноћи, у пратњи министра полиције Небојше Стефановића, у породичну кућу.
Ове две селекције држе прве две позиције у групи, Шпанија има 20 бодова, а Шведска 15, трећа је Румунија са 14.
У том смислу, поменуо је да је грчка лука Пиреј важна веза између истока и Европе.
Одмах сам пристала зато што волим информатику и српски језик, па сам то двоје желела да спојим у једно, а новинарство ми се чинило као права ствар.
Проблематична је пловидба од Новог Сада и ка Румунији.
Иванов млађи брат Јаков Јевтовић предаје им сценске борбе.
Циљ је, како је рекао, да "наше партнере у Србији и на Косову и Метохији доведемо до свеобухватног решења како би се разрешиле тачке сукоба у региону".
Педијатри се слажу да су у кревецу потребни једино непропусна навлака за душек и одговарајућа памучна постељина како би вашој бебици било удобно и пријатно.
Према легенди некада је овуда прошао Свети Сава, па се приповеда да су отисци у камену од копита његовог коња.
Довољно је било да се прошета са Гретом, немачким овчаром, који је обично био везан испред њеног стана, па да ти се крв следи у жилама.
Захваљујући хору стекла сам нека нова пријатељства, нека учврстила и већ сада знам да су то људи који ће ми бити пријатељи читавог живота, маколико далеко били.
Србија са Русијом за наставак похода ка "салатари"
Поред постојећих попуста при плаћању рачуна од пет, шест и седам процената, предузеће ће у сарадњи са пословним партнерима обезбедити додатне велике попусте који ће бити истакнути на сајту предузећа, у делу "Кутак за редовне платише".
Ми смо изгубили неколико добијених утакмица и то нас је коштало бољег пласмана, али никада нисмо одустајали и успели смо да дођемо у ситуацију да сами одлучујемо о својој судбини.
Претходне године смо били тим и ове ћемо бити, шта год да се деси", рекао је Човић.
Џоел Ембид је још једна кошаркаш који је наставио са упечатљиивм партијама.
Раније данас је Орбанов портпарол Золтан Ковач оценио да је једина Трочањијева кривица што је заштитио Мађарску од миграције додавши да "проимиграционе партије" не могу да поднесу комесара који би затворио врата за имигранте.
На њима смо се након дешавања у финалној серији прошле сезоне (током априла 2019.
Слична ситуација је и током читаве друге четвртине, па на полувреме “Борац“ одлази са предношћу од 18 поена.
Тад престаје прича и сви те слушају.
Из игре је шутирао 4/8.
Фудбалери Атлетико и Реал Мадрида одиграли су градски дерби нерешено без голова у оквиру седмог кола Ла Лиге.
ЧЕТВРТАК, 23. март у 19:00 ПОЉУПЦИ Изложба нових слика из циклуса „Пољупци“, Весне Кнежевић, сликарке и професорке београдског Факултета ликовних уметности.
Увек су додавали украсе и свој лични печат употребним предметима.
САД су желеле да избегну да гроб Ел Багдадија на копну постане светилиште за присталице Исламске државе.
"Одем на Председништво, то је једном у три-четири недеље", навео је Вучић.
Тада сам још радила у контроли лета.
Но, ни то аутора романа није у потпуности поразило.
Планинско трчање је популарно у Европи и свету.
Рекао ми је да ће Ханс-Дитер Флик водити екипу у наредне две утакмице.
Основан од стране три члана са већ успешним пређашњим каријерама, „Крим“ се сматра првом супергрупом на светској музичкој сцени.
Ту желимо још чвршћу сарадњу у развоју заједничких капацитета.
Курди из Сиријских демократских снага повукли су се на 32 километра од границе са Турском, јавила је руска агенција РИА, позивајући се на неимованог званичника тих снага.
Радуловић ће бити страшан играч.
"Говорио сам да су Дедеић и Црногорска православна црква као невладина организација формирани пре 2006.
Међу старим књигама које су породично наслеђе имам и Poetes d'aujurd'hui II (Савремени песници).
"Бориша са својим врлинама и манама је подложан осцилацијама зато што је млад играч, али је талентован.
Желео бих да joj се захвалим на подршци!
Претходни дани су показали колико људи драматично утичу на квалитет ваздуха, јер је, у данима када нема ни грејања ни значајног индустријског загађења, али ни ветра ни кише да помогну, ваздух могао да се види, истиче Министарство заштите животне средине.
Шта чини вашу ауторску поетику?
Конференцију је организовала Туристичка организације регије Западана Србија, уз подршку Министарства трговине, туризма и телекомуникација, а окупила је представнике локалне туристичке организације, туристичке агенција и медије.
"Делфини" су од самог почетка наметнули свој темпо игре, на полувремну имали предност од 10:3, да би домаћа селекција у наставку успела да смањи резултат.
Иначе, Сколково се налази у Москвској области, и ту се развија "иновациони град" на око 400 хетара.
Никола Милосављевић из агенције за запошљавање "Адеко" објашњава да су неколико месеци за једног клијента тражили специјализованог инжењера за прераду гуме и да је у Србији постојао само један човек са тим сертификатом.
Због тога су, каже, редефинисани кључни појмови "јавни ресурс" и "изборна кампања".
Алијанса је сачињена од универзитета који имају вишевековну традицију и који се баве научним истраживањима.
Петар Акшамовић (37) је у животу много тога бирао баш сам.
"Имамо квалитет да играмо са Французима који ће имати велику подршку у дворани.
Позвала је на уклањање препрека, додајући да настављају напоре да пронађу решење.
Није живот неко ко је постојао, па више не постоји, то је ПРОЛАЗНОСТ, која је исто један дар Бога, да схватимо разлику, да схватимо да треба само да живимо и стварамо.
Цена услуге биће одређена на мартовској седници Скупштине града Чачка.
Повређене су три особе, речено је РТС-у у МУП-у.
Лондонска школа економије нам и то омогућава, као ретко која образовна институција у свету.
Почетак у 19 часова.
Исто тако, замислимо да су грађани Европске уније, а не Француске, могли бити Петар Омчикус, Владимир Величковић, или Милован Данојлић.
За изградњу Моравског коридора, односно ауто-пута од Појата до Прељине, дугог 110 километара, потпредседница Владе потписала је у октобру прошле године Меморандум о разумевању и сарадњи са конзорцијумом компанија “Бехтел” и “Енка”.
Министар Синиша Мали изјавио је да се ребаланс ради захваљујући суфициту у буџету од 46,6 милијарди динара.
И то у раном детињству, када логика и рацио нису на максималном нивоу развоја.
Мирјана Вукасовић, архивиста Музеја града Пераста, општинске јавне установе „Музеји Котор“ у Црној Гори, аутор је изложбе „Стећци Босне и Херцеговине, Србије и Црне Горе“, која је недавно отворена у Галерији Народног музеја у Чачку.
Зато што многи не виде и неће да виде ништа ван своје удобности.
Панатинаикос је у првом колу победио Црвену звезду, па у наредна два меча изгубио од Асвела и миланске Олимпије, да би се у Русији вратио на победнички колосек.
То је освајање медаља", закључио је Ракочевић.
Русија је на турниру у групи А са Немачком и Мексиком, а две најбоље репрезентације би се се у полуфиналу састале са тимовима из групе Б, у којој су Хрватска, Бразил и Тунис.
Свираће са Иваном Јегдићем и бендом „Кени Није Мртав“.
Није лако, али успевамо.
Подсећамо, крајем прошле године Гренел се у Берлину састао са Хашимом Тачијем, непосредно по увођењу такси од 100 одсто на производе из централне Србије.
Тренер кошаркаша Партизана изјавио је да екипа жели победом против Приморске на најлепши начин испрати 2019.
Без њене организације напада, тешко ће бити у наставку.
Подгоричанин Митар Пејовић који је у ноћи између суботе и недеље пронађен рањен недалеко од Ургентног центра у Подгорици, подлегао је јутрос повредама, преносе "Вијести".
Египћанин се нашао на правом месту, у право време, када је Оригијев неспретни шут, спровео у мрежу Вотфорда.
Европски комесар за проширење и суседство Оливер Вархеји каже да ће му циљ у наредних пет година мандата бити ширење економског и друштвеног напретка ЕУ на грађане држава из непосредног окружења Уније.
Лопта ушла је у гол у најбољем тренутку.
Малтешки бизнисмен Јорген Фенеч оптужен је да је био саучесник у убиству малтешке истраживачке новинарке Дафне Каруане Галиције 2017.
Си је на церемонији прославе 20. годишњице повратка Макаоа Кини, рекао да кинеска влада и народ имају чврсту вољу да заштите свој државни суверенитет, безбедност и интересе развоја.
[truncated: 726,388 more chars]
