# Supplementary material for: Probing language identity encoded in pre-trained multilingual models: a typological view
Source: PeerJ Comput Sci. 2022 Mar 15;8:e899. doi: 10.7717/peerj-cs.899 (PMC9044357; doi:10.7717/peerj-cs.899)
Supplement: Supplemental Information 1 [file peerj-cs-08-899-s001.zip › Raw data or code files/multilingual sentences/Spanish.txt]

La aclaración que realizan los astrofísicos a cargo de esta investigación es que la definición de «vida inteligente» refiere a una civilización que sea capaz de emitir señales de radio al espacio.
Los fondos del BCIE pueden alentar la economía hondureña paralizada debido a la emergencia sanitaria por el coronavirus.
En términos generales, los magistrados creen al chico.
Poco después, se volvió imparable.
Muchos profesionales se niegan a hablar en público por temor a perder las autorizaciones para manejar antigüedades.
El proyecto es también inconstitucional al establecer normas procedimentales y reglamentarias en contradicción con las Constituciones provinciales.
Leo Lala Ayala fijate lo que es ferré desde cabrero hasta sitio….
Garbiñe vuelve a apretar los dientes y estruja el puño, pero no de rabia.
¿Llegará a dar con el verdadero culpable de esta desgracia que ha quedado en un accidente?
Para ello destacò están preparados diversos centros, hoteles, hospitales y lugares como Tecnòpolis para poder brindar la ayuda necesaria.
“Esto es algo mortal”, repitió el presidente para enfatizar.
"Diría que es bastante improbable", dijo Brady a los periodistas a pregunta sobre su retiro.
No se aprendieron lecciones de la matanza de civiles con armas de racimo ayer.
Había terminado un Boca-River.
“En cambio si tú te vas al área de River North o al West Loop, allá hay una serie de restaurantes uno tras otro, ahí es factible cerrar una calle para que todos esos restaurantes se aprovechen de esa calle”.
Tras el entrenamiento, ha ofrecido una convocatoria con veintitrés jugadores.
Con todo esto, es lógico que este primer año haya servido para reforzar la imagen de la joven alcaldesa.
Se lo debemos a nuestros hijos.
Recordemos que el portugués, junto a Canales, tienen en su casillero cuatro tarjetas amarillas y si ven una ante el Real Madrid no podrían jugar el derbi del día 15. Real Madrid, Sevilla y Granada serán los próximos rivales del conjunto verdiblanco.
El derecho de acceso a la información y el derecho a la privacidad no son derechos discordantes, sino complementarios.
La mujer se hizo famosa por enfrentar con música la enfermedad.
Según los informantes, la banda integrada por cuatro personas utilizaba una tirolesa para atravesar el Río Matanza y de esta manera llevar a cabo la comercialización de las drogas en varios barrios.
Las diligencias instruidas, han sido puestas a disposición del Juzgado de Instrucción de Guardia de San Cristóbal de La Laguna.
Como parte de la más reciente expedición, Nukumi se considera la más grande de los ocho tiburones a los que los estudiosos han realizado muestras por los 28 días que se ha extendido la exploración.
Desde el lunes 4 de mayo de 2020, ya se pueden llevar pasajeros en el coche, con mascarilla, dos por fila y dejando la máxima distancia entre sí.
La secretaria general, Andrea Pérez, e integrantes de la comisión directiva, mantuvieron una reunión, con el Ministro Nadalich por primera vez desde que asumió en su cargo.
¿No era que el gobierno iba a publicar un decreto supremo para oficializar este asunto?
Lo mismo pasó en el gobierno de Felipe Calderón cuando se compró un terreno del finado ex gobernador de Sinaloa, Antonio Toledo Corro un rancho, creo que en 120 millones de dólares.
En Barbados, Belize, St.Vincent y Grenadines se autoriza en aquellos casos en los que esté en peligro la vida de la mujer, o su salud física y mental, o por razones económicas.
El mandatario concedió una entrevista al medio argentino TN.
Por etapas, 83 aulas abiertas corresponden a Educación Infantil y Primaria y 43 a Educación Secundaria, incluyendo aquí las dos aulas abiertas para los Proyectos de Vida Inclusivos.
Están prohibidas las pichangas entre amigos todos los días”, declaró.
Lo atribuye en buena medida a que se hacen muchos tests en Catalunya y los CAP detectan y siguen muchos casos antes de que se agraven y requieran hospitalización.
“Desde que se decretó el aislamiento Gobernador nos pidió que realicemos una serie de acciones, donde la primera tenía que ver con el subsidio a músicos, destinamos más de 3 millones de pesos en aportes”, manifestó a su vez Gabriel Romero.
¿De qué crees que se trata?
El procedimiento fue en 32 y 138 cuando efectivos de la Policía Local interceptaron en un control a dos hombres a bordo de una Yamaha 250 cc.
¿Qué pasa si vivo en una?
Este premio reconoce la estrategia digital de banca privada de BBVA por su servicio al cliente y por el esfuerzo que ha venido realizando para dotar a sus banqueros de las mejores capacidades digitales.
Igualmente, concluyó que merecen atención apremiante los constantes bajones de luz que sufren los residentes y producen pérdidas económicas significativas en enseres eléctricos domésticos.
Y para compensar menores ingresos del gobierno respecto a la Ley de ingresos, al cierre de 2019 se registró un uso de recursos del Fondo de Estabilización de Ingresos presupuestarios por 125 mil millones de pesos.
"La intención del amparo colectivo es que (una eventual medida que revierte el decreto firmado por el presidente Alberto Fernández) sea para todo el sector afectado", concluyó.
Con mis colaboradores he aprovechado para acelerar el filtrado de futbolistas a los que seguimos.
Para prevenir la Covid-19, el lavado de manos es uno de los mecanismos más eficaces, recomienda académico de la UAEM.
“Más temprano esta mañana, los Pelicans hablaron con los dirigentes de ASM para determinar qué podía hacer el equipo para ayudar a sus empleados.
Según el informe, la onda tropical, que causará lluvias fuertes a lo largo y ancho del país, podría presentar grandes precipitaciones durante el puente festivo del 14 al 16 de noviembre.
Al contrario, los convictos, una vez liberados, deben declarar obligatoriamente que estuvieron presos cada vez que busquen un empleo.
Uno de estos kits es el Kit de limpiador de pantalla Bryson ($16.95; amazon.
Flores Méndez sostuvo que para la plantación de higueras, “se les recomendó 2 mil por hectárea”, y atenuó los efectos negativos que todavía resienten los productores por la contingencia sanitaria.
Vamos a trabajar muy duro el próximo año para que los atletas lleguen en buenas condiciones en los Olímpicos 2021 y puedan representar a Brasil”.
Como temática es muy popular, gracias a una mar de películas e historietas, que lo pasteurizaron, le cribaron la brutalidad y lo adicionaron con cursilería, lo cual terminó convirtiéndolo en algo casi casi familiar, por no decir infantil.
“La principal ventaja que supone es la interiorización de la gestión energética, que permite obtener resultados mucho mejores y en una dimensión mayor” afirma Mariano Sánchez, director de EDE Ingenieros.
La demanda fue realizada contra las provincias de Chaco, Salta, Formosa y Santiago del Estero y el Estado Nacional, por no cumplir la Ley Nacional de Bosques Nativos y no garantizar la supervivencia de la especie en la región del Gran Chaco argentino.
Es necesario contar con la opinión valida de economistas, empresarios de base y de los sindicatos en su conjunto, sobre todos estos escenarios.
"Ojalá aparezca cuanto antes el donante que necesita Agustina.
El conseller Arcadi España ha pedido "mucha precaución" a los conductores en carretera y ha instado a "evitar desplazamientos innecesarios" y "cumplir siempre las indicaciones de los servicios de emergencia".
El paso del tiempo profundizó la crisis, productores que sufrían un impago de U$S 350 millones salieron a vender campos, vacas y lo que les quedaba para sobrevivir en esta coyuntura.
La dignidad latinoamericana celebra el 12 de octubre el Día de la Resistencia.
Sí, servir en bandeja de plata los ahorros de los trabajadores para que el sector financiero siga cosechando clavos de oro, a cambio de dineros devaluados que se devuelven a cuenta gotas a los “beneficiarios”.
Martina Aneiros apunta a que en seis meses se alcanzó el 30%, un dato “increíble”
Con el paso de los años, la estación continuó expandiendo la cobertura de su señal en amplitud modulada, y mediante diversos diales, a todo el territorio nacional.
Para que la vacuna nuestra contra el cáncer de pulmón llegase a Gringolandia hubo de moverse muchos intereses desde la otra orilla del estrecho, hasta lograr hacer convenientes agujeros a ese bloqueo.
Los múltiples significados en el mundo del nuevo emoji de los 'dedos pellizcados'
En la reunión, realizada en la modalidad de videoconferencia, participó en representación del Perú el coordinador de Mitigación de la Dirección General de Cambio Climático y Desertificación del Minam, Lorenzo Eguren.
Sin embargo, al día siguiente la inspección se repitió y se constató que el incumplimiento continuaba, por lo que se decretó el cierre del establecimiento durante 15 días.
Si el test es negativo, la persona podrá volver a su casa y seguir con todas las recomendaciones de prevención.
El evento fue encabezado por el secretario del Ayuntamiento, Humberto Uribe Godínez, quien hizo la entrega de las constancias a alrededor de 260 trabajadores que recibieron los talleres.
De las triangulaciones y alteraciones permanentes del espacio hemos pasado a un fútbol de tiralíneas que depende sobre todo del acierto de los extremos y, fundamentalmente, del rendimiento jerárquico de Messi.
Posadas también mantiene un circuito cultural, con presentaciones individuales, generalmente de DJ y ahora suma bandas.
Esta nueva funcionalidad llega en un momento en el que muchas familias latinas, que se han visto afectadas de manera desproporcionada por la pandemia de COVID-19, se apoyan en sus seres queridos y en las redes para obtener ayuda financiera.
Al año siguiente se afilió a la UCR y comenzó su tarea militante.
La prohibición de fumar al aire libre si no hay dos metros de distancia interpersonal se aplica desde este martes tanto al tabaco como a otros productos, incluidos inhaladores, pipas de agua, cachimbas y otros sistemas.
Asistieron, entre otros, la vicepredidenta ejecutiva, Delcy Rodríguez; el presidente del TSJ, magistrado Maikel Moreno; el ministro de la Defensa, Padrino López; el comandante Estratégico Operacional, Remigio Ceballos Ichaso, y el diputado Luis Parra.
La SSA informó que hasta este sábado suman 434 mil 193 personas con COVID-19, con 47 mil 472 defunciones y 87 mil 771 casos sospechosos acumulados.
En un video promocional, el FMPT, que dirige Paola Félix, indica que para cumplir los protocolos de salud y evitar contagios se prevé realizar el tradicional desfile a puerta cerrada en un estadio, como Ciudad Universitaria o un estudio de grabación.
Moscardini hizo un tiempo de 16;35,457, solamente superado por el Toyota de Matías Rossi, ganador de la prueba (16;26,385), el Chevrolet de Agustín Canapino (16;27,191) y el Reanault de Facundo Ardusso (16;32,217).
El general Rojo muestra su amistad en esta época con el político.
"Luego en la clase en vivo repasan este material, resuelven sus dudas y trabajan de forma individual y colabora con sus compañeros y el docente.
De acuerdo a la información entregada por el Centro Sismológico Nacional, éste fue de una magnitud 4,8 y se ubicó a 123 km al oeste de Huasco.
Ya veníamos trabajando en una plataforma para tests diagnósticos rápidos para Chagas, recién nacidos, sífilis, tuberculosis.
Finalmente, para el viernes, se prevé un cielo parcialmente nublado, la temperatura tendrá una mínima de 6° y una máxima de 18°.
Cada equipo dispone de un protocolo médico y, por el momento, la solidaridad con los afectados está marcando el comportamiento de la mayoría, entendiendo que hay personas de alto riesgo que esperan las pruebas con urgencia.
Y la baja tasa de inversión actual y de los últimos años es una de las principales explicaciones.
Sin embargo tras la insistencia de los uniformados, los hombres comenzaron agredirlos.
Chamorro explicó que los dos reguladores del sistema financiero nacional (la Siboif y la Conami), tendrían que autorizar a bancos y financieras para que dicten una moratoria que beneficie a sus clientes, sin afectar su record crediticio.
En contraste, regiones como Durango (norte), el cuarto estado más extenso del país, tiene 80 casos confirmados y ocho defunciones.
Tony, estuvo en Arroyito desde mediados de 2010 hasta fines de 2014, anoche integró el banco de los suplentes.
España: fabricante de coches obsoletos Es urgente reducir las emisiones de gases de efecto invernadero que en España tienen al transporte por carretera como su principal fuente.
«Cuando llegué a la habitación estaba negro, yo lo vi muerto».
Al respecto, Manuel José afirmó que se trataba de una mentira y que la única persona que a él le importaba ya no se encontraba presente.
Por lo tanto, una victoria para 4 no solo la convertiría en la segunda secuela en ganar la mejor película animada, sino la segunda en ganar dentro de su propia serie de películas.
La vacuna la desarrolló una universidad inglesa, en cooperación con un laboratorio inglés-holandés; pero al menos el sueño es 100% argentino».
«Hay que patear la calle y aprender de los errores como los que se cometieron en 2014, por ejemplo.
Mientras tanto, su madre luchaba para evitar que su hija se convirtiera en la integrante de una banda criminal.
El acto ha concluido con una fotografía de grupo de todos los corporativos, deportistas y técnicos presentes.
El COI y el comité organizador acordaron el pasado mes de marzo aplazar un año los Juegos de Tokio ante la evolución de la pandemia de coronavirus y la interrupción del calendario deportivo internacional.
El porcentaje de alumnado confinado de los ciclos de educación Infantil y Primaria respecto al total de ambos ciclos es actualmente de un 3,60%, según los datos actualizados esta tarde por el Gobierno foral.
Más allá de los productos que conviene utilizar, Clement pone especial hincapié en los ingredientes que se deben evitar.
“Esto es algo inaceptable que rechazamos de antemano incluso sin tener toda la información confirmada”, agregó.
El presidente de Asturias advierte de que si la situación empeora, se tomarán decisiones «por duras que sean»
Franconi: «El Control beneficia a todos los usuarios.
Francia sigue siendo el país europeo más presente en el Sahel debido a sus vínculos históricos y coloniales.
El correr de los días nos hace ser optimistas», cerró.
Se desconoce la causa exacta de la sexsomnia, pero sí ha podido identificarse que es más común en varones que en hembras, especialmente en aquellos con historial de terrores nocturnos o sonambulismo.
Abuelo, líder y guía de la revolución y del PSUV, vuela alto camarada, leal, trabajador, consecuente; seguiremos tu ejemplo como juventud para seguir con tu camino”, escribió el presidente Nicolás Maduro.
Ahora, luego de superar al virus, la ancianita solo pide una cosa especial cuando abran las puertas: “me gustaría dar un hermoso paseo”.
También han implementado una experiencia integral de seguridad, con recomendaciones de diversas asociaciones y organizaciones internacionales, así como el fortalecimiento distintos protocolos.
En unas declaraciones a los periodistas el pasado 2 de julio, la nadadora dijo que estaba trabajando duro, con entrenamientos en la piscina cuatro veces a la semana que complementa con sesiones de levantamiento de pesas.
Otro de los objetivos, que más inquieta al oficialismo, es “tratar de recuperar y repatriar al menos una parte de lo que se fugó”.
De todos los países de Centroamérica, El Salvador es el que reporta menos casos confirmados de la enfermedad.
Sin embargo, a diferencia de las metadescripciones que están pensadas para los usuarios, los datos estructurados solo son visibles para los motores de búsqueda.
Es el caso de Transfiere, Foro Europeo para la Ciencia, Tecnología e Innovación, que se encuentra desarrollando una plataforma de networking en esta línea.
De acuerdo con las primeras investigaciones de las autoridades locales, el accidente se habría producido debido a que un carro, al parecer con exceso de velocidad, chocó al camiónindicó el diario La Opinión.
La historia del hombre que asesinó a sus novias y les cortó.
Es aquí donde debieron desarrollar una nueva zona habilitada para la cobertura de la enfermedad, donde los profesionales de la salud deben trabajar doce horas bajo estrictas medidas de bioseguridad.
En el caso de los turismos, el precio no podrá superar los 35.000 (45.000 euros en caso de personas con movilidad reducida o coches con etiqueta "CERO").
No debemos apresurarnos, debemos seguir siendo cautelosos, y dando prioridad al cuidado de la salud de cada uno”, dijo ahora.
Viceministro de Trabajo defiende medidas del Gobierno, dice que son 'adecuadas y correctas'
Por lo que respecta a los grupos parlamentarios de PP y Cs, ambos han coincidido en destacar la importancia del sistema de salud única, el concepto 'One Helath', con unos mismos criterios para la salud humana, vegetal y animal.
Se caracteriza por su hermoso pelaje, el cual ostenta tonalidades blanquecinas y grisáceas con motas negras.
Recordaba esta mañana que una de las realidades expuestas en el Sínodo de la Amazonía era la de aquellas comunidades que podían estar un año entero esperando la vuelta del misionero.
"Estoy tranquilo y dispuesto a hablar".
Lo mismo pasó en países como Francia, Italia o Alemania», ha apostillado.
La popularidad de los mandatarios y la aceptación de sus abusos y delirios de grandeza son cambiantes, como las nubes del cielo.
“Es parte del juicio, no debemos adelantarnos”.
Ayer aprovechó el tiempo libre para salir a dar una vuelta con su esposa Sabrina Ordoñez.
Un apuesto ingeniero irlandés de inquietos ojos azules llegaba a Santiago desde Buenos Aires, en 1763, por la vía de la Cordillera de los Andes.
También nos han servido para reflexionar entre todas, y para acumular fuerzas y pensar nuevas estrategias.
La actriz Sienna Miller ha elogiado al fallecido Chadwick Boseman por donar parte de su propio salario para aumentar su paquete salarial en la película "Nueva York sin salida" ("21 Bridges", en inglés).
Regresas a un territorio de seguridad en el que te sientes más fuerte.
Para los primeros tres meses del año está considerando la Tesorería Municipal recaudar 302 millones de pesos de Impuesto Predial, lo presupuestado para todo el ejercicio 2020, así lo reveló el Tesorero Municipal, Rigoberto Arce Martínez.
Tanto tiempo en casa puede transformarse en un desafío para la convivencia con las personas que nos rodean.
La de desobedecer a los altos tribunales y convocar sendas consultas de las que, sobre todo en el segundo caso, se dedujeron graves males para la convivencia entre catalanes y, por ende, para el interés general de los españoles.
De acuerdo al Observatorio Nacional de Seguridad Vial, ONSV, durante los primeros 10 meses del año 162 personas perdieron la vida por accidentes de tránsito en el Cesar.
«Yo considero que estos golpes dados a tiempo son súper positivos, lo tomo de esa manera.
Este tipo de mercado permite que los jóvenes tengan acceso a su primera vivienda y que las familias tengan a su disposición una solución habitacional temporal.
Vizcaíno aseguró que el personal que labora en el organismo cuenta con los planes de bioseguridad adecuados para prevenir contagios, al igual que el distanciamiento social entre las personas.
Colaboró con la música folclórica usando su guitarra, así tiene obras como: “Choro del caminante”, “Camino a Sucre”, “Trémolo” entre otras.
La etapa de cuarentena, sobre el papel, es un tiempo de inactividad, sin embargo, los deportistas no se detienen, a la espera de poder regresar a las canchas, pistas, etc.
En paralelo, las condiciones laborales son mucho más precarias “con un 27% de contratos temporales en el 2018”.
La atención médica ha sido deprimente, no hay los medicamentos que necesita, y encima se roban lo poco que puedo conseguir”, manifestó Yolanda Carmenate.
Por siglos impuso sus dogmas de una manera poco evangélica.
Por su parte el Centro de Alerta de Tsunamis de la Secretaría de Marina ha notificado que no se espera la generación de algún tsunami.
Autorizan en Estados Unidos una prueba casera para autodiagnóstico de Covid-19.
“Luché por mucho tiempo por el bienestar de mi familia y de mi país.
Como dato relevante podemos citar el caso del IVA DGI, que refleja el nivel de actividad interno.
Tenemos tambores de 200 litros donde mezclamos y esperamos a que esté todo listo”, refirieron al presentar Biocuno.
La verdad es que lo notamos, y le da gusto a un músico cuando hace un disco nuevo.
Evenseth asevera que la medida es apropiada para la situación y que la pista de hielo “funcionará muy bien”.
Al igual que casi todo el deporte, las Pequeñas Ligas han suspendido actividades hasta mediados de mayo, cuando se evaluará la situación sanitaria.
“Quiero transmitir el increíble viaje que me ha dado la vida como artista, música, bailarina, un ser humano que trata de abrirse camino en este mundo “, expresó la diva del pop en el escrito.
Xi hizo además un llamamiento a las economías de Asia Pacífico para construir «un clima de negocios abierto, justo y no discriminatorio» en defensa del multilateralismo y la apertura económica.
En 2020, el 60% de los internautas escucha audio online, lo que supone un aumento de tres puntos porcentuales respecto a 2019.
Muchos de ellos envían remesas a sus familiares todavía en el país.
Lo cortó una nueva ola de dolor,esta vez por todo el cuerpo, que lo hizo caer de la silla.
Manzana de calidad con precios que se mantienen, variando entre calidades.
Solo podremos activar una forma de trabajo más poderosa si logramos cambiar nuestro sistema de creencias, y aquí es donde el eneagrama hace un aporte fundamental, pues, exactamente es lo que logra, sin invadir procesos culturales ni manuales de operación.
ISIS, según Winter, ejecuta a sus opositores en cada ciudad que conquista y, para afianzar su postura e infundir temor, difunde videos sobre los asesinatos.
Así mismo más del 80% del personal de la Municipalidad venía laborando presencialmente, cuando la Norma señala que solo puede hacerlo hasta el 40% de la totalidad de trabajadores.
Existe una opción.
Aquellas más fashionistas, podrán encontrar distintos modelos de trajes de baño en color lila y naranja, los dos colores de la temporada.
La Universidad informó en un comunicado que apoyará a la familia en todas las gestiones que este caso amerite.
Dijo que desde el pasado 9 de abril solicitó un helibalde para combatir el fuego que está fuera de control, a pesar de que decenas de brigadistas y bomberos están combatiendo desde diferentes puntos.
Y este es constituye el auténtico de la cuestión.
Salir a comprar lo necesario.
"Saben que no es una de esas situaciones como fue hace un par de meses cuando alguien podría ir y ayudar a la oposición en este momento.
“Realizamos un nuevo bloqueo sanitario y con un poco más de preocupación porque en esta zona en el año 2016 tuvimos casos autóctonos.
En una segunda etapa plasma su nuevo modo de cantar.
Por humor de la Escuelita VIP donde salían chavas vestidas de colegialas en cadena nacional», alegó Chumel Torres.
Ante esa situación, Jason expandió el alcance de su iniciativa para abarcar a personas que se hayan recuperado de Covid-19.
Además, de la restricción de funcionamiento de rocolas, boliches y bares.
El Padrino, con Marlon Brando, una de las películas elegidas en esta lista.
Hasta septiembre de este año, y en comparación a igual mes de 2019, el índice total acumula un alza del 31,8% (esto incluye un 32,4% del salario registrado; un 27% del sector público, y un 37,6% del trabajo privado no registrado).
Este es un proyecto que venimos pensando desde hace un tiempo, la pandemia lo retrasó.
Al tratarse de un proceso electoral concurrente, el IEEPCO y el Instituto Nacional Electoral (INE) deberán trabajar juntos con un objetivo en común, que la ciudadanía pueda emitir su voto en un proceso con certeza, equidad y transparencia.
Sin embargo, pese a la vacunación, el país registra el aumento en el número de nuevos casos diarios de contagio por el coronavirus.
Lo logró con apenas el mínimo del quorum, es decir, con 65 de 128 senadores.
Por otro lado, han recordado que Fycma ha implementado un riguroso protocolo para que organizadores, expositores, proveedores, participantes y asistentes puedan llevar a cabo su actividad con todas las garantías.
Atlético Nacional ganó el último partido disputado entre los dos equipos, marcando 2 gol(es).
Además que se esté pensando en comidas a domicilio.
La secretaría de Salud de Necochea informó este sábado que se suman 40 casos positivos de Coronavirus en el distrito.
Asimismo, el Ayuntamiento ha agradecido la colaboración vecinal y la "rápida" intervención de la Policía Local, que "fue determinante para auxiliar a la víctima y proceder a la detención posterior del presunto agresor".
Si bien es complejo que la propuesta prospere teniendo en cuenta los tiempos, el tema volvió a ponerse sobre la mesa.
No es una cuestión de dinero, sino de cómo organizar las relaciones económicas entre las personas.
México cierra la semana epidemiológica con un incremento del 2 % en el número de casos estimados, apuntó Ricardo Cortés, director de Promoción de la Salud.
Los diversos materiales de formación se vuelven fundamentales para incursionar en este mercado.
Las medidas que diversas empresas y compañías tuvieron que tomar debido a la pandemia que estamos viviendo, afectaron tanto a los que forman parte de ellas como a quienes se desempeñaban como clientes.
El registro del noviembre fue menor que el 3,8% de octubre, y ese fue el dato ponderado desde el Gobierno.
Lo ataques se produjeron en seis puntos diferentes de la ciudad, entre ellos en la calle donde está la principal sinagoga de la ciudad.
En Alemania, donde hay manifestaciones contra las restricciones desde hace semanas, el sábado centenares de personas volvieron a desfilar en Fráncfort y otras ciudades.
"De derogación de las refomas laborales, nada"
Vamos a esperar pero lo lógico es no arriesgar porque se puede ir a uno o dos meses de baja”, agregó.
En la noche del 18 de junio, el centro dio a conocer oficialmente la nueva situación de epidemia de coronavirus y los datos de la secuenciación del genoma del virus descubierto en Pekín.
En cuanto a los contratistas, se especificó que “se les han abierto opciones de trabajo en otras operaciones, tanto de Peñoles como de Fresnillo PLC”, por lo que se pretende su reintegración “en la medida de lo posible”.
¿Y si el retraso se produce en un viaje de autobús?
En 1927, criticó al gobierno chino y se interesó por los valores del confucionismo.
Gracias a que son atraídos por la luz, pudieron ser colectados por los biólogos que participaron de la reciente investigación.
La gente tuvo que circular igual.
A partir de ahora, el huésped también verá la pregunta si deja una valoración general de 4 estrellas y ha dado un 5 a cada una de las categorías específicas.
Pedro Sánchez ha expresado que "el Gobierno de España lamenta todos los fallecimientos".
Consultado por Mañanas en orsai, el periodista Agustín Ciotti, director de La Quarta, recordó que, sin contar la apertura, pasaron 129 días para que el legislativo vuelva a debatir.
La eliminación del Consejo de Participación Ciudadana y Control Social, (Cpccs).
El artífice del cambio en España empezaba a ser admirado fuera de nuestras fronteras.
Ahora el trabajo era impedir que los animales se echaran.
Pero tengo un hijo con discapacidad y un nieto que está chamaco y que también depende de mí, de lo que lleve de comer a la casa.
La organización estima que entre 2010 y 2015 (fechas en las que se tienen datos) ha habido un total de 3.248 casos de peste en el mundo.
¿Cuántos tenemos una colección de bolsas plásticas en casa?
Y parodiando a Carlos Andrés Pérez, hay este tipo de muerte y hay de los otros tipos.
El Ministerio de Salud (Minsa) informó este lunes que, hasta el momento, la cifra de fallecidos por el nuevo coronavirus es de 34 585 a nivel nacional.
Según información de la comunidad, dos hombres en moto llegaron hasta el lugar en que se encontraba este grupo de personas y atacaron con armas de fuego.
Además, se alega que es un sistema “absolutamente privado”.
Estos tipos son muy meticulosos y les gusta colocar las fichas en la pared o en el suelo para visualizar las secuencias y seguir la hoja de ruta marcada.
El emotivo acto de despedida se realizó al término del primer tiempo en el duelo de los portugueseños ante los rojos del Ávila.
El intercambio forma parte de un proyecto de una red de bibliotecas en la ciudad.
El proyecto se encuentra bajo el rubro de Infraestructura y Desarrollo Urbano, dentro del programa “Ciudades Amigables, en la región Juárez, de Sedue y tiene el estatus de “En proceso”.
Fue trasladada al Hospital.
A su vez, Pokoik pidió “responsabilidad en el reordenamiento de prioridades de la agenda pública” y aseguró que cualquier propuesta es “viable” con el presupuesto que maneja la Capital.
Personalmente creo que la segunda teoría tiene bastante peso, y que es probable que se acabe cumpliendo, sobre todo porque, como he dicho anteriormente, permitiría a Samsung competir de una manera más efectiva con los nuevos iPhone 12 de Apple.
¿Qué harán los pescadores?
El PAN demandó que el Consejo de Salubridad General, que está integrado por el gabinete de salud, especialistas, universidades y sectores productivos, sesione de manera permanente y tome decisiones técnicas adecuadas, oportunas y sin tintes políticos.
Señaló además, que la empresa asume el compromiso de seguir agregando Valor Para Todos y -esforzándose para que sus inversionistas puedan contar con instrumentos diversificados para sus portafolios-.
Creo que ese es el papel más honrado para la persona que escribe.
”Diego tranquilo, te fuiste sin manchar la pelota, pero con tu partida la pelota se pinchó”, gritó Carlos al bajar de su taxi.
Timelapse que muestra las últimas 12 horas sobre América del Norte en 22 segundos.
No les invitamos para que cambien de opinión.
De pensarque, de alguna manera, compete sólo a nuestras provincias y quedesaparece cuando traspasamos alguna frontera.
Alberto F. estaba acompañado de su mujer, Fabiola Yáñez, y el canciller Felipe Solá.
El último balance de la pandemia del coronavirus en todo el mundo indica que casi 335.000 personas están afectadas y 14.652 falleciron, pero la portavoz advirtió de que estas cifras “aumentarán considerablemente” cuando la OMS actualice los datos.
Este sábado 18 de enero, se reunirán organizaciones de la Región Metropolitana en la Escuela de Artes y Oficios de la USACH.
Lo mismo que dijo el Gobierno de Navarra en julio, cuando la CHE pidió su opinión tras recibir en octubre de 2019 la petición del Ayuntamiento de Pamplona para reparar la estructura.
La oferta llegó desde el peronismo, a través de allegados del ex intendente Darío Diaz Pérez.
En todas las mediciones educativas (PISA, etc…) España está a la cola de Europa: abandono escolar, ninis, alumnos de bajo nivel…
Alertaron que están emergencia porque se dejará en la calle a más de 36.000 profesores en el país.
Finalmente la Comisión de Prerrogativas y Partidos Políticos adelantó los resultados este viernes.
«La expectativa no es terminar con la epidemia de un momento a otro», apuntó el funcionario, quien remarcó que, al propagarse más lentamente la enfermedad, la epidemia también será «más larga».
El cómico Leo Harlem se mete en la piel de José Miguel 'Makey', un policía de barrio humilde y campechano que adora su trabajo y que sueña con resolver algún día algún caso importante con el que pueda dar rienda suelta a su espíritu justiciero.
El reporte no contaba con esos datos y por eso la familia inició un proceso contra el perito por mala valoración.
La noticia alegra a la población isleña en el contexto de la reactivación de restaurantes, tour operadores y el rubro del transporte.
Policía Nacional continúa trabajando en la Protección de la vida, integridad física de las personas y familias en las regiones afectadas, así como sus bienes.
Sin lugar a dudas Wilmar Barrios es parte fundamental del equipo, tanto en la cancha como fuera de ella.
“TikTok no está disponible en China.
“Hay que trabajar por toda la educación, pero el destino del país se juega en la pública”
Sabemos que con órganos como este, se avanza cada día hacia una sociedad más democrática y el ejemplo se pone desde el interior del instituto político”.
Según ha destacado la compañía, a pesar de la pandemia, ha conseguido resultados comerciales y operativos «bastante positivos».
Si el virus es más estable, como la fiebre amarilla, una dosis de la vacuna puede proteger de por vida.
Ello ocurrió gracias a los gobiernos progresistas, que implementaron políticas sociales, programas de alimentación escolar y medidas de apoyo a la agricultura familiar.
Su primera exposición individual, 'Maryon Park', tiene lugar en 2015 en la Sala de Exposiciones de la Facultad de Bellas Artes de Málaga.
Normalmente, otros años por estas fechas, las carreteras están repletas de vehículos de gente que va y viene de vacaciones.
De acuerdo con este informe, el de las empresas emisoras de factura electrónica y el de las receptoras pertenecen a las empresas del sector de Infraestructuras.
“Cuando yo inicié la ronda de diálogo, invité naturalmente a APP, al partido del señor Acuña.
Para ello, no basta con abrirle la posibilidad a las entidades territoriales de acceder, si es que lo logran, a los “créditos de reactivación económica” previstos en el Decreto 678 para “fomentar la reactivación”.
En la acera, en la acera, cientos de oficiales del Departamento de Policía de Nueva York (NYPD) pretendían mantener en silencio la protesta.
La mayoría ha hecho un enorme esfuerzo para mantenerse a flote y muchas de ellas han tenido que acelerar su digitalización e incluso cambiar su modelo de negocio para adaptarse a las nuevas necesidades de los consumidores.
En esta línea, ha resaltado que el 31 por ciento de los 2.000 respiradores con los que cuenta el país están en uso en este momento.
Román Rodríguez ha mostrado la disposición de Galicia a participar en esta iniciativa y se ha comprometido a abordarlo con las entidades locales de aquellos territorios potencialmente receptores de estos planes.
Todo esto a raíz de que presuntamente pudo haber participado en el robo de señas de los Astros.
AFIP prorrogó beneficios para contribuyentes…
Además, ha lanzado un "mensaje tranquilizador ante los falsos alarmismos".
Hecho curioso con una persona de porte extranjero.
El agacharse y desplazarse mediante el arrastre hace que los glúteos, el abdomen bajo y las piernas sean las zonas que más fuerza invierten, y sobre las que más impacta esta actividad.
Cabe mencionar que esta medida no sólo afecta al futbol sino a otro tipo de eventos de relevancia mundial, como lo es el Salón del Automóvil de Ginebra, uno de los eventos más importantes del año en el mundo del motor.
Por eso no sabemos dónde vamos a estar mañana".
Días de mucho trabajo o realizar cambios necesarios en tu entorno laboral, recuerda que siempre tienes que estar preparado para crecer más en lo profesional.
Asimismo, la entrenadora cree que con su éxito se demuestra que "no necesitamos mucho material para hacer deporte y movernos", y opina que durante estas semanas "los españoles se han dado cuenta de que hay muchas opciones para hacer ejercicio".
La mayoría de los partidos de la oposición han criticado esta actitud del PSOE.
No existe el espacio ni el tiempo, solo hay poesía y cerveza.
Y ha añadido que “en un momento en el que la sociedad buscaba referencias, las ha encontrado en el personal sanitario, en policías y militares, en la cadena de suministros de alimentos y, desde luego, en las comunicaciones”.
De acuerdo con el parte policiaco, el arrestado es Juan Ramón Muñoz Santiago de 47 años y residente del lugar.
Lo único que dijeron fue que les lastimamos los oídos, que es válido.
Así que con prólogo mío, Catalá publicó el libro en el que también analiza la obra de Rómulo Betancourt.
La segunda tanda de habilitaciones sin remera estarán disponibles también hasta mañana hasta a las 18 horas y tienen un costo de $400.
¿Qué características tiene un Eco Punto de Vecino Sustentable?
Según el diario, "algunos empleados alegaron favoritismo hacia el partido gobernante" y Das pasó por alto esos mensajes de miembros del BJP porque eliminarlos "dañaría las perspectivas comerciales de la empresa en el país".
Pese a su complicada situación financiera —que la obligó a someterse a un proceso de bancarrota bajo el capítulo 11 en Estados Unidos—, prevé cerrar el año con un 84 por ciento de su capacidad con respecto al año anterior.
Desde la Municipalidad se informa sobre diversas acciones realizadas en diferentes áreas municipales esta semana.
Solo CEAGESP de São Paulo observó una caída en el valor de la fruta en el último mes (-3,26%).
En la parte superior de uno de los bloques hay varias insculturas (tallados en la piedra), una en forma de cruz y dos pequeñas cavidades “que seguramente servían de cazoletas para la preparación de alimentos”.
• Presentan Reporte del Segundo Año de la…
Los organizadores del torneo estadounidense mantuvieron intensas conversaciones con jugadores de ATP y WTA para conocer sus impresiones de cara a la celebración del torneo.
«El pixelamiento puede ser metáfora de muchas cosas», explicó en entrevista a Télam Gabriel Dalla Torre, guionista y cocreador de la propuesta junto con el director Natanael Navas.
Otro usuario se unía a la fiesta: "Horense es lo mejor del juego".
La División de Operaciones Rurales, antes Grupo Especial de Operaciones Rurales, cumple con la tarea de visitar, de a poco, unas 137 estancias de la zona para constatar el estado de los trabajadores rurales.
La plantilla espera para saber si retoma los entrenamientos, pero Quintela no quiere perder la forma y ha optado por el baloncesto callejero para seguir con su preparación física.
Este traje estaba predestinado para mí”
Tambipen López Obrador anunció que México aumentará la actividad de sus refinerías hasta procesar un millón de barriles de gasolina diario en mayo para afrontar la caída de precios del petróleo.
La foto que se tomaron Manzur y Trotta luego de la reunión.
Y eso es lo que está aprendiendo Demi Lovato después de años de adicciones, de luchar contra la bulimia y de lidiar con sus problemas de salud mental.
Daniel Radcliffe, Emma Watson y Rupert Grint iniciaron sus carreras en esta saga y continúan hoy siendo exitosos actores.
También en los últimos meses se ha conocido el caso de Derrick Elliot Scott, otro hombre negro que murió en 2019 a manos de la Policía al grito de "no puedo respirar"
En el desglose de las cifras, del total de los ingresados, 59 se hicieron directamente en las oficinas de Corfo, 50 accedieron a través de la página web, mientras que una se registró en la Gobernación del Tamarugal.
El día 11 las visitas se trasladan al Parque de María Luisa.
“Hoy, en una sola formación del Desfile Naval, se llevará a cabo la tecnología histórica y más moderna, nuevos barcos bajo el control de brillantes tripulaciones navales” destacó el mandatario ruso.
El funcionario indicó que los ciudadanos provenientes de México, Panamá, Honduras y Costa Rica también serán puestos en cuarentena.
A raíz de lo sucedido se hizo presente el servicio de emergencias donde los facultativos constataron el deceso de los dos jóvenes.
Implementación inmediata del Programa FINES y de las Escuelas Secundarias con Oficios.
De hecho, de 35 delegaciones del IMSS, incluyendo DF Norte y Sur, solo tres mejoraron en la detección de enfermedades.
¡Ya Basta, Ni una más!
Otra cuestión a tener en cuenta cuando pensamos en la permanencia de Putin en el poder, es la desconfianza hacia occidente y sus valores, no sólo por parte del gobierno, sino también por parte de la población.
De esos contagios, 166 corresponden a la ciudad capital, que acumula 11.603 afectados desde el inicio de la pandemia.
Este ámbito se verá reforzado desde dos ministerios adicionales, que tendrán, ademas de sus respectivas competencias habituales, un enfoque con clara vocación económica", han destacado desde Moncloa, al respecto.
¿Se ha propuesto vivir en un espacio distinto al de una gran ciudad?
Esta vez el drama será el componente principal del proyecto.
Y es curioso porque justo por el cumpleaños de su madre también dejó constancia en redes de cuánto amor le tiene.
Solo cinco personas lo habían hecho antes en el mundo, en España ninguna.
En un momento dado, los empleados se escondieron en la mina, temerosos de salir debido a las amenazas de grupos armados, y algunos empleados fueron evacuados en aviones privados.
«Al ser el primer día sales un poco estresado», dice su padre, Carlos.
Hoy hacemos una movilización, ahí vamos a tener una bendición a las 16:30, de ahí salimos y vamos por General Santos hasta la Costanera de Asunción donde vamos a soltar globos blancos.
Asimismo agregó que en este 10 de mayo los establecimientos que tuvieron actividad son no esenciales como las florerías, pastelerías y restaurantes, sin embargo buscaron la forma de vender sus productos con distintas estrategias.
Denis José Linares Rodríguez fue detenido en la Policía Nacional Bolivariana y puesto a la órdenes del CICPC, encargados de llevar las averiguaciones del supuesto asesinato de la pequeña niña, que es la hipótesis más fuerte, reseñó diario El Universal.
Por ello, nos imaginamos no se ha publicado.
La pareja tiene dos hijos nacidos en los Estados Unidos: Preston, de 6 años, y Lila, de dos.
Por este motivo, la profesora aclaró que durante toda la pandemia hubo trabajos con los alumnos y comentó cómo atravesaron esta situación desde la institución.
El organismo indicó que se continúa avanzando con las actuaciones que están vinculadas al cuidado de la salud pública de los formoseños.
¡El colapso del hospital es una realidad!
Oigan, ¡que no queremos paguitas, que queremos formar una familia en nuestro país!
Denominado SARS-CoV-2, el virus traspasó las fronteras de China y se detectó en más de 25 países hasta la fecha.
António Costa ha manifestado que el cierre de las fronteras ha sido una circunstancia "única" para todas las generaciones lusas y españolas que han vivido en el marco de la Unión Europea.
Esto, luego de que Don Francisco adelantara la posible realización de una «Chiletón» para ir en ayuda de quienes hoy más lo necesitan.
Nosotros no tuvimos que celebrar nuestra graduación en casa, o ver nuestros profesores y otros invitados a través de una pantalla”.
Te puede interesar: Hipólito: "Partidos son base de la democracia, pero privilegios no son buenos"
"Tenemos que cumplir perfectamente con las no aglomeraciones, con las mascarillas, higiene en las manos y distancia social para que se vayan mejorando -los datos sanitarios- más aún".
En su estreno en 2008, la revista la escogió como la mejor del año.
Los postulantes recibirán el costo total de la carrera hasta la graduación y un pequeño estipendio mensual para gastos de transporte.
Van en auto y les hacen testeo covid.
«Me di cuenta de que si te cuidas un poquito vas a tener una mejor vida», concluye al recordar la importancia de la concienciación sobre la enfermedad.
Tan solo tienes que buscar esta opción en los ajustes de tu dispositivo y configurarla.
El Servicio Meteorológico Nacional (SMN) informó este lunes que la tormenta tropical Genevieve se convirtió …
Durante el año fiscal 2018-2019 Ron Santa Teresa obtuvo utilidad sobre las ventas de 34% en términos reales.
Iavícoli, ante esto, le dijo: "Tu papá es un hombre con una mirada particular sobre la política y mucha gente también sufrió durante su presidencia.
Por eso en el caso del CUJ se pactó para la primera semana de setiembre, el inicio de un año al que en su nacimiento deportivo no le faltará complejidad.
MONTEVIDEO (Sputnik) — El Gobierno mexicano informó que detectó otros 7.208 casos de COVID-19, enfermedad causada por el coronavirus, y 854 nuevas muertes, lo que lleva la cuenta de totales a 402.697 positivos y 44.876 decesos.
Alrededor del mediodía el contingente llegó a las instalaciones del medio de comunicación, donde, de manera pacífica, gritaron consignas para pedir que se no se lucre con el cuerpo de las mujeres.
La principal diferencia es la forma de ejercer el poder y, antes que nada, quién de los dos lo detenta”, reflexiona un funcionario.
Imagen de archivo de una persona anciana.
Dicha organización la regentea el abogado Ismael Reyes Cruz.
Ahora, esperará un poco más, aunque las decisiones empezarán a caer como un castillo de naipes.
“Es miserable que sectores políticos pretendan utilizar la situación de los jubilados y pensionados como bandera publicitaria sin brindar soluciones reales al problema”.
Pasaran bonitos momentos pero sobre todo, será un camino también para llegar al corazón de su bebé.
Así mismo, reiteró que quiere que su equipo tenga una mayor movilidad, situación por lo que se ha reforzado con gente joven y de una intensidad importante en el terreno de juego.
Los países democráticos no lo valoran como un adversario con el cual existen algunas diferencias de apreciación y estilo, sino como a un enemigo que usurpa un cargo que no le corresponde porque no lo obtuvo en una competencia equitativa y legítima.
A ello, hay que unir otros dos proyectos.
La captura de Samuel “N” se da luego de que en redes sociales circulara un video en el que a éste se le observa golpear en el vientre a un menor, quien tras intentar defenderse, es sometido por otro trabajador de la institución.
Entre tanto, las vacunas contra la COVID-19 desarrolladas por Pfizer y BioNTech, así como por AstraZeneca y Oxford University, son dos de las principales candidatas en la carrera para ser las primeras en obtener la aprobación regulatoria en Occidente.
Que Sheena Easton tenía más talento, tal vez la mejor voz que escuchó.
Tal vez pensará que el mejor momento para hacerlo es cuando llega la inspiración.
"Estamos hartos'', dijo Trump, que también aseguró que el decreto defiende la libertad de expresión.
Más tarde, vienen los amigos, y hay algunos que llegan a ser tan unidos como un hermano.
En este sentido, y ante las especulaciones, la diputada aseguró su presencia.
He votado durante 40 años y nunca vi nada así, dijo Kevin Wollersheim, de 60 años, de St. Paul, Minnesota, que apoya a Biden para presidente.
Estas son mis impresiones más vivas”, explicó el Jefe de Estado.
«No hay posibilidades de proponer hacer cambios en las prioridades del presupuesto y cómo sabemos realmente si el gobierno prioriza el gasto en los temas más graves que tenemos hoy en Venezuela.
El drama, el vacío, lo deja cada muerte individual.
Esta ignominia no puede lavarse con fondos de ayuda a la investigación o fundaciones destinadas al progreso de la ciencia o aportes a los congresos médicos.
Anteriormente, la glorieta provocaba estancamientos viales por largos periodos, que afectaban tiempos de traslado, en suma, con la contaminación ambiental; esos y otros inconvenientes serán resueltos”, agregó Villarreal García.
Ramón a tí no te tiene que caer el traje, más bien tú saliste a tiempo, pero tampoco te pierdas Arriba Cachorros!
Siempre nos obligamos a pensar en grande y de manera más creativa sobre mi papá.
Roque Pascua: “El no descenso es una resolución transitoria”
El individuo, lejos de parar en el control, se dio a la fuga con su vehículo aunque antes paró un momento para dejar a su hijo en medio de la autovía.
El ministro de la Presidencia y coordinador de la Comisión de Alto Nivel para Prevención y Control del Coronavirus, ofrece informaciones de acciones a tomar ante la pandemia en República Dominicana.
Las principales intervenciones se están desarrollando en el Campo de Gibraltar, concretamente en el entorno rural de Bolonia, en Tarifa (Cádiz).
Según el oficio del aparato de justicia en el Estado, las Juntas de Conciliación estarían laborando parcialmente, sin que esto suceda así.
El presidente de la Cámara de Diputados, Martín Lema, se manifestó en contra de designar a personas de confianza al frente de las direcciones de los hospitales.
Cabe resaltar que aunque no dio cuenta de la identidad de su nueva relación, en su cuenta de Instagram ha compartido varias postales con un analista de sistemas llamado Julio, quien sería la persona que logró conquistarlo.
"En nuestro proyecto museográfico figura la idea de releer la década de los noventa e introducirla en la narrativa del museo, que hasta hace poco estaba anclada en los setenta", explica el jefe de programas del Macba, Pablo Martínez.
¿Cuál es la arriesgada prueba de Lexus sobre un lago helado de Siberia?
"Personalmente creo que esto va para largo", reconcoe.
A pesar de la intervención desvergonzada de la OEA, del Departamento de estado norteamericano, de una ultraderecha sometida a las órdenes de fuerzas externas.
Incidencias: partido de la duodécima jornada de la Euroliga disputado sin público en el Zalgiris Arena a causa de las restricciones sanitarias por la pandemia del coronavirus.
Gracias a eso -contaba este jueves- esta semana he salido dos días en bici a dar varios paseos”.
La verdad que los últimos dos partidos me sentí muy bien porque hacía un mes y medio que venía entrenando con mi profe en doble turno.
Son profesionales que intervienen “para evitar que se vulneren derechos de los menores” y no só trabajan con navarrenses, también lo hacen cuando la Policía detiene a jóvenes con estupefacientes u otros temas, que tienen que pasar por la Comisaría.
Al Bano quiere a estas alturas de su vida dejar enterradas ciertas polémicas.
Avocate a tu trabajo.
Uno de los sectores profesionales donde la ebullición causada por la pandemia cabía pensar que podía estar siendo una prueba de fuego a su profesionalidad y su talento era el de los seguros.
Lo mejor que tiene es su procesador Qualcomm Snapdragon de cuatro núcleos que ofrece un funcionamiento rápido y fluido.
Me siento cerca de las personas que sufren la actual epidemia de coronarivus, y todos los que se preocupan por ellos”, añadió el pontífice en su saludo final.
Una imagen bucólica de nuestro pasado (mediados del siglo XX) que ahora se nos antoja imposible que se pudiera repetir tras los avatares sanitarios que nos han situado en la “nueva normalidad”.
A veces incluso colaboran dibujándose unos a otros o leyendo en línea.
Los servicios online venían creciendo pero la pandemia las aceleró de manera significativa», indicó.
Además, detalló que esto no se trata de un nuevo proyecto, sino que es algo que ya está diseñado en el marco legal guatemalteco y que durante años tomó un rumbo diferente que no permitía cumplir con una justicia constitucional de una manera pronta.
Me gustaria volvieran a explicar lo de los seminarios del preuniversitario, hay muchas dudas.
Una anécdota: “Llamamos desde el Programa para las Personas Mayores a una señora de 93 años de Barcelona para ver cómo estaba y, cuando le preguntamos si esto de la pandemia era como una guerra, se rio.
El teléfono de Stella repicó a la 1:10 am., y alcancé a escuchar su voz “¡Dios mío, no puede ser!”
Si bien las medidas restrictivas se flexibilizaron, no alcanzaron para que algunos restaurantes sigan de pie.
La idea de por sí es una estupidez, pero encima, la dan vuelta y dicen que está enamorado de impedirles a ellos que infecten a los demás.
El 1 de octubre hubo varias protestas en los estados del oriente por servicios públicos en Monagas, Anzoátegui, Nueva Esparta y Sucre.
Pero no me voy a sentar aquí y mentirte.
“El Barça está claramente en una fase de reestructuración, con la incorporación de muy buenos jugadores jóvenes.
Sin embargo, será el voto de la mayoría el que finalmente decidirá.
Esa energía es la que nos ha empujado a seguir avanzando y eso se va a ver reflejado en 2021.
Porque las 20.687 firmas que presentaron el viernes los impulsores de la moción son un aguijonazo al amor propio de Bartomeu.
En el caso de las dependencias, el Instituto Mexicano del Seguro Social (IMSS) es el que menos avance tiene, al acumular un 57.4% (100 mil 80) de las 174 mil 262 que le fueron asignadas.
“Sí, por Dios, que no nos quiten el tabaco; como cierren los estancos nos volvemos locos”, comenta Carlos Carracedo.
Te voy a dar con ello en la cara».
Los organismos advierten de que para apoyar una recuperación sostenible del coronavirus, la región necesita «urgentemente crear empleos decentes y construir un futuro más sostenible e inclusivo».
Almeida dice que trabajan "soluciones" pues "es complicado guardar cuarentena en una casa con muchas personas".
He visto de manera objetiva como la actual gestión de Vitelio Mejia, jefe de Lidom se ha enfocado en fortalecer la preparación de los árbitros dominicanos.
El anuncio de la compra de estos dos aviones, de la década del 80, con el objetivo de renovar la flota, se hizo el 8 de setiembre por intermedio del Ministro de Defensa Nacional, Javier García.
Las “incongruencias” a las que se refirieron los responsables del partido tienen que ver con la alta participación en el caucus de Iowa, que condujo a un escrutinio incierto.
Los representantes del PRI y del PRD advirtieron que devolverán la mitad del dinero, siempre y cuando se asigne a un financiamiento controlado por el INE, y no quede controlado por el gobierno federal.
De igual manera se aplicarán dos prácticas de acompañamiento en los contextos laborales de los participantes.
Los científicos explican qué consecuencias se pueden esperar en la Tierra.
Por otra parte, el de los países nórdicos fue el que registró una mayor bajada, del 14%.
Entre ellas no se encuentra la interpuesta al expresidente del Gobierno de España Mariano Rajoy, multado en abril por saltarse el confinamiento y hacer deporte cuando no estaba permitido.
Viento de componente norte flojo a moderado, más intenso en los extremos este y oeste durante la primera mitad del día.
“Mejorar servicios, articular con los vecinos y transformar tecnológicamente la ciudad son ejes de esta gestión”
“Así que manténganse a salvo”, agregó el mandatario.
Este miércoles, 511 más que le dejan cerca de los 15.000 desde el inicio de la pandemia (14.326).
Esperamos que todos disfruten del modo oscuro que se lanzará en los próximos días en la última versión de WhatsApp», finaliza la app en su comunicado.
Este es el siglo XXI y los civiles pacíficos están siendo bombardeados, ¡es inhumano!”, expresa.
“Para Rozas la jornada consistía en culpar a una parte de la ciudadanía por lo que estaba ocurriendo, y liberar de la responsabilidad a Carabineros en una construcción discursiva francamente pobre y muy obvia en el sentido de su pedagogía.
La viróloga china que huyó a EEUU: "El mercado de Wuhan no es el origen del brote ni un animal salvaje el huésped intermedio"
El otro caso guarda relación de dos mujeres magallánicas que llegaron desde Europa.
Durante la jornada también se transmitieron mensajes grabados con consejos y reconocimientos, como los de Ricardo Darín, Marcelo Tinelli, Jorge Rial y Adrián Suar.
Lo bueno, por ejemplo, el alta de Lorenzo.
Y que ese izamiento, junto a la Bandera Argentina, sintetiza el amor y el orgullo que sentimos por vivir en una nación que es modelo a nivel mundial, en materia de derechos humanos en general, y para la comunidad LGBT+ en particular.
Las fuentes indicaron que los peritos informaron, de manera preliminar, que la persona murió hace al menos cinco días y el cadáver estaba carcomido por la fauna del lugar.
Por portar arma de fuego y amenazar con ella a policías municipales capitalinos, un hombre fue arrestado cuando se encontraba sobre carreta Panorámica Cerro de Los Leones al interior de una camioneta en la que se encontraba otro hombre que logró escapar.
Además de los beneficios físicos, expertos en el tema también notan importantes beneficios psicológicos y emocionales.
Hoy la necesidad los vuelve a reunir y los obliga a despojarse de la poca vergüenza que le quedaba a sus dirigentes.
También denunció que existe mucha irresponsabilidad en las personas a la hora de cuidarse.
Esto quiere decir que no importa cuánto le llegue de la devolución del 10%, no va a tocar su cupo en la tarjeta.
Unaaustraliana se ha hecho viral por la petición que ha hecho a su hija.
Además, señala que la incertidumbre sobre la evolución final de la pandemia actúa como "un lastre más" sobre la demanda.
Es que nos planteamos construir prácticas colectivas de cooperación que superen los discursos individuales de oposición.
El caserío se llena de luces, en especial “la calle de la Navidad que baja de la plaza.
Turismo de Islas Canarias está utilizando el marketing de contexto dentro de su planificación de promoción del destino.
La de los edificios apuntalados, las cuarterías, las calles con baches, los salideros de aguas albañales.
Eso está muy lejos de la verdad electoral.
Algunos se han celebrado de forma virtual y otros, simplemente, se han aplazado hasta 2021.
De las personas que han dado coronavirus positivo 8 se encuentran internadas en nuestro hospital: 5 en sala general, 4 adultos mayores y un adulto; y 3 en Unidad de Terapia Intensiva: 2 mayores y un adulto.
La Fiscalía colombiana descubrió posteriormente que la firma Shatex, también controlada por Saab, era una «empresa de papel» y que fue utilizada para justificar operaciones comerciales.
Tengo delante de mí, en Los Limoneros, a Nicasio Ramos, para hablar de aquello, de su vida, de la Nick and Randy y de lo divino y lo humano.
Nuestro país se sumó a otros de todo el mundo en aprobarla para inocular a su población y prevenir el contagio de COVID-19.
Desde la Cancillería destacaron este domingo que se estableció un mecanismo de diálogo regular entre Argentina y Brasil, mediante el cual se monitorean los caudales y alturas de los ríos.
Con la primera película teníamos las de perder y nadie sabía realmente si podríamos conseguirlo, pero nosotras estábamos juntas creyendo en esa película y lo logramos juntas.
Ribeira da Cunha, de 45 años, era uno de los cuatro portugueses acusados formalmente por la Fiscalía de Angola por delitos de blanqueo de dinero.
La fundación Simón Bolívar, en febrero de 2020, empezó a poner rostro y nombres a parte de los afectados por el robo de Citgo, entre ellos niños y niñas con enfermedades mortales.
El código fue creado teniendo como basamento la moral procesal, tema que puede parecer subjetivo y no por ello necesario, de acuerdo a los principios con los cuales el litigante a través de su abogado patrono se conduce dentro del procedimiento.
Por tal motivo, se les inició una causa por “Portación ilegal de arma de fuego”.
Impulsora del Proyecto HEREIN (Heritage International Net Work) que el Consejo de Europa ha puesto en marcha con la colaboración de la Unión Europea.
“mascarillas NO, luego, SI”, etc.
Eso sí, guardando todas las distancias y valorando lo completado hasta este punto del Camino.
Se decidió que la culminación de estudios de los extranjeros suceda hasta el día 23 de julio, graduándose unos 385 estudiantes de 9 países.
Con las esperanzas agotadas solo lográbamos divisar las manos de quienes ya, por más de 50 segundos sumergidos, peleaban por sus vidas.
Se han mostrado tres amarillas en apenas cuatro minutos.
Shyon siguió practicando para el momento de reencuentro que fue filmado por la familia.
«Mi agradecimiento a la audiencia por acompañarme durante 7 años», puntualizó el periodista.
De todas maneras, y ya que no puedo festejar mi cumpleaños con mis familiares y amigos, lo hago junto al público”.
Las autoridades al llegar al sitio del siniestro se percataron que las víctimas habían sido despojadas de sus pertenencias por personas inescrupulosas.
De la misma forma, en «Oro sangriento en la selva brasileña», he intentado demostrar el dilema existencial para los indigenas kayapó cuando la fiebre del oro llega a su reserva.
«Nadie podrá abrir una cadáver virtualmente; lo mismo con los estudiantes de odontología, ingeniería y otras tantas carreras donde es vital la práctica en laboratorios u otros escenarios.
La doctora Nieves Romero, quien trabaja desde hace más de un año en Argentina, fue la primera venezolana en aplicarse la vacuna rusa Sputnik V en Latinoamérica.
Hay que decir que, en este tiempo, salvo para algunos aspectos parciales, no ha habido por parte de la Junta una inversión aumentada en plantilla o instalaciones para Sanidad Pública superior a la de otros años.
Asi mismo, Cuba es un pueblo unido, hermoso y bravo que jamás temblará bajo amenazas y preciones si lo que ellos quieren es otro Girón aqui no hay miedo.
Sea como fuera, este atípico mercado de fichajes ya calienta motores y quien sabe si terminará con sorpresas de lujo como la de Mbappé o Lautaro Martínez, pretendidos por Real Madrid y FC Barcelona.
El control es absoluto, no se puede decir nada de Felipe.
Los hechos ocurrieron el pasado 24 de junio en una ruta que corre por la autopista México-Puebla, sólo que el video fue difundido en las últimas horas.
Ahora, sobre el caso detectado de varicela zóster, esperan que “tomen as medidas para evitar a súa propagación”.
Está trabajando en una estrategia basada en la epidemiología y Río Negro se quedó con una política basada en la clínica médica, entonces le están explotando los casos y eso puede derivar en una situación de descontrol”.
Horacio Ludi, representantes de Bomberos Voluntarios, la Asociación para el Desarrollo, el Centro Económico, concejales de los diferentes bloques, funcionarios municipales y la Presidente del Ejecutivo, Susana Lambert.
Su declive tuvo que ver con el auge de los juegos en línea, los cuales les dieron más comodidades a los usuarios junto con las mismas (o más) chances de llevarse dinero en sus bolsillos.
Aunque el joven de 33 años no tenía permitido salir de su casa, salvo para reunirse con sus abogados, el 29 de julio incumplió la disposición y con un arma de fuego mató a la mujer afuera de su apartamento.
Olivia de Havilland fue una de las grandes estrellas de la industria cinematográfica y la última superviviente del cine clásico de Hollywood.
La lista bien estructurada de lo que va a comprar no puede faltar, asegura, pues el fin es tomar todo lo que necesita de forma rápida para no perder el tiempo en las góndolas.
Sin embargo, las autoridades sanitarias excluyen de las medidas al municipio coruñés de A Laracha, de la comarca de Bergantiños, que permanecerá con el mismo nivel de restricciones que hasta la fecha por presentar una mejor evolución.
Por su parte, la doctora Susana Monereo, jefa de Servicio de Endocrinología y Nutrición del Hospital General Universitario Gregorio Marañón ha recordado que actualmente en España un 60 % de la población tiene exceso de peso y un 21 % de ellos obesidad.
No solo eso: si la razón para “desaparecer” sin decir nada es el miedo al conflicto, al asumir una actitud como esta ese miedo se afianzará y será cada vez más dominante.
Un personaje lleno de sabiduría que, confiesa Sayagués, ha marcado su personalidad.
La variación de casos confirmados a nivel nacional es de -19% para los últimos siete días”, expresó el ministro Enrique Paris.
Esto cubrirá una variedad de protocolos, que incluyen distanciamiento físico, aumento de las instalaciones médicas, así como limpieza, saneamiento e higiene mejorados.
Necesitamos que el Estado que tenemos ahora asuma sus responsabilidades"
Dos habitantes de la comunidad fueron detenidos por intentar impedir la labor policial.
Los dos han estado en el Barça y conocen el club.
A todos tenemos que servirle y garantizar la educación en los sectores público y privado”.
El que entra primero es que el crea una partida, agrega participantes y se van dando cartones a cada uno de manera aleatoria.
Y, por su parte, los familiares podrán comunicarse con el centro gracias a un teléfono que esta misma les facilita.
«La Junta de Control de Mosquitos no está equipada para administrar este proceso.
Padre no hay más que uno 2, la nueva película de que se estrenó después del confinamiento y ha conseguido a lo largo del año reunir a 2,3 millones de espectadores y ha recaudado 12,9 millones de euros, ha sido la de este año tan peculiar.
Por lo tanto, «los únicos responsables de lo que suceda (con la ciudadanía) serán ella y el TSE”.
Cuenta única tributaria pyme.
Los derechos que te asisten han sido luchados; cuídalos, mantenlos y mejóralos.
El básquet argentino sigue dando buenos talentos que triunfan en el exterior.
¿Qué elementos buscan en un socio?, ¿cuál es la clave para que funcionen estas asociaciones?
“Durante el juicio se entregaron antecedentes ajenos y que la víctima no tendría por qué conocer una denuncia en otra ciudad, donde se denunció al condenado por delito de similar característica utilizando la misma forma de cometer la agresión sexual.
No es justo tomar estas actitudes.
Se trata de cadáveres que se encuentran en fosas comunes de diferentes municipios del estado.
Saray es una maleducada, contestona y no sabe ni cocinar.
“Me embalé y casi me olvido” se le escuchó decir por el micrófono.
Según el doctor Fitzgerald, la investigaciones muestran que un buen suministro de aire fresco para diluir y dispersar el virus puede reducir el riesgo de infección entre un 70% y 80%.
Al respecto, Juan Jesús Rodríguez titular de la delegación de Transporte Público en Tuxpan, expuso que en este día se estarán sanitizando al menos unas 300 unidades en general.
Pensé que era lo primero que le diría a Los, cuando ella se lo confiesa y le pide ayuda.
CIMO, cuna de músicos con proyección mundial: Seculta (16:00 h) Oaxaca de Juárez, 22 de mayo.
Después de ésta ya se verá.
El área protegida afectada forma parte del Cinturón Verde de Santo Domingo y en su interior cuenta con un sistema de cavernas y es uno de los principales reservorios de agua dentro del Gran Santo Domingo.
Los payasos, por cierto, algunos sin cubrebocas a pesar de la pandemia, no quisieron pasar inadvertido su día.
El director general del Leganés, Martín Ortega, también anunció hace unos días que estaba contagiado.
Con la creciente inseguridad y sin un lugar seguro a donde ir, ¿cuántas personas más no tendrán otra opción que arriesgar sus vidas en un barco no apto para navegación para intentar cruzar el Mediterráneo central?
A mayor edad, se tiende a perder la predominancia de los síntomas por épocas.
La ministra habló con Ebrard sobre la polémica propuesta del presidente López Obrador de que el rey Felipe VI se disculpe con las comunidades indígenas por los abusos de la conquista.
Además de la confirmación de que el fenómeno global llega a su fin, nos hemos enterado de los primeros fichajes para esta última temporada.
El legislador republicano efectuó una denuncia penal por un audio que se hizo viral.
Igualmente, agradeció a los participantes su solidaridad por permitir seguir sumando en esta labor en favor de las mejores causas de México.
La iniciativa contempla, además, premios para los contribuyentes cumplidores mediante el otorgamiento de exenciones impositivas en el monotributo y el Impuesto a las Ganancias.
Para atenuar todo lo que está pasando, no hay como ejercitarnos permanentemente tanto física, emocional y espiritualmente, pues “el endeudador” no debe de ganarnos la partida… los buenos somos más.
Cuando te pasa eso quiere decir que la canción es auténtica, es lo que sentimos.
Otros poblemas de salud que causa el virus de papiloma humano en hombres incluye varios tipos de cáncer como el de pene, de ano o de cavidad orofaríngea (parte posterior de la garganta, incluidas la base de la lengua y las amígdalas).
La cifra total de contagiados a nivel nacional asciende a 24. 581 personas, mientras que los decesos llegan a 281 personas.
El director del Hospital, Antonio Dojas, lo había adelantado semanas atrás en oportunidad de la visita a Balcarce de funcionarios del Ministerio de Salud bonaerense y de Región Sanitaria VIII.
China redobla su capacidad de producción de vacunas contra el coronavirus que causa el covid-19.
En cualquier caso, ha matizado que estarán "pendientes, a la espera y con preocupación ante todo lo que pueda suceder".
Finalmente, los organizadores agradecieron el apoyo de las empresas que apoyaron a la realización de este torneo.
"No es necesario medicalizar las residencias, sino alcanzar una mayor coordinación con el sistema sanitario y aprovechar las nuevas tecnologías para evitar muchos traslados de personas mayores al hospital, aprovechando la telemedicina".
La fiscalización de carnicerías se enmarca en las acciones propias del SAG relativas a la Ley de la Carne 19.162 y sus posteriores actualizaciones.
Esta es una de las muchas razones por las que los modelos de consumo flexible han ido creciendo en adopción.
La entidad reclama «un canal de comunicación estandarizado a través del cual se proporcione toda la información, de forma transparente y actualizada, concerniente a la cotidianidad de los centros y en especial a la crisis sanitaria».
A tal punto, que hasta los propios líderes en muchos de los casos terminan habilitando espacios para recibir todos los días un intravenoso de chismes, nimiedades y rumores miembros de sus equipos.
Con el avance de las investigaciones, aparecieron nuevas víctimas que se remontaban a años previos.
Contreras exigió a Maduro que renuncie a la presidencia debido a la «negligencia» que ha demostrado su gobierno y reprochó «vemos como mágicamente disminuye los casos, cómo no van a disminuir si no tenemos pruebas PCR», cuestionó.
En este sentido, se subrayó la decisión política de reconocer derechos a los trabajadores y trabajadoras, discutiendo mejores condiciones laborales y salariales en paritarias libres.
Sus proyectos y sus investigaciones fueron considerados los de alguien “sin juicio, inútil y ridículo”.
El resto de medidas se mantienen como hasta el momento, con el barrio de O Couto sometido a mayores limitaciones que el resto de Ourense.
La consejera insular insiste en la recomendación a la población de “colaboración con cualquier actividad que pueda generar incendios además de evitar el tránsito por zonas forestales”.
Este año, los concurrentes se encontraron con una sorpresa.
Acuerdo fue tomado en reunión de Comando COVID-19 de Ucayali.
En 28 o 29 canciones da tiempo a pasar por muchas épocas.
Completarla hasta el último paso requería un tiempo aproximado de diez minutos.
Carapaz abrió un pequeño hueco y Hirschi saltó como un resorte en su persecución.
Habilitación para las salidas de personas con discapacidad o con trastorno del espectro autista (TEA) «dentro de los lugares de cercanía a su domicilio».
Se trata de un fragmento de un libro, página 27 de «El fuego que nos encandila».
Silicona sería mejor, es algo blando y resistente.
El populismo trasnochado ha enseñado sus fauces.
Fueron los oficiales Erik Hernández, Francisco Salazar y Julio Álvarez los primeros en llegar a brindar atención a Ana Lilia.
La propuesta de las centrales obreras es la de un aumento en el salario del y de un auxilio de transporte de $120.000, el aumento del salario en el segundo periodo del actual gobierno fue del, lo cual hace que algunos duden sobre el éxito de la solicitud.
¿Puede gestionar el Gobierno chino el coronavirus, se declarará la alerta sanitaria internacional?
"Es una idea que surge del corazon viendo la situación que estamos viviendo, pero todavía hay que darle forma", declara Paz Agraz.
Boca, líder del grupo H con 7 puntos, enfrentará de visitante el próximo jueves, desde las 21, al DIM, último con ninguna unidad, por la cuarta fecha de la fase de grupos de la Copa Libertadores 2020.
Asimismo, ha reclamado «un plan de emergencia para el sector turístico», que se amplíen los ERTE «al menos hasta el primer trimestre del 2021» y medidas económicas y fiscales «para rescatar la economía».
Los agentes rompieron el cristal de la ventanilla con una barra de hierro que les dejó un camionero.
Registrando valores superiores a los 600 m³/h, los más altos dentro de la categoría de purificadores residenciales.
Guillermo Teillier denunció que hay una acción mediática avalada incluso por la prensa, con el objetivo de impedir un dialogo democrático entre las fuerzas que realmente quieren transformaciones profundas en el país.
La votación se abrirá por la tarde, tras «dos o tres horas» de presentaciones por la mañana.
La industria del entretenimiento estadounidense estima la pérdida de 120.000 empleos por.
Así lo reveló un informe el Instituto de Clima y Agua del Inta Castelar, que indicó que la condición del cultivo “a nivel provincial es buena a muy buena”.
Desde mi punto de vista, les diría que intenten disfrutar y que sigan creyendo en la magia y en los imposibles, y que si son capaces de “pillar” algún truco que disfruten de su éxito porque aunque no lo sepan, son magos en potencia.
La Guardia Civil, por su parte, identificó en las últimas veinticuatro horas a 116.606 personas, e interceptó 3.087 vehículos.
Navantia no construirá cuatro submarinos para Holanda porque el S-80 aún no es “un producto probado”
El alcalde ha informado que “en Manacor hay 40 millones de euros guardados al banco que necesitamos para invertir la situación delicada que tenemos ahora”.
En algunas localidades se vivieron situaciones angustiosas, como la que refirió ABC de Urrea de Gaén.
Esa es la palabra que mejor define -quizás mezclada con temor a una «patata caliente»- la reacción de los teatros españoles, que se calzaron ayer los pies de plomo para no tomar decisiones en caliente.
F. Mercado es reemplazado por C. Hidalgo (Pasto).
Luego, están los dispositivos que contarán con una cámara triple en su parte posterior.
¡Arriba nuestra Fuerza Vinotinto!
Actualmente, en Ecuador hay 15’001.922 líneas móviles.
«Si se logran estas condiciones y se convence de salir a votar, se podría voltear la tortilla.
Protección Civil pidió a la población mantenerse en lugares seguros, evitar transitar en calles inundadas, alejarse de corrientes de agua, dejar la casa si no es segura y buscar refugio y estar informados de la situación del clima.
General Alvarado avanza con condiciones de ser considerada en Fase 5. Nunca tuvo casos de coronavirus.
En la entrada todos deben pasar por un control de temperatura, tanto guardaparques como visitantes, que en este primer día eran en su mayoría peruanos.
Escrita y dirigida por ), la historia sigue al inventor Nikola Tesla (Hawke) en su batalla cuesta arriba para llevar a buen término su revolucionario sistema eléctrico.
En el departamento de Humahuaca, en la localidad de Huacalera, Recursos Hídricos realizó la reconstrucción de tomas y limpieza de desagües pluviales.
Y los datos confirman que los principales delitos cometidos en contra de las mujeres son los relacionados con el abuso sexual (43.3%) y la violación (44.3 por ciento).
A mediados de los sesenta, ganó un concurso de talentos en Australia cuyo premio era un viaje a Nueva York y en 1966 viajó a Estados Unidos, donde desarrolló su carrera como cantante pop y actriz de televisión.
Ahora nos llamó la asistente social para ver si nos podìamos hacer cargo de este chico, porque el pidió que quería estar con nosotros.
En tanto en cuanto se aprueba el ingreso de la renta mínima vital, Canarias ha acertado”.
En los deportes, el Real Mallorca oficializa su acuerdo con el consell de Mallorca y cambia el nombre de Son Moix a "Visit Mallorca" para la promoción de la isla.
El Alcalde al parecer presentó traumatismo craneoencefálico porque se golpeó en la cabeza, así mismo se lesionó el antebrazo.
La misma, hoy está a cargo del padre Fernando, correspondiendo a Juan 21, 1-14.
Es que tras la marcha de Waters creo que deberían de haberse cambiado el nombre.
Kimberly Taveras pide una licencia al Presidente para ponerse a disposición.
“Nosotros tenemos que tomar una decisión que sea la adecuada desde el punto de vista del interés general y nuestra prioridad debe ser impulsar el crecimiento económico y empleo”, ha apuntado Calviño.
La funcionaria agregó que en la cifra incluyen a migrantes que pasaron por México, y que el 97.4% del total de desaparecidos corresponde a casos reportados entre 2006 y el 31 de diciembre de 2019.
Fele Martínez, Pepón Nieto, María Ordónez y Toni Acosta durante la obra 'Anfitrión', versionada y dirigida por Juan Carlos Rubio.
Espero que vea la luz más que nadie más, confíen en mi".
Según fuentes de la Comisaría Provincial, los hechos tuvieron lugar durante la madrugada del pasado 16 de enero en las calles Santiago, San Pablo, Rosario y Marquesa de Almarza, en todos los casos con el mismo 'modus operandi'.
No sé las salidas de peso a cuáles se refieren.
A las 00:01 se celebró la primera boda homosexual, que se retransmitió en vivo.
El periodista Álvaro Navarro, director de Artículo 66, fue ingresado la tarde de este miércoles al Hospital Monte España de Managua con síntomas de Covid-19.
A pesar de la situación económica, desde Accenture destacan que la demanda de servicios de tecnología en el mercado local está en aumento.
El cuerpo fue rescatado por los bomberos de Puyo tras cuatro horas de búsqueda.
Un hombre muerto al que se le apreciaron golpes y heridas de bala fue hallado en una parcela ubicada en las inmediaciones de la comunidad de Cuto de la Esperanza, municipio de Morelia, indicaron fuentes policiales.
Además, el Consejo de Seguridad de la Organización de las Naciones Unidas celebrará una reunión a puertas cerradas para discutir la situación en Bielorrusia, dijo a Sputnik una fuente diplomática del organismo.
“Es una desventaja, en un partido trascendental como va a ser ese, con una grada llena y animando al equipo, eso iba a influir positivamente, sin duda.
MOSCÚ (Sputnik) — El Gobierno de Rusia aprobó un proyecto de protocolo modificatorio del convenio para evitar la doble imposición con Malta.
La consecuencia es que ahora no hay conflicto que toque los equilibrios del siglo XXI en el que no estén los drones, una tecnología que da un servicio de 24 horas sobre 24 y evita poner en riesgo las vidas de los pilotos.
Cabe recordar que este tipo de instalaciones cuentan con unas plantillas que suelen estar formadas por entre dos y seis personas por parque, principalmente animadores, así que todo el sector suma aproximadamente 1.200 empleados.
"A medida que la crisis económica, política y social sigue en Venezuela, el país continúa siendo el que presenta la mayor cantidad de asesinatos en América Latina.
“Hay que tener en cuenta que el crédito de comercio exterior se habría achicado en unos US$ 9.000 millones en los últimos doce meses”, subrayó.
Y mantener limpio de yuyos todo el terreno, era tarea del padre de la chinita.
Efectivamente, Vanessa no es una improvisada en la administración pública: fungió de septiembre 2016 a noviembre de 2018 como Subsecretaria de Hacienda.
A Córdoba le correspondieron 528 millones de pesos en total.
Berisha y A. Morales (Fortuna Düsseldorf) ingresa al campo de juego.
Estos días, las esquelas escasean en el periódico, y no precisamente porque no siga falleciendo gente en la provincia con uno de los índices de envejecimiento más elevados de Europa.
• Por lo anterior, el infundado reclamo de considerar dicha obra de vialidad “un gasto inútil” resulta incomprensible e inatendible.
El mayor productor de la papa es China.
Los profesores tienen una larga lista de tareas que hacer para desinfectar las aulas y eliminar los riesgos, pero se han conjurado todos para que el regreso fuera vivido por los niños como una fiesta.
El domingo algunas partes del Reino Unido recibieron el equivalente de un mes y medio de lluvias en 24 horas y centenares de vuelos quedaron anulados.
El gigante informático de Seattle espera que las negociaciones finalicen el 15 de septiembre.
Por el acuerdo, Brasil asumirá, con el riesgo de que finalmente no se demuestre la eficacia del producto, parte de los costos de desarrollo de la vacuna, inicialmente 127 millones de dólares.
Maroto avanzó esta semana que España defenderá en la cumbre que en lugar de implementar restricciones se impulse la "movilidad segura", ahora que se "ve la luz al final del túnel" con la próxima llegada de la vacuna.
“Teníamos planes de tener a nuestros hijos biológicamente, pero Dios tenía otra forma y estoy muy agradecida de ser su madre”, sostiene.
René se fastidió la cintura echándole cubos de agua, pero llovió, llovió mucho, y nacieron nuevas camadas de hojas verdes.
Esto hace pensar que podría ser el eliminado de esta noche.
Esto después de que el canciller dijera que no enviarían avión a China porque no se justificaba la ida por solo cuatro mexicanos.
La mañana de este martes, dirigentes del gremio de los camioneros agrupados en la Confederación Nacional de Transporte de Carga, llegaron hasta el Palacio de La Moneda, lugar en el que se reunieron con el ministro del Interior, Víctor Pérez.
Es la segunda vez que Putin se dirige al país.
El primer aviso que recibieron la Policía Local y los bomberos del parque de Arteixo les alertaba de que un coche estaba ardiendo a la altura del número 1 de la calle Médico Amenedo Casavella.
Se les debe llamar de baja talla, ya que las expresiones “enanismo”, “enano” y “enana”, son considerados agresivos y peyorativos para estas personas que son iguales a todos los demás.
Más del 60% de los más de 8.200 casos de COVID-19 que se han detectado en Corea del Sur están vinculados a la Iglesia de Jesús de Shincheonji, una organización considerada por algunos una secta radical.
MOSCÚ (Sputnik) — El producto interior bruto (PIB) de la eurozona, conformada por 19 de los 27 países comunitarios, podría aumentar entre el 4 y el 6% el año que viene, según las previsiones del Banco Central Europeo (BCE).
Por supuesto, ¿Qué protección recibirán los trabajadores?
"Es muy grave que Schindler, que cada año gana más, eche a la calle a 119 familias"
Tú tenías la posibilidad de volver pero tú querías seguir trabajando en Japón y no pensaste que esto iba a ocurrir, ¿te arrepientes de eso, hubieras querido regresar con Leonard?”, le preguntó Ethel al cumbiambero.
Durante este mes se dará a conocer las bases para el apoyo a negocios de mujeres, jóvenes y personas de la tercera edad.
Según el exmandatario, de 66 años, recibió denuncias de «militantes del gobierno de Áñez» sobre funcionarios que hacen uso de recursos del Estado en favor de la alianza Juntos, publica la razón.
Tal como se desprende de la comunicación, Villa Carlos Paz cumple con ambos criterios.
El test de olfato para descubrir portadores sanos: ¿qué podés hacer desde tu casa?
La estrategia de este operador logístico 3PL se sustenta desde diversas trincheras.
Los agentes de CBP decomisaron los pájaros muertos para su destrucción al considerarlos un riesgo a la salud pública, ya que podrían ser portadores de virus o plagas.
“En los últimos días se registró un salto importante de casos.
Según el boletín de la Dirección General de Salud (DGS), hay actualmente 80.312 contagiados y 2.032 fallecidos desde que comenzó la pandemia.
Fútbol, Natalia Oreiro, Rusia, Uruguay: crónica de una familia en un barrio montevideano"Iba a la casa de Natalia y veía que había gente que había llegado de Rusia especialmente para verla, máscaras con la cara de Natalia hecha por ellos.
Por lluvia de esta noche, Protección Civil Estatal auxilia por inundaciones…
No hay regreso porque siempre estuvimos allí”.
Los avances en la tecnología de fibra óptica han jugado un papel importante en el potencial de telecomunicaciones, almacenamiento de datos y redes en los últimos años.
En la jornada de ayer, y tras el último ensayo en horario vespertino, Estudiantes dio a conocer la lista de concentrados para medirse con Racing.
Entonces el inversor deberá poner en su balanza: timing de la compra", finaliza Terre.
La mayor parte del segmento cliente se abordará mediante dos desarrollos distintos, nombre en clave «Vermeer» y «Renoir».
Además, sigue estabilizado desde las 12,05 horas el registrado en Lobeira, parroquia de A Fraga, que también afecta al Parque Natural da Baixa Limia-Serra do Xurés.
Todo en la vida cumple con un proceso cíclico y una vez que se ha cerrado indudablemente se inicia con uno nuevo en el cual se deberán capitalizar al máximo los errores cometidos y considerarlos como una fortaleza que se deberá incluir en el nuevo.
La sociedad no aceptará su silencio sobre Odebrecht, el financiamiento de su campaña, los pagos a Joao Santana, la sobrevaluación y los sobornos en Punta Catalina, entre otras inconfesiones.
Medina se exilió en Nueva York, donde sufrió un accidente cerebro-vascular en 1952su regresó al país fue autorizado ese mismo año debido a su condición médica.
Por debajo de la gran maniobra de Zidane aparecen otros 49 goles que destacan por su belleza.
El segundo recurso es una exposición de sus fondos mediante una variada colección de piezas de todas las épocas, desde la fundación de la ciudad hasta nuestros días.
“Kim Yo-jong es muy influyente”, aseguró.
Ahora, esta necesidad vuelve a presentarse.
La situación por el coronavirus es y seguirá siendo, no se sabe por cuánto tiempo, un serio problema para la humanidad; a la crisis sanitaria y económica se suma ahora un nuevo componente: el de la delincuencia.
Por estado, señaló que la Ciudad de México y el Estado de México mantienen el mayor número de casos sospechoso.
Todo esto terminó cuando Sankara fue asesinado en 1987.
Si uno ve las facturaciones que se hicieron, más allá de que es cierto que sufrimos esta cuarentena y no se podían tomar los consumos de los medidores, esto no tiene nada que ver con las contemplaciones que se tienen que tener en esta situación.
La nueva opción proporciona 150 CV (110 kW) de potencia y 250 Nm de par, aportando a su ya consagrada personalidad el añadido de una dosis adicional de dinamismo y deportividad.
Bolsonaro escuchó con atención, no le pedí una respuesta inmediata”, agregó Solá.
Feijóo pide responsabilidad o "ningún protocolo será útil": "Lo que hagamos tendrá consecuencias en Nochebuena"
Saakashvili ha destacado que éste es un día «histórico».
Un torbellino de acción, canción y reacción que consigue que la comedia pueda romper la barrera de las mascarillas tras las que se esconde el público y que todavía anda asimilando esta nueva condición de espectador solitario y distanciado.
El dato divulgado este miércoles es mejor que los resultados parciales publicados la semana pasada y que mostraban “más del 90%” de efectividad de la vacuna.
Fue entonces cuando Gargano aparecío de la nada para golpear a Ciampa con lo que más quería, con el Campeonato de NXT.
«Consultó en Bogotá el 10 de marzo.
"En todo caso, y para no perdernos en tan impertinentes y desatinados argumentos, parece que lo oportuno sería fijarse en primer lugar" en si existe riesgo de fuga, señala el letrado, quien considera que no lo hay, como tampoco de destrucción de pruebas.
Sabíamos que iba a llegar este momento en el cual nos plantearan cierres y la ayuda vino en el momento exacto, en el momento más oportuno, porque es un mes donde la hotelería y la gastronomía sufre mucha caída”.
La cotización de la onza de oro bajaba en esta sesión de 2.000 dólares después de estar una semana por encima de ese precio y se cambiaba a 1.941,82 dólares, con una caída del 4,22 %.
También tomamos medidas rápidas para asegurar un stock adecuado de suministros médicos para nuestro sistema de atención médica, que está entre los mejores del mundo.
Además de la ayuda en la difusión que brinden los medios y los comunicadores, la campaña busca que los ciudadanos también participen.
Somos tres ingenieros agrónomos con todas las gestiones realizadas que queremos llegar para trabajar", grita uno de ellos desde el auto.
Asimismo, destacó que en Cuba se trabaja para evitar un rebrote de la enfermedad, ya hay varias provincias en la primera fase que están en cumplimiento de una serie de medidas sanitarias para evitar nuevos contagios.
En Italia el número de la mala suerte no es el 13, sino el 17. La explicación no se debe a ninguna fecha en particular, pero tiene que ver con la muerte.
Si bien la apertura de Carrió sigue encarrilada en sus posiciones intransigentemente anti-K, ahora ha acotado su blanco de repudio y ha excluido de él a Fernández: “Es mi Presidente”, declaró esta semana.
Ahí lo que pedimos es un re-estudio, un cambio de estrategia.
Sostiene que al momento de buscar las opciones para el nombre, les parecía mágico conocer sobre la historia de Valledupar.
Esta situación no es exclusiva de México.
"La remasterización de Spider-Man PS4 no es gratuita si posees una copia de Spider-Man PS4"
Su preparación debe ser lo más amplia posible; debe ser capaz de especializarse en diversas áreas y aportar con herramientas existentes y futuras en la innovación de las tecnologías en al área de la salud.
El funcionario mencionó que del personal de Salud que ha dado positivo, 894 son médicos, mil 178 personal de enfermería y 885 de otros perfiles del sector.
Infantería de Marina ha puesto a disposición sus "medios logísticos ante cualquier eventualidad" al contar "con recursos tanto de carácter social como sanitario" para traslado de personas o bienes.
Me desespero, quiero llamar a mi mamá y el carabinero me dice que mi mamá está enojada conmigo.
«Hasta fechas recientes, ese proceso de radicalización se mantenía bajo una apariencia de discreción, tanto desde el plano físico como virtual, que en ningún caso lo identificaban como un actor crítico», han señalado.
En los últimos tiempos, ha sido necesario implementar una nueva forma de management para fomentar la eficiencia y productividad de los empleados.
Y ligado a esto, la “adaptación” de las ordenanzas fiscales a la nueva realidad.
En las últimas horas del sábado organismos provinciales y nacionales se trasladaban vía terrestre al Paraje Ranquil Huao para rescatar a 3 personas aisladas.
A propósito, este asunto era ya agudo a finales de 1917.
Putin insistió en que los ciudadanos de todo el mundo deberían tener acceso gratuito a una vacuna contra el covid-19.
No olviden que el dinero que se entrega es no reembolsable, es decir, tampoco tendrá que ser devuelto”, comentó la ministra Barrios.
El portero de la Máquina indicó que antes de colgar los guantes y dejar el club desea levantar el título de la Liga Mx, mismo que se ha negado por 23 años a este equipo.
Se trabaja por y para las mujeres, con diferentes áreas municipales y con un equipo de profesionales en pos de este plan de erradicación de la violencia”, destacó.
Dos hombres y un menor de edad fueron detenidos en la colonia Vía Satélite, en departamento …
En medio de la parálisis generalizada por la pandemia del coronavirus, la Cámara de Diputados busca mostrarse activa y prepara, para los próximos días, una sesión virtual con la presencia del jefe de Gabinete, Santiago Cafiero, en el recinto.
Esos códigos se identifican fácilmente por su forma cuadrada y por los tres cuadros ubicados en las esquinas superiores y la inferior izquierda que permiten detectar la posición del código al lector.
Antes eran los papás los que las ponían y las escuchaban los más jóvenes, ahora ya son ellos mismos los que te buscan y te encuentran, además de que son los principales consumidores a través de las plataformas».
El joven había salido de su casa de Albertina, en el partido de Lomas de Zamora, la tarde del 23 de julio.
Las categorías de productos que se podrán encontrar serán: fotografía, artes gráficas, pintura, telares y artesanías, escultura, moda, diseño, y CAM boxes (opción de regalo fusionando arte con otras marcas y categorías).
Pero en la emblemática Fontana di Trevi, la prioridad de los turistas no es protegerse del coronavirus sino hacerse una buena foto.
Otro de los aspectos dialogados en la ocasión está relacionado a cómo se va a abordar la cuestión de la cosecha, recordando que diciembre es la fecha en la que realiza esa etapa de la producción del tabaco.
Es decir, que si al momento de comenzar la Resolución 46 el bloque producía 3 millones de metros cúbicos por día y hoy produce 4 millones, sólo se le abona sobre ese millón adicional.
Los Guardianes por fin llegan a Game Pass.
¿Ha aumentado el uso de tecnología a nivel farmacéutico con la pandemia?
Y ahora vincula a Margarita Robles con el PP y Vox.
El equipo de la institución universitaria estará coordinado por el rector José Alejandro Cheyne y del mismo hacen parte directivos de las facultades de Jurisprudencia, Economía y Ciencias Políticas.
Si el proyecto superara las votaciones de cada sección, el Congreso aprobaría los Presupuestos el 3 de diciembre, enviando las cuentas al Senado.
Cero posibilidad entonces de ser culpable de lo que la DEA le atribuye.
Todo comenzó con Ramos, con un cambio de banda para Asensio, y con un Benzema top que abrió hueco para el uruguayo.
La carrera de Elmer Mejía, uno de los mejores jugadores en la historia del futbol nicaragüense, se manchó el 12 de octubre de 2007.
Aparicio, afirmó que hay 446 albergues habilitados en todo el país y en los mismos se encuentran nueve mil 173 familias.
Cuando dejó de combatir de manera profesional, Huerta comenzó a confeccionar, junto con su hermana, máscaras de luchadores profesionales que se venden en las puertas de las arenas de lucha libre de todo México.
Por otro lado, el departamento que dirige Salvador Illa señala en el informe que los niños podrían estar más protegidos frente al contacto con personas enfermas al estar cuidados en casa, especialmente durante el confinamiento.
Este programa está enfocado sobre todo para apoyar a los trabajadores del campo que fueron desplazados por los incendios de octubre pasado.
Personas caminan por calles de la alcaldía Iztapalapa el pasado 03 de mayo de 2020.
No vale la pena acudir confiadamente a la ley internacional, simplemente los poderes fácticos no la cumplen.
También, se incorpora al comité el notario Javier de Lucas y Cadena, así como el abogado Blas González Navarro.
La madre de la víctima dio a conocer que esperaban el colectivo, pero la niña estaba jugando y de repente empezó a llorar, se percató que su dedo estaba atorado en la banca.
La evolución del virus hay que verla, y por eso yo le pedí que primero hubiera una nueva normalidad plena, y luego las elecciones.
En ese sentido, se destaca el caso de dos jóvenes que no pudieron evacuar a tiempo, su casa, quedando atrapados en el techo de la misma para lograr sobrevivir.
A mayor crisis social, crisis económica y luchas populares, mayor crecimiento del polo racista y fascistizante.
El médico de SAMU Lima Dante Valencia, señaló que este tipo de traslado de paciente entubado y en estado crítico, es la primera vez que lo hacen a nivel nacional.
Investigadores españoles detectaron el primer caso de un gato infectado por en este país, el sexto en todo el mundo, aunque el animal ya falleció, se informó este viernes.
Y en ese proceso lo importante es desarrollar las fuerzas productivas para generar la riqueza que el socialismo debe redistribuir.
Esto no quiere decir que una persona ante un síntoma importante como falta de aire deba esperar sentada en su casa a que la vayan a hisopar.
En esto el presidente se hace eco de un amplísimo consenso teórico que establece que sin un Estado que reúna aquellas condiciones no habrá proyecto económico que funcione ni vida civilizada en la sociedad.
«Esa bondad de los túneles de tabaco no la tienen otras provincias, por tanto, hay que potenciar las rotaciones como un método permanente, puede ser con calabaza o con el boniato.
En consecuencia, Cristina Kirchner queda como presidenta hasta el próximo sábado 25.
Rosario Piedra Ibarra rindió su primer informe de actividades como presidenta de la Comisión Nacional de los Derechos Humanos ante el pleno de la Comisión Permanente.
Y el objetivo a futuro es que los efluentes alimenten una planta de biogás.
La cárcel está destinada a ocultar algo y no para ayudar a que las personas cambien”
Una de las primeras reacciones llegó desde la Comuna.
Además, apuntó que aún se espera que haya negocios que cierren antes de diciembre.
Por su parte Calahorra, la segunda localidad riojana con más casos activos, también ha descendido sus casos en 5 hasta llegar a los 164 y Arnedo también los disminuye en 29 hasta situarse en los 127 casos.
Sin embargo, autoridades consideran que cerca de 30 mil son casos activos, por presentar síntomas en los últimos 14 días.
El 20 de noviembre a las 18:00 horas.
El pasado mes de abril, la compañía confirmaba que el próximo vería la luz en el año 2021: en concreto, su lanzamiento podría localizarse entre abril de 2021 y marzo de 2022, quedando enmarcado en el año fiscal de 2022.
Las obras suponen una reforma integral del CEIP Sa Torre de Manacor y darán respuesta a las necesidades de infraestructuras del centro.
Es una locura colectiva, hay que reflexionar mucho.
Según describieron, el espacio en cuestión consta de sillas y una mesa de apoyo en ambos lados, un vidrio que separa los espacios y teléfonos inalámbricos para que puedan comunicarse de un lado y otro.
Adriana Azzi revela qué le deparan los astros en este horóscopo del 27 de abril de 2020 y los números de la suerte.
El intendente Pérez recorrió durante la semana obras de bacheo y anunció más tareas de renovación de pavimento en los barrios y construcción de cordón cuneta.
Esto no es necesariamente refleja el riesgo máximo, recordemos que son 10 indicadores en que están justamente la curva de contagios”, señaló Alomía.
En el reporte diario que emite el Gobierno se indicó que 334 casos de coronavirus, corresponden al Distrito Capital, mientras que 222 son de Miranda.
Los daños por el incendio fueron totales.
Pasó directamente del instituto a la NBA a los 18 años sin jugar en la universidad.
Aproxi-mar los empleos a las personas y no concentrarlos en la ciudad, derivarlos a otros municipios para restar presión residencial a Barcelona.
El pasado miércoles 16 de septiembre se realizó la décima versión del tradicional Torneo de Ajedrez Fiestas Patrias Iquique 2020.
Facebook toma así una postura a medio camino entre eliminar contenidos o no intervenir en absoluto, lo que era su política hasta ahora.
A finales de noviembre, FedEx envió un arma desde Georgia.
Piriápolis: Siniestro de tránsito deja un motociclista lesionado.
Policía de Maquinista Savio falleció tras haber recibido el alta de Covid-19.
Cada uno de estos colectivos deberán tomarse la temperatura (inferior a 37,5ºC para acceder) y serán acompañados a su lugar de trabajo por responsables del club y miembros de seguridad.
Algunos expertos consideran que muchos trabajos van a desaparecer, reemplazados por las nuevas tecnologías, otros tantos permanecerán; pero lo que es muy probable que cambien son las maneras de trabajar.
El área es el Parque nacional del Valle de la Muerte abierto al público con zonas de observación.
Se encargaba de la sección de Política en el periódico.
Trabajo: Alégrate viene algo positivo en lo económico para tu vida.
Los exmandos de la Policía Federal, Ramón Pequeño García y Luis Cárdenas Palomino, ambos cercanos a Genaro García Luna, fueron acusados por las autoridades de Estados Unidos por tener presuntos vínculos con el Cártel de Sinaloa.
Además, cosechó la polémica tras tomar en vivo en su programa «Nada Personal».
En cada esquina del casco céntrico de la ciudad, se observan los vendedores informales, quienes no han cesado sus actividades.
Los uigures constituyen el principal grupo étnico de Xinjiang, una inmensa región de China que comparte frontera con Afganistán y Pakistán.
El Ministerio de Salud Pública comunica que las tarjetas Mbareté y Mamá Mbareté se encuentran habilitadas desde el día de la fecha (05 de febrero de 2020), para ser utilizadas por los beneficiarios.
Así que con esto, anunciaron que los dos títulos exclusivos verán la luz este mismo año.
Sin duda, es una tarea que no parece nada fácil, pero la recompensa de vivir en el paraíso puede compensar a muchos.
A día de hoy, en Baleares hay 220 pacientes hospitalizados y 50 en UCI.
En este sentido, expuso Asunción Pérez, “es importante que las agencias de viajes sepan que tienen un abanico de posibilidades, bien sea a través de cambios en los billetes o en vouchers.
Es por eso que hemos propuesto desde la bancada transversal pro pymes y una serie de propuestas que hemos hecho llegar al Ejecutivo para que estas puedan ser considera.
Desde IU añaden además que "el recurso presentado viene avalado por una amplia jurisprudencia que en casos similares ha considerado que se veían vulnerados los derechos de la ciudadanía".
Hoy, llega al fin un proyecto que tenia desde mi adolescencia, y que a mis 39 años lo pude realizar.
VP quiere que se restituyan los procesos legales.
Aun así los delanteros Rayados taladraron una y otra vez a la defensa rival al grado que metieron otros 5 tantos para sellar la goleada de 8 a cero.
Esto es especialmente relevante en el ámbito local y en sectores en los que el ciudadano es el usuario final.
En otros casos, como los agentes fueron informados de que los agresores ya se habían retirado del lugar, sólo se asentó el reporte.
Lo mismo ocurre con el feminismo y las luchas de género.
Si no las encuentran en las farmacias no podrán usarlas y su salud correrá un serio peligro, ya no por el coronavirus, pues la probabilidad de que lo contraigan es baja, sino por otras enfermedades más comunes, como la mencionada gripe.
Los recuentos de manchas solares sugieren que es uno de los más profundos desde el siglo pasado.
Por otro lado se continuó solicitando información adicional referente a los protocolos sanitarios y de funcionamiento a los municipios que solicitaron la excepción de otras actividades y servicios.
En cuanto a las cámaras, el LG Wing incluye tres traseras: la principal, una «Ultra High Resolution» de 64 MP, una gran angular de 13 MP y una «Big Pixel» de 12 MP.
Aunque no les asiste la verdad, les acompaña el dinero, las puertas de la fama, la oferta tentadora.
Entonces necesitamos más que nunca estar juntos, trabajar unidos y tener un mismo criterio".
Ojalá que México sea testigo del “women power” y que en consecuencia, nosotros los varones, nos demos cuenta del valor de nuestras mujeres.
Esta es la diferencia sustancial con el euro y otros tipos de moneda».
Su contrato cumple con los requisitos que pide un líder.
En otra oportunidad, le dieron un plazo de una hora para desocupar el apartamento.
Piscianos todo puede ser en esta vida, salvo las cosas que sabemos que no lo son por razones superiores a las posibles.
', el lunes 13 de enero comienza la sexta edición de, el primer festival 'noir' del año.
Hablaba bajito, aunque se podía apreciar su primitivismo.
Señor, no permitas que jamás me aparte de Ti.
Martín Arranz: «En estos momentos, no me importaría apoderar a Roca Rey»
Para la asignación del bono se deberá ingresar a la aplicación veQR.
En materia de reforma impositiva, UGT ha considerado que, en términos generales, será acertada, aunque "cabe reprocharle precisamente la moderada ambición de las mismas".
Particularmente preocupante es la absoluta opacidad en torno a la situación que se vive en las residencias de ancianas y ancianos.
Esta fuerte contracción del gasto permitió, junto al incremento de transferencias nacionales, revertir la situación fiscal de la provincia en lo que va de 2020».
El pontífice argentino, jesuita de formación, considera clave la educación para «reconstruir el tejido de relaciones para una humanidad más fraterna», explicó.
«El chef nos ofrece una carta variada en la que conviven los platos tradicionales con otros más modernos, algunos mariscos, productos a la brasa y un apartado de fusión al que llaman Un paseo por el mundo».
"Todos cuentan que se conocieron en una fiesta donde él fue a cantar y ahí se pasaron los teléfonos.
La que toca, acostumbrará a Sebastián al sonido de la flauta porqué saliendo del ensayo, hay que seguir estudiando entre fracciones y ciencias naturales.
El director del CAAD, Marcelo Saldivia, destacó que se trata de un “bono contribución para juntar fondos, surge la idea de hacer esta rifa desde el taller de TEA para juntar algunos materiales que les están haciendo falta”.
Pero al cabo de un rato, vemos como empiezan a retroceder ante la perseverancia de la ave, que no duda en enfrentarse también al pequeño elefante del grupo.
Fue la primera víctima de este motín.
Pontón ha mostrado su temor de que la bajada de un 11 por ciento en los presupuestos para Galicia suponga "la antesala del recorte" de los fondos europeos para la Comunidad gallega.
Ahora, esta nueva ley, aprobada cuando Canarias se prepara para afrontar un verano inusual, ha sentado como un jarro de agua fría para la patronal del juego en las Islas.
Toro Hardy: “Situación del petróleo podría reabrir la economía, pero aumentarían los contagios”
Será entonces cuando podremos fechar lo que ha aparecido».
También ocurre que un animal bien alimentado, de forma equilibrada, también puede engordar.
No viralicemos algo que no es oficial, no seamos parte de esa reacción atómica que se genera a partir de la viralización de un mensaje que de oficial no tiene nada.
“Ese sistema mantiene seguro a nuestro país y también combate el deleznable tráfico de personas y la explotación de niños y poblaciones vulnerables por parte de los carteles”, agregó.
Después de esta semana ya no quedan dudan.
La respuesta del joven fue increparle y llamar a sus amigos, uno de los cuales, armado con un martillo de construcción, golpeó al hombre en la cabeza.
Tras esta concentración no autorizada que también tuvo que ser disuelta, se quemaron más de 100 contenedores.
A su criterio, no priorizan a la primera infancia y ningunean al sector que hace cuestión de 8 meses no trabajan a raíz de la pandemia.
La distribución de la disponibilidad de camas para hospitalización general al 30 de abril está en: la Ciudad de México con 68% de ocupación, Baja California con un 58%, y el Estado de México con 46 por ciento.
NBA 2K21 promete mostrar un sobresaliente despliegue visual de nueva generación y acercar la simulación deportiva a la realidad como nunca antes.
Estamos tranquilos, la evolución es buena”, ha comentado.
La furia de la China Suárez por los rumores de su pelea con Vicuña: "La obsesión de algunas personas, a veces, me asusta"
Pues al final lo han terminado fabricando y asunto terminado", explica.
El nuevo sencillo de cuenta con un sonido mucho más guitarrero que su trabajo anterior.
Ha sido invitado a los festivales y mercados más importantes del mundo como Locarno, Berlín y Cannes.
El esfuerzo del Estado responde al conocimiento de la difícil situación en la que se encuentran las provincias, las cuales en este 2020 ya recibieron tres veces más el monto que el gobierno anterior dispuso para el último período del 2019.
El conductor también se refirió a su polémica salida del canal TyC Sports, por quien acusa al ex presidente de Boca, Daniel Angelici, de haber forzado su despido.
Se recordará que los ciudadanos ucranianos ahora pueden viajar a Turquía, Egipto, Albania, Croacia y Montenegro.
Los agentes de prevención, desconcertados al principio, luego lo sacaron.
Al cierre del presente informe no era identificados los delincuentes.
Presentaciones sobre producción física y económica de la producción de carne en pasturas regadas.
El logotipo de la compañía, el diseño de los productos y la ética del propio negocio, por ejemplo, son elementos que forman parte de la marca y de su identidad.
Recordemos que Santa Anna acabo entregando la mitad del territorio nacional.
Posteriormente, se avanzará en el arreglo del mobiliario existente, como bancos, cestos de basura y maceteros.
Ambos vetos podrían retrasar la entrada en vigor de los fondos de recuperación, que aún necesitan el refrendo de los parlamentos nacionales, y del Presupuesto de la Unión Europea (UE previstos para el 1 de enero.
Putin también propuso que el Senado pueda destituir a jueces del Tribunal Supremo (TS) y del Constitucional (TC), en caso de pérdida de prestigio o alguna falta delictiva, y deberá dar visto bueno a los fiscales regionales.
«Siempre están ahí presente en todo, te alegran los viajes, se preocupan por uno, te aconsejan, te hacen crecer», reconoció.
Cuenta con hasta seis centros educativos, numerosas dotaciones culturales y una sociedad deportiva, además de amplios espacios verdes y buenas comunicaciones con el centro.
Jesús le habría dicho: «te vi trabajando con el tomo».
Vamos a hacer un cerrojo», sostuvo.
Además, también se ha pintado la pared del frontón del Polideportivo municipal y se ha instalado un nuevo marcador en el pabellón Gedeón e Isaías Guardiola, donde, igualmente, se han colocado protecciones cubre-pilares.
Yanet Uriarte Pérez venció los estereotipos y cuando entró por primera vez a la escuela Alberto Delgado solo pensó en el bienestar de su hijo.
Oportuno y sagaz, aprovechó un momento para conducirlo a la salita de música con adornos versallescos y le hizo la propuesta.
Eso llevó a un cambio en el comportamiento de los consumidores, que se tradujo en una caída de la demanda de bebidas, principalmente en restaurantes, estadios, salas de conciertos y de cine, que representan más de la mitad de sus ventas.
Hay gente que se muere de sida todos los días.
Nuestra nueva 'miniluna' podría aprovechar uno de sus giros para escapar de la gravedad que la mantiene unida a nosotros.
Procura actuar con educación y tacto.
Dentro del campo es un líder positivo"
“Los montos de licitaciones no se modifican desde 2016 y, con el nivel inflacionario del país, quedaron muy desfasados.
Junta Departamental de tendrá su propia Sala de Lactancia Materna -
La empresa llevará a cabo campañas digitales, presencia en ferias virtuales, en redes sociales, con acciones que generen recuerdo a los potenciales clientes de cara a cuando puedan volver a viajar.
El simple hecho de tomar la salida en una carrera implica la inversión de decenas de millones de euros, aunque vayas a acabar en la última posición.
¡Disfruta de tu día!
Sin contar impuestos, tasas, costes y beneficios de los intermediarios, el kilo de besugo alcanzó los 65 euros en Celeiro, donde la nécora llegó a 50; y en Burela la palometa roja se pagó a máximos de 56 euros.
Explicó que después de la crisis de la pandemia del COVID-19, sumado a Eta, la caída económica será de más de 10 %.
La Oficina Nacional de Procesos Electorales (ONPE) señaló que el incentivo a pagarse a los miembros de mesa en este proceso electoral se definirá en octubre.
Y la compara con «la cueva de los tesoros de Aladin» porque tenía esculturas del siglo XII, pinturas de Zuloaga o tapices reales entre los cientos de objetos que sus herederos siguieron disfrutando tras su muerte en 1975.
Van a estar inicialmente en Bogotá a finales de enero en el Teatro Colón, y tendrán el acompañamiento de la Orquesta Sinfónica de Colombia.
En la obra del tudelano queda patente cómo, en esos años, aún hay más judíos viviendo en Oriente Próximo que en tierras europeas y cómo, en general, les iba mucho mejor en la Edad Media con los musulmanes que con los cristianos.
“Llamamos a incidencias de Movistar el domingo y no hubo forma de que arreglaran la avería.
Marcela Cubillos y el Rechazo: “No voy a ocupar ningún cargo en la campaña”
En palabras sencillas, el autoconsumo fotovoltaico es simplemente una forma completamente diferente de generar energía.
La diáspora venezolana hace una nueva entrega literaria con "Crema Paraíso"
La Federación Española de Baloncesto decidió dar por terminada la temporada el pasado lunes y queremos dirigirnos a vosotros para agradecer vuestro apoyo un año más.
Más aún, si vemos que ni siquiera los adultos son capaces de respetar las normas de autocuidado establecidas por la autoridad sanitaria, razón por la cual, se impuso cuarentena total y toque de queda a toda la ciudad de Santiago.
De la misma manera, aseguró que a esta fecha ya reparten cinco millones de mascarillas, y que esta semana finalizarán con los primero cuatro millones.
Las multas por infringir el toque de queda podrán ir de 3.000 hasta 600.000 euros.
Al principio de todo es drama, él quería un divorcio rápido y ella tenía intención de dárselo sin problemas.
Desde el inicio del plan de contingencia del COVID-19 se han curado 919 pacientes -sin cambios con respecto a este domingo- y han fallecido con este virus 16 personas.
Ceci Romo tuvo una larga carrera en el mundo artístico, incursionó en el cine, teatro y la televisión.
Un tema que quedó plasmado en el gol encajado ante el Nàstic.
Exhorto a las autoridades a seguir desenmascarando lo mal hecho, y que lo sigan informando.
RSA+ es, por tanto, un sello que acredita todo el trabajo y las medidas llevadas a cabo.
Conoce quiénes lo acompañarían.
Tras el parate, es incierta la nueva etapa de cara a los próximos meses.
Desde los meses de marzo hasta mayo de 2020, la Cruz Roja Americana atendió alrededor de toda la isla.
Además, un género valorado en 1.660 euros fue devuelto a los propietarios.
El arzobispo de Arequipa, monseñor Javier del Río Alba, sostuvo que la planta de oxígeno además de atender la demanda de los pacientes del hospital de EsSalud, asistirá a población vulnerable que haya contraído la enfermedad y que requiera de oxígeno.
¡Más pino, por favor!
En los comienzos de las actividades institucionales de la Caja de Crédito en nuestra ciudad, el país era Gobernado por la Dictadura Cívico Militar (1976-1983) y tenía planificada la desaparición de las Cooperativas de Créditos.
Entregarán este viernes 4 viviendas realizadas por el.
Con el equipo colista de la categoría de plata, Fernando Vidal volvió a postularse como presidente con el apoyo de Abanca, forzó la dimisión de Paco Zas y su consejo en diciembre del año pasado y dirige el club desde enero.
Nuestro crecimiento en las redes sociales fue masivo este año.
El historiador afirma que una de las características más extraordinarias de los seres humanos es su capacidad de sentir vergüenza o remordimiento.
La Comisión de Comercio del Senado autorizó la semana pasada citaciones para Mark Zuckerberg, Sundar Pichai y Jack Dorsey para obligarlos a rendir testimonio si no aceptaban hacerlo de manera voluntaria.
El estudio se centro en perros, gatos, cerdos, pollos, patos y hurones.
La circulación está bloqueada desde el Malecón del Río y su cruce con el bulevar González Bocanegra rumbo a Torres Landa, mientras se realiza el peritaje.
Los bomberos no tardaron en llegar al lugar de los hechos y controlar el fuego, informan los medios locales.
Las posiciones de los directivos en el 'top ten' se mantienen iguales respecto a 2019 a excepción de las de MaríaDolores Dancausa y Antonio Brufau, que se intercambian.
El CDC afirma que aun no se puede conocer el impacto de la temperatura sobre la nueva cepa de coronavirus.
Hasta que resuelva la cuestión de fondo, los magistrados permanecen de licencia, porque así lo solicitaron.
“Hoy, de nuevo, la historia nos pide a todas las instituciones y altos representantes de esas instituciones públicas que estemos a la altura de las circunstancias”, ha demandado el presidente del Gobierno.
En España, cinco regiones, incluida la de Madrid, ordenaron esta semana un cierre perimetral del territorio (no se puede entrar ni salir) y los diputados aprobaron prolongar seis meses el estado de alarma.
Empresa que removió, al parecer, los 30 videos musicales de la cantante.
A través de sus familiares, algunos reos de conciencia anunciaron que desde este 14 de octubre, cuando se cumplieron quince días del inicio de la protesta, un grupo cosería sus párpados.
La juramentación se llevó a cabo en la sede central de la Fuerza del Pueblo, donde además estuvieron acompañando a Jiménez Freddy Pérez, coordinador del sector externo de la campaña, entre otros dirigentes.
Algo muy positivo es dejar claro que todas las personas, también los más pequeños, pueden aprender cualquier cosa desde casa.
Recordó que hace 8.000 años no existía la cerámica y el modo de vida de las personas dependía del control del medio que las rodeaba.
Saludos a usted y los que soñamos "pelota"
El presidente de la federación, Gregorio García, ha agradecido a estos hoteles el “tremendo esfuerzo” por abrir “en estas condiciones”, y ha expresado “el alto nivel de compromiso de los empleados” de las empresas que “van a ofrecer estos servicios”.
Hasta el momento, se desconoce el veredicto de la vista oral contra los implicados en la operación.
Beijing aportó 336.78 millones de dólares al presupuesto ordinario el 1 de mayo.
Las empresas, afectadas también por la caída en la recaudación debido al confinamiento obligatorio, en las últimas semanas se retrasaron con el pago a las empresas productoras.
De manera histórica se llevó acabo la primera reunión de la Liga de Balompié Mexicano (LBM), donde 22 equipos presentaron sus solicitudes de afiliación a esta nueva liga.
Investigan si fue un robo.
En la cuarentena radical solo tienen permitido trabajar los sectores prioritarios como alimentación, telecomunicaciones, medios, transporte, salud y vigilancia.
En esta primera edición, el premio ha recibido sesenta proyectos procedentes de pymes con sede en Catalunya que han desarrollado un proyecto o proceso sostenible con al menos un año en funcionamiento.
JCU: ¿Hubo aspectos de su vida que Jorge prefirió no abordar?
Los acostumbrados cortes obedecen al mantenimiento general de la línea, según justificó el consorcio colombiano.
Según sus datos, su cartera de activos está valorada en unos 26.000 millones de euros.
En cualquier caso, resume, sería lícito que nos negásemos a seguir trabajando "si no se están respetando las disposiciones del Gobierno".
Boero llegó acompañada por miembros de su gabinete de gobierno.
Ramiro Guerra comenzó a trabajar como maestro a los veinte años en su natal Batabanó.
App Store (Si eres iOS): https://apple.
Actualmente, el número de positivos en Ourense asciende a 31, de los cuales solo tres permanecen ingresados, ninguno de ellos en UCI.
A su juicio, hace falta “una sociedad en la que no haya violencia contra las mujeres ni estadísticas tan terribles”, y el cambio requiere leyes, la labor de las fuerzas de seguridad y otra mentalidad de la sociedad.
Una de las imágenes más explotadas fue la del irreverente Allen Iverson, quien junto con otros jugadores criticaron fuertemente estas medidas.
Cuando se trata de las vías hablamos de milímetros», comenta una ingeniera que supervisa las obras.
De esta forma se sienten un poco más cerca de sus alumnos, profesores y familias”, ha explicado la responsable de Servicios Sociales de la ONCE en Granada, Margarita Martos.
Cuando hay una sentencia de 900 páginas es porque muy bien no se pudo explicar”, opinó.
McMillon también comentó que, a causa de que hay más personas que necesariamente se quedan en casa, éstas comienzan a necesitar otras formas de entretenerse, por lo que también se han incrementado las ventas de juguetes, rompecabezas y juegos de mesa.
“Me volví otra vez, y vi vanidad debajo del sol.
Eso se llama hipocresía.
El Bella Ciao emociona porque carece del horterismo y en su solemnidad hecha a medida para cantarla en grupo es lo que lo hace además de su letra, especial.
Señaló igual los elevados sueldos que perciben diputados y senadores de todo Mexico, quienes no están haciendo nada en favor del pueblo durante esta pandemia.
Reconocidos profesionales científicos y médicos.
Estas medallas son el fruto de una cosecha del trabajo durante un año donde por la pandemia no nos permitió salir, no nos dejó actuar, pero luego de retomar a las competencias y ganar dos medallas me siento muy feliz”, expresó Linares.
Los jugadores y aficionados en la Bundesliga trataban de adaptarse al fútbol sin público en los estadios de Alemania.
Durante ese período, Europa central sufrió una concatenación de duros inviernos.
Buscan que se hable de ella y no de su gestión”, ha sentenciado la diputada Paloma García Villa.
Hoy son una feria de recriminaciones.
Si no hay candidato que “ofrezca expectativas razonables” –según terminología del Consejo de Estado–, Torrent debería comunicar al pleno que no hay candidatos.
Hablamos de los problemas de sentirse solo con Naiara Insausti Psicología.
Brancatelli: —(La clase trabajadora) va a ir a trabajar más cómoda, porque se van a extender dos estaciones hasta el Parque Industrial.
Las turbas bajo instigación de los partidarios de Monagas asaltaron el congreso y fallecieron cuatro diputados que perdieron la vida, entre ellos el diplomático y paecista Santos Michelena (1797-1848).
Viajar y conocer lugares es algo que disfruto mucho, como así también aprovechar las actividades culturales de Paraná».
Esta decisión se plasmará en el Estado central, porque Montero no fijará objetivos de déficit y tampoco lo tendrán las comunidades que además podrán endeudarse sin límite.
La exportación es lo esencial en el trabajo del cuerpo diplomático.
Cuando recién pasó el feriado de los carnavales, muchos ya piensan en los que vienen.
“La pandemia no ha terminado, seguimos en Fase 2, si bien se liberó cierta actividad comercial no quiere decir que no sigamos con las medidas, por eso hago el exhorto a la ciudadanía porque esto no es pretexto para relajarnos y no cuidarnos”, resaltó.
Edgar "Pijey" Hansen, bajista de la banda, platicó con El Siglo de Torreón de dicha presentación que se basará en su disco de nombre Primario y de los lazos que unen a la Comarca Lagunera.
Habrá recorridos para vigilar los canales de riego Sacramento y Santa Rosa-Tlahualilo.
El Hospital General Honorio Delgado Espinoza es uno de los centros de salud que recibirá a pacientes con coronavirus (Covid-19) en la región Arequipa.
• No son productos de venta libre.
De acuerdo con Mynor Espinoza, vocero de la comuna de Mixco, se está haciendo el equipamiento de unidades de diferentes rutas, entre estas express Naranjo, Roosevelt, Minerva y próximamente cuando sea autorizado el de Tierra Nueva.
Asimismo, recordó que cada área de salud cuenta con su propio presupuesto para la compra de insumos y que es responsabilidad de las autoridades locales si hicieran falta los recursos.
Nuestra Fuerza Armada Nacional Bolivariana asume desde hoy, por instrucciones de nuestro CJ la consigna genésica, legada por nuestro Libertador Simon Bolivar, hace exactamente 200 años.
Mis clientes son muy exigentes y me han motivado a sacar cada año colecciones nuevas”
“En Vox creemos en la igualdad de las personas y no aceptamos la colectivización y utilización electoralista que se hace de la mujer.
¿En qué países europeos se bebe y se fuma más?
Aquí varias razones por las que Laura Dern se merece este premio https://www.
No hay informes locales de daños o lesiones, pero qué despertador», tuiteó el sindicato.
El déficit de inglés en los gobernantes no ayuda.
En Dinamarca actualmente atraviesan la temporada de verano, aunque “el clima está bastante raro.
En este sentido, el gobernador afirmó: “Vamos a ser muy estrictos en el seguimiento del aislamiento.
“Nosotros si vamos al acueducto vamos a ir directo a la presa y botar el tubo, fácil y sencillo, puesto que la Suprema Corte ya hizo la resolución a favor, entonces falta ejecutarla.
Más de 100 organizaciones han lanzado una campaña ante la el impulso que están tratando de imprimir a la Ley de la Eutanasia el Gobierno bipartito de PSOE y Podemos.
Son terceros adquirientes de buena fe.
La ayuda de China fue recibida en el Aeropuerto Internacional de Maiquetía por el canciller Jorge Arreaza.
Y así le trasladará en la reunión del 6 de febrero en Barcelona", añaden.
Por ello, la campaña con payasos, el cierre de algunas estaciones y el uso obligatorio de mascarilla se han implementado en el Metro capitalino.
Mostró un gran agradecimiento y respeto por sus entrenadores en su carrera.
Estas personas no han sido vistas desde ese día», han explicado los Guardacostas de Trinidad y Tobago.
El deportista nació en 1941, Gisleno se convirtió en un ídolo de los Potros por su destacado papel en el súper Atlante, que se mantuvo invicto durante 15 fechas.
Cuenta con talleres, catas y conferencias magistrales con expertos nacionales e internacionales de la gastronomía.
Estos túneles son una medida de prevención que al interior cuenta con un sistema de aspersores que distribuyen desinfectante nebulizador certificado por la Comisión Federal para la Protección contra Riesgos Sanitarios () para evitar contagios de COVID-19.
Alma Turismo: Imperdible oportunidad para disfrutar del Sur.
La confrontación, haya sido con Manuel Noriega, Pablo Escobar o El Chapo Guzmán, nunca termina bien”, subrayó.
Marcos Carmona, director de la CPDH visito al comentarista politico Jaime Arellano que desde el dia jueves 20 esta sometido por la policia orteguista en su propia casa de habitacion sin poder salir de su vivienda el y resto de familiares.
El manifiesto tiene cuatro compromisos que adquieren los firmantes, más cinco «aportaciones al debate social».
El contenido de almidón de este elixir puede ayudar a calmar la inflamación en el intestino y promover la digestión, eliminando los síntomas de estreñimiento, hinchazón, calambres e indigestión.
“Mi lucha es por erradicar la pobreza, generar empleos dignos y bien pagados.
“Además, a ello se suma que no sabemos cómo será el escenario de manifestaciones sociales, durante el mes de octubre”, indicó.
Manifestó que con ese donativo se busca continuar fortaleciendo la atención en las Unidades de Cuidados Intensivos en los hospitales donde actualmente se atienden a pacientes afectados por coronavirus.
Desde un predio ubicado en el municipio de Puente de Ixtla, en Morelos, salían miles de botellas de bebidas alcohólicas pirata, hacia Acapulco y otras poblaciones de Guerrero.
Por eso no es casualidad que el Atlético Echagüe Club pueda albergar a la escuela de natación pionera en Entre Ríos, y de la que nos sentimos orgullosos», afirmó el presidente del club anfitrión, Federico Borrás.
Durante el mes de agosto, con 13,2 millones de toneladas, solo descendió un 1,3%, un dato que, según la empresa pública, demuestra que España "sigue siendo un enclave privilegiado en las rutas navieras entre continentes".
En estas áreas los pacientes pueden permanecer ingresados hasta 5 semanas y los enfermos que ahora están siendo atendidos corresponden en su gran mayoría a contagios producidos hace más de dos semanas.
En total, las dos partidas incautadas suman US$4,349, 090, equivalente a 127,204, 155 millones de pesos.
Por otro lado, los detractores afirman que no es ético infectar deliberadamente a alguien con una enfermedad potencialmente mortal para la que actualmente no existe un tratamiento eficaz.
Es eso lo que hemos hecho y es eso lo que vamos a seguir haciendo.
Así lo estimaron desde el Instituto Nacional del Agua, el Inta y Prefectura Naval.
Es que el gobierno de Putin exige seguridad jurídica para extender su respaldo al chavismo.
Cómo cambian las cosas.
Pablo Iglesias y Alberto Garzón llevan en la solapa de su traje un triángulo invertido de color rojo, símbolo de los presos comunistas de los campos de concentración nazis.
Las últimas 24 horas fueron reportados 105 nuevos decesos.
Este evento se celebra en IFEMA y que congregará a miles de personas llegadas de todo el mundo y que se abrirá al público este viernes.
“Así quedó Negri delante de cientos de miles de cordobeses a los cuales decepcionó siendo partícipe de la debacle en la que quedó sumido el partido; del ridículo no se vuelve”, dice Nicolás.
Entre las acciones a realizar estaba no comprar ranchos, automóviles de lujo, residencias, cuentas en bancos, entre otras.
Según la investigación, gracias a esos pactos echaron abajo la medida de poner a pandilleros rivales en la misma celda, quitaron a custodios que no les favorecían y les permitieron vender comida dentro de los penales.
La enfermedad ya tiene en jaque la capacidad de atención en los hospitales de la región, especialmente en el Hospital Clínico donde llegan los casos más graves.
Mañana no podrá jugar por sanción, ¿qué mensaje les dará a sus compañeros antes del partido?
La “era Merkel”, como será recordada su gestión de cuatro mandatos, se ha caracterizado por la templanza y la seriedad de su líder, quien siempre ha generado confianza en la población teutona.
Al hablar sobre las muertes en la Gran Manzana el alcalde Bill de Blasio expresó este martes “que aún quedaba mucho trabajo por hacer para detener el brote.”
Ahora con las bajas de Nicolás Castillo (un año aproximadamente), Nicolás Benedetti (de 6 a 8 meses) y Renato Ibarra (mes y medio), es latente la reaparición de Roger, incluso, en el clásico contra Pumas del próximo viernes.
Cifras similares se registraron en las regiones y capitales del país.
Así lo ha anunciado este sábado el Consistorio, que ha presentado el plan de gestión 'Benidorm Beach Safety', que pondrá en marcha a partir del lunes día 15 cuando se abrirán las playas de Poniente y Levante.
En términos explícitos el “leasing” es un contrato cuya tipificación se ha ido configurando como una forma de financiamiento y prestación de servicios que se resume en el uso y goce de un bien, no de propiedad.
El Área de Salud de Badajoz declara 45 casos confirmados y tiene 42 pacientes hospitalizados, nueve de ellos en UCI.
La primera semana se compraron 4.404 kilos de fruta y hortaliza, 865 kilos de carne y 6.620 litros de leche por un valor de 12.026 euros.
Al ver que se iban a construir más viviendas, aumentaron el precio de la tierra”, dijeron.
Cartel en Francia que recuerda el uso obligatorio de la mascarilla.
Programa de lealtad es un conjunto de actividades de marketing cuyo objetivo es retener a los clientes existentes y crear relaciones comerciales más estables entre la empresa y los consumidores.
López Ridaura señaló que, hasta el momento, 24 mil 998 elementos del Sector Salud ya fueron vacunados contra el COVID-19 con esta vacuna.
En las primeras dos localidades, los incendios se han producido con poca diferencia de tiempo y en lugares cercanos, según ha informado el Consorcio Provincial de Bomberos de Valencia.
El documento fue posteado por Morales, quien este viernes cumplió su trigésimo sexto día de permanencia en territorio argentino, donde se encuentra asilado a la espera de su refugio.
En el caso de Coahuila, el funcionario dijo que están pendientes los libramientos en Cuatro Ciénegas, en Zaragoza y Morelos, el de Allende a Nava, en Agujita para liberar, y que los camiones con doble caja puedan circular por esas carreteras.
A la vez que acotó que se pudieron rescatar 562 máquinas de votación y 724 dispositivos de huellas dactilares.
Casado no viene a ser un tonto útil para Clavijo.
Y es que sobre el presidente Vizcarra pesan varios cuestionamientos luego de conocerse una serie de audios de los cuales el primero daba a entender un intento para encubrir y distorsionar las visitas del músico Richard Cisneros a Palacio de Gobierno.
Se estableció la división en cuatro zonas de Alemania y Austria, así como de sus capitales.
Finalmente, ambas entidades han querido comparar la afluencia de consumidores en los centros comerciales del extrarradio y en el centro de la ciudad.
El hogar de Tony Stark le costó a la cantante la fabulosa cantidad de 19 millones de dólares, toda una ganga pues se había puesto originalmente a la venta un año antes por la cifra de 30 millones.
Skyelar Ingersoll, una joven que se encontraba en la atracción Splash Mountain, del parque Walt Disney World, grabó y subió a su cuenta de Twitter cómo se hundió la atracción mientras había pasajeros dentro.
Aprovecha el fin de semana para distraerte con amigos Deberás reformular ciertas metas a largo plazo que se han vuelto, de momento, inalcanzables.
Y, hablando de dividir, el equipo deberá decidir de forma unánime qué concursante se marcha a su casa sin llevarse premio alguno.
«Esta es otra competición aparte.
Los servicios de rescate han recuperado los cadáveres de que han muerto en una mina de jade en la que se ha registrado un deslizamiento de tierra.
De acuerdo con el SMN a pesar de que se espera un mayor número de frentes fríos, no se registrará un invierno más crudo ya que se mantendrá el promedio histórico de la temperatura.
Ante este incremento de casos, el primer edil vuelve a pedir responsabilidad “y que la gente haga caso de las recomendaciones”.
En el 54 Pastrana disparó alto desde la frontal y en el 61, también desde esa posición, probó fortuna Nando Copete.
El resultado es una réplica posible del mundo, de la vida, que me ha resultado muy próxima.
Debemos tomar todas las precauciones pertinentes para evitar el contagio y la propagación del virus».
De tal modo, "las generaciones futuras podrán utilizar el producto residual en los reactores del futuro", concluyeron los científicos.
Lo que quiero es que se pongan en forma la mayoría de los futbolistas y tendremos más posibilidades”.
Henriquez señaló que realizan recorrido por las principales calles del municipio para asegurarse de que solo abran sus puertas los negocios de venta de alimentos y medicinas.
La municipalidad de Coronel Portillo retomó la toma de pruebas rápidas para covid-19, con la…
Agregó que las medidas sanitarias implementadas continúan como la a los conductores, la dotación de gel a las unidades y la de las unidades cada vez que llegan a su base.
El negociador del Reino Unido subrayó que, “hasta el momento”, la respuesta de Bruselas se queda corta y, “por lo tanto, persisten importantes áreas de desacuerdo”.
¿Qué pasará con los ecuatorianos que están en China?
Es útil, pero no ofrece a los usuarios una forma de explorar el contenido que están eliminando.
Solo viendo el video en Youtube, ya estás sumando a la donación.
Los gallegos sois muy agradecidos, no tenéis ningún problema en agarrar el coche y desplazaros de un sitio a otro.
Iguacel remarcó que desde el gobierno municipal se ha puesto todo lo necesario para que no tengamos ningún caso local, y pidió a nuestra gente respetar las medidas solicitadas para evitar la llegada del virus.
El secretario de Asuntos Penitenciarios, Walter Gálvez, señaló que el conflicto en la cárcel de la ciudad de Santa Fe logró solucionarse en las primeras horas de hoy.
Es una magnitud de potencia que se puede definir como la diferencia de potencial eléctrico entre dos puntos.
El autobús, con la cortinas echadas, se encuentra en la plaza del Teatro de Lutsk, que ha sido rodeada por efectivos policiales.
Bonilla dijo que, antes de permitir ascenso, se buscará consolidar financieramente a los 12 equipos que conforman la segunda división.
Lo que quedaba fuera de este magma apenas le ha importado, si no era para reprobarlo.
Y a pesar de que no suspenderán el servicio, sí advirtió que se les sigue exhortando porque sino se va a dar paso al embargo de participaciones federales, como ha sido en el caso de algunas dependencias de educación, pero eso lo determinarán en México.
Entre los objetos que portaban los detenidos, además de joyas y dinero en efectivo, se incautaron prendas de vestir que utilizaban para la comisión de los robos y herramientas utilizadas para hacer palanca en las ventanas.
Sin embargo, el lunes, el jugador expresó sus sentimientos y condenó el racismo a través de un mensaje en las redes sociales.
Miguel García Conejo Pese a las campañas de prevención que existen, la tasa de detección de cáncer de mama en.
Aseguró que “definitivamente este huracán es mucho peor” que Eta, que dejó pérdidas de 170 millones de dólares y causó daños a 1.800 viviendas en el caribe norte de Nicaragua según el gobierno.
Ocurrió el jueves a las 19:15 hs, en Avenida 9 de julio.
Crecí (como la mayoría de las personas que me rodean) creyendo que el anarquismo simplemente significa que todos van a la locura al final de todas las cosas.
Si vuestro éxito es el nuestro", continuó y, entonces, Flavio comenzó a llorar sin mediar palabra.
Cadino Chipanga es un peluquero mozambiqueño, de 38 años.
Yo en algún momento escuche como que el juego es un impuesto para la gente que más lo necesita y hoy puedo dar fe de que es así”.
John Bolton llegaba a su oficina en la Casa Blanca a las 6 de la mañana y allí tomaba desayuno con autoridades diplomáticas y militares; era la primera reunión de trabajo del día.
La esperada función de “ podría ser una realidad en breve, pues al parecer la plataforma está volviendo a hacer pruebas para desarrollarla.
La noche del domingo 20 de diciembre Moreno informó, a través de Twitter, que convocó a reunión urgente del COE Nacional por dos motivos: “1.
Corta los aguacates por la mitad, retírales los huesos y con ayuda de una cuchara sácales la pulpa.
En venganza, Irán lanzó dos ataques con misiles balísticos a dos bases militares de Estados Unidos en Irak, haciendo que este último pusiera en alerta máxima todas sus demás bases en la región.
Para este año, el Concello ha creado tres plazas nuevas de auxiliar de administración general y otra de controlador de concesiones.
La procedencia es de España, Brasil y Chile.
Además, la secretaria de acceso a la salud recalcó que «quienes empezamos este aislamiento y nos quedamos en casa socialmente aislados, saliendo para actividades esenciales, la mayoría de las personas no habían tenido contacto con el virus.
Porque de esa manera podemos brindar toda la seguridad, que es lo más importante”.
En este sentido la Xunta quiere agradecer la responsabilidad de los docentes, que en su gran mayoría acudieron este jueves hoy a su puesto de trabajo para contribuir a darle normalidad al inicio del curso escolar.
Entre ellos, el Premio Nobel Alternativo del año 2011 y doctorados honoris causa de universidades de Italia, Suecia, Argentina y México.
Desde la Confederación General Empresaria de la República Argentina (CGERA) propusieron que el festejo se realice el 19 de julio para generar un repunte en las ventas, pero por el momento no será asi.
En la sesión el pleno aprobó con 107 votos el Acuerdo 11-2020, el cual declara la elección de los cinco magistrados titulares y cinco suplentes del TSE.
Como paradoja para entonces, el portero Islas se mostró reacio para hablar con los periodistas regionales, que llevó a que algunos periodistas llegaron a sentenciar: “ojalá y no pague caro su orgullo cuando se mida al aurinegro”.
Esto además nos abre la posibilidad, como nunca antes en la historia, de recibir en nuestra puerta un abanico jamás visto de calidades, estilos, valles y diversos métodos de elaboración, ya sea naturales o convencionales.
Los ciudadanos tendrán la oportunidad de hacer el examen de manejo para obtener sus licencias de conducir de manera diferente y tecnológica, esto a través de un simulador que será implementado por el Servicio de Tránsito Centroamericano, S.A. (Sertracen).
Cualquier Gobierno debe asegurar el cumplimiento de estos proyectos, tales como alumbrado público, carpeteo, bacheo”, señaló.
Galicia, ha agregado, solo tiene “dos posibilidades”, la de continuar con el “oportunismo e inmovilismo” del PP o la del “cambio gallego”, que simboliza el BNG.
“Se debe de empezar a tener un mayor control en cuanto al número de personas que estén circulando fuera de sus casas”, indicó.
Y señaló que “esperamos que el mercado replique esta iniciativa para facilitar aún más el manejo del dinero a las personas en forma digital y generar una mayor inclusión financiera”.
Una importante entrega hizo la Municipalidad Provincial de Atalaya a la organización indígena FABU para hacer entrega a sus afiliados en las comunidades nativas de la provincia de Atalaya.
El próximo lunes a las 22:45 horas, emociónate con el especial 'Antena 3, 30 años de historia'
Porque nada, nada es casualidad, sino causalidad.
Muchos teletrabajadores refieren esta problemática como la principal del teletrabajo, su continua dedicación y su exceso de horas.
La Fanb que proteja al pueblo y sirva al pueblo, en una situación sumamente compleja”.
El duelo de azulgrana acabó siendo de manera contundente para los catalanes.
La seguridad es un negocio muy delicado.
En Carmen, los retrasos en pagos por parte de PEMEX afectan hasta a las tortillerías que están a punto de la crisis, pues en algunos casos les deben hasta 100 mil pesos.
Mejía expresó que como demócrata que ha sido y será, confía cada vez más en la madurez de los dominicanos el ejercer su voto.
En Navojoa, Alejandro Soto cumplió con una sólida apertura y los Venados de Mazatlán derrotaron por 4-0 a los locales Mayos.
La cancelación de la Fiesta Nacional de la Flor afectará, sobre todo, a las ventas de los floricultores, que ya habían perdido todo por la cuarentena y tenían la expectativa de recuperarse participando en nuestro evento.
Por Homero Duarte CoronaDespués de casi siete meses de paralizada la.
Pumas empató cuando González llegó a la línea de fondo por la banda izquierda y mandó una pelota retrasada para que llegara Álvarez, quien convirtió con un potente derechazo al ángulo derecho del portero Jesús Rodríguez.
Si hemos aprendido una cosa durante esta pandemia, esta crisis, es que la situación evoluciona día a día, a veces hora a hora.
Salas recientemente había tomado el caso de Epstein.
Un grupo de organizaciones locales y regionales participaron en la preparación y entrega de más de 500 cajas de comida que beneficiaron a las personas más necesitadas en el condado.
Por diversas razones, no pudo ingresar a alguna escuela de artes por lo que fue autodidacta; su primera colectiva fue en 1971 en Teziutlán, a la par de que comenzó a experimentar con técnicas y materiales.
Quien ya tiene mucho tiempo usando la bicicleta y posee experiencia rodando por la ciudad conoce las «mañas» de los conductores marabinos que en muchas ocasiones se creen los dueños del asfalto y no miden sus acciones frente al volante.
No lo consiguió debido a la fuerte resistencia que opuso la víctima, que empujó al atacante y pudo salir corriendo hasta encerrarse en su apartamento.
Ahora tendremos que esperar hasta verano para verles en concierto.
Es el padre del periodista Juan Carlos Castañeda, hoy en Radio Club y buen amigo de quien esto escribe.
"Nos ha costado horrores algo como una biblioteca.
Asesoró empresas, asociaciones y un banco de desarrollo.
La comisión técnica que acompañó al Director estuvo conformada por los directores José Aybar, de Ingeniería; Miguel Matos, de Fiscalización y Supervisión de Obras y Luis Popa, de Tratamiento.
“¿Y cómo se gasta?”
¿Cómo podemos evitar las enfermedades de verano?
Un hombre clasifica el trigo para ser vendido en Riad, Arabia Saudita.
"¿La Selección de qué es?
Las escuelas públicas crearon un grupo de trabajo de reapertura de 44 miembros, y múltiples subcomités, para analizar una variedad de asuntos relacionados con el año escolar de otoño.
Los hisopados fueron realizados durante la mañana de ayer y hoy se confirmaron los resultados negativos en los compañeros del trabajador infectado.
“Son la voz de nosotros con el reclamo de nosotros acá en la isla… Es importante que los puertorriqueños allá nos den esta oportunidad”.
Su hermano escucha los gritos, está realmente aterrorizado.
En pocas palabras, el trabajo ha sido titánico, pues el enemigo invisible no se detiene, no da tregua y siguen los contagios de Coronavirus a pesar de todos los esfuerzos.
De estos, un 4,4% viven en un sector rural y el 19,5% se identifica con un pueblo originario.
Frau coordina a 36 colegios e institutos en el programa Sierra de Tramuntana que tiene la montaña mallorquina como eje.
Alguna vez, una dirigente del gremio liderado por Baradel, en un mensaje cargado de rencor, sostuvo que “nosotros seguiremos en las aulas y las calles.
Las cuatro sesiones que han tenido hasta ahora no han sido difundidas y el tema del racismo, según las declaraciones del Gobierno, sigue abordándose como un rezago del pasado o como una cuestión cultural.
Bien podría ser aprovechado, con cierta habilidad, por los que no tienen vela en ese entierro, en beneficio de sus intereses nacionales.
Así, desde Magale le piden al año que llega que no crezcan niños y niñas en estos centros, que solo sean de transición y un paso hacia sus familias de acogida.
Así mismo se reconoce que la violencia y el acoso en el mundo del trabajo afectan a la salud psicológica, física y sexual de las personas, a su dignidad, a su entorno familiar y social.
Un días después, el actor chileno compartió la primera foto con el bebé, aunque casi no se lo puede ver al recién nacido en la postal.
La protectora lleva varios meses buscándolo “como locos”, pero todavía se encuentran “dando palos de ciego”, comentan.
Ahora, tanto los dos detenidos como el investigado tendrán que responder por la comisión de dos delitos de estafa, si bien la investigación se mantiene abierta para determinar su posible implicación en otros delitos similares.
Manzur se reúne con ministros nacionales y con dirigentes de la UIA en Buenos Aires.
El mejor resultado de Alexander Zverev hasta ahora se limitaba a unas semifinales en el Open de Australia 2020, donde perdió precisamente con Thiem.
Asimismo, según el análisis, la alimentación es el único sector que registra un aumento del gasto con tarjeta, que ya se duplicó antes del estado de alarma y continúa aumentando, con un alza del 60% interanual.
Durante esta cuarentena, es importante encontrar esas cosas y nos hacen sentir mejor en una situación tan complicada como la actual.
En Facebook, donde fue compartido el video, varios usuarios comentaron indignados.
Me ha costado escribir esta carta.
Al mismo tiempo, recordó que los planteles educativos se encuentran en el suelo y no existió una inversión para mejorar sus condiciones.
“Me dijeron que no eran asesinos, que solo andaban robando”, dijo apesarada la señora, para luego encontrar el cadáver de su esposo en otro cuarto de la casa.
Y entonces, ¿cuando no se lidia toro?
El Consejo de Ministros ha aprobado este martes un subsidio extraordinario por desempleo de para trabajadores temporales cuyo contrato terminó durante el estado de alarma sin haber generado derecho a ninguna prestación.
Es hija de Shyamala Gopalan, una científica india, y de Donald J. Harris, un profesor de economía originario de Jamaica.
Muy difícil resulta explicar esta conducta.
También porque se ha conocido la jornada siguiente a la celebración del Día Internacional de la Eliminación de la contra la Mujer, el 25 de noviembre.
Existen 16 mil 752 casos confirmados acumulados de Covid-19, lo que significa un 7.9 % de incremento, con respecto al día anterior.
Los que cuentan con bolsas o toallas, como hizo él, las tiran al piso para amortiguar la tosquedad del asfalto y ahí se recuestan, pero no se duermen.
Cabe recordar que la tarifa actual rige desde octubre pasado, cuando se aprobó el último incremento.
En aquel entonces nadie supo que pasaba.
Cada día, la capacidad de carga se ve disminuida por cientos de miles de seres humanos, y cada día la población humana aumenta en más de 200.000.
Hice un compromiso de basificar a la gente, ya está el primer paquete de 404 trabajadores que vamos abasificar que serán este primer paquete para todo el sistema”, dijo.
Más dinero público para los maltratadores de animales a sueldo”, han escrito en un comunicado.
Al final del ejercicio se habían acumulado casi 50.000 millones de euros de facturación, lo que supuso un crecimiento superior al 20% con respecto al año anterior.
La exigencia sanitaria de la ha sido muy grande y para atenderla se han movilizado muchos (camas, transporte, coordinación y planificación muy flexibles.
La Policía trabaja en el lugar a fin de dar con el propietario del rodado, realizando compulsas con vecinos de la zona; así también División de Policía Científica UR VI y Bomberos de la Policía realizan las pericias de rigor.
Asimismo, los nacionalistas piden mejorar y ampliar las frecuencias y oferta horaria de este tramo y reducir, por lo menos, en un 30% su precio para poner fin "abuso actual".
Tener el oxígeno enchufado las 24 horas del día, metido en la nariz donde sabés que si no tenés eso no respirás, es horrible.
Finalmente, Batzarre se marca tres grandes debates a futuro: el cambio climático, el feminismo y una “salida justa y solidaria” a la actual crisis económica”.
Para el periodista de Diario Libre, Severo Rivera, en los medios de comunicación hay una incertidumbre laboral, porque se pude ser despedido sin disfrute de sueldo.
Con gol de Pedro Esquivel, los Piratas se llevan los tres puntos en la jornada tres de la Liga de Balompié Mexicamo (LBM).
El profesor R. controló todo, hasta le sacó radiografías.
Tras el aplazamiento, sintió “alivio” aunque también inquietud.
“Nunca olvidaré estas palabras de un hombre al que admiro y respeto”.
Mientras tanto, en la parte continental de China, desde el inicio del brote, se han registrado 64.627 casos de infección con el Covid-19 y 53 en la región administrativa especial china de Hong Kong.
CIG denuncia que, con esta medida, la nueva empresa «ahonda en el desmantelamiento progresivo» de Cee y Dumbría.
“Lo que nos enseña la cuarentena es que debemos dar el siguiente paso, así como las ventas en línea o como el transporte público le están dando paso a las plataformas, nosotros como artistas debemos aprender a utilizar estas herramientas”, apuntó.
Permite también descargar diseños de productos de apoyo en 3D.
Para eso tengo una buena familia y un buen entorno que me aconseja y, aparte de lo que piense yo, les escucharé a ellos.
Mediante decreto extendí por 30 días más el Estado de Alarma y la cuarentena social, consciente y voluntaria.
Desde la caída de la dictadura de Trujillo ningún partido permaneció consecutivamente por tanto tiempo en el poder ni se benefició tan exorbitantemente de los fondos públicos como el PLD.
La Organización Mundial de la Salud (OMS) usó recientemente el término “infodemia” para referirse a toda la información falsa que ya circula y que solo desinforma y crea paranoia en la población.
Reguladores de ambos lados del océano Atlántico están trabajando para acelerar un análisis sobre la seguridad y eficacia de la vacuna después de que los datos demostraran que previno más de 90% de los contagios.
Esta mañana, la Santa Sede ha hecho pública que el Papa Francisco ha enviado al español Pedro Aguado, prepósito general de los Escolapios.
Las mismas se concretan en la Asociación Alemana, Güemes 1466 de la ciudad de Esperanza, hasta el día 31 de marzo.
Según el balance de la entidad, el crédito a la clientela se situaba en 36,88 millones de euros al cierre de setiembre, más del doble que un año antes (14,6 millones).
La casa merengue suele tener atados a sus talentos con contratos laborales, para evitar las intrusiones de otros clubes, aunque no fue así en el caso de Álvaro Fernández Carreras, que el pasado 30 de junio finalizó su compromiso.
¿Te tomas todo muy a pecho?
Debemos ser pacientes, ordenados y disciplinados, sólo así podremos salir adelante hacia una reactivación económica completa para la nueva normalidad”, resaltó la titular de la SEFIPLAN.
En este sentido, ha agregado que "hay que tener en cuenta, que los edificios construidos en España antes de los años 80 carecen en su mayoría de aislamiento térmico en su envolvente, ya que hasta la fecha no existía ninguna normativa que lo exigiera".
Allí Ramón haría gala de sus extravagancias y ocurrencias, que eran jaleadas por la tropa.
Las que no, deben sincerar su situación, someterse a la supervisión de la autoridad administrativa de trabajo, y adoptar medidas legales como la suspensión perfecta de los contratos de trabajo, preservando los empleos, para cuando pase la crisis.
Pero no existen transformaciones sin las reformas institucionales necesarias que garanticen que somos un pueblo de leyes y no una comunidad sometida a la cambiante voluntad de sus gobernantes.
Y es que, como ella misma lo ha mencionado es como un "milagro" para su familia después de la amarga experiencia que tuvieron que vivir.
Desde ese buzón para el borrado se han tramitado ya una veintena de órdenes de retirada, revela la portavoz de la Agencia, “y en todos los casos las plataformas en las que se publicó ese material eliminaron el contenido en menos de setenta y dos horas.
En tal sentido las autoridades acordaron visitar en los próximos días las ciudades de San Cristóbal y de Ceres, para mantener encuentros con autoridades de los Gobiernos Locales y de todo el departamento.
Michigan es uno de los estados más decisivos en las elecciones presidenciales.
Durante el homenaje fue develada una placa en memoria del deportista originario de Huamantla, se entregó un reconocimiento a la esposa e hijos del ciclista, se proyectó un vídeo de sus hazañas y se elaboró un tapete en su memoria.
Para empezar, hay grupos organizados que reportan cuentas por ser de signo contrario.
Desafortunadamente la ciudadanía hizo caso omiso a estas medidas preventivas, y hoy es el municipio con el que mayor número de contagios en la entidad.
Habría que hacer una reforma fiscal en profundidad.
Las autoridades de salud dijeron que la nueva mutación estaba demostrando ser hasta un 70% más transmisible.
"Bromatología en casa" en un equipo interdisciplinario compuestos por profesionales de la industria alimentaria y gastronómica que a través de las redes sociales, especialmente, brindan consejos al respecto.
En Vietnam, medios oficiales reportaron que una comuna con 10.000 residentes ubicada al noroeste de la capital, Hanoi, fue aislada por las autoridades tras registrar una serie de casos.
Uno de los casos fue la figura de Among, de 26 y 55, donde el muñeco quedó dañado por el viento y ayer trabajaron los vecinos del barrio para recuperarlo y ponerlo a punto para esta medianoche.
Este próximo sábado 23 de mayo comienzan los Talleres Creativo del MAC en modalidad virtual.
El Consistorio, destinatario de esta mercancía, se hace cargo del abono de los y el gasto que pueda suponer la importación de los objetos donados.
Una ciudad más limpia la hacemos entre todos.
Ebrard Casaubón dice que en algunos casos han traído a connacionales de lugares tan lejanos e inaccesibles como Nepal o de países donde no hay vuelos comerciales.
“Mi generación es la primera que llega masivamente a la universidad en el mundo, y específicamente en Cuba.
Esta no es ni mucho menos la última gran actualización gratuita de No Man's Sky: Hello Games promete más, ya que considera este un nuevo paso de un largo camino.
Policía Estatal detiene a un hombre por portación de arma de fuego sin licencia (10:00 h) Oaxaca de Juárez, 3 de septiembre.
Según pruebas presentadas por la fiscalía especial, el “Koala” es coautor material del homicidio de Valdez Cárdenas, ocurrido en mayo de 2017.
Chirlaque asegura que tirar del hilo para seguir la propagación del virus es una de las tareas más difíciles: "Lo que realmente importa no es el día que se hace la prueba, sino cuándo empezaron los síntomas.
Luego del desayuno de continuó con la el “Carrusel de Reinas”, disfrutado desde las Terrazas de la Plaza”.
Rhys Hoskins salió de la mala racha con el madero al disparar un doble de tres carreras, Jean Segura bateó un cuadrangular y Aaron Nola lanzó siete entradas sin recibir anotación para llevar a los.
Renner critica el "fallo absoluto" de la Policía y lamenta el "grave fracaso" del responsable de Interior de Hesse, Peter Beuth, incapaz de defender a "mujeres comprometidas".
El turismo constituye el 40% del producto interno bruto de Barbados que se traduce en más de $1,100 millones de dólares cada año que dejan más de 2.4 millones de viajeros que visitan la isla.
Acá se están robando la silla de ruedas de mi sobrina Mili en barrio belgrano.
Lucía Severino y su banda “Tránsito” están trabajando en el tercer disco, aunque el pasado 22 de febrero lanzaron este video clip realizado por Pseudoproducciones.
Serán presentadas más de 50 exposiciones individuales, donde los creadores mostrarán sus más dinámicas, innovadoras y vibrantes propuestas.
Pero el dominio de sólo unas pocas grandes empresas tecnológicas está llevando a menos innovación, precios más altos de la publicidad, y menos opciones y control para los consumidores”.
En este caso, también se debe reconocer la buena labor en obra pública y de infraestructura que ha realizado su administración.
Un piso turístico en la Gran Via de Barcelona.
Estos fueron financiados a través de inversiones nacionales y extranjeras con el objetivo de desarrollar el turismo, una importante fuente de divisas para el régimen.
“Es un acueducto sin agua.
RÍO DE JANEIRO (Sputnik) — La petrolera semiestatal Petrobras cerró 2019 con el mayor beneficio líquido de su historia: 40.100 millones de reales (9.185 millones dólares), según informó en un comunicado.
En esta ocasión, Verónica se mostró muy sexy con un body de color negro y una mascada en la cabeza, mientras contempla el mar.
Esta es la función y la responsabilidad de quienes tenemos oportunidad de acceder a los medios y utilizar sus herramientas: Dar voz a quienes no tienen voz.
Ayer estuvimos charlando con la Juventud Radical de Entre Ríos acerca de los incendios que continúan afectando territorio entrerriano y santafesino.
Por estas horas, los pesquisas esperan poder tener lo antes posible los resultados de los distintos informes periciales a las armas incautadas en poder de los implicados.
Al carnaval se integran cada año como asesores el Clúster Turístico de Santo Domingo y el Ayuntamiento del Distrito Nacional.
La emergencia en Huánuco, con todo, es alarmante.
Esta técnica ofrecerá información exhaustiva del estado de conservación en el que se encuentra la obra.
Cuando todavía quedan nueve puntos en juego, la diferencia de cuatro unidades en la cima de la tabla para el conjunto merengue parece inalcanzable.
“Nos sentimos sumamente orgullosos de Danixa Rodríguez Meléndez por este gran logro.
Lenin Moreno dio a conocer cómo funcionará la semaforización y adicional a esta información aseveró que «ante cualquier nuevo brote se retornará a las medidas de aislamiento».
Luego de sostener una discusión con su madre en septiembre del 2019, el sujeto identificado como Luis Guillermo N., presuntamente la mató, razón por la cual fue vinculado a proceso por el delito de homicidio calificado.
En el colegio de Escribanos de La Plata, desde hace cuatro años funciona La comisión de acción comunitaria funciona.
Estos son algunos de los desencadenantes más extraños que se sabe que llevan al sistema inmunológico a un frenesí inútil.
Madrid, 6 de octubre de 2020 - La tecnología sanitaria es "una palanca fundamental" para llevar a cabo la transformación de la Atención Primaria.
El incendio que devoró un pequeño local de unos cinco metros cuadrados en la calle Justicia, alrededor de las diez de la noche de miércoles, pudo ser intencionado.
A la hora de los aplausos y las consignas revolucionarias, a esa a misma hora, otro joven venezolano era víctima de una ejecución extrajudicial.
El 8 de julio de 1971 Luis Ocaña se apodera del maillot amarillo en la cima de Orcières-Merlette.
Se volverán a juntar Diego Maradona como DT y Carlitos Tévez, quien días atrás dijo que le tenía mucho cariño a Diego.
Estamos reflejando una propuesta de Roberto Lavagna de 2005, que lamentablemente no prosperó en su momento en la cámara alta”.
Una mesa de cuatro… una mesa de ocho.
Dos 'llaüts' se hundieron con la tormenta.
De esta manera, entre el 1 y el 7 de octubre, inclusive, los comercios y actividades económicas de Roberts (de cualquier rubro) deberán funcionar entre las 7 horas y las 19 horas, únicamente.
Este viernes, luego del récord de 1.473 fallecidos registrado el jueves, el Ministerio de Salud canceló también las conferencias de prensa del personal técnico de epidemiología de la cartera.
Los Ángeles, Estados Unidos, (La Opinión).
Los azulgranas firmaron una reanudación del campeonato liguero decepcionante, con un juego lento y previsible que comportó varios tropiezos.
Y escuchar, ver, saborear y tocar implican intrincadas series de reacciones e interacciones químicas en tu cuerpo.
F. Melivillo es reemplazado por M. Galmarini (Tigre).
Unas palabras que nos recuerdan las de los hijos de Jacob al ver llegar a su hermano José.
Y todo esto, envuelto bajo la gran incógnita de cómo manejar las nuevas tecnologías y la inteligencia artificial", dice Alex Beard autor del libro "Otras formas de aprender"
La OMS hizo un llamado “al mundo entero a actuar” El número de muertos por el nuevo coronavirus ascendió el jueves a 170 en China, ya que la región de Hubei registró 38 nuevas víctimas fatales, informaron autoridades …
En su tránsito vital, ¿a qué le gusta poner palabras?
Instalaciones del antiguo hospital de Tumán en proceso de refacción a cargo de EsSalud.
Por tanto, Gabella sentenció: “si no hay colaboración de la comunidad de entender que depende de todos, no se puede”.
Así es que, nuestras Condolencias para con todas estas Familias de los 2,829 Hermanos nicaragüenses y Hermanas nicaragüenses que han fallecido por diferentes causas en este período.
Sí lo está Savic, por ejemplo.
Entre los requisitos para acceder a la concreción de los trabajos audiovisuales y debido a la creación de este fondo de emergencia, figuran la entrega de todas las piezas requeridas en plazos menores a los 60 días.
Costco no es la primera cadena que anuncia este tipo de medidas: los supermercados Kroger hicieron anuncios similares la semana pasada.
Feijóo habla a quienes han perdido a personas por la crisis del coronavirus: "La verdadera celebración será cuando los gallegos podamos celebrar juntos.
Desde la institución, se considera que se trata de una medida arbitraria, puesto que se debería continuar las instancias de convocatoria de acreedores.
“Debemos prepararnos mejor para las emergencias, pero también seguir invirtiendo en sistemas de salud que respondan plenamente a las necesidades de las personas a lo largo de su vida”.
Agregó qué la inversión asciende a más de 300 mil pesos y es una obra directa del municipio.
Informó que el 100% de las entrevistas se realizaron de forma presencial con las medidas de higiene y seguridad necesaria para cada uno de los encuestadores y supervisores en campo.
Los Auxiliares de Playa de la Junta, estuvieron muy pendientes recomendando a los bañistas que se trasladaran a otras zonas de las citadas playas.
El periodista Torres estaba siendo atendido en la unidad de quemados del Hospital Traumatológico Ney Arias Lora.
En el mismo requerimiento, la fiscal solicitó el sobreseimiento de Gustavo Leonel Antonio Balderrama, de 29 años, pues tras la investigación no surgieron datos certeros sobre su participación en los hechos endilgados.
Como la mayoría de los adolescentes tomaba para encajar con sus demás amigos, hasta un punto de poder pertenecer a un grupo donde se sintiera a gusto, alejado de los problemas familiares que lo aquejaban en aquella época.
En rueda de prensa, Salas insistió en que el transcurso de este viernes el Instituto Costarricense de Investigación y Enseñanza en Nutrición y Salud (INCIENSA), tendrá los resultados de las pruebas.
Bordet valoró que "quizás esta Ley que se acaba de aprobar sea la más progresista y avanzada de todas las leyes que existen en la Argentina, eso también me enorgullece mucho".
Es un signo que no se abre fácilmente y cuando lo hace, no perdona la traición, y tendrá sed de venganza.
Acostumbrado a sorprender, Donald Trump ha propuesto a su máximo asesor sobre Iberoamérica para la presidencia del Banco Interamericano de Desarrollo, que se renueva en septiembre.
La dificultad estuvo en que se sobrestimó el impuesto, por lo que se produjo un margen a favor".
Goide, con 22 años recién cumplidos, ya tiene experiencia en ligas profesionales del deporte de la malla alta.
Tras regresar con sus compañeros, la joven cantante fue llamada para acudir de nuevo a la enfermería.
En este mismo año, las huelgas se extendieron por Catalunya, Andalucía, Madrid, Galiza… La declaración de Estado de Excepción en ese 1962 en Bizkaia y Gipuzkoa fue un aviso de que las cosas empezaban a cambiar.
Imagina que se idea, se trabaja y se desarrolla en España.
Cuauhtémoc Lázaro Cárdenas Solórzano, hijo del expresidente de México Lázaro Cárdenas del Río y fundador del Partido de la Revolución Democrática (PRD), ha mostrado su apoyo al fin de ETA.
Ha trascendido que el Presidente pidió opinones a los mandamases de los partidos oficialistas para elegir nuevos Ministros.
El trabajador lamenta cómo se le "ha faltado al respeto de tantas maneras diferentes" que no sabe "ni por dónde empezar".
Las videollamadas o cualquier comunicación en tiempo real tienen complejidades adicionales como la latencia -tiempo de transmisión de datos en la red- y la pérdida de paquetes de datos.
"Pero necesitaremos esas carreras 'locas'.
Pero para los entendidos, esas siglas representan la validación de que su título de productor no es meramente decorativo.
Primero se trabajó con quienes estaban fuera del país, tarea que se realiza con la Nación y en coordinación con municipios; mientras que luego se comenzó con los retornos a los hogares de entrerrianos que provienen de otras provincias.
Ya no puede hacerlo.
La Junta Electoral del PJ, confirmó la presentación de dos listas para las elecciones internas del PJ en Chubut.
La empresa Cálidda, que opera en Lima y Callao, anunció que fraccionará los recibos de gas natural al 100% de los hogares conectados, en 24 meses y sin cobrar intereses.
Los estoy exponiendo igual porque si yo tengo el virus se lo transmito a ellos.y me preocupa realmente.
También realizarán un seguimiento de tu salud bucal, lo cual es crucial cuando hablamos de bienestar y salud general.
Nadie quiere que se repita lo ocurrido en agosto y septiembre, como resultado del relajamiento de julio.
Asimismo, se supo que en ambos asuntos fueron los vecinos los que de inmediato hablaron al número telefónico de emergencias 911 para solicitar la ayuda de los representantes de la ley.
¿Está Trump listo para volver a la campaña electoral?
Esparcir la mezcla hasta lograr que no quede ningún espacio vacío.
Además, Tonelli sostuvo que "los magistrados trasladados no pueden volver o renunciar a esos traslados cuando les dé la gana".
Dirigente fundador del Movimiento de Integración y Desarrollo MID estuvo vinculado a la Política entre los 60, 70 y 80. En Racing, el actual jefe de gobierno de la Ciudad Autónoma, apenas doce años, vivió el ciclo del padre que terminó en un fiasco.
El presidente de la Cámara Mexicana de la Industria de la Construcción (CMIC) en la entidad, José Luis González Valencia celebró la inversión que realizarán las dos estancias de gobiernos para reactivar el sector.
"La COVID-19 supone una gran amenaza para los refugiados y los desplazados internos hacinados en campamentos y para las comunidades que carecen de instalaciones sanitarias y de atención de la salud.
El lugar, la hora y el recorrido será a libre elección por cada persona inscrita.
Ellos serán los encargados de reclamar las peticiones de los más de "10.000 artistas sin trabajo" que ha dejado la pandemia y de las "2.500 familias que viven del circo" en España.
Si la póliza actual no cumple con las expectativas y no será útil llegado el momento, siempre se puede comparar y escoger una mejor.
Señala que si la oposición decide participar puede hacerlo con las tarjetas que están disponibles.
Yo hice todo lo posible para que esto no pasara.
Sexagenario se dispara en la cabeza en un parque en Córdoba.
“Al principio, los primeros días, uno dice ‘voy a disfrutar de estar en la casa’.
Asistieron a la actividad que duró aproximadamente dos horas y donde se rompió con el distanciamiento social, Radhamés Jiménez, Bauta Rojas, Rubén Maldonado, Omar Fernández, Dionis Sánchez, Jhonny Ventura y El Jefry, quien hizo una presentación musical.
La gente, y específicamente eso que llaman ‘masa’ es fundamentalmente elemental, básica, emotiva y cursi.
Participó en más de 60 películas y obras teatrales a lo largo de su carrera.
Sus abogados esperan ahora que al no tener fuero de parlamentario, razón por la que la Corte llevaba el caso, su proceso pase a la justicia ordinaria y sea la Fiscalía la que asuma su expediente.
Después cambie de lado para el siguiente set.
A su regreso al nación pluriespañola, el presidente se ha nombrado a sí mismo padre de Greta Thunberg.
"Enfrentamos serios problemas en algunas zonas", dijo el infectólogo, que precisó que cuando se miran los casos en un mapa se ve una realidad muy heterogénea, pero que en el fondo está interconectada.
Con ese esquema se podía aspirar a exigir inversiones con tarifas congeladas.
Durante la evaluación, Huawei revisa que la aplicación no sea invasiva para el usuario, así como se verifica el nombre del desarrollador, se descarta vulnerabilidades y se determina su clasificación por edades.
Mercado renunció al Ministerio del Trabajo este lunes, el mismo día en que también se alejaron del Ejecutivo Óscar Ortiz, ex ministro de Economía, y el de Desarrollo Productivo, José Abel Martínez.
En esta tercera edición, el de los equipos globales se ve reflejado en el diseño del nuevo Nissan Sentra, el vehículo que marca el estilo de la nueva generación de sedanes.
Protagonizará una cuadrangular junto a los representantes de Los Republicanos, La República en Marcha y Los Verdes.
Son 60 los nuevos casos.
López Obrador arribará el 20 de febrero a esta capital, y será un día después, el viernes 21 cuando ofrezca aquí, su conferencia de prensa.
Además, el doblete del extremo Romain Hamouma le dio al local Saint-Etienne el triunfo 2-0 ante Lorient.
Tensión en Venezuela ante la inminente llegada de la CIDH: “La dictadura quiere evitar un informe como el de Bachelet”
Tras la decisión de la Mesa del Parlament de acatar el escrito del secretario general de retirar el escaño a Torra, el grupo parlamentario anuncia medidas.
Al respecto, dijo «confiar» en que los diferentes partidos y representantes políticos «se moverán» para que la provincia abulense se encuentre en situación de «igualdad derechos» y no quedarse «rezagada en las inversiones».
La realización del Córdoba Open está garantizada por los próximos nueve años.
Y en 2020, al corte de mitad de año (último día de junio), 17 mil 982 personas asesinadas.
El DT del Lobo recibió todo el cariño de la gente que se moviliza y coloca varios carteles para darle fuerza en este delicado momento.
Ahora está siendo tratado en la Capital.
No es la declaración de la iglesia.
También sobre su carrera.
Pertenece al Partido Nacional, una de las agrupaciones políticas más antiguas del mundo, con 183 años de vida.
Sino a contrapesos que critiquen al Gobierno, pero siempre apelando a la verdad y poniendo al país por encima de cualquier división partidista.
“El tema es que como empezamos la cuarentena de nuevo, la gente ya no andaba en las calles y sólo andaba la gente que tenía que, eventualmente, trabajar aquí en el centro y tuvimos que conformarnos con eso.
Al retornar al país su tío le construyó la escuela.
Afirma también que cuando se inició la investigación judicial, los agentes españoles le tomaron declaración, el 2 de diciembre, y el equipo francés lo visitó en su casa (la pareja vive en ese país) cinco días más tarde.
Y Haku tuvo que retirarse del wrestling, probablemente su carrera hubiese terminado en ese momento.
Según los datos de marzo, la tasa de paro en España subió en 800.000 personas.
El objetivo de la campaña es generar un "movimiento social" que permita "proporcionar los máximos recursos posibles en beneficio de pymes, autónomos y profesionales"
Michelle apareció en escena y se dirigió a la playa con Lily, Percy y Pedrito.
De manera momentánea quedará Mario Alberto Rodríguez Mariscal, coml encargado de despacho de la Subsecretaria de Atención al Ciudadano.
El intendente Martín Pérez ya había adelantado que el centro estaba listo para comenzar a funcionar.
Ahora es el momento en el que quiere que mucha gente lo conozca porque le hace muy feliz poder dedicarse a esta profesión y que su música llegue a cuantas más personas mejor.
No me gusta la textura.
La regulación de los alquileres puede traer efectos positivos como disminuir los desahucios.
Centro de calidad.
Los resultados de las parlamentarias servirán, obviamente, de termómetro para medir, hasta qué punto esta propuesta viene sentando base en determinados sectores de la sociedad.
Hoy es el cumpleaños de nuestro compañero Jordi Hurtado.
"Isto é unha zona de paso, non de paseo, creo que non funcionará", sostiene uno de los vecinos.
Las viandas, menos la yuca y plátano, no las pelo, las hago con cáscara y si tengo que pelar la papa, las cáscaras las frío; es un saladito muy especial.
Debemos complementarnos, compartir lo que tenemos, apoyarnos mutuamente y aprender de experiencias exitosas para enfrentar este inmenso reto, agregó el Ministro cubano.
"Aquí no le prestan especial atención.
El documento recoge, además, que el Gobierno foral deberá realizar, antes del 30 de septiembre de 2021, un estudio o informe en el que se evalúen el conjunto de beneficios fiscales contemplados en la Ley Foral 26/2016 de Impuesto de Sociedades.
Tratemos que la política del “BIG ESTICK” quede para la historia.
De ahí que, a nivel ciudadano, no se sepa exactamente qué aporta, qué suma".
La Coalición Nacional es una de las propuestas de unidad opositora, de cara a un eventual proceso electoral, que reúne a siete organizaciones, entre partidos y movimientos surgidos desde abril de 2018.
En INI podrás capacitarte profesionalmente en aspectos claves de la computación con una visión clara de inserción laboral, superación personal y emprendimientos comerciales.
La iniciativa tiene como objetivo brindar asistencia a las mujeres y personas del colectivo LGTBI+ que se encuentran en situación de violencia de género, poniéndolas en contacto con los servicios de atención de la Línea Telefónica 144.
Este fue trasladado al Servicio Médico Forense (Semefo) para la necropsia de ley.
Hay que aprender a vivir con esos vacíos ideológicos de nuestra clase política.
Resolver los problemas sanitarios, sociales y ambientales exige un enfoque cualitativamente diferente, basado en los comunes del saber y en una colaboración no competitiva.
Soporte 8K / 60Hz y 4K / 120Hz, HDMI 2.1 con HDCP 2.3 y eARC (siete entradas, una salida).
El Gobierno de Colombia rechazó el nuevo CNE que fue elegido por el TSJ/ANC, al considerar que vulnera la Constitución e impide que se celebren elecciones dentro del margen de la ley.
Esperamos que no”, agregó otro de sus abogados, Damon Cheremis.
Argentina es uno de los países donde se producen más rayos en el mundo.
Y para ello necesitamos mejor información sobre los resultados de estas intervenciones”.
Seguía detenido en la prisión del condado de Los Ángeles el miércoles por la tarde, y de momento se desconocía si tenía un abogado.
El titular de Obras Públicas, Francisco Ontiveros, aseguró que, por cada peso que se invierte en obra pública, se tiene una derrama económica de cerca de 45 pesos en otras áreas de la economía del municipio.
Bernabé Gutiérrez criticó este miércoles a Juan Guaidó y el sector de la oposición que no participará en las elecciones de diciembre.
Maluma entrega «HAWÁI», el nuevo sencillo de «Papi Juancho»
Algo que se escucha en muchas historias clínicas es que mujeres se sienten culpables de la impotencia eréctil de los hombres, y de hombres que mienten y les dicen “esto sólo me ha pasado contigo”.
Evitar celebraciones dentro del recinto, o en espacios cerrados alternos que implique compartir alimentos.
Ah, cómo se vendían dos seriales llamados Denuncia y Delito.
Sospecha que podrían estar en “más de lo mismo de los años anteriores en los cuales se utilizó dinero para campañas políticas”.
Del lado de la oposición el que más sobresale es el senador Luis Naidenoff, quien es presidente del interbloque.
Esta comida necesita de insumos fáciles de conseguir, por lo que es ideal para estos días de cuarentena.
Poco después de dicho anuncia las acciones de Albemarle y Livent sufrieron una importante depreciación.
Por lo anterior autoridades del la probable suspensión de visitas a las playas en la ciudad capital.
Ambos son graves y no deberían pasar ni a mí ni a los compañeros y compañeras que se pronuncian por los problemas coyunturales e históricos de nuestro país.
Incuestionable como hombre de acción, Oliver asiste en 1922 a la Conferencia de Zaragoza y malvive por Valencia y la comarca barcelonesa; un año más tarde ajusticia, junto con Ascaso, a un pistolero de la patronal llamado Legía.
De la misma opinión era su compañero de partido, el pacifista Eugene McCarthy, que accedió al fin, a última hora, a darle su apoyo.
No todos los unicornios nacen en garajes, a veces en puerto de mar, en tiendas de sastrerías, o en pueblo medieval”.
Con los adolescentes tenemos ese problema ahora empeorado por la cuarentena, de los cambios de hábitos respecto al sueño”, enfatizó.
La Sijín de la Policía asumió la investigación y está entrevistando a posibles testigos para dar con el paradero de los homicidas, concluyó el noticiero.
La misma posmodernidad ha llevado al hombre a un vacío total, del que intenta salir con la búsqueda de nuevas espiritualidades sin Dios.
Mientras que otros sí opinan que es posible que una vez al año ella se de un capricho como este: “Yes, que viva el gluten una vez al año”.
Desde la calle del terminal el terreno se ve socavado, la gente tiene que tomar previsiones porque ya son mas de tres años con esta problemática”, relató.
Una ventaja sustancial para la estética personal que, cuando lo dábamos todo por perdido, arroja esperanza para los años venideros.
Precisó que en esta edición “participan por primera vez 179 empresas, muchas de casas de decoración o del rubro hogar, también de alimentos y bebidas, cosmética y perfumerías e indumentaria”.
Este es un proyecto de convivencia y será atractivo para el público”, aseguraba, tras resaltar que la intención era “hacer algo que nunca se ha hecho, como siempre en mi vida” y destinar para ellos una inversión “importante”.
Hay que recordar que hay que tomar con cautela las tasas de incidencia en los concellos pequeños, pero ante los contagios se ha decidido tenerlos en el foco las próximas semanas.
• Pensar en la logística de manera integral.
“La vocación del Gobierno es concitar los mayores acuerdos posibles” de cara al futuro, aseguró Montero, que insistió en que no es partidaria de “excluir a priori a nadie del diálogo y la negociación”.
Johnson volverá a formar equipo con el guionista y director de 'Rawson Marshall Thurber, en un thriller de acción internacional en el que el actor interpretará a un agente de Interpol encargado de capturar a la ladrona de arte más buscada del mundo.
Quiero felicitar a la municipalidad por el apoyo que nos prestó.
La sesión fue convocada para las 16 a través de un decreto parlamentario e incluye como segundo punto del temario el proyecto del denominado Programa de los Mil Días sobre cuidado integral de la salud durante el embarazo y la primera infancia.
Detienen a exfuncionario de gobierno de Mancera por desvío de.
En Formosa se creó el programa Estamos con Vos, Te Escucho, con el que psicólogos, acompañantes terapéuticos y trabajadoras sociales asisten a vecinos.
No obstante, ha alertado de que, si llega a ser necesario, "no habrá ningún problema" en adoptar esta medida.
Según el experto en estos momentos Guri está experimentando aportes máximos históricos para la época.
El escudo era muy parecido al de Osasuna solo que predominan los azules y el nombre del club está en el centro.
Grabemos las preciosas vivencias sin importar su tiempo de duración.
Además refirió se ha coordinado con la PNP para garantizar la seguridad y anunció la construcción de torres para los efectivos de salvataje.
Además, la jefa del organismo, al cual esta adjunto el centro ‘Vektor’, señaló que el 0,6 por ciento de la población rusa (más de un millón 30 mil personas) contrajo el SARS CoV-2 en diferentes niveles de complicación de esa enfermedad.
“Este es un equipamiento conocido, ya que contamos con uno en el servicio de cardiología, lo que hace a su mantenimiento y service mucho más fácil.
Me parece que ahí hay que ayudar.
Ocurrió en medio de un gran repunte de contagios que ha obligado a estados y localidades a reimponer restricciones, pese al rechazo del presidente Donald Trump, que sigue defendiendo su criticada gestión de la crisis.
Tienen servicios como clases especializadas, alberca, sauna y vapor; incluso, tienen clases con ejercicios para tratar la hipertensión o la diabetes.
Ante la falta de fondos públicos para financiar su trabajo, Mojica tuvo que recurrir a la bioinformática para poder hacer su investigación.
Desde entonces la normalidad ha vuelto, con mascarillas y distanciamiento, a sus calles.
Perla, una niña de campo que nació entre paja y cantos de aves, entre murmullos de ríos con hojas marchitas a babor, entre aromas matinales de frescas albas, en un Edén.
Sánchez fue uno de los pilares de la pasada temporada de la Liga Argentina para el “Celeste” selló su continuidad en la institución misionera.
Los diez que más se cometen y que abarcan el 62% del total, se redujeron 20%.
En cambio, no es adecuada la grafía Covid-19, en la que se mantiene la mayúscula inicial como si se tratara de un nombre propio.
Según declaraciones de Celestino FM a Colomina Limonero.
Allí mismo procedieron a la detención del hombre y la mujer, que levaban un alto tren de vida y les incautaron 300 plantas, 31 kilos de cogollos secos, 2370 euros efectivo, 2 coches de alta gama y 2 motocicletas.
Se registraron 339 casos de dengue, 112 en capital y 227 en el interior.
¿Quieres saber qué te van a ofrecer antes de lanzarte y adquirir este chollo?
Más información sobre Orduna e-Learning en https://ordunaelearning.
Un padre de familia numerosa: tiene seis hijos.
Recoge que, durante esta pandemia, hemos comprendido «que nadie se salva solo» (FT 54).
Sé que, con la cercanía de las fiestas navideñas, muchos ya habréis empezado los preparativos para tenerlo todo listo para disfrutar con vuestros seres queridos.
El Radisson Blu Zaffron Resort, Santorini, está a poca distancia en coche de las principales atracciones de la isla y del aeropuerto internacional de Santorini.
Nunca tan terriblemente dicho.
Lo primero que tienes que hacer es ingresar al menú que dice Ce ingresar los datos de la tarjeta que deseas utilizar en tus pagos.
Tras el cierre de un acuerdo político alrededor de la nueva PAC (Política Agraria Común), para el perido 2021-2027 en el Consejo de Ministros de Agricultura de la Unión Europea y la toma de posición de la Eurocámara.
Las principales protestas antisistémicas provienen de movimientos sociales en sentido amplio: campesinos, movimientos de pueblos originarios, desocupados urbanos, estudiantes, amas de casa.
El video es recordado hasta el día de hoy porque muchos chilenos no entendieron el mensaje y compraron el medicamento pensando que tenía funciones anticonceptivas.
Sus ganas por sobresalir lo han llevado a participar en el equipo de basquetbol para personas con capacidades diferentes de “Los Guerreros de Michoacán”.
El presidente de Italia también rememoró que aquel 25 de abril de 1945 nació una nueva Italia, «unida en torno a valores morales y civiles universales, que ha sabido construir su propio futuro».
Otras tareas de impacto donde estuvieron fueron las relacionadas con el ahorro energético, un recurso imprescindible también en este momento, y la participación en centros de aislamiento.
La tripulación en su mayoría es española y han podido estar hablando con ellos.
Los pedales están revestidos con un diseño de aluminio.
En el caso de la provincia de San Román, informó que el SINADEF reporta 94 fallecidos en el mes de junio, mientras que en julio se registra 245 muertes por diferentes causas.
Dio a conocer además que este viernes el Consejero Presidente del Instituto Estatal Electoral de Jalisco, presentará una tecnología que utilizan en aquel estado.
No se trata de convencional o no convencional, hay que desarrollar las dos capacidades.
Con esta masa vete haciendo unas bolitas del tamaño de unos bombones.
De hecho, Assaf Moran, número dos de la embajada de Israel en España, lamentaba hace unos días en Twitter la noticia de la recuperación del vuelo Madrid-Teherán acusando a la aerolínea de “contrabandista de armas y desestabilizadora de Oriente Medio”.
Esas ayudas se deben continuar para mantener el consumo de las familias”, expresó.
Lee Rodríguez explicó comentó que en estos meses de pandemia se han acercado más personas a tramitar los microcréditos.
El uso de Bizum entre los clientes de BBVA en España estuvo en clara línea ascendente.
Solo cabe recordar al público que las mascarillas no deben arrojarse al retrete, sino que deben depositarse en la basura, en el contenedor amarillo.
Es alarmante que nos pasamos la vida hablando del desarrollo científico técnico en nuestro país y el resto del mundo y que no se encuentre solución para una enfermedad que día a díd está cobrando vida.
La red social, en contra de lo que muchos puedan pensar, continúa creciendo considerablemente, tanto en ingresos como en número de usuarios.
Están activos 250 positivos, de ellos cuarenta y uno se encuentran internados en el Hospital de Campaña, en condición clínica estable.
Esta pieza representa un episodio de la historia romana en el que la virtuosa esposa de Colatino, luego de ser violada por Sexto Tarquinio, hijo del último rey de Roma, se quita la vida para salvar el honor de su noble familia.
El comisionado de policía de la ciudad de Nueva York, Dermot Shea, estimó que este lunes se llegaría a los 900 casos de coronavirus entre agentes de policía.
El hijo del presidente y otras personas de su círculo cercano se reunieron con una abogada rusa en la Torre Trump poco antes de los comicios de hace cuatro años.
La experiencia dice que pronto surgirá.
Nunca se ha producido.
¿Cómo y dónde se administrarán las vacunas?
En la entrevista con el Post, el presidente venezolano también expresó su disposición a hablar con Guaidó, pero pareció rechazar la principal demanda de su oponente: su renuncia.
¿Existe alguna de ellas de riesgo grave?
Melodie Mendoza demanda la puesta en marcha del bachillerato de.
Si bien durante los últimos entrenamientos, Roger estuvo practicando con los titulares como volante izquierdo, la apuesta del Piojo para el Clásico Capitalino será con dos atacantes y por ello, ‘La Bomba’ volverá a iniciar un partido.
Scolari sigue de cerca al fútbol argentino.
“El matiz aquí es que el semáforo va a ser regional porque no podría ser para toda la República, no es lo mismo lo que está aconteciendo en el norte que lo que acontece en el centro, en el sureste o en el oriente de México.
Las autoridades sostiene que tal situación se subsanará enseguida, ya que aseguran que los almacenes de logística están repletos y lo que ha habido es un «pequeño desfase» en el transporte de mercancías.
El ejemplar, de poco menos de un metro y medio de largo, había sido recuperado el último 19 de octubre en la zona del Torreón del Monje, en el centro de la localidad balnearia, luego de que un grupo de vecinos advirtiera que se encontraba varado.
Uno de ellos está vinculado a un entorno familiar y el otro, a una comida laboral.
Un grupo de agentes de PNC, resguardaron el edificio de la Municipalidad, en la cabecera departamental.
Cada uno de estos puntos, cuenta con lavamanos portátiles para que las personas se puedan lavar las manos cada vez que lo requieran.
Pronto dejará ver su grave problema con las drogas.
El viernes temprano le llaman para comunicarle que es positivo en Covid19.
Cohen recordó que la salida de casa solo debe realizarse si necesita comprar alimentos, medicamentos, o si trabaja en un negocio esencial, sin embargo existen pautas de distanciamiento social que también se deben cumplir en esos casos.
Tras casi dos horas de suspensión, y pasado el momento de tensión, la sesión se retomó con normalidad.
El desafío consistió en dos etapas: en la primera, los participantes despiezaron un cuy y con las presas tenían que hacer un plato al altura de la competencia.
Y lo importante de este programa es que no tiene fecha de cierre, así podemos llegar a todos los clubes.
De las comparaciones que algunos hace de LeBron James con Michael Jordan, dijo: “Realmente no existen elementos para hacer comparación”, declaró al programa The Dan Patrick Show.
La Organización Mundial de la Salud (OMS) informó que del total de contagios, poco más de 9 millones de personas se han recuperado.
La Comisión de Educación que preside la socialista Claudia Balagué firmó un dictamen de mayoría sobre la futura ley de Educación de la provincia y el tema podría llegar al recinto en la próxima sesión.
Jaua: «urge llegar a un acuerdo político»
El presidente de la comisión, Patxi López, indicó que "el objetivo es buscar acuerdos y consensos entre los que pensamos distinto para la reconstrucción social y económica de España".
Entrevistamos a Maria Ines Blanchet responsable del Banco de Sangre y especialista en medicina transfusional.
Además de la nueva mediana ajardinada, se van a renovar el acerado y mejorar la entrada y salida al aparcamiento en superficie existente en la zona.
Al final lo he intentado todo para luchar por la victoria."
La década cierra con un panorama progresivo de tortura y violación de derechos humanos convertidos en la herramienta estratégica de las potencias y sus aliados.
Un documental de 1965 nos mostró que el camino de este país era el de los tigres asiáticos en los noventas, puro progreso, industria textil, tecnológica, agrícola… Todo florecía.
Vista de Santiago de Compostela, donde se produjeron los hechos -
El bono consulta del Sempre se incrementó desde el 1 de enero de 2020 un 25%, confirmó el titular de la obra social pampeana, José Giaccobe.
El reporte agrega que, por consiguiente, fueron detenidas varias personas, entre las que se encuentra el jugador del América, Renato Alex Ibarra Mina de 30 años.
Posteriormente, expresó que los pacientes son atendidos por teleconsulta, lo que permite estar siempre en contacto, vigilando muy de cerca su evolución.
Los proyectos estaban, pero desde dentro de la militancia joven le achacaban que sus necesidades no estaban entre las prioridades de la campaña.
También se desempeñó como curador en los festivales de Viennale en Austria y Bafici en Argentina.
Poco más de un 1´30″ es mucho pedir; todo un tremendo esfuerzo… así nos va.
Y siempre recordar que Dios habita en nuestros corazones.
El Hispano es uno de los equipos que quedó en las memorias de la Liga Nacional.
Por lo anterior, Galindo Gutiérrez indicó que están teniendo mucho cuidado, principalmente con las personas que están en una situación de vulnerabilidad ya sea por su edad o padecimiento de alguna patología.
No hace falta apretar el acelerador cuando se hace el contacto con la llave, ya se encarga la electrónica del vehículo de ponerlo en marcha.
Los ancianos son más frágiles, también con la gripe, sólo que para la gripe existe una vacuna.
Estudio estadounidense dice que consumir sustancias.
Para este cometido, harán uso de las cámaras instaladas en el Paseo Marítimo, a lo que se sumará la información que ofrezcan los agentes a pie, con el fin de corroborar que el aforo de estos espacios permita la distancia de dos metros entre personas.
Si yo soy el presidente del Barça no negocio ni un euro.
Este año, por la pandemia del coronavirus, no habrá festejos.
Del mismo modo, informaron que un grupo de agentes de la Dirección Policial de Investigación (DPI), ya se encuentra en el sector para realizar las indagaciones del hecho.
"Ya tomamos más de 30 medidas.
En el plano cambiario, cotizó en verde, pero se mantuvo por debajo del solidario.
En la misma semana en la que Riad acogió la cumbre del G-20 y cuando se esperaba algún gesto de clemencia de la casa real con los activistas detenidos debido, la respuesta fue más mano dura.
García, quien es mamá soltera, vive en el sur centro de Los Ángeles y contó que la casa en la que vive está dividida.
A Will lo amo, somos amigos desde hace mucho tiempo y él siempre fue mi gran aspiración, el mejor ejemplo a seguir.
Aunque este verano no ha sido posibles, suele proyectarse cada año una selección de los estrenos comerciales de cada temporada.
Tras la pandemia toca crisis económica, cuyas consecuencias impactan muy especialmente en el colectivo de trabajadores autónomos.
Para quienes han luchado en contra de los llamados “proyectos de muerte”, afirmaron que los pueblos indígenas no son de interés para ningún gobierno, sean de cualquier partido político, quienes pusieron como ejemplo el Tren Maya y Transístmico.
Yo me fui a vivir a Mar del Plata con mi ex novio pero me separé, Juan también se separó y nos reencontramos por las redes sociales.
Las actuaciones iniciales se orientarán a la realización de murales, delimitación de itinerarios de interés paisajístico, organización de eventos culturales y de ocio, además de una muestra itinerante sobre esta zona que recorrerá la geografía gallega.
Con el objetivo de atender a aquellas personas que se han quedado sin entrada, se realizará otro pase el lunes 9 de marzo.
Y antes, Fátima Báñez, la ministra de Empleo durante el Gobierno de Rajoy, lo aplicó del mismo modo en repetidas ocasiones ante problemas climáticos.
Desde su bautismo como profesional, Pereyra jugó 60 partidos en la primera auriazul.
Las ocho personas tenían los números 9; 15; 13; 21; 17; 23; 11 y 19.
Sin embargo, ante tantas ganas de celebrar, la espera puede resultarnos larga.
A continuación, se sitúan los riesgos de la cadena de suministro, mencionado por un 18% frente al 2% de enero y febrero, y la vuelta al proteccionismo, que ha bajado al tercer puesto desde el segundo que ocupaba en el anterior sondeo.
El presidente uruguayo, Luis Lacalle Pou, estuvo en contacto telefónico con su antecesor, reportaron medios de prensa.
Una de las cosas más penosas es ver cómo las familias de nuestros pacientes se ven afectadas por esta enfermedad.
La obsesión, que deseca la sociedad de conversación, de cultura, de planes y actividades.
"Vemos con más ánimo a la gente, ahora que conoce un poco más el comportamiento de los contagios, que sabe que cuidándose y teniendo las medidas preventivas no va a contagiarse.
Por su edad recibió arresto domiciliario.
El legislador logró amarrar un consenso de otros 29 diputados alrededor del texto.
El primer paciente tratado de en Andalucía está aislado en una habitación del Hospital Virgen del Rocío de Sevilla.
Pues estuvo desaparecida desde el 12 de agosto y sus restos fueron encontrados hasta el 30 de ese mismo mes.
El acuerdo para extender las restricciones de contacto se ha producido después de las consultas desarrolladas este martes entre el Gobierno de la canciller alemana, Angela Merkel y los representantes estatales.
Tenemos protocolo de sustancias tóxicas y mochila segura es un ejercicio que inhibe “,señaló el delegado.
Cada uno ha estado con su familia, pero hemos estado en continuo contacto porque los planes de marketing tenían que seguir.
Por el enfrentamiento, hay 10 heridos, en especial una persona con una lesión en el rostro.
El director técnico realizaría dos modificaciones en relación al equipo que viene de superar a Huracán en Parque de los Patricios.
Por ello, se exhortó a la población a que mantenga las recomendaciones emitidas por la Secretaría de Salud para mantenerse sano y evitar que aumenten los casos de coronavirus en la entidad.
Una confirmación que Biden es el Presidente Electo.
La compañía dijo que el cambio en la línea de producción obedece a una demanda sin precedentes de este tipo de productos.
La creación de bienes y servicios precisa la utilización de diversos factores, entre ellos el capital donde contenemos todos los agentes durables de producción (maquinaria, fábricas, etc.).
Las razones que han llevado a los consumidores a descubrir negocios a su alrededor son la actual limitación de movilidad y para viajar (un 58%), la conveniencia (un 37%) y el querer evitar las colas de grandes superficies (un 36%).
El Aviso N° 216, de nivel rojo (se predicen fenómenos de gran magnitud), advierte que del jueves 29 de octubre al domingo 1 de noviembre se registrará lluvia de moderada a fuerte intensidad en la Selva, asociado al decimosexto friaje del año.
Además, agregó que la agricultura es una actividad esencial para la alimentación y bajo cualquier circunstancia debe seguir trabajando para asegurar los alimentos a la población.
En el Calcio Italiano, Juventus festejó por partida doble: se quedó con el clásico de Turín y aprovechó la derrota de Lazio para escaparse en la cima del torneo.
Si es así, se podrán abrir más cosas, el fútbol incluido”, dijo la autoridad entrevistada.
Nos dijeron igualmente que no podíamos entrar", agregó.
La tienda ha permanecido cerrada 15 días.
Asimismo, permite realizar una planificación estratégica en el ámbito agrícola, industrial y de suministro urbano.
Amor: aunque se aísle, alguien insiste y pregunta por usted; será favorable escuchar.
Respecto de Buenos Aires afirmó que “se ven algunas recargas leves, predominando las reservas adecuadas en el noreste y sur de la provincia”.
De los proveedores, nada se conoce.
Así lo dio a conocer Diosdado Cabello, presidente de la asamblea nacional constituyente en su twitter.
Hasta este domingo, Catalunya ha registrado 89.727 casos positivos de coronavirus SARS-CoV-2 confirmados por prueba diagnóstica (test rápido o PCR), 886 más que en el recuento del sábado, mientras que no ha sumado ninguna otra muerte por Covid-19.
Pero aquí viene el problema.
Agro Rural implementará este año 2,985 cobertizos en 12 regiones del país para la protección de aproximadamente 300,000 cabezas de alpacas y ovinos https://t.
Por otro lado, los bancos centrales han subrayado que mantendrán sin cambios la subasta semanal en dólares con un plazo de vencimiento de 84 días.
El hombre del que muchos sospechan que es tomó la palabra en una diminuta sala de reuniones en un lujoso resort aquí en Phoenix y se dispuso a dar lo que solo puede describirse como un sermón, incomprensible para los no iniciados.
La profesión de la protagonista es coreógrafa de danza contemporánea, aunque “primero pensé en una bailarina de ballet, pero conforme avanzó el personaje cambió.
El lanzamiento de ‘Sour Candy’ ha planteado el escenario perfecto para que Rosé, Jennie, Lisa y Jisoo perpetren su propio regreso a la música con un nuevo single que puede escucharse desde hoy.
Señala que la legislación tiene deficiencias y ambigüedades porque no detalla a los beneficiarios, no se establecieron plazos y no se incluye una fuente de financiamiento para las empresas afectadas.
En un comienzo, se asumió que la participación de Henry Cavill se iría hasta una trilogía, pero sin el Batman de Affleck y sin DC dando muestras de querer recuperar a su héroe más clásico en el cine, cuesta verlo.
La casa de lujo francesa Louis Vuitton lanzará al mercado una exclusiva careta de seguridad para el Coronavirus.
Por contrapartida, encontramos un escenario de mucha corrupción, y pretendíamos que eso no nos manchara como organización”.
Lo mismo ocurriría si se pusieran marcas premium.
Pero la esperanza no se va a recuperar solo con la vacuna” afirma Henrietta Fore.
Su mayor espejo y referente fue Atahualpa Yupanqui, quien en los años 30 vivió un tiempo en la ciudad de La Paz.
Mi desesperación es porque pasan los días y no se activan los medios de búsqueda", contó desesperada la madre en diálogo con TN.
Ha vituperado los acuerdos comerciales y alentados que de nada han servido.
Menstruar no es un lujo, menstruar no es voluntario, los productos de gestión menstrual son un producto de primera necesidad”, se señaló en el punto de acuerdo.
Este es el día más auspicioso.
En este sentido, su filial Avangrid Renewables, en la última semana se ha hecho con un importante contrato para construir un parque eólico de 200 megavatios.
“Enoc” sigue Nº1 en la Lista de Álbumes Combinada de nuestro país y varias de sus canciones chartean fuertemente en la lista Top 100 Canciones.
De hecho, el 70% de los encuestados dice que solo reservarán un viaje o habitación de hotel si se les ofrece flexibilidad o la posibilidad de mover las fechas”.
La ministra precisó que de los casos positivos para el coronavirus, 6.123 se encuentran estables y en cuarentena en sus domicilios, 186 en hospitales en condiciones también estables y 184 en unidades de cuidados intensivos con pronóstico reservado.
En el caso de México, la autorización fue otorgada por la Comisión Federal para la Protección contra Riesgos Sanitarios (Cofepris), la agencia de regulación sanitaria del Gobierno.
Además el trámite desarrolló demasiado cortado por las reiteradas infracciones cometidas por ambos equipos.
Leslie Soto es un médico especialista del hospital Cayetano Heredia que recalca la importancia de la prevención para vencer al Covid-19.
"Una nueva forma de contar las noticias".
Llamé durante todo el viernes al 061 y no obtuve una respuesta.
“Se va a presentar un plan conjunto de construcción de infraestructura para impulsar esta industria, incluso se va incluir el sector energético, esto lo vamos a tener yo creo que en 15 días”, refirió.
Nuestro país registra ocho mil 261 casos confirmados.
Rafael engrosa la lista de los pacientes recuperados.
"El Ahora 12 y el Hot Sale marcan una fuerte recuperación", apunta el especialista.
El Intendente de General Alvear, Walther Marcolini y los Directivos del Hospital Enfermeros Argentinos brindaron una conferencia de prensa ante la aparición de un caso de Covid-19 en ese departamento.
En cuanto al Ministerio de Desarrollo Social remarcó la importancia del Sistema Nacional Integrado de Cuidados.
¿ Para qué, si los opositores (más del 40% de los ciudadanos) están inmovilizados por la creatividad autoritaria de la inquilina del Congreso y no amagan respuestas institucionales mientras pasean sus quejas por los set de televisión?
Lejos de esas previsiones se encuentra la también senadora Amy Klobuchar, uno de cuyos fuertes como posible candidata para batir a Trump es que ha demostrado su «capacidad para ganar en distritos que son tradicionalmente republicanos».
En cuanto a Super Mario 3D All-Stars, el recopilatorio de Super Mario Sunshine5,21 millones de copias para el 30 de septiembre, menos de medio mes después de su estreno.
Ahora les espera un hueso duro de roer.
«Le he dicho que encontrará el hombro del PP en el Parlamento, donde tiene que estar.
Haré todo lo posible para que todos nuestros accionistas se sientan orgullosos de nuestra compañía mientras continuamos construyendo un banco mejor y mejorando nuestros rendimientos.
La autora ultimanente esta encasillada en una cruzada contra toda actividad economica que no sea estatal.
Con el comando “Hey BMW”, el asistente personal nos permite controlar diferentes funciones del vehículo.
La Guardia Civil detuvo al inquilino de la vivienda como presunto autor de los hechos.
Los otros representantes locales en la competión, Daniel González (Sílex) y Nuno Baamonde (Arco Ferrol), quedaron apeados en cuartos de final.
Sin embargo, continúa vigente para el noroeste, lo que incluye a las islas de Andros, Nueva Providencia, Eleuthera, Abaco, Gran Bahama, Bimini y las Islas Berry, además de los cayos vecinos, lo que supone la parte más habitada de Bahamas.
Sin embargo, es evidente que los HDD nunca competirán contra los SSD simplemente por el ruido, el rendimiento o el consumo energético.
Twitter, una vez que haya recibido comentarios a su propuesta, tiene previsto lanzar la documentación oficial, con los nuevos requisitos de verificación de cuentas, el próximo 17 de diciembre.
La razón del fenómeno puede estar la inmensa carga de enfermedades crónicas que tiene nuestro país, como diabetes, hipertensión, sobrepeso y obesidad.
De tal manera que en los tres últimos años la empresa ha logrado 1910 millones de dólares a diferencia de lo conseguido en los tres años del 2014-2015 y 2016 donde fueron 1234 millones de dólares.
En cualquier caso, Rull ha advertido que “el 155 no es un elemento puntual, quirúrgico, sino una actuación de represión del Estado que continúa hoy”.
Correr en su busca es la opción más utilizada, por lo que una parte más contenida de la visita se compensa con otra más activa y expansiva.
Esas personas no deben acudir a ningún tipo de actividad púbica», enfatizó.
Además, se refirió al contexto nacional y la situación de La Pampa en relación al resto de las provincias.
Moscú desmiente la presencia de paramilitares de la empresa rusa Wagner en LibiaLa razón es muy simple: Libia tiene recursos enormes de —los mayores en toda África— y ellos ansían hacerse con ellos.
Su alcalde, Fernando Sánchez, fue uno de los abanderados de la reivindicación de los municipios del Pirineo por contar con plantas para depurar sus aguas y evitar así los vertidos al río.
La trágica noticia sacudió al mundo entero.
“Ahora que la tasa va en aumento y los aficionados no están acudiendo, es aún peor para el fútbol y la sociedad en general”, aseveró el técnico del Man United, Ole Gunnar Solskjaer.
En efecto, el hecho de que la mayor parte de la atención mediática esté en el presidente, no resta importancia a un posible caso de corrupción que salpicaría al hijo del ex Vicepresidente demócrata.
En concreto en el caso griego, otra distinción entre la extrema derecha y Amanecer Dorado, es que la extrema derecha siempre ha buscado diferenciarse de experiencias pasadas, como el régimen del 4 de agosto.
"Sin más que decir y haciendo lo que creo correcto cuando se meten con mi familia, dejo para Dios las consecuencias.
Basado menos en la oferta de “sol y playa, y precios bajos”, y más en el respeto a la riqueza cultural de nuestro pueblo y en las amplias posibilidades del turismo de compras y la tecnología compatible con una ambiciosa transición ecológica.
En un video publicado en las redes sociales por Sam Bloch, director de Operaciones de la fundación World Central Kitchen, creada por José Andrés en 2010, se ve el embarque de los alimentos en un avión de la Policía Nacional de Colombia.
La obra, basada en Juegos a la hora de la siesta de Roma Mahieu, cuenta cómo un grupo de niños a través de actividades lúdicas explorarán temas trascendentales para la etapa que atraviesan.
Un joven murió a causa de varios balazos, cuando se aprestaba a comprar un “hot dog” en una carreta, a manos de un pistolero en motocicleta, a un costado del campo de fútbol de la colonia Ramón Amaya Amador, en el extremo oeste de Comayagüela.
Asimismo, en las próximas horas se determinará si pueden abandonar el establecimiento los residentes tinerfeños y continuar el aislamiento domiciliario.
Debido a que la corriente en los arroyos cercanos o ubicados en el casco urbano es escasa, esa degradación de los desechos de las aguas es lenta, por lo que cualquier sustancia que se vierta debería ser tratada de la mejor manera posible.
Estos bienes en algunos casos tienen naturaleza patrimonial, otros son patrimonio municipal de suelo y el resto procede de excesos de aprovechamiento.
Aprueba Cabildo de Lerdo reactivación de negocios que permanecían cerrados por la contingencia por COVID-19.
Ambientado en un Bagdag de Las mil y una noches con ecos de Borges, expone una serie de incidencias en torno a un aro metálico que el narrador encuentra en una trastienda y que abre una puerta en el tiempo.
Hasta el momento, sin embargo, el Gobierno había hecho caso omiso de estas reivindicaciones.
Es posible que se trate de unas tecnologías de reconocimiento y de comunicación que son piezas clave de su programa, enfatiza Rogoway.
En el interior de ambos vehículos fueron encontrados 52 sacos de lleno del referido producto.
Crearon una canción de éxito internacional y un baile viral, que no se trata de la fiesta del viernes”.
Granada, equipo del fútbol español, mantiene viva la esperanza de clasificar para una competición continental luego de vencer 1-3 a la Real Sociedad como visitante.
En ellos se podrán tirar las colillas de cigarrillos para que ningún fumador las tire al piso.
Por supuesto, integran a tus asistentes virtuales favoritos para que puedas hablar con tu nevera -¡quién no querría hacerlo!
Los críticos a Hacemos por Córdoba aseguran que a Schiaretti lo desvela la posibilidad de un default el año próximo, que lo dejaría en deje en el peor de los mundos.
Nací hace 47 años, de pequeña sólo quería ser mayor, y lo conseguí.
Él, por su parte, dice lo siguiente: «Este chiquillo (el conductor), no sé lo que irá a pasar con él; ojalá que pague por lo que hizo».
De acuerdo con este plan, han sido habilitados mecanismos de apoyo financiero, como los suscritos a través de Garántia.
Actualmente, la declaración de desastre provocada por varios casos descubiertos de coronavirus en Texas es efectiva en todo el estado.
Dicen estar esperanzados en que próximo ministro sea conocedor sector y sus necesidades.
El sábado 25 de enero a partir de las 21 hs habrá carnaval en Saladillo.
Para participar las personas deben visitar la página www.lomejormexico.com, registrarse previamente vía correo electrónico o con su usuario de y acceder a la sección de votación, no hay límite de participación.
Tras el descanso largo, Olímpico se mostró certero a distancia con Mauro Morales, a partir de entonces fue gol a gol con Alex Reyna en cancha.
Asimismo, el número de fallecidos en el país era de 723 después de sumar otras 37 muertes.
La interpretación histórica, una vez superada la ilusión en algunos de que Mayo del 68 podía ser el primer capítulo de la verdadera revolución, osciló entre dos visiones, que vagamente se correspondían a la izquierda y la derecha.
Lamentamos que, en el marco de la grave situación socio sanitaria que atravesamos debido a la pandemia COVID-19, a algunos beneficiarios y/o usuarios se les limite el acceso a las prestaciones o se los derive a los servicios del sistema público.
La “gran confitería” ha dejado de ser lo que era para ser, por unos minutos, nuestro dulce hogar en el exilio.
Vistoso precisó que al ingresar el personal policial observó un gran desorden en el interior de la vivienda y una gran cantidad de manchas hemáticas.
Por otra parte, la dirigencia busca destrabar la llegada de Paolo Goltz.
A la fecha se descartaron 582 casos.
Afuera había un tercer integrante del grupo oficiando de campana.
No dejes que tus propios fantasmas te consuman por completo.
Ellos siempre están en la Junta acompañándolos como la parte de control de calidad.
Recordó que en noviembre del año pasado tuvo «el privilegio de poder ir en persona a las ciudades de Hiroshima y Nagasaki».
No es, para nada, consecuencia de haberse enamorado de la cuarentena; obedece a otras causas múltiples y variadas.
Luego decidió independizarse para crear un grupo…
La resolución se tomó “a los fines de cuidar la salud pública y garantizar el distanciamiento social para los trabajadores esenciales que se trasladen en transporte público.
El rebrote se ha llevado la vida de dos personas con patologías previas y ha contagiado a una mujer embarazada.
Ya sea que te lo creas o no, llevamos desde el año pasado diciendo que el 2020 sería el “Primer Contacto” o la “Gran Revelación”, y las declaraciones de Eshed lo confirman.
La ceremonia de encendido de la iluminación decorativa de las festividades navideñas será este año reducida a un aforo limitado con sillas dispuestas con distancia de seguridad, para evitar el contagio del coronavirus.
Otro gran aporte para poder lograr igualdad de derechos, algo más que podrá permitir que la mujer alcance las mismas oportunidades que los hombres.
Carlos Montes y Plan de Emergencia: "Creemos que se debe fijar una renta básica"
La idea es que cada chico pueda comenzar las clases como tiene que ser, con las cosas fundamentales que se necesitan”
Sin embargo son los grupos más vulnerables en un país donde alarmantes indicadores de desnutrición y crisis alimentaria surgen como nunca antes.
«Teníamos formulaciones de los años 40 a las que veíamos muchas posibilidades.
Sin embargo, no todos los afectados contraen una neumonía.
El control por voz permite controlar la ONE R con unos simples comandos, ideal para cuando la cámara está montada en un casco o simplemente fuera de tu alcance.
Todos los barrios de se han sumado este año a las muestras de agradecimiento a todos los profesionales sanitarios del país por su dedicación, sin descanso, en las tareas de lucha contra la pandemia del coronavirus.
Así se ha comunicado en la Comisión Técnica Reactiva Rincón celebrada este lunes.
Sin embargo, recalca que el informe en cuestión fue filtrado a los medios de comunicación antes incluso de que las partes personadas en el proceso tuvieran acceso al mismo.
En su participación, el secretario de Salud informó que hasta el momento hay 39 municipios con casos positivos, 30 sin contagio y 12 sin contagio ni vecindad.
Por su parte, del lado de Durango, en Gómez Palacio se han contabilizado 27 positivos y 4 en Lerdo, además de 2 en Nazas, 4 en Tlahualilo, 1 en Hidalgo, y 1 en Mapimí.
Las personas trans somos parte de las sociedad, somos parte de esta decisión histórica, construir un futuro inclusivo parte por garantizar nuestro derecho a voto”.
De esta manera, la institución espera impulsar la creatividad y la imaginación de los concursantes, mediante la enseñanza a través de los cuentos infantiles.
El venezolano Ronald Acuña puso a Bravos arriba 1-0 en la Serie Divisional de la Liga Nacional; al sacar del parque el segundo pitcheo que vio del abridor de los Marlins, el dominicano Sandy Alcántara y Atlanta a Miami ganó 9-5.
“Aunque jurídicamente los delitos que denunciamos son los que aparecen en el Código Penal, en realidad son hechos de corrupción”, indicó el director de FullGas Energy Operator, nombre de la marca comercial de combustibles.
A cada artista se le ofrece en Ink Happened una página de perfil exclusiva, desde la que podrán darse difusión, enseñar sus proyectos y expresar sus inquietudes.
Para ser honestos, también en el corto período del siglo XX en el que tuvimos la dicha de vivir en una república democrática, se atentó contra ella por la vía del olvido y con la colaboración de medios de comunicación.
«Hoy la vicepresidenta anunció unas medidas para garantizar precios y contra la especulación.
De todos modos, indicó que «si en un ministerio público se encuentra un sobre con dinero, lo que se debe hacer es denunciarlo, y fue lo que se hizo.
En un video difundido en redes sociales se observa como dos elementos policiacos patean la cara de la joven que yace en el suelo.
Acomodé todo en un carro y, tirando yo mismo de él, me encaminé hacia el lugar donde solíamos ofrendar el fruto de nuestro trabajo.
Abarcará actividades específicas.
El look fue completado por un par de tenis grises de la marca Nike con un destello neón que sirvió para brindarle una chispa de contraste a su atuendo.
El hecho fue caratulado como “Robo Simple”.
Encuentra a su ex con la actual en karaoke y le dedica canción.
Por todo ello, el Gobernador de Tamaulipas ha jugado un papel central y protagónico liderando junto Nuevo León y Coahuila los estados originales reconocidos como el bloque ‘Nortexit’.
Más allá de estas novedades, hay un dato no menor y que sigue ocupando a los investigadores: un sexto implicado, que participó de la terrible secuencia, se encuentra en condición de prófugo.
Si me hubiera enterado antes… te lo juro que no lo dejo subir.
Tras kilómetros de persecución, el automóvil termina baleado.
Le comentaba que varios bancos ya arrojaron pérdidas en agosto.
Que se llegue a un nivel, por ejemplo, de 62 casos de contagios por 100.000 personas no parece alcanzable en los próximos meses, si pensamos de forma realista.
Lo cierto es que no es la primera vez que los agentes de la Policía Local interceptan a conductores ebrios en las tarde-noche de los fines de semana vilagarcianos.
Allí, ataca a Styles con la DDT modificada y cubre a Styles, pero otra vez se apagan las luces y al encenderse, The Fiend aparece en el ring justo detrás de Orton y este se asusta.
Los pocos andinos que estaban cerca del general eran testigos de la actividad inusitada que desplegaba.
El resultado concreto de esta evaluación espectral de la situación es la ausencia de propuestas de acción: no hay ni siquiera una defensa de la necesidad del impeachment a Bolsonaro, que ni siquiera se menciona en el texto.
Seguramente ahora con todo esto se extienda la estadía de Marcos acá, porque se paró todo”, reconoció el presidente pincharrata.
Una persona no está de acuerdo — Trump.
En la Suprema Corte de Justicia también habrá un sistema de guardias rotativas, con participación del titular o funcionario a cargo y la mínima cantidad de agentes de sus distintas secretarías y dependencias.
Hasta hace pocos días seguía mostrándose reticente a reconocer la gravedad de la situación.
¿En qué consisten la enseñanza remota de emergencia y el Coronateaching?
Los autores ahora están en proceso de solicitar la aprobación del nuevo medicamento de la investigación a la Administración de Alimentos y Medicamentos de EE UU (FDA) antes de comenzar un ensayo clínico en fase I en humanos en los próximos meses.
Policía Municipal de Colima apuesta a la formación de sus integrantes en.
Nada extraño, además, es que cada quien tenga su particular criterio sobre las propuesta del obispo de Matagalpa.
El Ministerio de Educación evalúa la alternativa de una ceremonia "virtual".
Hasta Santiago de Compostela puede llegar en los próximos meses la huella gastronómica de uno de los lugares más visitados cuando vamos a la Ribeira Sacra.
Cruz Jiminián, sobreviviente de coronavirus, desoye recomendaciones médicas y convoca rueda de.
"Ya hemos declarado en varias ocasiones que EEUU salió del PAIC y no tiene derecho a exigir el restablecimiento del régimen de sanciones de la ONU en contra de Irán", dijo el portavoz en una rueda de prensa.
SYDNEY (AP) — Un surfista de 15 años murió el sábado después de ser atacado por un tiburón, el segundo ataque fatal en cuestión de una semana y el quinto de este tipo en Australia en lo que va del año.
Aunque algunas hidratantes siguen hoy en día este método, diferentes estudios indican que sus efectos pueden ser indeseables porque no dejan transpirar a la piel y ensucian los poros.
Bueno…Esto y mucho más, es lo que podría contener una NUEVA CONSTITUCIÓN si la ciudadanía así lo determina.
Priscilla Presley en el centro acompañada a cada lado por sus nietos Riley y Benjamin Keough.
“El infierno son los otros”, dijo una vez J. P. Sartre, metafísicamente hablando.
Desde los parques aseguran que están comprometidos a mantener seguros a los huéspedes y al personal mientras permanecen abiertos.
Las cinco víctimas fueron ejecutadas en 1989.
La terrible incidencia del coronavirus en nuestra sociedad ha dejado una huella imborrable.
Y después de vencer al San Juan por 2-0 en el Plazaola el 26 de octubre.
Dejar que la gente interactúe libremente, como si no hubiera una pandemia, permitiría al virus viajar a través de la población aún más rápidamente, agotando las capacidades de los hospitales ya saturados y de los trabajadores de la salud quemados.
En una entrevista a diario inglés The Guardian recogida por Europa Press, a Ceferin se le preguntó si apostaría un millón de euros a que la Eurocopa se celebrará en 2021.
Otro punto que llama la atención es la repetición de crímenes una vez que ocurre uno: el 16 de enero mataron a Lucas Palma en Abasto, y tres días después fueron asesinadas otras dos personas, en Romero y Arturo Seguí.
Todo lo que se recoge en esa demostración vuelve luego al mar’, cuenta Rosa María Millán.
Los neoconservadores, neoporfiristas, neoliberales, tecnócratas acabaron con los ferrocarriles en un abrir y cerrar de ojos.
Alejandro Catena intentó un pase en profundidad pero Álvaro García estaba en posición de fuera de juego.
En este nuevo conteo, pasó de 68 a 74 casos, es decir que registró 6 nuevos pacientes, mientras que, aumentó 5 activos, pasando de 121 a 126 casos confirmados.
Es este punto, hay un grupo de famosos, de personas conocidas, que siempre están buscando la manera de llamar la atención.
Eso es una canción perfecta, una canción que funciona siempre.
Para hacerlo todo ‘más de película’, el cañón del cortador de plasma está motorizado para que entre y salga de una cubierta protectora.
Sin embargo, si prefieres hacerlo tú mismo, intenta visitar una tienda que no sea tan popular y en horas donde no sea tan frecuente el tránsito de personas.
Sin equivocaciones en defensa y buscando portería a la primera oportunidad siguieron los navarros.
Destacó que el «zar del petróleo» no estaba solo, sino que direccionaba una política junto a otros funcionarios «y que hoy manifiestan que no conocen a Ramírez».
Las familias podrán acercarse con sillones, reposeras, incluso podrán llevar mantas o lonas para acostarse y disfrutar de las películas y de una hermosa noche de verano.
Junto a Fraquis Donus se encuentra Empanadas Margot, otro emprendimiento, se unieron como aliados o asociación para rentar un stand en la feria, los cuales se rentan entre 300 y 500 dólares con un plan de financiamiento.
Consejos del Dr. López Rosetti: ¿Qué es el CORONAVIRUS?
En su primera etapa, los cursos se extenderán hasta marzo.
Aunque estas son las afectadas más notables, no serán las únicas.
No heredarán el reino de los cielos los que se acuesten con varones, ni los borrachos, ni los adúlteros”, comenzó diciendo.
Quiere revelarle a su propio público lo que él mismo debería querer, aún sin saberlo.
El ejemplo constituyente colombiano, quizá el más próximo, ya está pronto a cumplir 30 años.
Se trata de profesionales del sector de la hostelería, que protestan por la situación crítica que atraviesa el sector.
Recogió excelentes reseñas en todo el mundo y puso a la banda en el mapa.
Minvu abre nuevas licitaciones urbanas para El Maule con una inversión…
Esta situación ha venido ocurriendo en toda la geografía nacional desde hace semanas, antes de que el Gobierno permitiese la apertura intermitente de algunos establecimientos.
De acuerdo con el programa anual de actividades de la Comisión Nacional Forestal (Conafor), México cuenta con una superficie de 137.8 millones de hectáreas cubiertas por algún tipo de vegetación forestal.
Sainz está "contento" a pesar de todas las dudas: "Ellos son los que se preguntan por qué ahora me he ido de McLaren a Ferrari".
Debido a esta separación, la movilidad entre la ciudad de Barcelona y las dos áreas metropolitanas, norte y sur, está prohibida al menos esta semana, a pesar del paso a la fase 1 de todo el territorio.
La decisión ha sido muy criticada por ser un equipo que en el 2019 movió más de 500 millones de facturación y más de 42 millones de euros de beneficios.
Otra de las actividades que se llevará a cabo será incluir a la población estudiantil de todos los grados, desde preescolar hasta el once, labores que estarán bajo la supervisión de los profesores de educación física.
El rey tenía un anciano sirviente que también había sido sirviente de su padre.
Pero muy secreta y minuciosamente se tramaba un plan para poner fin a su gobierno.
Ha participado en proyectos de más de 46.000 empresas, más de 13.000 en España, con una plantilla de más de 300 profesionales altamente cualificados en todas sus sedes, 150 de ellos en España.
El balance provisional de fallecidos -161.052- ha superado ya con creces la cota más baja de las estimaciones iniciales de la Casa Blanca, que proyectó en el mejor de los casos entre 100.000 y 240.000 muertes a causa de la pandemia.
El incumplimiento del deber del aislamiento domiciliario en casos positivos confirmados por COVID-19.
Begoña Fernández, que se retiró en el 2015 y desde entonces entró en la sanidad, mantiene contacto con sus compañeros: «Hablo con ellos y es un momento delicado.
Estas personas fueron ubicadas en el citado lugar, a eso de las once de la mañana de este miércoles 22 de abril.
Para retirar el cadáver, fue necesaria la ayuda de los bomberos de Arteixo.
Es mejor que se lo expliquemos nosotros antes que el amigo listillo del grupo», destaca el que fue el último entrenador del Noia en ganar la liga y ascender a Tercera.
Hay que aprovechar”, concluyó.
Pero hay suficientes indicios de que aquí se ha ejecutado un acto deliberado de ocultamiento de información de parte de las autoridades.
También se integró oficialmente al Consejo de la Judicatura José de Jesús Becerra Ramírez.
Y esa solidez sólo se puede conseguir a través de una gestión pública", ha concluido.
Según el informe del Gobierno, los fallecidos son 1.654 y se contabilizan 1.705 decesos probables por coronavirus a escala nacional.
La grabación sirvió para esclarecer los tres asaltos violentos perpetrados la noche del 4 de julio de 2019 con apenas media hora de diferencia: uno en el Casco Histórico y otros dos en la zona de copas de María Lostal.
“En un principio pensando que había muerto precisamente a raíz de una sobredosis, una vez que se obtuvo la información se estableció como causa de muerte por estrangulamiento.
Algunos centros de la provincia están optando por internar a sus trabajadores temporalmente para blindar el interior ante la amenaza del https://t.
No tengo fecha fija.
Llegaron de urgencias en distintos momentos con sus enfermos, unos en silla de ruedas, otros caminando sin apenas fuerzas, según constató Efe.
Hay quien cuida su Ego; hay quien cuida su espíritu.
Y durante el turno “las enfermeras reportaron la desaparición del paciente del área y se procedió a cerrar el hospital, encontrándolo posteriormente en la cornisa del tercer piso, desde donde decidió arrojarse, falleciendo minutos después”.
El panista se defendió, pero recibió una frase matona del tabasqueño: “Yo tengo otros datos”.
La última vez que alguien conquistó un torneo fuera de un Major firmando arriba de par fue Bruce Lietzke en el Byron Nelson Classic en 1981, de acuerdo con la Gira.
Tras la entrega de la declaración presidencial de desagravio, un grupo de mujeres bailó para agradecer el gesto, mientras las campanas del Cabildo Indigenal dejan escuchar su tañido y la presidenta recibió el bastón de mando de las comunidades benianas.
Ojalá tengamos un Zweig que pueda contarlo”.
Con la relajación de las restricciones en Carballiño y más de 30 concellos libres de covid, la provincia de Ourense mantiene -una jornada más- cifras optimistas respecto a la evolución del virus.
Con esa información, la Policía comenzó a recorrer el lugar y en un momento observó a dos sospechosos que, al notar la presencia de los agentes, corrieron hacia el interior del barrio.
Aunque fue dado de alta y regresó a sus entrenamientos el 18 de julio, fue inactivado una semana después luego que una resonancia magnética reveló su dolencia.
Incluso en el Samu han debido orientar a personas con sus dudas.
Aún queda por saber cómo afectará este cambio a las series de Marvel que tiene planeado estrenar Disney+, ya que tanto WandaVision como The Falcon and The Winter Soldier estarán conectadas directamente con el Universo Cinematográfico de Marvel.
Mientras tanto, los cuatro efectivos policiales involucrados en el caso ya fueron desplazados de sus funciones, en tanto que sus armas reglamentarias y sus celulares fueron secuestrados.
En este caso, además, podría ser para tomar el relevo del central de 33 años.
También hubo manifestaciones en Valparaíso, Antofagasta y otras ciudades.
Con el partido igualado a tres, Núñez abrió la parte baja del episodio decisivo con un sencillo ante el derecho y derrotado Jimmy Cordero (0-1).
El tratamiento experimental logró la recuperación temprana de cinco infectados.
Para retirar el hollejo, puede hacerlo ayudándose de una cuchara, para quitar cada “gajo” desde el centro hacia afuera.
Entendemos que no es lo ideal, eso hay que dejarlo claro, uno hace esto porque es imperioso y necesario tener más camas para no tener un paciente respirado en el pasillo del hospital”.
Siguiendo la noticia de que muchas franquicias de teatros en el mundo han decidido mantener sus puertas cerradas, al menos hasta final de año, diferentes estudios han decidido mover su calendario de películas hasta 2021, causando un efecto dómino.
El parlamento aprobó el sábado cambios en la ley electoral para permitir que enfermos, ancianos y personas en cuarentena votaran a distancia.
Incluso alguna versiones indican que Vidal habría vuelto a dialogar con Kicillof con la idea de avanzar en un acuerdo por el ajuste impositivo.
Solo se pretendía conocer las razones por parte de las máximas autoridades en el tema a nivel local.
A lo largo de mi vida he visto muchos niños que repiten el mismo juego.
Las violaciones de los mandatos de las órdenes ejecutivas pueden ser acusadas como un delito menor, sin embargo, ya se ha indicado que la intención es que las medidas se cumplan de manera voluntaria para el beneficio de toda la población.
Actuaremos con todo el rigor de la ley ante los actos de negligencia o corrupción en hospitales.
La tetracampeona mundial, Yulimar Rojas, se prepara para disputar este viernes, a partir de las 2:00 de la tarde, hora de Venezuela, la última cita competitiva de la temporada bajo techo, el Meeting Villa de Madrid.
En tal sentido, Martínez señaló también que “básicamente las zonas de peligro pueden dividirse en dos grandes grupos: en casa y fuera de casa.
Los mismos fueron aprobados por el Ministerio de Turismo y Deporte Nacional.
Sin embargo, este jueves tanto Enrique como Anna compartieron las primeras imágenes de la pequeña donde señalaron que nació el pasado 30 de enero.
Ante ello, el médico especialista del Instituto Mexicano del Seguro Social (IMSS), se deben tomar acciones para cuidar la salud mental y buscar posterior ayuda profesional para una mala estabilidad psicológica, indicó.
En todos los casos se sustituyeron estructuras ya existentes, según Reuters.
El individuo siguió "lanzando salivazos", por lo que los agentes procedieron a su reducción y posterior detención.
Control de vehículos en rutas nacionales: En este sentido se ha desplegado a lo largo de la ruta Nacional 14 y rutas provinciales un importante operativo de control vehicular, a fin de evitar desplazamientos no permitidos desde una localidad a otra.
Vierte el contenido en un vaso, añade las gotas de vainilla, coloca la rama de canela y…¡a disfrutar de los beneficios del agua avena.
Para variar, Indira se desempeñaba como delegada de Bienestar…Mientras tanto el PAN prepara la candidatura de Margarita Zavala a una diputación federal, después de que la doña se fue de dicho partido echando pestes del mismo y sus dirigentes.
“La experiencia de los profesores y expertos que dictaron el curso me dio la oportunidad de entender la complejidad del sector saneamiento y su importancia para el desarrollo de nuestro país”, expresó Paliza, quien labora en Sunass hace más de 5 años.
«No es lo mismo sospechar que el problema está en la calle que tenerlo dentro del cuarto», reflexionaba un hostalero trinitario cuando recorrió la ciudad días atrás.
El texto lo escribió junto con su esposa, la también periodista María Elena Ruiz.
De esta manera, los deportistas profesionales dejaron gradualmente de utilizar el espacio.
La llegada al mundo de nuevos perritos siempre es un acontecimiento que inspira ternura, sin embargo, una familia de Carolina del Norte (EU) se llevó una sorpresa al notar que uno de sus cachorros recién nacidos era de un inusual color: ¡verde!
Usaba una sustancia que maneja porque es especialista.
Estamos esperando un ofrecimiento salarial, pero no llega nada.
Esto no va de acuerdo con el espíritu con el que actuaba Martin Luther King Jr.”
Pone sus propias normas, se queda con un 30% de los ingresos y dice quién, cómo y software puede incluirse.
Los empresarios no pueden tratar de convencernos de que son legítimos acuerdos corporativos que contrarían las bases de una economía libre.
También indicó que las inversiones en el sector de infraestructura aeroportuaria no se van a detener y proseguirá la construcción de la segunda terminal del Aeropuerto Internacional Jorge Chávez.
Focus China también está especializada en servicios de viajes corporativos, viajes de grupo, incentivos y convenciones.
No hay intención de coartar fuentes laborales”, dijo una alta autoridad de la SOLP.
Estados Unidos es el país más afectado por el coronavirus, con más de 7,4 millones de casos y más de 209.700 muertes.
Altuve (2) ligó su segundo vuelacercas de la temporada con batazo en el primer episodio, solo, contra el abridor zurdo Madison Bumgarner.
Más del 85% del monto total de colocaciones se concentra en el financiamiento para capital de trabajo y el descuento de cheques en su formato tradicional.
Santilli: "La relación con el Gobierno nacional se lesionó"
Según explicaron los especialistas parisinos, hay tres clases de estos gusanos Obama ungara, dos en la Argentina y una en Brasil y sólo una de ellas, identificada como Argentina 1, está presente en Europa.
El informe incluye al país ruso en el grupo 'Rusia y Eurasia', integrado por los Estados del espacio postsoviético: Armenia, Azerbaiyán, Bielorrusia, Georgia, Moldavia, Kazajistán, Kirguistán, Ucrania, y Turkmenistán.
Máxime, cuando es creciente el temor a la exclusión de una gran parte de la comunidad educativa de alguna posibilidad de consenso mediante las enmiendas que puedan presentar los socios de Gobierno.
También encontraron un cuchillo de cocina, con el que –supuestamente- el prófugo atacó a uno de los efectivos.
De igual modo, se informó que la sala «fue desinfectada» y «se reasignó personal para atención», por lo que el centro sanitario ubicado en Corvalán al 2100 de esta localidad bonaerense, continúa abierto.
Fuentes del mercado aclararon que YPF, el mayor productor de gas del país, no estuvo de acuerdo con la presentación de la nota, pero la cámara siguió adelante porque cada uno de sus 33 miembros posee la misma representación.
Durante el encuentro se planteó que la empresa se encuentra en cesación de pagos, y la renuencia del apoderado de la firma a responder los requerimientos planteados por el Gobierno.
Con heridas, no cabe duda, pero también con avances científicos y cambios sociales importantes.
El presidente del Circuito Judicial Penal Militar y de la Corte Marcial, es el mayor general (Ej) Edgar José Rojas Borges, quien fue fiscal militar, y quien sería cómplice necesario en la violación de la Ley.
«Lo que le pasa al fútbol de 9 de Julio a mi me interesa mucho.
El violento asalto a dos casas comerciales de Minga Guazú quedó registrado en cámaras de seguridad, en el cual se observó que los malvivientes actuaron con mucha violencia y con armas de grueso calibre.
La diputada Reisch presentó un pedido de informes al BPS sobre beneficiarios de la Ley 18.033.
El “Chineo”, en tanto, según la representante mapuche, Moira Millán, es otra de las formas de abuso que viene denunciándose desde hace décadas.
El informe publicado en JAMA, una de las revistas más prestigiosas del mundo médico, continuó: “El tiempo medio entre el inicio de los síntomas de Covid-19 y la aparición de lesiones mucocutáneas fue de 12,3 días.
Me temo que mi corazón está muy débil y hasta que eso mejore, habrá poca mejora en mí.
Y tiene que abrirse pues hay muchas corrientes republicanas que aspiran a sumar sus esfuerzos.
Lamentamos que estas personas están tan enfermas del “virus político” que no dejan de decir tonterías.
Educar, decía él, es un acto de amor.
El animal soltó al joven mientras intentaba morder su mano, esto permitió que Nick pudiera alejarse nadando.
A esta línea se sumaron este martes los comunes, que hasta ahora apoyaban que se incorporase un mediador a las conversaciones entre los Ejecutivos central y autonómico.
Desde entonces lo observa como si fuera su sombra, escogiendo el lugar perfecto para hacer el aterrizaje y la posterior recogida de muestras.
Entonces se evitan dolores de espalda”, comentó.
Como resultado, el 7 % del territorio menos, 13 000 fallecidos, escisión en la sociedad, recesión económica, pérdida de mercados.
Oros lugares que cerrarán, son los teatros, cines y salas de concierto, asimismo los de al aire libre, y se prohibirá todo tipo de organización de eventos y congresos en presencia.
Luisita y Amelia deciden juntas comenzar una nueva vida en Mánchester donde poder cumplir su sueño de ser madres.
“Hoy (lunes) el día se me ha hecho más largo”, afirma, aunque la vuelta a casa de Antonio, a media tarde, concede al reloj una marcha más.
Lo que se desconoce y genera más dudas es la duración de esa doble inmunidad, celular y humoral, que ha generado esta vacuna.
Temperaturas en aumento, que será ligero o sin cambios de las máximas al alcanzar valores por encima de los normales y superar los 30 grados en la mayor parte de la región.
La tarde de este viernes, una persona falleció tras el choque entre tres vehículos sobre la carretera Tiripetío-Acuitzio, además hubo al menos dos heridos, comentaron contactos policiales y de rescate.
Ya lo dije la otra vez: no hay excusas.
Eso de Nacional siempre lo he dicho.
Porque ahora es el INEGI quien subraya que de acuerdo a cifras oficiales, estas “demuestran la creciente participación de Tamaulipas en la Economía Nacional”.
Llegó a la dirigencia como relevo de Sebastián Guzmán, quien cumplió un breve periodo, luego del encarcelamiento de Joaquín Hernández Galicia, alias “La Quina”, detenido al inicio del gobierno de Carlos Salinas de Gortari.
Esto podría estar “exacerbando ese tipo de patrón de recesión y recuperación que es peor para las familias de bajos ingresos”, dijo la autora principal del análisis Sarah Bohn, vicepresidenta de investigación de PPIC.
Cierre amargo para la aventura por el primer Grand Slam de la temporada, tras el cual subirá al puesto 30 del ranking ATP para encarar, ya en febrero, la gira sudamericana de arcilla.
“Queremos tener la visión cotidiana que tiene el productor para poder abordar caminos de solución.
La mayor parte de las personas apuntadas al paro eran mujeres y el grueso del total tenían más de 25 años.
La convivencia familiar durante el confinamiento es todo un desafío, pero también una oportunidad de mejorar o reforzar vínculos En la imagen, la familia de los Mora-Huerta, en una foto cedida a EFE.
¿Está todo el profesorado con PCR?
Moscú se ha mostrado partidario de alcanzar un acuerdo, mientras que Estados Unidos siempre lo ha supeditado a la capacidad del Kremlin para convencer al gobierno de Pekín que se siente a negociar.
La participación tiene que ver con el hacer, y en el hacer transformamos y creamos nuevas cosas”.
También pueden surgir complicaciones si existe una demanda desproporcionada de ofertas académicas, administrativas o sociales de una, pero no de todas, las instituciones del clúster.
El profesional señaló que 06 casos fueron confirmados a través de pruebas moleculares y 105 mediante pruebas rápidas.
Una vez examinados los indicios en contra de Borrero -que negó haber participado en los hechos- la Sala concluye que "la inferencia de la participación del acusado en el atentado (.
Wozniacki enfrentará a Lauren Davis en la segunda ronda de sencillos el jueves, mientras que Williams chocará con Christina McHale.
“No importa el año, la circunstancia o las luchas cotidianas, estar vivo es una bendición.
En sus palabras: Soy economista de la Universidad Cooperativa de Colombia y especialista en Evaluación y Desarrollo de Proyectos de la Universidad del Rosario y Gerencia de la Universidad Gran Colombia.
Exigieron una resolución pronta a su pliego petitorio, que van desde temas económicos y otros en respaldo a docentes del grupo centista Poder de Base, y amenazaron con endurecer sus movilizaciones.
Las encuestas apuntan a que la economía es un área de relativa fortaleza para Trump entre los votantes, a pesar de que el mercado laboral se tambalea por los efectos de una pandemia que ha dejado sin trabajo a millones de personas.
Para acceder a ella, los beneficiarios no necesitan esperar al final del trimestre, sino que pueden solicitar esta prestación cuando cumplan los requisitos y, después, acreditarlos documentalmente una vez finalice el trimestre.
Sabemos que se realizaron durante años negociaciones para la elección de magistrados, que, a cambio de una elección y las actuaciones en favor de la impunidad, más de algún magistrado recibió como obsequio un apartamento en una residencial.
Todo ello ha generado un peligroso “rebrote” de la conflictividad social en el país vinculada a la actividad minera durante el segundo semestre del año, según revela el 27° Informe del Observatorio de Conflictos Mineros.
El informe anual de Oxfam sobre las desigualdades mundiales se publica tradicionalmente antes de la apertura de Foro Económico Mundial de Davos (WEF), en Suiza, cita de la élite económica y política mundial.
La primera y la última son fáciles de identificar y reflejan el nivel de dominio que ejercemos en el ambiente.
Al igual que los humanos, «los machos de babuinos viven vidas más largas si están conectados socialmente», dijo Alberts.
La aeronave se exhibirá otra vez en la siguiente subasta de 28 aparatos de la flota gubernamental (19 aviones y nueve helicópteros), convocada hasta el 31 de enero próximo.
Me gustaría ver el video de cuando Leona Vicario daba dinero para que todos pudieran comer en los campamentos durante la Independencia”, sentenció Gutiérrez Müller.
Los vehículos estaban marcados hasta el número 400; sin embargo, la que llegaba apenas alcanzaría para 300 vehículos y, aun así, muchos se negaban a irse, por si un “rayito de esperanza” los iluminaba, porque prácticamente estaban en la reserva.
Unas semanas atrás en EL PUEBLO, la referencia puntual.
La provincia estará cuidando a los ciudadanos.
El año pasado fibrinolizaron a 154 personas, un 20 % más que el anterior.
Entre ellos, la Municipalidad de Godoy Cruz tomó el toro por las astas, al contar con tres unidades: David Talavera, Franco Vecchi e Iván Escudero.
Recién llegado de Capioví, donde dejó inauguradas una avenida y un hospital, el presidente se confesó impactado por las vistas aéreas que revelan la magnitud y la exuberancia de la selva misionera.
Eso sí, no hay fecha: "No sabemos cuándo volverá por las incertidumbres sanitarias y porque el año que viene tiene muchos eventos deportivos", explicaba el alto cargo.
Desengaños amorosos es la obra de una autora que sabía de la vida, del amor, los devaneos, los lances, el honor, la libertad, la igualdad de las personas, la dignidad y el buen criterio.
Resaltó el trabajo coordinado del DIF Municipal con la Fundación Cambiando una Vida para llevar estos apoyos a la población que no puede pagar una cirugía de este tipo, que en el sector privado cuesta aproximadamente 30 mil pesos.
El artículo 25.1 de la Declaración Universal de los Derechos Humanos garantiza a toda persona el derecho a la sanidad, tal como reconocen también la Carta Social Europea y la Constitución española, recuerda Compromís en un comunicado.
Pero no importa, haga de cuenta que esta leyendo una revista de humor.
El Ministerio dirigido por Salvador Illa ha precisado este viernes en un comunicado que ya ha repartido 211,7 millones de unidades de material sanitario.
Sólo cuando la periodista Magena Valentié le repreguntó acerca de dónde están los principales focos de resistencia, el religioso hizo una distinción.
La liga recalcó que los equipos pueden dividir su cancha en dos partes y definir seis zonas por mitad, separadas al menos 3 metros (10 pies) unas de otras.
Aunque todos estemos dotados de máscaras que ocultan nuestros rostros con excepción tan sólo de los ojos, estamos allí, juntos.
Lo cierto es que, favorecer el crecimiento del cabello puede llegar a ser una tarea complicada pero, el primer paso que debe darse es detectar dónde está el problema y, a partir de ahí, intentar poner una solución.
También se notó la presencia de funcionarios de Politáchira como personal de seguridad y resguardo en ese lugar.
Irán tiene previsto comenzar a construir este año un destructor de 6.000 toneladas, según informa el contralmirante Amir Rastegarí, jefe de la Organización de Industrias Marinas del Ministerio de Defensa iraní.
Por lo que, en esta instancia, era necesario coordinar entre los equipos técnicos municipales y la empresa hasta donde llegarán los trabajos de la obra para que desde el Ejecutivo podamos proyectar el ejido urbano”.
"Al momento hemos entregado 700 mil kits a través del plan dar una mano" y " entregaremos raciones de desayuno escolar a un millón trescientos mil padres de niños en escuelas públicas en la Sierra y Amazonía", anunció.
Según el medio, Guevara, quien fue sometido a dos cirugías de urgencia por los impactos que recibió en el estómago, no soportó la gravedad de las lesiones y falleció en una clínica de Cali.
El silencio sepulcral envuelve todo, lo que le da una sensación escalofriante a las calles desiertas.
La ciencia nos permite ahora conocer, con mucho detalle, cómo en las primeras 24 horas el cigoto se desarrolla como un cuerpo (no como un montón de células iguales) y se definen muchos de los aspectos esenciales del nuevo ser.
El mismo podría ser tratado próximamente en el Recinto.
Desde esos gastos chicos hasta otros más grandes, como los contratos excesivos, hay que revisarlos.
Para quienes viven en la zona y ayer se acercaron hasta la delegación para exponer su reclamo, el problema no sería tan grave si “se realizara un mantenimiento periódico de las instalaciones eléctricas” y de las arterias más castigadas.
El intendente de Villarino, Carlos Bevilacqua, dijo que a su Distrito llegarán inversiones por unos 105 millones de pesos “distribuidos en todas las localidades”.
El papel de los periodistas asegura en este caldo de cultivo un filtro que los ciudadanos no están poniendo frente a las informaciones falsas que les llega.
“Cuanto menor es el uso de este tipo de productos y mayor es la rotación, menos posibilidades de resistencia”, afirma el experto.
“Por ahora el acuerdo es “no te voy a cortar, no te voy a restringir”.
Nosotros tenemos la obligación de sacar el producto pulido, lo máximo posible», señaló.
Esto es Bogotá, esto es caliente”, sentenció, acalorado.
“Ese riguroso protocolo que aplicaremos en puertos, aeropuertos, hoteles o restaurantes garantizará la salud y el bienestar de quienes nos visitarán inmediatamente se reactiven nuestras actividades turísticas”, enfatizó García.
Las propuestas ganadoras participarán de una capacitación intensiva digital, que tiene el objetivo de potenciar los emprendimientos finalistas y ayudarlos a hacer realidad su proyecto.
En mi opinión es contar con la financiación necesaria y que esta sea de calidad.
"Lo que escribo suele estar lleno de ocurrencias que pueden parecer disparates, pero que nacen de lo que ocurre; son tan realidad como la realidad misma.
Aunque los seis se mantuvieron asintomáticos todo el tiempo, confiesa que de todos modos, la experiencia es bien dura.
Quisimos ser un tanto más restrictivos --en la Fase I-- porque veníamos de un confinamiento de más de dos meses y sabíamos que había gente con miedo al contagio y mucha otra con ansias de disfrutar.
Ya que la naturaleza humana es mimética o imitativa, el juego del mal es conducir esa imitación hacia la violencia destructiva.
En comparación, durante la Gran Recesión los excedentes bancarios apenas llegaron a un billón de dólares.
Esto es parte de una deliberación política porque el tema es meramente económico, se trata de un préstamo, se trata de finanzas.
La máxima autoridad del estado también admitió que todavía está considerando la solicitud de NASCAR de realizar la carrera Coca-Cola 600 como estaba previsto el 24 de mayo sin espectadores.
Aunque lejos del objetivo, sus organizadores aseguran estar muy contentos.
Pero hay que tener en cuenta que plataformas como Spotify ofrecen un sistema de cuentas para poder financiarse, teniendo algunas muchas más ventajas que otras.
También se ha topado con el veto gubernamental la demanda de Vox para financiar a los ciudadanos la compra de mascarillas.
"El acuerdo presentado por el alcalde es consecuente con las medidas que aplica su administración para dar un alivio a las mermas económicas que sufren los contribuyentes por causa de la pandemia de la", indica en un comunicado la Alcaldía de Panamá.
«La prueba piloto se está haciendo con 400.000 trabajadores de grandes empresas y Fomento es nuestro intermediario, pero lo aplica la Seguridad Social para que se comunique la baja con menos de 48 horas.
Entre ellas destaca la necesidad de los partidos ubicados en el mismo arco ideológico de mantener un perfil propio y un liderazgo diferenciado en determinadas materias de interés común.
Añadió que “estamos colaborando con la investigación que está en manos de la Justicia Federal” y sostuvo que “tuve comunicaciones con la madre (del joven) pero siempre poniéndome a disposición para que se encuentre la verdad”.
Hace unos días recibí un mensaje del muy buen investigador en ciencias políticas, Sergio Castaño: un video de Trump en defensa del patriotismo para enfrentar al globalismo con la leyenda “comparto su patriotismo no su gobierno”.
ERC se abstendrá en la sexta prórroga del estado de alarma que el Gobierno presentará el miércoles en el Congreso, después de cerrar un acuerdo con…
Pero Sandino está en la Policía, en el Ejército, está en los campesinos, en los trabajadores en la juventud, en los estudiantes, en los técnicos, en los profesionales.
La única solución para remediar esto se encuentra en la cooperación intrarregional.
Muchos porque no vivieron en la época, no han vivido en PR y ni estaban dentro del movimiento.
Y de los diez países que mejor han gestionado el coronavirus, siete están gobernados por mujeres.
Sin duda esa es la excusa principal por la que retomamos el contacto ahora mismo.
Pali y Jony fueron seleccionados para el manejo de la cancha de sintético.
“El mercado negro de la gasolina lo promueve Maduro, no los trabajadores”, se lee en una nota de prensa.
Pese a todo, hay escrituras que están empezando a emerger a partir de sus lugares y testimonios.
Nuevamente la sede del Gobierno Regional Moquegua se vio afectada, Plaza Vea y centros comerciales que tuvieron que cerrar sus puertas, colocando sacos de arena en las puertas de ingreso.
A los dolores de cabeza que generan las restricciones para el acceso a dólares, ahora se reeditó una vieja polémica: la antigüedad del billete.
“En el inter del año que entra, vamos a empezar a poner mobiliario, luminarias, bolardos.
Dos de esos casos son de la comuna de Río Verde con lo que ya no quedan lugares dentro de la región libres de la pandemia.
Esperamos un mecanismo de garantía, para esto hay un amplio abanico de soluciones, por ejemplo, hacer un análisis de balance y un análisis de dónde y quién consumirá los productos petroleros”.
“El enfoque de la nueva Secretaría de Seguridad Pública de Chihuahua será la investigación preventiva y aplicar la inteligencia contra la criminalidad para bajar la incidencia delictiva”, señaló.
Los camiones cisterna de transporte de combustible, que se encuentren cargados o vacíos.
Flor Oksentiuk Y los derechos humanos y los votos?
Las discusiones que han llevado hasta su adopción ponen en evidencia que algunos casos pueden ser en realidad trabajos ilícitos e incluso una forma moderna de explotación.
El reality le aseguró que participaría en la siguiente edición si su estado de salud era bueno.
A la hora de colocárselas y retirarlas del rostro hay que tomar todas las precauciones posibles para no entrar en contacto con la tela y realizar un buen lavado o desinfección de manos, tanto antes, como después de la operación.
Los Midlands: se localizan ampliamente en el Medio Oeste, con una cultura de clase media; de opinión política moderada donde no gusta mucho la regulación gubernamental; considerada como la gran región volátil (
El rey de la tierra se consagró en el 'Grand Slam' de la superficie ya que después de su debut soñado ganaría también los títulos de 2006, 2007 y 2008.
Las compañías de entretenimiento online han tenido que intensificar sus estrategias, enfocándose principalmente en la autonomía, en la singularidad de sus últimos lanzamientos, y en la ciberseguridad.
Los carriles centrales fueron cerrados a la circulación en espera del personal del Instituto Jalisciense de Ciencias Forenses, a donde fueron llevados.
Se profundizaron una vez que Fernández ganó las elecciones, ya que Bolsonaro decidió no felicitarlo por su triunfo ni asistir a su asunción.
En el conjunto de España, con un total de 850.617 contratos, se ha producido un aumento sobre el mes precedente de 177.468, del 26,36 por ciento, mientras que en comparación con mayo de 2019 han sufrido una caída de 1.225.124, el 59,02 por ciento.
Fruto de un inapropiado, aunque no eximente, calentón, utilicé términos absolutamente inaceptables.
En el chat hay mensajes de todo tipo de productos.
La actualidad de Canarias a las 7.20 del Jueves 13/02/2020.
Después a una se le olvida por el trabajo o por los demás niños y así se quedan los niños con el riesgo de contraer la enfermedad”, concluyó.
Pero ¿por qué nos tienen que estar persiguiendo para no atentar contra nuestra salud?
Así lo ha informado el Área Sanitaria de Santiago y Barbanza, que ha explicado que en este municipio se han detectado dos brotes que suman 23 positivos y otros 16 casos en el 'screening población' a jóvenes.
Universitario de Deportes, elogió a la hinchada ‘merengue’ y también a su plantel, ya que consideró que el equipo está enfocado en el objetivo.
Manifestó además que “tenemos muchos pozos y un consumo muy elevado, por ello tenemos que pensar cuando abrimos la canilla de usar lo que se necesite y cerrarla, tanto sea para higiene personal o demás tareas de consumo.
Sucedió a este miércoles a las 20.10, a dos kilómetros de la ruta 18.
Desde el buscamos guiar, enseñar y terminar con prejuicios.
“La contingencia sanitaria nos ha llevado a una escasez de alcohol etílico, presumimos que de esta escasez y que la demanda es muy alta, algunas personas están tratando de vender el metanol como si fuera alcohol etílico”, explicó la titular de Coprisjal.
“Con ese dinero que les hubiéramos regresado hubieran podido hacer las estaciones que están haciendo y hasta les hubiera sobrado”, afirmó.
Finalmente desde la prepotencia, soberbia y espíritu totalitario que le caracteriza le anunció a los presidentes de las comunidades autónomas que el dinero de la Unión Europea los “asumía” personalmente para repartirlos a su gusto…
En concreto, se anunció la suspensión de las clases para todos los alumnos de entre 0 a 18 años, a nivel escolar y universitario, durante los próximos 15 días.
El ensayo estaba convocado para el 1 de marzo a las 7:20 de la tarde, pero ese día sus quince componentes llegaron tarde por las más diversas razones.
En mi caso, soy rostro nuevo en elecciones, pero traigo la experiencia de haber estado a cargo de dos carteras bastante técnicas, como Hacienda y Economía.
Entre Madrid y Alfajarín se construyó en su momento la autovía A-2, y desde Fraga hasta Barcelona también se dispone de autovía.
Mientras tanto, 4.857 personas están hospitalizadas con Covid-19, incluidas 376 personas en unidades de cuidados intensivos.
Ante esta situación, Lucas se plantea si Madrid se planteará llevar a cabo las mismas medidas.
Existen muchos ejemplos de fondos de inversión en el mundo que manejan enormes cifras de dinero que han decido invertir en energías renovables o apuntar a descarbonizar sus inversiones por completo en el futuro inmediato.
Para este encuentro Hilario Bravi mete dos variantes y podría decirse que obligadas.
En cuanto a las sanciones previstas por el consistorio, cabe recordar que los establecimientos incumplidores podrán llegar a ser sancionados con hasta 3.000 euros de multa.
"Estará el compañero aspirante a presidente Luis Arce Catacora y luego tiene una reunión con el presidente de Argentina Alberto Fernández.
En febrero de 2020, Mya-Rose se convirtió en la británica más joven en recibir un doctorado de la Universidad de Bristol por su campaña a favor de la diversidad y contra el racismo ambiental.
Un aspecto a tener en cuenta.
«No les voy a decir que no necesitamos a Sergio, lo necesitamos», había admitido Pep Guardiola, tras la derrota por 2-0 en campo del Tottenham, el sábado.
Jorge Mier y Terán Suárez, coordinador de Protección Civil de Tabasco, reportó 9.435 viviendas afectadas, en las que habitan 24.151 personas, por lo que se han abierto 13 refugios temporales en escuelas de las diferentes demarcaciones.
Siempre evaluaría la dispersión de los casos.
Realmente todo el mundo se fue contentísimo, una entrega profesional de primer nivel.
Un porcentaje que se aproxima al 40 % en el caso de los vehículos ligeros y supera el 13 % en aquellos pesados, usados fundamentalmente para el transporte de mercancías.
El vicecanciller advirtió que la posible transferencia del dosier iraní al Consejo de Seguridad de la Organización de las Naciones Unidas (ONU) puede causar "más división y más problemas".
El papa Francisco dio el sábado la bienvenida al Vaticano a médicos y enfermeras de la región de Lombardía, la zona de Italia más afectada por el coronavirus, para agradecerles por su trabajo desinteresado y sacrificio heroico.
En especial, ha destacado que se ha reducido el porcentaje de ventas con descuento, lo que contribuyó a incrementar el beneficio tanto en el ejercicio completo como, especialmente, en el cuarto trimestre.
También vamos a llevar una Cámara de Cuentas con personas totalmente independiente”, dijo Abinader.
A la hora de hacer un seguimiento del comercio en la zona, el presidente de Distrito Mallos considera que hay falta de entusiasmo y que los establecimientos no terminan de despertar.
Los abusos se extendieron hasta que la madre de las niñas presentó una denuncia contra Alaniz tras enterarse a través del colegio de lo que ocurría con las niñas, contó una fuente fiscal.
La medida contaría con el apoyo del Partido Laborista, principal formación de la oposición, aseguró su nuevo líder, Keir Starmer.
En los casos de cuidado personal alternado, cuando los hijos conviven el mismo tiempo con ambos progenitores, deberán quedarse con la persona con la que iniciaron la cuarentena.
No es la primera fotografía de este tipo de comparte la modelo rusa.
“Mañana vamos a exponer cómo nos movilizaremos a nivel nacional en el nombre de George Floyd, Ahmaud Arbery, Breonna Taylor y otros”, dijo el activista.
Según los abogados de los ex espías, sus defendidos expresaron “que poseen un temor fundado de parcialidad, ya que el juez Villena se habría excedido en sus funciones”.
Es lo que siempre me he dedicado con pasión, es el lugar donde encontré el equilibrio para vivir en grupo, con personas que son amables contigo y otras que son desagradables para ti.
Su bar musical, que llevaba el nombre deen honor al número que siempre lució, vio pasar durante muchos años a muchos jugadores de los equipos de basket del Barça pero también a los del los equipos de balonmano y hockey sobre patines.
¿Las críticas le afectan mucho o, tras este monólogo, su mentalidad ha cambiado?
Preguntado por volver al Bernabéu, el técnico del Real Madrid señaló que “nos gusta jugar siempre con nuestra afición.
“No puede ser que nunca hayas hecho esto”, dijo Germán Martitegui, el primero de los jurados en dar su parecer.
El 2020 nos presentó una cara del mundo que no conocíamos y no solo ha traído consigo un devastador índice de contagios y mortalidad por covid-19, sino que también ha sumido la economía mundial en un abismo sin precedentes.
Allí, los presuntos delincuentes tenían escondido 15 recipientes con 200 litros de gasolina en cada uno, para un total de tres mil litros.
No se ven demasiado pero hay que decir que pueden resultar algo incómodos ya que en total requieren bastante profundidad y te limitan la posición del televisor.
Karla Isabel Soto Rivas es maestra desde hace casi nueve años y en este nuevo ciclo escolar 2020-2021, que inició ayer de forma remota en las escuelas públicas, no tiene una tarea sencilla.
Por su parte vecinos de colonia reconocieron que estas acciones son de gran impacto social, ya que durante mucho tiempo carecieron del servicio de agua potable y ante ello autoridades anteriores se mostraron indiferentes a la solución.
“Había ido a Alemania a estudiar, acepté la propuesta e hice dos diplomas”.
Pero los empresarios tienen un rol clave.
El pánico y parálisis que ha creado el coronavirus se hace palpable de forma casi dramática en la Estación Central de trenes de Milán.
La misión de ampliar la red Neuquén se extenderá poco más de una semana.
Idrissi tuvo en sus botas el gol de la victoria en un contraataque, pero su disparo tras regatear a Smólnikov fue despejado milagrosamente con el rostro por Gorodov.
No me haga la del pastor mentiroso.
Carpenter batea un absurdo 57-28 (.491) de por vida con los sacos congestionados…Gerrit Cole no pudo ganar, estuvo abajo 2-0 en el tercer inning, pero salió sin decisión y alargó su racha a 28 juegos corridos sin perder.
“Así ha sido como hoy en día he salido adelante, gracias a Dios, con la ayuda de mi gente cercana, de mis seres queridos, de mis hijos que los amo, tengo unos cuates…”, explicó.
Regresó dos días después y le dijo a la pareja que los había estado observando y sabía que tenían dinero, dijeron los fiscales.
Estos complementos tienen una forma hexagonal que imitan a la famosa baldosa, diseñada en 1904 por Antoni Gaudí y que actualmente es el pavimento utilizado para recubrir todo el paseo de Gracia.
Se refugió en la residencia en Caracas del embajador de España, donde estuvo por 18 meses hasta su escape el fin de semana pasado.
La vida que inflama y aviva su encuentra sus muchas ramificaciones en el espectáculo artísticocolecciones museísticas, el bullicio en su máxima expresión de humanidad en movimiento.
Se debe a la falta de inversión a la falta e capacidad.
Al pie de un cerro del estado de Guerrero, una docena de menores ensaya posiciones en una cancha de basquetbol, pero no para aprender a lanzar la pelota.
De este total, cerca de 500 fallecidos han sido trabajadores de la salud.
Podrán ser desestimados proyectos que no cumplan con los requisitos establecidos en la convocatoria, o que sus propuestas no se adecuen a normas básicas de convivencia o pudiesen resultar ofensivas y/o discriminatorias.
El mandatario señaló que “no es abrir por abrir”, y que antes se tienen que certificar las medidas de seguridad.
Sin embargo, el medicamento sigue siendo ampliamente utilizado en hospitales, incluso en los Estados Unidos.
No somos enemigos del Presidente, todo lo contrario, pero creemos que lo que está haciendo está conduciendo al país a un mayor infierno.
Nájera destaca que su progenitor les contó de niños parte de su experiencia y cada diez años, los protagonistas volvían a la cueva una noche de agosto para celebrar este aniversario de su experiencia y rememorarla.
“No hemos recibido cadáveres desde el sábado.
REDMOND, Washington, EE.UU. (AP) — Microsoft acusó a hackers iraníes de hacerse pasar como organizadores de conferencias en Alemania y Arabia Saudí a fin de robarse las cuentas de email de prominentes funcionarios a través de invitaciones falsas.
En Florida el favoritismo de Biden se refleja en todas las encuestas de opinión y alguna le ha dado hasta casi 50 puntos más que a Sanders.
Y es preciso valorarlo.
De los uniformados muertos por COVID-19 hasta el 26 de mayo, siete eran policías y uno de las fuerzas militares.
La mayoría de los animales transportan una variedad de patógenos: virus, bacterias y hongos que pueden causar enfermedades.
Asimismo el 60% de las compañías cuentan con blog corporativo, aunque sólo el 14% de ellos son actualizados mensualmente con nuevos contenidos.
Miguel Ángel Lastra domó a los Alazanes Granma y los Piratas de la Isla de la Juventud se alborotaron en sus predios del Cristóbal Labra para aplastarlos 9-0, evitando así que estos alcanzaran la primera posición del torneo.
Un Noviembre Cultural para Chile y en “la Chile”
Emprender con éxito: ¿qué es necesario?
Somos un país de mentira, una maqueta.
Luna también le pidió a los ciudadanos “que limiten sus movimientos al mínimo posible, y que alienten a los demás a hacer lo mismo”.
En tanto, reclamaron que "para quienes necesiten comer, llevar tupper, mantener la distancia y ir uno por familia.
"Respecto a la tuberculosis, lo que hemos visto es que los servicios básicos están más o menos funcionando.
Tenía algo llamado ‘mal de ausencia’.
Cuando la ambulancia atraviesa los portones, su hija, Miriam, llora como alguien que sabe que tal vez no lo vuelva a ver.
Tras el de en la tarde del martes, durante la mañana de este miércoles ha llegado otro.
Lardero ha bajado en tres, colocandose con 17, mientras que Villamediana lo ha hecho en uno, contando con 16, por los 14 de Haro, localidad que se mantiene como ayer.
Videos y fotos colgados en una cuenta de Twitter, cuya autenticidad no pudo confirmar la AFP, muestran restos de un avión de porte mediano estrellado en en medio de un campo nevado.
El Servicio Departamental de Salud (Sedes) de La Paz fortalece la vigilancia epidemiológica en tres puntos fronterizos terrestres del departamento ante un posible caso de coronavirus, informó el lunes el director de esa institución, Weimar Arancibia.
Con el marcador a favor, Zinedine Zidane decidió dar más control del encuentro a su equipo con la entrada de Toni Kroos por Eden Hazard (62).
Retornaron las clases presenciales en localidades y departamentos habilitados por las autoridades sanitarias junto con los COES, luego de un trabajo previo y articulado por medio del cual se garantizaron todas las normas de seguridad y salubridad.
El humorista partió unos días antes de que se decretase el estado de alarma en España por el coronavirus.
También ha crecido el número de contagiados, lo que supone un pequeño retroceso en la senda de estabilización de la pandemia.
En el mercado neoyorquino subieron fuerte también las acciones de empresas vinculadas al turismo por la esperanza de la vacuna, tras la inactividad por la pandemia.
Investigaciones recientes muestran que incluso podríamos aprovecharlo para promover nuestra propia salud”, especialista en enfermedades infecciosas, profesor asociado de patología en la Universidad de California en San Diego y autor de la investigación.
Los antecedentes del hecho señalan que las “mecheras” entraron a las 16:50 horas hasta el establecimiento comercial ubicado en el mall Espacio Urbano de avenida Santa Teresa, quienes simulando ser clientas comenzaron a recorrer las diversas secciones.
En los últimos días Valencia habría presentado fiebre y escalofríos, según su colega Francisco Molestina, aunque en su momento advirtió que no se trataba de coronavirus.
Sugerimos continuarlas pero solicitar el mayor compromiso ciudadano”.
Este dato supone el dato más alto desde el 1 de julio.
Aclaró que el principal objetivo debe ser garantizar la pensión justa y suficiente para los trabajadores.
Paola Valderas, testigo del incendio, relató que se “sintieron explosiones y el viento hizo que se propagara el fuego.
Economía, religión y reforma penal, los ejes de la segunda noche de la convención republicana –
Además, aseguran que no se deforman y que incluye una guía para sacarles el máximo partido.
El volumen de pedidos de apertura de cajas de ahorro se disparó en los últimos días y llegó a cifras récord en distintos bancos, con números diez veces por encima del promedio habitual de consultas.
Un total de nueve puntos sobre 24 posibles.
“No sé qué significa eso, pero la prensa no ha hablado mucho de eso”, agregó.
Cardi B vuelve este viernes de la mano de Megan Thee Stallion con ‘WAP’
Respecto a los espacios para expresiones graves de la enfermedad, la ocupación media es de 27 por ciento.
Vamos a intentar orientar la cuestión con un mínimo de literatura científica", ha dicho.
Bienvenido al “Diario de Victoria”, esto es “De Cuerpo Entero” y queremos saber más allá de Usted.
“Si tuviera el Covid-19 querría ser atendido en China”, agregó a modo de resumen y destacó los esfuerzos realizados por éste país para equipar a hospitales y construír nuevos.
Cierto, pero también es cierto que con el anterior esquema de comisión, las AFP se obtuvieron entre 2012 y 2019 unas tasas de crecimiento de sus ingresos que fluctuaron entre -36% y 104%.
Otro de los más importantes pilares para elevar la seguridad en el trabajo es formar a los empleados en prevención de riesgos laborales.
Así como a todas aquellas que, por causa de fuerza mayor o situación de necesidad, requieran disponer de un alojamiento puntual con urgencia.
Un aumento en esta jornada de más de tres mil 451 decesos con respecto a la anterior.
Y recordaron que la atención se realiza en el edificio municipal ubicado sobre Avenida San Martín.
Se ha declarado la Emergencia Climática en Baleares.
Se mantendrán los términos y condiciones establecidos para el contrato, por lo que el propietario no podrá subir el alquiler.
En Artigas, limítrofe con Brasil, se destacan los desfiles de escuelas de samba que se desarrollan por la avenida Lecueder, donde se instala un sambódromo.
El proyecto de Ley, autoría del senador Andrés De Leo, se aprobó hoy en la Cámara de Senadores de la Provincia.
Refirió que de 2011 a 2020 se tienen 637 carpetas radicadas por feminicidio, de las cuales 353 están judicializadas y 190 sentencias de condena.
En el Club Deportivo y Cultural Los Cachorros, donde los delegados utilizan mascarillas y guantes como medida de prevención por el coronavirus.
El coronavirus se han expandido a más de 20 países.
A través del Fondo de Auxilio para Prestadores Turísticos.
La titular de Salud, aclaró ayer que estos medicamentos no son de carácter preventivo y que solamente se brindarán a pacientes con síntomas leves.
Anteriormente, Mundo había otorgado conectividad gratis a otros establecimientos de SENAMA en las regiones Metropolitana, O’Higgins, Maule y Biobío.
Señaló, que para verificar el cumplimiento de la desinfección que deben realizar los responsables de los hoteles, se tiene planificado dar cumplimiento al operativo inopinado, donde 250 establecimientos de alojamiento serán intervenidos.
Con objeto de detectar en forma oportuna el cáncer de mama en la población femenil de este municipio, la alcaldesa.
El diputado local por el PAN, Juan Antonio García, declaró que la publicación en la Ley de Ingresos se trató de un error humano.
“Ya es de conocimiento en León, que como opositores corríamos peligro, es decir, siempre en León, en campañas electores o acciones sociales hemos sido perseguidos, vigilados.
Poco después pudieron dar con ellos, pero los cacos, lejos de entregarse, aceleraron y procuraron perderse de vista.
Debido a la emergencia por la Pandemia del COVID 19, sólo se atenderán a 10 personas en cada refugio.
Por suerte, al principio me quedé en mi departamento, por los síntomas que presenté, por lo que no fue necesario llevarme al hospital.
“Tenemos una Policía devastada, diezmada, que viene sufriendo purga tras purga en los últimos años.
Los casos confirmados de no paran de crecer en nuestro país y los hospitales y centros sanitarios comienzan a saturarse.
Ahora ella enfrenta un delito tipificado por la ley como robo de infante y se encuentra a disposición del agente del Ministerio Público; además continúan las investigaciones para dar con el paradero de su posible cómplice, de nombre Raúl.
El presidente paga menos impuestos que los ciudadanos promedio de su país.
Bautista opina que Maduro debe apartarse del poder para que la recuperación del país pueda iniciarse.
"Ya se ha dicho muchas veces desde el principio que esta epidemia no se curaba solo en los hospitales, sino en las casas, que la íbamos a vencer todo juntos como lo hemos estado haciendo", agregó.
Después, los catalanes se tiraron al monte y pusieron precio inasumible a su apoyo.
La víctima quedó gravemente herida y, luego de que arribaba una ambulancia, fue llevado de urgencia hasta el hospital, donde permanece internado debido a la gravedad de las heridas.
República Dominicana-El presidente Luis Abinader informó este martes que la primera semana de enero del año próximo el Gobierno iniciará la segunda fase de transformación de la Zona Colonial.
Es el pueblo de sus padres, que emigraron hacia la vecina Comunidad Valenciana, donde ella se crió y estudió su carrera de Ingeniería Industrial.
Las inscripciones de alumnos para el ciclo lectivo 2021 en Misiones, arrancan este lunes y se extenderán hasta el 4 de diciembre próximo, según indicaron desde el Consejo General de Educación (CGE).
Por eso la Sala entiende que admitida "la existencia de indicios de que hubo un encargo por parte de dicha persona a un funcionario público de servicios propios de su función, con fines particulares, no hay razón para no continuar con la investigación".
En esta pandemia han contribuido a ambas.
Dijo que “el problema es el régimen y la forma como está organizada la sociedad, y esto hace que tengamos un sistema en la corrupción.
El sector del automóvil aragonés, desde los fabricantes de vehículos, la industria auxiliar y el recambio hasta los concesionarios, esperaban el plan de apoyo que preparaba el Gobierno como agua de mayo.
Tal vez eso es lo que me motivó a aceptar el cargo.
En conjunto “todo lo anterior es resultado del esfuerzo continuo por ser la Afore que otorgue mayores beneficios a los mexicanos, y que en los hechos los ayude a tener un mejor futuro y una mejor pensión.
En lo que respecta a la hostelería, la orden foral establece que no se podrá superar el aforo del 50% en el interior del local, que, además, deberá realizarse únicamente en mesas, manteniendo la distancia interpersonal entre clientes.
Una demanda que podría cerrar filas entre opositores más y menos duros apuntaría a reclamar que los jefes de bloque se reúnan en videoconferencia y dispongan la forma y aval reglamentario para funcionar.
Tiene todo lo que ofrecen otras zonas, pero más barato.
Incluso en los Países Bajos, un país conocido por su enfoque relajado sobre la crianza, el tiempo de los niños está cada vez más programado con actividades extracurriculares.
La señora, entre lágrimas, dijo que le gustaría conversar con el congresista y llegar a un acuerdo.
Lo hizo el 18 de agosto del 2018 para desplazarse desde la localidad leonesa de Cacabelos hasta Monforte.
La medida de la JCE hace referencia a las inauguraciones, inversiones y entregas de ayudas previo a las elecciones municipales, congresuales y presidenciales.
Fue una experiencia fuerte, muy fuerte y agotadora, pero recompensa que no se complicó ningún niño —que eran adolescentes en este caso— ni tuve que remitir a nadie”.
Así como en política hay usuarios de alto grado (autoridades) también los hay en el fútbol, lo que facilita una circulación de contenidos más veloz a través de ellos.
En información, todo es nota roja.
En México, la crisis económica derivada de la pandemia ha obligado a cerrar cerca de 90.000 restaurantes.
Pensamos que siempre una historia, un libro, será un lindo regalo, aunque éste contenga sólo una página.
"Quizás a partir de la semana que viene se podrán abrir los talleres y centros hasta 10 personas.
En esa línea, los encuentros con intendentes de la Provincia continuarán durante los próximos días.
El anuncio de la normalización de las relaciones diplomáticas entre el Estado israelí y la autocracia emiratí ha sido presentado por sus promotores como un triunfo de la paz internacional.
Vemos ademas personas (niños principalmente) jugando futbol, montando bicicletas o en otros juegos igualmente sin la debida protección.
¿Hay exceso de uso de la lengua castellana en TV3 y en el Parlament?
Vamos arriba y pagamos.
A quién se le ocurre llevar a un hijo teniendo síntomas a un centro educativo?
Los empresarios de la provincia y los trabajadores saben muy bien que sin contratos, no hay ingresos y que sin ingresos son pocos los meses que una PYME puede sostener a todo su personal.
"Este problema aún no ha recibido una reacción adecuada del Parlamento Europeo.
La propuesta de sacar del juego a Vizcarra incluso ha perdido fuerza en los últimos días, después que actores de la política local y hasta eventuales candidatos presidenciales han frenado en seco la iniciativa.
Los detenidos han sido acusados de delitos de estancia irregular, quebrantamiento de una orden de protección y alejamiento y detención por una reclamación judicial nacional, ha informado la Policía Nacional en un comunicado.
“Sacan la aprobación de una inmunidad completamente distorsionada donde incluyen al Presidente de la República.
Las personas también pueden usar el programa para recibir vacunas o para reemplazar suministros médicos o equipo médico que se perdieron o dañaron debido a la emergencia o durante el desalojo de la residencia.
“Contaremos con la participación de las 200 mentes más brillantes en el ámbito de la innovación turística.
Esta figura responde a situación de contingencia.
La semana pasada, los tres fabricantes ya habían establecido que aquellos trabajadores que pudiesen realizar sus labores de forma remota, permaneciesen en sus hogares para disminuir el riesgo de propagación del COVID-19.
El juzgado, explica el PSOE, entiende que la comparecencia debe condicionarse, en esta causa, a una misma defensa al estar también personadas otras dos acusaciones -Toma la Palabra y Ecologistas en Acción-.
"La interpretación de los resultados de este estudio es limitada por el pequeño tamaño de la cohorte, la corta duración del seguimiento y la ausencia de grupos de control distribuidos al azar", admitieron entonces los investigadores.
Una joven rusa falleció en su propia boda tras sobrevenirle un shock anafiláctico luego de haber comido unos bombones que contenían nueces, a las.
La política económica y la actuación del ministro de Economía y del Presidente del BCRA corrieron todo el tiempo detrás de la crisis cambiaria, disparadas de los dólares financieros, brecha descontrolada y fuga de depósitos en dólares.
Recuerde que sin fuero podría ser sujeto de una denuncia por homicidio culposo, donde su comportamiento hasta ahora, podría constituir una conducta criminal.
El caso ha conmocionado a todo el país y en especifico Tabasco.
El número de muertos crece de forma alarmante.
Derechos de autor de la imagenUna consulta sin seguro puede llegar a costar cientos de dólares.
¡Oh Dios, ten piedad de mí!
Puebla hizo la tarea en la última jornada de la fase regular del Torneo Guardianes 2020 de la Liga MX, y derrotó al Atlético de San Luis y sumó tres valiosos puntos para mantenerse en la contienda por un lugar en la fiesta grande.
Esto, unas sillas y, claro, las luces apagadas.
La confesión de Rosa López sobre su peso "sin remordimientos"
Los Mossos d'Esquadra investigarán las causas del accidente, por lo que analizarán el contenido de la caja negra del convoy siniestrado.
Policías de investigación capitalina y de la Policía de investigación criminal de Morelos participaron en el aseguramiento de los objetos.
Empecé a averiguar de qué se trataba.
“Basta de privilegios, la ley debe ser igual para todos”, dijo Biondi a TN.
El Jefe del Crede, profesor Aurelio Uvalle, dijo que cualquier inconveniente que se presente a los padres de familia deberá ser reportado con el inspector o supervisor correspondiente o directamente a las oficinas.
Reportan la fuga de 11 hombres de la estación Policial Fundación CAP en Carabobo https://t.
“La nueva universidad deberá mantener y ampliar su capacidad de soportar la demanda de tecnología.
Hay “daños sistémicos”, dice otro.
He tenido problemas de balance, especialmente en las curvas rápidas, pero ha sido un buen día y mañana podremos atacar".
Con reserva de turno y hasta dos nadadores por andarivel.
La Plataforma apuesta a crear una Sociedad consciente, que aplique una filosofía ideada en reciclar, reutilizar y reducir en la práctica de consumo responsable y amigable con nuestro Medio Ambiente.
En primer lugar está la opción para las personas que tienen síntomas y que estés preocupadas porque creen que pueda deberse al coronavirus.
“La Liga alemana es la que la verdad me gusta muchísimo, también la española, la francesa, inglesa, italiana.
La relación entre las dos naciones se ha tensado durante el largo estancamiento de la diplomacia nuclear entre Pyongyang y Estados Unidos.
Hoy en día es más recurrente los tres niveles y van acompañadas de mucha ansiedad, especialmente porque hay incertidumbre”, explicó Peña.
Además, durante esta fase, es probable que comercios permanezcan cerrados pero se permita la venta de comida para llevar, tal y como funcionaba la semana antes de que empezara el confinamiento.
Cambios de vivienda o compras otra.
Ningún migrante puede entrar sin tener el negativo de la prueba de covid-19 y el patrón de malos tratos de parte de las autoridades nicaragüenses con los connacionales se repite.
“El 31 de marzo es un plazo que nos autoimpusimos porque después hay vencimientos muy duros”, agregó.
“También revise que en su casa no tenga fugas, revise que en su casa se aprenda a manejar el agua como corresponde”, finalizó.
La caída de los precios del miércoles se vio influenciada por la decisión del presidente estadounidense de posponer las negociaciones sobre nuevos estímulos para la economía del país hasta después de las elecciones del 3 de noviembre.
… – igual yo sé todo ando volando… pero que sorpresa!
Más de 33 mil casos de violación fueron reportados en India en 2018, lo que equivale a unos 91 casos por día, según la Oficina Nacional de Registros Criminales de India.
También agradeció a por haberse unido contra los conductores que maltratan a las mujeres.
Hoy me siento un poquito desamparada y pienso en todos sus familiares y amigos que ahora están más solos.
No están solos”, añadió.
Los medios aéreos ya no están operando por la poca visibilidad.
Es, tras Cortes de la Frontera, el segundo municipio más castigado en nuestra provincia", ha lamentado.
Hasta ahora la jornada con mayor cantidad de contagios registrados fue el viernes 22 de mayo, con 718 casos.
A través de un comunicado, la compañía anuncia que ha iniciado ya el procedimiento para recurrir al Tribunal Supremo la sentencia sobre el despido colectivo de 524 trabajadores.
Además, Alexandra Fernández asumirá los asuntos relativos a la Ordenación del Territorio y Vivienda y, junto a Carmela González, que será al responsable de Comercio, aquellos relativos a la ciudad de Vigo.
El mismo caso para maíz dulce, que, aun que algo más cortos, se colocaron dado que no se encuentran en cantidad en el mercado y esto provoco que se incrementaran los valores de referencia.
Los reflectores iluminan la frontera, sin embargo, las favoritas entran en acción el sábado y domingo.
Pon el otro huevo, un chorrito de vinagre, una pizca de sal y una buena cantidad de aceite en un vaso batidor.
¡Todo un proyecto anglosajón de control de la salud de los humanos!
También participarán médicos de una una red de hospitales públicos y privados entre los que se encuentra el Hospital Privado Universitario de Córdoba, el Sanatorio Allende y el Hospital Dr. Raúl Ferreyra.
También, la implementación «del capítulo de Compras Públicas, que permitirá el acceso de proveedores de Argentina y Chile, con prioridad para las MIPyMEs, a las licitaciones públicas de ambos países».
Mi papá fue un gran beisbolista; lo apodaron el “Bob Feller Huasteco”.
Las “casualidades”, o causalidades, hicieron que Diego celebrase justo en el mismo momento que su compañero de programa anunciara los posibles 10.000 casos diarios de coronavirus positivo para la semana próxima en la República Argentina.
Los últimos datos de la Organización Mundial de la Salud indican que en el mundo existen 20.730.456 casos confirmados de contagio, y 751.154 muertes por el coronavirus SARS-CoV-2.
A pesar de ser unos de los peores en el campeonato.
Asimismo, el ex candidato presidencial destacó que su gobierno está poniendo el ejemplo a las demás entidades federativas, pues están impulsando la economía de las familias del estado.
El delantero navarro tuvo que hacer frente a un comienzo de partido mortal.
Pero no, van atrás de la agenda que le pone esta prensa que hoy es hegemónica.
Médicos y enfermeras no llegamos a 150", ha declarado la presidenta de la Asociación de Médicos de Sanidad Exterior, Mar Faraco.
Por el momento “Leslie” se encuentra grave y no puede ser operado señaló la médico veterinaria.
Así se reduce también el impacto de la industria en el medioambiente.
Los estudiantes desaparecieron entre el 26 y 27 de septiembre de 2014 en Iguala, Guerrero.
“Gran parte del aumento de las infecciones se da entre los jóvenes, que tienden a experimentar síntomas moderados o nulos.
Mediante el acceso a bloques temáticos, es posible comprender todo lo relacionado con los dolores de cabeza, o bien entender la relación entre la vida saludable y sus beneficios para el cerebro.
Representantes de la Generalitat de la ciudad condal y del FC Barcelona tomaron la decisión este martes para evitar y contener la propagación del brote.
Cuando no se consiguen buenos resultados, el culpable es el entrenador; lo asumo, no tengo ningún problema", indicó.
El nuevo tribunal, que además atenderá el Sistema de Justicia en el eje de los llanos centrales, tiene espacios modernos, funcionales y confortables, para asegurar condiciones para el acceso a la justicia.
Sin aficionados aún por la pandemia del Covid 19, Chivas como local en el Estadio Akron venció cómodamente, pero sufriendo al final, al Atlas 3-2.
Es inédito que un presidente de EEUU lo presente acusado a algun organismo mundial.
Es una forma para acceder a viviendas únicas y solo para vivienda única”.
Además, no siempre es aplicable en todos los entornos, y va siguiendo las propias dinámicas de las sociedades.
A veces me gusta más lo que interpreta la gente a lo que quiero transmitir yo", sentencia.
Si muestra una sola banda coloreada, significa que no lo tiene.
Pero la aprobación en Panamá de una ley que regule y permita la comercialización de productos terminados con cannabis podría ser la solución para infantes.
“Son más de $14 mil millones en construcciones de ciclovías a lo largo del país, lo cual vamos monitoreando de manera permanente en sus usos y sus mejoras.
La oscuridad y la introspección mandan en este trabajo que ya no suena tanto como esa artista de pop comercial que ha escrito para Katy Perry, Troye Sivan o BTS sino tan idiosincrática como unos Cardigans, una Martina Topley-Bird o una Regina Spektor.
Además, hay mil 328 casos sospechosos, dos mil 428 recuperados, dos mil 526 negativos y se han realizado 7 mil 579 estudios.
Según la Organización Mundial de la Salud, OMS, habrá pandemia de Covid-19 por largo tiempo.
Por un momento me pareció que la tolerancia flotaba en las calles.
El sistema de proyección utilizado es DLP pero con lámpara LED, lo cual le permite mostrar imágenes más brillantes y más vibrantes gracias a una mayor saturación de color.
Acudió al servicio de urgencias del hospital Faustino Pérez, de Matanzas, donde fue identificado como caso sospechoso, siendo ingresado en este mismo centro.
Por otra parte la unidad fue retirada con el apoyo de una grúa para después trasladarla al corralón oficial de está ciudad, quedándose en pérdida total tras el choque.
Hoy no solo es un día para rechazar un fraude, una dictadura, sino para manifestar la inmensa mayoría que quiere cambiar el país.
Se prevé la celebración de la entrevista de las presidentas de altas cámaras de los Parlamentos con los dirigentes de las regiones de dos países.
Tomando en consideración la situación con la carga, fue decidido dejar la cantidad mínima necesaria de trabajadores.
Y ni hablar del gran reformador de este país que fue don Pepe Battle.
Imagino que es el sentimiento unánime de los agentes del Servicion Secreto.
Aseguró que la síntesis del Covid-19 en la entidad se remite a un muerto, tres enfermos confirmados y seis sospechosos bajo observación y seguimiento de las instancias sanitarias.
Las muestras fueron tomadas simultáneamente en ambas márgenes correspondiéndole los sitios sobre la costa rionegrina a la zona de Balsa Las Perlas.
Hay asistencia adicional que el Congreso destina especialmente para financiar la pandemia de COVID-19.
En cuanto a la situación en las residencias de personas mayores, hay 52 usuarios y 36 trabajadores con contagio activo y 47 residentes están hospitalizados.
Es decir, se nos ha educado para considerar como positivas las actitudes de sumisión por clase, por etnia y por género.
Esta modificación permitirá que haya tiempo hasta el 31 de marzo para depositar los billetes en cuentas o canjearlos en las sucursales bancarias del país», difundieron en un comunicado.
¿Hemos prestado atención a la situación en que estamos?
El pleito entre el panameño y el colombiano está pactado a 12 asaltos.
Es de destacar que las capacitaciones se realizarán dando cumplimiento a los protocolos vigentes, oportunidad en que los trabajadores recibirán un Kit COVID 19. Al finalizar la jornada, los capacitados recibirán los certificados pertinentes.
En primer lugar, la regularización fiscal en marcha por el caso de las por el que la Fiscalía todavía debe pronunciarse sobre si le vale con los 678.393 euros que el rey emérito ha regularizado en Hacienda o continúa con la investigación.
Una política que tiene por objetivos garantizar el mantenimiento del liderazgo de Estados Unidos a escala mundial y al mismo tiempo eliminar del capitalismo los límites que se le habían impuesto en la segunda posguerra.
“Cuando se trata de volver a licenciar títulos, podemos apoyar con una rápida entrega para repetición de títulos, incluyendo galardonadas películas de televisión y series.
Asimismo, se expedirán dos nuevas leyes federales: la primera, una nueva Ley Orgánica del Poder Judicial de la Federación; así como la expedición de una Ley de Carrera Judicial del Poder Judicial de la Federación.
Dijo más tarde que lo hizo para no crear pánico, pero hubiera sido sano un razonable temor al contagio.
“Hemos convertido el tema del COVID-19 como el contenido a estudiar en todas las casas“, agregó.
Mientras escribo, la pandemia de coronavirus (como ahora se llama oficialmente) todavía no ha alcanzado su pico.
En la primavera de 2019, la cuenta de Twitter de Mbappé ya fue pirateada para recomendar en la misma una inversión similar, recuerda "
Estos días se está bien que hay ganas de salir a la calle y hacer vida.
La final única de la Sudamericana tendrá lugar a fines de enero en el Estadio Mario Alberto Kempes de Córdoba, Argentina.
Una nueva bola de fuego sobrevuela los cielos del norte de España a 109.000 kilómetros por hora Apenas tres días después de un fenómeno casi idéntico en el centro de la península, otra roca ardiente ha penetrado la atmósfera de nuestro planeta.
Como actriz invitada estará Laura Leclerc.
Un poco más allá está otro habitáculo, el «Santiago Bernabéu».
Uno de mis discos favoritos de todos los tiempos, gracias por destacar su 20 aniversario, a ver si así más gente se anima a escucharlo.
Comercios relajan medidas sanitarias, han comenzado a permitir un aforo en su interior de más del 25 por ciento.
Si decidimos hacer cosas fuera de casa de forma segura, no mezclarnos con la gente con la que habitualmente no convivimos, no formar grandes grupos y evitar los grupos cerrados donde no exista una buena ventilación", ha destacado.
"No son asentamientos informales como dicen a veces las autoridades, que van a los barrios y les dicen a los vecinos que ellos ‘invadieron’ las vías del tren.
Gracias por aceptar mi humilde idea, de hacerle una mesa redonda a este hijo humilde de cuba.
Finalmente y coincidente con el pensamiento de los Industriales, el facultativo llamó a la unidad y solidaridad de la sociedad en su conjunto.
Habrá, claro, diferencias, pues ese programa se graba en la sierra madrileña, donde el invierno es duro y de bajas temperaturas.
El otro punto es quién pagará los costos de una situación de ese tipo.
El productor Cristian Bello aludió a la situación de la productora Entre Medios y los efectos que la emergencia sanitaria por la pandemia de coronavirus ha provocado.
Ulises Montesdeoca afirma que ya presentaron también la demanda para que la Justicia paralice la adopción.
«Hoy en Los Cardos tenemos 17 cámaras esparcidas estratégicamente por la localidad.
Se plantea un aproximado de 150 ataques con arpón y en teoría la mitad podrían ser hembras.
"En Euskadi las cifras varían poco a poco.
«Esto es realmente emocionante, fue completamente inesperado y nos dice que tenemos mucho que aprender sobre cómo la Vía Láctea se ha convertido en la galaxia que es hoy», agregó Sanskriti.
Entre ellos, el resto de líderes de los diferentes partidos políticos, presidentes autonómicos, bomberos y sanitarios.
Estos datos se han aportado al grupo para la posterior generación de los patrones de mascarillas pediátricas de 3 a 12 años.
Las personas que tienen activo ahora el virus en Cantabria son 1.499, veinticuatro más, de las que 1.453 están en sus domicilios en cuarentena.
Más de un millón de desahucios han sido ejecutados en el Estado Español desde 2008.
El Lic. Eduardo Foresi, director del Hospital Abel Ayerza en diálogo con PANORAMA nos informó el estado de salud del joven de 29 años que cayó de una altura aproximada de siete (7) metros en una obra de construcción.
El viceministro de Turismo, Selvin Barralaga, consideró el comportamiento de años anteriores para estimar que la Semana Santa también genera unos 30 mil empleos temporales.
Y en el caso de los camiones urbanos, si realmente se quiere guardar la sana distancia, la CMOV debe considerar mayor frecuencia en rutas, para que las unidades no se asemejen a latas de sardinas.
¿Qué clase de religión pregona este señor?
Durante su carrera el cantante ha interpretado varios éxitos como ‘Dónde está el amor’, ‘Miedo’, Perdóname’, ‘Te echo de menos’, entre otros.
Damián, ya curado del coronavirus, tiene que reponerse física y mentalmente.
Sin embargo, la producción de estos materiales, reciclables y compostables, supone una mejora de cara al futuro de nuestro planeta.
No obstante, se trata de un imponderable que, como tal, no depende de él ni de nadie.
Esa mirada oscura e introspectiva bajo sus alargadas cejas.
“Todas las normas ambientales y sanitarias de la legislación existente, que ya se aplican en el sector avícola o en las mismas granjas del sector porcino que ya están instaladas, se van a extremar”, aseguró.
Todo esto y mucho más, está al alcance del sitio web Complejo Teatral de Buenos Aires.
Durante el mediodía de ayer, un Peugeot 206 impactó con una moto en la esquina de 17 y 166, en Berisso.
A las mujeres, niños y ancianos se les sometió a marchas forzadas por el desierto sin alimento ni agua.
¿Hasta cuando tanta miseria en nuestro país.
De este modo, el voto por correo se amplía hasta 10 de julio a las 14.00 horas, es decir hasta el cierre de las oficinas de Correos y el plazo para solicitarlo finaliza el 2 de julio.
Y agregó que “terminaremos con un abrazo solidario para quienes lamentablemente fallecieron en el Hospital y en apoyo a los trabajadores que están cansados, donde se triplicó el trabajo pero no el personal”.
Por último, enfatizó que hasta la fecha no se han reportado casos sospechosos en el estado o en el país, pero continúan reforzando las unidades médicas para atender las situaciones de alarma.
El exconseller ha explicado diferentes ejemplos del maltrato que asegura haber recibido en la primera cárcel a la que llegó, solo, ya que los otros políticos presos fueron a otros centros penitenciarios.
Un especialista es alguien que cada vez sabe más de menos.
El presidente estadunidense Donald Trump hoy en California.
Desde la consultora consideran que la situación puede empezar a normalizarse a partir de finales de abril o, más previsiblemente, en la primera quincena de mayo.
Este jueves ha sido la herriko taberna del Casco Viejo de Bilbao la atacada.
La noche empezaba fuerte, ya que María Teresa decía nada más llegar que estaba “hasta las narices”, con una postura defensiva y siguiéndole el juego a Jorge Javier.
No obstante, la Ciudad de México y el Edomex se registran un 79% y 71% en ese rubro, respectivamente.
Miles de abortos que se realizan en antros clandestinos.
En sus charlas de pasillo entre amigos, los mismos agentes del Municipio resaltaban su amplia y sonora sonrisa que lo identificaba.
Pero, preguntan y afirman sus detractores, ¿cómo es posible que mantenga esa cifra si son tan evidentes sus fracasos en sus anunciadas luchas contra la inseguridad y la violencia, la corrupción, y la economía que todos los días empeora?
Le indicó el ámbito adecuado para discutir es la Mesa Provincial de Cambiemos, y no los medios de comunicación.
Conseguir los reclamos que se lanzan en los manifiestos de este 1 de mayo será una dura batalla social y política para la clase obrera, pues se avecinan tiempos muy duros para los trabajadores.
El trabajo del Comité Organizador de transmitió su postura "tras el trabajo conjunto realizado entre IPC, el Comité Olímpico Internacional y el Comité Organizador de los Juegos de Tokio".
Boris Izaguirre: “A la Reina alguien le dirá, espero, “aquí también se hacen unas fiestas muy divertidas””Boris Izaguirre vuelve con 'Sunset Bulevard' para analizar la actualidad.
Las lluvias alcanzaron al sector más deficitario del sur de la región pampeana: la franja oeste.
Por su parte la Fracción 16-J se ve obligada a respaldar al presidente Guaidó, cosa que de no hacer, morían políticamente.
En el vídeo se puede ver a Koen Geens, ministro de Justicia belga, intentado colocarse la mascarilla en la frente o en los ojos.
El gerente del Sergas quiso mencionar específicamente el caso de Portugal, que debido a que comparte frontera con Galicia cuenta con un tránsito habitual y desplazamientos motivados por trabajo.
Sería irrespetuoso y arrogante de nuestra parte.
Victoria, que está saliendo de un importante rebrote invernal en casos de coronavirus, relajó las normas del confinamiento el fin de semana pasado, aunque mantuvo el límite de los grupos en exterior a cinco personas de hasta dos hogares.
Durante parte de este miércoles seguirá latente en Entre Ríos la posibilidad de precipitaciones.
Murieron unos 200 árboles, nosotros hemos encontrado las cepas”, relata.
Hasta el momento, se desconoce qué produjo las llamas.
Se hace para eso y no para el control”, agregó ella.
También se busca una Formación Profesional más flexible sin requisitos de edad y con programas para alumnos sin título de la ESO.
Mientras el guardia hablaba con Cabrera Fuentes, su compañero de viaje -con quien está casado-, se bajó a tomarle una fotografía a la placa del vehículo del funcionario estadounidense.
"La Liga (inglesa de fútbol) va a pedir ahora a la Ifab, vía la (federación inglesa de fútbol) FA que tome parte en este ensayo que podría comenzar en enero de 2021".
Y es que desde que se corrió el rumor de su supuesta relación amorosa con ‘El Lunares’, Gabriela Castillo ha recibido cientos de comentarios en donde le cuestionan si es pareja del líder de La Unión.
“Hoy no hay demasiados elementos (para evaluar la flexibilización), porque todo esto se analizará dentro de diez o doce días, cuando veamos cómo viene el número de casos”.
Pero a pesar de todo conseguimos sobreponernos a la intransigencia de esta gente y terminamos de hacer la jornada", recalca la responsable de Feminismes amb Iniciativa, Empar Fayos.
¿Qué pasó?, que se puso de moda ser chupacirios de Cipriani.
El presidente Alberto Fernández dijo hoy que la "vocación" del Gobierno es que la empresa Vicentin "siga siendo argentina y que sea manejada y rescatada de la situación en la que está".
“Es un chamaco trabajador, disciplinado, entregado a su carrera y viene de un país que amo muchísimo, Colombia”, dijo Daddy Yankee.
Qué vida nos espera tras el confinamiento por coronavirus.
Antecedentes: hipertensión, enfermedad cardiaca, enfermedad renal crónica y obesidad.
¿Dónde crees que se quedó tu niño interior?
Amor: una sospecha desatará una situación confusa y un pedido de explicaciones.
Luego hay tres penaltis y es difícil de entender nuestro partidos, porque tras marcar no hemos seguido igual.
Pase a Comisión por Unanimidad.
Hoy en dia existen muchas relaciones tóxicas, donde para uno no perder a su pareja realiza grandes cambios y hasta recibe maltrato psicológico sin saberlo.
No hay tregua entre el parlamento y el Ejecutivo.
No puso nada el gobierno provincial para generar condiciones, ni siquiera las decisiones políticas”.
Esta orden se produce después de que, a principios de este año, Pompeo anunciara la suspensión de todos los vuelos chárter públicos a todos los aeropuertos de la isla, excepto a La Habana.
A los ocho años tomo mis primeras clases de ballet en Ballet Teatro Infantil de Nana Hudo.
La respuesta fue casi un “no”: cualquier decisión pasará primero por el filtro de un comité de seguimiento que integran varios ministerios y que pasará por la lupa de los gobernadores.
Depender del alcohol afecta significativamente la salud y el bienestar de quien consume y de quienes le rodean: familiares y amigos, disminuyendo la posibilidad de una vida mejor”, señaló.
Inmediatamente después de la publicación del video, Joe fue adoptado por una amorosa familia.
Miles de panameños, especialmente post pandemia, trabajan desde sus casas.
La tercera parte de la población del país vive en un estado de estrés extremo, contribuyendo al surgimiento de problemas de salud, relaciones deficientes y pérdida de productividad laboral.
La firma estadounidense tiene más de 88.000 conductores en varias ciudades de Colombia y asegura que traslada a dos millones de usuarios.
Por Venezuela participan: Nelson Chávez, Pedro Calzadilla, Javier Escala, Carlos Francio, Diana Pérez, Alejandro López y otros intelectuales nacionales.
Otro de los objetivos, según la iniciativa del gobierno federal, “es cambiar la manera de realizar las adquisiciones para implementar el modelo de compras consolidadas”.
“Estoy convencida de que los problemas de la mujer no pueden verse aislados de los otros problemas sociales, no pueden analizarse fuera del contexto económico, ni al margen de determinadas situaciones histórico-sociales.
Los puntos verdes: “al principio era como trabajar en el vertedero pero solo que estaba dentro de un contenedor”
Estudiantes que se presentaron a la selectividad este año en Ourense (XESÚS FARIÑAS).
Es decir, obtendrán 60 puntos sobre 205 los proyectos que destinen la Gavidia para un equipamiento educativo, deportivo, de salud, de Bienestar Social, sociocultural, administrativo o de economía social.
No sólo llevan proyectos propios a regiones alejadas, sino que definen cómo vemos y cómo abordamos la cuestión del desarrollo económico del país.
Mascarillas de diversos colores y formas aumentaban la curiosidad del que todo lo quería ver y todo lo quería recordar.
“Si alguien se arrodilla durante el himno, el juego se acaba para mí”.
Tampoco es inocente que México y Brasil sean productores petroleros.
Asimismo, se encargaran de su traslado a un área que no implique riesgos a la ciudadanía.
El presidente de IOMA, Homero Giles, mantuvo un encuentro con autoridades de la Asociación de Anestesiología y Dolor del Oeste Bonaerense (AADOB).
Más de 200,000 beneficiarios de DACA están trabajando en áreas ocupacionales que el Departamento de Seguridad Nacional (DHS, por sus siglas en inglés) califica como parte de la “fuerza laboral de infraestructura crítica esencial.”
El acceso a los fondos europeos de recuperación tiene unas condiciones que quizás frustren muchas expectativas.
Tengo una opinión diferente ; Netflix es un gigante del entretenimiento, su función nunca fue hacer obras de arte o materiales educativos.
Esta última es una resolución bastante popular en los videojuegos para PC, así que son cifras nada despreciables para un hardware que llegará al mercado a un precio asequible.
República Dominicana tiene 11% de capacidad instalada por las energías renovables, pero la generación es de apenas un 7%.
Eso es lo que siempre haré”.
Mariasela se desmontaba de su vehículo cuando un hombre identificado por la Policía como Ramón Orlando Santos (Pototo) la despojó de su cartera y luego hizo varios disparos al aire.
Así lo ha trasladado durante su intervención en la Comisión de Transportes y Movilidad, en la que ha denunciado el "déficit histórico" en infraestructuras ferroviarias y el estado "calamitoso" en el que se encuentran algunas líneas.
También está permitido inclinarse un poco para denotar interés, pero jamás se debe tocar al otro o invadir su espacio personal.
Gracias a Dios, este fue con mi equipo, Camagüey, y eso encerró una motivación mucho más grande.
¿Acaso hemos dicho alguna vez que vivimos el peor año de la historia por esos 3 millones de muertos por enfermedades?
"Es seguro que en 2020 tendrá pérdidas importantes, a pesar de que entró en ganancia en 2019", dijo.
Vuelve a agradecerle al público por su presencia y lo reconoce como “guerrero”.
La literatura científica sugiere que el cerebro tiene varias estructuras especializadas que procesan información socialmente relevante.
Más de cincuenta días sin pacientes positivos.
Se vaticinaba un 2020 excelente.
"Esto nos da mucha satisfacción porque vemos que el teatro infantil es uno de los potenciales culturales que tenemos en esta ciudad y nosotros apostamos por ello", ha asegurado.
Incluso las herramientas más invasivas de privacidad, como aquellas de Apple y Google, requieren limitaciones para que no se conviertan en instrumentos de vigilancia u opresión.
Lo grave aquí es que esto liga a Vizcarra con los Cuellos Blancos.
Este señor estuvo preso en Cuba en los años de su juventud, y ha comparecido en un par de ocasiones, dentro del gueto, en un programa de radio independiente.
Sinovac, por su parte, reafirmó confianza en su sustancia y negó que guarde relación el efecto adverso reportado.
En esta obra el autor hace a través de cada uno de los relatos, un recorrido histórico por los pueblos originarios de Magallanes.
El doctor Sergio Ioppolo, de la Universidad Queen Mary de Londres y autor principal del artículo, explica que "la química oscura se refiere a la química sin la necesidad de radiación energética.
“Para empezar la escuela pública tiene un sostenimiento del gobierno.
Aludió también a quienes participaron en la Feria Nacional de Ciencias e Ingenierías 2019 con cuatro proyectos, de los cuales uno obtuvo segundo lugar y otro mención honorífica, propuestos por estudiantes de Guadalupe y Valparaíso, respectivamente.
Finalmente, invitaron al público en general para acercarse a ver los juegos, se tendrá áreas de diversión, alimentación y otros de entretenimiento para los pequeños.
Salobreña se ha convertido así en el primer municipio de la provincia de Granada en unirse a este proyecto.
La protesta se da luego de que el Gobierno anunciara la extensión, hasta el 30 de agosto, de las medidas de confinamiento en el área metropolitana de Buenos Aires, que concentra 90% de los casos de coronavirus.
Debido al golpe, el cristal de la cabina del vehículo que iba detrás ha quedado totalmente roto.
Habrá que registrarse para poder comprarlas y aún así sólo se podrán obtener cinco unidades por familia.
Exhibirá una nueva geometría en la PR-189 que se conoce como (DDI) o intersección en forma de diamante divergente.
Calviño ha declarado que la industria electrointensiva no se puede parar, por lo que hay que asegurarse que se puede mantener un nivel de actividad reducido y con menor movilidad de los trabajadores.
Y como siempre, no se guarda lo que piensa.
Las personas curadas son 1.966, un dato importante porque representa 527 curados más que en el día anterior.
Por el contrario, el apenas el 17% la considera regular; el 7%, mala, y el 2%, muy mala, mientras que el resto no tiene opinión formada al respecto.
En la última jornada no se reportan fallecimientos por la Covid-19, lo que mantiene en 87 la cifra total de decesos en esta nación caribeña.
Además, deberán implementar las medidas de bioseguridad.
Para utilizar Signal desde el ordenador, deberás descargarte su aplicación para escritorio.
Ustedes tienen un criterio que pudieran compartir algunos padres pero habrá otros tantos padres que consideren que las condiciones son suficientes, que no tendrán problemas y no quieren que sus hijos pierdan el año escolar.
Por esa razón, los vecinos podrán acceder a los servicios con una llamada telefónica o una videocomunicación desde su hogar.
Hacen uso de ese servicio incluso infantes y adultos mayores sin protección.
Sabemos que Abril y Mayo vendrán con sus garras y sus dientes filosos.
El presidente de la República Bolivariana de Venezuela, Nicolás Maduro Moros, reiteró su agradecimiento a la República Islámica de Irán por su solidaridad y valentía al enviar embarcaciones con en medio de amenazas y bloqueos por parte de Estados Unidos.
El niño que no tose tiene diarrea…» Lo dice con pena y rabia Hamdiya, una madre afgana que ha salido del campamento (tiene permiso para ello) para ir a comprar lo mínimo.
Por su parte, la usuaria Rosa Maldonado, se expresó muy agradecida con el equipo de salud rural, porque “esto es muy bueno y así los contagios no siguen sumando.”
Por otro lado, en relación a los caminos con daños en el asfalto, se aumentará la vida útil de estos con microaglomerados o lechadas bituminosas.
Quienes visitan el parque termal Agua Clara, cuentan con cuatro piscinas (tres abiertas y una semi cerrada), cuyas temperaturas se manejan desde la boletería y de acuerdo a la solicitud de los visitantes o del momento del día.
Las personas que han perdido su trabajo durante el brote de coronavirus están buscando nuevas oportunidades en línea.
Andrés Arauz, candidato presidencial de Ecuador: «Sería el colmo si no nos dejan participar porque lideramos todas las encuestas»
Hay una cuestión de fondo porque hay dos partes que aducen tener derechos sobre la motocicleta, tomando intervención Fiscalía local.
Aunque el Gobierno lo aprueba por decreto, el Congreso debe ratificarlo cada 15 días.
Numerosos locales, que desde hace más de 60 días no pueden trabajar por integrar rubros considerados no esenciales, reclamaron un paquete “serio” de medidas económicas para poder “salvar al sector”
Sin embargo, gracias a este viaje se logró conseguir contactos, se nos pidió cotizaciones y esta semana nos estarán contestando los mensajes que nos mandaron y es probable que se pueda mandar productos para la región», afirmó.
En el escrito, Jorge asegura que el 27 de agosto se reintegró a sus funciones.
No sólo es útil poder detectar los olores del mundo externo.
Durante el procedimiento detuvieron a una mujer de 34 años de edad, que fue trasladada a la Comisaría del Menor y la Mujer de la ciudad de Concordia.
Los bares y salones de fiesta podrán solicitar un cambio de giro y operar como restaurantes o fondas.
Podría llevar al mundo a una era de opresión al periodismo.
“Es una enfermedad que en Entre Ríos se la considera una enfermedad endémica es decir, que todos los veranos hay casos de dengue”.
Este título ya se encuentra disponible en Google Play.
Los nuevos casos anunciados en China se han mantenido bajos en los últimos días, en comparación con los números vistos a principios y mediados de febrero, según datos oficiales.
No obstante, si eventualmente un vehículo precisara una anchura mayor, dispondrá de una plataforma de anchura real mínima de 3,25 metros.
Recuerda que la población de los campamentos se despertó con la noticia y la gente salió a la calle en masa.
El nuevo estándar se presentaba con el objetivo de superar las limitaciones de los buses de la época, ISA, MCA, EISA y VESA, unificando estos formatos en una solución universal.
En La Plata tengo carreras los martes, jueves y domingo por medio.
Entre charla y charla, el actor chileno contó qué aspecto de la actuación le cuesta mucho.
En medio de la crisis sanitaria por el coronavirus, resulta complicado pensar demasiado a futuro cuando todo es regido por el aquí y el ahora.
‘Dos desconocidos’ es la segunda de las diez creaciones y constituye la etapa de los primeros encuentros”.
Los pensionados no se tienen que preocupar, porque les garantizamos el pago de sus mesadas», indicó el presidente Duque.
Hay que creérselo y yo tengo motivación de sobra.
Y ahora están deseando ver el reencuentro.
Sin embargo, esa decisión de los progenitores no ha sido bien acogida por el resto.
En las farmacias, por orden admistrativa del Departamento de Salud, pueden vacunarse personas desde los 7 años en adelante para la influenza.
Seguro que quieren ahorrarse el gasto, pero antes de conseguir la autorización se comprometieron en cuidar la integridad de los usuarios…….
La caja que recibió contenía ladrillos dentro.
Hay temas que se me ocurrían para un género y luego se realizaban en otro.
Si bien eso ya era sabido desde hace años, las revelaciones, el año pasado, del periodista Glenn Greenwald y del sitio de noticias de investigación vinieron a confirmar estas aseveraciones.
También Maldonado ha recordado que Sabor a Málaga es "pionera" en España en la promoción agroalimentaria y una de las marcas más reconocidas en todo el territorio nacional.
Pero todo el plan de vacunación, cuyos detalles serán anunciados esta semana, se ha visto salpicado por disputas políticas entre el presidente Jair Bolsonaro y el gobernador de Sao Paulo, Joao Doria, su posible adversario en las elecciones de 2022.
El funcionario también afirmó que por el temblor hizo caer ese puente peatonal.
En el documento, ordenó que por la pandemia se extenderá hasta el 1 de agosto la suspensión de labores con goce de sueldo a quienes ya se encuentran en esta situación.
Con este acuerdo, tanto Lanzadera como Wayra refuerzan su compromiso de apoyar al sector emprendedor y apostar por él más que nunca, como llevan haciendo desde su creación (Wayra en 2011 y Lanzadera en 2013).
Las plataformas de interacción para conferencias, como “Zoom”, que en otros tiempos eran herramientas tecnológicas sólo al alcance de los grandes corporativos, se volvieron un que en ciertas versiones se emplea de manera gratuita.
Parrilli propuso remitir información al Consejo de la Magistratura para que ese organismo evalúe posibles sanciones a los tres jueces ausentes por “incumplir” el mandato constitucional.
¿Cuál es el futuro que nos espera?
El accidente ocurrió frente a la industria camaroneraSahlman Seafood, entrada a la ciudad del viejo.
"Es una ventaja conocer tan bien Silverstone", comentó Fernando tras una nueva victoria en los eSports.
Si todas las noches, se acostaba para dormir después de sus oraciones, esa noche, le resultaba difícil.
Gustavo Hein, ex intendente de Basavilbaso y propietario de una empresa fumigadora, fue uno de los cuatro votos contra el importante acuerdo ambiental.
Un discurso racista, que alienta la violencia y que no da cuenta del valor de esos inmigrantes, que según datos de la CEPAL el 70% de los centroamericanos provenientes del Triángulo Norte, que están en los Estados Unidos trabaja.
Nadie en la comunidad parecía conocer sujeto lo que sugiere que no es un residente y en el piso, alquilado a una familia venezolana, hay un gran trasiego de gente.
De acuerdo con el último informe, citado por el canal CGTN, la cifra de infectados en Hubei, se mantuvo sin cambios: 67.800.
Si bien, avisa de que el cierre puede resultar "engañoso", dado que esconde una "optimista" previsión de ingresos en las entregas a cuenta, que habrá que devolver cuando se liquide el sistema de financiación autonómico, en julio de 2022.
Teóricamente era un gran avance para el rastreo, pero no sé por qué no se ha apostado seriamente por ella.
“El gran problema que tenemos —reconocía Rivero Abella— es que no se precisa la fuente de infección que desarrolló este gran evento”.
Eso dijo la Dra. Valerie Fitzhugh, presidenta interina de patología en la Escuela de Medicina de Rutgers New Jersey y la Escuela de Medicina de Rutgers Robert Wood Johnson.
El rosarino deberá realizar 48 horas de reposo para no tener inconvenientes de estar presente ante el equipo alemán.
"Ahora se despliegan la segunda y la tercera fase reactivadora.
La ha diseñado una joyería israelí a petición de un empresario americano que quería apoyar la industria israelí durante la pandemia.
Aún así, la sola idea de que se usaron tejidos de feto para desarrollar es polémica pues los conservadores en el país llevan años oponiéndose a este tipo de prácticas.
Para evitar una multa por su infracción, el hombre pretendió sobornar al agente.
En un sueño que tiene “ de casan.
Así, ha reprochado que digan que se adquirió el local de las Francesas "sin necesidad" y con "falta de previsión".
Está ubicado en el barrio Las Flores, de Montecarlo, y alberga el laberinto vegetal más grande de Sudamérica, con una superficie de 3.100 metros cuadrados enmarcados por 1.715 metros lineales de ligustrina.
El corredor de 37 años también pidió a sus seguidores en Argentina que “respeten las medidas de prevención”.
Una cifra consistente con nuestra expectativa de una contracción del PIB del –ocho por ciento, dijo la firma.
Será mediante un convenio que tendrá 120.000 de euros de presupuesto y que se adherirá al Plan Responde frente al COVID-19 que impulsan el Gobierno de España y Cruz Roja Española.
España confirmó más de 28.000 muertes por COVID-19, la enfermedad causada por el virus, desde el inicio del brote.
Por eso aconseja “tener siempre a mano un puré de boniato asado en el horno que podamos utilizar en nuestros postres”.
Otra fuente citada por South China Morning Post indicó que Lai fue arrestado esta mañana en su domicilio en el distrito de Kowloon por policías de la nueva unidad encargada de velar por el cumplimiento de la ley de seguridad nacional.
El Ministerio de Medio Ambiente y Recursos Naturales (MARN) informa que se e prevén chubascos y tormentas entre débiles a moderadas aisladas sobre la cadena montañosa norte durante la tarde.
Dulcemente te pido, que me consigas de Dios los favores y gracias de las cuales yo estoy tan necesitado, en las pruebas, en las miserias y en las aflicciones de la vida.
En su absurda cruzada no ha estado solo.
Un tanto psicológico que, sobre todo, hizo mella en el defensor.
No obstante, estas cifras suele revisarse al alza tras actualizaciones retroactivas, a lo que se suma el "efecto fin de semana", cuando se notifican menos contagios y muertes.
La necesidad de incrementar los recintos para enfermos en las ciudades, se hacía mas urgente considerando que a los hospitales urbanos llegaban entonces los enfermos de la ciudad, los de las poblaciones vecinas y los de las comunas rurales próximas.
Es lo que nos ayuda a entender mejor la naturaleza y el desarrollo de esta epidemia y coordinar las medidas de reacción a escala mundial”, se destaca en la carta.
Basado en estas conclusiones, el informe propone ensayar con tres indicadores relevantes para conocer el comportamiento de la enfermedad en el país.
“Al día de hoy, no pude identificar el momento en el que estuve expuesto al virus”, reconoció el ex intendente mercedino en declaraciones radiales.
A su estilo sencillo, superficial y sobre todo, sin llegar a reales conclusiones, el Thanos imaginado por los hermanos Russo es un símbolo de un tipo de maldad colectiva que rara vez se analiza en películas semejantes.
La Dra. Moser Ferro inició una investigación, a raíz de la denuncia penal instada por el presidente del Colegio de Abogados de Rosario, Carlos Gustavo Ensinck.
“Es una crisis global.
"Tiene un sabor muy herbáceo, muy a tierra, y es muy suave, casi mantecoso en la boca.
Entre los tipos de guías de viaje más populares se hallan las guías de destino, y hay diferentes formas de acercarse a ellas.
En forma reciente, además, se ha concentrado en la investigación que busca encontrar medicamentos de fácil acceso para combatir el Covid-19, a través de la combinación algorítmica de fármacos ya existentes.
De acuerdo con el Laboratorio Climatológico Sudamericano, la máxima no superará los 25 grados.
El organismo emitió un comunicado esta mañana, en el cual afirma: "el área será afectada por tormentas y lluvias intensas, con valores de precipitación acumulada entre 20 y 40 mm, pudiendo ser superados de forma puntual".
“El Negro” seguía con la mirada a una enorme rata de tamaño extraordinario que se paseaba como Juana por su casa, lo que para él era una ofensa; la persiguió hasta acorralarla.
Ex-Miembro de la Comisión Política.
Utah triunfó pese a que prescindió prácticamente de sus titulares.
La solicitud para el uso de estas dependencias será tramitada por el responsable de cada centro hospitalario, ha indicado la Comunidad de Madrid.
Muestra de ello fue la firma, el 30 de octubre de 1979, de un convenio con Lan para adquirir 148 pasajes para que las delegaciones visitantes viajaran a nuestra ciudad el 10 de enero de 1980, con regreso el 27 de enero de ese año”.
Esto se hace evidente ante el anuncio del bono de 380 soles (menos de 100 euros), que Vizcarra ofrece como la única ayuda estatal que el Gobierno dará a cada familia que quede privada de trabajar.
Me brinda la esperanza de seguir empoderando a la mujer latina en el campo de los negocios y así romper con los s que nos agobian”, sostuvo la colegial, quien recibió una dádiva de $500.
En la medida en que la cantidad de escuelas empezó a aumentar, el espacio céntrico mostró sus limitaciones: veredas estrechas y escaparates de comercios que temían por su seguridad.
El estudio de viabilidad encargado por la Comisión Estatal del Agua a una empresa particular incluye a los organismos de Matamoros, Reynosa, Río Bravo, Tampico Zona Conurbada) y El Mante, los más “grandes” de la entidad.
En el rubro de defunciones, hoy hubo cuatro registros en Actopan, Tizayuca y dos en Pachuca.
“Creemos que esto es bueno para Monzón.
"Frente a lo que está pasando en el país, el mensaje que damos es de unidad de la mayoría de nosotros.
Un copiloto de China Eastern Airlines celebra antes del despegue en el Aeropuerto Internacional Tianhe de Wuhan.
El presidente chileno, Sebastián Piñera, lanzó este domingo un proyecto de ley para modificar el Fondo Nacional de Salud (FONASA) en base a “lo que la gente siente”, a casi tres meses del inicio del estallido social.
Esta curiosa tradición proviene de su famosa novela 'Guía del autoestopista intergaláctico', el primero de seis libros que cuenta las aventuras de un humano y un compañero extraterrestre que trabaja para una empresa de guías de viajes espaciales.
Esta profesional hace uso de las cartas para orientar.
Sobre todo, si de planes ferroviarios se trata.
El menor apodado como ‘Alitas’, al parecer, minutos antes en compañía de otro sujeto con el que se desplazaba en motocicleta intimidó a unos ciudadanos para despojarlos de sus pertenencias.
No es violencias de género.
El Banco Mundial otorgó un préstamo de mil millones de dólares a México para responder a la crisis económica desencadenada por la pandemia del COVID-19.
“Las inmobiliarias tienen que aggionarse a los pagos electrónicos ya que el abono sí o sí tiene que ser en efectivo.
A padres y familiares se les pudo ver en las vialidades y accesos del plantel, entre policías y militares, debido al operativo que se desplegó alrededor del colegio.
La erradicación de basurales y las tareas de forestación continúan en los distintos barrios como parte de las acciones que realiza el Municipio de Lomas para mantener limpias las calles y disminuir la contaminación.
Pero, por favor, dejen enjuiciar a los ciudadanos.
Durante este tiempo de cuarentena obligatoria es importante mantenerse tranquilo para poder sobrellevar la situación y enfocarse en las actividades que podamos realizar dentro de casa.
“Creemos en una nueva alternativa democrática, aun sabiendo que estamos generando matrices de opinión negativas”.
Según el informe de la Policía, Michael León Jiménez, de 25 años y vecino de San Juan, iba en una motora KTM cuando desconocidos le realizaron varios disparos desde un vehículo blanco.
El presidente de Estados Unidos, Donald Trump, ha dado negativo en una prueba para determinar si estaba infectado con el nuevo coronavirus, anunció la Casa Blanca.
La iniciativa de financiamiento fue creada por las entidades de desarrollo públicas Banco Nacional de Comercio Exterior (Bancomext) y Nacional Financiera, y se canalizará a través de la banca comercial desde la Asociación de Bancos de México (
Los turistas empiezan a llegar a Acapulco.
Asimismo, la Policía ha detenido a un hombre cerca de una iglesia en el departamento de Yvelines, en las afueras de París, ya que su intención era «hacer como en Niza», según informa Le Parisien.
Se activa el amor en todas las expresiones.
Además, entre el lunes y martes se espera un “pico de calor” que podrá alcanzar maximas de 32° en el sur y superar los 35° al norte Río Negro.
Leandro Carvalho es reemplazado por Eduardo Brock (Ceará).
Tampoco han querido ver que el ritmo de la desaceleración en Europa en la primera parte del 2019 había provocado una contracción en la actividad del sector industrial, a la vez que en el sector servicios había comenzado una abrupta desaceleración.
El presidente Andrés Manuel López Obrador rechazó la aplicación de la pena de muerte como alternativa para disminuir la violencia e inseguridad.“
Bien dicen que "la que de amarillo se viste, en su belleza confía", y lo sabe, pues con una sexy fotografía en el que luce su figura en un vestido de este color, la actriz celebra sus 54 años.
El Ministerio Público informa: pic.
"No se puede decir que el sector esté anclado en el pasado, todo lo contrario", zanja al verlo asociado con los objetivos de desarrollo sostenible (ODS).
Fuentes allegadas a este medio señalaron que las víctimas no eran empleados de COFCO, sino que estaban contratadas para la limpieza de silos.
LG asegura a CNET que la pandemia de coronavirus no afectará el lanzamiento de estos modelos, aunque suena como si la compañía estuviera explorando la posibilidad de un suministro limitado.
También hemos pasado el test gráfico Time Spy incluido en 3DMark, que ha obtenido 403 puntos, en línea con las expectativas.
Luis Argüello: «Existe el riesgo de permanecer inmunes al sufrimiento de otros sitios»
Hasta el momento en barrios populares hay 17.555 casos, 16.369 altas y 280 muertes.
¡Esperamos un buen partido en el estadio Manuel Murillo Toro!
Aunque en algunas ciudades como Madrid no está convocada una huelga para el lunes 9 de marzo, sí lo está en otras localidades como Cataluña, Sevilla, o Aragón.
Sólo en el área de Salud y Seguridad el gobernador Juan Manzur no hará recortes salariales.
Desde Moncloa, trasladan que la hora orientativa de esta comparecencia será alrededor de las 12:00 horas, pero dependerá de la duración de la reunión.
“Kim Jong Un está vivo y bien.
En este último cálculo se incluyen los hospitales de campaña y las residencias covid.
Ya hice la denuncia correspondiente".
Es un ensayo de posibilidad, por supuesto, pues la verdadera fórmula debe estar cocinándose en el Palacio del 15 Hidalgo.
Los montos de las supuestas coimas ascienden a 2,3 millones de soles (unos 623,000 dólares).
En 1975 intento de asesinato del profesor Abderramán Meniau gravemente herido y asesinato del abogado Omar Benjellun (líderes políticos molestos para el régimen).
El discurso de unidad para hacerle frente a la pandemia se hizo cada vez más difícil de sostener con el correr de las semanas.
Por eso necesitamos gente que esté especializada en las áreas de ingeniería”, dijo.
Debes ser muy prudente como hablas.
Todos ellos presentaban patologías previas, según reza el comunicado remitido a la prensa.
Y Silvia comenta que una vez tienes el peluquín o peluca hecho, se puede hacer un peinado concreto.
Los operadores fuera de estas posiciones ganarán suscriptores.
Sin embargo, Jorge Lam, subcomandante general de la PNP, reconoció que el primer día de las manifestaciones “sí se usó personal Terna” para realizar detenciones.
Bryan Trujillo el bateador que no llega a batear.
El portugués era el líder en el que se espera que se convierta y desde la primera jugada se ofreció a comandar el ataque colchonero.
En los últimos siete días han muerto 70 personas por el coronavirus, entre ellos 20 en Aragón, 3 en Castilla-La Mancha y otros tantos en Cataluña y Galicia, y 14 en Madrid.
Aún cargada con maletas y cochecito Moreno se siente super feliz y valora la labor de las madres para sacar adelante a un montón de hijos.
Ahora que no será posible acudir a los estadios a animar a tu equipo, puedes hacerlo de forma realista desde el salón de tu casa… ¡y contigo a los mandos!
Como se informó en la edición de ayer la explosión ocurrió alrededor de las 10 de la mañana del miércoles en uno de los 5 departamentos de un PH de 16 entre 66 y 67, donde la jubilada vivía sola.
Siempre abrazó una causa justa, de la que fue, invariablemente, su promotor y su adalid.
Motores eléctricos y rotores: garantiza que la temperatura no exceda los 180º.
Su desdibujada actuación no le alcanzó para repetir en el cargo, no es que haya desistido, es que ya era insostenible y hasta incómodo en su relación con el Ejecutivo.
Ovalle, por quien el Gobierno mostró simpatía, gana la presidencia de…
«La vida con él me ha demostrado que siempre sube escalones, que siempre está en evolución y que siempre me ha escuchado», ha dicho Angélica.
Para saber más sobre su realidad y necesidades consultamos a Josefina Ortiz, directora ejecutiva de la Aldea Cardenal Silva Henríquez, donde viven niñas y niños de entre 4 y 18 años.
A veces el mercado incluye a las personas que viven contigo, que no se encuentran en tu declaración de impuestos.
La estrategia incluye un Plan Sanitario de Contingencia que nos prepare antes futuros brotes, y medidas para fortalecer los servicios públicos, como reducir las ratios por aula en los colegios e incrementar las inspecciones en residencias de mayores.
La sesión de hoy será clave para conocer si el lateral puede formar parte de la convocatoria para jugar el sábado ante el Real Madrid.
En la noche de la Radio Pública nos comunicamos con Luciano Lamberti, escritor autor del libro La Masacre de Kruguer que le valió la nominación a la primera edición del Premio de Novela Fundación Medifé Filba.
¡Es tan buena!"
Los Partidos Revolucionario Moderno (PRM) y Fuerza del Pueblo (FP) se aprestan a fijar en las próximas horas sus posiciones sobre la posible renovación del estado de emergencia decretado por el presidente Danilo Medina como consecuencia del coronavirus.
Las autoridades esperan que estas medidas funcionen para detener la propagación del brote en la población.
Esta gira, de alguna manera, controla esas apetencias de quienes veían a Guaidó como parte del pasado y se dan cuenta que Guaidó tiene futuro”, agregó.
El motivo es su otro trabajo: es cirujano plástico y el riesgo de contagio del coronavirus es más elevado.
El primer intento lo hizo a través de la ouija y, en seguida, visitó el cementerio para entablar una conversación más directa.
Son ya 180 días que Marina Vitela enfrenta la pandemia con aplicación.
Pero es que Guaidó, a día de hoy, ni siquiera milita en ningún partido que lo respalde de manera oficial, ya que el pasado enero abandonó la formación Voluntad Popular, que preside y en la que había militado activamente durante toda su carrera política.
El pasado viernes 9 de octubre estuve en la clínica donde guardó sus últimos días.
No debe haber “amnistía” para que el castigo surta el efecto de educar y formar.
La decisión se tomó finalizando la tarde.
El trabajo se acaba de publicar en la revista Science.
Aseguró que “si alguien usa esta operación efectivamente es un engaño hacia la gente” y aclaró que nadie está autorizado a cobrar en nombre del IPV: “Tiene que ir directamente a la delegación y cumplir con un protocolo”.
Afirmó que los niños se quedan ciegos por las emanaciones de la CFE.
La tímida propuesta de tomar parte de las acciones de algunas empresas a cambio de ayuda estatal es apenas un recurso de última instancia para salvarlas.
Otra de las cosas que se afirman es que el asma es una enfermedad psicológica.
Este gobierno no puede posponer más tiempo evitar esta sangría de empleos.
Pedro Sánchez anunciaba el plan de Gobierno para ir poniendo fin de forma paulatina al confinamiento.
Además, un 45% dijo que la angustia era la principal emoción en relación a la pandemia.
Y justo hace unos días el secretario de Turismo de Sinaloa declaró que Mazatlán FC será un gran negocio, que calcula una derrama económica de 600 millones de pesos en cada juego de Primera División.
Más adelante, sobre el ADN encontrado en el vehículo, el Tribunal la calificó como «otra prueba categórica y relevante».
En ese marco, se definió convocar a la Asamblea Anual Ordinaria del Consejo Directivo Provincial.
No son venenosas por lo que no se les considera un peligro para los humanos.
Mientras uno lo hace, la otra persona debe permanecer con barbijo y mantener una distancia mínima de 2 metros, igual medida que si desea dormir en la misma habitación.
Con gran concurrencia, concluyó el 3° módulo del Curso de Actualización.
Asimismo, el reporte de fallecidos es de 29 personas aumentando la cifra a 450 y 19.213 recuperados a nivel nacional.
"Actualmente se encuentra en seguimiento ambulatorio", se indicó.
Sin embargo, a pesar de todo esto, Andrés se mantiene alegre y positivo.
Sin embargo, durante las elecciones a gobernador de Baja California en 2019, Sánchez Arredondo respaldó al ahora gobernador por Morena, Jaime Bonilla Valdez.
“Es un año muy difícil para todos, hay muchos partidos.
Decisión de producción, sí, las limpió Marcelo", expresó el conductor.
La famosa reprimenda de Karl Marx a Charles Fourier –que el trabajo «no puede convertirse en juego» sino que solo puede reducirse su duración– ha sido refutada.
Además se apartaron de la organización política Primero Justicia, a la cual pertenecían.
Según comentó Piró, en el barco le dejan la comida en la puerta de la habitación para evitar el contacto entre personas.
Los lotes en donde se produjo este último episodio alguna vez estuvieron destinados -según recordaron los vecinos- a un emprendimiento inmobiliario para la construcción de un barrio tipo Procrear, que finalmente quedó sin desarrollar.
Me eligieron por cinco años y esos cinco años ya se cumplieron».
El opositor ruso Alexei Navalny, hospitalizado en estado de coma en Berlín, presenta «trazas de envenenamiento», anunció hoy un comunicado del hospital de la Charité, donde fue internado este fin de semana tras ser trasladado desde Siberia.
En esta titánica lucha por tener nuestra patria segura”, resaltó el jefe militar.
Y, con ella, también el dolor.
Este jueves se confirmaron 111 casos, de los cuales solo 7 son por contacto estrecho.
Se propone, en definitiva, que las clases se aíslen del resto de compañeros del centro evitando así la propagación masiva del virus.
Los archivos de IGETS conservan datos de más de 20 años de trabajo del Servicio, que pueden ser útiles para buscar la materia.
Sin embargo, es como si todo fuera un solo y un acompañamiento a la vez (algo reforzado por una mezcla en la que todos los instrumentos están en el frente).
Brindamos contención emocional al personal de la que trabaja en la emergencia.
De igual forma, comentó que hasta el momento la isla recibe el arribo de más de diez rutas aéreas, tanto nacionales como internacionales.
Sin embargo, remarcó que "oficialmente no hay ningún cambio de postura y de hecho hay una posición bastante ambigua".
Se trata, además, de una explicación benevolente.
En esta fecha en la que se homenajea a un aliado indispensable de la buena mesa, comparte estas deliciosas recetas para experimentar sabores, texturas y culturas a la hora de disfrutar de la cocina.
Según las palabras del jefe del Ministerio de Industria, es posible captar el dinero también en el extranjero, pero para esto es necesario tener un buen plan de negocio y un producto competitivo.
El ministro, que presidió la reunión del Consejo Federal de Salud (Cofesa), destacó que e “la vacunación es una prioridad en la política de Estado”, informó un comunicado del Ministerio de Salud.
En esta columnas criticamos la posición del legislador, porque entendemos que es tirar contra el sistema democrático en el que vivimos, cuando la justicia internacional ha sido clara y contundente con respecto a los crímenes de lesa humanidad.
“En cada cumpleaños pedimos nuestros deseos.
El ministro de Salud, Ginés González García, se refirió a la vacuna de Oxford contra el coronavirus, cuya producción se llevará a cabo a nivel local.
Lo siento pero no me gusta la lista, todo esto es demasiado indiegay.
Las palabras de aliento de Juan Camilo Valencia, embajador de Colombia en Indonesia, emocionaron a la gente, y mientras la angustia disminuía, la cumbia de Lucho Bermúdez fue la banda sonora de una escena imborrable.
Después de años sin actividad sus instalaciones fueron demolida y la superficie lleva meses en espera de la obra del nuevo centro comercial.
Desde 2008, cada 15 de octubre se celebra el Día Mundial del Lavado de Manos.
Teresa Ramírez dijo que en Villa de Álvarez, son nueve los trabajadores pensionados que no han cumplido los 60 años, tienen apenas cincuenta y cinco o cincuenta y tantos, y ellos tienen que seguir con la prestación de la salud.
Estas nuevas suspensiones controladas electrónicamente son capaces de manejar eficientemente la carrocería del automóvil de acuerdo con el estado y tipo de carretera, carga del vehículo, estilo de conducción y modo de conducción seleccionado.
Pero desde que al grupo le empezó a ir un poco mejor, a nivel económico sí que tenemos que justificar ciertos ingresos.
La Secretaría de Salud de nuestro país tiene una página web dedicada al tema (www.coronavirus.gob.mx).
Un evento deportivo que reunirá a los mejores atletas peruanos y de Sudamérica.
Y el viernes acudirán al colegio.
¿Cuáles son los planes?
En torno a la mitad de los estadounidenses no pagan impuestos sobre la renta, aunque el pago medio en 2017 fue de casi 12.200 dólares, según el Servicio Interno de Impuestos del Departamento del Tesoro de Estados Unidos (IRS por sus siglas en inglés).
Comandados por su DT, Diego Armando Maradona, el plantel de Gimnasia y Esgrima La Plata arribó este viernes a la ciudad de Rosario en donde mañana a las 19.40 enfrentará a Central por la 20ma. fecha de la Superliga.
Luego del impacto Cordero abandonó el lugar del choque, pero fue detenido por los agentes en el sector Merle en Patillas.
Según el diario La Nación, todos los nuevos contagiados adquirieron el virus tras estar en contacto con una mujer indígena, una paciente de 63 años, oriunda del lugar.
Es vital que el país implemente medidas de salud pública para detener la transmisión comunitaria y salvar vidas e informar fehacientemente sobre la situación de COVID-19 en el país, particularmente en zonas de frontera.
Sin embargo, cuanto más dura es la posición de los populares, más cómodo y unido parece el Gobierno.
Cuando los agentes llegaron encontraron el cadáver tirado en un pequeño parque de la comunidad y según se informó, sujetos a bordo de un automóvil llegaron y la dispararon.
Si lo hubiéramos hecho en febrero, marzo o abril, habríamos obtenido los frutos de esto: la falta de trabajo, el fin de la economía y los sueldos.
La Unidad Volante de Atención al Coronavirus (UVAC) realizó más de 200 pruebas PCR a trabajadores y usuarios entre sábado y domingo después de confirmarse tres positivos a dos módulos de la residencia.
El primer ministro británico tuvo que ser ingresado en la UCI por el coronavirus.
Según un perfil de Schiffmann en Business Insider, el sitio atrae a unos 30 millones de visitantes por día, un total de 700 millones en total hasta el momento.
Anuncia también una sorpresa agradable para los próximos días.
"Maradona tuvo un sepelio como su vida: caótico, emocionante y plebeyo" tituló el diario La Nación.
Para llevar a acabo el estudio, el equipo instaló en localizaciones estratégicas del aeropuerto varias réplicas de sondas Pilot impresas en 3D.
Mientras que los conductores de los rodados fueron notificados del inicio de una contravención por violar las normativas municipales.
La víctima fue trasladada al Hospital La Fe, donde ha fallecido.
Todas esas suposiciones tan violentas”, analizó.
Algunos jugadores han sugerido que los bateadores de los Astros podrían ser castigados con pelotazos como una forma de hacerle pagar, en parte, por el engaño que hicieron a sus colegas.
Dos situaciones a las que las empresas deben dar respuesta de forma efectiva.
Frente a los enormes acontecimientos de este tiempo, a los temibles días de futuro tan incierto, estas breves señas de un mundo que también ha sido, son como fuentes de agua fresca.
El Sinager advirtió nuevamente que la pandemia de covid-19 no ha terminado e hizo un llamamiento a la población a que si no tiene necesidad de salir, no lo haga, y evite las aglomeraciones de personas para no contraer la enfermedad.
Walmart ya está recibiendo más de la mitad de los nuevos clientes de comestibles en línea.
Avanza la planificación de obras de agua potable para Loyola y…
Por su parte, la Canasta Básica Total (CBT) para ese mismo hogar, con los demás gastos cotidianos, se ubicó en $39.275,36, por lo que percibir ingresos por debajo de ese monto implicó que la familia cayó bajo la línea de pobreza.
"Creo que Henry va a pelear contra Alexander.
Encabeza el gobernador Miguel Riquelme la firma del Pacto 2020-Inclusión, Igualdad y Justicia Laboral: Garantías y certidumbre a quienes invierten en Coahuila.
El gobierno que preside Víctor Mora puso en marcha esta moratoria en el pago debido al inicio del estado de alarma para paliar las consecuencias económicas de los inquilinos de viviendas propiedad del ayuntamiento sanluqueño.
Sin embargo, parece que el haber tratado de abarcar tanto, no le ha permitido realmente llegar a brillar en el resto de aspectos.
“Los anticuerpos y también la generación de células T frente al coronavirus garantizan una respuesta mucho más efectiva y rápida en un segundo contacto con el coronavirus.
Le zumba el mango que con el tremendo envejecimiento poblacional que tenemos se este promoviendo este tipo de prácticas, es como para desaparecer de una vez.
¿Cómo se calculará la reparación?
«Al presidente Xi Jinping, a todos y cada uno de los diplomáticos, a las autoridades de la República Popular China, gracias por esta generosidad», agregó.
Mientras tanto, Montoya cansado de la espera, no deja de cuestionar la posición del gobierno de Maduro: «¿Por qué nos tratan tan mal desde allá siendo (nosotros) venezolanos?»
Hasta la última semana de septiembre la liquidez monetaria aumentó durante el año en Venezuela a un promedio semanal de 4,2%.
El Charrúa terminó 2-2 en Valentín Alsina en el duelo que cerró la primera fecha de la Zona 1 de la Reválida.
Se registran desde hace horas 3 Incendios de vegetación en simultáneo en Macarao, Sector Lomas de Eusebio, otro en la parroquia San Pedro de los Altos Mirandinos y el 3ero a la altura de Tazón.
Muchas gracias a la televisión cubana y todo su equipo.
También se encuentran desarrollando un prototipo de respirador de emergencia y diademas para sujetar los cubrebocas.
Una práctica sexual que él denominaba “fiesta blanca”.
No obstante, la gente no ha reparado en ello, aclaró, porque no lo deja de consumir.
Además, el periférico se cargará por medio de un cable USB-C, con lo que funcionará de manera inalámbrica, y tendrá clavija para auriculares.
La Habana cancela su reapertura ante el peligroso aumento de casos…
No tenía sentido que fuese a una clase de Matemáticas porque no la iba a aprovechar.
Pese a que todos los detenidos por el crimen de Fernando se negaron a declarar, Blas Cinalli pidió la palabra y le habló al juez David Mancinelli.
El BFH en la modalidad Adquisición de Vivienda Nueva es una ayuda económica que brinda el Estado a las familias de escasos recursos que estén interesadas en comprar una vivienda de interés social.
"Lo estamos esperando, que venga, que no tenga miedo, lo vamos a cuidar, le vamos a dar protección, no le pasará nada, pero sí tiene que rendir cuentas en este país, eso es importante para nosotros", afirmó.
Hasta el momento, los casos confirmados en el mundo ―con una mayoría aplastante en China― rozan los 5.600, mientras que el balance de fallecidos, todos en el gigante asiático, supera los 130.
La mercantilización / privatización de la Enseñanza está ahondando en las diferencias entre el alumnado, como consecuencia de un Sistema Educativo selectivo e injusto y cada vez más elitista.
Una pieza clave en su rendimiento en la edición precedente resultó YosimarCousin, de errático comportamiento en la presente contienda.
Parece ciencia ficción, pero es la realidad que están trayendo la peatonalización urbana y las calles con límites de 30 kilómetros por hora.
Te debes sentir muy superior, ¿no?
"Desde que nuestro mundo se puso patas arriba hace unas semanas, he visto a gente común ponerse su armadura y entrar en batalla.
En medio de todo eso, también se enviará un mensaje de alarma a un contacto previamente designado para hacerle saber que te están arrestando y cuál es tu ubicación.
Utilizando este multiplicador y teniendo en cuenta la tasa asintomática, extrapolé que hay un estimado de 680 casos en Guanajuato al 8 de abril.
Lo segundos, uno que puede ser de entre 700 y 800 euros, también pago único.
“Las personas que participaron son de la comunidad del barrio pero también la invitación estuvo abierta a toda la ciudadanía.
Un total de 16.836 personas han muerto por la Covid-19.
En la época que fui era un local chiquito adaptado para la escuela y en la actualidad funciona un jardín.
Las mazmorras han sido lugar de castigo y, en algunos casos, los últimos lechos para los reos antes de ser ejecutados.
«Aunque no lo hicimos todo bien, sé que el costo de la inacción habría sido mucho mayor.
Las cámaras bridge constituyen un paso intermedio entre las compactas y las réflex y, gracias a su excelente relación calidad-precio, la Panasonic Lumix DC-FZ 82 resulta uno de los modelos más recomendables.
Las plantas de tratamiento de residuos también ven suavizados los requisitos para proceder a un incremento del 25% de la gestión de los desechos peligrosos y del 50% de los no peligrosos.
Obtiene una parte sustancial de sus ingresos gracias a la evasión y el fraude fiscal y el contrabando de tabaco, lo que perjudica los intereses españoles.
“Esto es una labor totalmente altruista, se me ocurrió desde el mes de abril que inició todo lo de la Pandemia.
La participación del "Diez" ocupó un espacio importante al día siguiente en la tapa de LA GACETA.
Los hechos ocurrieron sobre las 18 horas del viernes, cuando una mujer de 45 años recibió una herida punzante en el pecho que acabó con su vida en una vivienda de Vinaròs, según indicó el Centro de Información y Coordinación de Urgencias (Cicu).
¿No habían enterrado ya al caudillo?
Los cocodrilos americanos se encuentran más comúnmente en su hábitat nativo en el extremo sur de Florida y en los Cayos de Florida.
Adelantó que se invertirán más de 4 millones de pesos en la colonia Tres Cruces para la pavimentación de dos calles aledañas y la red de agua potable, obras que ya llevan más de 15 por ciento de avance y 30 por ciento, respectivamente.
“Soy la misma que lleva 15 años asistiendo legalmente a mujeres víctimas de violencia machista, en el turno de oficio”, ha sostenido.
Su apuesta, aún minoritaria, es hoy por hoy la que garantiza las mejores perspectivas laborales.
En 1918, una extraña enfermedad empezó a viajar por el mundo.
ISSSTE Susulá, que pasa por Circuito Canek; Circuito Aviación; centro y Kukulcán-UTM.
Aclaró que el cese al fuego que plantea Maduro debe partir por dejar la persecución, amedrentamiento, entre otras acciones en contra de los venezolanos que luchan y reclaman condiciones para vivir con dignidad.
Los profesionales que forman parte del movimiento 'APsemueve', aseguraron este sábado que quieren ejercer su trabajo "con dignidad y medios suficientes para cuidar y acompañar a la población.
Por el contrario, un 32% prefiere continuar en la situación actual, con libertad de movimiento y fuera del confinamiento que aisló a los ciudadanos durante casi 100 días.
El jueves 23, desde las 19hs en el parador deportivo de la playa central, habrá música electrónica en vivo con la participación de dj’s de nuestra zona, haciendo la previa del inicio de los espectáculos en el escenario mayor.
Y más en estos momentos, es lo mejor que puede ocurrir para levantar el ánimo y la economía”, sostiene.
Tenemos que unirnos para realmente aportar a nuestra sociedad.
Ejemplificó que “esta mañana otra vez salieron los chicos de la Brigada Forestal para la zona de islas de Rosario”.
Rocío Nahle dio a conocer que se mantendrá en aislamiento por 14 días debido a que estuvo cerca de una persona que dio positivo a COVID-19.
La desaparición fue reportada por su madre en Quito y en menos de doce horas de activados los protocolos de búsqueda se logró su recuperación poniéndolas bajo cuidado de Instituto Colombiano de Bienestar Familiar.
La Consejería de Salud y Familias informa de que, actualmente, 1.058 pacientes confirmados con COVID-19 permanecen ingresados en los hospitales andaluces, de los que 144 se encuentran en UCI.
Más allá de que fue víctima, recordarlo todo el tiempo y la notoriedad que alcanzó el tema es complicado por cómo se lo explica a sus hijos".
En este sentido, el pasado viernes 29 de mayo se presentó en el ISPLN a todos los titulares y gestores de piscinas en Navarra el Programa de Vigilancia Sanitaria de las Piscinas 2020.
Trump bromea sobre el muro durante la cena con AMLO"Hay que exponer ante quienes le han creído y ante quienes votaron por él que es inmoral y absurdo tratar con desprecio a los mexicanos", dijo durante la presentación de su libro 'Oye Trump'.
La tela de una remera puede funcionar en caso de necesidad.
Salir adelante entre todos.
Desta forma, a 31 de diciembre de 2018, quedaban pendientes de solución jurídica 7.193 demandas, de las cuales 6.708 correspondían a Zaragoza.
Así, lamenta que algunos profesionales de funerarias están reutilizando equipos, "lavando guantes con lejía, lo que es una pena".
En “Farolitos en la oscuridad”, el programa de HIJOS en Radio Nacional Resistencia, Buscarita Roa, recordó su llegada a la Argentina desde Chile, del secuestro de su hijo, nuera y nieta, su incorporación a Abuelas de Plaza de Mayo entre otros temas.
Es por ello que la tiranía del diablo se parece más absolutismo de Fernando VII que a otra cosa.
“No vamos cambiar nuestro discurso en función de que unas medidas las adopte un gobierno u otro, sino que vamos a hacer lo que decidan las autoridades sanitarias.
¿Porque se tuvo que ir a Madrid?
Mientras, el primer ministro luso insiste en que se trata de una herramienta muy útil para el control de la Covid-19, ya que es "confidencial y segura".
Por otra parte, los contratos que incluyen el plan incorporan el importe a lo largo de toda duración del contrato, junto con las posibles prórrogas, modificaciones presupuestarias e IVA.
En la campaña de 2016 el que ahora es inquilino de la Casa Blanca, no perdía ocasión para insultarnos.
Este filósofo chileno en su valoración por el humanismo marxista se encuentra en esa línea creciente de aceptación del marxismo.
Y de esta forma se repare el perjuicio a las empresas que han tenido que pasar dos revisiones, sin que los plazos normales de renovación de tarjetas hubieran transcurrido.
Jueves 10 de septiembre: "Momentos de Rugby Infantil (Módulo I – categoría de 6 a 9 años)"
Siempre lo hará por canales oficiales.
Cuando pensemos todos positivamente, lograremos cambiar nuestro entorno laboral, sindical nacional y, sobre todo, cambiar en beneficio de nuestras familias y de nuestros hijos”, asevera Flores.
Al contrario, el azúcar en la sangre disminuye si no los consumes en mucho tiempo porque no hay mucha glucosa en tu sistema.
El ranking elaborado por Global Health Intelligence, que es la base de datos demográfica más grande del mundo, es usado en países de Latinoamérica como Argentina, Brasil, Chile, Colombia, República Dominicana, México, Perú y Puerto Rico.
IU advierte de la "emergencia" en servicios públicos: "Las tres derechas reaccionarias pretenden hacer negocio"
Vive de las rentas del pasado y le faltan más discos y, sobretodo, muchos más hits para poder permitise esos aires.
Con las distintas disciplinas los chicos tienen relaciones, emociones, diferentes vivencias que van teniendo con ellas.
De su parte, la Oficina Nacional de Meteorología (Onamet), vigila el desarrollo de una zona de baja presión asociada a una activa onda tropical al sureste de Puerto Rico.
El banco ha implantado diversas medidas para apoyar la diversidad y la inclusión, como un estándar mínimo mundial para el permiso parental en todos sus mercados.
LaLiga ha hecho pública la decisión a través de un comunicado oficial.
¿Cuál ha sido su secreto?
Un día se me acercó «para decirme algo al oído y me terminó chupando la oreja ¡un desubicado!»
Hace más de 12 horas que no hay luz.
El primero de marzo de 2019, Día nacional del periodista, al menos 15 antimotines se apostaron en las afueras de la radio por varias horas.
El Ayre Gran Hotel Colón fue el primero en recibir pacientes leves, dada su proximidad al Hospital Gregorio Marañón.
Las pensiones mínimas de viudedad subirán en 2021 entre 4,7 y 7,2 euros mensuales, dependiendo de las circunstancias.
Su interés es económico fundamentalmente, para lo cual utiliza distintas herramientas.
Sin embargo, el empresario reclama que suculento contrato no asegura que Washington seguirá comprando en 2021.
Para 2019, el Parlamento calculó en siete mil 374.4 por ciento la inflación, un número cercano, aunque inferior, al que ofreció el BCV, destacó la Deutsche Welle.
Los compañeros tienen miedo porque dirán leve o baja.
No sorprende la corrupción de políticos del PAN o del PRI, han dejado prueba de sobra, en las oportunidades que han tenido de ejercer el poder político, la noticia es que la Cuarta Transformación también hay corrupción.
Ambas se encuentran muy cerca la una de la otra, por lo que no se puede dejar de visitar ninguna.
Las bases para la concesión de las ayudas cuentan con una dotación de 7,5 millones, que podrían ampliarse con fondos procedentes del Estado o de la UE, y se han publicado este lunes en El Diari Oficial de la Generalitat Valenciana (DOGV).
En lo que respecta a las recompensas, los clientes de Samsung Money recibirán puntos para el programa Samsung Rewards por cada compra.
Desde la municipalidad destacaron el trabajo en conjunto de las Áreas gubernamentales y comentaron: “Hay 24 camas que están a disposición en una primera instancia.
La dependencia estatal subrayó que -19 en Jalisco es de 42.7 por ciento.
Hasta el momento, en Panamá se ha registrado un deceso por el COVID-19.
“Los paraiseños no nos sentimos solos porque usted ha estado pendiente de todos nosotros”.
La CODESAL está bien encaminada, no solo con el mantenimiento y el perfil turístico sino también con la proyección de que la zona del perilago sea una reserva natural”, opinó Cedro.
Varias casas se encuentran en diferentes fases de ejecución.
Camino de los tres mil partidos jugados en Primera (2.884 actualmente), al Madrid jamás le habían pitado tres penaltis en contra en un partido.
Son tendencias las que se están registrando, le respondió el INE, pero por donde se le busque, las tendencias le favorecen y, aunque haya sido por una décima la dicha diferencia, debe reconocérsele el triunfo.
El Consejero de Seguridad Nacional de EE.UU. también participó de una ceremonia de donación de 50 respiradores, 6,600 kits de pruebas y otros suministros necesarios para enfrentar al COVID-19.
Empero, Page sorprende a su rival con una potente bomba de poder, y después de un Buckshot Lariat, la victoria es del vaquero.
El total cumplimiento del calendario de actividades, en el programa de Pequeñas Ligas de béisbol en Panamá, dependerá de las instrucciones que emita el Ministerio de Salud para evitar una propagación de casos de COVID-19.
Madrid sigue siendo la más afectada, con 29.840 casos totales, 3.865 muertos y 10.827 recuperados, mientras que Cataluña continúa con un ascenso exponencial: registra 19.991 positivos, 1.849 fallecimientos, 5.701 curados.
Este inmunógeno es la proteína S del coronavirus, en la que se basan la mayoría de vacunas actualmente en desarrollo.
Hasta el momento, el brote del coronavirus en Paraguay dejó tres fallecidos y se registran 56 casos confirmados.
El secretario de seguridad ciudadana de la Ciudad de México, Omar García Harfuch, rindió su comparecencia ante el Congreso capitalino como parte del gabinete de la jefa de gobierno, Claudia Sheinbaum.
En todos los rubros habrá un plan rector.
¿Qué tendrán nuestros cerebros para que, a pesar de ser tan diferentes, tengamos ideas tan similares?
Asimismo, los oficiales recomiendan a la ciudadanía a permanecer en su domicilio y sólo acudir a espacios públicos en casos necesarios.
La semana pasada Estados Unidos confirmó bombardeos en Helmand en apoyo a las fuerzas militares afganas enfrentadas a los talibán que atacaron varios objetivos en esta provincia.
“Estamos caminando riesgosamente hacia la militarización completa del país, ya que cada día se les otorgan más facultades.
Que descansen en paz", escribió el tuitero.
Exiges colaboración de compañeros.
Esto es lo que estamos ahora inaugurando una nueva etapa en esta relación”.
El entrenador Luis Fernando Tena tiene el 56 por ciento de efectividad en los 18 partidos dirigidos entre el Apertura 2019 y las primeras 10 jornadas del 2020.
Por ello, ha destacado la "importancia" que tendrá el Gobierno que tomará en posesión el martes y del que formará parte.
Un total de 275 concellos se adhirieron a la campaña, que movilizará un dispositivo de ochenta trabajadores y en la que la empresa pública Seaga volverá a ser la encargada de retirar los enjambres.
Sin embargo, no debe utilizarse al alcohol como inductor, ya que lo que hace es fraccionar al sueño, impidiendo alcanzar etapas profundas.
El Ayuntamiento de Granada ha puesto en marcha un Plan de Alimentos a las Familias que asegura el suministro de productos básicos de alimentación e higiene a un total de 822 familias necesitadas de la ciudad.
«Los policías somos pacíficos, fuimos formados para el diálogo, espero que no convoquen», indicó el referente del sector Rubén Calvo.
Esta persona inicia sintomatología el 29 de Marzo y el 3 de Abril, una brigada epidemiológica acude a su domicilio en la localidad Emiliano Zapata del municipio de La Independencia para la toma de muestra.
Las mediciones se realizarán en una muestra representativa de toda la población.
Sonia Díaz: ‘Las nuevas medidas tributarias para 2021 reforzarán la lucha contra la pandemia’
Expiró a causa de trama contuso en región occipital, según certificado médico del centro de salud a donde fue llevado.
Claro que, aunque parecen las mismas, esas preguntas han ido teniendo nuevas significaciones en el tiempo, y adquieren otro alcance 59 años después: ¿Qué fue aquella guerra civil?
Por ello, dejó claro que la política económica y laboral, la estabilidad y la confianza son fundamentales para invertir la curva descendente”.
Argentina tuvo este jueves 13.467 contagios de COVID-19, lo que supuso un récord diario de positivos desde que comenzó la pandemia, y el total de casos alcanzó los 678.266.
De los casos importados, informó que se dividen en 105 personas que llegaron de Colombia y médico que atiende en un paso de la frontera.
A todo eso, (19 años), llamado pory del gusto del entrenador, podría sorprender muy pronto en una convocatoria.
¿Qué tan fácilmente puedes hacerlo, y qué tan simple y potente puede resultar todo esto para tu cliente final?”
En 1999 recibió el Premio Nacional de Periodismo (mención Ilustración, Edición Gráfica o Diagramación) por una serie de trabajos sobre el canal de navegación del Lago de Maracaibo.
"No es el conejo de toda la vida, parecen canguros"
El Tribunal Superior de Justicia de Aragón (medidas cautelares que solicitó Acciona contra la anulación del concurso para hacerse con el contrato de mantenimiento de los parques de Zaragoza, licitación de la que resultó inicialmente ganadora.
El colectivo sostiene que esos negocios “dependen en la actualidad exclusivamente de sus clientes locales, por lo que las anulaciones ponen en riesgo su continuidad futura”.
Peskov agregó que "para elaborar un documento alternativo, habrá que dialogar con representantes de las repúblicas autoproclamadas, algo que Kiev rechaza de plano".
En Segovia, tierra de, el intelectual socialista de las nacionalidades, hubo intentos de seguir el mismo camino.
La actriz nació el 5 de diciembre de 1945 y falleció a los 74 años de edad luego de su larga lucha contra las complicaciones de salud que se le presentaron tras el COVID-19.
Agregar el arroz cocido, la arveja y el maíz, revolver bien y dejar reposar 1 hora.
También fue propietaria de Aguatinta, en el Casco Vello vigués, dedicada al grabado y la decoración.
El rubro turismo es uno de los principales aportadores del Producto Interno Bruto (PIB) del país, que en el 2019 aportó de dólares a la economía.
El razonamiento para dicha inversión se basó en la fuerza de esta que proporcionan dichas camionetas que pueden jalar pipas de agua, contenedores de basura y su mantenimiento es muy bajo.
"Me ha contado ya toda su vida, a veces más que escuchar lo que quiere es hablar", declaraba a El País, especificando que le había encontrado material sobre el Sahara Occidental porque hizo allí la mili.
“El Ejército venezolano escoltará a los petroleros iraníes que entreguen combustible a Venezuela tan pronto como ingresen en la zona económica exclusiva del país sudamericano”, dijo el miércoles.
En el operativo, los agentes han decomisado dinero en efectivo (70.000 euros), una veintena de vehículos y joyas por valor de 400.000 euros.
En plena pandemia, el lugar tenía sus tres canchas ocupadas de jugadores y público, violando toda normativa sobre distanciamiento.
El club Pumas, de la máxima categoría del fútbol mexicano, anunció el lunes que reducirá el salario de los jugadores de mayores ingresos ahora que el torneo se encuentra suspendido para evitar la propagación del coronavirus.
Este viernes tendrá lugar un concierto sinfónico que recorrerá los grandes clásicos de la juglaresa a 90 años de su nacimiento.
Y este nos dice que hay que mantener actitudes saludables.
En tanto, Marcos Cabrera, jefe de la Dirección Regional de Salud (Diresa) de Ica, comenta que la disminución de cifras entre octubre y noviembre (hasta el 24) ha sido grande.
Respecto a la venta anticipada de entradas, Sala ha comentado que funciona a buen ritmo, sobre todo en las sesiones del fin de semana, en las que muchas “se han agotado en poco tiempo”.
En esos momentos el artista creó un diseño en su cabeza, que se componía de tres unidades residenciales, un estadio olímpico iglesia y una Casa de Cultura.
Peralta lo reconoció enseguida y la víctima del robo, le reclamó al joven lo sucedido.
Antes, ni nos ", ha asegurado el político en una entrevista.
En total 6.000 dosis de crack lista para la comercializacion y 9 panes de cocaína de un kilo cada una fueron encontradas en su poder.
Tres empresas navieras que tienen sede en Grecia anunciaron el cese de operaciones con el régimen de Nicolás Maduro, luego que fueran sancionados por Estados Unidos varios tanqueros que están bajo su administración.
En todos los casos las víctimas lograron recuperarse.
Son mitos se han ido instaurando en nuestra sociedad por el simple hecho de repetirse o popularizarse pues lo habitual es tender a pensar que si esas expresiones o ideas están por escrito en tantos sitios es porque deben de ser verdad.
Lo que queremos es que DEJE de evitar que Irán venda petróleo y otros productos, comprar nuestras necesidades, realizar y recibir pagos”, dijo el funcionario en Twitter.
El reporte actualizado al 5 de octubre de 2020 señala que, más de la mitad del total de casos confirmados en pacientes oncológicos se halla en la franja de 60 años y más.
Es más, los docentes no evaluaron los resultados, todo fue mediante el sistema”, concluyó.
Lo que amenaza a la soberanía es el sometimiento a Trump”, remató Calderón.
Rabbids Coding fue desarrollado por Ubisoft Montreal con el objetivo de hacer que el entrenamiento en programación y codificación sea accesible y divertido para todos.
Del total de hospitalizados, 65 reciben atención médica en el Hospital Regional de Alta Especialidad “Dr.
Por más que los datos no avalen la propuesta alarmista.
También en el campo del saber se habla de «conquistas» científicas.
La actuación se inició cuando los agentes fueron alertados de una riña en un domicilio de El Raal, en el que dos hombres solicitaban auxilio ante la presencia de una persona que intentaba acceder a la vivienda con un cuchillo de grandes dimensiones.
La hoja de ruta para las fuerzas progresistas latinoamericanas parece servida.
"Si piensas en la de situaciones que creamos por partido, no es todo tan dramático.
Recordó que al cierre del 2019 Coahuila logró colocarse en los primeros lugares en la atención de padecimientos respiratorios y diarreicos en menores de 5 años, además de reducir en un 50 por ciento el índice de mortalidad materna.
Según el radar meteorológico de Contingencias Climáticas, el lunes comienza con mucho calor y humedad, con nubosidad variable y tormentas aisladas.
Generalitat Valenciana que ha reforzado el sistema sanitario, ha prorrogado 6 meses los contratos firmados durante la pandemia y amplía el horario de los centros de salud y la atención presencial.
En el camino, se ha ganado una reputación de crueldad pero también de pragmatismo que contrasta fuertemente con sus lemas antiimperialistas.
Otros, desprovistos de toda fuente de ingresos, se establecen en la periferia de Manaus u otras ciudades confiando aún en ser bendecidos con mejores condiciones de vida.
No pronuncié el nombre de Florence Cassez en el Senado.
La tendencia se refleja en las cifras anuales, ya que 2015 cerró con apenas 957 asesinatos, 2016, con mil 096; 2017, con mil 423; 2018, con 3 mil 290, y 2019 culminó con 3 mil 540 personas asesinadas.
Este martes, falleció una persona adulta a causa de contraer coronavirus, y de esta forma se convirtió en la primer víctima fatal de la localidad.
El Llagostera se limitaba a defender sin apenas pasar la línea de tres cuartos.
El número de fallecidos por coronavirus asciende en España a 288, lo que supone un incremento de 152 respecto al mediodía del sábado, mientras que los casos positivos se elevan a 7.753, según datos del Ministerio de Sanidad.
Para Guterres, aunque se le debe dar toda la atención necesaria al coronavirus, no se puede dejar de lado la lucha contra el cambio climático, cuyos efectos son irreversibles.
Como resultado de nuestros esfuerzos sin precedentes, los cruces ilegales cayeron un 75 % desde mayo, con una caída de ocho meses seguidos", subrayó.
El evento propone un encuentro en el que a través de charlas, discusiones, juegos y tecnología aplicada, se pueda trabajar la temática “La Escuela del Futuro” observado desde tres dimensiones: el AULA, el RECREO y la CASA.
A lo largo de los años cuesta encontrar a muchas leyendas que hayan decidido pasar la totalidad de su etapa como futbolista con los mismos colores.
Ya dirigió al equipo en los dos encuentros finales de la temporada 2016-17”.
Asturias ha batido su propio récord: 435 casos en un solo día.
"No planten semillas de orígenes desconocidos", alerta en su nota.
Por eso insistimos a la gente que no salga”.
En de Albert Camus hay un personaje que piensa que la plaga es positiva porque le permite hacerse rico.
La decana del núcleo Sucre, Noris Jordán, ha intentado en varias ocasiones hablar con el edil de esa jurisdicción para que le sea devuelta la unidad de transporte a la UDO, pero Sifontes no la atiende.
Zidane llevó al Madrid a tres títulos seguidos en la Liga de Campeones, algo sin precedentes, antes de renunciar tras la temporada 2017-18.
¿Cuáles actividades pueden regresar, a pesar del semáforo en rojo?
Todos serán viajes de ida sin vuelta.
Ellos resguardaban la zona.
“Sólo quien tenga ingresos en blanco suficientes para ahorrarlos dólares, no salir a revenderlos en el mercadoilegal, debería poder comprar: ahí es donde la torta se achica mucho.
En este marco, detalla que la primera actuación dentro de este ciclo estará a cargo de una saga familiar de artistas, como son José de la Tomasa y Manuel de la Tomasa, abuelo y nieto, que presentan su espectáculo 'Cantándole a la Alameda'.
Cuando un asunto no pueda tramitarse por los medios señalados anteriormente, se atenderá presencialmente previa solicitud de cita en el teléfono 987456113.
La seguridad, la riqueza, el clima o la belleza de sus paisajes son sólo algunos de los atractivos que han convertido Autralia en un país predilecto y de ensueño para muchos.
El abogado y político Aydar nació en 1961 en la ciudad provincial de Dihê (Eruh) en el norte de Kurdistán.
Amsafe, Sadop y Uda paran este martes y miércoles para rechazar la decisión del gobernador de abonar una suma fija a todos los agentes públicos y prolongar la negociación paritaria.
En su opinión el ‘golpe del siglo’, como lo llamó, será devuelto en el futuro.
Afortunadamente no había gente en su interior.
Este jueves una masa de aire frío continuará generando condiciones de cielo parcialmente nublado sobre la Península de Yucatán.
Una de las más importantes refinerías de Venezuela.
Quiéranlo o no, los neoconservadores incrustados en el Partido Republicano tienen que reconocer que representa una forma de participación social en la industria el comercio y los servicios.
Pero el instinto de conservación de la vida es infinito.
Los productos de carne hay que someterlos a una congelación profunda y enviarlos no en contenedores simples sino en los que ofrecen temperaturas bajas”, detalló Alekséi Bogdánov.
Indica que los dientes de este felino se utilizan para joyería, mientras que los huesos se usan para medicina china y con las pieles se hacen ropa o alfombras.
Más aún, la Lista IE Govtech 2020 destaca que las ciudades son protagonistas clave de las soluciones propuestas por las startups.
"En el ocio infantil los criterios son parecidos", ha apuntado al referirse al colectivo de 0 a 3 años y en el caso de los campamentos ha comentado que hay "un protocolo de limitación de aforo" muy importante y que ya es una población "más adolescente".
“No es el resultado de una instancia electoral precisa, octubre-noviembre, sino de un conjunto de errores, de falencias, de carencias, que fueron arrastrándose”, enfatizó.
Por centros, 38 se encuentran en el Cunqueiro, 21 en Povisa y 7 en Fátima, y el resto, 742, en sus domicilios.
La Tarjeta Gent Gran la pueden solicitar las personas mayores de 65 años o mayores de 60 que sean pensionistas por viudedad, jubilación o incapacidad, que estén empadronados en cualquier municipio de Mallorca.
La filósofa feminista Amelia Valcarcel recuerda la anotación de Robert Malthus en su famoso Primer ensayo sobre la población a propósito de las grandes catástrofes.
La luchadora recibió muchas respuestas de apoyo, con un fan que tuiteó “Te amamos Asuka.
En ellas están haciendo colegios, universidades, museos y bibliotecas.
Estos dos futbolistas ocupan el mismo espacio porque su problema es similar.
Al final de su camino, eventualmente alcanzan las células granulares en el cerebelo, donde se almacena información particular.
Además, se ha acordado establecer un mando único de cara a la gestión de la crisis por parte del ministerio de Defensa.
“Acabar en julio es una opción que se está barajando.
Si son un medio para divulgar el arte y la expresión, deberían tener en cuenta la responsabilidad de los mensajes que permiten en su espacio.
La responsable del programa ‘Mi Salud’ del municipio de El Alto, Blanca Gutiérrez, informó el martes el encapsulamiento de la zona Santa Rosa, tras haberse verificado la presencia de cinco casos positivos para coronavirus en ese sector urbano.
Otra vez me acuerdo que contó de cuando fueron al barrio Toba a enseñar a construir la casa a los vecinos.
Tras casi siete horas de deliberación el Juez…
En mitad de tanto ruido, apostar por la reflexión; contra la resignación, apostar por la formación.
De este hecho tomo conocimiento personal de la Fiscalía General del Estado quienes acudieron al lugar para recabar los indicios y testimonios para integrar la carpeta de investigación correspondiente.
En la lista también se encuentra la insulina, que necesitan los diabéticos.
Tenemos plena fe en que el pueblo cubano superará los desafíos que tendrá que afrontar».
Jesus Molina abrió el marcador en el Clásico Tapatío de este sábado.
Razones de estricta justicia social y tributaria sostienen el proyecto en beneficio del conjunto de la sociedad.
Mientras que Gómez, Monzón y Joaquín Zaeta se encontraban alojados en la seccional primera, Facundo Zaeta estaba detenido en la seccional segunda.
Con el favor de Dios la he podido interpretar como jugador y entrenador”, aseguró el técnico rimense.
En el caso de Cádiz, el desempleo (por encima del 26%) es el acicate para lanzarse a la huerta y frenar la contratación extranjera.
En las últimas horas se ha vuelto viral un tuit que asegura que ha dejado de seguir en Instagram tanto a la modelo como a varios de los invitados al evento, al que asistieron desde el cantante The Weeknd al matrimonio Bieber o la rapera Saweetie.
Allí se reportó la muerte de un hombre de 35 años a las 12:52 p.m.
A diferencia de otras épocas de la historia mexicana, donde había un cohecho, un soborno hacia los servidores públicos”, explicó.
En el penúltimo día del mes, el barril de crudo mexicano de exportación cerró en 9.44 dólares, una ganancia de 2.11 dólares en relación con la sesión del miércoles, informó Petróleos Mexicanos (Pemex).
La salvedad entre cada mes de ambos años serían ligeras en sus cifras de registro, al predominar en promedios totales de 96 mil y sobre los 350 patrones, así también la cifra final de trabajadores se mantuvo oscilante en los 95 mil.
No obstante, los dirigidos por son optimistas y confían en que vencerán a Uruguay para clasificar a sus segundos Olímpicos consecutivos.
En un día normal ganaba un aproximado de Q100 pero cuando fue decretado el Estado de Calamidad y las personas dejaron de salir a las calles sus ingresos bajaron.
Apaza Cintia, viuda de Dionicio Casasola comentó que “nosotros teníamos una casa prestada del Ingenio y ahora tendremos algo para nuestras hijas, que eso hubiese querido él”.
El cuerpo sin vida fue trasladado al SEMEFO de la Fiscalía General del estado.
El PIB mide la riqueza de un país, y la caída del 18.9 por ciento le valió puritita madre al Gobierno Federal, tan así, bueno ellos tienen otros datos, que salieron a anunciar que vamos a toda madre y no hay porque preocuparse, alarmarse.
Se merece mucho más.
Hubo varios episodios de lluvias intensas y persistentes; destacaron el que tuvo lugar entre los días 10 y 15 de septiembre en el sureste peninsular con precipitaciones acumuladas que superaron los 200 mm.
Es fácil de entender, si NVIDIA hubiese esperado, AMD habría puesto en el mercado la Radeon RX 6900 XT, una tarjeta gráfica más potente y más barata que la RTX 2080 Ti.
Durante conferencia de prensa, el presidente Matín Vizacarra anuncio que el bono de S/380 soles para las familias más necesitadas, se duplicará a S/760 soles.
Mejoras en lo laboral.
En el cuarto y último trimestre del año, Apple se convirtió en el primer vendedor, según un informe de la consultora Strategy Analytics.
Una vez que se envía el formulario de solicitud, la compañía trabaja para gestionar el perfil crediticio de la persona y evaluar la aprobación del préstamo.
Hacer el test en forma temprana es un error que pueden cometer las personas que deciden realizarlo en forma particular en una clínica o laboratorio, donde tiene un valor de referencia de 7.000 pesos en el Área Metropolitana.
“A nosotros nos mató la impunidad, nos mataron cuando asesinaron a las víctimas y nos mataron cuando las autoridades promueven la división entre los colectivos”, añadió.
Las 13 convocatorias quedarán abiertas tras su publicación en el BOE y contará con un plazo de 20 días para presentar las solicitudes.
En Entre Ríos, San José le ganó 74 a 64 a Atlético Tala con 8 puntos de Juan Pablo Stegmayer.
Se trata de una composición musical, en la que Koike se grava a sí mismo tocando un instrumento, por encima de la pieza que grababa el día anterior.
China abrió su feria anual de carne de perro en plena.
“Los esperamos con mascarillas, pero con los brazos abiertos”.
En el operativo local estarán presentes el director del Hospital y coordinador del Centro de Operaciones de Emergencias (COE) 3, Valentín Vicente, junto al intendente Ignacio García Aresca, entre otras autoridades.
Además, el ‘domador’ habló sobre su próximo rival, Xolos de Tijuana que con la llegada del técnico Pablo Guede es un equipo muy peligroso, además que se reforzó con jugadores de mucha calidad.
La primera donación tuvo lugar el martes con la entrega de 1.600 kilos.
“Esta es una muy buena noticia para los mayores ya que esta iniciativa podría permitirles financiar hasta el 90% de su arriendo.
El desafío de los chefs será sorprender a las personas con ingredientes que ya conocen, en una especie de viaje al propio lugar».
El caso dólar futuro fue descripto en varias oportunidades, por ambos acusados como un caso de judicialización de la política.
"Esto es más grande que pelear y ganar el campeonato", subrayó Tyson sobre competir en exhibiciones en las que dona dinero a organizaciones benéficas.
Otro de los factores que posibilitó el avance de la provincia en el ranking mundial, es que en San Juan las concesiones mineras son para trabajarlas.
De hecho, aunque también ofrece la opción clásica, la aplicación solo está disponible para teléfonos móviles y por el momento no tiene la intención de dar el salto a la televisión.
¿Cómo piensa que evolucionó su obra?
También deberá comunicárselo.
Quito, una ciudad enclavada en los andes con unos 2,7 millones de habitantes, concentra un 14% del contagio total del país con unos 5.747 casos confirmados y más de 420 personas fallecidas, según datos oficiales.
Luego de revelarse la partida presupuestaria aprobada para combustible al despacho de Armas, LA PRENSA buscó a la contralora general de la República, María Dolores Alemán, pero ella prefirió no referirse al tema.
En cuanto empieza a beber, se le duerme.
Tal y como señala la Comisión Stiglitz-Sen-Fitoussi (2008:4) en su informe: “En la sociedad de la información, el acceso a los datos, en particular estadísticos, es mucho más fácil.
«He recibido amenazas.
En los sótanos de la Basílica, los cientos de vendedores de recordatorios y figuras religiosas están preocupados por la disminución de sus ingresos y la incertidumbre.
La presidenta Marisa Mendiberri remarcó por que interactuar con otras entidades del sector además de esperanzarse con el cambio de gestión nacional y reforzar el tendido de la red de fibra óptica hasta San Francisco de Bellocq y Claromecó.
Los investigadores cambiaban periódicamente la posición de los tubos, así que las aves no podían servirse de la ubicación para conseguir agua con azúcar.
Lo que hará que, seguramente, Martínez-Bordiú en estas fechas tan señaladas, cosa que en estos últimos años tan solo lo ha hecho para visitar a Luis Alfonso, Margarita Vargas y sus cuatro hijos.
Centro muy malo tras una jugada casi maradoniana de Adrián Marín.
La República Dominicana acumula 64.156 casos y 1.083 muertes por coronavirus, tras registrarse ayer 1.248 casos y 20 fallecimientos.
A través de la consulta telefónica o video consulta, podemos enviarle el orden de los laboratorios que necesita y luego reevaluarlo”.
También un agradecimiento especial a todos los involucrados en el movimiento SnyderCut por hacer esto una realidad", comenta Snyder en dicho comunicado.
“Y eso es muy complicado.
La prueba fue presentada ante la jueza Marangely Colón Requejo, del Tribunal de San Juan, quien determinó causa en los delitos, señalando una fianza de seis mil dólares, la cual prestó, quedando en libertad hasta el día de la vista preliminar.
Joaquin Phoenix se consagró como el gran ganador de la categoría de Mejor Actor al recibir el mismo reconocimiento en los Globos de Oro, los Premios de la Crítica Cinematográfica, los del Sindicato de Actores y el premio de la Academia Británica de Cine.
Si es necesario más espacio, se pueden abatir los asientos traseros para conseguir hasta 1.535 litros.
Por otra parte, en la madrugada del domingo se detectó una fiesta clandestina donde se divisaron más de 200 vehículos, en inmediaciones al cementerio local.
Luego de seis meses de estar varados en México por el cierre de la frontera con Guatemala debido al Coronavirus, esta semana los transmigrantes comenzaron los trámites para partir a Centroamérica.
De hecho, no he tenido oportunidad ni de conocer la calle donde estoy viviendo.
Incluso, la volatilidad de otras criptomonedas tradicionales también son relativamente altas, por lo que se inventaron criptomonedas estables.
De ese modo, mientras que el 40 % de aquellos que menos ganan perdió un 22 % de su poder de compra en los últimos 4 años, el 20% que más gana mejoró un 1% su poder adquisitivo.
El presidente de la Nación Alberto Fernández aseguró que el aislamiento obligatorio "va a seguir", aunque se analizarán las actividades que puedan ser flexibilizadas.
Los de ahora ya no buscan en el rock su banda sonora, sino en el reguetón o en el trap.
Los participantes seleccionados comenzarán a trabajar en los contenidos de los proyectos comunitarios desde Uruguay junto a sus mentores, para comenzar su implementación de forma local y finalizar la misma durante su intercambio en los Estados Unidos.
La CNMC previamente había impugnado aspectos de la anterior Ordenanza Reguladora del 9 de enero de 2018.
Los enfermeros que no pudieron salir de Lemera también fueron asesinados», cuenta en un video, 23 años después de los hechos.
El sector industrial podrá continuar, pero con fuertes restricciones, en las fábricas y establecimientos que hayan dispuesto movilidad propia y protocolos aprobados.
En realidad hay muchas copias de copias, pero así es como al final surgen cosas nuevas.
Solo hay que ver que, entre el Zaragoza (14º), en el límite con la zona roja, y el Peñíscola (8º), en el último puesto que da derecho a jugar la Copa de España, apenas hay 3 puntos de diferencia.
La aparición de gatos monteses y zorros en la ciudad es un signo, pero para medir las consecuencias habrá que esperar.
En el Centro Histórico los ciudadanos hacían filas para entrar a tiendas departamentales como Coppel, también a los negocios de ropa y demás, ya que por recomendación de la Secretaría de Salud, todo comercio debe mantener medidas de sanidad.
Tomó posesión este mismo día.
Sinopsis: A los 20 años, Daniel experimenta una transformación espiritual mientras está en un Centro de Detención Juvenil.
"Tengo una semana para dejar el departamento.
“Boca es un equipo que me tira, me gusta.
Esta vez, cumpliendo el distanciamiento social, una selección de jóvenes trabajadores y estudiantes de la enseñanza media y superior celebraron la vida de Fidel Castro en el cuarto aniversario de su desaparición física.
La audiencia de apertura de la investigación fue fijada para el 9 de septiembre por la mañana.
Seguro que si a ti te procesan por algo y encontraran fallas en la ley que te permitan salir libre, tú le indicarías las fallas al juez y le pedirías que te encerraran.
La ciudad de Málaga será este año el epicentro del deporte.
”Ponemos nuestra plataforma a disposición de todas las personas vulnerables, ofreciéndoles las mayores facilidades con el objetivo de que puedan contratar servicios básicos.
Las imágenes de este video se han vuelto virales en las redes sociales, generando un sinfín de reacciones y comentarios por parte de los usuarios, quienes quedaron impactados por la habilidad de la mujer al sacar el globo ocular.
Siempre he admirado este club.
El 18 de febrero, China Daily y otros cuatro medios de comunicación de China fueron designados como misiones extranjeras por el Departamento de Estado, que el 22 de junio agregó otros cuatro medios de comunicación chinos a la lista.
Las nuevas fechas serán anunciadas próximamente.
Un proceso que muchos quisieran que se realizara a mayor velocidad, pero que requiere su tiempo y sobre todo la participación activa de toda la ciudadanía.
“Me da mucha tristeza el adiós del medallista olímpico Carlos Girón, es algo muy triste para los clavados, para el deporte mexicano y como medallista olímpico siempre lo recordaremos.
"Operación Pacífico" expresaron su confianza en el poder de la serie para capturar y mantener la atención del público.
En octubre de 2019 fue detenido por agentes de la policía del Distrito de Columbia acusado de haber agredido a una mujer cinco meses antes, durante la toma de la embajada de Venezuela en Washington.
El vicecanciller socialdemócrata Olaf Scholz dijo que, 75 años después de la dictadura nazi, el «terror» de la derecha había regresado.
Más adelante, el funcionario remarcó una particularidad de la reestructuración, que figura en el artículo tres.
Sucedió en el show que el cantante ofreció en Boston, Estados Unidos, horas después de conocerse la muerte del basquetbolista en un accidente en un helicóptero.
También han desaparecido otros símbolos de solidaridad con nuestros sanitarios.
Así, la población en general no sería la primera en recibir la inyección en noviembre, si finalmente se concreta esa fecha.
Los médicos debieron reanimarla y luego la trasladaron al Policlínico San Martín.
Vecinos del sector solicitaron la presencia de las corporaciones de rescate y de seguridad de la ciudad por medio de una llamada de auxilio al sistema estatal de emergencias 911.
Carina Mejías se suma a Girauta y se da de baja de Cs: «Han tomando decisiones que no compartía»
La Asamblea debe recordar a través de la censura la preeminencia de los derechos del Parlamento en el orden constitucional democrático.
Procedimiento: Batir los huevos con el azúcar a blanco e incorporarle el chocolate derretido junto con la manteca.
En sus inicios recibió el nombre de Cupón Pro-Ciegos.
¿Qué tiene que ver esa historia con la actual?
“El artista se delata a sí mismo cuando no es consciente de su responsabilidad.
Cuando estaba a punto de bajar a las tribunas, varios réferis ingresaron y le convencieron de bajar.
Sin embargo, el subsecretario en Prevención y Promoción de la Salud, Hugo López-Gatell, desairó la información y no la presentó durante el informe técnico diario de la Secretaría de Salud.
El asegurado se identificó como J.A.G.E., alias “La Carpa”, de 26 años originario del ejido San Isidro de Escárcega.
Madrid es también una de las comunidades que más población asigna a sus facultativos, lo que se traduce en más presión para sus médicos.
En la planta primera están las aulas de primaria, la de música y la de orientación.
Le insisto, nuestra propuesta es, ha sido y será resolver el tema de la nueva Constitución en el actual o próximo Congreso”, indicó.
Marina se reúne con Fede para hablar con él: ha recibido una hoja de reclamaciones por parte de un cliente del hotel que les ha visto discutir.
Lo mismo, con los mismos resultados.
Los Bucks superaron 118-115 al Heat y forzaron el quinto juego en serie.
El capitalismo tiene tanta fuerza productiva que su capacidad destructiva es monstruosa e imparable por sí misma.
ACTUALIZACION: Fue encontrada sana y salva, viviendo en situación de calle en Quilmes.
Estos auriculares inalámbricos incluyen micrófono integrado para mantener conversaciones con ellos.
Al respecto, Manuel Ramón Laya dijo: “Tengo desde el viernes haciendo cola para abastecer mi carro de combustible, pues hay algunas emergencias familiares que no he podido resolver.
“Ayer la conversación fue muy buena en ese sentido.
Pérez ha concretado que en Sevilla capital hay diez centros de esa naturaleza y "con esta Ley del PSOE, estos niños y familias se verán muyafectados".
Lo hacen por turnos y en grupos de 40 militares.
Finalmente, un tercer grupo, muy minoritario aún y en el que me encuentro, piensa que esta pandemia ha sido un gran aviso de lo que se viene en el futuro.
Al respecto, Lammen también indicó que “Misiones tomó una decisión estratégica al elegir estos destinos para incluirlos dentro del plan”.
La misma distancia debe haber con los pasos de tránsito peatonal.
«Hasta hoy se han confirmado 108.125 casos, se han recuperado 103.037 personas, lo que representa el 95% de los contagios.
El Ministerio de Salud de la Nación confirmó en el parte vespertino que en las últimas 24 horas se detectaron 1226 nuevos casos de coronavirus en el país, al mismo tiempo que murieron.
La productora presentó los protocolos y pudimos terminar de grabarla.
Y justificó la creación de las 32 direcciones que actualmente tiene esa cartera.
Loren ya ha sido dirigida por su hijo en “La voz humana” (2014) y “Entre extraños” (2002).
Cuenta con muro perimetral, una capilla y oficinas administrativas.
Se estima que hay 12 mil 500 estaciones de servicio en todo el país, por lo que se considera pequeño el porcentaje que ha sido sancionado.
Los hay que llevan entre nosotros décadas, otros han sido creados recientemente como alternativas a los ya existentes o para simplificar el desarrollo de aplicaciones en plataformas concretas.
Un inning después, se embasó mediante un error, que desembocó en otro par de anotaciones.
Somos activistas que buscamos la legalización y el uso responsable de la cannabis”, explicó Juan Álvaro Cortés Arriola.
El renacer del Teatro Cesar sería una luz más para el centro histórico de Valledupar, una luz que iluminaría todo el sector.
Un monto de dinero no determinado y un cuchillo se llevaron esta madrugada de Gazpacho, la rotisería que está en Betolaza y Guemes.
Su docencia se vincula a las titulaciones de la Facultad de Educación de la Universidad de León, tanto en grado como en posgrado, y es profesor invitado en la UNED.
Un médico sale del área de cajas, y todos se detienen a aplaudirle.
Después de cinco meses de aislamiento social, 15 mil estudiantes catamarqueños de 500 escuelas rurales volvieron a clases presenciales.
Por qué Trump desclasifica los datos sobre sus relaciones con Rusia: ¿época de nueva sinceridad?
Tanto Silla de Ruedas y Sordos serán reconocidas por la CABB, continuando con su organización y su autonomía, pero dentro de la órbita de la entidad madre del básquet nacional.
Le contesté: los hombres públicos están expuestos a todo y él siempre ha sido un buen blanco para que le disparen.
Vizcaíno, enfatizó que esta jornada se realizará de manera continua tanto en las semanas de flexibilización como en la radical.
En el aire quedan flotando un par de preguntas, observando las diferentes realidades de los planteles, sobre las próximas semanas.
Sin embargo, no estamos tan lejos de esa mirada sobre la mujer que el crítico expone sin ambages.
“Solo así podremos evitar una segunda ola de contagios como está ocurriendo en algunos países europeos”, recalcó el jefe del Gabinete Ministerial.
Luego los oficiales extraen ametralladoras y fusilan a todo el grupo.
Un contrato de trabajo, un informe de bases de cotización de los últimos 12 meses anteriores el ERTE e informe de vida laboral (ambos han de solicitarse a la Seguridad Social), así como la solicitud de abono por trasferencia.
En el Valle de Tafí puede observarse: 1°) Manejo inadecuado de los residuos sólidos urbanos.
La máxima para hoy será de 21°, según el SMN.
Una equivocada maniobra del conductor del Megane hizo que el vehículo fuera a parar a una zanja ante lo cual sus ocupantes emprendieron a fuga a pié, cubriéndola con disparos de arma de fuego, según lo señalado por fuentes policiales.
Y ese argumento puede ser usado por el Estado peruano.
En principio, por muchos mensajes de correo electrónico que recibas, difícilmente agotarás los 15 GB gratuitos.
Sin embargo, Forbes da algunos detalles de cuáles fueron las dos últimas brechas que se detectaron en el popular navegador.
El nueva líder del Partido Conservador de Canadá Erin O'Toole también se convierte en líder de la oposición oficial en la Cámara de los Comunes.
La corrupción es uno de los signos más sobresalientes de esa forma de vivir.
Asimismo, podrás elegir entre 20 áreas de práctica distintas.
Ese espacio que durante décadas cárcel y oficina de la Policía Nacional fue transformado con la visión del mandatario Hernández en un centro de cultura, arte y sano esparcimiento para las familias gracianas.
A ella tenemos que dirigirnos.
Lo cierto es que las comisiones eran un espectro recurrente en la vida pública catalana.
La pandemia impulsó, en Argentina, la adopción de fondos comunes de inversión (FCI), entre otros productos financieros, utilizados a través de plataformas digitales.
La Onamet avisó que para este jueves el huracán Eta se degradó a tormenta tropical con una trayectoria hacia la isla de Cuba.
“No queremos ser alarmistas, queremos que las circunstancias lleguen a felices términos para todos y que nadie salga afectado, porque si se afecta al comercio organizado, se afecta la economía.
“Celebro que se trabaje en cómo salir de esta pandemia y ayudar al aparato productivo”, agregó.
Deseo vivir cuanto pueda y hasta que muera en la quinta “La Chingada”.
Este martes la atención en el sistema público de salud se limitará a las guardias y emergencias.
Los bloques se fusionan con un adhesivo especial, que se adhiere en solo 45 minutos.
Ella se quedó al cuidado de su mamá con su hermana.
Las medidas que adoptó el Gobierno para tratar de contener la propagación del COVID-19 provocaron una semiparálisis de la actividad económica que llevaría al país a una contracción de 5,5% este año, según el Ministerio de Hacienda.
En cada región del estado hay un gran desencanto con el gobierno de MORENA en el país y no se diga con la administración de Javier Corral, sostuvo Omar Bazán.
En marzo pasado Maduro dijo que tenía un ‘arsenal’ para enfrentar el virus.
Según la publicación, Rodríguez Lobaina, coordinador de Palenque Visión, a Ramírez la arrestaron luego de un operativo militar buscándolo a él.
Asimismo, entre risas, narró lo de una supuesta amenaza de muerte que le hizo OSIEL CÁRDENAS, cuando era presidente electo.
Se ha invisibilizado una parte importante de esta crisis imponiendo accesos restringidos.
Tras marcar al Real Betis y al Barcelona, extendió su buena línea frente al Huesca con un disparo cruzado.
Por ejemplo, lo ocurrido en Piura, donde un equipo se ha desplazado a la zona para trabajar conjuntamente con la Diresa”, detalló.
Estos estudiantes cursarán asimismo una materia extracurricular relacionada con el ámbito STEM y con una carga lectiva semanal de dos o tres horas fuera del horario ordinario.
No ser cis, no ser heterosexual, no debería significar que estemos más expuestes frente a una circunstancia como la que estamos actualmente, pero en los hechos, aun hoy, sigue pasando.
Un gran narrador., cuyos relatos incluyen sus propias experiencias.
El mercado de Wuhan no es el origen del brote ni un animal salvaje el huésped intermedio"
La Unión Europea ha inaugurado este lunes un puente aéreo humanitario con Somalia con el que dará cobertura sanitaria ante el coronavirus, iniciativa que se suma a los esfuerzos del bloque comunitario por dar una respuesta internacional a la pandemia.
Este escenario de retracción en la compra de carne comenzará a revertirse una vez que se reactive el empleo.
La pandemia del coronavirus ha marcado algunos de los proyectos.
El grupo de trabajo de la FIFA para la excelencia en la innovación abordó el 'VAR simple'
La burla como remate fue señalar que las “1,250 sucursales de Elektra estarán abiertas todos los días, de 9 a 9, para atenderlos y cuidarlos bien (por si un día regresan)” —hablando de los clientes que deja tras su salida.
La finalidad es diagnosticar, tratar, aislar y asistir con alimentos a los casos positivos de Covid-19, entre los Adultos Mayores y Personas Vulnerables.
"Ya no me hago más de rogar.
En declaraciones a EFE, Pedro J. Amado ha apuntado además la importancia, si se confirma que se trata de un planeta, de conocer su verdadera masa, ya que de momento han calculado su «masa mínima», que sería de unas seis veces la Tierra.
No pude conversar con él, estaba sedado, en sus labios tenía una sonrisa, se notaba una paz impresionante.
El plebiscito del 26 de abril para elegir una nueva Constitución en Chile podría ser aplazado a raíz de la pandemia de coronavirus, informaron el lunes presidentes de partidos políticos de todos los sectores.
Por otra parte, denunció que la colusión entre quienes controlan las cadenas de suministro ha generado costos escandalosos de bienes necesarios, sesgando el mercado y negando a muchas personas un tratamiento que puede salvar su vida.
A los 14 años, intenté varias veces estrangularme con prendas de ropa.
Ciudadanos se quejan que el servicio empeoró en la cuarentena y la situación se puso peor con las inclemencias climáticas.
El proyecto de ley fue elaborado por el Bloque de Izquierda pero contó con el apoyo de todos los partidos excepto el derechista CDS-PP.
El corte de cinta fue realizado por el excelentísimo embajador de China-Taiwán, Jaime Chin Mu Wu, quien felicitó al gobierno del presidente Daniel Ortega por organizar a través del Intur este evento navideño.
Así nació la Compañía Neerlandesa de las Indias Orientales, la primera multinacional de la historia.
Al elegir permanecer abierta, tomó el ejemplo del presidente Alexander Lukashenko, quien se ha resistido a imponer estrictas medidas de confinamiento.
Para el profesor Duke, la mejor opción de Trump es no hacer nada al respecto porque ve improbable que el gobierno de Biden lo procese.
Incluso sin una vacuna, prevé que la COVID-19 se convierta en una enfermedad manejable, controlada por drogas que actúan directamente contra el virus.
Russell Wilson lanzó cuatro pases de touchdown más, dos de ellos a DK Metcalf, y los Seahawks de Seattle se recuperaron de su primera derrota de la temporada con una contundente victoria el domingo de 37-27 sobre los 49ers de San Francisco.
Este sábado, a primer ahora de la mañana, una patrulla de seguridad ciudadana y agentes de la Agrupación de Tráfico de la Guardia Civil de Navarra han atendido una aparatosa salida de vía en la carretera N113 km 83,5, en término municipal de Corella.
Entrando al interior del Acer Swift 5, tenemos procesadores Intel Core de última generación y gráficas NVIDIA GeForce MX350.
De este modo, y tras la de productores y el consistorio, se ha iniciado esta campaña que sufragan las arcas municipales.
Participan todas las jugadas del Megachance, el mismo día de la jugada.
De hecho, se espera que acompañe al ex vicepresidente en un acto de campaña previsto para esta tarde en Dallas (Texas).
La plata histórica en el mundial de ruta, el 8 de octubre en Duitama.
Leer salva vidas, pero no hay que esperar a estar enfermo, triste o cansado para buscar los libros.
Los dos pelearon por primera vez en un evento de en FOX en abril de 2018, y Adesanya asintió dividida sobre Vettori.
“Más que una legislación”, Mercado pidió políticas públicas para generalizar la información y el acceso al aborto.
Aquí le contamos cuáles son las aplicaciones que hacen esto.
[truncated: 962,672 more chars]
