# Supplementary material for: Probing language identity encoded in pre-trained multilingual models: a typological view
Source: PeerJ Comput Sci. 2022 Mar 15;8:e899. doi: 10.7717/peerj-cs.899 (PMC9044357; doi:10.7717/peerj-cs.899)
Supplement: Supplemental Information 1 [file peerj-cs-08-899-s001.zip › Raw data or code files/multilingual sentences/Swedish.txt]

Han misshandlade en annan man på dansgolvet till en krog i Mariehamn genom att slå i ansiktet med sin knytnäve.
Karin Appelkvist ville veta mer om utbyggnadsplanerna i centrum och diskuterade planen med Per Blomberg, projektledare.
Stölder och skadegörelse för flera tusen kronor drabbade en firma natten mot fredagen i centrala Svalöv.
Polisenheten som ansvarar för antiradikaliseringsprogram har varnat för att social isolering under coronapandemin kan göra människor mer mottagliga att utnyttjas av extremister, skriver Reuters.
Donald Trump tar inte avstånd från QAnon: ”Vet att de är emot pedofili”
Antalet nyanmälda arbetslösa under föregående vecka, som slutade den 16 maj, var2,4 miljoner, vilket var i linje med förväntningarna enligt Dow Jones konsensusprognos.
Jag tycker nivån på damfotbollen har sjunkit.
Allt tjafs och bråk och stökande med paragrafer slutade med att han betalade kvinnan som påstås ha blivit besatt av att han skulle dö över nio miljoner kronor.
Det är inte förvånande att Jerzy Sarnecki lägger kraft på att vifta bort vår studie som en icke-fråga.
Tyska och franska exportförbud för skyddsutrustning har inte varit någon hjälp.
Mitt i dessa karantäntider är Malmökomikern nu ute på sin första soloturné.
Polisen larmades till platsen på måndagsförmiddagen.
Bernie Sanders och Joe Biden har flera strider att utkämpa innan någon av dem kan bli demokraternas presidentkandidat.
För att vara tydlig: Jag har varit med i ESO:s referensgrupp till projektet.
Bolaget beskriver sig som en digital utmanare på den svenska livförsäkringsmarknaden.
Tidigare rektor.
Vill man kan kombinera naturvärden med ekonomiska värden så görs det bäst när människor av kött och blod äger skog, säger Ulf Kristersson.
Den brittiska sångerskan Denise Johnson har avlidit i en ålder av 56 år - en artist vars röst lyfte Primal Screams epokgörande album ”Screamadelica”.
Under natten larmades polisen till en adress i Tranås kommun efter larm om bråk.
Ja, hur hanterar du pandemiläget?
Sverige har aldrig varit så uppmärksammat runt om i världen som under coronakrisen.
Trots väntetiderna – Kalmar län bland de bättre i Sverige.
Därför måste alla komma ihåg att hålla avstånd och stanna hemma vid symtom.
En av dem som höjt sin röst är komikern och författaren Jonas Gardell, som i en krönika i Expressen kräver ministerns avgång.
Vid förlust mot Tyskland blir det i stället placeringsmatcher för svensk del.
Vi förespråkar en fredlig lösning av konflikten och ett stopp på stridigheterna.
En av dem sade: När en sexåring är borta kan jag inte vara hemma.
Tågresandet över bron har minskat med upp emot 90 procent.
Minska byråkratin den är inget självändamål.
Men lite mer av småländsk industrikultur skulle det svenska näringslivet inte må dåligt av.
Det är några av huvudpunkterna i en försvarsuppgörelse mellan regeringen och januaripartierna C och L. Men M och KD varnar för att försvaret ändå riskerar bli underfinansierat.
Allt fler väljer att skaffa hund under coronapandemin.
Vem ansvarar för paket som hamnar på gatan och skadas eller kommer bort?
Efter cyklonen syns runtom på ön hus som ligger i vattnet och som saknar väggar och tak.
En av förarna, en man i 20-årsåldern, som fastnade i kontrollen körde enligt lasermätningen i 141 kilometer i timmen.
Antalet döda närmar sig 6 000 och långt fler bedöms vara långtidssjuka, av vilka en del kanske aldrig kommer att återhämta sig.
En fastboende bakom dessa färjor betalar ca 1000 euro per år för sin förbindelse, för en företagare kan avgiften vara femsiffrig!
Nu vet han att han vill spela en säsong till, och han vill göra det i Djurgården.
Mer detaljer än så vill inte polisen gå ut med i nuläget.
Det skulle bland annat innebära fler möjligheter till undantag i turordningsreglerna, den så kallade sist in först ut-principen, och en uppluckring av kravet på saklig grund vid uppsägning.
Gud vad äldre generationer borde skämmas, säger Lena Endre.
Men hur progressivt är det egentligen?
Återigen låg Ted Bergström bakom ett mål när han hittade David Thorén i straffområdet.
Än så länge finns ingen sammanlagd siffra på hur stora de ekonomiska skadorna är på kultursektorn i Europa som helhet, men rapporten lyfter fram några nationella exempel som visar på situationens allvar.
Misstanken rör grov misshandel.
”Han har samma mentalitet som en anarkist.
Med seriealbumet "Kunskapens frukt" (2014) gjorde Liv Strömquist inte bara en suverän bildningsinsats för det kvinnliga könet - hon blev också symbol för en provokativ konstriktning.
Det kan ses som märkligt med hänsyn till att Centern många gånger i den ekonomiska politiken och i syn på arbetsrätten ställt sig till höger om Moderaterna.
Om de klassas som ohållbara av EU går vi från att vara ett internationellt föredöme till att bli en hållbarhetsvärsting, skriver Mats Persson och Joar Forssell, Liberalerna.
Tesla var i och för sig först med detta, men eftersom det är Volkswagen vi pratar om har man behållit startknappen för att gulla med traditionalisterna.
Ett stort fokus ligger på hälsa och säkerhet för medarbetarna, säger han.
De tycks nu luta åt Trump.
Karl Bertil är det slags kriminella som aldrig förhärdas trots massivt drogintag, hårt liv och försök att bli tuff.
"Jag önskar att de kunde se platsen för vad den är, inte försöka förändra den", säger Mikael Rickman, ordförande i föreningen Kulturkvarter Snösätra.
Jag fattar verkligen ingenting.
Klubben/arbetsgivaren betalar den nya lönen 96 700 kronor – 70 670 kronor med egna medel, 26 030 kronor med bidrag från staten.
Hundratals hus och tält för interna flyktingar har förstörts, enligt myndigheterna.
En rallytävling där bilarna for fram i både hög hastighet och med hög volym men det var samtidigt ett arrangemang…
Servera pastan i stora djupa tallrikar och plocka över små dillkvistar.
I den här tidningen förklarade Johan Anderberg appens industriella verkan på dejtingmarknaden – hur de attraktiva människorna likt storföretag slår ut de mindre attraktiva.
Du får på så vis möjlighet att testa på olika spel som casinot erbjuder, och lära dig mer om hur casinot fungerar.
Där fick 27-årige DeChambeau senare stryk av bland andra 63-årige legendaren Bernhard Langer, som just ett bevis på att längd inte är allt.
En läkare måste ersättas av en läkare.
En man i 25-årsåldern greps på tisdagen i en matbutik i Eksjö.
Det gör också att lunchserveringen inte kommer att fungera med full kraft från början.
Särskilt när Anouk Aimée (som den förälskade Anne i filmen ”En man och en kvinna”) säger det.
Men dessa demonstrationer är alltifrån lugna och lagliga då dessvärre brott och plundringar av butiker har blivit vanligt.
Man kunde tro att samma nyhet ter sig identisk i båda media, då texten ju är identisk.
Spaniens cirka 47 miljoner invånare får kraftigt inskränkt rörelsefrihet för att begränsa spridningen av det nya coronaviruset.
Sen var det bara så att jag skulle ha den den där bronsmedaljen.
Exxon är bara ett i raden av oljebolag som försöker anpassa sin verksamhet till den historiska kollapsen på efterfrågan på bränsle i kölvattnet på covid-19-pandemin och reserestriktioner.
Albumets sexton spår är väl värda att bunkra i karantäntider.
Det saknas miljökonsekvensbeskrivning.
”Vi tycker givetvis att det är tråkigt att vissa i samhället möjligen utesluts när vissa betalningsmöjligheter inte finns tillgängliga”, svarar en av de berörda restaurangägarna.
I somras kom även en ny som tydligt slår fast att ökat köttätande är en stor riskfaktor för framtida pandemier.
Hela landet befinner sig i en situation av maximal risk enligt det epidemiologiska trafikljuset.
Det vore en mycket olycklig lösning på ett problem som egentligen inte finns.
Nicholas Braun, som spelar kusin Greg i den flerfaldigt Emmynominerade HBO-serien ”Succession”, har gjort en singel med pandemi-tema där han efterlyser en tjej med antikroppar, skriver Variety.
Men det kräver i princip mycket politiskt fotarbete.”
De ansvariga måste ställas till svars.
Om man gjort det håller burken i kylskåpet mycket längre än om man haft den stående framme.
Nu väljer Sida Sundbyberg i stället.
Även Region Örebro har fått sitt första fall, också där en person som smittats i Italien.
Nu pågår arbetet med att försöka ringa in när mannen skadats och hur länge han legat på platsen.
Vi vill inte medverka till ökad smittspridning genom onödiga kontakter.
Mycket av gesterna försvinner och du ser inte samspelet i rummet mellan dem som intervjuar dig.
Maria Keohane fick stipendium i kyrkan: "Djupt engagerad i sin hembygd"
Vi måste vara säkra på att folkvalda politiska aktörer inte tystas på basis av algoritmer eller ren godtycklighet.
Det kinesiska e-handelsbolaget JD.com har uppgraderats till köp från neutral av Mizuho Securities.
Tisdagens tänkta 5g-auktion är tills vidare inställd, efter att att överklaga sin svartlistning.
Polisen har hittat bilen som behövde bärgas från platsen.
Enligt uppgifter ska flera skott ha avlossats, säger polisens presstalesperson Peter Adlersson till TT.
Det var tufft, men lärde mig att jobba hårt, utbilda hästar och alltid ha en plan.
Volvo Cars USA-fabrik – en investering på 11 miljarder kronor – har blivit en missräkning för ledningen.
Under onsdagen presenterade Finlands förbundskapten VM-truppen.
Länken innehåller både artikeln och radioinslaget.
På grund av smittorisken bör fläktar undvikas i gemensamma utrymmen.
På skylten står det: "Corona virus, som en försiktighetsåtgärd uppmanas folk att stanna hemma".
En 18-årig man åtalas för att ha våldtagit en berusad kvinna i hennes hem i Malmö.
I flera bostadsområden har Mölndals stad samordnare och ungdomar som jobbar för att skapa trivsel och trygghet.
En del av pengarna är öronmärkta till juniorerna så att de kan åka på ett läger.
Inte någonstans överhuvudtaget.
Ofta handlar det om att laga tak eller lägga om plattor på uppfarten.
Vi försöker hålla oss till allt en dag i taget och följer restriktionerna som finns.
Låt stå kallt i 2–3 timmar.
Även hon såg hur marken gav efter för Tangos tyngd.
Det är en berättelse om hur böcker formar våra liv och våra kollektiva minnen.
För segern får han 100.000 euro, motsvarande drygt en miljon kronor vilket är rekord för ett enskilt alpint race enligt Internationella skidförbundet, Fis.
Enligt domen framförde han en personbil på ett sådant sätt att han förlorade kontrollen över den med påföljden att han i Dalbo-rondellen på Nya Godbyvägen i Mariehamn körde rakt igenom rondellen och kolliderade med ett trafikmärke.
”Låt banker möta kunder i gemensamt kontor”
Många gamla har blivit sjuka.
LO vill se fler miljarder till välfärden – ”färre osäkra anställningar”
För andra kanske det innebär en viss lättnad, säger han.
Politikerna ska lyssna på oss alla, med omdöme och urskillning.
Samma sak om vi åkte in till Málaga för att gå på exempelvis teater.
Jag har nästan tyckt synd om dem för att de ska fortsätta.
Sjuksköterskan Adifete Jahiri och läkaren Sogand Sajjadi på väg ut.
”Att skapa orealistiska förväntningar gör så mycket skada och den här perfektionens slaveri som skapas måste få ett slut”.
Det finns tecken på att beslutet att låta publik närvara blev förödande.
”Det får aldrig hända igen”
Nästa match i ligan för Spartak Moskva, förutsatt att de inte drar sig ur, är hemma mot Akhmat Gorzny på fredag den fjortonde augusti.
Så mycket sprängmedel kan ha exploderat i centrala Linköping en sommarmorgon för snart ett år sedan.
Trångboddhet, usel ekonomi, svag hälsa och bristande informationsvägar råder.
På torsdag skulle Mari Lernhedes mamma Anna-Lena…
”Tomma gator, gula lyktor” innebär en historisk chans för den som vill stifta bekantskap med den originella modernisten.
Vårt samhälle behöver sitt kulturliv.
USA stärkte sin ställning i Europa efter andra världskriget.
Tyvärr, då det annars är en ljuvlig påminnelse om samtidens mest inspirerande och lyckoframkallande författare.
Det hela utspelade sig i början av året.
Misstanken stärktes ytterligare av att man kunnat hitta telefonsamtal dem emellan, och finna att de åkt färjan till Sverige tillsammans.
Nu har Kristina svårt att ta in att det inte blir fler år med Johnny.
Peter Nyrén, SVT:s programbeställare för underhållning, bekräftar för Nöjesbladet att det i alla fall inte blir någon ny säsong av programmet 2021.
Näringsidkare kan även få anstånd eller uppdelning av fakturor utställda av Mörbylånga kommun om man tar kontakt med kommunen och tillsynsbesök skjuts upp till och med augusti och i det sammanhanget skjuter man också upp den årliga tillsynsavgiften.
Den har Per konverterat så att den drivs på el istället för bensin.
I Svealand ska ekokorna totalt vara ute omkring 1.500 timmar per år, och Elin Rydström uppskattar att hennes kor är ute runt 3.800 timmar.
Sammanlagt cirka 2 200 personer har hemtjänst i Borås, varav runt 100 från privata utförare.
Innan beskedet hade bolaget avtal med flyplatsen om linjer även från Ängelholm, Bromma, Malmö och Göteborg.
Gotland rymmer inte bara ett magiskt ljus och ett säreget landskap.
Presidenten har även mött kritik för hur barn skiljs från sina föräldrar i flyktingcenter vid mexikanska gränsen.
Svenska myndigheter har inte lyckats ta på sig ledartröjan för att utöka testningen, anser den före detta nationella koordinatorn för coronatesterna.
Ett automatlarm gick igång under onsdagsmorgonen på S:t Mårtensgården i Mariehamn.
Apples riktkurs skruvades ned till 320 dollar från 350 av Bank of America, i spåren av att bolaget guidat för lägre vinst.
Ett misstag som begicks ifjol när licensavgiften försvann och ersattes av en skatt.
Helstatliga gruvjätten LKAB har på bara ett par månader gjort massiva aktieköp över Stockholmsbörsen i SSAB.
Det låter på dig som att vi medelålders utgör en fara för dig.
Bild till vänster från augusti 2018, till höger från mars 2020.
Hemarbetet här för att stanna – ”kommer förändra bostadsmarknaden”
På den tiden gick vi alla omkring med kontanter i form av ospårbara sedlar.
Orderingången till tysk industri i juli ökade mindre än väntat enligt federal tysk statistik.
Och att stanna hemma om du är sjuk.
Justitieombudsmannen blev varse om vad som hände när ett stort antal anmälningar från intagna och deras familjer började ramla in i myndighetens brevlåda.
Minst sex rättsprocesser väntar på honom nästa år.
Jag har velat bli författare sen jag var 10 år och brukade gå till biblioteket själv med min trave böcker och byta.
Bakgrunden till den plötsligt mjukare linjen är siffror från Sundhedsstyrelsen som visar att ökningstakten i antalet döda i pandemin fallit tillbaka de närmaste dagarna.
Alla medlemmar är auktoriserade med T-märket, vilket innebär att de uppfyller de kriterier som krävs för att garantera en kvalitativ verksamhet med god service, förbundets etiska regler och starkt socialt ansvarstagande.
Emil Larsson fick ingen utvisning i matchen, men fick i efterhand fem matchers avstängning och 54 625 kronor i böter för huvudtackling av disciplinnämnden.
Föreställ dig att SD skulle göra samma sak, eller att någon SD-företrädare – likt Elmi – uttryckte att det nog ändå vore en bra idé att “registrera människor efter deras ras”.
Man fick till exempel bara gå på vissa stenar.
Fem klinikanställda dömdes för att oaktsamt ha orsakat Christina en kronisk hjärnskada.
Vi ser en långsam nedgång av smittan, sade statsepidemiolog Anders Tegnell så sent som i onsdags.
Instrumenteringen är enkel med svårtydda blinkerslamporna som minus och trippmätare som plus.
Över 52 000 svenskar har stängt av sig från allt spel på nätet via Spelinspektionens tjänst spelpaus.
I så fall skulle Haverikommissionens obevisade teori om orsaken till förlisningen fortfarande gälla som sista ordet.
Men det är ett betydligt större problem för Sverige att varken Återhämtningsfonden eller andra initiativ gör särskilt mycket för att EU ska bli en strategiskt stark och konkurrenskraftig region.
Yellen avböjer att kommentera uppgifterna om ministerposten.
Det skriver Finansinspektionen (FI) i ett pressmeddelande.
Den svenska elmarknaden står inför stora utmaningar, och ett är återkommande lokal elbrist.
Ascelia Pharma rusade 26,5 procent till 25 kronor.
Drygt 80 mil, 200 varv och en ständig kamp mot 32 andra förare.
WHO har på många presskonferenser dementerat att smittspridningen och utbrottet drivs på av så kallad asymtomatisk spridning, att man smittar utan symtom.
Hatpredikanten Steven Anderson delade skärm med sminkföretaget L'Oreal.
Tåget stannar på Kastrups flygplats och där får alla passagerare kliva av.
När jag kontaktade Eva Gustafsson för en förklaring fick jag reda på att överklagandet inte gällt själva nedläggningen, utan HUR det skett.
Han är biträdande kommunalchef i Bollnäs och heter Bosse Wallbäcks.
Nu får vi äntligen besked.
I dag lanserade Region Skåne en ny webbsida som ska ge en lägesbild över smittade och provtagningar för covid-19 i de skånska kommunerna.
Han tar tillbaka kvinnorna till en värld de känner igen.
Som alltid är det viktigt att man gör sin egen analys och läser på om inte bara de olika bolagen, utan också om marknaden och vad som händer.
Tidigare har Folkhälsomyndigheten fått 4,5 miljarder till inköp av vaccin.
Om Grip hade varit kvar kanske du inte tittat runt efter en ny sport?
Det är ett högt tryck på ambulanssjukvården just nu i Stockholm.
Sedan är min uppfattning att det aldrig har funnits någon av alla accepterad praxis för hur talmannen väljs.
Som jag ser det har nämndemannen ifråga med god marginal förverkat det förtroende hon fått.
Överdödligheten under spanska sjukan var alltså betydligt större då än nu.
Det ska ha rört sig om ett bråk mellan 10 och 15 personer, och när den första patrullen anlände till platsen började personerna att kasta sten mot poliserna, skriver polisen på sin hemsida.
I sprintfinalen i Drammen fanns tre svenskor efter att både Jonna Sundling och Maja Dahlqvist knipit varsin plats som lucky losers.
Tävlingen har genomförts årligen sedan 1911, men gjorde uppehåll ett par år i samband med de båda världskrigen.
Då ser det dock ut att blir lite varmare med temperaturer uppåt 9–10 grader.
Aftonbladet och Viafree har ägnat de senaste avsnittet av programmet ”200 sekunder” åt nätbedragare som inte utan förslagenhet och list förmår äldre människor att föra över ansenliga summor.
Gratis parkering erbjuds i garaget på andra sidan gatan.
Jämfört med söndagen har antalet inneliggande patienter med covid-19 ökat med 17 personer.
När det gäller statstik beträffande grova brott, så säger det inte så mycket för oss i Halland.
Vi har förstått att du hade ständig prestationsångest?
Hur svårt Persbrandts missbruk var tog tid för henne att förstå.
Det visar siffror från Johns Hopkins-universitetet i USA.
Jag inser att jag måste förtjäna varje röst.
Smittskyddsläkaren Lars Wesslén i Gävleborg svävar inte på målet.
Den 11 juni skrev Per Ålind ut från sjukhuset.
Vi får följa allt från indiska motellägare som plötsligt hotas av deportation till en invandrare från Iran som desperat försöker hitta ett bättre hem åt sin familj i New York.
Under hela säsongen har hon rest med laget på såväl hemma- som bortamatcher, eftersom hon är en enorm City-supporter.
Bolaget har meddelat att koalitionen för epidemisk beredskap, CEPI, kommer att ge 384 miljoner dollar i en ny finansiering för kliniska prövningar av företagets experimentella vaccin mot coronaviruset.
Motivet har en rätt suggestiv effekt på framförandet, eftersom det på ett sinnligt sätt tycks sitta ihop med musiken.
Europeiska upptäcktsresande besökte Karakoram först under tidigt 1800-tal.
Damallsvenska tvåan Eslövs IK tog en förkrossande 31-20 (16-7)-triumf i lördagens hemmamatch mot bottenkrigande Tyresö.
Och priserna ökar mest på tre- och fyrarummare, visar siffror från Svensk Mäklarstatistik som Bjurfors har sammanställt.
Finns inget annat ord än ”inkapacitering”?
Det är samma läge som för övriga fotbollsvärlden.
Att jaga eller ”klubba ihjäl” någonting är förbjudet.
Själva stommen i romanen är de tre kvinnorna Rita, Sally och Katherine, det vill säga en mormor, en mor och en dotter.
Det är en allt värre pandemi i världen, en dyster amerikansk president som knallar runt i ovala rummet och domderar.
En snattare greps i lördags av polis på Kungsmässan efter att de känts igen på en övervakningsfilm.
Uppmaningen till sjukhusledningen har dock ännu inte lett till någon respons, säger han.
Det säkerhetspolitiska avsnittet har S-MP-regeringen däremot skrivit ihop på egen hand – och där finns det tydliga motsättningar i synen på svensk säkerhet.
I brevet skriver bolaget att de "inte ser någon återhämtning på kort eller medellång sikt och med det intäktsbortfall som uppstått och förväntas bestå behöver Vattenfall sänka sina kostnader drastiskt för att säkra företagets fortlevnad".
Många har fått en rejäl dos av friluftsliv och många, även jag, har märkt att naturen ger oss kraft.
Hon vann mot Tania Mörk, Hässleholm med 21–14, 16–21, 21–19 och därefter mot Sanya Lundqvist, Malmö med 23-21, 18–21, 21–17.
Det sa riksbankschef Stefan Ingves på tisdagen.
Nourouz engagemang för människorna i Filipstadär bara början på det som han planerar inför framtiden.
Därför ser vi det som en viktig reform att även erbjuda denna valfrihet inom barn- och ungdomspsykiatrin.
Vägen fram till målbilden var rak till en början då kedjan har dominerat hyrfilmsmarknaden sedan 2010, enligt Hemmakväll.
Det som möjligtvis behöver förbättras är att vi blir lite snabbare på knappen.
Det är inte helt klarlagt om, och i så fall hur ofta, det förekommer asymtomatisk smitta av det nya coronaviruset.
Glädjetårarna sprutade och när Aftonbladet Nöje når segraren är hon på semester.
Statsminister Stefan Löfven (S) utesluter inte att Stockholm kan isoleras om utbrottet av coronasmitta förvärras.
Hannes Fohlin, som tidigare medverkat i bland annat SVT:s ”Vår tid är nu”, har en av rollerna i Viaplays kommande brittisk-danska thrillerserien ”The head” – som utspelar sig i Antarktis, enligt ett pressmeddelande.
• Uppehållstillstånd ska som regel vara tidsbegränsade vid första beslutstillfället.
Det var på måndagen en italiensk läkare insjuknade i viruset.
Enligt uppgift i El Diario utfärdades under de två första veckorna av karantänen 127 760 böter av Policia Nacional och Guardia Civil, vilket kan jämföras med 249 665 för hela 2018.
"Ryska regimen är genuint elaka och onda"
Markaryd som poststation uppmärksammas nu på nya frimärken.
Vi har inget att vara rädda för, säger BoIS tränare Billy Magnusson åtta timmar innan avspark.
För snart tre år sedan tog Magdalena Randver över som ridskolechef i Ale-Jennylunds ridklubb.
Om räntebeslutet balanserar på en knivsegg så kan den informationen få balansen att tippa över för vissa ledamöter”, säger Dan Hanson, Bloomberg Economics.
Torsten drack, enligt egen utsago, det bästa kaffet inne på gamla ”Trafikrestauranger (TR) i stan.
Färjetrafikens funktion är viktig för hela Sverige såväl utifrån industrins arbetstillfällen som ur ett konsumtionsperspektiv.
Arizona valde honom i fjärde rundan som sitt förstaval.
Finansministern har rätt i att det styrs av skattesystemets progressivitet och storleken på skatteuttaget i förhållande till BNP, den så kallade skattekvoten.
Fem förare fick blåsa varav alkometern gav utslag på fyra av dessa.
Marek Hrivik själv är ovetande om Loobs galna poängrekord och att han just nu har näst bästa poängsnittet efter nio omgångar i SHLs historia.
Och framför allt har vi ingen publik, säger Frida Edman, mässans ansvariga.
Moderaternas Håkan Johansson förväntade sig årets första av tre budgetdebatter – men det hela blev en ensidig pajkastning som majoriteten inte var intresserad av att delta i.
För Auriel är en sån som alla killarna gillar.
Molander gör också upp med föreställningen att det enkelt går att välja mellan en politik för jämlikhet i förutsättningar (liberalism) och jämlikhet i utfall (socialism).
Jag går och tänker på gammal vampyrkunskap som plötsligt har blivit aktuell: man får inte välkomna någon okänd över tröskeln, för då stannar de och sprider smitta.
Pizza och al carte-meny när Majed Rasho tar över.
Likaså skriver regeringen att totalförsvarspliktig personal kan användas inom ramen för fördjupade försvarssamarbeten med andra stater.
Huvudrollerna Karl Oskar och Kristina görs av Gustaf Skarsgård och Lisa Carlehed.
"Alla fem divisioner uppvisade betydande negativ organisk tillväxt som en konsekvens av covid-19", skriver Assa Abloy i en kvartalsrapport.
Ibland tvekar de och går tillbaka, men till slut kommer de att våga, säger Göran Ericsson, älgexpert och professor vid Sveriges lantbruksuniversitet, till SVT.
Stockholmsbörsen inledde handelsveckan svagt uppåt, men det breda OMXS-indexet var oförändrat vid stängning.
Det kommer att finnas tio års historik från och med januari 2011 med basvärde 1000.
Vår bedömning är att det borde vara möjligt, ja, säger Ulf Brömster.
Det är hög tid att den fria världen samlar sig och är berett att sätta hårt mot hårt när Kina avancerar alltmer på vägen mot inflytande över den globala världsordningen.
De argumenterar säkert för ett smidigt och för dem lönsamt beslut.
Men var ilskan och det djuriska kommer in har jag svårt att förstå, såvida man inte vänder på perspektivet mot förövaren.
Philadelphia återvände hem och vann över Washington i NHL-ishockeyn efter en bortaturné med förlust i fem av sex matcher.
Det är för att minnas en kille som räddade livet på många andra, sa eleven Meja Brusberg som såg på när kuben hissades ner på marken.
Uppgifterna om hur många som saknas i Italien går isär.
Vid den här tiden hade det fortfarande inte hänt en enda gång att cupmästarna tagit hem Supercupen, att de lyckats besegra ligamästarna på bortaplan.
För andra dagen i rad blev det också tre svenskor topp-5 efter att Mona Brorsson slutat femma med en bom.
Men han kommer inte att driva målet vidare efter den friande domen.
Man går dag in och dag ut och har ont i magen och pausar livet lite för att man vet att i slutändan måste man tvingas flytta från det stället där man själv växte upp, där ens rötter finns och där vi alla vill bo!
I kommunerna är situationen i äldreomsorgen otroligt ansträngd.
När Kanye West meddelade sin kandidatur den 4 juli skrev han på Twitter: ”Vi måste nu förverkliga USA: s löfte genom att lita på Gud, förena vår vision och bygga vår framtid”.
Inge Löfgren från Naturskyddsföreningen säger att det hade funnits sätt för domstolen att säga nej till utbyggnaden.
Med bevarad republikansk majoritet i senaten, om än knapp, får Biden i stället möjlighet att uppträda som den centerpolitiker han har varit genom sin tidigare karriär.
De utrangerade gravstenar du nämner förvaras på kyrkogårdens materialgård, en plats man inte passerar när man besöker kyrkogården och en arbetsyta för kyrkogårdsförvaltningens personal.
Chicago Bulls senaste NBA-titel kom just 1998.
Och trots hot om lagändringar kan Twitter enligt vissa bedömare stärkas av kontroversen.
En bil hade kört av och rullat runt.
Analytiker hade räknat med ett underskott på 66,2 miljarder dollar, enligt Trading Economics snittprognos.
Anses vara ett av Sveriges förnämsta konstmuseer och ligger i ett vackert vitt palats på Djurgården.
Vi borde redan nu börja tänka på nästa möjliga virus.
Kampen för den förde honom in i politiken.
Ägaren ska återkomma med en godslista eftersom det har stulits fler föremål.
Och för dem som flyger från Sverige är risken också att ett mindre SAS främst satsar på Kastrup, och Norwegian i högre utsträckning drar sig tillbaka till den norska hemmamarknaden.
Tidigare i år investerade Öresund i det finska bolaget Musti Group, som bland annat äger varumärket Arken Zoo på den svenska marknaden.
Men att Sverige gick från en BNP-tillväxt på 1,7 procent under tredje kvartalet 2019 till ett BNP-fall på 2,7 procent under tredje kvartalet i år – alltså ett tapp på 4,4 procentenheter – är just nu en framgång, internationellt sett.
Entreprenören och tv-profilenPaolo Roberto är en av männen som gripits och erkänt sexköp.
Bisarrt nog tittade solen fram bakom molnen i norra Norge ännu vid lunchtid på måndagen.
Herrlandslagets spelare valde att avstå ersättning under samlingen nyligen.
I nuläget jobbar vi vidare med långsiktiga lösningar för både Cygnaeus förskola och skola samt St:Olofsskolan.
Covid-utvecklingen pekar åt fel håll i både Europa och i USA.
Advokaterna för Rayshard Brooks familj menar att polisen hade andra alternativ när de försökte gripa honom.
Sveriges U21-landslag måste vinna ikväll för att ha chansen att gå till EM som en av de fem bästa grupptvåorna.
Antal besökare har växt från ungefär 350 000 till 452 000 per månad i Jönköpings län.
Polisen kallade då in en hundförare det som lät sin tjänstehund spåra upp den flyende mannen.
Det här är särskilt vanligt på arbetsplatser med många utstationerade arbetare, som inom bygg- och anläggningsbranschen.
Det är Bo-Göran Svensson och Lars-Åke Källqvist som står för underhållningen genom att spela gitarr, sjunga och hålla i ett musikquiz för PRO:s medlemmar i Broby.
Det är kallhamrat minsann.
Skriver med anledning av vilda och obegripliga rykten om att Linje 50 ska läggas ner?
Har SD sopat rent framför egen dörr?
Natten till i morgon sänks fartyget några meter så att man kan ta sig ombord och börja lossa bron från fartyget.
Detta efter att banken meddelat att man skickat över en rapport till amerikanska myndigheten Ofac om misstänkta troliga sanktionsbrott relaterade till penningtvätt.
Det är betydligt mer lukrativa skäl som ligger bakom, skriver Nordnets sparekonom Frida Bratt i en debattartikelpå Realtid.
Näst på tur är Östersund, en förening som har dragits med ekonomiska problem redan innan coronavirusets bröt ut.
Det var inte såhär jag trodde att avslutet mellan mig och KIF skulle bli.”
Rädddningstjänsten ska byta larmcentral.
För sex år sedan tog Astrid Uhrenholdt Jacobsens bror livet av sig.
Svart och vitt brukar inte direkt associera till uttrycket ”färgglädje”.
Här finns nämligen stolta traditioner av att arbeta i en stor brigad, som fallet var från andra världskriget fram till år 2000, då delar av försvarsmakten i Sverige skars ner.
Det ser härligt ut!
Eller låta andra betala.
Som alltid är det förstås bra att dokumentera sina ställningstaganden.
Tre passagerare samt en tågkontrollant fick lindriga skador, när tåget spårade ur klockan 17.10 med totalt 43 personer ombord.
Så fort jag fick tillbaka medvetandet tänkte jag, ”jag har klarat en dag till”.
Debatt: Rektor och prorektor vid Mittuniversitetet: Det är dags att kyla ner coronadebatten!
Ett värde på en bostad är ett fiktivt värde och skapar endast substans som säkerhet vid eventuellt lån eller försäljning.
Efter att polisen gripit honom och han suttit anhållen i ett dygn försattes mannen på fri fot igen.
Men under de senaste tio veckorna har endast tre testats positivt på Öland.
Föräldrar och andra, som unga vuxna, uppmanas nu att inte köpa ut alkohol.
Där står det att Sara skrevs in med besvärligt och smärtsamt förlossningsarbete, att övervakningsutrustningen inte visade normala resultat men att man stängde av apparaten.
”Tack för allt, pappa.
Han tror att pandemin i kombination med den senaste tidens reor är anledningen.
Ryssland drabbas hårt av klimatförändringarna.
En anledning till det är att de tidigt tog beslut om att minska antalet ordrar och skjuta upp leveranser.
Jag frågade polisen först om han skämtade.
Polisen hittade mannen som var skadad vid 18-tiden.
Men många är på flykt mycket längre än så.
Men det är alltså inte huvudmannaskapet som är problemet.
Helena Granström skriver om det omöjliga i att fullt förstå en annan människa.
Veteranen Petra Johansson berättar för Corren att spelare blev informerade precis innan torsdagens träning.
Hon är otroligt vacker och helt frisk.
I början försökte jag somna om men ju fler dagar tortyren pågår ju svårare blir det.
Att smittspridningen har tagit fart igen efter en lugn månad med mellan 2.000 och 3.000 nya fall varje dygn, förklaras åtminstone delvis av att utomhustemperaturen sjunkit kraftigt.
Det är en stor organisation som har vuxit enormt mycket under 40 år.
Bankmannen lyckades genomföra brotten genom att han missbrukade den behörighet han hade att använda bankens system.
Inom religionsvetenskapen diskuteras fenomenet postsekularism flitigt.
Är detta inte möjligt kommer vi att utreda om det finns familj eller någon annan typ av ordnat mottagande i hemlandet.
Några särskilda åtgärder utöver de som redan är rutin är dock inte aktuellt i nuläget.
Jan: Vad säger resten av panelen?
Trump beskyller Kina för att viruset spridit sig över världen.
Om Swish används, se till att skriva in bilens registreringsnummer i meddelandefältet för betalningen så att du i efterhand kan styrka vilket köp transaktionen gällde.
Eller ett expertvälde på tunn och sprucken vetenskaplig is?”
Personalen kan vi aldrig utestänga och därför finns inget annat sätt än att förstå att det inte går att undgå smitta förs in till boenden där vård och omsorg är nödvändigt.
Vad innebär det för er del?
En sådan kommandobrygga, mitt bland träden!
Bravidas organiska tillväxt är högre än den nordiska installationsmarknadens, och bolaget är marknadsledande.
Senare i höst börjar Riksbanken köpa också företagsobligationer.
President John Magufuli, i förgrunden, i samband med att han röstade i onsdags.
Den här säsongen punktmarkerar Discovery mästarklubben.
Statistiken finns nu endast på riksnivå.
Från tandooriugnen bärs kryddiga lammkotletter fram (225 kr), ett par rejäla köttstycken som på alla sätt lever upp till beskrivningen med djup marinad och finfina toner från grillen.
Det 21-åriga vårdbiträdet från Sunne, som efter programmet börjat leda gympass och nu satsar på att bli polis, vann årets hemmafinal.
Italien: Italienska museer och bokhandlar tilläts att öppna från den 18 maj.
Det blir konkret och tydligt – men också med uppdriven känsla för sorgens och saknadens språkspel.
AIK vann premiären mot Örebro.
Enligt Trafikverket skulle trafiken vara åter igång vid 14.30-tiden, men vid 15-tiden kom ännu ett larm om ytterligare en omfattande olycka, bara kilometer från den tidigare.
Ett misstänkt mordförsök har skett i Växjö under lördagen.
Elías rekommenderar att vi fyller våra dagar med aktiviteter som är så roliga som möjligt för att undvika negativa tankar som leder till rädsla och ångest.
Alla arbetstagare ska vara hemma vid minsta symtom – men barn kan lämnas till förskola med kvarvarande förkylningssymtom.
Detta gäller även på idrottens område där hela vårsäsongen fått senareläggas och föreningsidrotten fått avlysas.
Antalet länder som har EU som sin främsta handelspartner är 80 stycken.
Det är ett väldigt allvarligt problem, så jag kommer att följa riktlinjerna från Clevelandkliniken och vad läkarna säger är rätt sak att göra, säger Biden.
Öppenheten hade segrat och de auktoritära idéerna, som lagt Europa i ruiner, skulle äntligen hamna på historiens skräphög.
Trots detta väntas 2020 bli ett bra bilår och ur ett historiskt perspektiv blir året det sjunde bästa.
Vad ska de leva av?
Bönderna vill så in lin och hampa, men hanteringen av fibern finns inte, men borde återskapas i modernt snitt.
Hon hade testat sig för covid-19, torsdagen den 10 december, men inte fått besked om resultatet.
Det betyder att strömningstjänsten Viaplay och mediehusets tv-kanaler, däribland TV3 och TV6, kommer att sända minst 60 landskamper med Blågult och totalt 1 200 matcher från hela Europa, enligt ett pressmeddelande.
August Ritter von Eberlein, tysk nationalist, möter Wägner i Heidelberg 1921 och de inleder ett förhållande.
Räddningstjänst och ambulans åkte till olycksplatsen.
Det finns i nuläget inga planer på att stänga skolorna i Kalmar kommun.
Den brokiga skaran studenter, som har samlats kring köksbordet till följd av ett grupparbete, blir avbrutna av ett plötsligt och dramatiskt dödsfall längre ner i korridoren.
Kostymskaparen Anja Vang Kragh rättar till en kostymdetalj på en av Malmöoperans korister, Marina Gustavsson Li, som medverkar i ”Orfeus i underjorden”.
Framgången beror enligt förvaltaren på att bolaget är välskött och har presterat bra.
Oljebolag tenderar att ha uppfattningen att oljans betydelse kanske minskar någon gång långt i fram i tiden.
I våra äldre arkivsamlingar finns till exempel sägner om digerdöden och minnesberättelser om koleran och spanska sjukan, berättar Nordström.
Hårda orden om Firmino: ”Det var omöjligt att tro att han skulle kunna spela professionell fotboll”
Förra året röstade Europaparlamentet för att EU:s budget ska öka till 1,3 procent av medlemsstaternas bruttonationalinkomst.
Visst, säkert en bra häst men hur skulle Redén få upp orken och trycket i den stora, kalviga kroppen?
I våra trakter bjuder onsdagen på temperaturer kring 15 grader, för att därefter jobba sig upp mot närmare 20 på torsdag.
Så kallade bitcoinbedrägerier, med löften om snabb tillväxt genom sparande i kryptovalutan bitcoin, har förekommit i flera års tid men intensifierats det senaste året, i synnerhet i Skandinavien.
Matlek trolig orsak till coronautbrott bland studenter – smittskyddsläkaren: "Smäller det till så här kan det gå snabbt"
Hästar höll jag på med när jag var yngre så det passade perfekt.
”Nobelcenter vid Slussen blir ett nytt fiasko”
Ni är de riktiga hjältarna.
En ny säsong närmar sig för Värnamo Hockey i Hockeytvåan.
En rejält stukad fotled med skador på ligamenten.
Grannarna fruktar att bli frånåkta: ”Bryr sig över huvud taget inte”
Under onsdagens student vid Voxnadalens gymnasium i Edsbyn delades en rad stipendium ut.
Kvinnan skrek glåpord till barn som spelade fotboll och hamnade sedan i bråk med en granne som hon förolämpade.
Mats Ranebo: ”Jag hoppas att mina resultat ska vara ett stöd och vägledning när en läkare överväger vilken behandling en patient behöver.”
Ett chefsbeteende ses som något positivt för män men ibland negativt för kvinnor.
Jag kan inte ens i min vildaste fantasi tro att det existerar i Åtvid, säger Karlsson.
Svaret på det är att de oftast knogar på med en rätt så otacksam uppgift.
Utöver arbetet på Deutsche Bank är Jan Olsson också ordförande på Svenska Handelskammaren i London.
Med hans avgång skrivs också ett nytt kapitel i Japans politiska historia.
”När Spårvagnen kom till byn då var…
Hade hela pandemin inte fått lika stort genomslag?
Det har gått tre månader och tre dagar sedan Sveriges regering klassade coronaviruset som en allmänfarlig sjukdom.
Allt fler idrottare vågar tala ut om psykisk ohälsa.
Dödsorsaken har inte offentliggjorts.
Vågar man registrera sig på ett casino?
Ellen Lohmeier sålde det vita huset till vänster i bild till kommunen för drygt ett år sedan.
En som varit där är Erika Emerén, som ska föreläsa om sina erfarenheter och sina egna verk.
För det andra kan dagens restriktioner mycket väl komma att sätta stopp för pandemin utan att någon annan del av landet än Stockholm uppnår någon flockimmunitet.
Hugo Zeberg och Svante Pääbo har nu fokuserat på en av generna, som i slutändan ser till att enzymet DPP4 tillverkas.
Denna kvinna döms också för en misshandel som ägde rum i centrala Nässjö i början av maj 2018.
Nu vet vi ju inte när det blir landskamp igen, men jag ser fram emot det mycket.
Han deltog i allt från ritningar till själva hantverket i byggandet.
Det rättsliga efterspelet pågår fortfarande.
Prinsessan har gått en tre dagar lång sjukvårdsutbildning på Sophiahemmets högskola, samma utbildning som en del av flygbolaget SAS permitterade personal erbjudits.
De klarblåa ögonen börjar genast följa mig med blicken igen.
Den 46-årige Daniel Lee Lewis avrättades under tisdagen på ett federalt fängelse i Terre Haute i delstaten Indiana, genom giftinjektion.
Laget fick bara 0–0 borta mot redan nedflyttningsklara Espanyol.
Det är underligt lätt att känna igen sig i även för friska läsare.
Staffan Lindberg, Daniel Mattsson, Mathias Dahlman och Jasper Karlsson slutade tvåa.
Ytterligare en är den demokratiske presidenten John F Kennedys misslyckade invasion av Grisbukten i Kuba 1961.
Nationalmuseums utställning ägnar också en betydande yta åt detta Hinterland: gruvdriften, föroreningarna och den diffusa gränsen mellan stadens industribälten och florans kanske bedrägliga renhet.
På de fem senaste matcherna har Isak gjort sju mål. Totalt under säsongen har 20-åringen stått för 13 mål på 27 matcher (tio från start).
Men jag spanar fortsatt efter illavarslande tilltal i tiden.
Av dessa har 355 konstaterats smittade.
Det är det internationella basketbollförbundet Fiba som utnämner kvartetten som gör upp i OS-kvalet i Oostende som "dödens grupp".
Hon tar ut svängarna i personbeskrivningarna, där det finns såväl skarpögda, roliga nidporträtt som ömsinta beskrivningar av utarbetade mammor och vilsna barn.
TT: Jesper Nelin tror inte att Fourcade har huvudet för att slå dig, vad säger du om det?
”Om vi hoppas kunna nå dit”, säger Robert Karlsson och ritar på whiteboarden, ”så kanske vi måste föra diskussionen med beslutsfattarna ända dit”, säger han och pekar på skalans ytterkant.
Taxiförarna i Sundsvall lever farligt.
Före ockupationen var Danmark neutralt och hoppades kunna hålla sig utanför en uppgörelse mellan stormakterna.
Och som Malmöson är det ett speciellt möte på torsdagskvällen.
Efter begravningsakten i kyrkan bars kistan ut ur kyrkan och fördes i procession till graven på Skärstads kyrkogård.
Wilma Holmberg kom till FBC Kalmarsund inför den gångna säsongen.
Om det verkligen funnits risk för att någon skulle kunna förväxla Bertil Almqvists beredskapstiger med Aron Flams satirtiger hade en anklagelseakt riktad mot svensk historieundervisning varit mer befogad än en upphovsrättsprocess.
"I varje hörn av landet, i familjer och skolor, på härbärgen, kontor och i affärer, där det är mörkt tar Sankta Lucia med sig ljuset och människor samlas för att lyssna på de bedårande julsångerna och för att fira ljuset i väntan på julen".
Salvini avgick som inrikesminister i september förra året efter ett misslyckat försök att få till ett nyval i Italien.
En Trump-seger kan gynna fossilindustrin, som oljebolagen, medan sol- och vindkraft är de stora vinnarna med Biden.
Inträdet till den världsarvslistade ruinstaden kommer att vara gratis för minderåriga och personer över 60 år under andra halvan av 2020.
Nu måste i stället alla resurser gå till att hjälpa båda personerna.
När det målet är nått kan dock inte Hultqvist bedöma.
Gustav II Adolf beslutar istället att med sina soldater vända inåt landet för att där ”öda, bränna och fördärva”.
Till exempel på arbetsplatsen eller i hemmet.
Polisens dag infaller den sista torsdagen i augusti och firades för första gången 2018.
När Trump inför valet 2016 skulle utse en vicepresidentkandidat letade han efter någon som kunde täcka upp områden där han själv hade uppenbara brister.
Sverige blev femma.
I de fall operation rekommenderas utförs den oftast där.
Idag möts Europeiska rådet (på distans) för att diskutera en återhämtningsfond som svar på coronakrisen.
Detta mitt i ett bostadsområde som byggts upp på höjden ovanför Söderhamnfjärden, med resultatet att SSHAB:s skorstenar idag befinner sig i marknivå i förhållande till de flesta bostadshusen.
Inte sällan har betydande tjat lagts ner på att övertala dem.
Miza kom som 18-åring till Sverige för att bo tillsammans med sin pappa och studera.
Landet har haft ett aggressivt förhållningssätt gentemot viruset och har i stort lyckats kontrollera dess framfart.
Därefter fick passagerarna hjälp att ta sig vidare till sina respektive hemländer och svenskarnas plan landade enligt David Sundström på Arlanda vid 18-tiden på söndagen.
Han var USA:s president 1885–1889 liksom 1893–1897, och var därmed både landets 22:e och 24:e president.
Olyckan inträffade cirka 18:30 i lördags kväll, då en taxibåt på väg från ön Tabarca körde in i en vågbrytare i Santa Pola (Alicante).
Personen hittades på söndagsförmiddagen och enligt polisen råder oklarheter om dödsfallet.
I en nationell undersökning bland Hyresgästföreningens medlemmar uttryckte 43 procent en oro för att kunna betala hyran på grund av coronapandemins effekter på deras privatekonomi.
Att istället teckna berättelser om det svåra och det obehagliga, människans lägsta sidor, med andra än människor i huvudrollerna ökar förmågan till empati med figurerna.
Örtlund ryggar inte för sina egna brister när hon skildrar mobbningens verkningar: hon mår så dåligt att det går ut över vänner och familj.
“Ät hellre lokalt fläskkött än importerad veganmat”
Snöfall som övergått till regn har lett till hala vägar i stora områden runt om i Sverige.
Även Region Gotland kommer att ta fram stödåtgärder.
Förstaårsstudenterna kommer dock att få inleda sina studier på plats så att de får möjlighet att bekanta sig med varandra och med skolans lärare och lokaler.
Och även när pandemins effekter klingar av är det många som tror och vill att hemarbetet fortsätter på liknande spår.
Vegoburgare ska få heta vegoburgare även i framtiden.
Konkreta tips för att komma igång med träningen!
”Jag vill inte förstora upp det på lång sikt.
Därtill besköts militärbasen Taji, som ligger en bit norr om Bagdad, där det finns upp till 70 svenska soldater.
Vi har en väldigt stor risk att det ska flamma upp lite varstans”, säger han.
Lyssna på barnen, föräldrarna och lärarna också!
Även för tillgångarna i Guyana, där de inledande borrningarna blev en stor besvikelse, finns det hopp.
För att upptäcka om den finns i ett skjutet djur måste ett test göras.
Elbilar är dyra och teknikutvecklingen går fort.
Hur ser man till så att språkundervisningen inte bara blir ett alternativ till arbetssökande?
Det skriver samfundet på sin hemsida.
Och roligast att se i det här svenska laget har varit SHL-spelarna Jonatan Berggren från Skellefteå och Emil Pettersson, Växjö.
Vi kommer också fortsätta ha fokus på brottslighet och (o)trygghet, skolan och om den når sina mål, byggandet, infrastruktur, nyföretagare, storföretagare och arbetsmarknad, konsumentfrågor och sociala frågor.
Jag har ingen feber och smittspridningen har varit större i Stockholm än vad den var på Teneriffa.
Valutakurser vid ett växlingskontor i Istanbul.
En 21-årig man har åtalats för 19 rån eller rånförsök riktade mot ungdomar – och den typen av brott har ökat under flera år, visar statistiken.
På samhällsnivå är det största hotet extremism, enligt mig.
Att den röstar nej till ansvarsfrihet för Lars Idermark framgår av en röstdeklaration på NBIM:s hemsida, skriver TT.
Jag känner många.
Vi står också, liksom merparten av landets kommuner, inför ekonomiska utmaningar.
I den mån de föredrar olika strategier handlar det egentligen bara om ifall de tror att ett vaccin kommer att hinna uppfinnas inom en snar framtid, om det är något vi har tid att vänta på.
Beskedet gör mig lycklig.
Om en smittskyddsläkare på någon av landets regioner mitt under värsta pandemiskräcken valt att gå emot den nationella strategin, som Folkhälsomyndigheten presenterade som ”bäst för landet”?
Räddningstjänsten ryckte ut och då brann det för fullt i en stuga på området.
Sjöfart såldes till en tidigare chef utan oberoende värdering eller budgivning.
Enligt Therese Eriksson handlar boken om ”utförsäkringar och jobbskatteavdrag, om växande klassklyftor och valmöjligheter” och visar att en kvinna behöver en man för att kunna klara att betala räkningarna.
Bottenstriden blev ännu jämnare efter derbyt på Björkvallen.
Det menar Länsstyrelsens naturvårdsavdelning som under 2019 inventerade länets västra del och till hösten fortsätter på Höglandet.
Under deras fyra år vid makten, gick nämnderna back med 100 miljoner kronor, man tillsatte en demokratiberedning som såg till att höja politikerarvodena till oanade höjder.
Här samlas barnlediga, personer tar en fika, några organiserar barnkalas och familjeträffar under sommarhalvåret.
Över 200 personer befinner sig ombord fartyget Silver Explorer, där sex personer testat positivt för coronaviruset.
Raffinaderiet omfattas av EU:s handel med utsläppsrätter vilket innebär att om koldioxidutsläppen ökar på anläggningen i Lysekil ska de minskas någon annanstans.
I november förra året knivskars en man i 20-årsåldern i Vasaparken.
Hur kan man inte undra över det?
Hur djup blir den här krisen?
Larsson: ”Vi skämtade om Thern innan matchen”
Förra året producerade Kina 72 procent av världens litiumbatterier, medan USA stod för 9 procent.
Färre ska också betala statlig skatt, eller också ska den statliga skatten sänkas.
Jag blir upprörd.
I Långshyttans kyrka den 17 januari för Roger Törnqvist.
Han vann grammies för sina album 1991 och 2005 och överlevde därtill cancer i två omgångar.
Kumlinge FBK är där och släcker, säger brandmästare på Mariehamns räddningsverk.
Sändningen börjar idag, torsdag, klockan 16.
Det är något man tänker mycket på som förälder, enligt Sophie Farkas, vars sexåriga dotter Emelie deltar i Små grodornas kurs.
Ta hjälp av de vuxna på skolan.
”Partiet är ute efter absolut makt, att förvandla Sverige till ett land där nationalism och främlingsfientlighet är normen för ett gott liv.”
Låna upp till 100 000 kr enkelt via Bynk - påverka din vilkor själv!
Just nu hotas vårt samhälle av en virusepidemi som kan få enorma konsekvenser för både enskilda och familjer.
Nadzeya Charapan och Alesia Rudnik är födda i Belarus, i Vilejka respektive Hrodna, men bor i dag i Stockholm.
Det borde inte vara särskilt svårt, och hon skriver med något jag skulle vilja kalla ilsket gott humör.
Nyckeln som glömt koden till låset.
Elektrikerförbundet har gång på gång påtalat detta för regeringen utan att få gehör.
Sälj vissa produkter och/eller tjänster separat (debundling).
Sjukvården har varit belastad länge.
Men Eneroth konstaterade att branschen är mycket illa ute och sade efter mötet att han inte utesluter åtgärder.
Tif Vikings inledde säsongen som förlorare.
I Sollefteå och Härnösands kommun råder besöksförbud på äldreboenden.
Allusionerna flyger och (över)smarta kommenterar regnar över sidorna.
Men vi ville att extratimmarna prioriterades på högstadiet, eftersom det finns studier som visar att det är många barn som lägger av med sin idrott, antingen på högstadiet eller när de börjar på gymnasiet.
Ylva Martinsen får lämna jobbet som förbundskapten.
”Att tro på det man gör och vara beredd på att anstränga sig.
"Jag fick höra att jag, om jag inte frivilligt lämnade Belarus, ändå skulle föras ut, levande eller i stycken.
Larmet kom 15.02 och redan 15.53 ska räddningstjänsten ha släckt branden, men stannar dock kvar för eftersläckning och undersökning av byggnaden.
Dessutom fortsätter priserna för värme, avfall, vatten och avlopp (VA) att variera över landet.
Det är enkelt att göra, och vem som helst kan göra det.
Även utrikesminister Ann Linde gratulerar den nya presidenten och vicepresidenten.
Demonstrationerna går stick i stäv med myndigheternas varningar om att undvika folksamlingar för att inte coronasmittan ska spridas.
I Netflixserien spelas hon av Octavia Spencer.
Den här gången är det forskare vid bland annat Northwestern University i Chicago, USA, som anser sig ha funnit ytterligare belägg för köttets negativa påverkan på hälsan.
Det verkar bli ett senare problem.
Däremot går det en tydlig skiljelinje för Greta Thunberg, som i snitt får 40 procent men där skillnaderna är enorma mellan MP-väljare (85 procent) och SD-väljare (12 procent).
Vilka krav ställer Sverige på insyn av den här haveriutredningen?
Många köpare verkar också vända sig till internet.
När Cecilia Martinsson var gravid i vecka 21 fick hon beskedet att hon hade bröstcancer.
Jag visste att hon var bra men att det skulle bli så här.
Något överseende från franska myndigheter visades dock inte.
Vann Årets kock 2007 när han var köksmästare på restaurangen Pontus by the sea.
Advokaten Andrew Weissmann, en av dem som satt med i utredningen, tror det kommer bli tal om många flera innan Trump kliver av.
Att äga en bostad är inte samma sak som att vara rik.
Inför vårkollektionen 2020 arrangerade den franske modeskaparen Jacquemus sin visning på riktiga lavendelfält i Provence.
Mölndalsfostrade Mikaela Mässing ser ut att ha hittat målformen i sitt tyska klubblag.
Inte ens när vaccineringen kan komma igång, förhoppningsvis i början av nästa år, betyder det att faran är över.
Den 28-åring som nu står inför rätta ska vara en av de tongivande i gruppen, men åtalet omfattar ytterligare en man som anses vara knuten till Backa-nätverket.
Vi föreslår flera insatser som riktas till fritidsfisket, säger Charlotta Stadig på Havs- och vattenmyndigheten.
För kökstillverkaren Nobia i Tidaholm är corona-virusets framfart ett hårt slag, men exakt hur produktionen kommer att drabbas är ännu för tidigt att sia om.
Han tror i stället att spararna tänker sig att deras pengar går till att finansiera projekt kopplade till tåg, elbilar och vindkraftverk.
Se över lagstiftningen för permittering för arbetsgivare och individer att satsa på vidareutbildning och omskolning under den permitterade tiden.
Konsumentverket dömer ut marknadsföringen från börsbolaget Resurs Holdings helägda dotterbolag Resurs Bank.
Politiska åtgärder vidtogs för att säkra tillgången i södra Sverige.
Singelbacken ligger granne med en av Stockholms största turistattraktioner.
EU har klubbat igenom ett regionalpolitiskt initiativ, Coronavirus response investment Initiative, med stödåtgärder på 37 miljarder euro, som ska gå till små och medelstora företag i Europa som behöver ekonomiskt stöd.
Emma försöker få ner pulsen, andas.
Det är så imponerande att hon började skriva böcker från ingenstans och att folk läser.
Sverige har misslyckats med att skydda det äldre, slår rapporten fast.
Spanien kan tillgå upp till 40 miljoner doser, av vilka de första tre miljonerna skulle kunna anlända redan före årsskiftet.
De utgår ifrån planets passagerarlista, och arbetet omfattar både personer med svenskt medborgarskap och personer som kan ha bott i Sverige.
Polisen uppger att en ”jättemängd” stölder av exklusiva värden har utförts på de olika platserna.
När Aftonbladet når Danny Saucedos manager betonar han att Danny inte sökt något sådant stipendium.
Sverige betalar ett högt pris för beslutet att inte stänga ned.
Den första semifinalen var bara drygt två minuter gammal när John Klingberg pricksäkert satte ett hårt slagskott i Vegasmålvakten Marc-Andre Fleurys nedre högra hörn.
Att tänka kan signalera att det rör sig om en pågående process som kommer att mynna ut i att tycka eller tro.
Vi har haft problem att jaga branden i vinden, Mattias Lassén, yttre befäl på räddningstjänsten i Landskrona.
Men vad ska den mellan 2 000 och 3 000 kvadratmeter stora aktivitetsparken innehålla?
När den första patrullen kom fram till platsen visade det sig att två ungdomsgäng, där totalt ett 20-tal killar i 15-18-årsåldern var inblandade, hade börjat bråka med varandra.
Antalet personer som begår brott, och brutaliteten i deras handlingar, har passerat gränsen för det samhälleligt acceptabla.
Fattiga familjer berättar: ”Stressad över att inte kunna ge vad barnen önskar sig”
Enligt Christina Wadell har Mölndal kunnat hålla sina äldreboenden relativt fria från coronasmitta.
Hobby: Att skapa och jobba med händerna.
Hon tror att behovet av begravningar enligt Svenska kyrkans ordning kommer att fortsätta vara stort.
Sloveniens premiärminister Janez Jansa, ledare för nationalkonservativa partiet SDS.
Vissa partier kommer att försöka övertrumfa varandra i förslag om hårdare tag.
Till DN uppger svensk militär att insatsen tjänar till att samla information om vad som pågår och för att försvaret är oroat för ett försämrat säkerhetsläge kan uppstå i och med den stora ryska övningen i kombination med den pågående coronapandemin.
När Kronofogden la ut en beslagtagen märkesväska på auktion kallade de den för ”becknarväska”.
Var hamnar Lionel Messi?
Äntligen är en lagstiftning på gång som säger att banker med en omsättning på över 70 miljoner ska tillhandahålla kontanter.
Det rätta svaret, ”en lågprisfond som följer börsens utveckling”, valdes av endast 22 procent.
Vi är beredda på att vi kan bli uppsagda när som helst, och då är det bara till att flytta, säger Shaktiman, som företräder soptippen sedan fyra år tillbaka.
Folkbildning förklädd till underhållning när språkvetaren betar av språkpolisernas käpphästar.
Från palestinskt håll riktas kritik – dels mot USA:s plan och dels mot de arabländer som länge stött palestinierna i Mellanösternfrågan.
Gromov kallar sig ibland Danilo Zaichenko i sociala medier.
En undersökning publicerad i Fox News förra veckan visade att Biden ledde stort i flera viktiga delstater, som Michigan, Pennsylvania och Florida.
Skatten på alkoholhaltiga drycker och tobaksaccisen höjs enligt förslaget.
Inledningsvis brann en yta på 30 x 30 meter, men elden har nu spridit sig.
Löparstjärnan ska delta i en inspelning av en brittisk reality-serie.
Kanske man snarare bör sikta på att allt fler förmän hade möjligheten att utvecklas till sådana?
”Låt restauranger laga matlådor till vårdpersonal”
På samma distans sänkte Andreas Kramer nyligen sitt eget svenska rekord till 1.44,47.
Thedéen tillägger att det i läget som nu råder är viktigt att bankerna använder de här pengarna för att stötta samhällsekonomin.
EU-kommissionen kom i veckan med en prognos där arbetslösheten i Sverige väntas öka till närmare 10 procent, och nivån toppas endast av länderna som redan innan pandemin befann sig i eller nära en kris: Grekland, Spanien, Italien, Kroatien och Frankrike.
Det är en förbisedd aspekt av den kraftiga bostadsbrist som en majoritet av landets kommuner – 240 av 290 enligt rapporten – upplever.
Den som är längst fram ska rulla bollen mellan sina och kamraternas ben och den som är sist ska ta emot den och springa och ställa sig längst fram.
Ska den som vill arbeta på landets tyngsta juridiska instans betona ordningssinnet i sin ansökan?
Region Västmanland gör sig också beredd att ordna fram fler vårdplatser om det skulle behövas.
Och hela artikeln bygger på att problemet är den döende nyliberalismen.
Mer än hälften av alla våldsbrott mot barn begås i skolan, en tredjedel i annan offentlig miljö (Expressen 5/2).
Fler än 730 000 människor ur den muslimska minoritetsgruppen rohingya tvingades fly från Rakhine 2017, då en regeringsoffensiv inleddes.
De har inte heller tillräckligt bra svar på hur samhället behöver hantera ojämlikheten.
Till utställningen ”Dino Delux” släpps 25 personer in åt gången.
Vi äter bär varje dag i vår familj, säger hon.
Stackars, stackars resenärer som möter detta det första de ser av stan.
Vilken är den största skillnaden nu jämfört med sportlovet?
Med nya boken ”Det är vi som är klimatet”, som nyligen släpptes i svensk översättning.
Ge djuren som ska övernatta innan slakt tillräckligt med föda för att de inte ska vara hungriga?
Deras erfarenheter av internationella förhandlingar är från fina salonger och de tycks tro att vi skall spela schack trots att vi bestämt möte i en boxningshall.
Enligt åklagaren Andreas Ekengren dödades mannen mellan den 12 och 13 juni.
Några ungdomar hällde på tisdagen ut stearin från marschaller så att stearinet flöt ut på en trappa och hamnade på en vägg.
Cimens kontrakt sträcker sig också över ett år med option på ytterligare en säsong efter det.
Det var Frölundas åttonde hemmaseger för säsongen: Göteborgarna är obesegrade i Scandinavium säsongen 2020/21.
Varje dag kommer nyheter om företag, investerare och länder som drar sig ur fossila investeringar och satsar på hållbart och förnybart.
Men istället öppnades det upp en ny utredning mot 20-åringen gällande de smygfilmade sexklippen.
Ofta är vård i litet format mest hållbar, har bäst kvalitet och uppskattas allra mest av patienterna – därför behöver offentlig upphandling, valfrihet och regelverk utformas efter kreativa, omtänksamma eldsjälar.
USA:s utrikesminister Mike Pompeo träffade på lördagen den väpnade islamiströrelsen talibanerna, samt representanter för den afghanska regeringen.
Barn är inte drivande i smittspridningen och smitta mellan barn är mycket mer ovanligt än mellan vuxna, menar Folkhälsomyndigheten.
Jag har redigerat några saker i texten sedan dess.
I förra veckan berättade Skånskan om att kommunen skickat ut brev till omkring 700 Kävlingebor som drabbats av en så kallad personuppgiftsincident.
Det är fina ord och tomma gester, för nog tror vi väl att inom vården att det kommer bli bättre efter denna pandemin och att politikerna kommer kunna komma tillsammans och bygga upp Sveriges förmåga att hantera situationer till en bra nivå igen eller?
Turneringen kommer att avgöras på tio arenor, i åtta städer, över hela landet: i London (två arenor), Manchester (två arenor), Sheffield, Brighton and Hove, Leigh, Rotherham, Milton Keynes och Southampton.
Moderaternas ekonomisk-politiske talesperson Elisabeth Svantesson är en av dem som skrivit under initiativet.
Färsk riskaversion syntes samtidigt på marknaderna efter helgens amerikanska kommentarer om att det ska finnas ”betydande bevis” för att det nya coronaviruset kan kopplas till ett laboratorium i Wuhan i Kina, kommentarer som rörde upp geopolitisk oro.
Siffrorna är en nettoökning då man dragit ifrån de som gått i pension eller slutat.
Normalt har gruppen 150 anställda, omsättningen i fjol var 143 miljoner.
Henrik Jonsson är illustratör och serietecknare.
Som Aftonbladet rapporterat tidigare hade föräldrarna en lång historik hos både den psykiatriska vården och missbruksvården.
Lyckligtvis skadades bara två anställda, men anfallet får likafullt långtgående konsekvenser.
Nordstjernan har beslutat att inte förlänga acceptfristen och beräknar att kunna påbörja utbetalning av vederlaget till aktieägare i Momentum Group som har accepterat Erbjudandet omkring den 10 december 2020.
Brottets straffvärde motsvarade två månaders fängelse, enligt hovrätten.
IOGT-NTO beslutade vid sin kongress i Örnsköldsvik sommaren 2019 om en ny distriktsindelning inom organisationen.
De säger att de inte är oroliga för sin egen del, men de är noga med handhygienen.
Båda poängterade vikten av sjukvård för alla.
Häromdagen ska presidenten ha efterfrågat möjligheterna att genomföra en attack mot Irans kärnenergiprogram – något bland andra vicepresident Mike Pence avrådde honom ifrån, enligt uppgifter till tidningen The New York Times.
Många av Dahlans män mördades av Hamas-män som hämnd för tortyr de utsatts för i Fatahs fängelser.
Telematiken låter tillverkaren eller försäkringsbolaget spärra motorn om de ”sämre” inte ändrar beteende.
Anfallsstjärnan Mimmi Larsson hade då redan utökat ledningen till 2–0, vilket var ställningen i paus.
Claes Hemberg tror att de föreslagna förändringarna kan leda till förbättringar för pensionsspararna.
Aktuell: Tilldelades på tisdagskvällen Diamantbollen och utsågs till årets back.
Utställningen öppnar dock som planerat lördagen den 21 mars.
Ulrika Knutson skriver också i biografin att Elin Wägner är värd respekt för sin disciplin, sin produktivitet, sin skärpa och sitt allvar.
Endast Andes Tegnell kan rädda oss.
Anders Ygeman sa också till Sveriges Radio att det råder energiöverskott i Sverige.
Det var han som var den egentliga måltavlan, enligt Aftonbladets uppgifter.
Ett större problem med svenska anfallsspelet var att Emil Forsberg kom in för lite i bilden.
Han var en av de mest entusiastiska spelare jag någonsin stött på.
Vad är det då som händer att du kombinerar läkemedlen med alkohol?
Albumet ”Into the future” släpps 27 november, en månad tidigare, 27 oktober, kommer den första singeln från plattan, ”What are we fighting for”.
Barbro hade ett stort intresse för samhälls- och sociala frågor och satt många år som ledamot i Sundsvalls socialnämnd.
Jag hamnar i samtal med en revisor, en finansman, en före detta modell och en senior rekryterare.
Robotgräsklipparen uppges vara värd omkring 30 000 kronor.
Inför årets upplaga av festivalen har antalet journalistackrediteringar ökat.
Precis som många av världens postar har vi varit tvungna att ta det beslutet då fraktkapaciteten till Kina just nu är mycket begränsad, säger Maria Ibsén, pressansvarig vid Postnord, till Ehandel.
Ansökan öppnade under måndagsmorgonen – och Försäkringskassan väntar sig en anstormning av sökande.
Men är en total stängning nödvändig?
Men sen kom nästa smäll.
Vem var president i USA när den första månlandningen skedde 1969?
Halva Sveriges koldioxidutsläpp kommer från 27 industrianläggningar.
Sällskapet hade slagit sig ner i köket när de plötsligt fick se stora eldslågor i en lägenhet i huset mittemot.
Teckningskursen är 8,0 SEK per aktie, vilket innebär att nyemissionen, vid fulltecknande, tillför SSM 157 010 168 SEK före emissionskostnader.
Vart skulle du lägga pengarna då när det kommer till guld och fastigheter som kanske är något mer värdebeständigt?
Årets öppet hus ställs in i förebyggande syfte.
Fortfarande är det ingen som riktigt vet hur länge immuniteten efter en eventuell covidinfektion varar.
Vreden hon känner över släktingars öde använder hon som en positiv kraft.
När ska det avgöras?
Nej, det är bara naivt att tro att det blir så.
Uje Brandelius drabbas, mitt i livet och alla förskolehämtningar, av den minst passande sjukdomen för en småbarnspappa och musiker.
Därmed misstänks även han för penningtvättbrott.
Du ska kunna boka tid här; https://www.
Den ser ut att kunna slås omkull med lätthet, rapporterar lokala medier.
Antagandet att S är på väg att lämna en del av sina konservativa rötter bygger jag på partiets nuvarande samarbete i det liberalt lutande Januariavtalet.
Dels för att namnet är relativt nytt, dels för att det inte har det man kallar adressnummer.
Han var ute och tittade på en sorts militärparad.
Myregården byter namn och ägare – Iman berättar om visionerna: "Det var verkligen kärlek vid första ögonkastet"
”Känslan är rätt så lik, att det ändrade sig snabbt, men orsakerna är ju annorlunda”.
Falköpings AIK besökte Kinna och Borås.
Men då insåg man att "jag måste ösa på med paniken", men det var en svår avvägning, säger Moa Gammel Ginsburg.
Regeringen gjorde i stället ett tolkningsbart tillägg i socialtjänstförordningen om att äldreomsorgen ska ha ”tillgång till personal”.
”Hunger är både en konsekvens av, men också en orsak till, konflikt”, säger hjälparbetaren Chi Lael.
Reaktionerna bland kongressledamöterna följde i stort partilinjen i kongressen – Republikanerna gillade vad de hörde från Vita huset, Demokraterna var mer avståndstagande.
I nästa omgång ställs han mot Mackenzie McDonald, USA.
Här är det inget snack om att gamlingarna ska stanna hemma eller gå och mata duvorna.
I juli publicerades Lantmännens skördeprognos; en uppskattning av den svenska skördens storlek på 6,1 miljoner ton av spannmål, oljeväxter och trindsäd.
Svaret tycks finnas i just isoleringen och att han gjort musik på samma premisser och med ett liknande tillvägagångssätt som 1970.
Där hade en privat fest i en bostad i närheten av Tölö kyrka plötsligt urartat.
Skicka din hyllning här!
En utveckling mot att allt fler, fattig som rik, löper allt större risk att drabbas av brutala brott mot såväl egen person som egendom är förstås skrämmande i sig.
Fyra av tio föräldrar har inte råd att köpa glasögon och detta kan bli ett stort problem eftersom barnen kan få till exempel huvudvärk samt att ögonen kan krampa.
Detta då Holmlunds hemregion, Västernorrland, inte skulle ha erbjudit henne den aktuella vården.
I augusti deltog 10 000 tyskar vid en av de största demonstrationerna under året i Berlin.
Ett sådant ord är Hosianna, ett uråldrigt hebreiskt bönerop som betyder ungefär ”kom med hjälp, rädda oss”.
Han har det senaste halvåret rest runt i USA och arrangerat ”lovsångsprotester” på orter som sett stora demonstrationer till följd av polisvåldet mot svarta: Minneapolis, Portland, Kenosha.
Att det ska vara sport på liv och död.
Alma Bäckstedt lämnar FBC Kalmarsund för Lockerud Mariestad.
Efterfrågan på svenska livsmedel är alltså stark både i butik och direkt från producent.
Något som berättade om den 10 mars.
Det är bättre att regeringen har makt och avsätts om den missbrukas.
När kommer ”Mange-effekten”?
Anrika resebyrån tvingas stänga butik – flyttar till Huskvarna: ”Satsar för fullt på framtiden”
Att förlänga perioden för de sänkta arbetsgivaravgifterna skulle innebära en viktig kostnadsreduktion för många företag.
Effekterna kan se väldigt olika ut längs med kusten, säger hon.
Sofia Källgren var en av artisterna som uppträdde på allsången förra sommaren.
Men kombinationen S och Demokraterna samlar 31 mandat, sju fler än den styrande Alliansen.
Detta är flera förslag för att det svenska näringslivet ska skadas så lite som möjligt av krisen- då är det mest effektiva och lönsamma att staten står för de kostnader som krisen medför.
Nu dröjde det lång tid, också pådrivet av journalisten Thomas Petterssons ”Den osannolika mördaren”, innan polis och åklagare tittade riktigt noggrant på den pusselbit som Engström själv utgjorde.
Även om ansträngningar har gjorts på senare år för att bygga ut cykelinfrastrukturen (bland annat har den kommunistiska paradgatan Karl-Marx-Allee fått nya breda cykelbanor) innebär en cykeltur ett ofrivilligt äventyr.
För BNP Paribas egen del har man många nöjda kunder.
”För helvete – hur fan kan du ta en straff där?”, skrek Hammarbys sportchef Jesper Jansson på läktaren enligt Sportbladets utsända.
Våld som förminskats, uppgifter som lättvindigt lämnats ut, en tillvaro med skyddade uppgifter – som i värsta fall blir helt på förövarens villkor.
Den tyska biltillverkaren Volkswagen har utsett Ralf Brandstaetter till ny varumärkeschef för hela koncernen.
Jag älskar hur ni använder det.
Just nu ligger arbetslösheten i landet på 9,2 procent.
Sedan starten av covid-19 vården vid Skaraborgs Sjukhus har totalt 7 personer avlidit som en följd av covid-19-smitta.
Bland annat handlar det om nedskärningar i administration och personalkostnader.
Intressant att han är anmäld barfota runt om för första gången.
I maj och juni avslutas inspelningen i Grekland, dels ombord en riktig yacht, dels på en ö där huvudpersonerna hamnar efter ett skeppsbrott.
I och med segern gick Malmö upp på 31 poäng efter 14 spelade matcher.
Jag spelar lite "Fortnite" ibland.
Det blev en tung förlust för Jitex Mölndal BK i cupen mot Göteborg.
"Vi har blivit enormt rörda och vill tacka för all den kärlek och omtanke som så många visat efter Adams bortgång.
Till vardags är han ismaskinsförare åt Maples Leafs farmarlag Toronto Marlies, men nu kan han skryta med att han också har spelat i NHL.
Dödsboet gav uppdraget till Frimärkshuset Skandinavisk Filateli i Stockholm.
Och dels visar det att vi har jobbat utifrån den informationen vi har fått under den här processen.
Under förra veckan testade vi konceptet på våra befintliga lokalredaktioner i Malmö och Uppsala och gensvaret var enormt.
Svaret blev 2021 och precis som det blev en dominoeffekt när några länder pratade om att de inte tänkte åka till Tokyo i år på grund av coronaviruset blir det här beskedet också en dominoeffekt som påverkar många andra mästerskap och många andra sporter.
Joakim Widén, 53, har spelat in över 60 miljoner de senaste två åren.
De ska också tävla i ”Let's dance”
På Akademiska sjukhuset genomförs omkring 5 400 operationer inom ortopedi och handkirurgi varje år.
Skara kommuns beslut att lägga ned gymnasieprogram vid Katedralskolan i Skara, till förmån för att privata Olinsgymnasiet startar motsvarande utbildning, har överklagats till Förvaltningsrätten.
Nyheten om Harry och Meghans önskan att lämna det kungliga livet slog ned som en bomb den 8 januari i år.
Där Perry omgett sig med de största producenterna och Gaga förankrat sitt artisteri i konst har Cyrus inget.
Vi invånare får åka massor av mil för att ta oss till sjukhus för att få vård och människor tappar sina arbeten.
Planen är att hustrun Therese och parets döttrar enligt uppgift stannar kvar i New York, och självklart ville Henrik ha möjlighet att träffa dem regelbundet.
Mängder av grekcypriotiska invånare flydde söderut vid invasionen och i förhandlingar mellan Cyperns internationellt erkända regering och det Turkietstödda utbrytarstyret i norr har det hela tiden diskuterats hur de ska kunna återvända.
Över huvud taget dröjde det innan Sveriges anfallsspel kom i gång och när det gjorde det handlade mycket om spelmotorn Jim Gottfridsson och kantspringaren Daniel Pettersson.
Steve Jobs visste nog bäst, och det finns många fantastiska ledare.
”Vi måste hjälpas åt för att klara andra vågen”
Offentliga arbetsgivare har ett särskilt ansvar i att bidra till schyssta villkor.
Det slår Inspektionen för vård och omsorg, Ivo, fast i en nationell granskning som riktar skarp kritik mot landets samtliga 21 regioner.
Välkända världsmusiker gör comeback med jätteturné – Ranarim spelar i Sundsvall nästa helg: "Det bara small till med 18 konserter"
Till slut värkte det så pass mycket att Stina Nilsson valde att avbryta Tour de Ski redan efter den första etappen.
Seger i landslagsdebuten men det var kanske inte resultatet som Emelie Larsson i första hand kommer att minnas.
Det kommer den 80-årige golflegendaren göra i år också – trots coronatider.
Men han är inte säker på om katter kan känna sorg.
De nya cheferna lider ingen större brist på pengar, men de fick trots allt rätt många miljoner kronor mindre i ersättning än företrädarna.
Nya danssteg fick varvas med feber och kräkningar.
Och för glesbygden som kan få en ny livlina och spela en ny roll i utvecklingen av hela Sverige.
Gav som tjugoåring ut ”Identitäten II (score model: sound and picture poeme)” på poeten och konstnären Åke Hodells förlag Kerberos.
Om du till detta också lägger in föräldrar som arbetar i sjukvården eller i annan samhällskritisk funktion med extraordinära arbetstider under pandemin, förstår vi alla att ekvationen med såväl barnpassning som semester blir svårlöst.
Det jag inte visste då var att det som började som ett uppdrag skulle utvecklas till en lång vänskap och att vi skulle bli som två bröder.
Dessa mördare är orörbara", skriver Aleksej Navalnyj i ett sarkastiskt konstaterande på Twitter.
”Vi som kommun är aktiva och förbereder oss på alla fronter, på både kort och lång sikt, för att kunna möta de utmaningar vi kommer stå inför.
Målvakten Alba Gonzalo – en av spelarna som ska se till att HV71 vinner ett historiskt guld.
Att somna sker inte alltid per automatik.
En kolonistuga på Kyrkogatan i Svedala brann under lördagskvällen och natten mot söndagen.
Nu sätts mänskligheten på prov. Ingenting är som vanligt.
Vi var ju bjudna men hade åkt så hade vi kanske inte suttit här utan kanske snarare suttit där uppe, säger Owe Thörnqvist och pekar mot himlen.
”Vi är helt övertygade om att biobränslen inte räcker för att ställa om utan merparten kommer ske med elektriska fordon.
"Det gemensamma målet är att ordna det från senast slutet av maj, om den epidemiologiska situationen fortsatt är god", skriver slovenske Zdravko Pocivalsek på Twitter.
”Modo och ’Löven’ drog kortaste strået”
Enligt obduktionen var dödsorsaken blodproppar i lungorna.
Det är troligtvis omöjligt att registrera en spansk bil nu och ta i vanliga fall 2 till 3 veckor.
Gripandet var "odramatiskt och effektivt" enligt Åklagarmyndigheten.
Men någon var tvungen att sätta ner foten.
Pressträffen startar klockan 14.00 och går att följa i spelaren nedan.
Jag tror många vill lösa sina vakanser så hyfsat fort och noggrant som möjligt.
Arbetsdagen är inte helt slut förrän omkring tio på kvällen, säger Eric Strand.
Det finns ingen snäll mellanväg.
Nu ges hennes novell Eden ut i en samling med unga författare i genren fantasy och science fiction.
"Vi kommer att drabbas av massuppsägningar och konkurser snabbt om inget sker på det här området, hävdar Åström.
I domen framgår hur en handske med 23-åringens dna hittas på en parkeringsplats.
Skådespelare har då spelat upp mindre föreställningar på olika platser i staden med åskådare som följer med under promenadens gång.
Vi befinner oss i en annan del av kurvan än resten av Europa.
En kvinna och en man skadades.
Från och med nu ska endast svenska flaggan och Hörbyflaggan hissas i kommunala verksamheter – alltså inte den så kallade prideflaggan eller andra minoritetsflaggor.
Med på resan fanns också SvFF:s generalsekreterare Håkan Sjöstrand.
När då kommunen har tagit sin hand ifrån hälften av kommunen (Bergsjö och Gnarp) och förlitar sig helt på de privata utförarna så behövs det förstås minst två stycken för att det ska gå att välja någon.
I filmen spottar och eldar han upp en bok som han hänvisade till som Koranen.
Så det är viktigt att riksdagen är det organ som ger regeringen denna makt, vilket man gör med en lag, och att riksdagen även kan ta tillbaka beslut”, säger han.
Om någon skulle få syn på honom, tipsar Annie Feller om att försöka prata med honom och sedan ringa till henne.
Men det kostar mycket att kliva fram och protestera, man får betala ett pris, och de flesta är inte modiga nog.”
”Johan vill tacka till alla som har hört av sig att han uppskattar stödet mycket.
Varför är det så viktigt?
En finansminister kommer alltid ha som mål att budgeten ska gå ihop, det är utifrån det kriteriet de väljs.
När du läser det här är det bara två avsnitt kvar.
Det finns vinnare på coronakrisen och det finns stora vinnare.
Svaga BNP-siffror rubbade inte Tokyobörsen vars breda Topix-index stängde 0,4 procent uppåt medan Nkkei 225-index lyfte 0,5 procent.
I slutet av juni var drygt 466 000 personer registrerade som inskrivna arbetslösa – en markant ökning jämfört med de 130 000 som var inskrivna för ett år sedan.
Från och med denna vecka hävs det nationella besöksförbudet på särskilda boenden.
Mer än halva lönen försvinner i skatt för en vanlig löntagare.
Helsingborg har lanserat en app för att minska trängseln på sina stränder i sommar.
Personer med neuropsykiatrisk diagnos eller missbruk, ibland i kombination, hör till de som har fått hjälp i kontakter med olika myndigheter.
De är inte självkörande helt och hållet – utan fjärrstyrs delvis av anställda i Mexiko City cirka 270 mil därifrån.
Ibson vill heller inte säga när ett helt färdigt avtal kan finnas på plats.
För en generation sedan var Mirsad Ahmedhodžić ensam i en belägrad stad som det ständigt singlade ner granater över.
Någon betalning kom dock inte.
Men människor dör.
Målvakten har gjort en speciell resa.
Därför förväntar vi oss att den justerade EBITDA genereringen under den andra halvan av året kommer vara likvärdig med vad vi rapporterat under det första halvåret.
Det är miserabelt att bevittna oförmågan att delegera operativt ansvar och kapacitet.
”Hur hjälper man någon som blivit besatt av datorspel?”
Ytterligare två italienare har insjuknat, enligt lokala hälsoministern Maria Teresa Cruz Oval.
Tror du att du spelar i MFF även efter det kommande transferfönstret?
Alla är, givetvis, upprörda över sakernas tillstånd.
Det har gått 100 år sedan kyrkogården invigdes och här finns i dag omkring 100.000 gravar.
Varje vecka tvingas läkare ta hand om hundratals människor som misshandlats svårt av polisen.
Transaktionen sker till en köpeskilling för aktierna om cirka 840 miljoner kronor samt ett bedömt rörelsevärde på cirka 1 050 miljoner kronor.
Här hoppas IK Oskarshamns sportchef att han hittat några guldkorn till framtiden.
Vi kommer erbjuda bokade besök,drop-in och drive-in där det är möjligt.
En socialdemokratisk politiker i Kalmar åtalas för brott mot tystnadsplikten efter att ha publicerat personliga uppgifter om en person på sociala medier, rapporterar P4 Kalmar.
Jag tycker mycket mer om den andra; det är egentligen bara den som fungerar och intresserar dramaturgiskt, medan den första blir alltför våldsamt trubbig i sin melodramatiska förutsägbarhet.
Det är frivilliga från Röda Korset och Pargas IF:s fotbollssektion som bär hem böckerna.
Dessutom har släktforskarna som brukar träffas i biblioteket varje onsdag avblåst sina samlingar tills vidare.
Samhällets reaktion bör vara därefter.
Därtill har han gjort filmer om äldre män: ”Frost/Nixon”, ”Da Vinci-koden” med mera.
Jag tror det dröjer innan vi pendlar till Spanien igen.
Folkhälsomyndigheten har kommit fram till att fotbollen i sig inte är en riskfaktor.
En kort sammanfattning av bakgrundshistorien: lördag 22 februari 2020 tar Toronto Maple Leafs emot Carolina Hurricanes i NHL.
Och Las ska förändras om inte parterna kommer överens (det upprepas i budgeten).
En enkätundersökning som fackförbundet gjort bland skyddsombud i vården visar att oron bland personalen är mycket stor.
Därmed föll båda de lagen som har slagit Sverige tidigare i EM.
Den granskningen är alarmerande.
Jag får en vanlig nyckel i handen och ska vrida om ett helt vanligt tändningslås för att starta bilen.
För transportföretagen måste det finnas möjlighet att ställa om utan att försämra konkurrenskraften.
Pandemin har visat den kompetens, kreativitet och kraft som finns bland regionens anställda och behöver tas tillvara.
Rapporteringen om Weinstein började just med en granskning i New York Times i oktober 2017 som avslöjade att Weinstein ”tystat” kvinnor som anklagat honom för sexuella trakasserier.
Ghoddos, som menar att han blivit lurad, har överklagat bötessumman till Cas som på måndagen hörde 26-åringen.
Bland sektorerna stod teknologi för flest varsel, 10 218 stycken i februari.
Hon förklarar att hon varit ”känslig från start och är trött” när hon torkar sig under ögonen.
Linde ser också fram emot att träffa Israels nya utrikesminister Gabi Ashkenazi, som lunchar med sina europeiska motsvarigheter i anslutning till mötet.
Det handlar helt enkelt om prestige för de sökande.
De flesta med utdelningstrend på 10-15 år eller längre klarade utdelningen i finanskrisen och lär klara det nu också.
Hon tror först att det är ett skämt, men det är allvar.
”Jag känner mig så kraftfull”, sa Trump.
Lotta Frenssen är vd för Elmia AB.
Allhuset i Konga var under torsdagen ett dansställe för både de yngre och de äldre.
Men så här är fotbollen.
Men temperaturen svänger kring ett medelvärde, och det medelvärdet tickar uppåt, säger Martin Hedberg.
Vi har inte hittat några skadade som vill göra någon anmälan, säger hon till tidningen.
Gemensamt för alla fyra utvecklingsområdena är att omställningarna kräver ett uthålligt och systematiskt utvecklingsarbete som vi medarbetare och forskare skulle kunna bidra starkt till.
Det är få som andas lika mycket motorsport som eldsjälen CG Wilke.
Helst hade vi även velat fråga våra vårdtagare.
Men det är som sagt jobbigt och påfrestande för honom, säger den brottsmisstänkte domarens advokat Allan Stutzinsky till Expressen.
Coronaviruset stoppar och ställer in serier och matcher på alla håll och kanter just nu.
Företaget har redan tuffa hållbarhetskrav, men siktar ännu högre.
Vita husets läkare Sean Conley redogör för USA:s president Donald rumps tillstånd på söndagen.
Läget är dock fortfarande väldigt sårbart.
Tiktok är en videoapp som ägs av det kinesiska företaget Bytedance.
Två män trängde sig in hos ett äldre par i Arlöv utanför Malmö för att tilltvinga sig värdeföremål.
Jag är bekymrad, men jag har tilltro till myndigheter, forskare och sjukvården.
Det visade sig vara en 38-åring från Hässleholm som nu misstänks för grov olovlig körning.
Detta kan vara en underskattning av barns seende.
I analysen, som är daterad den 10 juni, uppgraderar Berenberg Tele2-aktien till köp (behåll), vilket Nyhetsbyrån Direkt skrivit om tidigare på torsdagen.
Hulthallen gör en storsatsning på nya kylar och frys.
Fonder är en typ av investeringssäkerhet som möjliggör det för sina investerare att sammanföra sina pengar till en professionellt förvaltad investering.
Till Sölvesborg, med den kommunala konstsyn som proklamerats där, skulle det knappast vara någon idé att de begav sig.
Pulsklocka, stavar i kolfiber och slimmad tävlingsdräkt.
När vår spelidé började fungera kunde jag börja fokusera mer på mitt eget spel igen, då fick jag göra några avgörande mål.
I spänningsromanen ”Alfahannen” från 2010 är det en uppburen skådis med namnet Jack Rappe som berättelsen kretsar kring.
Och på att pandemin inte ska påverka deras lärande negativt för en lång tid framöver, sa utbildningsminister Anna Ekström (S) på en pressträff i tisdags.
Det som dessutom är särskilt intressant med intäkter från intellektuella rättigheter är att de inte följer den allmänna konjunkturen eller några breda börsindex.
Helena Seth från Dramaten och Åsa Simma, teaterchef på Giron sámi teáhter, diskuterar ett av de 19 inslag som nu ska spelas in.
Vi har redan länge gått vid din sida.
Samtidigt är det inget nytt att LO-förbundsmedlemmar utsätts för hälsorisker i sitt arbete.
Billborn efter nya tappet: "Går troll"
En man i 25-årsåldern har dömts för misshandel och grovt hemfridsbrott, efter att han i somras gett sig på sin syster när han varit påverkad av alkohol och tabletter.
Konsumentverket skrev den 5 november att SAS måste betala tillbaka biljettpriset till kunderna, annars riskerar bolaget ett vite på en miljon kronor i månaden.
John Huntingtons och Per-Arne Strängs ”Kanslibyrån” maskerar vardagsanarkism i en strikt, kvasibyråkratisk estetik.
Liverpool krossade Wolverhampton som ser betydligt svagare ut utan skadade JImenez.
Ett fältsjukhus, eller sjukhuskompani som det egentligen heter i dag, har byggts upp vid Stockholmsmässan.
Enligt BT:s källor greps 54-åringen, som är hemmahörande i Ulricehamns kommun, i samband med en kontroll i fredags eftermiddag.
Den är 50 år gammal och behöver moderniseras, lagen om anställningsskydd, även kallad las.
Ett särskilt tillfälle när coronapandemin blev allvar.
För lite och för sent, är omdömet.
De hoppar, försöker springa samtidigt som deras vrål skär genom luften."
Hanvargarna har då en förmåga att traska iväg, de letar efter en hona och sprider sig på det viset, berättar Martin Broberg.
Ambitionen är att de första maskerna skall levereras inom de närmaste veckorna.
I veckans blogginlägg om senaste innebandyveckan lyfts fem spelare fram.
Det menar forskaren i straffrätt Moa Bladini vid Göteborgs universitet.
Bara i Stockholmsregionen sker minst 111 000 korta resor med bil varje dag – dessa skulle kunna omvandlats till cykelturer på i snitt 15 minuter!
Stängningarna har dessutom undandragit tiotals miljoner kronor i omsättning från verksamheterna och deras huvudmän.
Återstår då frågan om det föreligger ett så kallat likgiltighetsuppsåt.
Marites Johansson, 61 år, ärver fastigheten på adressen Hagtornsgränd 6 i Höör efter Gunnar Fritiof Olofsson.
Världens fjärde folkrikaste land, Indonesien, rapporterade enligt Reuters ny topp i antal nya sjukfall, nästan 2 260 varav hälften på en militärförläggning.
På något sätt har Tilda, då 2,5 år gammal, klättrat upp på ett fönsterbräde, fått ett persiennsnöre om sin hals och sedan blivit hängandes när hon försökt ta sig ner.
Det säger statsepidemiolog Anders Tegnell som gästar SVT:s ”Skavlan”.
Den som till äventyrs bosätter sig i Allarängen eller Förlanda kommer helt garanterat få sin vardag precis så lantlig som hen vill.
Det berättades spökhistorier och hemma i vindskupan börjar mumintrollen att väsnas när hon lagt sig.
Enligt tidningsuppgifter har mannen under personutredningen förklarat för kriminalvården att han sedan flera år är spelberoende och har stora skulder.
Coronavirus eller ej så har Maria fått en förstahandsinblick i Stockholmsregionens behandling av patienter.
IFK Värnamo vann enkelt – och höll nollan: ”Men med så klara chanser måste vi göra fler mål”
Nu väntar bredare grupper.
Det gäller att känna sig själv?
”Under kvartalet noterade vi en snabb återhämtning för order i konsumentsegmentet, med stöd av låga räntor och den senaste tidens ökande intresse för renovering av bostäder under den växande ”stanna hemma”-trenden”, skriver Jon Sintorn.
Med tanke på att Demokraterna har majoritet i en av dem – representanthuset – är det osannolikt.
Dagarna inleddes med ett gemensamt gympass, sedan kaffe med täta intervaller och ändlösa timmar av improvisationer som sorterades och bildade sammansatta partier.
Det är ett stort bekymmer och kanske är det så lätt att det bara behövs en islossning för att stärka självförtroendet – men jag tillåter mig tvivla.
Sedan julafton är alkoholförsäljning på serveringsställen förbjuden efter klockan 20. Max fyra personer vid samma bord.
Köpet är tänkt att stärka Midsonas ställning inom området nyttiga snacks och växtbaserade livsmedel.
Då kom Frölunda bara med nöd och näppe undan med en 3–2-seger mot Växjö.
Vi är ett bra lag oavsett, det är ingen one man show, säger Conrad Lugauer.
Dessa jämfördes med 28 000 syskon och 117 000 kontrollpersoner.
Som så många andra duktiga journalister började han som radskrivare – i Gefle Dagblad.
Jungstedt nekade till anklagelserna och sa till Aftonbladet att de hade ”en glasklar överenskommelse” och att det fanns papper på det.
Jag har haft det här problemet i ett år.
Regionens vädjan: “Läget är allvarligt, hjälp oss nå de äldre”
Och att vi inte kunnat vara ute och träffa folk för att få förståelse för vilka behov som finns har gjort vårt arbete ännu svårare, säger Antoni.
Aftonbladet Daily pratar med Lena Mellin om hur testningen av coronaviruset hanteras i Sverige.
Joe Biden har under hela sitt kampanjtalande tryckt på just detta – Donald Trump har förändrat USA till något det inte är.
Den 29-årige svensken som är 1,80 cm lång misstänks för att i måndags dödat en man och en kvinna i två olika sammanhang i stadsdelen Ciutat Vella i Barcelona.
Svenska staten och EU behöver fortsätta stödja stora samhällsnyttiga industri- och klimatprojekt ekonomiskt och dela på risken vid uppskalning av nya teknologier.
Såg det nu Lennart,att du ska vara hemma då.
Coronaklimatet: ”Omvärlden blir återigen större och mer avlägsen”
Det är nog ganska många möten som kommer att hållas via Skype i framtiden, så att vi inte reser lika mycket.
Robin Söderling tror inte att den internationella proffstennisen kan starta som tänkt i mitten av juli.
De svenska handbollslandslagen får friplatser till nästa stora mästerskap.
Folkhälsomyndigheten hävdar att nedgången visar att effekterna mot smittspridning mot corona har effekt.
Här gräver indiska kvinnor efter användbara rester vid en kolanläggning i Gauhati.
Skola fick stort antal fönster krossade: ”Det här är väldigt tråkigt”
Svenska cupens kvartsfinaler kommer att spelas utan publik, säger Svenska fotbollförbundets generalsekreterare Håkan Sjöstrand.
I ett inlägg på Facebook sökte Sofia kandidater i alla åldrar, som kunde stå modell med ett instrument vid havet.
Springa med brickor till de som inte kan komma till rummet där frukosten serveras.
Robins fattiga vardag är den senaste i raden av många rapporter om vidriga missförhållanden på boenden för personer med funktionsnedsättningar.
USA:s ledande smittskyddsexpert Anthony Fauci vid en presskonferens i Vita huset på fredagen.
Så länge som säkra interaktioner med oljan upprätthålls, så är den absolut värd att spendera tid och pengar på.
”När man väl befinner sig i ett område med starka vindar kanske man inte kan ta sig till en säkrare plats”, fortsätter talespersonen.
Totalt får vården och kollektivtrafiken 2,15 miljarder kronor, skriver det blågröna styret med Irene Svenonius i spetsen.
Den hade knappast kommit i närheten av 6,4 miljoner kronor.
Vi är först ut med detta digitala koncept, säger Pontus Govenius, näringslivsansvarig för Lundaekonomernas studentkår.
Så hur ska vi stackars dödliga människor förhålla oss?
Nya campingägarna slog upp portarna: ”Det var helt dött”
Men sedan dess har mycket hänt, bland annat en stor jordbävning 2015 som skakade om flera bergstoppar rejält.
SFP-gruppens ordförande är mer kritisk.
RMV beslutade tidigare i år att på grund av coronapandemin tillfälligt stoppa utredningar på personer som inte är häktade, utan befinner sig på fri fot.
Polisen har spärrat av lägenheten och trapphuset för en teknisk undersökning.
Samma dag förklarar WHO:s generaldirektör Tedros Adhanom Ghebreyesus på en presskonferens att smittspridningen i världen är utom kontroll.
Det danska nyförvärvet är tillbaka i en mer defensiv förpackning än senaste vändan i klubben och är användbar i flera positioner.
En grupp sydeuropeiska länder, bland dem de hårdast coronadrabbade Italien och Spanien, vill att hela eurozonen eller hela EU lånar pengar gemensamt i stället för var och en för sig.
Sedan kärnkraftsreaktorerna i Barsebäck stängdes för femton år sedan har ingen ny betydande elproduktion skett i södra Sverige.
Antagligen sant, men den kommer att öka kapaciteten för kollektivtrafiken och så länge vi vill ha butiker, restauranger och andra verksamheter i Gamla stan så får vi stå ut med trafik mellan broarna.
Snart dags för nya "Sveriges yngsta mästerkock"
En kvinna i 70-årsåldern har hittats död i en sjö norr om Katrineholm.
Spanska stränder inför åtgärder för att undvika trängsel.
Jag har aldrig sett det ske från en privatbil.
Inte hjälpte det, Sverige anslöt sig, så vi har det vi har.
Men domaren tvingade laget att av sig dem.
Och allt det andra behöver man inte vara rädd för.
Övriga tillgångar helt enkelt.
Galan sänds på Viaplay efter att Group säkrat rättigheterna till totalt fem tävlingar i formatet under Diamond League, Continental Tour, där diskusen är ett av huvudnumren.
Enligt en undersökning som gjorts av Swedbank (2019) klarar inte 25 procent av de svenska hushållen en oförutsedd utgift på 10 000 kronor utan att behöva ta ett lån.
Hon hade missat sin mammas begravning annars, så det betydde nog mycket för henne att vi fick till det, säger Jimmy Serler.
Den som förvarar en kroppsdel från en människa hemma bör ha en bra förklaring.
”Eftersom många operatörers flottor står stilla, är efterfrågan på både nya turistbussar och service svag.
Polisanmälan om sexuellt ofredande kom att skaka om Svenska ishockeyförbundet rejält.
Det handlar bland annat om öka stödet till flygbranschen och att dela ut kontantbidrag på 1 200 dollar till de amerikanska medborgarna.
De är två ganska vanliga personer som krisat i sina äktenskap och inlett en otrohetsaffär.
Rapporten om dödliga riktade attacker med beväpnade drönare kommer att presenteras i sin helhet vid FN:s råd för mänskliga rättigheter i Genève på torsdag.
Nu meddelar Serie A-klubben att ytterligare en spelare har testat positivt.
Många blev så mycket bättre att de kunde minska sina medicinintag och någon eller några kunde komma ut på öppna jobbmarknaden.
Tisdagens Trading Direkt tog avstamp i småbolagslistan First North, där solenergibolaget Soltech Energy och spelutvecklaren Paradox steg på nyheter.
För svenska företag och Sverige som land innebär denna förändring ett monumentalt skifte.
När Erik Naessén skaffade sin första elbil 2013 så fanns det två snabbladdare i hela Sverige.
Flera av bolagen i gamingsektorn som gick starkt under den föregående veckan i samband med kvartalsrapporterna fortsatte upp på måndagen.
Socialdemokraterna, med statsminister Stefan Löfven (S) spetsen, har bestämt sig för att det räcker med att Svenskt Näringsliv och de privata tjänstemännens PTK blev överens.
Jag har aldrig spelat något i den stilen.
Den svenske målvakten Robin Lehner vaktade buren när hans Vegas besegrade Dallas med 5–3 i NHL-ishockeyn.
S-regeringen har upprepande beklagat sin hantering av minkfrågan, som av oppositionen kallas "den största demokratiska skandalen i modern dansk historia".
Magnus Örnberg har varit finansdirektör och vice vd i sju år och har haft en viktig roll i Saabs tillväxtresa och utveckling.
Sjöbotjejen Linn Larsson utgör ena halvan av populära podden Spöktimmen, där mysterier och övernaturliga fenomen avhandlas.
Anna Anvegård gör 2–0 till Sverige i torsdagens EM-kvalmatch i fotboll mot Lettland på Gamla Ullevi.
Elfsborg och Hammarby under fotbollsmatch i Allsvenskan.
Vi åkte till hans lägenhet, försökte nå honom på telefonen och kollade runt om någon hade hört någonting från honom, säger Paulos syster i programmet.
I väntan på att årets säsong ska starta visar vi Allbäcks insats i Järpentröjan i sin helhet igen på söndag, 19.00.
Andra aktörer, med nya smarta lösningar, tar hand om det som är mer lönsamt.
Vilka åtgärder var det som fick kurvan att vända?
Grattis på Internationella mansdagen!
Detta innebär att föreningen kan få en investering delfinansierad av kommunen.
För att inte äventyra trafiksäkerheten vill kommunen fördela den kraftigt ökande trafiken på flera gator.
Dess styrka uppges ha varit på 3,5 grader på Richterskalan.
När Ali Sheik har cyklat klart för dagen går han över bron som knyter samman Dhakas gamla delar med de nya södra förorterna där han bor.
Men aldrig har väl de två verserna låtit lika ödesmättade.
Guvernören Gavin Newsom vill skaka fram motsvarande drygt sju miljarder kronor för att så snabbt som möjligt placera ut mängder av tält och baracker.
Amerikanska Blackrock har ökat sitt innehav i Nordea till 5,01 procent, framgår av ett flaggningsmeddelande från Nordea.
New York Mets är ändå mer ”old school baseboll” där det handlar mycket om attityd, träffa bollen med slagträet, spela bra defensiv, homeruns och utslagningar.
På tisdagskvällen ställs HV71 mot Växjö.
Har tackat ja till att bli tränare i Hammenhögs IF, som efter två år i dvala nu startar upp sin herrseniorverksamhet igen.
Corriere della Sera att han ska göra allt för att man ska kunna spela igen.
Skottlossningen på Wetterlinsgatan i slutet av maj var något som engagerade många Falköpingsbor.
Styrde sedan loppet och vann på ett bra sätt med krafter kvar såg det ut som.
Ett barnlöst par flyttar in i en ny lägenhet.
Det skiljer sig också i kultur; I Norge äger de flesta sin bostad, så där finns inte så stor hyresmarknad.
Tidigare har det nämligen varit köparna som slagit larm i ungefär hälften av fallen, något som riskerar att bli mindre vanligt eftersom de då sätter dit sig själva.
Mina första arbetsår storhandlade jag på Pressbyrån.
Målet med ramavtalet är att stänga specifika kontrakt för respektive projekt.
Det rör sig om enstaka fall till närmare tio skolor i regionerna.
Flera boende i området är fortsatt mycket negativa till att befintlig väg byggs om istället för att dras förbi Tjuvkils samhälle.
Under snedtaket finns biljardbord, bardisk, vinylspelare och en bubbelpool.
Fathia Mohidin utgår i sin konst från träningskulturens relation till kroppen som både subjekt och objekt.
Bertil Hök: Varför covid-testas det så lite i Sverige jämfört med våra grannländer?
Vädersolstavlan i Storkyrkan, en kopia utförd av Jacob Elbfas 1636, efter ett original från 1500-talet tillskrivet Urban Målare.
Gunnel Brännström bor så långt ut i naturen som det överhuvudtaget går att komma i Snapphaneland.
Succé för spinningvasan i Bollnäs: "Det är något speciellt med gemenskapen här"
Empatin och viljan till jämlikhet är primära.
Det är för tidigt att skriva den sista versionen av ett av de mörkaste kapitlen i Amerikas historia.
Vad definierar en sådan röst?
I dag finns oacceptabla skillnader i medicinska resultat och kvalitet.
Stina Nilsson har bytt till skidskytte.
Den skadade mannen vårdas nu på sjukhus, vi bedömer skadorna som allvarliga, men jag kan inte uttala mig om de är livshotande, säger Jari Kalliorinne, vakthavande befäl vid Stockholmspolisen.
Lyssnar på: "Ted Gärdestad av någon anledning, jag har insett det finns vissa likheter mellan texterna i hans låtar och det jag skriver – en barnslig ton som jag känner lite släktskap med."
Huvudorsaken är just att så många sökande har flera olika psykiatriska diagnoser.
De kommande veckorna blir avgörande, säger Stefan Löfven.
Nu manar Polisen till bättre säkerhetstänkande.
Efter spelarkarriären stannade Michael Robinson i Spanien, där han blev en respekterad fotbollskommentator och programledare.
Under Folk och försvars årliga rikskonferens i Sälen uttalade sig Kung Carl XVI Gustaf om nedskjutningen av Boeing 737 -planet i Iran tidigare i veckan.
Många av patienterna hade diagnosen borderline – eller emotionellt instabilt personlighetssyndrom – och betraktades som besvärliga och näst intill omöjliga att behandla.
Prestationskraven blev dock övermäktiga och Frisén drog sig undan offentligheten.
Tecken på att återhämtningen bromsar in i eurozonen i augusti i flera tunga inköpschefsindex dämpade börshumöret.
Öreshus förvaltning startade i Malmö 1992 och är idag en av stadens största förvaltare, och finns även i Helsingborg och Lund med omnejd.
Där, liksom på många andra länsteatrar, pågår smärtsamma omställningar.
En halvtimme efter börsöppning meddelade Federal Reserve oväntat att man sänkte styrräntan med 50 punkter till 1,00-1,25 procent.
Supertisdagens resultat blottar två konflikter i det demokratiska partiet.
Ni som är ansvariga borde göra ert jobb och besluta kring det bästa för Sundsvall, vilket absolut inte är S1.
”Hans farsa försökte ta livet av sig och hamnade på psyket.”
”De (äldre bilarna) har till exempel inte bältespåminnare eller antisladdsystem, och de två räddar tillsammans väldigt många liv”, säger trafiksäkerhetsdirektör Maria Krafft till Sveriges Radio Ekot.
García Morato, som alltid har svartlistats av vänstersidan, har historiska kopplingar till Málaga.
De kan komma ner mot nollan, men det ser även nu ut att stanna på plussidan.
Med bräckjärn och vinkelslip forcerade de fräcka tjuvarna Bikeyards entré.
Det förstås lika illa vem som än drabbas av den här typen av allvarlig brottslighet.
Gigantiska Pantanal har en otrolig artrikedom – som snabbt dör.
När smittan har blivit för stor och snabb krävs betydligt större åtgärder och uppoffringar än om man stävjar den tidigt.
Jag saknar ord, säger Estelle Wiesel.
Historien är ett exempel på den enorma desperation som finns i al-Hol, säger Will Turner.
Men all forskningsverksamhet är förstås förankrad i ett mänskligt sammanhang och astronomi utgör inget undantag.
Äldre är ingen stark påtryckargrupp och behandlas sämre, skriver Lena Mellin.
Vårdnadshavaren motsatte sig detta och fortsatte att försöka boka läkartid på BUP i Kungsbacka.
Tre nordamerikanska favoriter för den långa behållportföljen är hälsovårdsjätten JNJ, infrastrukturägaren Brookfield Infrastructure, ren energi-bolaget Nextera Energy.
De lever i bergen, men rör sig i flock ned mot bostadsområdena vid solnedgången för att leta efter mat. Det rör sig framför allt om Bello Horizonte, Xarblanca, Puerto Rico, Lomas del Pozuelo och Elviria.
Kommunen är positivt inställd till att två misskötta fastigheter – varav en på Granitgatan i Tranås – nu kommer att rustas upp.
Idén diskuterades under senaste styrelsemötet, men kommer sannolikt inte att genomföras.
På sikt kan det mycket väl bli så att majoriteten av Gulfstaterna och Saudiarabien så småningom upprättar diplomatiska relationer med Israel som fram tills nyligen varit deras dödsfiende, åtminstone på pappret.
Många har nämligen inte råd med egen bil och det är nästan omöjligt då att ta sig till Hovdala som alla tjatar om, samt Finjasjön och byarna utanför staden.
Att hitta en plats för att träna i ett Malmö med tung trafik och mycket folk i rörelse var inte lätt, menar Strandberg.
Totalt löstes 11,3 miljoner biljetter på norska biografer under fjolåret, vilket även det är runt miljonen färre än 2018 och den sämsta siffran sedan 2014.
Roddare från hela landet befann sig i helgen i Trollhättan för den första av två deltävlingar i inomhusrodd-SM.
I stället spelar laget på klubbens träningsarena som bär Alfredo di Stefanos namn.
Voltaire stred för mångas väl och ve, även om hans knipsluga grin ger intryck av motsatsen.
Den av januaripartierna beställda utredningen föreslår en viktig förändring.
”Varje miljardär är ett policymisslyckande.”
Även om en del fokus legat på Mattia som ”patient 1” och sjukhuset i Codogno har fått kritik för hanteringen av situationen så finns det fler anledningar till att Italien har drabbats hårt av viruset.
Ännu en ö-ryttare får chansen när ridsportförbundet synar den svenska dressyrsporten.
Hertiginnan av Sussex, brittiske prins Harrys hustru Meghan, har publicerat en video där hon uttrycket sitt stöd för George Floyd som dödades i samband med ett polisingripande.
Dramakomedin ”Tisdagsklubben” bygger på en bok med samma namn av Anna Fredriksson från 2015.
Jag trodde inte att det skulle sluta oavgjort, men sån är idrotten", säger Duplantis i ett pressmeddelande.
Kanske i Frankrike?
Kan det bli tal om återanställningar då?
Hittills i år har över 120 000 personer blivit arbetslösa, enligt Statistiska centralbyråns, SCB:s, septembersiffror.
Jag tror att jag har ett gott anseende, säger Gabelic.
Hur allvarlig är den ekonomiska situationen för klubben?
I Italien vädjar regeringen till folk att hålla sig hemma.
Han är rastlös och självsäker men vet samtidigt inte vart han vill.
Men man måste förstå att bilen behövs.
Sen blev jag gravid och sen har det inte blivit nåt.
Han slutar boken med ett "livsbrev" till sina söner, som glöder av överlevnadslust.
Som svar har teknikjättarna tagit bort spelet.
Länsstyrelsen handlar för sakta.
Tiger Woods tävlar igen, för första gången på fem månader.
Hon kommer att rösta på Joe Biden på självaste valdagen.
Hennes statssekreterare Helene Öberg skulle kliva in i hennes ställe.
Flera appar hade stora problem under fredagen.
Mor: Men hur är vädret i Stockholm?
Men i princip skulle kan man kunna få det till vårdslöshet i trafik även från en gångtrafikant, men det är inget vi kan styrka, säger Månsson.
För Folkets bio distribution klarar vi oss max två månader – mars och april – sedan är det slut om vi inte får stöd.
Jesper Nielsen ser ut att kunna spela mot Portugal.
Med hjälp av matrester hemifrån lagade de till en rätt som de tävlar med i tävlingen Resterkocken.
Däremot kan man utveckla den småskaliga gruvnäringen, säger David van Wyk, som arbetar på stiftelsen Benchmark Foundation som övervakar företags CSR-arbete.
Med fokusområden inom M&A, tvistelösning, fastighets- och miljörätt, offentlig upphandling, bank & finans, försäkring, skatt och IP/IT har man en stabil och trygg bas.
Vägen mot ett nytt JVM går spikrakt…
Det säger flera ekonomer efter att inflationen föll tillbaka rejält i september.
Mot detta kan enkelt invändas att politiska överenskommelser inte är några religiöst skrivna bud givet till ett folk vid berget Horeb på Sinaihalvön exempelvis.
Det här är inga konstigheter.
Spartak Moskva har en humoristisk ton i sina egna sociala kanaler.
Men för just Harlaut blev kvalet inte riktigt som han tänkt sig.
C-politiker vill stoppa miljonbidrag för att rädda badhuset: "Ingen gräddfil för två utvalda"
Det finns också ett stort antal etablerade forskare som anser att hotet om katastrof är våldsamt överdrivet.
Styrelsen har också beslutat att utse Peter Rosén, fn CFO och interim CEO till vVD i HEXPOL AB (Publ).
Den kan beskrivas just i ordet frihet och ansvar som dokumentet namngivits till.
Hur ska 75-årsdagen firas?
Jag har alltid beundrats hennes mod att stå upp för det som hon finner är rätt och fel.
"Den personal som visar sig ha begått sexuella övergrepp kommer att få allvarliga påföljder," skriver Unicef i ett uttalande.
På tre dagar gick vi från något jag har byggt upp under 17 år till full handbroms, det var vidrigt.
Har företaget fortfarande en sund verksamhet som du tror på i längden?
Jomala söker även för tillfället en ny kommunsekreterare.
Veteranen Mossberg hade det tungt under grundserien ifjol i Bollnäs, men gick sedan att känna igen alltmer ju längre säsongen fortled.
Även om "Dead to me" avslutas efter den tredje säsongen kommer Liz Feldman att fortsätta sitt samarbete med Netflix.
Dem kanske mest populära är ”The Good, The Bad And The Ugly” som naturligtvis är ett spel i klassisk westernkänsla och hela spelet känns väldigt Clint Eastwood.
Kanske kommer också WHO snart att ändra uppfattning.
På ett Twitterkonto hittade polisen texten: ”Macron, de otrognas ledare.
Magnus Heimburg, som idag är CFO på Perstorp Holding AB och med en tidigare bakgrund som CFO på Preem.
Efter att ha jobbat hemifrån under karantänen började mäklarna så smått med visningar igen i maj.
Spelarna saknade fansen extra en kväll när guldet bärgades och både spelare och ledare var noga med att poängtera allvaret i att följa de restriktioner som finns kring fotbollen och corona.
Regeringen och dess samarbetspartier, kallade januaripartierna, har tillsammans ett stöd kring 41 procent.
Sommaren 2020 har varit en ovanlig sommar på många sätt.
En styrgrupp för den nya sajten bildades och i den ingår Monika Hamrin, fastighetsägare i innerstaden, Jan Johansson, JJ-Gruppen, och Suzanne Larsson på Länsförsäkringar.
Fackförbundet Vision vill att Arbetsmiljöverket (AMV) ska genomföra en långsiktig tillsynsinsats av arbetsmiljön inom äldreomsorgen, vilket förbundet på tisdagen framförde till arbetsmarknadsminister Eva Nordmark (S).
Det blir turer från klockan fem på morgonen och ända fram till midnatt – helgnätter ytterligare två timmar senare.
Planerna för det nya centret lanserades efter det att Danmark i november i fjol införde tillfällig gränskontroll mot Sverige efter några uppmärksammade danska fall där svenska kriminella var inblandade.
SIF fortsatt utan poäng på hemmaplan – föll på nytt mot tabellgrannen Alingsås: "Det brister i kondition och träning"
Nu kör jag det här kaféet fem dagar i veckan, målet är att ha öppet året runt.
OBX-indexet ned 0,2 procent till 834.
I en informationsfilm från delstatens valmyndighet skrivs först en valsedel ut via en pekskärmsbaserad maskin som står i röstbåset.
”Jag är inte avstängd, så om jag inte är nära, är jag inte nära.
Alltid lika gott.
”Platsen och närområdet sök igenom av ett antal polispatruller och vi kommer även att inleda dörrknackning i syfte att inhämta eventuella iakttagelser” skriver polisen.
Köande flyktingar på Hyllie station i Malmö den 19 november 2015.
Troligen är det en viss genetisk förändring som orsakat färgen runt halsen.
Det råder ingen som helst tvekan om att Luleå har varit Sveriges i särklass bästa lag i grundserien, men som ni alla vet, och som vi såg i fjol, är det stor skillnad på serielunksegrar och slutspelsserier.
Efter den här uppoffringen förstår vi att det upplevs som ett hån att arbetsvillkoren försämras.
Nytt framträdande av Sánchez Presidentpalatset La Moncloa har annonserat att regeringschefen Pedro Sánchez kommer att framträda klockan 21.00 på lördagen.
”Shuffla”-saxofonisten och ”Mina bränder”-sångaren är tillbaka med en egen låt i årets tävling.
Detta misslyckades när regeringen i augusti 2019 stoppade detta beslut.
Utbrottet som rapporterats från Sydkorea oroar inte lika mycket, eftersom det verkar ha ett tydligt ursprung runt en kyrka i landet.
Hur varmt var det?
Lagom till starten av Beethoventrean kom strömningen igång och visade en relativt liten orkester med Malin Broman endast marginellt upphöjd på ett lågt podium.
Därför fortsätter vi att kämpa för Skånes alla tio sjukhus.
Mikael har köpt bilar på kredit utan att ha koll på räntesatserna.
Det är inte det enda exemplet, men helt klart ett av de värsta jag någonsin har upplevt”, skriver stjärnan.
Återhämtningen i år väntas ge en tillväxt på 3,3 procent, mot fjolårets 2,9 procent, enligt IMF.
Dagen efter är det derby när Fagerhult Habo gästar Jönköpings IK.
Linda Almquist Johansson och hennes pappa Sune.
För en del utgörs hotbilden på grund av covid-19-pandemin inte i första hand av svår sjukdom och död, utan av en ökad risk för fysiska, psykiska och sexuella övergrepp.
Den kan ses som en bjärt kontrast till hur svensk politik har hanterats under det år som har passerat sedan det famösa Januariavtalet, även kallad Januariöverenskommelsen (JÖ/JÖK), ingicks.
Men i det här fallet finns mekanismer som liknar dem i fallet med Kulturprofilen och Svenska Akademien.
Strömavbrottet skedde strax innan klockan 18. 18.41 kom tekniker till platsen, men när felet ska vara uppklarat är i nuläget oklart.
Här är 100 klassiska förstasidor genom åren.
Ett allt mer aggressivt Ryssland innebär allt mer oförutsägbara och osäkra förutsättningar.
MFF-tränaren Jon Dahl Tomasson ser fram emot söndagens seriefinal.
Gudarna skall veta att politiken lider stor brist på folk med såväl affärsmannaskap som ekonomiskt sinne.
Jag är också en vinnarskalle, vi ger allt, sista blodsdroppen, säger han i programmet.
Men istället har vi fått en spridning i stora delar av landet.
Vi får fortfarande samtal av intresserade.
Detta är det fjärde avsnittet.
Det betyder inte att hon är särskilt till åren kommen, tvärtom är hon höggravid.
Ganska omgående efter pausen pekade domaren Victor Wolf på straffpunkten efter att Deniz Hümmet gjorts ner av Erdal Rakip.
Många unga sjukvårdare arbetar nu under omständigheter som närmast kan liknas vid hur det kan vara i konfliktzoner eller i samband med naturkatastrofer.
Det präglar väl filmen till viss del.
På cd spelades Låt oss alla mötas med Christer Sjögren.
Så många som 60 lastpallar har stulits från butiken Jysk på handelsområdet i Skurup.
Läs mer om Blåkläders kvalitetsarbete här!
På den här tomten i Norra Djurgårdsstaden var det tänkt att Oscar Properties skulle bygga exklusiva bostäder.
Visst hårdrar jag det hela och slänger in lite sarkasm därtill, men ibland undrar jag om vi glömt hur det var bortom det de där härliga olåsta dörrarna.
Ringostarr Treb är den enda svensktränade hästen som är klar för start den 26 januari.
Viking Line visar positiva siffror för 2019.
Det blir en kedjereaktion av allt, säger Henrik Åkerberg.
Riktkursen höjs till 115 från 108 kr. Det framgår av ett morgonbrev från banken.
Även intäkttillväxten justeras ned till 32 procent jämfört med det tidigare spannet 32-35 procent.
Menar han verkligen att det INTE är yttrandefrihet att ha rätt att förolämpa?
Trump har fått kritik för att inte ta corona på tillräckligt allvar.
Landets president Andrés Manuel López Obrador lovade att minska våldet efter att han tog makten 2018, men antalet mord har fortsatt att öka.
Regeringen har exempelvis infört regler som förbjuder uppsägningar av anställda under larmtillståndet, som underlättar korttidspermitteringar för företag samt ger enskilda näringsidkare anstånd med skyldigheten att betala hyran.
Det är bättre att det blir konkurrens om färre platser än att man måste fylla platser med personer som inte vill ha dem eller egentligen inte hinner med.
Rekordet på 2000 biljetter är slaget och nu siktar man mot 3000 sålda biljetter.
Flera gånger den senaste tiden har AB och GD skrivit om hyresgäster hos Gavlegårdarna som kommit till ostädade lägenheter vid tänkt inflyttning.
Omkring 120 jobb är i riskzonen samtidigt som permitteringarna av hundratals löntagare fortsätter som tidigare, uppger Tallink Silja.
Aftonbladets ledarsida är röd, men på samma sätt som Kristianstadsbladet som helhet inte är liberal bara för att ledarsidan är det, är tidningen i övrigt som vilken som helst.
Han är inte heller brittisk medborgare, och åtalas precis som Pinochet för brott i ett tredje land.
Det finns ingen anledning till oro.
Regeringen lade omkring 20 miljoner euro på att installera 120 mil ståltråd för ett tredubbelt staket i Melilla.
De som ser ut som om de har ramlat från hög höjd och landat rakt på utseendet.
En man i 30-årsåldern knivskars på Kristianstadsgatan i Malmö och ådrog sig allvarliga skador natten mot måndagen.
I Skåne var det i höst planerat för stora tävlingar som SM för seniorer och juniorer i Helsingborg och Sum-Sim Region i Sjöbo.
Det är otroligt bra.
Plötsligt kastas en referens till humorserien Nile City in innan brevet kommer in på den obesvarade tonårskärleken.
Övervakas av FN:s kommitté från ekonomiska, sociala och kulturella rättigheter.
Att narkotikabruk kriminaliserades 1988, liksom att fängelse infördes i straffskalan fem år senare, kan enligt rapporten till viss del förklara siffrorna.
Vi får inte riktigt lika mycket som vi vill ha, vi vill ha marginaler, säger chefläkare Christer Printz.
Vårdgivaren har att fastställa ordnings- och säkerhetsregler.
Sedan ett år tillbaka bedriver företaget Walkfeeling…
Som den gången han själv drabbades av sjukdom och genomgick behandlingar vid Sundsvalls sjukhus.
Det kommer inte att hända igen, det kan jag lova, säger Gottfridsson.
Rättad: I en tidigare version angavs fel albumtitel.
Alexandra och Andreas Nilsson driver Nyhems gård i Vanstad som har drygt 155 mjölkor av rasen SLB (Svensk låglandsboskap – som är Sveriges vanligaste mjölkkoras).
Ett annat budskap till föräldrar är att prata med sina ungdomar och ha en dialog om hur de tänker kring festande.
Skånska Dagbladet livesänder lagets tre återstående hemmamatcher här på webbsajten.
Han togs med för provtagning och misstänks nu för ringa narkotikabrott och brott mot knivlagen.
Landskapet vidhåller sin tidigare ställning, bland annat att det var rätt att ge investeringsstöd till anläggningen.
Och efter SM åker YKK till England.
Ingreppet är inte tillåtet i Sverige varpå Propulsions seger i Elitloppet tidigare i år har strukits.
Därför kommer vi socialdemokraterna fortsätta att kämpa för Sveriges pensionärer.
Tyvärr lyckas inte Levy lika väl som sin förebild med att porträttera bolaget och dess skapare, men det kan mycket väl handla mer om Zuckerberg än om Levy.
Polisen misstänker inget brott men har genomfört en teknisk undersökning.
Han har en t-shirt med mitt namn och nummer på ryggen, han har min kylskåpsmagnet, han har mitt glitter och min närhet och kärlek, även om jag inte är där fysiskt så hoppas jag att han känner det och att han kämpar på.
Men de var slagverkare och lite åsidosatta av Schneider och Hütter, som drev bandet.
Vallagarna i Pennsylvania medger att varje parti och kandidat har rätt att ha en observatör i lokalen.
Om placeringarna står sig till nästa omgång avgörs i dag då Umeå möter Kristianstad.
Samtidigt hyllar han Martin Thörnberg.
Så nu är det många som vill veta hur regeringen ska fördela de statliga medlen så att de kommer resten av befolkningen till del också.
Landslagskollegan Jesper Nelin håller med.
Trump om BLM: "Jag tyckte de var hemska"
•”Hoppas Biden vinner så vi får en mer statsmannamässig president.”
Räddningstjänst, ambulanspersonal och polis skickades till platsen där bilen ska ha hamnat i diket av okänd anledning.
Även i sin nya film lutar han sig faktiskt delvis mot en roman, Rakel Liehus ”Helene.
Vi tvingas stå ut med fysiska hot, rasistiska och sexistiska trakasserier och kommentarer om våra kroppar.
Jag åkte på en propp vid ett tillfälle och blödde näsblod.
Det är vansinnigt att inte lyssna på dem som jobbar på skolan!
Hans inspel från vänster nådde Lionel Messi, som iskallt rundade Eibarmålvakten och satte sitt fjärde mål.
Det kan vi ana i blodproverna när de kommer in, att både inflammations- och infektionsparametrarna är påverkade och förhöjda.
Blir någon egentligen förvånad över att inte betalat ett öre i statlig skatt under tio av de senaste 15 åren?
Att bristande förtroende för vaccin blir en viss utmaning, tror Matti Sällberg, professor och vaccinforskare vid Karolinska institutet.
Polisen fick flera samtal om smällar i området Löten i vid 23.15-tiden.
Vi räcker inte till hur vi än sliter och har inte en chans att upprätthålla en anständig vård, säger Anna Helmersson, intensivvårdssjuksköterska på Karolinska universitetssjukhuset i Huddinge.
Jessica Schiefauers ”Bärarna” är en alldeles underbar karamell till feministisk science fiction.
Håll avstånd mellan varandra och undvik trängsel.
Orsaken att man vill ha en avgift, är att man har infört avgift på andra ställen.
Man kanske till och med går ut och går tio minuter så man kommer i gång.
Det är terapi men också ett sätt att umgås, konstaterar makarna.
Det är först nu jag börjar bli arg för det, säger Elenor.
Han drev bland annat valkampanj åt en senator som satsade på att bli republikanernas kandidat till guvernör i Kalifornien 2014.
Enligt Sveriges vaccinsamordnare kommer massvaccinationen av svenskar inledas vid årsskiftet.
Där behövs skattepengarna betydligt bättre.
Han utstrålade någon slags trygghet.
Rollen spelas istället av Lena Strömdahl.
Hittills har 126 andra länder i världen har antingen förbjudit eller beskattat engångsartiklar i plast, så därför är det väl alldeles utmärkt och högst i sin ordning om även Sverige gör det.
Hemmalaget Varberg fick inte segern man ville ha för att undvika bottenstrid.
Kasserade fiskenät utgjorde en stor del av de 103 ton plast som plockades upp ur havet mellan Kalifornien och Hawaii i juli i år.
Om EU ber oss om det så säger vi nej.
Men Bertil Karlsson är mycket mer än bara ”Bertil i affärn”.
Den kan klara sig bättre den här gången.
Upptäckten var också ett startskott för en snabb utveckling av effektiva läkemedel mot hepatit C-virus som leder till att människor kan botas från sjukdomen.
Hikmet Ego, vd på Northmill, pekar på Mattias Hallgrims ”djupa kunskap inom marknadsföring, försäljning och varumärkesarbete" och menar att han kommer att bli en viktig tillgång till Northmills team när tech-banken växer.
Polisen kom till platsen med ett stort antal enheter men männen hade då försvunnit.
Sedan succén har hyllningarna inte slutat.
Ulricehamn är klart för nedflyttning men Sandared har fortfarande chansen att klara kontraktet.
Men idag är han inte politiskt aktiv utan ägnar sig i stället åt att uttrycka sina åsikter i tidningar runt om i hela landet.
Uppdraget ska redovisas senast den 30 november 2021.
Liberalerna välkomnar nya förslag för att stärka den svenska skolans betygssystem.
Det gäller att ”minska variation i hur medarbetare är”, skriver från Handelshögskolan i en bok om som tryckts i över 180 000 exemplar för utdelning på Nya Karolinska och andra arbetsplatser.
Johan Helsing är insatsledare på räddningstjänsten i Storgöteborg.
Vård- och omsorgsförvaltningen har fortsatt inga smittade brukare på särskilda boenden för äldre.
Och det var därför presidenten försökte prata upp oljepriset, trots att han tidigare jublat över att bensinen blivit så mycket billigare för bilisterna.
Inne i Kungälv försöker man minimera biltrafiken runt boendet vid Kongahälla men här i Kode vill man dra in mängder med trafik rakt in bland bebyggelsen med all miljöpåverkan detta innebär med avgaser och övriga risker med ökad trafik.
Oroliga landsbygdsbor har försökt ringa polisen och fått besked att ingen fanns tillgänglig.
Och det räcker så.
Men oppositionen har drivit på, senast efter partiledarsamtalen i fredags tryckte flera partier på för att den måste komma igång skyndsamt, däribland Moderaternas partiledare Ulf Kristersson.
Coronakrisen: "Synliggör vilka som använt korttidspermittering"
En klass 1-varning för mycket hårda vindbyar har utfärdats i Örebro län.
Det är skolan som har hjälpt mig att hitta vägen till den karriär som jag vill nå, säger hon.
Hur många som faktiskt kan njuta av en prissänkt bratwurst på resan mellan, säg, Hamburg och Berlin är dock oklart.
Det var därför som vi moderater drev brottsbekämpningen så tydligt i EU-valet för ett år sedan, och vi följer nu upp våra vallöften till svenska folket: Utländska stöldligor måste bekämpas med kraft.
En fiktiv dokumentärserie om klimataktivism som går fel, som kretsar kring tre tonårstjejer och ett terrordåd på Arlanda.
Fritidsgårdens flytt skjuts på framtiden: "Förstår inte hur de tänker"
Röda tak blir nu godkända, även i Lidköpings kommun.
Det är det storskaliga trålfisket som är problemet i Östersjön, inte det småskaliga yrkesfisket.
Men i Kina har Volvo, trots coronapandemin, sålt fler bilar i år än förra året.
Uppsala chockstartade med ett tidigt mål mot Rosengård.
Han menar att kommuner och andra huvudmän måste ha en plan innan man över huvud taget kan överväga en skolstängning.
De ställer in klassiska julbordet helt – trots konkurrenternas val: ”Stor osäkerhet”
De kan ganska snabbt mobilisera sig eftersom det är folk som är engagerade och på riktigt vill göra skillnad, säger Aila Ibanez Mengüc.
Överallt hördes slagord och ramsor, hyllningar till George Floyd och stöd till Black lives matter-rörelsen.
Här gynnas vi av att alla våra vändor till Ikea resulterar i ett storpack värmeljus.
Lars Lööw är dock optimistisk till att det ska tas emot annorlunda nu.
Det har varit min hemlighet.
Över 5 000 personer har anmält sig för att arbeta i Stockholms sjukvård under den ansträngda situationen som nu råder under coronakrisen, skriver Dagens Nyheter.
Födan ska fogas ihop till en enorm boll som omsluter en dykarbur, i vilken Michelle Rodriguez är tänkt att befinna sig när de hungriga rovdjuren närmar sig.
SOS Alarm larmades om brand vid förskolan vid 05.45-tiden på onsdagsmorgonen.
Bildningsnämndens förslag att lägga ner skolorna i Hemling och Trehörningsjö kan vid första anblicken se ut som ett bra förslag, men i praktiken är det ogenomtänkt.
USA:s Deajah Stevens, höger.
På fredagen avslutade stora delar av OS-gänget ett snabbt iscensatt läger på hemmaplan.
Han var bäst i Norrby: ”Het i septemberregnet”
Målet innebär att forwarden nu gjort mål i samtliga fem framträdanden i inledningen av hockeyallsvenskan.
Miljöpartiet kliver över fyraprocentsspärren och Socialdemokraterna går mest framåt.
Då fick man en hälsning från Milano.
Här utvecklas stress- och psykiatripandemin tillsammans med manipulering av tamboskap till fascistrelationen mellan människa och djur, med det tidiga exemplet galna-ko-sjukan.
Den behöver verkligen studeras.
Totalt – med direkt och indirekt berörda målsägare, plus fastighetsägare, bostadsrättsföreningar och försäkringsbolag – rör det sig om 113 målsägare.
Krisledningsnämnden ger möjlighet till snabba och koordinerade beslut när situationen kräver det.
Spelaren på Malta använde sig av ett datorprogram som gjorde att det gick att lämna in fler system på samma gång än vad som är tillåtet i ATG:s spel, som har ett maxtak på 5 000 system.
Den starka självständighetsutvecklingen kan ytterligare öka viljan att klara sig själv, eller åtminstone utan hjälp av föräldrarna.
Jag kände honom som försäkringsdirektör.
Man sitter därför bara och väntar på ögonblicket för hans erkännande, vilket väldigt snabbt blir ganska ointressant.
Nu är artikeln uppdaterad.
Han tycker att man inte ska oroa sig i onödan för turbulens på finansmarknaderna och påpekar hur det gick i valet 2000.
När kommunen gick ut och frågade invånarna vad de önskade i stadsparken var det främsta en större lekplats för alla åldrar.
Klockan 10.21 inkom ett larm om en påkörd person vid Gunnesbo station.
Samtidigt har butikshandeln återhämtat sig en aning i februari månads Handelsbarometer, som steg en 1 enhet till 90,2.
För Centerpartiet är det viktigt att Skåne behåller ALLA sina tio sjukhus.
De är expertmyndighet, så vi lyssnar på dem.
De testar och testar”, sade USA:s president vid sitt massmöte i Tulsa, Oklahoma, på lördagen.
Hur bedömer du M&A-marknaden i år?
På den här platsen det bli aktuellt – både markägaren och Värnamo kommun har goda förhoppningar om att få klartecken för ett villaområde.
Jag blev också ledsen och frustrerad när nyheten om Björns intresse för Leksand blev känt.
Skolorna i Skåne måste anpassas för elever med autism, menar företrädare för Autism- och Asperbergerförbundet.
Det strider mot lagen att lösa in de sex husen på förgiftad mark, hävdar Jönköpings kommun.
Sverige inleder OS-kvalet på torsdagskvällen, i matcharenan Versluys Dome ett rejält stenkast från strandpromenaden.
Skälet är att Häckens spelarbuss fastnat i köer på E6 på grund av en trafikolycka.
Det finns också branschföreningar för tatuerare och företag som utför permanent makeup.
Aktuell: Väntas göra debut för Atlético Madrid i fredagens Champions League-kvartsfinal mot Barcelona i Bilbao.
Dessa metaller har globalt blivit en bristvara på bara några år och utan dem begränsas våra materiella möjligheter till en fortsatt teknikutveckling som är nödvändig för att möta klimatkrisen.
Under lunchen är det också tillåtet för eleverna att ta av sig de annars obligatoriska munskydden.
De största naturresurserna finns ju i norra Sverige och staten äger dem till stor del.
Jag och min syster sitter nere vid havet, Västra Hamnen, och äter en mazarin och dricker kaffe.
De nationella staterna och centralbankerna kan inte ersätta individernas konsumtionsbehov särskilt länge.
Och jag tror att vi kommer att se en signifikant minskning (av coronasmittan), säger han i en intervju med CNN tillsammans med sin tillträdande vicepresident Kamala Harris.
Jag tror säkert Tele2 är en bra framtidsaktie, men efter kursuppgången från 70 kr under 2016 dubblades aktien i kurs till 2020.
Vi socialdemokrater driver därför förslaget att förbjuda religiösa friskolor och vi vill reformera friskolesystemet i grunden.
Men reaktionerna väcker frågor.
Men efter misstankar om fusk har Arbetsförmedlingen stoppat allt samarbete och krävt tillbaka lönebidrag om 2,5 miljoner kronor.
Bygglovet är klart och hallen förväntas stå klar i januari nästa år.
”När många av landets scener är stängda och människor håller sig hemma, vill vi påminna om den kulturscen som SVT utgör.
Tillståndsmyndigheten vill dra in nuvarande alkoholtillstånd på Borås Arena.
Hotellets två bubblor är 22 kvadratmeter stora och nästan helt genomskinliga.
Även sett som en isolerad händelse är den grova stölden förödande då bytet under lång tid framöver kommer att förse grova kriminella gäng i Sverige med ammunition.
Oscar Sundh får kämpa för att hitta orden efter den blytunga förlusten hemma mot Rögle.
Det är möjligt att munskydd bidrar till det, men jag är helt övertygad om att de också förstärker oroskänslan.
Vad gäller ersättningen till fristående skolor, alltså skolpengen, föreslår Björn Åstrand att ett avdrag ska göras motsvarande de merkostnader kommunen har för att i alla lägen kunna ta emot nya elever.
Alla nämndens ledamöter är därtill politiskt tillsatta.
Tidigare i veckan fyllde Skara IK 50 år och då var det lite festligheter nere i isladan.
Klas Eklund (ordförande), Cecilia Malmström, Lars Calmfors och Maria Wetterstrand är fyra av medlemmarna i Omstartskommissionen som tillsatts av Stockholms handelskammare.
En sökhund från en fransk räddningsgrupp letar efter överlevare från tisdagens explosion i Beirut under fredagen.
Det är fortfarande tillåtet att hämta mat på serveringsställen.
Tydligt, planerat och kalkylerat.
Invändningarna mot Donald Trumps nomineringar till Högsta domstolen brukar hagla.
Priset delades ut 7 november i samband med Intresseföreningen Smålands Journalisters årsmöte på Hotell Högland i Nässjö.
Tjänstgörande musiker var Ricky Burton och musiken som spelades var Närmare Gud till dig och Time to say goodbye.
”Han blev herre över sitt eget öde, och han gjorde det bra”, skriver WA, som kallar svensken för ”underbarn” och beskriver rekordet som en ”aldrig tidigare skådad nivåhöjning” inom sporten.
Över en månad har gått sedan Monica upptäckte fåglarna och de har fortfarande samma färg.
Insändare: Sverige går i konkurs med EU-politiken!
Men till hösten siktar man på att ta in upp till 50 miljoner kronor.
Låt dem gå i konkurs, jag bryr mig inte ett dugg.
Långa köer till 1177 kan göra att coronasmittade söker sig till vårdcentraler, varnar Svenska distriktsläkarföreningen.
Viktor Wihlstrand och Landskrona BoIS tackade supportrarna som hade samlats utanför staketet på Landskrona ip.
Hur mår han som misshandlades i söndags?
Det finns mycket som ledare i dag kan lära och kan höra av folk som du.
Efter matchen hyllades 39-åringen av motståndarlagets tränare Gennaro Gattuso.
Inte nog med att andra grupper kommer att kräva kompensation.
Även statsepidemiolog Anders Tegnell avböjer att kommentera vad som kommer att sägas under presskonferensen.
I ett samtal hos tankesmedjan Tiden delar den tidigare statsministern med sig av sin syn på migration och Sverigedemokraterna.
Hedvig Lindahl lämnar Tyskland men stannar utomlands.
I Milano blev urinvånarna så trötta på selfieturister att staden kort och gott förbjöd selfie-pinnar längs kanalerna i Darsena.
Skådespelaren Hassan Brijany, som har vunnit en Guldbagge för sin roll i filmatiseringen av Jonas Hassen Khemiris roman ”Ett öga rött”, utbildade sig vid scenskolan i Teheran.
En gårdsägare utanför Svalöv besöktes av tjuvar nattetid under helgen.
En äldre kvinna fördes till sjukhus för kontroll efter att ett element orsakat rökutveckling i hennes bostad i Höllviken under natten mot söndag.
Idrotten är världens sämsta plats för vackra avslut.
Vid gårdagens lättnadsrally i USA steg USA:s breda index med runt 6 procent.
På upploppet såg det ut som Örjan hade kopplat grepp men invändig häst kontrade och kunde med minsta möjliga marginal hålla undan till seger.
Jag tycker att han trots tre raka galopper faktiskt sett bättre ut än på länge på slutet och sköter han sig står han helt rätt inne i loppet.
Sven Granath, kriminolog på Polismyndigheten, pekar på en låg risk- och konsekvensmedvetenhet i de här miljöerna.
En sund handelspolitik som värnar öppenhet stärker motståndskraften i de globala värdekedjorna och säkrar att systemet fungerar även under mycket ansträngda omständigheter.
Beslutet som tagits får de ansvariga stå för och de ansvariga vet vem dom är…
Tidigare i oktober avgick även Radikale Venstres partiledare Morten Østergaard efter anklagelser om sexuella trakasserier.
Enligt direktivet som Eksjö kommun har fått från familjen Kamprads stiftelse så ska aktiviteter inom projektet gynna lokal handel och samtidigt ge en guldkant i äldres vardag.
Om nu inte mot all förmodan Sverige öppnas upp.
Djurberg flyttade tidigt till Berlin, har gjort karriär utan en svensk gallerist och duon är sedan länge representerad av gallerier i London, Milano och New York.
En efterlyst man i 40-årsåldern greps på lördagskvällen efter en biljakt som startade i Kungsbacka och slutade i havet.
På 80-talet tilldelas Janet Cooke Pulitzerpriset för ett reportage om en åttaårig heroinmissbrukare som publicerats i Washington Post, men historien var en bluff och Cooke lämnade tillbaka priset och slutade på tidningen.
Gränsstaden Promahonas är den enda gränspost som är öppen mellan Balkanländerna och Grekland den 6 juli 2020.
Pogab har dessutom blivit utsedda till Årets företag i Utmärkelsen – ett pris som årligen delas ut till skolor, företag och yrkeslärare i Göteborgsregionen för att lyfta och uppmärksamma deras arbete för en samverkan mellan skola och arbetsliv.
Att välfärd måste få vara just välfärd, inte en kassako.
Det är ytor som bara finns där, och som snarare gör att vi tappar intensiteten i matcherna, säger Johan Garpenlöv.
Istället hänvisades till en ny väg – en rutt som dömdes…
”De får andra typer av bekymmer än fattiga.”
Tydingesjöns festplats och camping står på flera ben där campingen, enligt Pia Mattsson som tillsammans med Sven Arnesson och Danne Stråhed äger och driver stället, utgör omkring 15 procent.
”Jag är världens lyckligaste man i mina bästa år”, konstaterar han.
De senaste dagarna har det ropats på ett slutdatum för alla dramatiska åtgärder.
Svenska rederiet Forsea trafikerar Helsingborg-Helsingör med fyra färjor för gods- och passagerartrafik.
Sedan blev musiken snarare en sorts ventil för allt det tunga och dystra.
För DN berättar han om när han som femåring försökte förstå Prince, vad som krävs för att han ska lyssna på samma skiva om och om igen och varför han redan skriver ny musik.
Detta är en annons från bammer Sverige AB och ska inte tolkas som redaktionellt material från Privata Affärer.
Tyska polisens bild på ett av husen i Portugal som figurerar i McCann-utredningen.
Våra låtar har streamats över 270 miljoner gånger på Spotify, det är ju helt galet.
Men det är klart att det är olyckligt att personen inte blev satt i karantän.
Jag kan inte bestämma mig för vad jag tycker om detta vänporträtt.
Då som ett sätt att skydda sig mot askan och röken som yrde i luften i flera veckor.
Under de kommande tre veckorna stängs kommunala simhallar, konsthallen stängs och alla bokade evenemang ställs in.
Det avslöjades i går att skådespelaren har fått uppdraget i år.
Omkring 33 miljoner turister besökte Grekland förra året.
Samtidigt dog i USA en person av coronaviruset och 22 människor av vanliga influensan, säger David Beasley till SvD.
Robert Lewandowski vann en jordskredsseger när Fifa korades årets bäste herrspelare.
Det senaste dygnet har 28 personer med bekräftad covid-19 rapporterats döda i Sverige, enligt Folkhälsomyndigheten.
Bortsett från pandemins effekter anser Hallberg att det handlat om osäkerheten om brexit.
Linette Torpdahl Andreasen är food trucken Spannmåls humörambassadör och visuella direktör.
Förhoppningsvis kan vi bygga på andra aktiviteter på tomten i framtiden”, säger Kajsa Bergqvist.
Årets gäng i TV4:s ”Let’s dance”.
”Vi vet att också många växande kunskapsintensiva företag är beroende av att andra företag investerar”, fortsätter han.
Brist i ventilationen på nya äldreboendet: ”Det tar ett tag att justera in allt”
Det säger dottern till en man som i januari 2018 föll från en balkong på andra våningen på det särskilda boendet Ljungsätra.
Om vaccinen blir godkända är det enligt socialminister Lena Hallengren (S) tillräckligt för att kunna vaccinera hela svenska befolkningen mot covid-19 och starten är beräknad till början av januari.
Utgången besiktningsperiod: Att framföra ett fordon vars besiktningsperiod har gått ut (eller som har någon anmärkning) innebär en påföljd med 200 euro.
Men hittills har inte videobilderna lett till att någon har kunnat gripas misstänkt för stölderna.
Moderaternas bestämda uppfattning är att det i Borås och övriga Sverige ska råda nolltolerans mot antisemitism.
I Hammarkullen, Hjällbo och Lövgärdet vittnar folk om beväpnade män på torget och id-kontroller i portuppgångarna.
Men sedan väcktes misstankar.
Får jag ha hälsan i behåll räknar jag med att vara tillbaka i Prästalund på midsommarafton nästa år.
Vi har över 30 nationaliteter som jobbar hos oss”, skriver Jarno Vanhatapio, vd för NA-KD till Aftonbladet.
Det pågår flera brottsutredningar mot Trump, som skulle kunna leda till åtal efter hans tid i Vita huset.
Jag håller mig strikt till de smittskyddregler som gäller och undviker kontakt med andra människor, säger Charlotte Kalla.
I båda fallen bedöms skadorna vara livshotande, enligt stämningsansökan.
Den är förvillande lik ett cirkeldiagram, särskilt när vi har ätit upp sjutton procent.
Man jag ska inte gnälla.
Redan när de första insjuknade trappade man upp åtgärderna.
Spanien har några av de hårdaste lagarna för att bekämpa spridningen av covid-19.
Konkurser är redan ett faktum.
Arbetslösheten i samtliga 28 EU-länder var 6,2 procent i december, jämfört med oreviderade 6,3 procent föregående månad.
Väldigt få tror att räntor och kostnad för kapital kommer att öka, vilket gör att det blir lättare att räkna hem.
I Kina handlades Shanghais kompositindex marginellt ned medan Hongkongs Hang Seng backade 1,1 procent.
Det handlar även om att höja skatten för rika och företag, strama åt finanssektorn och få fart på omställningen till fossilfria transport- och energisystem, vilket enligt Pine är avgörande för att skapa nya arbetstillfällen på sikt.
"Det belarusiska folket vill inte fortsätta att leva som slavar som de har gjort under de senaste 26 åren" säger hon till TT.
USA-börserna avslutade veckan med en rejäl nedgång i sviterna av den kraftiga ökningen av covid-19-fall runtom i världen.
Är inte vi likvärdiga medborgare och skattebetalare som tätortsbor i Ljusne, Bergvik och Söderhamn? skriver Ingvar Östling i en insändare om fiber.
Totalt skulle 15 miljarder kronor investeras.
Kommunen kunde styrka endast två av nio uppgivna utbildningar.
Vi förstår vad det är för en slags film vi har gjort.
Tre bolag inom Wallenbergsfärens maktbolag Investor medges avdrag för räntekostnader av förvaltningsrätten.
Från höger till vänster sluter det politiska Sverige upp bakom regeringens rekordstora krispaket på uppemot 300 miljarder för att möte de ekonomiska konsekvenserna av coronautbrottet.
Den största ökningen bland studerande som väljer att ta studiemedel ses bland de som går på en vuxenutbildning på gymnasienivå, där antalet gått från 110 000 år 2018 till 125 000 under 2019, enligt CSN:s årsredovisning.
Majoritetspolitikerna presenterade en ny samlingslokal i Ölands köpstad innan frågan varit uppe för beslut i kommunstyrelsen.
Chefen Ingmar Ström på bruket hämtar kaffe.
Medan det lockat fram skratt hos vissa menar andra att det får henne att se farlig ut.
I morgon kväll klär sig stora delar av den svenska idrottsrörelsen för fest, när det är dags för den 21:a Idrottsgalan i Globen.
Efter några år väljer en del att flytta hit och det blir deras fasta adress.
Provtagning på Ullevåls sjukhus i Norge.
Ljuset är viktigt för hur vi upplever saker.
Bristande underhåll och montering är några andra.
I dag blev det drygt fyra ton löja, något som kommer att resultera i cirka 60 kilo färdig löjrom så småningom.
I en del länder finns även en variant av svagare partikoppling för sympatisörer än att vara partimedlem.
Men de kanske hade dött ändå.
Staffan Banke, verksamhetschef för infektionskliniken på CSK.
Och det görs en uppföljning internt för att det inte ska hända igen, säger hon.
Longines har varit officiell tidmätare vid mängder av olympiska spel, världsberömda tennismästerskap och världscuper i utförsåkning.
För bara en alldeles liten tid sedan var jag av åsikten att man ändå måste försöka respektera människors rädsla för vaccinet.
Det underliga superviruset är nära nu.
Genom Flugsvamp 2.0 kunde cirka 17 000 kunder och 600 försäljare bedriva handel som på vilken nätmarknadsplats som helst på nätet.
En möjlighet att ta över Café Kärnan dök upp.
Särskilt nämndes projektet Skeppsbron, som försenats och fördyrats med en miljard kronor.
”Vi måste lära oss att lyssna”
Att få göra det med massa andra härliga artister och med lokala företag och engagemang känns väldigt bra, säger Jesper Lindberg.
Röda siffror, satsning på skolan men stopp för renovering av äldreboende i coronapräglad budget: "Lite roligare brukar vi väl vara va?"
I grupp H har Manchester United kommandot efter 4–1 hemma mot turkiska Basaksehir.
Torsdagens debatt mellan Donald Trump och Joe Biden, den sista för valrörelsen, innehöll trots en lugnare ton en rad missvisande och felaktiga påståenden.
Konflikten mellan regimen och oppositionen har efter valet blivit mer långdragen än vad många hoppats på.
Även Hexagon och Vasakronan har nyligen vänt sig till obligationsmarknaden och tagit in finansiering till en kostnad av 135 respektive 57 baspunkter ovanpå riskfria räntan.
Men det vore fel att misstänkliggöra den tysta diplomatin.
Politiker måste göra det enklare för investerare att styra kapital till gröna näringar.
Just nu genomför Västtrafik en kampanj som…
Många av dem är finlandssvenskar.
Serien har många scener i torftig kontorsmiljö med ergonomiska stolar och lunchmatsal.
Vi önskar att vi hade fått reda på något tidigare så vi hade kunnat agera, säger Sofie Roy, vice vd och affärsområdeschef på HSB Stockholm förvaltning.
Antirasismrörelsen, med Black lives matter i spetsen, har växt sig allt starkare efter att den svarta amerikanen George Floyd dödades i samband med ett polisingripande i Minneapolis i slutet av maj.
Nu väcks åtal i ett unikt fall där dekrypterad mobildata visar hur en 16-åring ska ha värvats för att döda en främmande man – utan belöning.
Dessutom står hotellmagnaten Petter Stordalen och flera personer inom svensk idrott och näringsliv bakom brevet.
Börserna i Asien faller efter att spänningarna mellan USA och Kina tilltar.
Eller åtminstone två olika utvecklingslinjer som har lett till dessa olika betydelser?
Och en tonårsson som inte är jättesugen på att backpacka med sina föräldrar.
Alexander Isak gör succé i Spanien.
Alla ungdomar som slutar nian är garanterad sommarpryo inom Vetlanda kommun.
Och Kjell var min vän.
EU-toppmötet startade fredag 17 juli och skulle egentligen endast pågå i två dagar.
Förhoppningen är att Joe Valeno ska kunna bidra till Malmös offensiv, som endast producerat sju mål framåt hittills – näst sämst i SHL.
Det säger en anställd inom vård och omsorg i Tomelilla, som tycker att kommunen verkar sopa problemen med smittspridning i verksamheten under mattan.
Underhållningsgeniet Edward af Sillén älskar schlager lika mycket som Shakespeare.
Moderaterna i Berg kräver utredning av alla förtroendevalda: ”Fler kan ha gjort fel med arvoden”
En man har hittats stickskadad utomhus i Alvesta.
Trumperan är över.
Nobelpriset i litteratur år 2020 tilldelas den amerikanska poeten Louise Glück.
Och den ska gärna vara miljövänlig.
Polisen fick på lördag morgon flera samtal om en personbil som körde mot trafiken på E22 och väg 21 mellan Kristianstad och Hässleholm.
Det första de ser av den är rubrikerna om vem som vann i New Hampshire eller i Iowa”, säger Chris Galdieri, statsvetare vid Saint Anselm College i Manchester i New Hampshire, till TT.
Norra tornen vid Torsplan i Stockholm.
Jill Svensson var solist och medverkade med sångerna ”Jag har hört om en stad ovan molnen” samt ”Där rosor aldrig dör”.
Tom Petty var på väg att krascha.
Vad berodde den höga bakterienivån på?
Men sjukhuset förnekar att en fjärde soldat skulle ha dött, enligt tidningen Izvestija — han har skador som inte är livshotande.
Vi vill att det ska vara enklare att få bygga strandnära i landsbygdsområden med lågt exploateringstryck.
Avslutningsvis säger Tegnell att vi redan innan vi uppnått flockimmunitet i Sverige kommer att se en mycket långsammare smittspridning.
Politikerna baxnade den gången, det blev en stor fråga i valdebatten och den nya socialdemokratiska regeringen backade tillbaka reformen.
Sannolikheten för en lansering under 2023 bedömer Carnegie ligger på 40 procent och arfolitixorin kan enligt banken få en toppförsäljning inom spridd tjock- och ändtarmscancer på lite drygt 1 miljard dollar.
Det är klart att vi är intresserade.
Att i en situation där svensk ekonomi står inför allvarliga utmaningar spä på oron och i värsta fall öka arbetslösheten genom uppsägningar av personal inom välfärden är det sista Sverige behöver.
EU-parlamentet röstade dock nej till förslaget i fredags.
Enligt den norska beräkningsmodellen skulle Sverige behöva 4.000 intensivvårdsplatser.
Richard Brunvik vinglar ombord på båten som gungar till av vågorna.
Kraven på kompensation och gottgörelse för mänskligt lidande, stulna rikedomar och konstskatter blir allt tydligare.
Nu väntar pensionärslivet för datachefen Kjell Pettersson, som en gång i tiden låg bakom kommunens storsatsning på fiber – Traman-nätet.
Många gotlänningar misstänkte dock att det var ett svepskäl.
Virussjukdomen sars (svår akut respiratorisk sjukdom) ledde 2003–2004 till en epidemi som orsakade runt 8 000 sjukdomsfall och 750 dödsfall.
Det är en kontinuerlig ökning av positiva fall, vilket delvis beror på fler provtagningar på personal.
Det stora midsommarfirandet i Leksand ställs in i sommar.
Vattenläckan på Borggårds förskola orsakades genom ett läckande rör i samband med en ombyggnation.
Då är det bättre att tillvarata denna gas som fordonsbränsle i form av biogas, än att låta metangasen strömma fritt upp i atmosfären.
För kvinnor i våldsamma relationer är det inte sällan jobbkollegan som uppmärksammar att något inte står rätt till.
Förra året var det IFK Grimslöv/V.
I Östra Göinge ska vi därför erbjuda en verksamhet av hög kvalitet.
Nyhetsbyrån Newsworthy sammanställer varje vecka en rapport om coronaviruset i Sverige, kommun för kommun och län för län, baserat på statistik från Folkhälsomyndigheten.
Att lägga “nya spår” för väljarna, kort sagt.
Över en miljon smittade i coroanpandemnin, och fler döda medborgare än under hela Vietnamkriget.
Men för mig personligen är en omställning viktig, för Vattenfall är det en bra affär – energi kommer vi alltid att behöva.
Det är en hypotetisk fråga.
Det var ett kraftigt stukat LO som möttes igen efter fredagens oväntade besked att Kommunal och IF Metall går sin egen las-väg.
En stark välfärd är något hon brinner för.
I år blir det tyvärr ingen parad.
Ett av uttrycken för detta är det ofta sedda uttalandet att Sverige går mot strömmen och har en bättre trend än de flesta andra länder.
Men så fort de rödklädda började tappa lite boll kunde hemmalaget ta för sig mer och mer.
Nu står det klart att bara en av dessa faktiskt kommer att spela med klubben.
Svar på insändaren: ”Ett stort problem som vi tagit hand om” Än en gång är vi tacksamma att Anders Arnell…
Hon har tidigare arbetat som jurist vid Sjömansunionen.
Då rasade allt för IFK.
På Volvo Cars i Göteborg görs nu visir till sjukvården i Västra Götaland.
I år spelades allsvenskans första omgång så sent som den 14 juni – och den sista dröjde ända till andra advent.
Hon understryker att äldreboendena på det här sättet fått vikarier med god kompetens.
Detta rengörs regelbundet av personalen, men undvik inte minst att oskyddad frukt och grönsaker kommer i kontakt med bandet.
Miljöpartiet har tvingats bryta ned sin stora konflikt till flera små: Man är emot kol.
Men han kommenterar även dagens stora skandal, som skakat hela Fotbollspanien i fogarna och som fått till och med svenska medier att tända på alla cylindrar.
Något som ofta tappas bort är att regeringens utvecklingsprogram för jämställdhetsintegrering omfattar alla statliga myndigheter.
Det började i förra veckan när partiets företrädare i kulturutskottet ville kalla till sig cheferna för SVT och SR.
Amerikanerna har ju ett behov av lite skojblasfemisk katharsis kring sitt komplicerade förhållande till religionen.
En 16-årig narkotikapåverkad pojke greps på tisdagskvällen efter att ha blandat sig i ett polisingripande på Södra Skolgatan.
De som är för masker, ser det lite som "då det inte skadar så varför inte".
Varför har inte större insatser satts in för att skydda och bevara våra regnskogar och varför satsas det inte ekonomiska resurser på växtlighet både på land och i hav som kan reducera mängden koldioxid.
Det kan låta klyschigt, men alla har rätt till en god hälsa.
Under inkubationstiden ger viruset inget utslag och de olika testerna är mer eller mindre tillförlitliga.
Efter åtta matcher utan seger vann Elfsborg för första gången i allsvenskan sedan i augusti.
De har ett par veckor kvar, det är ett känsligt läge, fortsätter hon.
Inom Miljöpartiet finns en obehaglig övertygelse om att de egna idéerna är så goda, de egna problemen så akuta, de egna lösningarna så överlägsna, att man kan kompromissa med demokratin för att nå sina mål.
Syftet är kunna fatta snabba beslut kopplade till pandemin utan att först vända sig till riksdagen.
Prenumeranter på SK Premium får varje morgon ett nyhetsbrev per e-post med de viktigaste nyheterna från Spanien och inte minst om coronasituationen i landet.
”Även storbankerna kan bli aktiva i konsolideringen”
• Arbetstider som går att kombinera med resten av livet.
Allkonstnären från Holland tar priset – "Det här hade jag aldrig väntat mig"
Klubbchef Martin Åkerbergs reaktioner minuter efter SHL-avancemanget.
De familjer som avser flytta till vår kommun eller flytta inom kommunen ut på landet ser tydligt hur det satsas på en förstklassig, modern förskola, med fokus på barnen.
De hade heller ingen möjlighet att se varandra under tiden för kontrollen.
I studien ”Idrottens pris” från 2015 beskrev Johan R Norberg hur den svenska barn- och ungdomsidrotten i Sverige står inför ett vägskäl.
För Ericsson är Kina en av de viktigaste marknaderna.
Mountainbikestjärnan Jenny Rissveds drabbades av en hjärnskakning i samband med en krasch i förra veckan, rapporterar Radiosporten.
Vidare räknade man med ungefär 340 000 årliga besök för att möta budget.
Men trots allt lidande upplever Elin Anna Labba att dörren till känslorna har varit stängd.
Tävlingarna sker utomhus, på stora ytor och utan fysisk kontakt.
Så är det till exempel i Luleå.
Beslutet har fattats för att trygga ordnandet av examenstillfället med hopp om att så många som möjligt ska kunna avlägga sin examen.
Även säkerhetskoncernen Securitas tappade lika mycket.
Också om kärlek skulle finns – eller fanns – underminerar de här destruktiva bitarna familjerelationerna.
Inbytte Kylian Mbappé hittade fram till Eric Maxim Choupo Moting som satte 2–1.
Inrikesministern betonar att regeringen skärpt regelverket, och säger att det redan nu finns ett myndighetsgemensamt arbete mot brottsbekämpning på plats.
Husköpare verkar extra hoppfulla.
Vi tror att den här hyresgästen blir ett lyft för huset och vi har tecknat ett långt kontrakt.
På Sef är de inte glada åt ett tak på 500 personer.
Hon driver idén att ett av språkrören ska stå utanför regeringen för att tydligare kunna driva partiets politik.
Produktionen av flera av Spendrups varumärken fortsätter.
Gävle måste ta krafttag för att få ner utsläppen, enligt kommunens anlitade expert.
Stockholms ekonomi är hårt drabbad av coronapandemin.
Tack för att vi fick vara med och fira er dag!
”I det här valet spelar det ingen roll om du är konservativ eller progressiv, republikan eller demokrat, libertarian eller socialist, det är vår sista chans att rädda vår demokrati från tyranni”, kontots avsändare nyligen.
Man tar utrymme från framtida behov av att ta ut större del av skattekraften i skatt.
Anders Larsson, ordförande i Svenska Ishockeyförbundet, har ännu inte hört att ett beslut har fattats.
Kvaliteten blir högre än vid manuell granskning.
Detta är inte den politik Sverige behöver.
Men det finns ännu inga beslut om när och var en återbegravning kan ske.
Utrikesdepartementet (UD) ska i sommar ta beslut om reserekommendationer var fjortonde dag, den 15 juli, den 29 juli och 12 augusti.
Tre poäng är alltid tre poäng oavsett om målen kommit på slutet eller i början, konstaterade 28-åringen glädjestrålande efter segerfirande och dopingkontroll.
Med det stödet vore det naturligt att aktivt verka för att ta över den politiska ledningen, men så agerar inte Thomas Johnsson.
En trafikolycka inträffade på E6 mellan trafikplats Västra Klagstorp och trafikplats Petersborg på tisdagsmorgonen.
Fyra av de sex inplanerade matcherna i maj spelas istället i Mariehamn.
Nu står det klart att han fortsätter även 2021.
I Nevada har 89 procent av rösterna räknats och Biden leder med 49,4 procent mot Trumps 48,5.
”När Sveriges scener stängs ner hjälper SVT till så att publiken kan få upplevelser och samlingspunkter ändå, genom att tillgängliggöra scenföreställningar från hela landet.
Alla var där för oss.
Omsorgspersonalen har vant sig vid att arbeta i stormens öga: ”Man känner sig otillräcklig”
För en tid sedan dök den upp i en förrådstömning.”
Hela Båtsverige med Svenska Båtunionen, Svenska Kryssarklubben, Sweboat och många sakkunniga inom båtsäkerhet har uppmärksammat allvarliga brister i lagen.
Tio mål och nio assist på 36 matcher (33 från start).
Under onsdagen presenterade Folkhälsomyndigheten nya riktlinjer där de råder idrottsrörelsen att skjuta upp matcher, träningsmatcher, tävlingar och cuper.
Återvinning var given; ätbara restprodukter gavs till djuren, oätbart komposterades.
Just i dag duggar det och är lite blåsigt, så yogan läggs på hyllan.
Exakt vad Markus Linde ska göra nu vet han inte, förra veckan var han hos Arbetsförmedlingen och skrev in sig.
Som jag minns det var stämningarna betydligt mer upptrissade inför den svininfluensa som spreds för mer än tio år sedan.
Tillförordnade lokalpolisområdeschefen Therese Rosengren framför det nya polishuset i Rinkeby som invigs den 1 september.
Händelsen som inträffade i staden Warri, i delstaten Delta i sydost, utlöste protester bland arga unga medborgare och fördöms av senatorn Ovie Omo-Agege, som representerar regionen.
Pengarna har anslagits och då och då har någon korruptionshistoria uppdagats.
Ledaren är skriven mot samma bakgrund som de flesta av Smålandsposten ledare som handlar om Liberalerna.
Men avslutningen av första halvlek blev desto tyngre.
Svar: ”Svaga bevis för att munskydd fungerar”
Ofta tar det år, ibland hela liv att komma tillbaka.
Turbulensen fortsatte i Spotlight-bolaget Tikspac under dagen, där ny storägare kommit in och större delen av styrelsen nu avböjer omval inför årsstämman.
Den första halvan av år 2020 har passerat, och det har varit ett halvår som vi sent kommer att glömma.
Efter en kylig vår präglad av coronapandemin kom äntligen värmen.
Pape Poulsen pekar också på att man konsekvent försöker utvisa brottsdömda utlänningar.
Nu delade de två lagen rättvist på poängen efter 2-2.
Det är inte minst viktigt ur ett hållbarhetsperspektiv och för att skapa fler bostäder för unga vuxna och studenter”, säger bostadsminister Per Bolund (MP) i ett pressmeddelande.
Timo Nurmos italienare Vaduz Wise As har jag fallit för.
Han har så många element i sitt spel som anfallare som gör honom så svår att stoppa.
För patienter och konsumenter med normala behov innebär rekommendationen inga stora förändringar, men det kan hjälpa oss att motverka eventuell hamstring, säger Catarina Andersson Forsman, generaldirektör vid Läkemedelsverket i ett pressmeddelande.
Tjänstemännen fick stöd av kommunstyrelsens ordförande Lars Stjernkvist (S) som kallade SD-toppens uttalande ”helt absurt”.
Finn Borch Andersen ska berätta om spioneri.
Nej, han behövde inte särdeles lång tid på sig.
Miljöpartiet har länge talat om förebyggande åtgärder och påtalat vikten av insatser för att unga ska fångas upp innan de begår brott.
Den misstänkte mannen greps samma kväll.
Beslutet togs på torsdagen av kultur- och fritidsförvaltningen.
Carlsson trea på Finnkampen: ”Inget att ta med sig”
Taha Alexandersson socialstyrelsen, statsepidemiolog Anders Tegnell, folkhälsomyndighetens generaldirektör Johan Carlson och Svante Werger, MSB, höll under onsdagen en pressträff med Folkhälsomyndigheten.
En av dem närmade sig 90, hade lågt blodvärde, ett dåligt hjärta och anhöriga som knappt vågade hoppas på det bästa.
Jag tyckte att det var konstigt att så mycket kändes ofärdigt när grundserien startade, men hela planen gick ut på att vi skulle komma toppade till slutspelet.
Största lyftet svarade burkskinkan för: plus 500 procent.
Vet de boende i bygden vad som väntar?
Det kom i hemmasegern (4-1) mot samma Väsby i onsdags.
Dels handlar det om att elda på vreden bland kärnväljare med påståendena om att Silicon Valley styrs av liberaler som försöker tysta ner konservativa röster.
Gislaveds SK gjorde comeback och NHL-draftade nyförvärvet Petter Hansson bidrog bums.
Då fanns 473 inneliggande patienter på Västa Götalandsregionens sjukhus, varav 43 på regionens intensivvårdsavdelningar.
Företagare välkomnar de mobila kioskerna då sommarsäsongen startat — ”de gör åstranden mera levande”
Aftonbladet visar statsminister Stefan Löfven bilder från de vilda festerna på Stureplan när han är på väg in till partiledardebatten i SVT.
På måndagen meddelade även rugbyligan NFL att den tryckt på paus-knappen.
Vinnaren i Ulricehamns solros blir den som driver upp den högsta solrosen i Ulricehamns kommun.
Jonatan Nielsen med ett förflutet i klubben finns ledig på marknaden.
För föreningen var köpet en stor satsning.
Årets New York Marathon ställs in.
Jag själv vill veta sanning!
Ett mer avskalat, hållbart arrangemang går egentligen helt i linje med IOK:s framtidsplaner för de olympiska spelen.
Många som drabbas av coronaviruset får problem med andningen, men just den biten förklarar Oldsberg att han lyckosamt nog har sluppit.
TT: Men vad innebär då beslutet i praktiken?
Systemet blev mer flexibelt och innebar att arbetsgivarens bedömning av behovet av rekrytering från länder utanför EU är styrande.
Du som medborgare kan göra mycket för totalförsvaret!
Under våren sövdes ovanligt många sjuka covidpatienter ner på landets intensivvårdsavdelningar – något som innebar att anestesiläkemedlet propofol blev en, för Region Stockholm, dyr bristvara.
Vilken kunglighet har gett namn åt kyrkan bakom Armémuseum?
De ska då särskilt beakta att riksdagen är ”folkets främsta företrädare”.
En tvist mellan Bert Karlssons bolag Jokarjo AB och en före detta anställd har nu fått sitt slut i Skaraborgs tingsrätt.
På vilket sätt skulle de kunna hjälpa er?
En avgörande slutsats i konsultrapporten, som beställts av den svenska och danska staten, är att kommer behöva någon typ av statssubventioner när brevverksamheten rasar.
En bild från platsen i Rinkeby där händelsen inträffade.
Här kommer bolag som amerikanska Flatiron Health in i bilden.
Matleveransaktören Doordash gjorde debut på onsdagen och vid stängning hade aktien rusat till 190 dollar, en kraftig uppgång från de 102 dollar som aktien prissattes till inför noteringen.
Visserligen är ”bara” 72 av de 78 skyltarna med i boken, men det finns mycket matnyttigt att läsa och den fungerar bra som både promenadguide och inspiration att läsa mer om Stockholm.
Det är polisen som tolkar förordningen om tillfälligt inreseförbud till Sverige från länder utanför EU, med undantag som Norge och Schweiz.
Pixars tionde och kanske allra bästa film.
För första gången sedan pandemins utbrott kan bilförsäljningen i Tyskland uppvisa positiva siffror.
Många svenska och internationella studier visar att skatter på arbete påverkar mängden arbete negativt, och att påverkan är särskilt stark vid på skatter på 60 procent av lönen, som fram till 2020 var fallet i Sverige.
En person fördes till sjukhus för kontroll efter att ha fått en blomkruka i huvudet.
Det gäller bland annat sådant som tas upp i artikeln: Vad har egentligen åstadkommits om de moskéer i Sverige som har tillstånd för böneutrop tystnar?
I Hässleholms kommun har omsorgen av de coronasjuka fungerat bra, säger sjuksköterskan Birgitta Ljungbeck – som dock skulle önska en större kunskap om äldre hos många läkare.
Skyltarna som annonserar om snar öppning har hängt länge vid lokalen på St Olofsgatan.
På Taxicentralen Falköping är flertalet chaufförer permitterade.
Vilka bolag som reagerat positivt respektive negativt på förslagen vill han inte uttala sig om.
Men polisen vågar inte se det som ett trendbrott än.
Mats Enquist är generalsekreterare på Svensk elitfotboll som företräder allsvenskan och superettan.
Under söndagskvällen höll statsminister Stefan Löfven ett tv-tal till svenska folket med anledning av coronaviruset covid-19:s framfart och utbredning.
För idrotten är det ett hårt slag och en av de stora förlorarna är ishockeyn som fick sätta punkt för säsongen när slutspel och kval skulle börja eller precis hade startat.
Men människors beteenden, tankar och idéer kommer inte att förändras enbart genom att ta in vetenskaplig fakta.
Vi saknar dig alla så innerligt mycket och är så tacksamma för all din kärlek och alla fina år vi fick tillsammans.
Barbara försöker dra bort honom och säger att de kommer att döda honom.
Under våren pausades Malmö stadsbiblioteks författarscen, men nu drar den igång igen fast de nya lokala restriktionerna i Skåne gör att det till en början blir helt digitala samtal.
Då ställer sig säkert många spelare frågan varför de ska ta den striden och utsätta sig för att bli sågade själva, säger Lundh.
Om det varit Hitler på bilden hade monumentet plockats bort, skriver Göran Blomberg.
Det känns som om hela livet har stått på paus i flera månader och nu får vi äntligen trycka på play, säger han till Sportbladet.
Regeringen i huvudstaden Maputo har haft svårt att utöva kontroll över Cabo Delgado, och även militären har anklagats för att döda civila.
”Pojken är född till seger”, skriver den italienska tidningen.
En perfekt lösning, eftersom Malin Baryard Johnsson det senaste året bara haft en internationell topphäst i stoet Indiana.
Vi förväntar oss preliminära resultat inom en vecka, säger Karin Tegmark Wisell, avdelningschef på Folkhälsomyndigheten.
Han kommer in med mycket erfarenhet och nya influenser, säger Johan Hult om nyförvärvet.
De kubanska läkarna var en del av det stormaktspolitiska spelet under kalla kriget, då de många gånger kommenderades till oroliga områden.
Kärleken till barn tycks också spela in när det kommer till yrkesvalet.
Vi har också kollegor som jobbar som tillhör riskgrupperna och vi har själva anhöriga som vi inte kan träffa.
Så nu undrar jag vem som är ansvarig för detta tilltag och vem blir ansvarig ifall någon fotgängare blir påkörd eller ännu värre förolyckas där?
Trafikverket är också ute med saltbilen, säger hon.
Ovanligt många har velat kontakta Svenska kyrkans samtalstjänst Jourhavande präst under coronakrisen, det rapporterar P4 Kristianstad.
Men det är förstås lite stenålder att fortfarande klamra sig fast vid fossil teknik från förra årtusendet när vi vet att dessa intressen förhoppningsvis är utrotade inom kort.
Männen arbetade hårt i fabriken, på sågen eller kraftverket.
Och upprepar det han redan sagt i flera intervjuer: det är barn- och ungdomsverksamheten som är i fokus.
Utredningen tillsattes 2018 - efter starka påtryckningar från Migrationsverket och Säkerhetspolisen.
Hur långt kan demonstrationerna gå?
De blågula amatörerna vann till slut med 2-1 efter två tajta singelmatcher, där Vincent Norrmans seger med ett hål över Gregorio De Leo avgjorde till svenskarnas fördel.
Äntligen finns rösträttskämpen Ethel Smyths koralsymfoni ”The prison” förevigad på skiva, skriver Johanna Paulsson.
Dessutom vet alla här inne att många Socialdemokrater skulle ha velat rösta med oss eftersom de förstår att kärnkraften behövs.
USA:s president Donald Trump har beslutat att häva restriktionerna mot personminor.
Avkastningen på eget kapital var strax under 5 procent i fjol.
Ändå känner sig Iu Ranera redo för debut direkt.
Detta är en exceptionell situation.
Jin Da Nius make Qiang Na Cai jobbar som diveresarbetare i byggindustrin och tjänar runt 120 yuan om dagen.
Det berodde också mer på att den svenska staten började ställa alltför höga krav på skatter och soldater till krigen än på en nationalistisk önskan att vara en del av ett annat land.
Bland annat ska de ha lurat en kvinna från Thailand att resa till Mallorca.
Fastighetsmiljardären Sven-Olof Johansson har cashat in på skog och verkstad efter senhöstens börsrevansch, men tror betydligt mer på en annan sektor där utdelningarna lockar.
Jag tyckte att det var konstigt eftersom jag redan hade ett jobb och varför jag skulle säga upp mig för något annat som kanske inte fanns.
På Norra Esplanaden har något brutit sig in i källarförråd genom att klippa sönder hänglås till förrådens dörrar.
Jag tror inte att de har en fördel i det, vi har ju åtta tjejer från Göteborg i truppen, så de är vana vid isländskt väder.
Prata inte om dubbat och odubbat utan om vinter- och sommardäck, skriver Rune Jakobsson.
Men ska man lyckas är det viktigt att titta på utvecklingen av järnvägen i ett internationellt perspektiv och skapa synergieffekter med projekt utanför Sveriges gränser.
Läget börjar bli akut för den här gruppen.
Den som vill besöka boenden med särskild service måste dock vara helt fri från luftvägssymptom.
Övriga sopor är torra så de går bra att slänga i papperspåsar.
Det har vi sett också med hastigheten.
Och mot detta tycks inga ekonomiska resurser råda bot.
Kors och tvärs genom händelser, emotioner och världsdelar.
Och med det momentum som kronan har så är det ju också en god affär.
”Det är vår del av Europa de vill till”, Jimmie Åkesson till SvD.
Magdalena Andersson bemötte kritiken utan att gå in i detalj på lösningar.
Någon gång mellan klockan 11.40 och 12.20 på torsdagen tog sig en eller flera gärningspersoner in i huset på Änghögsgatan i Trelleborg.
Nu är fördelningen av idrottens krisstöd för det tredje kvartalet i år klar.
Men ingen ska kunna inbilla mig att alla de som befolkar städernas butiker har en sådan kniv på strupen.
Ännu så länge har stora stjärnor som Roger Federer och Rafael Nadal varit emot den nya organisationen.
Sannfinländarna har reserverat sig mot beslutet i utskottet.
Fokuset är på Brynäs här och nu.
Nu vet vi således att nymalet inte alls behöver vara bäst, även om det smakar mest, och att vissa sorter helst bör lagras en vecka efter malning för att komma fullt ut till sin rätt.
Eller är det varg?
Jutta Klusmann tror att Merkels forskarbakgrund bidrar till hennes popularitet.
Bland annat har det snackats om hur väl Robin Öhrlund och Simon Jansson skulle kunna spela ihop.
Antalet nya smittfall sjunker dock stadigt och uppgick det senaste dygnet till 62 personer.
Men det har inte fungerat som det var tänkt.
Amerikanska rymdmyndigheten Nasa har valt ut svenskamerikanska astronauten Jessica Meir till att ingå i månprogrammet Artemis, skriver Nasa på sin hemsida.
En utmaning för att uppnå en jämställd arbetsmarknad är det låga arbetskraftdeltagandet bland utrikesfödda kvinnor.
När gruppen är som bäst slaktar de, exempelvis, Backstreet Boys.
"Oron över att Etiopien kommer att stiga ner i kaos är ogrundade och ett resultat av att inte förstå vår kontext på djupet", skriver han på Twitter.
Men trots råd om hemarbete och att undvika resande ökar antalet positiva covidtest.
Exempelvis ska antalet lastbilar räcka till, personal ska finnas för att köra lastbilarna, personal ska finnas för att hantera utlämningen av paket, och allt ska göras på ett säkert sätt och hålla nere riskerna för smittspridning av det nya coronaviruset.
Kravallutrustad polis har omringat Hongkongs parlamentsbyggnad.
Inne i bostaden rådde stor oreda och ett flertal saker ska ha stulits.
Visste du till exempel var Sveriges Maldiverna ligger?
Och antalet registrerade lägenheter som används till semesteruthyrning förväntas att växa.
När Aftonbladet Nöje når Dogge Doggelito vill han inte gå in närmare på missfallen och lämnar en kortare kommentar.
Anledningen till detta var dock inget allvarligt som tur var.
Den åtalade var så trött vid det aktuella tillfället att han saknade nödvändiga förutsättningar för att framföra fordonet.
Det är villkorslösa gåvor, som alla i regionen kan ansöka från.
Men när vi gjorde värderingen för två veckor sedan hade vi reguljärflyg bokat och hotell bland alla andra.
Hermansson har exakt så mycket fel man kan utan att göra sig skyldig till något brott.
Nu är han tillbaka för att försöka styra IFK-skutan åt rätt håll.
Guidningarna kommer bland annat att handla om vildsvin, transpaning i kvällssol och grävlingar.
Berättelser om gränslös sorg, desperation, uppoffring och splittring från nära och kära.”
Franklin D. Roosevelts New Deal och rasideologins avtagande styrka även i sydstaterna var tydliga bevis.
Han har inte fått några allvarliga skador och vi skjutsade hem honom till sina föräldrar, säger Jimmy Modin, presstalesperson vid Polisens ledningscentral.
Alla har också drivor av tavlor och teckningar hemma som ingen ser och det tänkte jag är väl poängen - att visa upp det man skapar.
Ørland kommun, Norge.
Decennier av framsteg mot bättrad hälsa och minskad fattigdom har på kort tid raderats.
Samtidigt är tanken att då belysa hur det var att gå i skolan förr.
Det är först i slutscenen som man anar något om den smärta som spelet döljer.
Dessa är riktade till inhemska spelare, personal och domare som antingen redan är medlemmar i landets kommunistparti eller vill bli det.
Aktier för cirka 22 miljarder kronor var omsatta på Stockholmsbörsen.
I vår kommer det inte att finnas barn med majblommor på gator och torg.
På konfirmationslägren i Pargas har allt fungerat bra — ”Man lever tätt inpå varandra på läger men vi har varit försiktiga”
Men ibland slår saker och ting snett, vilket innebär att man måste söka hjälp på annat håll.
Det är slutsatserna i den senaste digitala rapporten av ”Så betalar svenskarna 2020”.
Romanen är rik på perspektiv och blandar hisnande akrobatik i dekadenta klubbmiljöer i Paris och Berlin med vardaglig omsorg inom svensk samtida äldrevård.
Nu väntar hummervänner och forskare på mer allmängiltiga uppgifter som förhoppningsvis kan bekräfta den bilden.
Goda kunskaper i det svenska språket är däremot avgörande för att förstå det som sker i samhället.
Mässor, festivaler, cruising och annat.
Under nyårsafton gäller de lokala ordningsstadgarna för hur fyrverkerier får användas.
Men Löfven och Hallengren har under perioden februari–oktober hållit sig undan och låtit Folkhälsomyndigheten stå på podiet.
Headlineakt på festivalen Metaltown som efter några års dvala återuppstår på Bananpiren i Göteborg den 5 augusti.
Hon försöker lösa beroendets gåta och i förlängningen relationen till sin mamma.
Vi får också se och lyssna på Jussi Björlingsällskapets yngste pristagare Bror Magnus Tødenes.
Flest arter finns det inom gruppen steklar, med en tredjedel av alla arter i Sverige.
Men vi har ju ett svårt parlamentariskt läge och så kommer det att vara efter nästa val.
Så när vi sitter och tittar så är det ju våra föräldrar i 50-60-årsåldern som de får in i informationen, även om det är deras barn som sitter och tittar på programmen.
När Trump hade valts blev hon en ivrig förespråkare av sänkningar.
Det är idag ett grannlaga arbete att rättvist fördela tillgång till service i våra ytterområden.
Ytterligare en är man misstänkt för brott efter händelsen, men han är inte frihetsberövad.
Två månader av inställda flygningar kan dock komma att kosta "hundratals miljoner kronor", skriver banken enligt Nyhetsbyrån Direkt.
För att uppmärksamma personalen som kämpar och sliter inom vården skänker nu Minivärlden fribiljetter.
Denna innehåller, som sagt, varken personuppgifter eller detaljer om när eller var kontakten skulle ha ägt rum.
En man döms till fängelse för våldtäkt,…
Jag hade spelat ihop den i Danmark, efter att ha tappat farten fullständigt då jag knappt hade fått spela något alls i Blackburn.
Människor lyssnar på fågelsång på radio och ser älgvandring på TV.
Samtidigt har regioner och länsstyrelser befarat att verktyget skulle utlösa en större oro hos befolkningen och leda till ett större söktryck till vården.
Spännande och starka uttryck av druvan går att hitta i flera svala regioner i nya världen.
Vårt fokus på sälj är den viktigaste kraften för Pareto Asset Management.
Därmed blir Lund den första stad i Sverige på 100 år som etablerar spårvagnstrafik utan att ha haft det förut.
Villa Backa byggt 1907 är till salu efter 23 år.
Shahab Sayardoust, vd för rådgivningsföretaget Omino.
Utbildningsminister Anna Ekström och ministern för högre utbildning och forskning, Matilda Ernkrans, har ett ansvar gentemot Sveriges elever och studenter.
Vellingemoderaternas förslag att lägga ner Naturum och Konsthallen på Falsterbo strandbad är nu klubbat av kommunfullmäktige.
Enligt polisen har kvinnan undersökts inom vården och har inga skador som kräver sjukhusvård.
Chapuy var spelad till favorit senast mot ett betydligt tuffare motstånd.
Under kommande veckor kanske vi får se resultat från andra vaccin.
Endast en spelare uppges vara bekräftat smittad.
Vi är ju proffs!
Finns ngn möjlighet via nätet?
Sjukvårdssystemet bygger på principen om att den som är i behov av behandling ska få det oavsett förmögenhet eller familjesituation.
En kämpe var hon.
Klimatkrisen och kampen mot terrorism är två övertydliga exempel.
Är det inte dags nu för oss Ronnebybor att kräva satsningar på äldreomsorgen?
Ett bra exempel på 1950-talets ljusa, lätta bostadsarkitektur med putsade fasader, enligt detaljplaneprogrammet.
Vetlanda-Posten efterlyste kvinnliga förebilder och det finns gott om sådana.
Även om utvecklingen är resultatet av mångas enträgna arbete, ska en extra ryggdunk ges till dem inom som varit modiga nog att ompröva gamla sanningar.
Kommunen får mer tid att yttra sig över Platåskolans detaljplan.
Att SM-finalen i år inte blir någon folkfest kommer inte som någon större förvåning för någon.
De följdes av vänsterdemokraten Bernie Sanders, självutnämnd socialist, som lade ner stridsyxan mot Demokraternas partietablissemang för att i stället hålla ett helhjärtat försvarstal för Joe Biden.
Covid-19 har med väldig tydlighet visat att det finns gott om pengar i systemet, pengar som företag och arbetstagare har slitit för att fylla upp i goda tider och som skall användas i dåliga tider, skriver signaturen Filosofen som inte är företagare.
Efter junioråren och drygt 100 SHL-matcher för HV71 flyttade Sebastian Strandberg till Nordamerika och Evansville Icemen i ECHL.
I sviterna efter coronapandemin har flera företag gått i konkurs.
Man blottade tydligt att man inte behärskar parametrar som är ytterst viktiga för handelns aktörer.
Inte ett dugg, men jag är i alla fall medveten om hur jag inte ska göra.
Barnfattigdomsindex ökar åter i Andalusien.
Nu går projektet in i fullskaleförsök tillsammans med Lunds kommun.
Mats Larsson tycker det är bra att brottaren övergivit den teorin, som han tror framfördes när Fransson var i chock efter beskedet.
Men alla är mogna för att ha en bättre miljöprofil.
Utan att imponera vann man med 28–26.
Ta ut potatisarna, toppa med rökt lax och lite av dillen.
Denna katalog gick att ropa in på Tradera i förra veckan för facila 45 kronor.
Tillåtelsen att använda smällare där knallen är den främsta effekten, är mycket begränsad.
Uggla turnerar 2021 i stället: ”Ett helt år av uppdämd rastlöshet - håll i hatten”
En månad senare vann de borgerliga partierna valet, blev statsminister, integrationsminister och utredningen åkte ner i papperskorgen.
Jag mådde inte så bra inombords egentligen, men jag åkte dit och gjorde en rolig grej.
Men efter fyra bom av försvann såväl guldet som medaljerna.
Jag kan föreställa mig rubrikerna: ”Vidöppna dörrar för viruset – här är äldreboendet där smittan fick sprida sig okontrollerat”.
Att syresätta hjärnan med motion och rörelse är något som var och en av oss har största nyttan och glädjen av.
Folk lämnar blommor på flygplatsen i Kiev i Ukraina.
I C More-intervjun efter matchen riktade Rögletränaren Cam Abbott skarp kritik mot domarteamet.
Samtidigt är det knappt om tid.
Segern var Serena Williams 100:e på Arthur Ashe Stadium, centercourten på Flushing Meadows i New York, och hon är klar för sin 53:e kvartsfinal i grand slam-sammanhang.
Hon minns särskilt ett tillfälle i niondeklass.
Återvänder gör också de 21-åriga tvillingarna Victor och Jonathan Vågemyr som tillhört Hanaskog de fyra senaste säsongerna.
Men när Boris Balibrea hörde av sig i vintras så tog drömmen fart på nytt och bara att få vistas i samma lokal som alla de fantastiska basketspelarna innebar bensin i min rehabilitering.
Det kan vara en dålig nyhet med tanke på att det kinesiska nyåret börjar på fredag.
Men i realiteten ser vi ett ovanligt avslöjande exempel på hur Kinas världsbild tvingar sig in i omvärldens tankemönster; ett mentalt övergreppdär i det här fallet FN har gjorts försvarslöst inför det kinesiska maktspråket.
Pengar som nu regeringen skjuter till.
Det finns en betydande risk att deras förslag leder till att en omfattande statlig administrationsapparat byggs upp, som sedan måste monteras ned när konjunkturen förbättras.
I dagarna väntas de första vaccineringarna kunna genomföras i landet.
Då uppdagades att mannen misshandlat sina barn.
”Min agent hade inte sagt att jag skulle göra en underklädesfotografering, men jag var inte bekymrad eftersom jag hade gjort det massvis med gånger förut”, skriver hon.
Efter att coronaviruset spridit sig snabbt i Italien, Iran och Sydkorea under helgen så justerar nu Folkhälsomyndigheten det man kallar sin ”provtagningsindikation” för Sverige.
Regerande världsmästarnationen Finland får inte chansen att försvara sitt VM-guld från 2019.
Många uppfattar det som ett övergrepp.
Från och med på onsdag råder totalförbud för besök på äldreboenden.
Stenungsunds HK vann alla sina tre träningsmatcher den gångna helgen med start i fredags kväll.
Att jobba hemifrån fungerar exempelvis inte för människor inom serviceyrken.
Men så fort jag kunde släppa kryckorna började jag träna överkroppen, bålen och sedan benen.
Och närhelst han tittar upp och börjar skrävla om att hans skapande är på liv och död och bättre än allt annat gäller det att vara snabb: ned med honom i fickan igen.
Riksbanken har genomfört en andra auktion av nya lån till företag via bankerna, som visade på minskad efterfrågan för krisåtgärden sedan förra veckan.
Jag sörjer även att jag inte kunde krama henne från början, att inte få krama sin egen dotter var ju svårt.
Annars är risken att hela samhällsbygget vid nästa kris faller samman.
Det nya måttet – man kan kalla det för det samhälleliga arbetets egenvärdeskvot – skulle helt enkelt beskriva den andel av allt utfört samhälleligt arbete som ett samhälle bedömer vara värdefullt i sig självt.
Enligt SIF:s seriebestämmelser kan bestämmelserna ändras och uppdateras under säsongen och beslutas av förbundsstyrelsen.
På dagens pressträff frågar Aftonbladet inrikesministern Mikael Damberg hur regeringen ser på att krogar vill öppna igen efter klockan 22.
Jag vill ha ett bolån.
När kommer Conor tillbaka?
Nebraska är en av två delstater i USA som inte har ett ”vinnaren-tar-allt-system” utan tillåter att dess fem elektorerna delas mellan flera kandidater.
”Besökare ska äta och dricka sittandes vid bord.
Men Arne Dahl är en som jag brukar lyfta fram.
Någon har varit inne på ett företags område på Åkermans väg i Eslöv och där stulit delar från en av sina maskiner som stått uppställd utomhus.
Och då var tjänsten ändå gratis.
Vi visste att det skulle bli en utmaning här men inte ett så stort problem, säger Mignerey.
Norsk Hydros hantering av angreppets efterspel blev prisbelönt för dess transparens och öppenhet och tjänar som ett gott, och alltför ovanligt, föredöme för hur en drabbad verksamhet kan minimera den negativa påverkan på företagets rykte och varumärke.
Som medborgare kan man fråga sig hur trygg man skulle känna sig om man bodde på en ort med väldigt små beredskapslager.
På söndagen arrangerar Tysklands förbundskansler Angela Merkel ett möte för att försöka uppnå ett avtal.
Federica Brignone världscupseger är en ljusglimt i ett coronadrabbat Italien.
Therese Karlsson lider av hetsätning.
Allt var dock inte frid och fröjd ur svensk synvinkel i Italien denna afton.
I arbetslivet har jag alltid velat jobba med ledarskap och personal.
Enligt henne verkar dessa förtroendeproblem lättare uppstå i mindre kommuner.
Försäljningen är förlamad då uppskattningsvis över 315.000 restauranger och barer i Spanien har stängt ned.
Dimman ligger kvar.
Att de ser så fina ut och att det ser väldigt roligt ut.
När HSB ringde och erbjöd mig en lägenhet så hoppade jag av glädje.
Saker hände så fort han var i närheten.
Det är väldigt svårt att avgöra hur säkra dylika appar är.
Hon inledde med att säga att det nu går att ställa det utom rimligt tvivel att Alexej Navalnyj utsattes för en attack.
I dag måste polisen ställa frågor till kollegorna i samtliga medlemsländer.
Att då hitta ett område som tar emot 1 000 platser är nog en utmaning, så vi behöver titta på olika former.
Vi har alla kommit hit för naturen, men lever inte på ett sätt som värnar den.
Sveriges trupp är uppdelad i mindre grupper och även inom de mindre grupperna försöker man att umgås med max en person, den man bor med.
Ett decimerat Tyskland kunde inte stoppa Anton Lundell från att tidigt sätta 1–0-för Finland, vilket följdes upp av Aku Räty och Mikael Pyyhtiäs 2- och 3–0-mål innan ens den andra perioden spelats färdigt.
Nu är hälften av de 3 000 restauranger runtom i världen som förärats en eller flera Michelinstjärnor öppna igen.
Det var kommentarer om mitt könsorgan.
Vi för samtal med Sverige och USA och vi kommer att i lämplig tid informera allmänheten så snart vi har konkret information”, sade Damir Krsticevic då.
En man har häktats för försök till grov misshandel.
Nate Lashley – rankad 81:a i världen och vinnare på PGA-touren i fjol – toppar resultatlistan i Scottsdale Open efter att ha gått första rundan på 62 slag.
Lena Hörnblad hänvisar även till sidan acnc.
Juventus gick inte med på att matchen skulle skjutas upp.
Elitdomaren som är åtalad för flera fall av grova romansbedrägerier misstänks också för att spelat på åtminstone en match han själv dömt, från 2017.
Annonslänkarna i kommersiella artiklar leder till nätbutiker där Aftonbladet får en provision vid en transaktion.
Då hade Färjestads Jacob Peterson lekstuga med gästerna.
Den verksamhet som bedrivs på ridskolorna är otroligt viktig.
Han säger att en särprägel för Åbos del är att här finns 30–40 släkter där fastighetsplacerandet gått i arv från generation till generation.
Tycker du själv det är jobbigt att be folk om pengar?
Statsminister Stefan Löfven (S) ska hålla ett nytt tal till nationen.
Under corona har Aina Mullbock-Abramsson och Börje Abramsson promenerat väldigt mycket.
Han berättade då att matchen kommer att starta 17.30, som tidigast.
Motionerna läggs på hög i Hörby.
Nu är Tom Kristensson på Sardinien igen för att förbättra den placeringen i den här säsongens VM-rally.
Vd Michael O'Leary vill inte ge någon prognos för hela räkenskapsåret, som avslutas i mars 2021, men han räknar med att andra halvåret blir värre än det som avslutades i september.
Den 27 januari greps Udodov på Arlanda.
Borgerlig officiant var Martin Krantz som höll ett minnestal.
Har också skrivit manus på serier som ”Don't I know you?”, ”Killing Eve”, ”Bovril Pam”, ”Flack” och ”Run”.
En gata i Etiopiens huvudstad Addis Abeba sprutas med desinfektionsmedel i ett försök att bromsa spridningen av coronaviruset.
Om parterna inte enats hade 523 NRK-anställda under fredagen tagits ut i strejk, de flesta av dem tekniker och administrativ personal.
Racet är för långt och händelserikt för det.
Jämför priserna hos flera butiker.
Nu är 22-åringen klar för ett tredje år på Bergavik över säsongen 2020, skriver laget på sina sociala medier.
Strax efter elva blir det lunch.
Ett ökat fokus på fintech-bolagens tjänster samt den det ökade fokuset på digitalisering nämns som drivkrafter.
Nu har man efter några veckors lockdown börjat öppna upp samhället igen.
Det finns i dagsläget tillräckligt med äldreboendeplatser för att de som bedöms vara i behov av ett boende ska kunna få ett sådant.
Vilken sång och musik i Bergs kyrka!
Spelets ambitionsnivå är imponerande, både på mikro- och makronivå.
Pierre Emerick Aubameyang fick sova på en flygplats, Mohamed Eleny har testats positivt för coronaviruset och vissa har fått spela mer än klubben hade önskat.
Och inte gör det något om man villar bort sig en stund och på köpet får uppleva en ljuvlig försommarskog med ekbackar, trolska gläntor och bergsknallar med utsikt mot Mälaren.
Jag luktade mig till regnet som var på väg, till mammas doft bland hundra människor, och till andra mindre behagliga dofter.
Två olika narkotikatillslag i veckan har resulterat i biljakter och skador på polisfordon.
Inga anställda sägs upp, utan får jobba i kvarvarande gruvor tills pensionen.
En vacker blomstergärd omramade kistan och gåvor hade lämnats till bland annat Barncancerfonden.
Lika utlämnande grälsjukt, briljant och tänkvärt som vanligt.
Samtidigt har intresset för gymnasiets vård- och omsorgsprogram minskat, medan antalet som utbildar sig inom vård och omsorg på komvux inte har ökat nämnvärt.
Demokraterna tog kontroll över delstatsparlamentet i Virginia i november och har lovat att tackla det man anser vara en slapphet kring vapenlagarna.
Den närmare innebörden av förslaget i sin helhet kommer att framgå av den extra ändringsbudget som regeringen kommer att besluta om i närtid.
På reprisbilderna syns det tydligt när tröjan står som en strut på Kalmarspelaren.
Oavsett orsak är det fånigt, ändå finns känslan där.
Årets tävling hölls på Michelinkrogen José Carlos García i Málagas hamn när vinkännare var på plats för provningen där 55 viner från 18 producenter noga granskades.
Arrangemanget är för allmänheten och allsångshäften kommer att delas ut så alla kan vara med och sjunga och ha det trevligt.
Sedan diagnosen har Anders blivit noggrannare med att följa en hälsosam kostcirkel.
Och det finns även tankar om att tävlingsformen skulle kunna bli ett komplement till de ordinarie tävlingarna som ofta innebär långa och kostsamma resor.
Nu är maskerna i vissa mönster slut.
Nu har ärendet legat på regeringens bord sedan januari 2017.
Staten vara huvudman för såväl boendesituation som kostnader som kan härledas till invandring, och på sikt bör EBO helt avskaffas.
Indexet för bostadsrätter i riket var oförändrat i december jämfört med november.
Vi ser gärna en utredning, men vi tror inte att en genomgripande och tidsödande skolreform kommer att gynna elever och lärare.
Jag sträcker ut armen när jag möter någon som går för nära, ibland med gåstav i handen.
När det gäller det kommer jag inte att ge mig, säger Johnny Linnér.
Han efterlämnar hustrun Kerstin samt barnen Luciano och Pernilla med familjer.
När kan ett beslut eller besked komma kring Alessandro Gocciadoro?
Även de norska åkarna var framme hos Öberg efter loppet.
Jag hade liknande idéer som Amanda men hon har hjälpt oss att binda ihop allt, hon är oerhört duktig på det och att sätta detaljer, säger Johan Eriksson.
I nästa vecka kan det bli uppemot 25 grader.
”Sverige har ju unika förutsättningar både för en hållbar produktion men även för återvinning.
Maja Dahlqvist väljer att avstå sprinten.
Fritidshuset ligger avlägset och gärningspersonen har tagit sig in genom att krossa ett fönster.
I samma veva blev polisen en statlig institution och valet av bilar var inte längre en kommunal angelägenhet.
Det ouppklarade mordet ses som en del i konflikt mellan kriminella grupperingar i Järva.
Andra var inte långt efter.
Inne i butiken är det redan brist på toapapper och mjölet är slut.
Sedan dess har afrikanska löpare fått tillgång till sporten på ett helt annat sätt.
Två omgångar av handbollsallsvenskan skjuts upp.
Dessa fick vänja sig att leva med främlingar in på knuten.
KI lyfter åter igen den minskade omsättningen för hotell- och restaurangbranschen.
Vad som är viktigt varierar från person till person.
Med verksamhet i Göteborg (HQ), Stockholm, Örebro och nu även London tar Aros Kapital klivet in på den brittiska marknaden med sikte på att bli SME-bolagens första val som långivare och finansieringspartner.
Pengarna ska motsvara ersättning för Strömbergssons uteblivna matcharvoden liksom 240 000 kronor i skadestånd för brott mot las och MBL.
Han blir räntestrateg inom Investment Management, som baseras på bolagets tidigare tre separata avdelningar för produktanalys, marknadsanalys och portföljförvaltning.
Innebär nya provsvar från Sydkorea att vissa inte blir immuna mot covid-19?
”Mr Bojangles” handlar om en alkoholiserad steppdansare i New Orleans.
De har kommenterat 37 handbollsmästerskap ihop sedan 1995, först för TV4 och sedan för Nent Group.
De båda parterna ska också stå för sina egna rättegångskostnader.
”Vi tror starkt på potentialen i Payday.
Han har ingen officiell rätt att viga folk och är inte heller kyrkoherde i församlingen.
TPS tog tre poäng inför 3493 åskådare.
Bygg ett enklare familjebad på Norden i Hässleholm och satsa samtidigt på att renovera alla kommunens badhus.
Han är starkt kritisk till polisernas ingripande, som han menar inte hade någon grund alls.
Exakt var en barriär skulle kunna hamna återstår att reda ut.
Men tänk om det innebär att de samlade effekterna på våra samhällen i så fall, trots allt, blir mindre svåra.
Finns det någonting annat ni skulle kunna göra?
Coronaviruset har fått sport efter sport att stänga ner, men inte golfen som är en utmärkt idrott i dessa dagar.
Så det är bara att acceptera: den bästa föraren är en klassisk ”gubbe med keps”.
När Djurgården skulle spela hem SM-guldet i Norrköping kom stora darren.
Frankrike borta under samlingen, i sista matchen i Nations League.
Kvar blev stora företag som bara blev större och större.
Om senaten godkänner presidentens förslag kommer Argentina att sälla sig till Kuba, Uruguay och Guyana som är de enda länder i Latinamerika som erbjuder aborträtt.
Anders Hallberg är övertygad om att hans skämtsamma publicering ledde fram till den falska nyheten.
För Kirunas del innebär LKAB:s besked att orten kan räkna med många år av fortsatt stadsomvandling.
Den konservative premiärministern Boris Johnson hade mötts av stark kritik från det egna partiets ledamöter inför omröstningen om förlängning av nödlagar.
Fastighetsägare väntar på flera hundra miljoner kronor från staten i hyresstöd – pengar som företagen ligger ute med.
Sista beslutet är ännu inte taget i den omstridda frågan, men kommunstyrelsens arbetsutskott har nu tagit sitt beslut och därifrån blev det ett bifall.
Dramatiska rån tillhörde vardagen, brutala mord och spektakulära brottslingar sålde kvällstidningar.
”Det högre resultatet beror framför allt på en bättre balans mellan skolpengsökningarna och kostnaderna för undervisningen i Sverige.
Men inte ens Joyce Carol Oates har kunnat skriva under pandemin.
Budgeten fokuserar på att hantera uppskjuten vård då vårdköerna förlängts under pandemin.
Att barn inte ska bli utsatta, och också att barns röst ska höras, säger Amanda Lind.
Han efterlämnar hustrun Eva och syster Lisen med familj i stor sorg och saknad.
Därför vill Liberalerna inrätta ett nationellt center som samordnar arbetet med att söka efter barn som förts bort på grund av hedersrelaterat förtryck.
HIF–Djurgården blir av trots virusfallen: ”Helt horribelt”
Enligt uppgifter till SOS Alarm ska en person varit inblandad.
Centerpartiet kräver att Folkhälsomyndigheten inför allmänna råd om munskydd i till exempel Stockholm och Skåne.
I helgen plockade hon sin…
En positiv inställning till detta kommer att leda till att Kinas inflytande över EU kommer att öka kraftigt.
De båda misstänks ha skjutit en man och en kvinna i ansiktet med en soft air gun.
Ving har inga planer på att arrangera några nya, motsvarande, paketresor till något annat land under tidsperioden som resorna till Grekland ställs in.
Vi har träffats mycket i jobbet genom åren i allt från TV-sammanhang till radiointervjuer och olika event.
Om tio år ska hälften av de nya lastbilarna gå på el, skriver företrädare för fordonsbranschen och Fossilfritt Sverige.
Analogiernas värld är mångdubbelt större än vår egen; det kan hända att man går vilse och att anropen inte når fram.
Containerbyggnad eller modernt anpassad till omgivningen.
Viceamiralen om möjligheterna till nyetableringar – det behövs i Ångermanland: "Mental och en materiel beredskap"
Ignacio Valía jobbade sedan november som köksassistent på en hamburgerrestaurang.
Biosalongen i Kimito är rymlig.
Att han inte ens bad om ursäkt för sitt slarv.
Riikka Sallinen avslutade sin långa och framgångsrika spelarkarriär efter säsongen 2018/2019.
Hur går det ihop att å ena sidan inte vilja prata om uppbrottet, å andra sidan släppa en låt om det?
Det var strax innan klockan 17.30…
Det innebär att möteslokalen kommer att hålla extraöppet…
Bilbomben mot journalisten och aktivisten Daphne Caruana Galizia i oktober 2017 skakade om Malta.
Men de klubbar som vill flytta matcher i september får möjligheten att göra det.
Med i truppen finns nu också Oscar Bjerselius, Ludvig Hedström, Pontus Johansson och Alex Brännstam.
Andra perioden bjöd på varsitt mål för lagen, vilket innebar att Färjestad hade ledningen inför tredje.
Ett tungt fordon höll på att falla av en transport i rondellen med väg 31/47.
Vi är ju vana men sånt där är ren underhållning även för oss, säger Oscar Klefbom när vi når honom efteråt.
Den oväntade vänskapen mellan Cher och Kaavan har sitt ursprung i den flera år långa kampanj som uppmärksammade elefantens solitära tillvaro på ett zoo i Pakistans huvudstad Islamabad och resulterade i hans flytt till Kambodja.
Marknadskoll: Stockholmsbörsen öppnar nedåt – Volvo lyfter…
Det är stopp i Stockholms pendeltågstrafik mellan Älvsjö och Farsta strand.
Trafikolyckan som inträffade vid 14-tiden på fredagen i Simrislund lämnade flera vittnen i chock.
Nu har fotografen från Älvängen nått en ny framgång.
Vi som är sjuka eller kanske blir vårdkrävande vill möta personal som trivs på sitt arbete och som inte är helt körda i botten utan orkar ta hand om oss vårdbehövande på ett säkert och tryggt sätt.
Vilka förebyggande åtgärder vidtar ni?
Totalt berörs 650 fastigheter.
Visby kan stoltsera med flera restaurangpärlor där närodlad mat och ett ekologiskt tänk står i centrum.
De måste också bära munskydd på allmänna platser, annars riskerar de böter på motsvarande drygt 1 200 kronor.
Vid 17.30 på torsdagen körde en personbil i diket på Onsalavägen, i samband med en singelolycka.
Men motiverar ett så specifikt område som språkproblem bland nyanlända ett så generellt ingripande som en ny skolpliktsålder?
Och inkompetenta domare, säger han.
Vi gör de två sista avsnitten i början av augusti i Lyon.
Det som hände i Berlin 1933 händer i Sverige 2019.
Presidentens årliga state of the union-tal blev en lovsång till den blomstrande amerikanska ekonomin.
Nu tas fallet upp i tingsrätten.
Morgan Johansson menar att regeringen kompromissat med C och L för att få stöd för andra viktiga bostadsfrågor.
Stine Grind har under hela sitt liv varit omgiven av hundar.
Tove Alexandersson fick också ta emot priset för årets kvinnliga idrottare för sina VM-guld i orientering i somras.
Och för två veckor sedan flyttade de första förskolebarnen och pedagogerna in i lokalerna.
Med hjälp av bland annat svenska fintechbolaget Tinks open banking-lösningar samlar Alpcot kundens samtliga spar- och låneengagemang på ett och samma ställe, inklusive olika pensionsförsäkringar från arbetsgivare.
Klockan 18.40 i fredags kväll kontrollerade polisen en man i 20-årsåldern på Drottninggatan och fann vid visitation av honom vad som tros vara narkotika.
Och i allt väsentligt skulle det ske och påskynda vägen över världsmarknaden med alla dess liberala spelregler.
Dessa konversationer hör dock inte hemma i ett firande och inte när vi är alkoholpåverkade", säger Hauksson i ett uttalande till Islands fotbollsförbunds hemsida.
Alla skjuter treor och många matcher skjuter de fler treor än tvåor.
Det är märkliga tider, säger Bea Szenfeld.
Den så kallade räntabiliteten på eget kapital, ett lönsamhetsmått som är vanligt i branschen, lyfte till 15,5 procent mot tidigare 12,4 procent ett år tidigare och 13,2 procent under fjolårets tredje kvartal.
Elian Web tog direkt hand om ledningen och fick husera i så pass lågt tempo att segertiden blev loppets långsammaste på 13 år, 1.12,3.
Playstation plus är namnet på Sonys onlinetjänst där användare får tillgång till spel, rabatter och kan möta andra online – kostnaden är cirka 600 kronor för en helårsprenumeration eller cirka 100 kronor per månad.
Men för dig som bankkund finns det åtgärder att ta till för att vara bättre förberedd inför nästa it-haveri.
Ingen frågade om utbildning och betyg på den tiden.
Elias Wiberg har tagit en lång väg för att nå till den absoluta toppen.
Det misstänkt farliga föremålet påträffades av tullen, som alltså var först på plats.
Det skulle i så fall vara ett av de tre starkaste åren när det gäller transaktioner.
En jättebänk på Brotorget i Bollnäs och en gigantisk kungatron vid lekparken på Långnäs.
För att avlasta vårdcentralerna har de regionala myndigheterna börjat ställa in kirurgiska ingrepp och konsultationer som inte är av akut karaktär.
För att kunna korta vårdköerna i Region Gävleborg behöver vi uppenbarligen varje möjlig tillgänglig vårdplats på våra sjukhus.
Industrikoncernen Midway rapporterar ett stukat andra kvartal med en 40-procentig omsättningsminskning jämfört med andra kvartalet i fjol, varav två tredjedelar tillskrivs negativa effekter av coronapandemin.
Försvaret hade noll koll på "falsk officer"
Både föraren och kartläsaren vet att dem behöver göra saker i rätt ordning, men den kunskapen har inte passagerarna som ändå sitter där bakom och skriker.
Enligt den, som utgår från jämförelser med utvecklingen i 54 andra länder, kan man nå en kulmen i antalet som behöver sjukhusvård inom den närmaste veckan.
”Det är ett kvitto på att vi gör rätt – och att vi vågar skryta”
Sko- och klädjätten Puma räknar med ett ännu svagare andra kvartal än det första i spåren av coronapandemin.
Inget lag kan lottas mot ett lag från samma land.
Enligt ett vittne till besöket såg den 75-årige Keïta ut att vara "trött men avslappnad" och läget för honom beskrevs som "acceptabelt".
Bra betyg för särskilda boenden men sämre när det gäller hemtjänsten.
"Välkommen till Köping"
Något förbud mot pussar fanns däremot inte.
Som läkare är han mer bekymrad för sjukpersonalen på intensivvårdsavdelningarna än för egen del.
Utrikesminister Jean-Yves le Drian säger att Pekings åtgärder gör att det kan ifrågasättas om de grundläggande mänskliga fri- och rättigheterna är garanterade i Hongkong.
Trump själv kallar processen för en häxjakt.
Osip Mandelstam betraktas i dag som en av de mest framstående poeterna från det ryska 1900-talet.
Då kommer fler elever också från socioekonomiskt svagare grupper göra ett medvetet val.
Sverigedemokraterna föreslår i en motion att klippta gräsmattor i Skara kommun kan göras om till stadsängar.
Vi ser tjejer i små bikinis som är smala som stickor och selfies med en helt slät hy.
Han skriker från sitt rum att han vill spela.
Men det allra viktigaste skulle jag säga är att försöka utjämna och skapa jämlika och goda uppväxtvillkor för barn och unga.
För dig som är ny studerande vill jag önska ett stort lycka till på det kommande äventyret.
Även här gäller det krav på munskydd för de som reser kollektivt i landet.
Timnit Gebru gick hårt fram i veckan.
Hur starka är ni i konkurrens med andra aktörer inom samhällsfastigheter?
Samarbetet inleds som ett pilotprojekt, målet är att lanseras fullt ut under 2021.
Idrotts-Sverige står stilla som en konsekvens av det nya coronavirusets utbredning.
Adam Ginning i den andra perioden, och det efter en mycket vacker spelvändning.
"Andra har råkat illa ut i sina familjer men sitter nu instängda tillsammans med dem.
Det nya coronaviruset finns på var tredje äldreboende i Stockholms länet, det visar nya siffror DN tagit del av.
Jag är övertygad om att laget kan förbättra positionen i tabellen.
Di erfar att aktier för drygt 10 miljarder tecknades inför noteringen, att jämföra med målet att resa knappt 1,3 miljarder kronor inklusive övertilldelning.
Om de skulle lansera den i Danmark skulle jag bara använda den.
En tröst i det hela är att det är ett snabbt förlopp, så att hästen inte känner så mycket.
”Om den inte funnit där, den öppenhet jag kämpat för, så hade den här pandemin spridits långsammare, men långt fler hade dött av den.
Beskedet kommer efter att landets smittskyddsmyndighet rapporterat 280 nya fall vid midnatt på måndagen.
I S:t Olofs kapell den 9 april för Kristina Norén, Rättvik.
I Hudiksvalls kyrka hölls på fredagen begravningsgudstjänst för Paul Blanck.
Om Lund vill klara klimatomställningen och dessutom vill vara ett föredöme är Lunda Eko III alldeles för svagt och vagt.
Röster att räkna kvarstår i sex delstater: Pennsylvania, Georgia, North Carolina, Arizona, Nevada och Alaska.
Replik till Landsbygdsbo och insändaren ”Mark som bör odlas”, NH 6/10.
Doldis i oväntad målform: ”Inne i ett flow”
Leif (Anderzon) Flodin växte upp i Strömsbruk där han tillsammans med sin Ninnie först slog upp familjens bopålar.
Aktieförsäljning av storägare i vindkraftsbolaget som aviserade efter börsstängning på onsdagen skedde till ett pris om 32 kr per aktie, och aktien handlades ner drygt 7 procent till 31,90 kr.
Därefter blev bolaget också stort i Kina.
Hårt slag för Tokyobörsen.
Det var möjligheter ingen kunde utesluta, att människor gör desperata saker i hopplösa situationer är inte förvånande.
Pandemin ökar behovet av strövområden.
”Farligt grupptänk om munskydd bland svenskar”
Finns det områden som ni särskilt vill satsa på?
Bröllopsinbjudningarna var färdiga, men paret hann aldrig skicka ut dem innan läkaren själv blev sjuk och dog.
Nu kommer belöningen att flyttas fram något, säger Per Åstemo.
Bänkskivan hämtades och därmed trodde mäklaren att saken var utagerad.
Anderstorp ställdes mot Hyltebruk medan Gnosjö hade match mot Kulltorp.
Maria Arnadottir är först ut i teaterföreningens vårprogram.
Enligt Anders Ygeman är en stor anledning till uppkopplingsproblemen att aktörer från mobilbranschen och tågbranschen inte varit överens om vilken teknik man ska använda för att få fram det bästa nätet.
Endast Whatsapp, även de ägda av Facebook, är större med omkring två miljarder användare.
Svar till Klas Göthes insändare ”Simrishamnsstyret budgeterar i det blå” i YA 28 april.
Samtidigt behöver i stort sett alla stöd.
Italienska och bulgariska myndigheter har utrett två bulgariska bröder som äger en återvinningsfirma där miljöskadligt och farligt material tas om hand.
”Hot thoughts” är en urladdning från början till slut och ”Longer the wait, harder the fall” träffar direkt med sin stora refräng.
Nollutsläpp i 47 mil bäddar för högt betyg.
Internet levereras av mobiloperatörer med hög bandbredd till Finlands alla hörn.
Dessutom kan försäljarna tjäna extra genom att låta människor ladda sina mobiltelefoner.
Sommarölänningen Juliander uppträdde med låtarna ”Afterglow” och ”The Chance” i Nyhetsmorgon.
Det finns kunskap om allt från psykologiska effekter på offer, sexsomnia, sex som självskada till BDSM.
Men det vi gör är att följa reserestriktionerna som kommer, och det innebär i sin förlängning att vi med största sannolikhet kommer att behöva ställa in resor, säger Freja Annamatz.
Men vi har fortfarande en pågående viruspandemi.
Lägren har varat i några dagar och varit en välbehövlig omväxling från isoleringen i villan.
ÅHS deltar i arbete på plats med psykosocialt stöd.
En man i 25-årsåldern blev bestulen på sin mobiltelefon när han under söndagseftermiddagen var och handlade på Citygross.
Här är föreningarna som får pengar.
När vi började söka deltagare till utbildningen blev vi tvungna att stänga intagningen efter bara 48 timmar då trycket var så stort till de 25 platserna.
Boken Prästens hustru har kallats för Finlands Madame Bovary och väckte på sin tid mycket uppmärksamhet.
Till skillnad från Holmen var Vattenfall ofta i rampljuset.
Och i lördags skrev Nicole Falciani att de gjort slut.
Förutom att det är fel att alls behöva betala för att tillvarata sina rättigheter.
Och om ingen överenskommelse nås om en fortsatt inkludering av Storbritannien i det gemensamma regelverket, så måste bankerna ansöka om licenser för varje enskilt land.
Enligt BBC, som hänvisar till den franske EU-ministern Clément Beaune, kommer man redan på onsdag att tillåta varuleveranser mellan länderna.
”Ni kommer att känna igen mig.
Hur kan man styra ett land som har 258 olika sorters ost?
Uppgifterna bekräftades sedan av turkiska säkerhetskällor, skriver Reuters.
IMF är inte imperialism – det är kapitalism.
Hon är ordförande för Svenska PEN:s Fängslade författares kommitté, som ger stöd åt hotade och fängslade författare, och har lokala PEN-center över hela världen.
Under veckan har flera artister riktat kritik mot Grammygalan för uteblivna och felaktiga nomineringar.
På fredag äger vittnesförhören rum, det blir den fjärde förhandlingsdagen av sex planerade, som nu troligtvis blir fem stycken istället.
Andreas Uller blir ny vd för Carnegie Fonder när Hans Hedström går i pension till våren.
”Jobben har försvunnit, men företagen får inte försvinna.
Efter en lugn tid har det åter rapporterats om ett coronafall inom socialförvaltningen.
Det mesta idag försvaras med klimatet och så även Västkustbanans dragning – trots att man lagt stationerna i Falkenberg och Laholm högst perifert.
”Nu får det vara nog!
M: Du känner dig påhoppad av naturen varje gång det regnar.
Vi gillar hela paketet som han erbjuder, säger Steve Yzerman.
Allsvenska spelare är aktuella för truppen – Djurgårdens Fredrik Ulvestad och Elfsborgs Mathias Dyngeland har kontaktats.
Det kinesiska kommunistpartiet och Falungong är nämligen varandras ärkefiender.
I stället är han strandsatt på planen hemmavid – 130 mil fågelvägen från arbetsplatsen.
Än så länge verkar dock Moskva vänta och se vad man kan få i utbyte av Pasjinjan.
Under mitt inlägg diskuteras det både för och emot mitt inlägg samt om SD som parti.
Innan valet spekulerades det om ett statligt stimulanspaket på 2 000 miljarder dollar, och Bergqvist tror att det finns goda förutsättningar för något liknande nu.
Verk av Österlenkonstnären Sten Oscar Rundgren ställs ut på Brösarps konsthall med början fredagen 14 mars.
På bara några år har fisketurismen i Handsjön vuxit med flera tusen procent.
När vi bygger framtidens transportsystem måste vi därför lära av tidigare misstag.
Att till varje pris avskräcka människor från att komma hit.
Planerna innebär närmare 90 bostäder, både flerbostadshus och villor.
Och vad skall ni stoppa fienden med?
Flyktingar ur folkgruppen rohingya försöker lämna läger i Bangladesh för att nå Malaysia.
Fallet rör en 45-årig man i Kalmartrakten som döms av hovrätten till fem års fängelse för grovt barnpornografibrott.
En polisroll kändes för given.
Veteranen Daniel Mossberg och publikfavoriten Christoffer Fagerström som återvänder.
En av sakerna som lockar med Miami är kombinationen storstad och sandstrand.
Sammanlagt flera hundratusen belarusier gick ut på gatan i hela landet för att kräva Lukasjenkos avgång.
En drogpåverkad bilist stoppades av polisen under måndagsnatten.
Att skämmas, det är för litet i sammanhanget.
Ett exempel på incitamentsprogram av väsentlig betydelse för bolaget är om kostnaderna för programmet påtagligt kan komma att inverka på bolagets resultat.
Många kände det som att hans beskrivning av verkligheten var rasistisk, just för att de människor han tecknade inte bara var offer utan också förövare.
Men när litteraturvetaren beslutar sig för att ställa sig upp bakom katedern och agera teknologiskt orakel, lägger sig en nervös tystnad över föreläsningssalen.
Om hyresgästerna har bokat semesterlägenhet med utcheckning före 25 mars klockan 23.59 gäller det nuvarande förbudet.
Alla bidrar efter sin egen förmåga och jag vill dra mitt strå till stacken.
De säger nej till försörjningskrav, nej till språk- och samhällskunskapskrav, och nej till vandelskrav för permanent uppehållstillstånd.
Trumps läkare Sean Conley skickade tidigare på fredagen ut ett pm där han skrev att Trump kommer att kunna återgå till sina offentliga uppdrag i helgen och att han har avslutat behandlingen för sjukdomen.
Den innehåller till stor del extrema scener som är inom ramen för pedofili, övergrepp, incest, rasistiska och sexistiska inslag, säger hon.
De bolag inom Framtidenkoncernen som har hyreslägenheter – totalt runt 72.000 – är följande: Poseidon, Bostadsbolaget, Familjebostäder och Gårdstensbostäder.
Nyheten att afrikanska mästerskapet kommer att spelas i januari 2021 togs inte emot väl av -klubbarna.
Det var först när han blev vuxen och började jobba för Barncancerfonden och andra välgörenhetsorganisationer han förstod vad han ville göra.
De dömda hade då redan varit frihetsberövade i nästan två år.
Konståkningsförbundet tillsatte i höstas den externa utredningen i spåren av en ström av vittnesmål om missförhållanden i sporten.
Då pågick redan uppsamlingen av Srebrenicas alla muslimska män och tonårspojkar, bosniaker som skulle föras ut ur staden, avrättas och kastas i massgravar.
För den som vågar vara motvalls öppnar sig fina möjligheter.
Det är inte heller någon dans på rosor att arbetspendla på obekväma tider längs landets vägar i vårt avlånga land.
Bugs Bunny hamnade i stället i Hitler-Tyskland och fick Hermann Görings skjutglada jaktlag efter sig.
Nej tack, jag ville inte resa.
Vårdberget som det ger upphov till växer för varje dag.
Det drogfria skolavslutningsarrangemanget ställs in.
Med Rocker ska du kunna göra betalningar det sätt du föredrar”, säger Jonas Hultin.
En historia om att ro naken som vi hört förut.
Men den svenska lagens definition av spelfusk innebär att man ska ha påverkat resultatet i en match, spel eller tävling.
Nu lagstiftar EU och hotar med miljardböter.
Genom att besegra Leksand i en match och ta Luleå till övertid i en annan har Rögle visat att de inte har några betänkligheter inför att svepa undan mattan för lag som på pappret ser vassare ut.
Då ska fotbollslagen i Halland ha satt sina spelscheman.
De två kvinnorna greps för att de trotsat demonstrationsförbudet med en stillsam manifestation i ett villaområde i norra Harare.
Den senaste opinionsundersökningen från det fristående institutet Levada visar att 67 procent av ryssarna tycker att presidenten gör ett bra jobb.
Men det finns skillnader i vilka företagare som kan nyttja de olika ekonomiska stöden – beroende på deras bolagsform.
Managern Daniel Wessfeldt trycker också på att något avtal inte brutits.
Om du kan höra detta meddelande – evakuera nu", löd uppmaningen i en inspelning från husbilen som polisen fick höra, enligt Nashvilles polischef John Drake.
Partiet har inte råd med detta skyttegravskrig som utspelar sig, utan det är dags att gå vidare.
Regeringen vill nu ändå snabbutreda frågan med målsättningen att vetot ska hävas.
Men kanske ÅU är först ute med nyheten?
Varför måste det alltid inkludera att hon flyr sitt hem?
Berns Salongers historia sträcker sig till mitten av 1800-talet och de lokaler där Nour öppnar den 6 oktober är också historiska, de påminner om en gammal våning.
”And justice for none” skrevs när Moody befann sig på livets botten i sitt sämsta skick någonsin.
Anledningen till att högern nu föreslår detta är att de samtidigt vill införa marknadshyror som kraftigt skulle höja hyrorna i hela landet.
Båda lagen spelade bra och skapade många…
Det vill sig inte.
Isabelle Ståhl berättar att ”Frankenstein” brukar ses som en del av den gotiska litteraturen, som bland annat undersöker människans dödsdrift under lager av kultur och civilisation.
I tisdags skickade svenska ambassaden i Kabul diplomatpost till UD i Stockholm om Fazel Fazly.
Hemundervisning ska införas för familjer där det finns någon i riskgrupp.
Trots att vi upplever det som självklart med rent vatten i kranen har vi precis upplevt ännu en sommar med larm om tillgången till dricksvatten.
Många närboende stammisar ringer ner till krogen och lägger sin beställning för sedan att hämta upp till fots.
Men han tycker om att vara i skogen.
Pangstart på älgjakten: ”Det var kul det här”
Balearerna kommer att ta emot tyska turister två veckor tidigare än övriga Spanien.
MKB-områden runtom i Malmö är fyllda av offentlig konst som inom någon vecka går att hitta i en ny app.
Riktkursen sänks till 75 från 100 kr. Det framgår av ett marknadsbrev.
Marie Linde själv vill gärna lyfta vandringsmöjligheterna i området.
Tog 2009 plats som ledamot i Europaparlamentet.
En tårögd Indra Elg tvingades lämna den udda showen.
Maria Winberg Nordström (L) är ordförande för barn- och utbildningsnämnden i Helsingborg.
Folkmassor på över 50 personer är inte tillåtna i Sverige på grund av coronapandemin.
Tim Cook, som nu just lanserat elbilsplaner för Apple, vägrade dock att ens ta ett möte med Elon Musk.
SCB:s uträkningar av dödlighet per månad baseras på allmänt tillgänglig statistik angående ”Döda efter kön, månad och år” och ”Folkmängden per månad efter region, ålder och månad”.
• Bidragen vid korttidsarbete är otillräckliga.
Vad händer om Staten inte går in och skjuter in mer pengar till tåget?
Rays vann till slut matchen med 6–4.
DN har talat med två experter om hur synen på julklappar förändras av pandemin.
Men att ta bort socker till exempel, är inte det en ganska stor grej?
Det finns det som fungerar bra och som bör bevaras, medan andra delar av politiken måste förändras.
Håll avstånd till andra och undvik onödiga resor.
Det var när i dag 11-årige Gabriel Isenfors var mellan sex och nio år som känslan av att vara annorlunda i jämförelse med jämnåriga började krypa fram.
Ytterligare två män från Södertäljenätverket stod åtalade för våldsamt upplopp, men friades.
Filmen, som visar en händelse i Malmö sommaren 2019, spreds snabbt både i Sverige och internationellt när den publicerades i sociala medier i mitten av september.
Någon gång mellan den 9 och 14 januari förstördes en bil i en brand i Hammarland.
Även Nanne Bergstrand tror att det blir en tuff match mellan lagen.
Fares Fares sticker inte heller under stol med att han tjänat bra på sin karriär, men uttrycker inget större intresse för pengar eller placeringar.
SAS förlänger flygstoppet till Kina till och med den 29 mars.
Sedan hade jag hål i lungan, väldigt ont i ett knä och dessutom trodde jag att jag hade brutit foten, men det visade sig att den bara gått ur led.
Han beskriver sin förre lagkamrat som lugn och lågmäld.
Kan det bli på ett annat sätt när artisten Tomas Ledin är en av delägarna?
Motiveringen lyder: I årets väldigt tuffa konkurrens, där alla finalisterna gör skillnad på riktigt, är vi nere på detaljnivå för att utse en vinnare i kategorin Årets idrottsförening.
Den kraftigt berusade mannen fick följa med polis.
I det här livet.
Polisen bär ut kartonger med material från Tom Hagens arbetsplats efter det avslöjats att han är misstänkt för inblandning i mord på sin fru Anne-Elisabeth.
Här tillsammans med en grupp elever från Norge.
Rolf ”tog Finlandsbåten” till Dalarna: ”Hoppas jag får tillfälle att träna mer på att prata svenska!”
Du försöker skrämma folket att rösta ”rätt”
Hur har resonemangen gått, alltså inte de vetenskapliga utan de politiska?
Snapchat var en hård konkurrent till Facebook, framför allt om de unga användarnas tid, och Facebookgrundaren Mark Zuckerberg hade hoppats på att kunna lösa problemet med en rejäl summa pengar.
Något som klubben bekräftade senare på eftermiddagen.
Dessutom är bankerna både skyldiga att känna sina kunder och att stoppa transaktioner om de har bevis för kriminella aktiviteter.
Så där som när snälla flickor förväntats ställa upp som kuddflickor till bråkiga pojkar.
Hon har tillverkat ett sorts partytält, där döda och levande flugor är projicerade mot tältets plastväggar.
Utrikesminister Ann Linde (S) säger till att oppositionen har accepterat erbjudandet – men att regeringen i Minsk ännu inte har återkommit.
Här finns lax, kalv och små pajer.
En vecka senare lanserade Almi Brygglånet.
Handeln på Wall Street har nått en ny rekordnivå.
En lojal krigare som är otroligt bra att ha i sitt lag, och som är väldigt jobbig att ha i motståndarlaget, säger Hallbytränaren Jesper Östlund om Martin Mårtensson.
Nu är Trojaprodukten kontraktslös och hoppas få möjligheten att fortsätta i Canucks.
Landet behöver det, för ekonomins skull och för att hantera pandemin.
Nu har vi fler spelare att tillgå och en sådan som Lukas Sandell har gjort det bra, säger Solberg, som inte pratat med Andersson på ett bra tag.
Satsningen i budgeten har döpts till "Förortslyftet" och sträcker sig över tre år.
Carey Price stoppade 31 skott och höll karriärens 46:e nolla, varmed han går upp jämsides med Ken Dryden på tredjeplatsen i statistiken över ”shutouts” i Canadiens ärorika historia.
Knappast någon svensk deckarförfattare har haft större inflytande.
Hela 44,4 procent av hushållen med minderåriga kan inte klara av oförutsedda utgifter.
Här möts man av en maffig känsla och gedigen gammal charm.”
Budskapet var då att inte var motiverat då att försöka öka efterfrågan genom att sänka räntan när nedgången i ekonomin beror på restriktioner och människors oro för smittspridning.
Läget är fortfarande allvarligt, det här beskedet innebär inte att faran är över.
Skatteverket klagade till Högsta förvaltnings domstolen som nu tar upp frågan för prövning.
Bland annat Skrapan på Götgatan.
Västtrafik vill att Knutpunkt Mölndalsbro byter namn till Mölndals resecentrum.
På ett plan är Enquists text ett försvar för individualism och ett förkastande av historiematerialism.
Här kommer lilla Ludde, håhå, jaja - ja, nu talar vi om tomten Ludde som vill hälsa en riktigt god jul till alla Norra Skånes läsare.
Sedan vill vi bidra till samhällsnyttan och kartlägga det här viruset.
Lagets tränare har i alla fall koll på det historisk ögonblicket.
Det går också att ansöka om båda licenserna samtidigt.
Det var då David Beckham började känna sig sjuk och Victoria Beckham fick ont i halsen och feber.
Djurgården kom till Karlstad utan sitt ordinarie tränarpar.
Däremot behöver det skruvas i systemen och diskussionen skulle gynnas av att inte kretsa kring ja eller nej – för eller emot – utan hur.
Ifrågasättandet av yrket förekommer ständigt.
Siemens vd Joe Kaeser sade på fredagen att företaget på måndagen ska besluta om sin inblandning i gruvprojektet.
”Vi socialdemokrater kommer aldrig någonsin att ge vika i kampen mot de kriminella gäng som plågar vårt samhälle”, skriver Monica Haider (S), ClasGöran Carlsson (S) och Malin Lauber (S).
Det känns självklart lite vemodigt att sluta och det finns mycket jag kommer att sakna efter 11 år i landslaget som har gjort att jag fått uppleva otroligt mycket.
I en studie om dödligheten till följd av covid-19 i Stockholms län kom Folkhälsomyndigheten fram till att den är i genomsnitt 0,6 procent.
Thea Linds man som växte upp i Tornaby vill av någon anledning inte prata om saken, flera andra ortsbor reagerar också negativt när Thea frågar.
Att bandet är populära, inte minst på i alla fall delvis hemmaplan i Kungsbacka, märktes tydligt i somras, när det var stor folkfest i stan när bandet uppträdde på Kungsbacka torg.
”Måste vara mellan åtta till tio vildsvin”
Stockholmsskildringar till exempel som jag – som växte upp i Täby – var fascinerad av som ung. Liksom de autentiska inifrån-skildringarna från Vietnamdemonstrationerna som de själva gick med i, svarar han.
En solsemester eller en resa för att umgås med släktingar och vänner faller in i denna kategori.
Hälsa ska handla om hälsosamma vanor som ger vår kropp förutsättningar att fungera på bästa möjliga sätt.
Insändarskribenten vill höra mer från Lasse Stefanz och de andra populära dansbanden på P4 Kalmar – och får svar av radions kanalchef.
Donald Trump har förskjutit standarden för hela det politiska fältet.
En del av dem gjorde det för första gången, medan andra hade slutat men började igen.
Kruxet är att de måste få ett arbete med längre anställningstid än två år, nu finns ett förslag på att ändra till ett år.
I april hade en vulkan i nuvarande Indonesien fått ett stort utbrott, varvid enorma mängder aska slungats ut i atmosfären och skapat ett osedvanligt ruggigt sommarväder över Europa, med våldsamma stormar och blixtoväder.
Tom Simola, Du inleder din ledare med det viktigaste: ”Skapandet av motsättningar verkar ha ökat i vårt land.
I en debattartikel i uppmanar de tolv Sveriges Radio att förmedla textade och teckenspråkstolkade versioner av "Sommar i P1".
Helsingfors kokade när guldhjältarna landade dagen efteråt, och ingen vet det mer än jag.
Finns det några skäl som vi inte ser till varför Mathilda skulle vägras assistans?
Och ansvaret för skoterförare är betydligt större än många verkar känna till.
Här kan politiken ta ansvar.
Berövas vi det berövas vi också en liten bit av vår mänsklighet.
"Båda dessa nya bekräftade fall har kontaktat 1177 Vårdguiden och kommit direkt till infektionskliniken för provtagning.
Under torsdagsförmiddagen lokal tid såg det fortsatt ut som att USA står inför ett maktskifte.
Kaos och storstäd i huvudet!
För alla som vill underställa konsten den praktiska filosofins upptagenhet av ”tillämpad etik” torde denna konstnärligt legitimerade freakshow vara rena rama himmelriket.
Jag kan väl inte hjälpa om ni kommer när ni aldrig brukar komma.
Caroline Criado Perez har inte alltid haft den här inställningen – länge var hon till och med antifeminist.
Knivskärningen ska ha lett till att mannen började blöda kraftigt.
”Terroristerna klarade inte av att ta människovärdet ifrån oss.
Andreas Alm berömde å sin sida IFK Göteborgs lagbygge i väldigt starka ordalag efter det mållösa derbyt.
Det är en sanning som inte går att överrösta hur högt Ulf Kristersson än talar.
Vid sidan av verksamheten har Inga regisserat och medverkat i teaterskådespel, författat barnböcker, skrivit åtskilliga vackra visor, spelat in skivor med sagor, sång och musik och mycket mycket mer.
Det här är nödvändig åtgärder för att hålla spridningen på en kontrollerad nivå som gör att sjukvården har en chans att hinna med att vårda alla de patienter som blir livshotande sjuka.
Notera hur röksug kommer och går.
Tysk polis sökte igenom området med helikopter.
Nästan hela raset är återhämtat trots att världsekonomin står i lågor.
Hans egen akademiska bakgrund finns inom lantbruksekonomin och -politiken.
Tjänsteföretagens organisation Almega befarar att 42 000 av dem som nu är korttidspermitterade faktiskt blir uppsagda nästa år.
Avanza är nog den bank på börsen där tillväxten kan hålla i sig så länge det inte blir en långdragen börsnedgång där intresset börjar dö ut.
Sanningen om bristerna i äldreomsorgen måste fram, av respekt för dem som har drabbats under pandemin.
Att endast garantera digital kontakt eller telefonkontakt med läkare på hälsocentralerna riskerar att driva fler patienter till akutsjukvården, skriver M och KD i Hofors.
Homosexuella män och sprutnarkomaner stod i första linjen, men så länge det var oklart hur viruset smittade så kunde ingen känna sig säker.
”Vi vill svara att vi inte kommer att veta kön förrän vårt barn är 18 år och hen kommer att meddela oss då”, skriver hon.
Bengt Erlingsson var med i ”Bonde söker fru” men träffade kärleken Katarina på annat håll.
Den inkluderar strategier och insatser inom en mängd sektorer som faller inom fyra huvudområden; hälsa och sjukvård, socialpolitik, ekonomi samt inriktningen på Spaniens framtida EU-arbete.
Trots att du bara kommunicerar via en skärm så försök att visa händerna.
Nu återupprepar sig historien och återigen vänder sig världens ledare till bilindustrin.
Han bär ett vanligt namn och bor på en vanlig adress i Landskrona.
De hackare som attackerade den danska nyhetsbyrån Ritzau var ute efter pengar.
I Hanebo kyrka hölls torsdag den 18 juni begravningsgudstjänst för Håkan Eriksson.
Där har jag spenderat mycket tid sedan jag var liten, så att vara på sjön är sommar för mig!
”Pandemin förändrar hur vi ser på kriser”
Förvalta värdepapper samt därmed förenlig verksamhet”.
De har gjort det en gång tidigare, men då mest bara för att det var en roligt grej.
Detta bör ställas i proportion till hur kommunen hanterar andra felagerande som har fått allvarliga följder.
Ingen person är delgiven misstanke för mordet.
För mig handlar det om att få gå till något eget och friheten som det för med sig, säger han.
Städbranschen är ett gott exempel.
Nu åtalas föraren för vårdslöshet i trafik.
I stället för ökade utsläpp av klimatgaser från utvidgat raffinaderi i Lysekil kan en ny framtidsinriktad tillverkning planeras här.
På valborgsmässoafton genomförde Ale kommun, i samarbete med polisen och Systembolaget, en kampanj på Ale Torg med syfte att stoppa…
Att slänga det överbord bara för att solen plötsligt tittar fram tror jag inte att någon av dem kommer att vilja.
Telia säljer Turkcell till Erdogan: ”Tid att gå vidare”
Rutnät, kanaler och bastioner, sedan boulevarder och järnvägar.
Det har experterna kunnat konstatera nu när över 2 800 fall, varav den yngsta en niomånadersbebis, har bekräftats.
Kiiltos 2080-vision gör miljöfokus till en naturlig del av familjeföretagets kultur.
Caroline Holmqvist Henrysson (S) vill sätta fokus på jämställdhetsarbetet i barn- och utbildningsnämnden.
Under hans chefstid nådde museet väldiga framgångar, det vann de mest prestigefyllda priserna och besöktes av 700.000 människor varje år.
Det kan helt enkelt bero på att högpresterande elever söker dit.
Aktier för strax över 20 miljarder kronor omsattes på börsen i sin helhet under dagen.
Grannar i protest mot Max Burgers Nässjösatsning: ”Läget är fel”
Det är i stort ett politiskt styrt avbrott i verksamheterna där tillströmningen av företagens kunder försvinner.
I Luleå finns nu en telefonlinje enbart för dem som har frågor om trygghetslarmen.
Stillbilden från filmen ”Hotel Rwanda” där Rusesabagina spelades av Don Cheadle.
Där har familjen ett sommarhus med tillgång till diverse exklusiva aktiviteter.
Genombrottet kom 1973, med bland annat singeln och fem år senare vann gruppen en Grammy för sin medverkan på soundtracket till filmen Saturday night fever.
Trafiken har begränsad framkomlighet i båda riktiningar.
Kalas och födelsedagar firar familjen på Zoom.
Logopeden försäkrar att det är just det som händer: När jag har bootat upp rösten på det här sättet kommer det att falla sig mer naturligt att ligga kvar på den högre nivån under resten av dagen.
Däremot kan det bli det i de resterande tre hemmamatcherna därefter.
Här bjuds på rik skalfrukt med brödiga toner, bra syra med läcker eftersmak.
Stora tubkikare på stativ kommer fram.
Hans kamrat, som bara är 17 år, döms till ungdomsvård för kränkande fotografering, då han filmat delar av våldtäkten, något kvinnan inte var medveten om.
Två av byggnaderna ligger i Aveiro.
Jag hade ingen chans att värja mig, säger han till Sportbladet.
Erik Slottner delar inte Elisabeth Antfolks bild av att personalens villkor inom äldreomsorgen skulle ha påverkat smittspridningen.
Regeringen presenterar ett krispaket för företag så att de lättare ska kunna låna pengar.
De viktigaste personerna i ett barns liv är föräldrar eller annan målsman.
Vi har firat två julaftnar per år.
Höj kommunalskatten med 50 öre och det snarast.
Personalen, som i många fall sliter under hög arbetsbelastning, på nya scheman och med nya arbetsuppgifter, har dock ännu inte fått se några semesterscheman.
NHL-natten slutade med en rejäl skräll i Las Vegas.
Filmen, som berättar om ungdomar, kriminalitet och missbruk i Stockholm på 1990-talet hittar ständigt en ny publik och tycks aldrig förlora sin aktualitet.
På Skaraborgs Sjukhus neonatalavdelning vårdas sjuka och för tidigt födda barn.
Den här sommaren har det saknats förlossningsplatser och barnmorskor, ibland det ena eller det andra.
”Så här det går till”
De har aldrig bett om att vara verktyg för att reparera vad deras föräldrar ställt till.
Med ett avtal mildras de negativa konsekvenserna för både personer och företag”, säger Anna Stellinger, chef för EU-frågor på Svenskt näringsliv.
I till exempel Västerbotten har antalet bekräftade coronafall ”ökat kraftigt” och regionen ser allt fler covidpatienter på sjukhus, enligt regionens pressmeddelande.
Vi suckar av lättnad när lilla Karin hittar en människoliknande träfigur vid Ångermanälvens strand, för vi vet att den kommer att skydda henne mot böldpesten – i och för sig till priset av andras liv och hälsa, men ändå.
Förbundskaptenen Janne Andersson lämnar uppdraget som medlem i juryn som utser vinnaren av Guldbollen.
En man i 20-årsåldern blev allvarligt skadad mitt på dagen ha blivit skjuten utomhus på Torsgatan i Tomelilla.
LENA MELLIN: Hur långt är ett avstånd?
Folkpensionen har beviljat 130 000 hushåll i Finland temporär epidemiersättning.
Men det vill de inte.
Den förstnämnde från utvändigt ledaren och Arnie Express ledde hela vägen i V86-8 och bärgade miljonvinsten.
I Vallda Halla kommer snödropparna tidigt i år.
Champions League flyttar.
Mannen har erkänt flera av de brott han misstänks för.
Det rapporterar Axios.
Pojken på bänken hette Bo Vilhelm Olsson och var egentligen en prins från Landet i fjärran, och den enda som kunde besegra ondskans makter.
Hon minns befrielsen vid krigsslutet, med glädje och med vånda.
Detta genom att försöka leva upp till de förebilder de förväntas vara.
Budskapet var att de ville omarbeta delar av äldre Bert-böcker med vad de själva upplevde som sexistiska inslag.
Även en person jag känner har varit nära att bli det.
Alireza kom över på middag en vecka före skjutningen.
Det var nog ett rätt beslut.
Två colombianska diplomater i Ryssland förklaras persona non grata (icke önskvärda).
Tingsrätten gör bedömning går det inte att säkerställa motivet till mordet.
Ahmad av Fifas etiska kommitté för brott mot reglementet på fyra punkter och stängdes av i fem år.
Han är tysk, det är nazisterna som är otyska: ”Anden avgör, inte blodet.”
I USA produceras serien av tv-kanalen Showtime och i Sverige har den sänts i SVT samt finns tillgänglig på Netflix.
Att knyta rätten att stanna till akut försörjning torde också på ett effektivt sätt döda de drömmar om utbildning, kreativitet och långsiktig utveckling som anstår ett civiliserat välfärdsland.
Nyligen kom beskedet från Tillväxtverket att verket anser att koncernbidrag rimligen inte kan anses förenligt med att erhålla stöd vid korttidsarbete.
Mötets datum kan inte ändras.
Produktionsbolaget Art & Bob började efterlysa skådespelare och statister, och lämpliga inspelningsplatser för tv-serien, som ska utspela sig i 1980-talsmlljö.
Det blev en oerhört spännande finalserie 2005 mellan Visby Ladies och Luleå.
Vad detta innebär för Lindelöfs plats i den ordinarie startelvan återstår att se.
Kry hänvisar till att ta frågorna över mejl.
De rapporterar till Ahlstrom-Munksjös vd och koncernchef Hans Sohlström.
Kanske mest känd som programledare i SVT:s "Bäst i test".
Detta är inte alls någon kritik av åtgärderna kring karantän, isolering och social distans, åtgärder helt nödvändiga för att få bukt med Corona-krisen.
Fredrik Kärrholm: Men korta fängelsestraff bör undvikas för unga som begår mindre allvarliga brott.
Landskapsregeringen har fått möjligheten att yttra sig i samband med rådets remissutskick.
Kraftig rökutveckling på Butängen efter att en brand uppstått i en verkstad i området.
Enligt Bergström var det väntat att godkännande skulle gå snabbt i Storbritannien och näst i tur att godkänna vaccinet tros USA vara.
Många har inspirerats av honom, säger Björn.
Tidigare under våren har Dylan släppt låtarna ”I contain multitudes” och den 17 minuter långa ”Murder most foul” om mordet på John F Kennedy.
Men reporäntan lämnas kvar på noll.
Vi flyttar själva konserter i sommar på Sofiero och Trädgårdsföreningen i Göteborg till nästa sommar, säger Totte Lundgren, som betonar att han inte alls har något emot Malmöfestivalen i sig.
Det påstådda brottet ska ha ägt rum under Netanyahus tid som kommunikationsminister.
Att det nu har visat sig att han har smittat flera kollegor och potentiellt ett stort antal patienter är förödande, säger han.
Det ska bli mycket spännande att se hur länge de kan rättfärdiga uppgörelsen och driva en annan politik än den de sålde in till väljarna under valet.
Räddningstjänsten har sökt i den mörka sjön i fem timmar men utan att hitta mannen, säger räddningsledare Fredrik Stjärnebring till TT.
Symtomlindrande vård med sådant som smärtstillande läkemedel har getts slentrianmässigt.
Just nedtrappningen får dock kritik från facken och a-kassorna.
Ses utan att träffas – går det?
Höörs målskyttar i det mellanskånska division 5-derbyt mot Hörby FF: Kastriot Ahmeti, Abubaker Kuchi och Bleon Ahmeti.
Åtminstone att döma av den polisanmälan som lämnats in.
I USA är man mer öppen för sådant.
Jacob Schlawitz har i över två decennier varit chef och ledare i flera stora företag inom liv- och pensionsförsäkring.
Vi slog klubbrekord hemma i år.
Fem personer har dött, uppger polisen.
Planen var att gå åt två håll för att plocka rent i de närliggande vikarna.
Entreprenören och influencern Kenza laddade upp en bild på sig själv.
Andreas Pettersson är spelande tränare i Svenshögen/Ödsmål men på grund av skada är han i lördagens kvalmatch bara tränare.
Det var allt jag nånsin hade velat göra.
Epidemologer själva har svårt att veta vad som kommer ske med spridningen och än mindre kan ekonomer ha en tydlig bild av följdverkningarna inom ekonomin.
Där försöker man att lägga över ansvaret till andra aktörer, markägare eller föreningar.
Dra loss tomatsåsen från bakplåtspappret när den inte längre är fuktig.
Första gången jag blev chef så gick jag från att vara en i gruppen som hade bra koll på frågorna.
I SAS räddningspaket är 18,5 procent av företrädesemissionen inte garanterad.
Trots problemen uppger myndigheterna att närmare 700 000 tillstånd utfärdats för att människor ska kunna ta sig till jobbet.
Vårdföretaget Hedda Care utför tester för att se om deras patienter bär på antikroppar mot det nya coronaviruset.
Så trots att jag nu mår mycket bättre på grund av mina promenader så kommer det också med den bittra eftersmaken av att dom haft rätt hela tiden.
Att de står på sig, det är girl power.
Trots det var det självklart för henne att tacka ja till att fortsätta träffa honom.
Vi måste tillsammans utmana de gjutna strukturerna för att hitta vägar framåt, fackföreningar, arbetsgivare, myndigheter och arbetstagare.
Årliga avgifter för Svanenmärkta fonder visar sig vara i snitt lägre än för icke-Svanenmärkta fonder, visar ny data från Svanen.
Cuba Gooding Jr och hans advokat Mark Jay Heller utanför domstolen i New York 13 augusti.
Över hälften av lärarna i årskurs 7-9 är hemma på grund av att covid-19 bekräftats hos några av dem och andra har förkylningssymtom.
Flera åtgärder har redan gjorts för att komma åt bilmålvakter.
Men samtidigt är konstnärer och aktivister hela tiden medvetna om att problem kan uppstå.
Det handlar bland annat om hur man har tolkat ordet ”enskild”.
Bilarna har varit utrustade med larm men inget har utlöst vid inbrotten.
Nära finns också exempel på två bevarade fägator.
Att vi är så många poäng efter flera av lagen beror ju också på att vi spelat upp till fem matcher mindre, så man ska absolut inte titta för mycket på tabellen.
Dagen då Frölunda skulle mött Växjö och Örebro tagit emot Malmö i SM-slutspelets åttondelsfinaler.
Utan det är att förstå politiska skeenden i ett annat land och rapportera hem.
Äldreboenden utgör 60 procent av portföljen, särskilda vårdboenden 20 procent och utbildning 20 procent.
Efter matchen riktade IFK Norrköpings kritik mot hela den svenska domarkåren och menade att nivån är alldeles för låg.
Nässjö HC kämpade tappert och fick med sig en poäng hem från Värnamo.
Det var inte en helt ofarlig resa.
Svenska skolan är snålast i Norden när det kommer till att spendera pengar på läromedel.
Farhågor finns om att samma utveckling ska ske som en följd av coronapandemin.
I gryningen lokal tid har ovädret Isaias närmat sig Floridas östkust.
När jag ökade till 70 km, där det fortfarande var 60 km, så fortsatte du ligga i baken på mig.
Fram till i dag har 2 462 personer avlidit där, vilket är ett mycket högre antal än grannländerna Norge (207), Finland (206) eller Danmark (443).
Det har varit ett par turbulenta veckor i Lunds BK där nästan hela truppen har varit sjuka i covid-19.
Totalt anklagades mannen för nio fall av misshandel, ofredande och hot.
Men hon skrev också att hon nått en gräns ”där det inte riktigt går längre”.
Att det är så krånglar till det när arbetsgivare ska försöka se till att deras medarbetare har en bra arbetsmiljö.
Störst är optimismen bland e-handlarna, enligt Svensk Handel.
Förra säsongen ordande Book sex mål på 28 matcher och var en nyckelspelare när Varberg tog steget upp allsvenskan.
Sett till hela 2020 hittills ligger punktligheten på 93,7 procent och Trafikverkets mål är att 95 procent av alla persontåg ska komma i tid. Ett tåg räknas som att det kommer i tid om det kommer fram inom fem minuter efter ankomsttiden.
Att Hammarby vill detta är ett tecken på att man har gjort någonting bra, så det känns jäkligt skönt att ha det här på plats", säger han till Hammarbys webbsajt.
INSÄNDARE: Vad menar oppositionsrådet?
Utsågs till årets bästa klassiska skiva 2019 av DN:s musikkritiker.
Chefstränaren för Athletics akademi ansåg det.
Fram till rundan hade Mintos rest 7 miljoner euro från affärsänglar för att finansiera bolagets omsättningstillväxt.
Vi försökte och vi kände att nej, livet går inte bara ut på att hålla på att försöka om och om igen, säger hon.
De mest populära nordamerikanska marijuanaaktierna har rasat ner i källaren sedan den stora ruschen till sektorn 2018.
Men om det är så att de nya fallen faktiskt innebär att rekordmånga smittats på två dagar är det en ny situation för regionen.
Frigivningen av fångar är på agendan när afghanska ledare samlas under fredagen.
I Danmark har barnmorskor och läkare lagt märke till att det föds färre barn för tidigt än det brukar göra.
Sedan tidigare var det klart att Ludwig Augustinsson inte skulle följa med till matchen mot Portugal.
Nu säger just de två spåren ganska lite om hur Philipssons fjortonde album låter.
Under ett besök i Ellen DeGeneres pratshow avslöjade den 77-årige huvudrollsinnehavaren att inspelningen drar i gång i slutet av sommaren.
Ärvd egendom att falla tillbaka på.
Allt annat lika, satsa på den yngre, är vad utilitaristen skulle säga.
Tillsammans kan vi alla hjälpas åt att lyfta det positiva som har hänt och händer i Bollstabruk med omnejd.
Ett minimalt testsystem, ett havererat tävlingsschema och en ökad tillverkning.
Larmet till SOS kom tjugo över åtta på lördagskvällen.
Startup-inkubatorn Antler har inte låtit sin investeringsverksamhet påverkas av coronakrisen.
Alla blickar är i dagarna riktade mot de avgörande förhandlingarna om arbetsrätten.
Jag är säker på att den frisör som kan tänka sig att skydda sina kunder på det sättet och dessutom annonserar om det skulle få många kunder!
För att hedra minnet av Jan-Ove Andersson hade utöver med blommor även minnesgåvor lämnats till Barncancerfonden.
Om det ska byggas vindkraft.
Nu har vi angett den nivå i Sverige vi bedömer är nödvändig och nu börjar samtalen med våra fackliga parter, säger Martin Lundstedt.
När det gäller sjöfarten, som är en riksbehörighet, har man kontakt med arbets- och näringsministeriet, Finnvera och Rederierna i Finland.
På hösten vandrar man eller tar sittliften upp på Njulla för den kontemplativa utsikten över Torneträsk och bort mot Lapporten, Sveriges mest pedagogiska u-dal.
Diös-aktien, som tappat en tredjedel av sitt värde sedan årsskiftet, sjunker 1,4 procent efter beskedet.
På vår webbsida klargjordes tydligt min inställning i brännande frågor som immigrationsreformer och medborgarrätt.
Men successivt har vi lärt oss att många av dessa patienter ofta kan klara sig väldigt länge med bara syrgas, säger läkarna till TT.
Men om det permanent leder till att vi oftare ställer bilen, upptäcker det omkring oss och rör på oss mer har det åtminstone fört med sig något gott.
Nästa år tar jag ut tränarpension!", säger Lutfi Kolgjini i ett pressmeddelande.
Men att bestämma var gränsen går för sexuella trakasserier är upp till deltagarna i undersökningen.
Två män är gripna, händelsen utreds som försök till mord.
Folk i den åldersgruppen kommer fram till mig hela tiden, det känns som att alla i den åldern vet vem jag är.
Inom ekonomin finns många olika teorier som man kan följa för att göra en gissning om framtidens utveckling, men ingen kan ju veta hur det blir med all säkerhet.
Det här är en extra osäker prognos, säger hon.
Det gällde för kusken då och det gäller för de flesta i dag.
Även om Malmö som helhet inte tar sig in på tio i topp så hade stadsdelen Husie gjort det med en tredjeplats om det varit en egen kommun – vilket det kunde ha varit sett till invånarantalet, Husie har cirka dubbelt så många invånare som Söderhamn.
Kärlek till mina små monster och fans, ni är bäst”, skrev hon under bilden.
På lördag, den 5 september, är det därför dags för unga bokslukare att bege sig till stadsbiblioteket i Kristianstad.
Mats Lindqvist Billmark på plats i Indien där stora delar av boken är skriven.
Första trepoängaren i hamn – segerorganisatörerna fanns i andrakedjan.
Att fler vågar investera i företag och att bolag i framtidsbranscher känner att Sverige är en given hemmaarenan för dem.
Personen som tog beslutet att avfyra roboten hade bara tio sekunder på sig att bestämma sig, uppger den Dubaibaserade tv-kanalen al-Hadath.
Golf är perfekt, både som motion och social samvaro i dessa tider, tycker gänget som JP-sporten träffade på A6 GK.
Även om antalet nya fall har sjunkit dramatiskt på senare tid finns en fortsatt oro för att spridningen ska ta fart igen.
Anders Tegnell uppmanar till att fortsätta följa myndigheternas råd.
Antalet spelföretag i landet fortsätter också att öka.
”Det är ju skönt att få sova hela natten”, konstaterade min man efter att valpen fått sova i sängen en natt - och mirakulöst nog vaknat och behövt gå ut och kissa mitt i natten.
Det kontraktet skrevs på två år.
Oavsett om man är anhängare av Obamas sakpolitik eller ej.
I nya thrillerserien ”Devils” spelar han en anarkistisk hackerkung som attackerar finansvärlden.
Resten är bara trevliga bonusar, så som: Att bakgrundens stjärntecken matchar scenkläderna.
Tremilen i Holmenkollen är en så klassisk och stor tävling, säger Ebba Andersson.
Idag ansvarar en svensk allmänläkare genomsnittligt för drygt 2 000 invånare, på många håll betydligt fler.
Där upprepade han felet, viskande.
På lördagen meddelade familjen att han gått bort.
En man sprang ett ultralopp på 66 kilometer i sin lilla lägenhet.
Satsa på skolan på var en av deviserna.
I höstens presidentval utmanas han av Joe Biden, 77 år, Bernie Sanders, 78 år, Elizabeth Warren, 70 år och Michael Bloomberg, 77 år.
BILD: Niclas Jönsson/BildbyrånMålvakten har vid några tillfällen agerat backup i Malmö Redhawks i SHL.
Hur är stämningen på träningarna just nu?
Vad krävs för att just hon ska stanna hemma på valdagen?
Och under de 20 åren därefter har Mariestad och många andra kommuner i Skaraborg varit…
Lundin Petroleum tillhörde vinnarna utanför storbolagslistan med en uppgång på 15,7 procent.
Den handlar om hur konstmuseer i väst alltsedan upplysningstiden samlat och ställt ut sina verk.
Det handlar bara om fusk-5G än så länge.
Hon har en glöd och kan tala med folk om vår politik, säger Kami Petersen.
Detta är två starka minnen jag kopplar till denna stad och jag hoppas få bygga på med ännu fler.
Eric Strand är på g med sin andra fond.
Så jag frågade vad de tänkte göra åt denna säkerhetsrisk.
I Sverige tillsatte regeringen en särskild utredare för att bedöma och lämna förslag till hur direktivet skulle genomföras i svensk rätt.
Inte konstigt att många människor i Sverige upplever den kulturella noblessen som irrelevant och alltför självupptagen.
Pandemin sätter stopp för stora fester och "bus eller godis" – men svenskarna verkar ladda för halloween ändå.
Sedan dess har Runar Sögaard fortsatt att vara rubrikernas man.
Vid anmälan bör uppges namn, person- eller organisationsnummer, adress, telefonnummer, antal aktier som företräds samt eventuella ombud och biträden som ska delta.
Nu väntar gruppfinal borta mot AIK: ”Alltid roligt att möta dem”
”Det svåraste är att ställa om själva produkten från en restaurangprodukt till en hemkörningsprodukt.
Det är viktigt för mig att jag har närheten till vänner och till jobb, att allt det praktiska för mig funkar.
Det finns tydliga signaler om att missbruket bland unga ökar på Tjörn.
En man född 2001 har gripits misstänkt för grovt vapenbrott och förberedelse till rån.
Jag tror att förklaringen till mycket av de alternativa idéerna om klimatet handlar mer om psykologi än om naturvetenskap.
En lastbilschaufför som stoppades för kontroll misstänks för förseelse mot bestämmelserna om transport av farliga ämnen, skriver polisen i sitt pressmeddelande.
Sondre Turvoll Fossli missade den gångna säsongen efter att ha drabbats av ett hjärtstopp i augusti 2019.
Även han är en lojal demokrat, säger han.
Priset för enkelresa i mellanzon höjs med 1 krona – från 50 till 51 kronor.
Det såg ut som ett mirakel, när Laura Colgate och hennes make Ty återvände hem till Valley of the Moon i Sonoma i Kaliforniens vindistrikt, den där morgonen för tre månader sedan.
Man försöker påverka, men når inte fram.
Tilde Björfors får utmärkelsen i teaterkategorin för sitt arbete som konstnärlig ledare för Cirkus Cirkör – ”en sann pionjär och upptäcktsresande i cirkusens magiska värld”, som juryns motivering lyder.
Västerländska underrättelsekällor beskriver det som ett skuggkrig för att minska Irans inflytande.
Samma Carlsson skulle försöka vecka liv i sitt Åsa.
Även om det står bortom allt rimligt tvivel att männens vågskål väger tyngst i patriarkatets sunkiga maktobalans så är vi kvinnor ibland delaktiga.
Ska tre gamla mobiltelefoner ge Donald Trump fyra år till i Vita huset?
Tillgång till allt innehåll och alla livesändningar på barometern.se och ot.
Ylva Timan Olofsson och Mikael Olofsson sjöng Sjösalavals av E Taube till Ylvas flygelackompanjemang och ackompanjemang av Johan Timan på kontrabas.
Wetterstrand föreslår en storts ”regulatoriska frizoner” för att underlätta testning av ny miljöteknik, Hultkrantz vill se omfattande ”systemdemonstratorer” och Loutfi föreslår ”regulatoriska sandlådor” – testverksamhet med alternativa regleringar.
En av dem är Kungsbackas.
EPP kommer att rösta för resolutionen, säger han.
Jag cyklar gärna till exempelvis Runsala.
Aktiemäklaren Adam Thelander på DNB har snappat ut biotechbolagets senaste framgångar och ser stor potential i First North-listade aktien.
Aktiverad frånkoppling kommer innebära att mellan 1 000–1500 MW förbrukning kopplas bort, det är nästan hälften av alla anslutna i området”, står det i det hemliga dokumentet.
Vi måste fortsätta att göra allt vi kan för att stödja forskningen om ett vaccin mot coronaviruset.
Precis som vid tidigare fall, har de två som nu testats positivt i Göteborgsområdet varit utomlands, i Iran respektive Italien.
Qaisar Mahmood är författare.
Även San Jose Sharks forward Evander Kane har skickat en utmaning.
Bottenrekord i bröllop för 2000-talet.
Bara det sista dygnet har 696 covid-19-fall konstaterats i Skåne.
Just nu står världen stilla och det är en intressant erfarenhet att tänka i nya banor när det gäller resande, socialt umgänge och konsumtion.
Har du några andra projekt på gång, förutom ”Coming 2 America”?
Betyder det att investerarna förväntar sig betydligt snabbare tillväxt där?
Det var Filip och Linus Olsson som gjorde BoIS båda mål när de bortabesegrade Lunds BK på bortaplan.
Det finns en dröm om att kunna ta ett lag till Gothia Cup, men det kostar och Moberg Lundén säger att det är frågan om var pengarna gör mest nytta.
Det är heller inte statens uppdrag att lösa skevheter i befolkningens åldersfördelning och yrkeskompetens på vissa orter.
Siltränaren summerar säsongen: "Kan ta sig långt om man bygger vidare på det"
Regler som finns av en anledning.
Den gångna helgen samlades uppemot 5.000 anhängare i Bryssel under parollen ”inte min regering”.
Han har blivit nånting, har stigit en aning i graderna, och hon har blivit nånting: gravid.
Bijleveld jobbar hemifrån i karantän och på hennes skrivbord kunde man se flera papper – bland annat ett med inloggningsuppgifter på.
Att statistiken ökar gällande spel från mobilen och har gjort de senaste åren är inte så konstigt eftersom att användandet av smartphones ökat stadigt de senaste 10 åren.
Nu vill hennes svärdotter varna andra för bedragare som skor sig på äldre personers coronarädsla och erbjuder falsk hjälp.
Uppgifterna kommer från ett flertal amerikanska flygbolag.
Securitas måste anställa 70 personer – ska vakta Microsoft: "Ökad efterfrågan på bevakning"
Vårdförbundet har över 100 000 medlemmar som jobbar inom vården.
När räddningstjänsten kom fram till platsen slog lågor ut från taket och man valde att låta byggnaden brinna ner under kontrollerade former.
Och i vilken division spelar i så fall dessa åtta klubbar 2021?
Ett annat skäl skulle kunna vara att skolorna utmärker sig i form av låga betyg, mycket kritik från Skolinspektionen eller vantrivsel bland eleverna.
Ett sätt att uttrycka sig på som Sydsvenskan aldrig kan ställa sig bakom.
Vid klockan 9.45 var Stockholmsbörsen OMXS30-index upp 1,5 procent till nivån 1.809.
Nu saknas en nyckel i bostaden och kvinnan tror att besökarna i hemmet stulit den.
Men framgångarna med företaget har också kommit med ett pris.
Sedan i mars har drygt 86 000 personer varslats om uppsägning.
Skulle den stambanenotan pressas in i planen skulle det ta 70–80 år att bli klar med byggandet.
Så är det sällan, konstaterar brandforskarna i boken, oftast är det en mänsklig faktor inblandad.
Överenskommelsen med det amerikanska justitiedepartementet är en slags villkorlig dom – företaget måste under en treårsperiod visa att man följer de amerikanska lagarna.
Trumpregeringen har startat handelskrig och dragit sig ur Parisavtalet.
Anna Casselblad ersätter Birgitta Hagenfeldt, nuvarande CFO, som i våras meddelade att hon kommer att lämna Avanza för att inte längre arbeta i en operativ roll.
Utsikterna för gruv- och smältverksbolaget Boliden ser allt tuffare ut i närtid.
Men den självklara förklaringen är att M misskött migrationspolitiken många år.
Många av patienterna, nästan 80 procent, har haft underliggande sjukdomar och bedömts som riskgruppspatienter.
Sverige lyckades vända mot Finland.
Ett tillstånd där ditt fysiska och psykiska kön inte stämmer överens.
Om Ilija Batljan har spelat dubbelt på samma sätt kommer marknadens dom att bli stenhård.
Jag har lärt mig då sjukt mycket av kulturen och även lärt känns mig själv bättre, säger han.
Hur skulle du beskriva stämningen i laget?
Ängatorpet har anor från 1800-talet, då statarhuset uppfördes.
Enhetschef Carina Cutlip säger till TT att krogarna i Stockholm kommer tillåtas att öppna igen klockan 23.
Kalaset i lördags får ni kanske höra talas om nån gång framöver.
Vad tror du om chansen att NHL återupptas?
Man tänker inte så mycket på storhetsbilden.
På fredagen gick antalet bekräftade fall av det nya coronaviruset i USA över 100.000, vilket gör att landet har flest bekräftade fall i världen.
Exempelvis vidtar besöksnäringen åtgärder som bordsbokning på restauranger, trängselvärdar i butiker och inställd after-ski.
Bolån med åtta års bindningstid sänks med 0,12 procentenheter (2,37 procent) och de med tio år sänks med 0,12 procentenheter (2,47 procent).
Tampa Bay byter forwarden Cedric Paquette, backen Braydon Coburn och ett draftval mot Nilsson och forwarden Marian Gaborik.
Det är här vi står enligt Bellman i denna historia.
Olof och Alfred poserar med mormor Christina Dustler på Stortorget i Hässleholm.
De italienska skolorna stängde under vårens coronakris och öppnade gradvis åter i september.
När hyrbilen återlämnades på Arlanda ett par dagar senare greps bägge männen, som nu dömts till 80 dagsböter vardera för obehörigt tillträde till skyddsobjekt, upper SVT.
Vi har inga problem att berätta vad vi sparar på.
Råden gäller fram till den 24 november, men kan förlängas.
Riksdagen var missnöjd med honom.
Tur att jag inte bytte Joker-nummer också.
Lördagar, söndagar och helgdagar efter att fysiska bullerskydd är uppförda kl 09.00-20.
Damallsvenskan är inne på tolfte omgången och har passerat halvtid.
Trots att facket och sjukhusets ledning ser att det planerade köket rimmar illa med regionens sparkrav så har sjukhusstyrelsen på Region avfärdad kravet som ”icke aktuellt”.
Arbetsgruppen på inrikesministeriet som jobbar med frågan ska vara klara med sin utredning mot slutet av året.
Under sina 13 år på Arlanda har han upplevt allt från bombhot och utrymningar till att flygen stått stilla på grund av vulkanaska från Island.
”Rysaren kan få loppet – måste med på V75”
Allmänna reklamationsnämnden, ARN, har fattat vägledande beslut i flera ärenden där olika evenemang ställts in till följd av covid-19.
Det är inte sant.
Överskottet väntas bli runt 40 miljoner kronor och beror till stor del på minskade kostnader för utbildningar, resor och konferenser till följd av pandemin, enligt Petra Lundh.
På Tolvåkerskolan i Löddeköpinge används moduler i två våningar i väntan på en ny skola.
Uppstickaren viftar bort förlust på 45 miljoner: ”Det har aldrig gått bättre”
Även Parmas försvarare Riccardo Gagliolo riskerar att hamna utanför truppen.
”Jag tror att hon ringde då och tackade för pengarna” säger mamman.
Rabatt på aktie med ”underbar trend” – börsproffset: ”De är världsledande”
På så sätt kan vi minska den potentiella indirekta spridningen via kortläsare, men också fortsätta handla tryggt och säkert, med respekt för varandra, inklusive social distansering med 1-2 meters avstånd i kön.
En av personerna, en man i 20-årsåldern, dog i samband med insatsen.
Ingen ville tala till henne eller om henne”.
Två rejäla misstag i försvarsposition har ställt till det för MFF.
Nu är det i stället de medelstora städernas invånare som beter sig lika vårdslöst– men med täckmantlar som semester, högsommarvärme, sjunkande dödstal eller rastlöshet.
I en webbenkät tyckte Genarpsborna då bland annat att byn saknar ett levande och samlat centrum.
Region Östergötland fortsätter att ha en stärkt beredskap i arbetet med coronaviruset.
Misshandel omfattar fysiskt, psykiskt och sexuellt våld.
Kommer det inget positivt besked innan den 12 juni kastar man in handduken.
Samtliga grevar var nära släktingar till Vasaätten.
Det skulle inte kännas uppriktigt.
Klyftor kan vara negativa om de är för stela och ingen kan röra sig, men annars kan de stimulera.
På torsdagens extrainsatta presskonferens med landskapet kom kryssningsfartyg som angör Mariehamn under juldagarna på tal, på grund av rädsla att resenärerna ska orsaka smittspridning.
Han följde turerna kring Paulo Roberto med stort intresse och har också märkt att många andra bolag funderar på de här frågorna, vad man ska göra om något händer en person som förknippas starkt med företaget.
Svenska ridsportförbundets ordförande Ulf Brömster.
Men köper du från Saltå Kvarn, 650 gram, den produkten kan man tjäna både tre och upp till fem kronor på, säger Per Rosengren.
Ett klagomål måste skrivas under av en ledamot av representanthuset och en senator.
Med start i morgon utökar Flygbussarna sin trafik till Arlanda och Landvetter.
Om detta råder det ingen tvekan, anser Romney.
Enligt landets statsåklagare ska myndigheterna ta tag i problemet, och att avhysningen av obehöriga som tagit över andras privata egendomar ska gå snabbare.
Jag är så glad att det finns människor som ställer upp på detta sätt, skriver debattförfattaren.
Men han framhöll samtidigt att man inte är fri att skada andra.
I anslutning till huset finns garage med garageuppfart för två platser och i trädgården finns en stenbelagd uteplats.
Cirka 2 000 danskar har ett liknande problem.
Albumet är gruppens andra fullängdare.
Tio år och lika många böcker – ”Slutet på historien” är sista delen i Jan Guillous romanserie om familjen Lauritzen.
Han fick flytta ut på julaftons morgon och berättar att han då började dricka grogg samtidigt som han tog stesolid som han fått av läkaren.
Resultatet blev dikten ”Mars 2020”, som sedan publicerades i Göteborgs-Posten.
Mitt sätt att berätta är ofta att problematisera villkoren för berättande.
Chule åkte fast och dömdes till 8,5 års fängelse.
I finalen mötte hon Elin Östman från Bergsåker.
Ny nedstängning av fransk ekonomi.
I thrillern experimenterar han med ”potentialen till något hemskt i en småbarnsförälder” och låter det spåra ur totalt.
Detta visade han tydligt – genom att i mail och nattliga telefonsamtal kalla en hemtjänstchef och en djurskyddshandläggare för könsord.
Tyvärr blir det så när politiker söker likes i nuet och ignorerar morgondagen.
Detta återspeglas i löner och arbetsvillkor (se till exempel coronakommissionens delbetänkande häromdagen).
Försvunna kvinnan hittad av polis: ”Hon mådde relativt bra”
Det var förra helgen – eller när det nu var; dagarna flyter ihop till en enda monoton evighet när man sitter i karantän i över en månad – nyheten kom att släpper Ullevi-showen 28 juni 2012 som officiell utgåva på sin hemsida.
Med tiden sinar mejlen, alltmedan Yoko och sonen håller sig undan.
Wallenbergsfärens maktbolag Investors justerade substansvärde uppgick den 30 september till 537,4 miljarder kronor, eller 702 kronor per aktie.
För grovt rattfylleri dömdes han till en månads fängelse.
Om de inte gör en bolagisering räknar de med att investeringen landar på närmare 119 miljoner kronor.
Malmborg kommer från en mycket bra säsong i Halmstad och hade en räddningsprocent på 91,8 och 2,51 i GAA (insläppta mål per match) på 27 framträdanden i grundserien.
Garpenlöv saknades på Tre Kronors träning i går, men var i dag tillbaka på isen med truppen – och valde efter träningen att berätta för media om sin svåra sorg.
Professorn: ”Det ökar risken för psykisk ohälsa på olika sätt”
Gick 12,5 full väg med bilens hjälp senast.
Det hänger extremt lättillgängligt och dolt.
Ängar och naturbetesmarker kan delas in i flera olika naturtyper.
Det är den näst högsta siffran efter april månad, då Spanien registrerade 15.672 avlidna som skylls pandemin.
Människor rånas och misshandlas i sina hem på landsbygden.
Marine Le Pen var tidigt ute och efterfrågade ”kontroll av gränserna” och har upprepade gånger kritiserat Emmanuel Macrons sätt att regera landet under krisen.
Vad skulle du göra för att rädda ditt barn?
Samtidigt går det inte att satsa på välfärden med lånade pengar hur länge som helst.
”När du jobbar och är sysselsatt går tiden snabbare än när du är ledig.
Och den aktuella bedömningen är inte att Sverige skulle stå inför ett större utbrott.
Nisse Norrby från Hyltebruk ägnade måndagen åt att förbättra skyddsvallen runt fritidshuset i Bexet.
Inte minst Polen och Litauen har ifrågasatt att Lukasjenko verkligen vann valet, och i fredags kallade Minsk hem sina ambassadörer därifrån.
Pappa bodde sedan ett 30-tal år tillbaka ihop med en kvinna och de har ett barn tillsammans.
Målet innebar att Helsingborgs IF åker ur allsvenskan och att Kalmar har kvalplatsen i egna händer före Falkenbergs FF.
Drygt två tredjedelar av ägarna i Kambi och Evolution Gaming är nu utlänningar.
Det gör att vi behöver bygga ut lärarutbildningen.
På herrsidan hann aldrig landslagsspelarna iväg på sina uppdrag.
Landshövding Anders Flanking har utlovat besked senast måndag nästa vecka.
Tomelilla-Nilsson anpassade sig och kvalade in som fyra till race 2, där han och Joakim Walde lyckades bli trea i klassen Pro-Am.
En omvärdering av immateriella tillgångar, främst goodwill, renderar dock i en nedskrivning om nästan 3 miljarder kr, vilket drog ned Scandics rörelseresultatet till -3,3 miljarder (321 miljoner).
Det pågår en mycket infekterad konflikt i Härnösands stift.
Ringsjöskolan följde riktlinjerna när man tillät en högstadieelev från en coronasmittad familj att komma till skolan.
Marknadshyror, däremot, leder till högre hyror och rikare fastighetsägare.
Ljungby kommun ber föräldrar som har barn med 15-timmarsplacering på förskolan att hålla barnen hemma.
En orkan, tropisk cyklon eller tyfon bildas över havet i tropiska områden under lågtryck när ytvattnet är minst 26,5 grader varmt och luften i atmosfären ovanför är fuktig.
Beslutet kommer efter att Internationella fotbollförbundet (Fifa) nyligen temporärt ändrat bytesreglerna, men lämnat till varje land att avgöra när det ska införas.
Är också tonsättare och initiativtagare till en ny postklassisk scen.
Passa på nu innan de snyggaste tar slut!
Författaren John Ball publicerade sin thrillerroman ”In the heat of the night” 1965, just som den amerikanska medborgarrättsrörelsen hade fått sitt riktigt stora genombrott efter den epokgörande lagstiftningen Civil Rights Act.
Den debattvillige och kompetenta forskaren behöver inte sluta skriva insändare och twittra om ny kunskap.
Både vad gäller ambassaden i Beijing och i Stockholm.
För de allra flesta innebär det en annan tid samma dag eller en närliggande dag.
I Halland ser man med oro på anstormningen av sommarstugeägare som ignorerar myndigheternas uppmaning om att stanna hemma i påsk.
Sedan ett par månader pågår en utredning om att slå ihop Volvo Cars med kinesiska syskonmärket Geely Automobile samt Lynk & Co och Polestar.
Det är snart dags de dialogmöten som Markaryds kommun planerar runt om i kommunens orter.
Omkring 17 000 människor har gripits och många av dem har misshandlats och torterats.
”I vår klass är vi nog hälften kvinnor, men det syns inte riktigt sen.
Hos dagens moderater och moderatledaren Ulf Kristersson finns inte mycket kvar av den liberala reformagenda som inledde Allianssamarbetet 2004 och det framgångsrika regeringssamarbetet under Fredrik Reinfelts ledning 2006 – 2014.
När våra forskare och specialister är så oense om hur viruset bäst ska tacklas?
Om drygt två månader ska en av de två sektionerna vara klar.
En förundersökning är nu inledd.
Studenten är en av livets tydligaste brytpunkter, och för många är den ljus.
Musiker som ger konserter i vardagsrum, livesända på sociala medier.
I november går amerikanerna till vallokalerna för att rösta fram landets nästa president.
Real Madrids damlag har gjort sitt första mål.
Han ställs då inför representanthusets demokratiska talman Nancy Pelosi, vars kammare före jul röstade igenom två riksrättsanklagelser mot honom.
Nu finns det chans att traska bort allt överflöd efter julhelgerna.
Orsakerna till detta är enligt kommundirektör främst väsentligt mindre skatteintäkter än vad kommunen budgeterat för, samt att det nya landskapsandelssystemet medförde nästan 700.000 euro mindre i landskapsandelar än 2018.
Mannen greps, och polisen gjorde husrannsakan i hans bostad.
De är lika långa, har samma frisyr och kroppsbyggnad.
Det är ingen anklagelse.
Blir symptomen svåra tar sjukvården naturligtvis hand om de som behöver, skriver smittskyddsläkaren Hans Boman.
Där ingår alltså inte joggingbyxor och väskor som anammats av kriminella kretsar, som sägs packa väskan full med knark, pengar och puffra.
Utan den organiserade sommarverksamheten riskerar många barn att få en väldigt ensam sommar.
Två män som i september tog sig in på Sveriges ambassad i Belarus huvudstad Minsk befinner sig där fortfarande, rapporterar Sveriges Radio Ekot.
På en punkt råder en stor enighet över partigränserna i USA.
Det finns domar som påmint om att endast den som "helt klart" har arbetsförmåga på den öppna arbetsmarknaden ska nekas sjukpenning och vad som ska vara ett "normalt förekommande arbete" måste vara verklighetsförankrat.
I fredags förföll en av dessa, värd 100 miljoner kronor, till betalning men några pengar finns inte att betala med. Enligt obligationsagenten Intertrust har bolaget inte presenterat något förslag till lösning.
Både IFK Göteborg och en comeback i Gif Sundsvall har varit på tapeten.
I ren frustration började mannen då att kasta vin- och ölflaskor mot marken inne i butiken.
Efter att ha kommit tillbaka från sjukskrivning en andra gång och jobbat på länsstyrelsen sedan 2019 bad han chefen om att få gå ner på halvtid för att eventuellt kunna plugga arkitektur på 50 procent till hösten 2020.
Det är december i det speciella året 2020 som handlat mycket om coronaviruset.
Volvo Cars har börjat starta upp en del anläggningar i Kina sedan myndigheter lättat på restriktioner till följd av det nya coronaviruset.
Vi bär alla ett ansvar för att ta oss ur den ekonomiska stagnationen och få hjulen att börja rulla igen.
Men efter segern mot Daniel Elahi Galán väntar nu tuffare motstånd i den fjärde omgången av grand slam-turneringen.
Kärleken till rampljus och fans har varit bränslet, trots vilda nummer och fester som gett henne skador, utslagna tänder och orsakat ett missfall.
Bobby Charlton på ett sjukhus i München efter olyckan.
På 2 meters djup i Tisken kan halten vara upp till 3 000 mg/kgTS enligt en annan undersökning.
Det var inte första gången som El Achi höjde rösten för att visa sitt missnöje över de problem som kantar vardagen för många libaneser.
I Senegal, som noterat fyra smittade, inför president Macky Sall reseförbud för sina ministrar.
Vare sig Lundqvist eller någon annan vet när säsongen de förbereder sig för kommer starta.
Han har vunnit två SM-guld med Frölunda men rollen i laget blev allt mindre.
Därefter följer Italien med drygt 53.000 dödsfall och 1,5 miljoner bekräftade fall.
Lite beroende på storlek bör en hund vara ute sammanlagt två till två och en halv timme varje dag.
Fönstret har varit öppet och mellan de som är på besök och de äldre har det varit en plexiglasskiva och även två meters avstånd.
Den svenska IS-återvändaren försökte samla in pengar som hon uppgav skulle skickas till al-Hol – det största av flera kurdiskkontrollerade fångläger i norra där misstänkta IS-terrorister hålls.
Och dessutom vill jag ha någon i Vita huset som är orolig över viruset.
I Sverige har vi ”ansvarsprincipen” som innebär att den myndighet som har ansvar för en fråga i vardagen också är ansvarig i en krissituation.
Först vid 14-tiden beräknas räddningsarbetet vara avklarat och vägen åter fullt framkomlig, enligt Trafikverkets prognos.
Larsson är tydlig med att det i nuläget är kansliledningen med generalsekreteraren Tommy Boustedt i spetsen och fackklubben som måste lösa problemen.
Jag älskar det här programmet, säger Sanna Nielsen till TT efter sändningen.
Det är första gången som Granada spelar i Europa och det är något som genomsyrar förhandssnacket, inte minst från deras egen sida, inför den avgörande playoffmatchen till Europa League.
Med detta menar vi att den största makrotrenden är Eurozonens totala avsaknad av förmåga att hålla jämna steg med Asien och USA, oavsett vem som vinner valet, säger Jonas Thulin i en skriftlig kommentar.
Personalen kan aldrig höja rösten och skarpt beordra en misstänkt smittad att stanna på rummet?
Entreprenörerna jobbar nu för fullt med kontaktledningar och signaler.
Paralympics följer 24 augusti–5 september.
Liverpool fick bara oavgjort mot Shrewsbury i FA-cupen och tvingas till omspel under vinteruppehållet.
Det är inte lätt att försöka hjälpa Grace.
BHG Groups e-handelsverksamheter har över 1 500 anställda och BHG Groups aktie är noterad på Nasdaq Stockholm, med tickern BHG.
Då försvinner krav på hårdvara, medan distributionen sker via molnet.
Preliminära avtal finns dessutom med Moderna.
Även en mängd börser över hela världen har fallit stort.
Förhoppningen är att huset ska stå färdigt i början av 2023.
Genom att laga maten successivt under lunchen får kökspersonalen bättre kontroll över hur mycket som går åt och behöver inte ha mat stående i värmeskåp i flera timmar.
Fobin satte stopp för Kenneth Hansen i ”Mästarnas mästare”
En kommission får inte cementera dåliga mönster eller i sämsta fall bygga nya, även om de är digitala.
Det ser mörkt ut för flera fjärilsarter i Sverige, visar en rapport från Naturvårdsverket.
Vad tycker landsbygdsrådet om detta?
Kvartal ett 2020 har varit ett mycket speciellt kvartal. Det började enligt förväntan.
Boendet i Finland imponerar inte lika mycket på stjärnorna.
I Sverige rörde sig åtta av tio barn och unga för lite, medan siffrorna i Finland gick i en ljusare riktning.
Även McDonalds har högtflygande planer.
Enligt vad Norra Skåne erfar ska det bara ha varit en mindre summa kontanter som gärningspersonerna kom över.
Två bilar har fått bärgas under morgonen efter en trafikolycka i Fjärås.
Själv är han inte så orolig för att bli smittad under sin semester.
Senast finåkte Oskar J Andersson in i mål och segern var mycket enkel på en fin tid, trots att han fick trava stora delar av loppet i positionen utvändigt om ledaren.
Jag blir så trött på sossarnas egna, självgoda insändare där de alltid berömmer sig själva och inte med ett ord nämner andra partiers påtryckningar för att knuffa dem i rätt riktning.
Detta betyder att viruset spritt sig snabbt, ofta med mycket milda eller inga symptom, och att inom några veckor kan en majoritet av alla stockholmare vara immuna.
Riktkursen ligger kvar på 255 kronor.
Men vi kan inte göra någonting mer, säger han.
Har du erbjudit pengar för sexuella tjänster?
Det betyder även att uppstickaren King’s Lynn Town, Notts Countys egentliga motståndare, nu har avancerat längre i cupen än någonsin tidigare.
Staffan har många uppdrag som tomte och rutinerna under julafton är liknande varje år.
Under pandemin blev vi mer än någonsin påminda om våra begränsningar som biologiska varelser, att vi är en del av naturen, inte står över den, säger Frida Vega Salomonsson.
Men jag skulle även vilja tillägga att Black Lives Matter kan ligga i fatet på honom, säger Judie.
Två månader innan seriestarten står division tvålaget utan målvakter.
Debatten om ifall folk levde upp till det personliga ansvaret kom som ett brev på posten, och har väl aldrig riktigt klingat av sedan i mars.
Sofia Jakobsson krigade till sig bollen en bit ner på egen planhalva och spelade in till Caroline Seger.
Sedan pensionen har Simrishamn kommit att bli en viktig plats i Barbro Nörgaards liv.
Jag tror att han kommer att fortsätta hålla kampanjmöten, för han behöver den typen av allmänhetens godkännande.
Mattias Andersson, chef på Dramaten, tror inte att digital teater kan ersätta den äkta varan, men är stolt över teaterns strömningstjänst.
På läkarsamtalet tar min sambo åter upp behovet av en samtalskontakt, och får som svar att det nog är lättare att få det på habiliteringen för ”de har mer resurser”.
Och det blir värre.
Även här handlar det om komplicerade samhälleliga förändringar som har en mängd orsaker.
I Essen vårdas de allra svårast sjuka covid-patienterna.
Men Uefa är redo att göra andra eftergifter.
Hon har än i dag svåra smärtor och är sjukskriven till följd av olyckan.
Men vi befinner oss i ett ovanligt läge.
Örebro – som efter segrarna mot IFK Norrköping och Malmö FF – har två raka matcher utan mål: 0–0 borta mot Östersund, 0–1 borta mot Mjällby.
Det ska diskuteras nu.
D’Angelo skadade sig en timme in i derbyt mot Kristianstad och spelade därefter klart matchen där hon på tilläggstid räddade en straff och poäng till sitt lag.
Jag blev sekreterare i släktföreningen och vi utvecklade en innerlig vänskap.
Inte heller där såg de att något var fel, hon fick åka hem med antibiotika.
Han skickade blommor, han tatuerade in hennes ansikte på armen och han skickade en grupp personer att överraska henne med sång på hennes arbetsplats.
Sen vaknar jag ur mardrömmen, blöt av svett.
Kommunalrådet Sedat Arif vill se en lagändring om kammarrätten ger Staffanstorp rätt.
T2Dx instrumentet är på så vis en revolutionerande produkt för sjukhusen när kötiden sänks och möjligheten till att hjälpa fler patienter ökar.
Bob Dylans senaste album "Rough and rowdy ways" klättrar till en fjärdeplats på albumlistan.
Hushållens konfidensindikatorn för hushållen steg med 3,7 enheter till 92,3 i december.
På tandvårdskliniken är produktionstakten högre och de senaste dagarna har personal där tillverkat 4 500 skyddsvisir som nu hämtats upp av Region Skåne.
På fredagen, vid 21-tiden, krockade en bil av okänd anledning med ett träd på Filipsdalsgatan i Skara.
Hon är hela åtta slag efter amerikanskan Nelly Korda som har ledningen efter halva dagens spel.
Han föddes i Landskrona 1931 och verkade i staden praktiskt taget hela sitt yrkesverksamma liv.
Haldor är en SAAS-tjänst (software as a service) och fungerar på samma sätt som Netflix eller Spotify.
Under upprepade gånger det senaste halvåret har dock Erdogan hotat med att öppna gränserna för att sätta press på EU.
Här är det till synes inte bara avgifter för själva betalningslösningen som Klarna tar in.
Det nya vi gör är att använda dem på arter som har varit särskilt viktiga för människor, för att få reda på hur träden har tagits om hand och brukats.
Jobbade därefter som journalist på en mängd tidningar, bland andra Expressen, Aftonbladet och Café.
Välkommen till denna exklusiva, välplanerade, påkostade och moderna 1-plansvilla.”
Skattesänkningar är nämligen en viktig fråga för regeringens samarbetspartier C och L. Förslagen innehöll bland annat sänkt skatt för pensionärer och för personer som betalar statlig inkomstskatt.
Efter flera försök att få tag på dem blev polisen i mitten av maj i år tvungen att efterlysa duon.
Sedan åker mitt gamla Erik Lindh-racket fram.
På tisdagen stängde Hexagon B på 561 kr.
Övriga partier i kommunstyrelsen hålls utanför och får veta vad som föreslås bara precis innan beslutet skall klubbas.
Prognoserna kan bidra till intrycket att saken är klar när den inte är det.
Det är omöjligt att inte beröras av Lilla hjärtats öde.
I helgen avgjordes Persnäs AIF: s första klubbmästerskap i padel med dam- och herrdubbel.
Det är sedan tidigare känt att den man i 50-årsåldern som sitter häktad för mordet, även hade långtgående planer på att döda ytterligare en person.
Men coronapandemin har satt stopp för alla planer.
EU-kommissionen räknar med att Spaniens BNP i år kommer att sjunka med 12,4 procent, jämfört med 2019.
Förvånansvärt är att endast 19% avstår från att söka jobb för att de tror att det är tryggare att vara kvar hos sin befintliga arbetsgivare.
Det var en tung suck av lättnad som drog över Sverige den 9 juni 2020.
Bedömningarna baseras på självvärderingar som respektive lärosäte lämnat in till UKÄ, studenternas examensarbeten från det senaste året, intervjuer med lärosätesrepresentanter och studenter, samt statistik över avhopp från respektive utbildning.
Stefan Elliott, här på en av Kanadas träningar under OS i Pyeongchang, är klar för Frölunda.
Av hänsyn till att de involverade är så unga vill jag inte lämna några ytterligare kommentarer, säger Olof Bexell, som utsetts till juridiskt ombud åt 14-åringen, till DN.
Hur kan det komma sig att Gävleborg alltid tycks vara satta på undantag och efter andra län i detta land?
Här listar vi ett urval av dagens nyheter på arbetarbladet.se. Klicka på blålänkarna för att läsa.
Men de hör hemma på en annan lista.
Nu har över 90 procent fördelats sammanlagt under programperioden 2014-2020.
Skellefteå har utgående kontrakt på backar inlånade Philip Broberg, Filip Berglund och Patrik Norén.
Onlinebolagen anser att de skärpta reglerna ytterligare riskerar att minska den så kallade kanaliseringen, det vill säga hur stor andel av alla spelare som spelar hos licensierade bolag.
Jag tycker så fruktansvärt synd om killarna att det slutade som det slutade i förlängningen, detta är det värsta jag varit med om som tränare, suckade Torns tränare Richard Ringhov.
I en annons söker sjukhuset nu personal som kan förstärka vården tillfälligt.
I fredags hade Olinsgymnasiet sitt första studentfirande.
De har lutat sig mot forskare som bekräftar i förväg uppgjorda hypoteser.
Bannon gjorde uttalandet i en video till podcasten ”War Room: Pandemic” vars konto också stängts av från Twitter.
Även Stockholmspolisen beskriver kvällen som lugn.
Jag hade bara en tanke om mig själv när jag var arton; jag var en loser.
Produktionen av medicinsk utrustning präglas av komplexa leverantörskedjor, som spänner över landsgränserna.
Alltsammans slutar med skallexplosion, alternativt metaforisk bildningsorgasm, alternativt feministisk hämndsymbolik: hjärnsubstans utlovas i varje fall.
FN:s miljöpanel beräknar att det finns över 500 000 virus i världen som skulle kunna sprida sig till människor och att framtida smittor riskerar att bli ännu dödligare än covid-19.
Replik: Maja Gilbert Westholm (V) skriver om förlossningsutredningen i Dalarna.
Alfa Laval har historiskt sett haft en stark närvaro inom livsmedels- och vattenbranschen samt inom marin- och offshoreindustrin.
”Fabrikerna” är vanligtvis mindre kliniker som utger sig att vara till för gravida kvinnor som erbjuds att sälja sina barn.
Med lysande dialog.
Vad ligger bakom framgången?
Någon ny skola i Långviksmon kommer inte bli byggd.
Mary Beard läxar upp 1800-talskritikern John Ruskin, som när han står inför 1500-talsmålaren Tintorettos målning som visar Jesu korsfästelse säger ”den går bortom all analys, och är höjd över allt beröm”.
Som det ser ut nu bryter vi det samhällskontrakt som vi själva säger är så viktigt.
IFK:s hockeydamer vann sina matcher i helgen.
Hur blir det egentligen i sommar?
Då restriktionerna skiljer sig åt mellan regioner och även mellan kommuner är det viktigt att veta var du befinner dig.
Studenter på Malmö högskola, där bland annat lärarutbildningen finns.
Han präglade med sin personlighet och maktposition flera generationer vänsterintellektuella i Frankrike.
Vi har däremot inte sett en ökande takt av högst angelägen provtagning och smittspårning, vilket är ryggraden i kampen mot smittan, säger han.
Tjörn vill att Stenungsunds kommun inkluderar och tydliggör även de risker som är förknippade med farligt gods på fartyg när de ska göra klart sin nya översiktsplan.
SMHI har utfärdat ett meddelande om höga temperaturer i sydvästra Sverige för de närmaste dygnen.
När en tjurmarknad tar vid är arbetslöshetssiffrorna vanligtvis ganska höga.
Premiärministern insjuknade under ett regeringssammanträde och fördes till sjukhus där han sedermera avled, uppger presidenten Alassane Ouattara.
Hamilton har själv varit med och demonstrerat på gatorna i London, och inför att den uppskjutna formel 1-säsongens första huvudrace startade på söndagen, i österrikiska Spielberg, valde de flesta förarna att gå ned på knä.
Också här konstateras att ”behovet av skyddsutrustning på lång sikt är fortsatt stort i länets kommuner”.
I hagen söder om vår tomt går det hästar om sommaren och i norr går det kor.
Regionen kommer att stå för personalen.
Anna-Stina Wanby (till höger) blev SM-trea under fredagens 3 000 meter.
Delary cup kommer med största sannolikhet att ställas in på grund av coronapandemin.
När Kungsbackas yrkesfiskare vill gå i pension finns oftast ingen som vill ta över rodret på deras fiskeskutor.
Feel good om prästen som väljer klänning och dottern som kämpar mot fördomar.
Samma dag grep polisen kvinnans make.
Motiveringen var att det var omöjligt att rekrytera kompetent personal i regionen.
Fast det har försvunnit gradvis och nu är osäkerheten borta helt.
Totalt har nu åtta personer smittade av cornaviruset avlidit i Region Skåne.
Då går det alltid att laga något gott.
I februari var Viktor Andersson, 23 år från Skövde, på resa till Amsterdam.
Hur tjänar man pengar på Sportsbetting?
Jag kan inte må så här.
Inför 2020 hade Malaca Instituto många grupper inbokade från Miami, Norge, Sverige, Italien, Tyskland och England.
Mopeden har kört på gångvägen när den kört rakt ut i vägen, säger Christer Fuxborg.
På måndagsförmiddagen krockade en lastbil och en personbil på E6 i södergående riktning.
Mot det ska ställas en bullrig stenindustri med endast enstaka årsarbetare skrivna i kommunen.
Mannen greps i slutet av september, och ha suttit häktad sedan dess.
Eric Strand förväntar sig en volatilitet om 10 plus minus 5 procent, vilket innebär riskklass fem, eventuellt fyra.
”Den satte lite standarden, det var check i alla boxar.
Under våren fick de covid-19 båda två.
Sedan dess har han bland annat varit skidexpert i norska TV2 och är nu aktuell som programledare för tv-programmet "Sverige mot Norge" tillsammans med Gunde Svan.
Men vad som verkligen skulle göra skillnad är om de starka vita ledarna i lagen kliver fram och gör sina röster hörda, säger Dumba.
Manchester United är vidare i FA-cupen.
Men duon har också ett förtroendeproblem att hantera.
Det är också osäkert om den stora nationella tävlingen i Jönköping i oktober – som Lisen har varit en av initiativtagarna till – kommer att kunna genomföras.
Människorna i Björna, Långviksmon och Trehörningsjö ger inte upp.
Många sköna miljarder kan sparas.
Men det måste finnas en öppenhet vad som gäller, hur avtalen ser ut och transparens måste vara ett nyckelord.
Hennes kroppsspråk vittnar om vana att tala inför folk; hon rör sig behärskat och håller händerna samlade.
Ulrika fixar hörapparaten på hemmaplan i Skutskär – Arne slipper sjuktaxin till Tierp: "Det bästa som hänt att hon kom hit"
Efter en mållös förstaperiod med få farliga målchanser var det gästerna som fick jubla först…
Efter de omfattande bränderna sommaren 2018 – nu vill regeringen ge Myndigheten för samhällsskydd och beredskap (MSB) den formella rätten att fördela resurser över landet vid stora räddningsinsatser.
En skolas ansvar sträcker sig, förutom att ta hänsyn till medicinska skäl, till att varje dag ställa fram näringsrik och ätlig mat som gör att eleverna orkar med skoldagen.
”Let them all talk” handlar snarare om en gammal ovänskap som väcks till nytt liv.
Mick Jagger tog klivet från filmvärlden 2001.
Svenska journalister borde bli mindre fogliga.
Vardagen återvänder till en skola i sorg: ”Kommer ta tid att läka”
Den formella förklaring de fick var att beredningens sekretariat behövde mer tid för att ta fram underlag.
Centret har tydliga åsikter om kvinnors klädsel.
Alla dessa grupperingar med apokalyptiska böjelser hatar varandra, men har också mycket gemensamt: antisemitism, antifeminism, anti-vetenskap, anti-homosexuella, smak för konspirationsteorier.
Det är ett ögonblick som lyser upp och värmer när kvällen blivit natt och fläktarna väl börjar ha effekt.
Och varje gång jag kör där är jag på helspänn.
Det anser Finansinspektionen.
Avslöjandet om bitcoinbedragarna i Kiev har nått stor internationell publik genom ett stort samarbete mellan DN och journalistnätverket OCCRP.
Deras 18-årige kamrat nekar helt till samtliga brott han åtalats för.
Manifestet har även tidigare legat ute på sajten – vilket uppmärksammades av NRK – och enligt Elias Vieglins, PR-ansvarig på Adlibris, är händelsen allvarlig.
Vi är liberaler.
För varje högljudd rasist finns det tusen tysta, konstaterar Akim Aliu.
Hela vården ställer om för att ta.
Vilken enorm vinst för klimat- och miljörörelsen!”
Det blev inte bra.
Staten måste ge de nånting och be för ursäkt!
Vissa byar är tydligen släckta hela tiden, och andra har belysning dygnet runt.
En bostad i Tölö-området i Kungabacka har…
Frågan är om regionens ledning kan göra en omställning?
Lundaborna tar sig gärna en promenad i Stadsparken just nu.
Företagaren hade droger i blodet och i garaget och källaren hittades tretton gram kokain.
Efter 45 år på Ica – nu går Maggan i pension: ”Ska umgås med barnbarnen”
Våra politiker ser att det här är en väldig vinst för föräldrar och barn, att man kan slippa slitsamma vårdnadskonflikter, säger Eva Sten.
De var tvungna att ta ett beslut och jag tror inte att de hade så många alternativ, sa Armand Duplantis till DN efter beskedet.
Vi får ta lärdom av det här, säger Manchester United-backen Victor Nilsson Lindelöf i en intervju med Svenska fotbollförbundets mediekanal.
Hur vi skyddar våra arter på svenskt territorium ska inte avgöras i Bryssel.
Viruset ger oftast förkylningssymptom, men i undantagsfall kan väldigt svaga patienter avlida.
Beräkningen baseras på de mängder som uppmättes i svenska jordgubbar i fjol.
Och jag mindes att hon vid någon av våra fikastunder den där första tiden hade nämnt att hon gärna ville jobba med barn.
För när åkarna kört de inledande fem flacka kilometerna och vände uppåt i backen så stack ledarinnan.
Tre, för honom, okända gärningsmän slog honom så illa att han hade rodnader och sårskador över hela kroppen.
Sent på onsdagen kunde användare konstatera att Wikipedia åter var tillgängligt inom landet.
Betydande nettoinsättningar gjordes i korta räntefonder, enligt föreningen, som kopplar utvecklingen till coronakrisen.
Hösten 2015 mötte Malmö FF såväl Real Madrid som Paris Saint-Germain i Champions League.
”Vi kan behöva förändra vår affärsmodell”
Den rekordstora andelen förtidsröstning medför att resultatet kan dröja – och även ifrågasättas.
Allt tyder nu på att Joe Biden kommer att bli USA:s nästa president, det är en bra nyhet.
Partiledarsamtalet om läsning sänds på Bokmässan play på torsdagen kl 14.30–15.15 och på dn.
Tjörn gick in i förbundet med högre budget men den budgeten var för två brandstyrkor som utgick från två brandstationer.
Man har nu tagit fram triageringsmallar, det vill säga en prioriteringsordning, som utbildad personal på kundservice har tillgång till.
Förtroendekapitalet för myndigheterna skadas av att förvaltningen förhalas på det sätt som pågår.
Han påpekar att det alltid är förknippat med risk att leta efter olja.
Det finns tänkbara motståndarlag i både Kiruna och Pajala samt ytterligare några vid kusten kring Luleå.
Vi har tagit bort åtta salar av 52. Vi har gått ner litegrann, men det är inte alls lika drastiskt som i våras.
Det är väl inte så att vi inte visste något?
Det är klart att sådana händelser formar människor, i generationer.
Dessutom ger frontfiguren Johan Holmlund ut en bok med texter från karriären.
• En rad förlag och tidskrifter: Korpen, Offside press, Teg Publishing, Ord & Bild, Dagens ETC, Glänta, Lira, Palabra, Bo Ejeby förlag mfl.
Allt fler i Polen börjar ta ordet polexit i sin mun.
Det är tränare som verkligen brinner för det här laget och vi får en mix av kunskaper som få kan matcha.
Men mobila banktrojaner fortsatt även de att öka, något som spås fortsätta nästa år.
Banken spår också att euron/kronan ska kunna falla ner till 10,10 ”men troligen inte så mycket mer”, skriver Hammer.
Klubbarna vill stänga hockeyallsvenskan: ”Kan explodera”
Det slutade med en artikel om att Hammarbybacken skulle glasas in som skidbacke.
Utan dem skulle Sverige stanna helt och hållet.
Målvakten gjorde en stabil insats i derbyt.
Dessutom lär de nya malusskatterna – alltså höjda årsskatter – överlag minska intresset för större modeller.
Vad erbjuder ni för hjälp i det här ärendet?
Som stadsplanearkitetkten i Falun på 1960-talet bemötte rivningsvågens protester: Ska vi ha allt gammalt kvar kan vi lika gärna dra på oss älgskinnsbyxorna.
De tre nuvarande magasinen räcker inte längre till, och nu letar man efter lösningar.
Man bör inte heller prata i webbkameran med okända personer om inte de visar sig själva.
I Rogsta kyrka hölls på fredagen begravningsgudstjänst för Nancy Grufberg.
På torsdag skulle Frölunda Indians och HV71 ställts mot varandra i Kungsbacka sshall.
Vi menar att det är viktigt att andra kommuner tar höjd och också börjar planera för det som komma skall, säger Anna König Jerlmyr (M).
Det är olika bland hundfrisörer och alla gör som de vill, men jag gör aldrig så.
Det blir olagligt att sprida bilder som tagits i rättssalar och kommuner tar över hela ansvaret över tillsynskedjan när uteserveringar ska kontrolleras under coronapandemin.
Men hon visade än en gång att hon inspirerats av Obamas tankar om respekt och värdighet.
Jag är nog Sveriges sämst betalda förbundskapten genom tiderna.
Doug Liman ska regissera Tom Cruise i rymden.
Nu söker man deltagare i hela Sverige och har därför gått ut i lokala Facebookgrupper, bland annat i Kungälv.
För Jesper Wallstedt är det centrala att snabbt lägga mindre bra saker bakom sig.
Det bådar inte toppen för någon medborgare i Sverige att den högst ansvarige för partiet beter sig som en studsig tonåring i kavaj, när han inte vet att de lagt ned en utgiftspost på 14 miljarder.
Och det är flera viktiga matcher han missar.
Fas III-studien planeras omfatta 270 patienter och utförs i Indien på patienter med olika hudtyper.
Nyberg & Co i Tyringe är skyldig sina anställda 1 550 000 kronor i obetalda löner för december och januari.
Att vara politiskt korrekt har aldrig varit mitt motto.
Ibland är det som influencer rätt att vara tyst, skriver Frida Söderlund.
I Vita huset har man inte iakttagit social distansering med två meters avstånd.
Lisa har vid sidan om spelarkarriären utbildat sig till tränare och kommer ha en tränarfunktion i juniorlagen.
Nu när samtalen om framtidens migrationspolitik är i slutskedet söker färre människor asyl i Sverige än på länge.
Ordet klimatångest finns med på Språkrådets nyordslista 2007 och förklaras så här: ”ångest inför en hotande klimatförsämring”.
För ett par dagar sade i en intervju i tv-kanalen Fox News att han skulle älska att ha landet öppnat igen till påsk.
Det är positivt för svensk produktion att fler vill välja svenskt”, säger Viktoria Östlund.
Han har barn att försörja.
Gärningspersonerna ska enligt uppgifter ha använt våld vid rånet.
Susanna Gideonsson skulle lämna jobbet som handelsfackets ordförande och ta sig an det "finaste jobbet en arbetarkvinna kan få".
Regionalpresidenten Juanma Moreno (PP) värdesätter att antalet inlagda i regionen är nere i 394 personer, av vilka 97 ligger på intensiven.
Sedan 2010 har AP7 Såfa haft en årlig genomsnittlig avkastning på 14,8 procent.
Beskedet vid regeringens presskonferens på fredagen om att de nya reglerna gäller utomhusidrott har också skapat förvirring.
Man kan diskutera om munskydd skall användas i trånga miljöer.
Internationella samarbeten är förstås ett modeord, men det är verkligen nyckeln till att hejda klimatförändringarna.
Hon kastar av sig kläderna, darrar men är besluten att hålla sitt ord.
Den är gripande utan att vara sentimental.
Han tror att striden om vilken kurs Sverige ska ta mycket kommer att handla om hur trygghetssystemen ska utformas.
Den fällande hovrättsdomen i Falcon Funds-pensionssvindeln överklagas till Högsta domstolen, skriver nyhetsbyrån Siren.
Där någonstans ska vi leta efter våra unika mänskliga förmågor till symboliskt tänkande, samarbete och kreativitet.
Kungälvs kommun går vidare i förhandlingarna om att ta ta över hela ansvaret för färjetrafiken mellan Koön och Marstrandsön.
Region Dalarna har accepterats som ny medlem utan rösträtt i Mälardalsrådet.
Förra helgen var den första med nattöppet.
Beskedet om att reserestriktionerna inom Sverige hävs inom kort välkomnas av Astrid Lindgrens värld i Vimmerby.
Samma melaninhalt i huden som någon annan innebär ingen fullmaktsrätt.
Sprängdeg hittades på en skola och fördes bort av polisen, enligt rektorn.
Kvinnan försvann i fredags från en strand på Hawaii.
Det är en dyster värld men post-dystopisk snarare än dystopisk: skillnaden är den mellan ärrvävnaden och det ännu öppna såret.
Sett till åldersfördelningen av Sveriges befolkning är det personer 70 år och äldre, och särskilt de som är 90 år och äldre, som är hårdast drabbade.
Tisdagens seger gör att man toppar tabellen en poäng före Ystads IF, som dock har en match mindre spelad.
Är det inte dags att staten tar ansvar för beredskapslagren?
Medianinkomsten för svarta hushåll är bara en tiondel så hög som för vita, svarta sätts i fängelse och dödas av polis mer än 5 gånger oftare än vita.
Den enda som tjänar på förslaget är Netanyahu, som försöker bli omvald efter snart ett års dödläge i inrikespolitiken.
Norén, som de senaste veckorna har visat gryende form med en tredjeplats och en niondeplats på PGA-touren, imponerade under sin tidiga morgonrunda på den amerikanska västkusten.
Detta för att man från bankens sida ska kunna säkerställa att man har ett verktyg att ta till för att kunna säkra betalningsförmågan, säger vd:n Günther Mårder till TT.
Frågan var uppe på bordet under mötet, men ja, pengarna kommer.
Ett sent mål gav Milan seger mot Udinese.
Matchens sista spark klistrade han nere vid sin högra stolprot.
Jag lider med de äldre och de organisationer som lever på donationer från företag, eftersom det går ner nu.
Hönsen hölls inte instängda så nu hotas ägarna med vite.
Och när frun blir sjuk av obesvarad kärlek, svek och kyla, då förväntas hon vara lugn och helst värdig.
Det kan jämföras med USA, som den senaste veckan rapporterat i genomsnitt fler än 200.000 nya fall dagligen.
Ta fram en konkret plan för återstart utifrån tidsatta prognoser av när aktiviteter kan komma igång utan ökade hälsorisker samt musikbranschens analyser av intäktsbortfall.
Den ryske målmaskinen Alexander Ovetjkin jagar sitt 700:e mål i NHL.
Några av Sveriges största influencers kom på besök.
Ett förbud mot bensin- och dieselbilar vore en bättre lösning för att få bilister att gå över till elbilar än olika former av subventioner, anser Håkan Samuelsson, vd för Volvo Cars.
Nu har beachvolleyduon Jonatan Hellvig och David Åhman nått ännu en milstolpe i karriären.
Husqvarna backar svagt, minus 0,3 procent medan Cloetta rasar drygt sex procent.
För ingen författare döper väl på fullt allvar sin huvudperson, en internationellt hyllad performancekonstnär på studiebesök i Los Angeles fattigkvarter, till det närmast ankeborgskt klingande Johanna Bäärnhielm?
Svåra tider kan ge fler företag: ”Då kan vi vara nöjda”
Här är det kanske inte musik och TV-serier som varit kulturbärare, utan snarare den invandring Stjernberg tycker vi skall sluta tala om.
Vid stängning var storbolagsindexet OMXS30 upp 0,3 procent till nivån 1.842.
”Ända sedan maj har det jobbats hårt för att få till ett Tiomila i Idre Fjäll, för att vara redo om pandemin skulle tillåta.
Och jag förstår inte att Hammarby vill det här.
Och problem kring nyrekryteringar, bland annat antagningar till polisutbildningen i Växjö, har gjort att resurserna är tunt fördelade även för den uppgiften.
De har infört skatt på plastpåsar, så att de nu kostar 6-7 kronor att köpa i matbutiken.
Får inte del av intäkterna från påskgåvan till kommunen anställda.
Fem Mariehamnsbor har lämnat in ett besvär till Ålands förvaltningsdomstol för att stoppa utvidgningen av discgolfbanan i Badhusparken från nio till arton hål.
När det gäller det övriga skade- och sjukdomsläget blir John Persson borta ytterligare en tid, medan både Tomi Salinen och Adam Pettersson är redo för comeback.
Nej, askan smittar inte bokstavligen, men i överförd mening.
Volvo och Geely behöver också en sådan motor.
Med eleverna i focus, ger läraren fint stöd i såväl skrivande som själva produktionen.
Även när vi följer tvättråden måste vi ju strax efteråt handskas med böcker som gömmer övervintrande baciller och mumifierade småkryp från 1500-talet och framåt.
Priset blev där 640 000 kronor, för det 160 kvadratmeter stora huset.
Var Emma Watson verkligen så dålig i rollen som Meg March som alla säger?
Man kan inte förebygga allt, men vi gör verkligen vad vi kan för att exkludera sådana människor från att ansluta sig till vår organisation.
Torbjörn Jansson sänder i väg Fonda Boko sista halvvarvet och äntligen har han all den tur han så länge förvägrats.
Ryanair säljer fortsatt biljetter till två flyg från London till Skavsta.
Sedan ska vinden avtagit något men SMHI varnar fortsatt för mycket hårda vindbyar i södra delen av Skåne fram till måndag eftermiddag.
En lugn midsommarafton övergick i en del polisingripanden under natten och midsommardagsmorgonen.
Undersökningen gjordes under september och oktober 2020.
”Det är som ett parallellt universum”, säger Neville i Sky sports.
I det långa perspektivet bör en översyn av lagstiftningen äga rum.
Gravfrid har samtidigt utlysts över platsen vilket förbjuder dykningar på vraket.
Det finns knappast någon lag som säger att aktiva fonder är bättre i börsfall.
Det är tredje boken i serien om polisen Vanessa Frank, och frågan är om det inte är den allra bästa hittills.
I vart fall när det gäller de guidade turerna i våra naturreservat som blivit så poppis.
”Tack Alexandra, vilket djup det hade, jag hade ingen aning”, säger Victor von Shirach när Alexandra Zetterberg Ehn läst färdigt hans monolog.
Swedbanks Green Asset Register, registret över gröna tillgångar, fortsätter att växa och inkluderar nu tillgångar värda närmare 14 miljarder kronor.
Det kommer också en tid efter pandemin och då är det viktigt att de insatser vi gör under krisen inte skadar folkhälsan på längre sikt.
Det är sådana bitar, säger Billborn.
Coronavirusets spridning visar på det absurda i att kräva en viss sorts hälsning.
När vi nån gång sågs genom åren, kom Sune alltid och ville prata om vad han kallade för "vår lag", vilket inte saknar relevans.
Under natten mot fredagen rapporterade Nigeria sitt första fall av viruset, också det första fallet i Afrika söder om Sahara.
Men hon blev deprimerad efter revolutionen och flydde till böckernas värld.
Så många låtar hade kommit in till SVT när fristen för att skicka in bidrag till nästa års upplaga av Melodifestivalen gick ut.
Under de senaste fem åren har det varit fler än någonsin som använt droger i Sverige, och det är till stor del ett ungdomsproblem.
Även PSG uttalar sig om tragedin.
Det gav säsongens andra trepoängare för det pressade Karlstadlaget.
Strax efteråt ringde mannen till sin bror och berättade vad som hänt.
Det fanns en tid då Sverige ansågs vara en förebild för social rättvisa, medmänsklighet och internationell solidaritet.
Vi får ofta fingret när det blir långa köer.
En vecka senare släpptes han dock eftersom misstankarna inte kunnat stärkas.
Nu öppnar regeringen för möjligheter till större publik och har dessutom skjutit till nya krismiljarder för idrott och kultur.
Med ögonmått mätt så var trots allt frisparken över 35 meter ifrån Kristianstadsmålet.
De fosterländska hyllningarna har förändrats med tiden, till både innehåll och form.
Zind-Humbrecht hör utan tvekan till Alsaces starkast lysande stjärnor.
Larmet om bilen som fått motorstopp och fastnat på järnvägsspåren strax utanför Heberg kom in till Trafikverket klockan 17.33.
Tre år efter debuten kom ”Mordet på Sara Weiss” och nu har han sista delen klar i huvudet.
De har en kommunchef och ingen biträdande.
Där har den fångats i jetströmmen högt upp i atmosfären och fortsatt mot Europa – och till helgen når den Sverige, 850 mil från lågorna.
Mäns våld mot kvinnor.
På pressträffen deltog även Folkhälsomyndighetens generaldirektör Johan Carlson, Socialstyrelsens generaldirektör Olivia Wigzell och Stockholms läns landshövding Sven-Erik Österberg.
Det var en liten platt knapp.
En vuxen man som sitter inomhus när vädret är vackert och spelar pang-pang-spel med fåniga hörlurar (med mikrofon) dödar i alla fall min lust förtjänstfullt.
Förmögenhet: 118 miljarder kronor.
Nästa söndag åker damerna till Halmstad för att möta HK Drott.
Vill vi få ett samhälle med mindre kriminalitet, bättre folkhälsa och bättre levnadsvillkor för en majoritet av befolkningen, så behöver vi ett betydligt större engagemang av samhället i ekonomin.
När vi är här stannar vi alltid en stund på balkongen ovanför perrongerna för att se tågen komma och gå, ibland bara med några minuters mellanrum.
Johannes Wahlström sitter på första raden, klädd i rött.
En man förde sina tre barn till Irak och höll dem borta från mamman i flera år.
Att klara sig igenom det här hemma själv under flera veckor skulle vara tufft.
Lärare rasar mot dåligt smittskydd i skolan: ”Ledningen tar inte vår oro på allvar”
Hälso- och sjukvård och omsorg är fortfarande under hård press.
Michael Wolf blir ordinarie styrelseledamot i försäkringsrådgivaren Säkras styrelse.
Man känner sig utnyttjad.
För det krävs också att det finns risk att den dömde återfaller i brott av allvarligt slag.
Väntat var här 277 miljoner kronor.
Man har beslutat om gemensam finansiering, vilket innebär att EU tar ytterligare steg mot en federation, det borde vara positivt för euron, som blir mer som en riktig valuta.
Man behöver varken springa långt eller lyfta tungt för att hålla kroppen i gång.
Detta för att säkerställa att Stockholmsbörsen kan driva sina marknadsplatser om situationen förvärras, säger Stockholmsbörsens chef Lauri Rosendahl till Sverige Radio.
Man kommer att få följa det som sker, det jag möter inom vården av patienterna, utan att bryta mot patientsekretessen.
I slutet av mars krävde Birger Pålsson, docent och tidigare lärare i katastrofmedicin, en kommission för att ”granska de åtgärder som hittills har genomförts medan de fortfarande är aktuella” och ”följa den fortsätta handläggningen i realtid”.
Särskilt mycket mer känd har hon inte blivit sedan dess.
Linus Lövgren lämnar Kungälvs HK för Redbergslid efter säsongen.
Det har även ordnats med sommaraktivitet där det bjöds in till korvgrillning i Henåns hamn.
Han kastar runt den som om den vore viktlös.
Enduroförare vädrade frihet i kohagen: ”Behov att komma ut”
"Vi var helt fokuserade på att prestera på topp nu i december.
Fredrik Forsberg går igenom de olika momenten med deltagarna inför passet.
Rättviseaspekten är en icke helt obetydlig faktor kopplad till symbiosen mellan beslut och legitimitet.
Nu har den (S)tyrande majoriteten som sagt istället blicken vänd mot Kilafors- och Arbrå Hälsocentral.
Det är sannolikt inte någon bra strategi, enligt Arques.
Först och främst har vi gett bort för många poäng mot bottenlagen.
SvD djupdyker i arkivet och blickar framåt.
I söndagens ”Godmorgon, världen” berättade en kvinna, ”Tatjana”, om hur hon inte klarade att bo kvar i sitt hem i Minsk.
Det är viktigt för mig att jag och bandet ger vårt bästa till er.
Det ser ungefär likadant ut inom advokatbranschen.
Nu kommer de ta en hämnd, och den hämnden kommer de att ta på den amerikanska militären och dess tillgångar.
Det diskuterade vi ganska detaljerat, vad vi kan göra, vad USA kan göra, vad FN bör göra, och så vidare.
Mitt i krisen har den politiska striden om vem som ska bära skulden för landets hantering av pandemin blossat upp och gjort att folk protesterar på gatorna mot sättet att hantera krisen.
Colombias regering har redan aviserat att man kommer att stoppa flyg från utlandet och att personer över 70 år måste hålla sig inomhus till och med slutet av maj.
Palme, ung, otålig, hungrig, väntade på att få ta över.
Regeringens förslag om körkortskrav för vattenskoter är bra men inte tillräckligt, anser Sveriges båtorganisationer.
I början av 2000-talet svarade toppnamnen i näringslivet som till exempel Lars-Johan Jarnheimer, Marianne Nivert, Pelle Törnberg eller Leif Östling på frågor från journalister på telefon.
Så ni politiker som lovade ett års oförändrad lön hur tänker ni kompensera oss för detta?", undrar insändarskribenten.
Vi har gjort det genom att jobba i konsultuppdrag inom landbaserad vindkraft.
Under resten av helgen väntar regn och upp till hårda vindar.
Här arbetar flera av karaktärerna i hennes kriminalromaner.
Men fler bedrägerier, stölder av handsprit – och hamstring av knark.
Hon utgår från att det är välkända historiska motiv och kan knappt tro det när hon får höra att de aldrig visats.
Hon har gjort det till sin affärsidé att planera, rita och skissa trädgårdar och har just nu sin mest hektiska tid trots att snöflingorna yr utanför fönstret.
En av de största höjdpunkterna på året.
Just nu finns fler små torskar än de senaste fem åren.
Du står ju här med munskydd!
När konserter, teaterföreställningar och filminspelningar ställs in höjs krav om särskilt stöd från regeringen.
Har du hört någon spelare som är positiv till det här?
Den senaste veckans gripanden är inte de sista vi kommer att se.
Du kan även vända dig till - Riksföreningen mot incest och andra sexuella övergrepp i barndomen.
Även i en hantverksutbildning finns mycket teori.
Manchester Uniteds Odion Ighalo går till attack mot den nigerianska regeringen, och kritiserar behandlingen av demonstranterna i sitt hemland.
Bara under 2019 släppte studion nyversioner av "Aladdin", "Dumbo", "Lady och lufsen" och "Lejonkungen", och fler är på gång.
Tidigare spekulerades det om att Assange kunde lämnas ut till Sverige i stället, men i november förra året lades förundersökningen för misstänkta sexualbrott ner.
GRAN CANARIA: Kanarieöarna slipper det nationella nödläge som Spanien utlyst med anledning av den ökande coronasmittan.
För andra samlingen i rad har Janne Andersson valt att anförtro sig till de unga talangerna Dejan Kulusevski, Alexander Isak och Mattias Svanberg.
Igår utfärdade SMHi en klass 1-varning för natten och morgonens snöfall.
Garaget tillhör ett företag men tjuvarna kom aldrig in.
Jag tog cykeln till Lövudden, ett av mina smultronställen.
Det blev en 0–2-förlust hemma mot topplaget Åbyggeby.
Vi står flera meter från varandra.
En buss krockade med en större kebabvagnslucka som stack ut i mötande körfält.
Bilen var illa tilltygad och även fronten på tåget hade skador.
Ingen hade tagit det på allvar.
Emil Maxén skapar ovanlig julstämning – har tecknat årets radiokalender: "Det största jag har gjort"
Hur skulle den ens kunna accelerera, när klimatpåverkan varierar logaritmiskt med halterna av växthusgaser?
Uppge eventuellt lösenord och bekräfta.
Han trycker på de 25 miljarder kronor som regeringen, L och C, i augusti 2019 enades om att försvaret ska få till 2025.
Men Aranäs lyckades bara sprattla till några gånger med ojämna mellanrum och hemmalaget kunde lugnt styra spelet mot en övertygande seger.
Det här är en angelägenhet för hela staden, säger Joakim Larsson samtidigt som några turister stannar till för att ta selfies i den trånga gränden.
Turerna har varit både välbesökta och uppskattade, senast i lördags.
Det var vi som föreslog tredimensionellt ultraljud (3D UL) för specistmödravården, för att rädda livet på hjärtsjuka foster.
Att besluta om nya lagar och förordningar är en sak.
Jag blev imponerad, säger Peter ”Pidde” Andersson, EAI:s tränare och matchcoach.
Vi har ett samhällsbygge att ta ansvar för, därför måste vi och vågar vi stå upp för det vi tror på och för de övervägda, genomlysta beslut vi tar, även när vintervindarna tar i med stormstyrka och medmänniskor tenderar se oss som motmänniskor.
Statsminister Stefan Löfven höll också tal till nationen i SVT.
Vad tror du om H&M på sikt nu efter att aktien verkar att ha stigit en del på sistone?
Nu startas en naminsamling för bättre stödåtgärder till svensk sjöfart.
Motiven skiftar ju också kraftigt.
Efter coronapandemins utbrott har ett stort antal caféer, restauranger och andra matställen tvingats stänga runt om i USA.
”Killarna hamnade i ett för svårt läge efter första skyttet och sedan var det bara att försöka få en bra placering utan att det kostade för mycket inför masstarten (söndag).”
Att läsa är att resa, heter det.
Bygden får vänta ett år på artisterna, eftersom Diggilooturnén skjuts ett år framåt på grund av coronapandemin.
Det omfattar en ökad samverkan regioner och stat - men utesluter ett förstatligande.
Julen är den tid på året då alkoholkonsumtionen i Sverige är som högst, förutom sommarmånaderna.
Appen kraschade inte och det handlar varken om hackning eller om annat dataintrång, säger Mandy McClure, representant för Iowas distrikt, till tidningen.
Det är frihet under ansvar, säger Mikael Damberg.
Vilken är din allra bästa runda på Norraby?
Det här har fått president Donald Trump att reagera.
Det beror framför allt på att vi inte vet hur stor andel av befolkningen som har blivit infekterad, eftersom dödligheten i epidemiologiska sammanhang beräknas genom att helt sonika dividera antalet döda med antalet infekterade.
Tillsammans utgjorde de en femtedel av betalsträckorna i Spanien och de har sedan de invigdes inhöstat 7,38 miljarder euro i avgifter.
Men regeringens metoder väcker också förvåning.
Klänningen får inte vara för brudig, och den måste se bra ut bakifrån.
Halkan ett problem i Ö-vik – då tar kommunen bort sandlådorna: "Vi har resurser att bekämpa"
”Givet är en verbform (perfekt particip) som ganska nyligen har övergått till att fungera som en sorts preposition i satsförkortningar: ’givet hans tvekan valde de en annan lösning’; ’givet att NN inte kan medverka är det lika bra att ställa in mötet’.
Tjänsteresor ska ersättas med digitala möten där det är möjligt, enligt ett förslag till nya riktlinjer som Skara kommun har tagit fram.
Men det handlar inte bara om att röra på sig och arbeta på sin forehand.
För de senaste åren har man sett att inte alla satsar på den totala världscupen, för att i stället kunna prestera riktigt bra på några enskilda helger eller på mästerskap.
Debatten om folksamlingar vid offentliga sammankomster har varit på tapeten, inte minst senaste dagarna.
Köksinredningen skadades en aning.
Är det pengar som styr?
Sportlovet står för omkring 60 procent av Luchon-Superbagnères inkomster, enligt The Guardian – men det milda vädret har tvingat orten att stänga alla backar utom sex.
Det är jättestor skillnad i dag jämfört med hur det var då, framför allt organisatoriskt.
Även här ersätts påsen med ett komposterbart alternativ.
Direkt så sades det att processen för att rekrytera en ny permanent vd för Niam skulle inledas omgående.
De tre områden som man bör se på är: Har de fått fler kunder?
"Riktlinjerna ska stärka läkarnas möjlighet att få en trygg och hållbar arbetssituation och göra det mer attraktivt att arbeta i primärvården", skriver debattörerna.
En miljon svenskar lever i digitalt utanförskap.
Det gör att han om fyra år kan begära att bli överflyttad till Spanien för att avtjäna straffet där.
SEB har inlett bevakning av med rekommendationen behåll och riktkursen 30 kr. Det erfar Nyhetsbyrån Direkt.
Det är AI och data som nu används för att hitta ett vaccin.
Någon publik kommer det inte vara på plats, inte ens inom den 50-personersgräns för hur många som fortfarande får vistas tillsammans.
Jag ångrar mig fortfarande, men jag vågade inte säga något”, säger en som var med i omklädningsrummet.
Mer än 80 miljoner träd fälldes över en yta av drygt 2000 kvadratkilometer.
Har man det tålamodet, eller vill man nå framgång på ett snabbare sätt genom att ta genvägar?
Vi kommer att få tydligt negativa effekter både i Sverige och i den globala ekonomin”, enligt Ingves, som tillade att det ännu inte går att säga hur omfattande effekterna blir.
Här samlas dagens olyckor, bränder och polishändelser.
Så man känner att: ”Å vad torftigt!
Öppningar i kvarteren skapar en luftighet och intressanta utblickar mot bland annat Bonniers Konsthall på andra sidan Karlbergskanalen.
Han skriver att: "Svenonius skulle ha föredragit en 33 år äldre Jimmie Åkesson i form av Donald Trump som USA:s president."
Med Uvells slutsats skulle således arbetarväljarna strömma tillbaka per automatik dagsläget.
Petter Stillström börs-vd och rutinerad investerare, har bolaget Traction.
Det kommer att bli en utmaning att få det att fungera, men vi påbörjade den här planeringen förra veckan, säger Johan Lindh.
Va, blev inte korten bra, tänkte jag.
När man däremot konstaterar att incelmännen ser kvinnor som en naturresurs snarare än människor, är man något på spåren.
Nu gäller det bara få en rejäl försäsong för Alfons och lägga på sig lite bandymuskler till vintern för att ta klivet in i seniorbandyn", skriver klubben på sina sociala medier.
Krisen är inte över.
Men han understryker att det vore moraliskt förkastligt av företag som uppbär statligt stöd att dela ut sina vinster i den här situationen.
Kan det bli en fråga om förtal av avliden?
Valet stod i praktiken mellan att stoppa utbyggnaden eller splittra regeringen.
Han kör bland Daniel Redéns Double Exposure i storloppet Jämtlands Stora Pris.
I slutet av november uppgavs en 70-procentig effektivitet av Astras vaccin, betydligt lägre än konkurrenternas.
Det fanns trots allt liv och rörelse i skogen, det stod Sjöbo brukshundsklubb för.
Han pekar på att många kontaktytor som barn har i vanliga fall under pandemin dragits in, vilket lett till att ensamheten ökat.
Vad vi däremot kan välja är huruvida EU ska ha något att säga till om i utvecklingen, eller luta oss tillbaka och bli helt beroende av utländska tech-jättar, som i bästa fall är amerikanska och i värsta fall kinesiska.
För någon vecka sedan övade svenska operatörer från specialförbanden med sina amerikanska kollegor i Stockholms skärgård.
Briggen Gerda sjösattes i augusti 2000.
Och redan nu är det här året fullbokat, så det ser bra ut, säger Rantanen.
I provinsen Málaga var det cirka 50.000 personer inom byggsektorn som gick till jobbet igen.
De möts för övrigt i sista omgången den 13 mars.
Samtidigt ser smittspridningen väldigt olika ut i olika delar av landet.
På så sätt kan Arbetsförmedlingen fortsätta bidra till att stärka det nordiska samarbetet.
Bakgrunden är att uppskovsräntan är förhållandevis hög i förhållande till dagens låga ränteläge.
Katarina Lundahl säger att krispaketet är bra – men att det i det här läget krävs ännu större insatser.
För vänstern är det dock lätt som en plätt att lösa dylika pengadilemmat.
Varje tävlande kan delta med ett bidrag.
Den är mer ännu en medioker familjefilm.
Detta beror på att man inte försöker komma till rätta med hur Sverige räknar skyddad skog.
Hur många influencers tål politiken?
Betänk att även miljonärer får "barnbidrag".
För nu är det annorlunda: 2010-talet började med Tomas Bannerheds småländska uppväxtsskildring ”Korparna” och slutade med Marit Kaplas ”Osebol”.
När Sovjetunionen kollapsade glömde vi bort Kina – kommunismen skulle ändå reformeras bort.
För närvarande befinner sig drygt 120 politiska fångar i häkte, och därutöver sitter fler än tusen fredliga demonstranter fängslade runt om i Belarus.
Filmen fick under lördagskvällen priset Youth Prize vid filmfestivalen Nordische Filmtage i Lübeck, av en jury bestående av ungdomar mellan 15 och 17 år.
Förhoppningsvis är han snart frisk och kry igen.
Filmer inifrån köpcentrumet visar på en stor förödelse.
Hon var arbetslös, kunde inte ta hand om mig och hade ingen bostad.
Hans dagliga briefings är ett måste, säger paret Kreda med en mun.
Det är 4,8 miljoner bättre än budgeterat, men kommunkansliet höjer ett varnande finger för framtiden.
Under tiden SvD granskat au pairsystemet har filippinska au pairer börjat organisera sig.
Musik från en annan planet?
Ny i rollen är Josefine Gunnarsson.
Polisen misstänker att branden är anlagd och har spärrat av platsen.
Tornet ska bli 150 meter högt, inklusive vingar.
När jag sa att hon inte skulle åka svarade hon: ”Om jag tar piskan kan jag ändå komma tillbaka och vara med dig.
Belgaren skadade foten i ligamatchen mot Levante i slutet av februari, så illa att en operation var nödvändig.
Någon stal ved olovandes i Rydsgård.
Han har skrivit på ett sexårskontrakt värt över 300 miljoner kronor.
Den glesbygd som under lång tid åderlåtits på kunskap, service och utveckling, skriver S-kvinnors styrelse.
Det här är bygdegårdarnas och potatisåkrarnas och de gryningstunga slaktdjurstransporternas land.
Natten till söndagen ska en kvinna som cyklade på cykelbanan i Kullavik ha blivit rånad på cykel och handväska.
Och efter några år på olika kontorsstolar här på tidningen med allt ifrån dagens livesändning till att planera in den somriga läsarbilden i Del 2 har året som familjeredaktör präglats av möten, ute i Dalarna.
Regeringskansliet förklarar att beslutet har fattas i samförstånd med Portugal.
Lite svenskt ”lagom är bäst” kunde gott appliceras på spanjorernas extroverta levnadsstil.
Under natten mot onsdag syntes tre personer som försökte bryta upp entrédörren till en parfymbutik, belägen på Östra Storgatan i Olofström, med hjälp av en kofot.
Dansen är ett toppen sätt att komma närmre folk och kanske just salsan kan vara din väg att gå.
När Sverige kommer återgå i ett normalläge för branscherna där många unga ofta får sin första anställning kan ingen svara på, mer än att det kommer pågå ett bra tag framöver.
Ett svar kan väntas när Uppsala stadsteater senare i vår spelar ”Cyrano” i Jonas Österberg Nilssons bearbetning för gymnasieklasser och övrig publik.
Nybro har spelat två säsonger i högsta serien, även om det ligger längre tillbaka i tiden.
Illamående, yrsel och sänkt medvetandegrad, säger polisens presstalesperson Nils Norling till tidningen.
Ingen person kom till skada – men trafiken påverkades under flera timmar.
Först hundra sidor om Ruths barndom och uppväxt i den lilla staden Bingen i Tyskland under Hitlers välde.
Nu rasar Kent Kihl, partiets ordförande och anser att majoriteten…
Analytikers snittestimat var en försäljning på 6.291 miljoner dollar.
Har man bra hästar håller de en ung och motiverad, säger Peder med ett skratt.
Tjänstemännen konstaterar att ”det finns förutsättningar för att medge rivningslov i efterhand eftersom det saknas stöd för att att byggnaderna kan anses ha varit särskilt värdefulla för kulturmiljön.
När jag själv slukade serien var jag rörd och fylldes av styrka och beundran, men kände även en slags irritation över Gullas självutplåning.
Datorns mikrofon måste också vara avslagen, annars kan det bli missljud och kalabalik, men det är tydligen mycket viktigt att kameran är på så att vi alla åtminstone syns i rutan.
Under diskussionen kom det fram att Gluggens areal är 107 kvadrat och att interna årshyran för detta källarutrymme är 59 000 euro, det vill säga 45,95 euro/ kvadrat.
Berörda grupper, i det här fallet hela svenska folket, bör så långt som möjligt involveras i beslutsprocessen.
Jag har haft Bure några år och är just nu inte i behov av kontanter, först om två-tre år.
Basefarms kundteam kommer agera som en förlängd och integrerad del av Parks and Resorts IT-avdelning.
Vänsterpartisten Ulla Andersson är endast måttligt upprörd över bankernas vinster.
Om övre alkoholprocenten skulle vara 5,5 som i matbutiken, skulle enorma resurser frigöras.
Erika Boman, Leva Börman, Rädda barnen och fältarna samt Ålands hotell- och restaurangskola prisades för sitt hållbarhetsarbete i går.
De högre kostnaderna för arbetet mot penningtvätt och coronakrisens effekter gör att Swedbank höjer prognosen för bankens totala kostnader 2020 till 21,5 miljarder mot tidigare 20 miljarder.
”Du ser äldre ut än din ålder”, är sällan smickrande att höra.
En vilja att återupprätta en skadeskjuten lag.
”Det är med livet som med måleriet: slumpen skapar möjligheter som man kan utnyttja eller missa.”
Kom ihåg att registrera din marsch på barnvagnsmarschen.se.
Detta ska vara genomfört senast den 1 januari 2025.
Säkerhetspolisens högsta chef brukar inte ta i det på det sättet.
Den utvecklingen går inte att stoppa.
Ett isberg på Grönland som brutits loss från glaciären.
Spanien stänger – ”Katalonien bör stängas in”
Lennart Häll fick slita i många år innan han fick Tranås bilbärgning att gå runt.
ADF bedöms att ha dödat över 1 000 civila sedan början av 2019.
Om du vill dö finns det många olika sätt att göra det.
Garantiersättning utgår inte för den del som omfattas av respektive befintlig aktieägares pro rata-andel i företrädesemissionen.
Trenden kan tänka sig att fortsätta.
Morgan Olofsson, kommunikationsdirektör, Myndigheten för samhällsskydd och beredskap (MSB).
Kina undviker att sätta ett tillväxtmål i år, uppger premiärminister Li Keqiang i sitt öppningstal inför folkkongressen.
Bolagsform är ett alternativ.
Den åtalade erkände att han tagit sig in i bostaden, ett bankåtertag, utan vare sig tillstånd eller hyreskontrakt.
Sollefteåforsens fjolår var det bästa sedan kommunen tog över kraftverket i juli 2016.
Att omsorgen nu har ett nytt bekräftat fall inom hemvården är beklagligt säger Skaras kommunalråd Ylva Pettersson, men det är heller inte helt oväntat.
Under den rådande coronakrisen kan människor inte riktigt röra sig som de vill.
IVO har begärt in patientjournaler från 91 äldreboenden.
Men mycket utredningsarbete kvarstår fortfarande.
Meddela dina anhöriga i land om dina planer.
Tensta och Rinkebys vattenförsörjning störs, vilket kräver nya pumpar.
Det har blivit hans sätt att försöka påverka utvecklingen i rätt riktning.
Men om de potentiella fördelarna är så stora, och de faktiska insatserna som skulle krävas inte är särskilt stora – hur kommer det sig att bankerna inte flockas för att ta en mer aktiv roll i utvecklarcommunityn?
På lördagen var 769 kunder strömlösa i centrala Lund.
Lönsamheten minskade för svenska banker förra året, även storbankernas.
Jo: “Förändringar är aldrig lätta att genomföra.
Flera regioner har stora problem med att leverera sitt välfärdsåtagande och behöver hjälp av staten.
Rör vi oss åt samma håll, eller är det för tidigt att säga?
Då har man andra krav, men det återstår att se, säger Bergström.
Det får ju antingen bli den kommunala allmänna kassan, eller får det gå på renhållningstaxan.
Men det blev inte bättre i den takt som jag ville.
Biodynamisk odling, enbart blå druvor och en nybyggd georgisk vinkällare lockar många till besök.
I boken är det Majas tankar om allt som hänt som beskrivs, men vem pratar hon till när hon inte talar med förhörsledaren?
Han sitter i styrelsen för den amerikanska börsen Nasdaq och har varit en flitig mötesdeltagare med Bilderberggruppen, som samlar den globala makteliten.
”Vi föreslår fem åtgärder för att trygga blåljuspersonalens arbetsmiljö.”
Före landsmannen Tadej Pogacar och fransmannen Guillaume Martin.
Som landet ligger i Kommunstyrelsen så har oppositionen majoritet.
Ett ärende gällande efterbeskattning initierades också.
Sjukvårdspersonal, lärare och socialarbetare tillhör de prioriterade grupperna som är först ut att få sprutorna när Ryssland nu börjar massvaccinera.
Men Borås tropikhus kommer ändå att leva vidare.
Han säger också att svanhanar försvarar sina bon, och att det därför är bra att hålla sig på avstånd.
Polis och åklagare är redo att utreda misstankar om bland annat krigsbrott – men många kommer inte att kunna dömas och några åtal i närtid är inte att vänta, enligt experter.
Dyrast just nu – en nästan 100 år gammal Macallan för drygt nio miljoner kronor.
Programmet har hjälpt flera små och medelstora företag ut på nya exportmarknader.
Det är Christina Tallberg kritisk till.
Hanna Rajs Lara skriver stor poesi, omöjlig att värja sig emot.
”Tillsammans med EU och världens öppna ekonomier är vi för överskådlig tid långt starkare än Kina.”
De östra delarna av Kongo-Kinshasa har sedan augusti 2018 tampats med ett utbrott av ebola, som har tagit fler än 2 200 människors liv.
På våren hade hon vunnit skandinaviska mästerskapen och tyska mästerskapen, hon fortsatta sedan till Karibien igen, därefter blev det Italien, Frankrike, Wimledon – och Båstad.
Första hemmamålet inprickades av nyförvärvet, den SHL- och KHL-meriterade forwarden Mathias Porseland.
Det kommer att bli toppen!", skriver USA:s president Donald Trump på Twitter dagen efter att han på bästa tv-sändningstid lät sig skrivas ut från militärsjukhuset Walter Reed där han vårdades i tre dygn för covid-19.
Flera av anläggningarna har i själva verket inte tillverkat någon el på flera månader.
Efter en omfattande polisinsats med bland annat helikopter kunde tre män gripas i ett skogsområde.
Ska Isaac Kiese Thelin fylla hans skor?
Drabbande och äkta!
Trots dessa sakernas tillstånd kan vi i bl.a. dalamedier notera att en relativt stark ström av personer och familjer flyttar till landsbygden i Dalarna.
Enligt moderatledaren Ulf Kristersson skulle det skicka en viktig signal till föräldrarna om att de bör byta livsstil för att behålla barnen.
Kanske när det gäller känslan, hur jag spelade och träffade bollen.
De hoppas på en utbyggd pendeltågslinje utmed Costa del Sol.
Stefan Larsson (M), ordförande barn- och utbildningsnämnden, tror att skollagens krav klaras trots besparingarna.
Vi får kalla honom för Mr X så länge.
Ägaren som är svensk blev av grannarna uppmärksammade på vad som hände med deras hus när de själva inte var på plats.
Nu börjar monteringen av vattenburna värmeslingar, som ska plöjas ned i sanden.
Det är först vid ”Lyxfällans” budgettavla som Sanne inser hur illa ställd hennes ekonomi är.
I stället är det de enskilda individerna som fyller upp scenen och låter oss få glimtar av den tid som format dem.
Det rätta beslutet har tagits.
Kubankosackerna, som lever där, är väldigt passionerad och temperamentsfulla och älskar att sjunga och dansa.
När det gäller den sexualbrottsdömda domaren har SvFF:s domarkommitté tagit ett formellt beslut att stänga av honom.
Vi har också krav på att det ska genomföras övningar på alla arbetsplatser.
Mattias Ekholm assisterade till ett hemmamål och Rasmus Dahlin till ett bortadito.
Bolagen har sålt en epidemiförsäkring som sedan inte tillämpas under den nu rådande pandemin, säger han till DN.
Isabel dos Santos är dotter till Angolas tidigare president José Eduardo dos Santos och beskrivs ofta som Afrikas rikaste kvinna.
Vilket förnamn bar författaren som har fått en gata på Gärdet?
Vi kan inte spå in i framtiden exakt hur det kommer att se ut med smittspridningen när sommaren kommer.
Och att de har gjort många bra klimatåtgärder.
Hon har haft en tuff konkurrens av Johanna Zaman och Sofia Andersson, men just nu är hon etta på positionen.
Hade Kerstin varit en man hade hon kanske hetat Lennart.
Anki portades från begravning i Nora kyrka – stoppades av prästen: "Hade fattat eget beslut om antal deltagare"
The Queens kom att spela flitigt i Norrbotten, hann med två kortare turnéer i södra Sverige.
Norges Bank har beslutat om att exkludera totalt tolv bolag från den statligt ägda oljefonden, världens största fond, samt återkalla två tidigare exkluderingar.
På scen och på skärm.
Hon vistas en tid vid William Winter Institute i Jackson, Mississippi, som utarbetat metoder för att skapa dialog kring rasförtryck och som med goda resultat ger kurser för polis och offentliganställda.
Största stad är Las Vegas, känt för sina många hotell och kasinon.
Starka redaktionella medier är utan tvekan en styrka för vårt samhälle, och mediernas roll som nyhetsförmedlare är särskilt viktig just nu.
I förra veckan kom beskedet att Svenska Akademien valt in två nya ledamöter, ett inval som försenats på grund av coronapandemin.
I praktiken innebär det att hjälpa klienterna att identifiera helt nya tillväxtområden.
Eller inte riktigt.
Wilma Andersson på ett foto som familjen gett DN tillåtelse att publicera.
Vissa för en så kallad aktiedagbok.
Det tidigare målet, som specificerades i delårsrapporten, var att addera 400.000 abonnenter under året.
Alice Andreasson är en riktig tävlingsmänniska.
Inte givet att cruising-stänga gator – "Diskussion mellan kommun och polis"
För ett år sedan pratade polisen om öppen droghandel i Norrliden.
Orkanen väntas nu fortsätta förbi Tonga på torsdagen.
I år har ett rekordstort antal sökt och blivit antagna till Sveriges högre utbildning och universitet.
Vips har jag lämnat ut massor om mig själv, utan att få så mycket som en trisslott.
Det skulle i så fall vara en lika sällsynt som välbehövlig utrikespolitisk framgång för Trump att peka på under den pågående valkampanjen.
Både med de vanliga nattvandrarna och med Moderaterna som nattvandrar då och då i olika delar av kommunen.
Parallellt med minskad biologisk mångfald har vi också klimatförändringar att hantera.
Sjukförsäkringssystemet är inte uppbyggt för denna extraordinära situation, där vården inte kan leverera de utredningar och objektiva fynd som sjukförsäkringen efterfrågar.
Under 2019 anslöt Frida Sander som leder den grupp som arbetar med alternativa investeringar och fondetablering, ofta på uppdrag av svenska och internationella institutionella investerare samt ledande management team.
Det senaste vi har rapporterat om handlar om att läkare nu säger att regioncheferna sagt att man inte har gjort prioriteringar utöver det normala, men att det är en lögn, säger bland annat en överläkare på Ecmo på Karolinska, säger Lisa Röstlund.
Ta Magrittes vackra bild av pipan, som med sin intressanta titel, ”Bildens bedrägeri” och sin ironiska text: ”Detta är ingen pipa!” fick utgöra min kunskapsteoretiska bas, när jag på 80-talet ville problematisera pekboksvärlden.
När hon kommer tillbaka har katastrofen inträffat; hennes bästis har börjat hänga med hästtjejerna i stället.
Men att han skrivit en rapport åt Scania som driver frågan visste hon inte, säger hon till Sveriges Radio.
På lördag, efter drygt tre månaders väntan, drabbar de två storheterna samman på Veritasstadion i Åbo.
I lokalpolisområde Ljungby finns ett antal personer som anmälts försvunna och som ännu inte hittats.
De företag och branscher som var illa ute i våras räddades av statliga stöd.
Många in- och utpendlare till och från Klippan kommer från större städer som de senaste 14 dagarna haft en kraftig ökning.
Man arbetar också med att begränsa antalet personer som deltar i vården av dem som är sjuka i covid-19.
Nooshi Dadgostar vill bli partiledare.
Terroristerna slog till när stadens invånare firade en sista kväll i frihet innan en lockdown skulle införas.
Men där och då tänkte människor nödvändigtvis inte att han var ”Kristian Tyrann”, enligt historikern Erik Petersson, som skrivit en biografi om unionskungen.
Skrotbilar står kvar ett år senare – byborna har tröttnat: "Ingenting händer"
Ett knivdrama vid en skola i Göteborg slutade i tragedi.
Båda planen var med i kapplöpningen vid den danska upphandlingen av stridsflygplan.
Matchen börjar klockan 3.30.
Endast 6 procent får ett riktigt jobb efter avslutad insats.
I Niger, ett av de värst drabbade länderna, har närmare 32 000 bostäder och mer än 5 700 hektar jordbruksmark förstörts när ymnigt regn fått floder att svämma över.
Hemmalagets Sergi Canós levererade ett inspel från vänster, och det hamnade perfekt vid fötterna på en framstormande, helt omarkerad Joshua Dasilva.
Beskedet kommer efter frän EU-kritik mot avrättningen av den iranske journalisten och aktivisten Ruhollah Zam i Iran.
Avhämtning på mat – och alkohol.
Även intresset för logistikfastigheter är mycket starkt och en vinnare på omställningen till alltmer e-handel.
Det är dessutom väldigt roligt att successivt erbjuda mer liveidrott till våra besökare som ytterligare en dimension hos Sportbladet.
Hon kritiserar Domstolsrådets förslag att göra som med räntegolven, där särskilda domstolar fick ta hand om den lavin av krav som kom efter ny praxis.
Det går åt 10 kilo sojabönor för att få ut ett kilo kött.
En ansvarsfull djurägare släpper inte lös sina hundar i vargrevir, och en ansvarsfull djurägare ser till att ordentligt stängsla om sina får och hästar, skriver signaturen Sann djurälskare.
Oppigårds Bryggeri hade pubkvällar under sex veckor i somras.
Skatterna ska dit behoven behövs och det är a och o med sjukvård.
Koldioxid är en växthusgas med den kemiska beteckningen CO2.
En kris någonstans blir lätt ett problem överallt.
”Idag är det alltför svårt för alltför många att komma in på bostadsmarknaden.
Jag gick fram till automaten för att få zonbeteckningen, betalade med telefonen och fortsatte sedan som en ordentlig trafikant, glatt till mitt mål.
Själva fick vi stanna och vänta ut stormen för att kunna skeppas över till Tanger i Afrika och tillbaka till Spanien.
PS, tack för en inspirerande chat!
Hans Viña Sol var ett prisvärt vin, som var drickbart och dessutom lätt att uttala, så den blev snabbt en favorit.
I den lägger nationalekonomiprofessor Peter Englund fram en rad förslag på det bostadspolitiska området.
Sex personer har avlidit och över 300 har smittats av det sarsliknande kinesiska lungviruset, som spridits till flera länder.
Vanligtvis bjuder Kulturskolan in till ett stort antal konserter och uppvisningar när julen börjar närma sig.
Vidare kritiseras landets kränkningar av mänskliga rättigheter.
Men när jag sedan började jobba med finans – jag tyckte nog att det var roligare att jobba med finans än att studera finans.
Hon säger att det de kommer vara med på länk hela dagen och att programledarna troligen kommer att titta in fler gånger under dagen.
Det nya huset i Repisvaara i Gällivare byggs av pappa Björn, till höger.
Justitieminister Morgan Johansson var snabbt ute och försökte plocka poäng på partiernas beslut.
Elever, föräldrar och skolans personal har alla ett ansvar för att motverka att kränkningar sker.
Tv-sminkar mig därför för att nå fiffig programledarform, det tar ett tag.
En av dem är Värnamobon Hans Lundin som nu funderar på att gå tillbaka till ett sopkärl.
Här präglas ungdomslitteraturen ofta av en tanke om att privat kärlek överbygger strukturellt hat.
Men han kommer att ändra sig, om man får tro Svenska fotbollförbundets ordförande Karl-Erik Nilsson.
USA:s president Donald Trump nominerar republikanen John Ratcliffe till posten som nationell underrättelsechef.
Domare Victor Wolf ger August Erlingmark ett gult kort efter en ful tackling.
När slutsignalen ljöd var det de ryska spelarna som segerjublade sedan Ryssland vunnit med 4–3 efter att ha avgjort i förlängningen.
Den 11 december släpps ”Smile and wave” – Nybrobandets femte fullängdare sedan 2016.
Inte heller han är ännu gripen.
Om du vaknar upp Götaland eller Svealand på lördagsmorgonen finns risk att du möts av regnstänk på fönsterrutorna.
Nyckeln är att känna till minnets begränsningar – och utnyttja dess möjligheter.
Sedan ändrade sig livsplanerna och jag blev jurist och civilekonom och inte alls journalist.
En man i 25-årsåldern har gripits misstänkt för att ha begått en våldtäkt ombord på ett tåg, rapporterar lokala medier.
Det är bara de fyra ikonerna som lyckats pricka in fler än åtta mål under ett och samma Stanley Cup-slutspel under det gångna seklet.
Det är ”folkförakt” att kalla Trump galen har man vrålat.
Detta är fastställt i två domar av högsta domstolen och godkänt av EU.
Bara det är ett hinder.
En kvinna påträffades under natten mot onsdagen avliden i stadsdelen Norrmalm i Stockholm.
Men vid den tiden var det ingen som visste vem Stig Engström var, säger Krister Petersson.
Medelhavsön har i flera år krävt att halloumi ska få samma skyddade ursprungsbeteckning som exempelvis parmaskinka och försöker nu utnyttja Ceta för att få EU att gå med på kravet.
Josefin tror inte att hon är ensam om sin prestationsångest.
Vilken typ av utrustning?
Allt det där som fyllt medierna de senaste veckorna.
Det är resultatet av att ett så kallat krislägesavtal aktiveras, vilket aldrig tidigare skett.
Däremot saknades Jo Inge Berget, Adi Nalic och Isaac Kiese Thelin, samtidigt som Oscar Lewicki och Ola Toivonen fick inleda på bänken.
Den rundade muren utgjorde väggen i ett ånglokstall från perioden när ånglok trafikerade Malmbanan mellan Kiruna och Narvik.
En nyckel till framgången är att branschen sedan länge ställt om till en digital värld.
Socialminister Lena Hallengren säger i en DN-intervju den 12 april att detta är ”jätteolyckligt” och ”inte den situation vi skulle ha”.
Likaså under semestrar bemannar man upp 100 procent för att de som blir kvar och jobbar inte ska slita ut sig.
Men för varje år har utflykten blivit mer komplicerad.
Vilka av kommunens olika verksamheter är du mest orolig över?
Jag reagerar mot påståendet "Trähus en viktig nyckel i klimatarbetet".
Jomala IK:s fotbollstränare Gary Williams får fortsatt förtroende att assistera landslagsledningen för Kanadas damlandslag.
Då skulle han redan ha flyttat.
Jag tror bara han har varit för stöddig och tyckt att det varit för jobbigt med de här testerna.
Även då ska mannen ha varit upprörd och skrikit mot patrullen.
Det var en enig jury som skickade koreografen och dansaren Nino Hellman, från Ljusdal, och Julia.
Skaraborgs sjukhus måste göra prioriteringslistor kända bland sjuksköterskor där det framgår vilka arbetsuppgifter som ska prioriteras när allt inte hinns med.
Många är frustrerade över att inte kunna gå till jobbet och bidra på grund av sin pollenallergi.
Det har varit osäkert in i det sista men nu står det klart – det kommer att hållas Slåttalördag i Värnamo.
Vi stannar hemma, håller avstånd och begränsar våra fysiska kontakter.
”Ser du månen Daniel” prioriterar intimitet och känslosamhet framför politik, etik och moral vilket leder till mer än lovligt reducerande rollkaraktärer; ”goda” offer, monstruösa gärningsmän i balaklavor, lidande familjer.
Är bristerna inte är så stora att det uppenbart påverkar barnet så allvarligt som anges i LVU, måste socialtjänsten avsluta ärendet utan åtgärd om föräldrarna inte samtycker till de föreslagna insatserna.
På vintern är det skönt att inleda helgen med spark på älven.
Avtalet med Region Stockholm är fortfarande inte påskrivet, men med tanke på osäkerheten kring pandemin tror Christian Clemens inte att sjukhuset kommer att packas ihop i första taget.
Myndigheten kommer också att publicera kunskapsstöd till vård- och omsorgspersonal; ett till primärvården och ett till sjukhusvården i regioner och kommuner.
Trots larm från allmänheten om trängsel på krogarna har varken polisen eller miljöskyddsförvaltningen upptäckt några större ordningsproblem de senaste veckorna.
Den förre United-kaptenen tillägger att spelarna inte hjälpte norrmannen under gårdagen: ”Det är viktigt att lita på sina spelare, ditt jobb hänger på dem.
De tekniska förutsättningarna för denna omställning har funnits där sedan länge, men pandemin har gjort att företagen behöver ställa om sina verksamheter för att kunna möta en ny efterfrågan”, skriver Riksbanken.
Tillverkare och importörer är kanske mer stressade, men vi har ändå bemötts okej hittills, säger han.
Det är svårt att säga vad Sverige borde göra åt det, det är forum där det uppmanas till våld men det är inte en vettig lösning att stänga ner allt.
I anslutning till platsen hittas 67-åringens bil, men mannen syns inte till.
Seminarierna började i onsdags.
Tyskland lyfter sin reseavrådan för samtliga EU-länder samt Storbritannien, Island, Norge, Liechtenstein och Schweiz från den 15 juni, meddelar utrikesminister Heiko Maas på en presskonferens i Berlin.
På vårdcentralen i Åsa kan människor vaccinera sig mot influensa medan de sitter kvar i bilen.
Det vill säga driva opinion mot centralstyrning och likriktning och arbeta för omfattande möjligheter att påverka de regionala förutsättningarna, eftersom de skiljer sig åt mellan regionerna.
Därför föreslogs bland annat att ta bort kösystem som urvalsgrund i skolvalet.
EU-parlamentet sammanträde nästa vecka flyttas från Strasbourg i Frankrike till Belgiens huvudstad Bryssel på grund av coronaviruset, efter ett beslut av parlamentets talman David Sassoli.
Det hela börjar odramatiskt fredagen den 14 februari, enligt Fredrik.
Om det inte går hela vägen anser vissa att det finns en person att skylla på: Cal Cunningham.
När det var dags för en stegtävling mellan företag i Motala var det mer eller mindre ett krav (från chefen) att alla skulle delta.
Det bästa är när läsaren lyckas avslöja mördaren precis före huvudpersonen, och kan känna sig lagom fiffig.
Många tog fram sina mobiltelefoner för att ta reda på vad som hände.
Microsoft levererar fina siffror i bolagets fjärde kvartalsrapport under det brutna räkenskapsåret.
Det har varit en rivstart för Dplay och allsvenskan.
Programmet fick premiär i våras på streamingtjänsten och väckte stor uppmärksamhet.
En personbil som stod parkerad på Pomonagatan, nära Östervångsparken, hade av hittills okänd anledning fattat eld.
Qassem Soleimani, ”skuggeneralen” som ledde Irans hemliga krigföring.
Polisen har inte heller den kapacitet som krävs.
Men det väljer vi att inte tänka på.
SMHI har utfärdat en klass 2-varning för mycket höga flöden.
Något som han gärna delar med sig av är att ha noga koll på fakturor och det finns pengar att spara om man har tid och tålamod att jämföra priser hos olika återförsäljare.
Försäljningen för det statliga mejeriföretaget Mengniu har minskat med 20 procent sedan början av februari, enligt en talesman för kommunistpartiet.
Nej, nu tappade jag räkningen igen, säger Nora.
Antalet personer som får samlas privat begränsas till blott sex stycken i både Elche och Orihuela.
En del brasilianska medier rapporterar, med hänvisning till regeringskällor, att Bolsonaros regering inte kommer att erkänna Bidens seger förrän de rättsliga turerna som Trump har hotat med har klarats ut i domstol.
Man förstår mer ju mer man lyssnar, säger Titus.
Sedan modifierar och skräddarsyr vi lösningarna baserat på erfarenheter och feedback, för att till sist kunna inkludera dem i vårt erbjudande, säger Oliver Orre Imgård, KAM Sales, Telecom Systems.
Namnet är hämtat från Bröderna Leijonhjärta skriven av Astrid Lindgren.
Runt klockan 12 satt båda två i ett mötesrum på kontoret tillsammans med andra kollegor.
Ytterligare ett flygbolag som spelat en roll på den skandinaviska marknaden är Airbaltic, Lettlands största flygbolag med operativ bas i huvudstaden Riga.
En man i 40-årsåldern i Ljusdals kommun körde i maj motorcykel utan körkort.
Hon håller igång hela året, men den riktiga fokuseringen inför OS började i november.
”Det känns fruktansvärt, jag känner en sorg i hjärtat”, säger Andra Farhad, vd och grundare av utbildningsplattformen Börshajen, som står bakom evenemanget.
Det är tomt överallt, utom i en av de stora idrottshallarna där skolelever tränar basket.
Men val avgörs inte i opinionsmätningar.
Även värdet av ränteavdragen sätts till 25 procent.
Den saudiskledda militärallians som strider mot Huthirebeller i Jemen uppger att en terrorattack mot fartyget avstyrts, rapporterar det saudiska mediebolaget al-Arabiya.
Två restauranger i Stockholm som tvingades stänga efter att ha brutit mot de nya reglerna för att minska spridningen av coronaviruset har fått öppna igen.
Förr om åren kunde föreningen stoltsera med fler medlemmar, men glädjen i dansen är densamma i dag.
Att satsa på en smartare och mer digital ekonomi som låter oss digitalisera bort källor till onödiga utsläpp är en ytterligare viktig pusselbit för en grönare värld.
Våren är ju normalt sett en stor försäljningsperiod för oss och det har självklart varit mycket tuffare nu.
Den erfarenheten tror jag vi behöver ta med oss oavsett vem vi väljer, att vi kan vara aktivt opinionsbildande även om vi sitter i regeringen, säger Hirvonen Falk.
Den hårt ansatte presidenten Lukasjenkos utspel sent på lördagen kommer efter ett tidigare telefonsamtal med Putin.
Men kanske inte med hans kvalitéer, då får man hitta höga kvalitéer på något annat sätt men att man måste ta in en spelare då är det väl inget snack om. Jag behåller honom gärna så klart, så länge han är här är jag mer än nöjd.
Antalet elever med svårare form av diagnos som kommunen skickar iväg till andra kommuner är ett antal och därför vill nu utbildningschef Hans Dahlqvist titta på en ny lösning.
Om Hedman utsågs till bästa back i stor stil, så var årets forward ännu mer överlägsen.
Under torsdagseftermiddagen inträffade även en olycka på länsväg 184 mellan Skara och Falköping.
LIVE-TV: Senaste om Coronaläget – statsministern: ”Risken för allmän smittspridning i Sverige har höjts”
Lite mer än vanligt av rödgul trumpetsvamp och mycket gott om fårticka, som inte funnits här på många år.
Skribenten har funderat mycket kring upphandlingen av färdtjänsten.
Läkarteamet gör under onsdagen tester på alla spelare och ledare för att klargöra hur många fall det rör sig om.
Malta-chef Henrik Fagerlund har köpt 26.396 aktier i bolaget, enligt Finansinspektionens insynsrapportering.
Vi kommer att tillsätta en utredning som ska se över vad vi kan göra för att förhindra att något liknande ska inträffa igen.
Det ställer krav på vård och det ställer krav på omsorgen.
Alf Lax och Bosse Arwdedahl ska lämna över korset till nya vandrare.
Därför vill man nu att trafiktillståndet för IranAir ska omprövas – för att minska risken för smittspridning till Sverige.
Desto roligare har Utrecht och förre Häckenspelaren Simon Gustafson.
Liberalerna ser dessa problem och har förmågan att vända riktningen.
Din omgivning kan bli aggressiv, säger professor Friedrich von Borries.
Bara dagar inför Sverigepremiären i Bruksvallarna testades positivt för covid-19.
Våra artiklar om impact-bolagen finns samlade på di.
Och det är här som Bodega Doña Felisa Losantos Family i våra dagar producerar vin.
Han är otroligt jobbig att möta som motståndare, så det kommer bli oerhört skönt och jäkligt nyttigt att ha honom i vårt lag framöver”, säger herransvarige Michael Sundlöv i ett pressmeddelande.
Först då har vi chansen att få till ett samtal som faktiskt är viktigt och förändrar på riktigt.
Perimeterkarantän gäller dock fortsatt i Andalusien och det är endast tillåtet med in- och utresa för dem som har särskilda skäl.
Men för Jasenko Selimovic kändes det som om avståndet kunde mätas i ”flera århundraden”.
Det är medvetna beslut och politisk övertro på marknadens krafter som gjort att Rundvik saknar postombud samtidigt som Stockholm fullständigt drunknar i dem – utan att för den sakens skull få paket eller brev i tid.
När polisen hade stoppat en bil hittades en kniv som låg löst i bilen.
Myndigheten lägger bland annat ACT till last att ”den multisektoriella ansatsen för hållbarhet” inte varit tillräckligt tydlig.
Hon tänker en liten stund.
Men samma vecka lade Kommunals skyddsombud skyddstopp även på Östra Sjukhuset i Göteborg och inom Kirunas hemtjänst.
Vi pekade på vitsippor och jag försökte formulera den existentiella upplevelsen av att livet för tre veckor sedan redan hörde till världen av igår.
Att driva förlossningsverksamhet utan att på plats kunna ta hand om svårt påverkade barn är som alla förstår riskabelt.
”Nej till höghastighetståg är en viktig fråga”
En dramakomedi av och med den australiensiska komikern Sarah Kendall, som har ett ansikte som gjort för att uttrycka skarpa känslor av förakt, förödmjukelse och desperation.
Det kan vara IT-konsulter, managementkonsulter, eller revisionsbyråer.
Så ska länet kapa coronans vårdköer: "Känner ingen oro för att vi inte ska klara av det"
”Violanski, skammens César” har någon skrivit över Césarprisets kontor i Paris.
Folkmusikern Pär Moberg i Villie utanför Rydsgård skriver fantasy.
Efter åren på Vallaskolan engagerade hon sig i och vidareutvecklade Gudlav Bilder-skolans Hantverksprogram.
Gert Iwarsson, ordförande i Nässjö FUB och även i länsförbundet för FUB, fick ta beslutet att ställa in fredagskvällens länsdans för drygt 400 personer.
I Hanebo kyrka hölls på fredagen begravningsgudstjänst för Magnus Berglund.
Freja har ett stort behov av att få vara ensam, medan vuxna har ett stort behov av att inga barn ska känna sig utanför.
”Ett amerikanskt dilemma” var att chefen för Carnegie Corporation i New York, Frederick P Keppel, sommaren 1937 sände en förfrågan till ekonomen Myrdal ifall han var villig att åta sig uppdraget att göra en studie över rasproblemet i Förenta staterna.
På tisdagen rör sig även nederbörd österut och det kan falla regn på kalla vägar i delar av Svealand och längst Norrlandskusten.
I centrala Kode ligger ett litet skogsområde…
Vi måste i första hand respektera och hålla oss till de regler och instruktioner som alla måste hålla sig till i dessa orostider”, skriver arrangörsansvarig Peter Sjöstrand, i ett pressmeddelande.
Talangen om krisen: ”Inte vad man förväntat sig”
Kulturdepartementet fortsätter också att finansiera museer och arkeologiska platser.
Bolaget har i dag utökat kreditlimiterna med ytterligare 2 miljarder.
Svaret var att ny handläggare för förslaget skulle anställas.
Det visar sig bli ett glädjesbesked och hon börjar gråta och faller ner på knä.
Visst kan det vara jobbigt för den som blivit våldtagen av någon med penis att naken tvingas möta individer med penis i ett omklädningsrum, i värsta fall den som våldtagit en.
De här avvägningarna kommer att bli mycket svåra att göra", skriver han.
Kraven på idrottsarenor måste sänkas, tycker David Lega.
Undersökningar av norra vattentornet: ”Nu var det dags igen”
Den första tiden med nyfödda Noomi blev inte som Malin Hedlund hade tänkt.
Premiären i Ruka är en minitour, dit Sverige normalt skickar 20 åkare, som består av tre tävlingar.
Det mest fruktansvärda inträffar dock när jag ska åka tillbaka in till Centrum.
Aktiekurserna rasade direkt mer än 7 procent och handeln stoppades omedelbart.
Jag vet att vi har kvaliteten i laget och kvaliteten att göra det lilla extra.
””, snäste hon, ”vad skulle solen förlåta, menar de?
Regeln finns där för att skydda såväl besökare som tjänstgörande från smittspridning.
TT: Nära att be om dem?
Där får han se förödande dokument från sitt liv.
I stället fick vi lägst tillväxt i hela EU.
Den 25 mars förbjöds alla resor utom för att handla mat och ta sig till och från arbetet.
Ta bilpooler som exempel.
Kontakterna med CDU skedde på lägsta möjliga nivå.
Programmet bjuder också in några "speciella extragäster" och bjuder på återblickar från förr i det nya tävlingsmomentet "Så har det låtit".
Sköter vi oss så får han inga hjärnskador, sköter vi oss inte så kan han drabbas av utvecklingsstörning.
Han gjorde det i JVM, han gör det i SHL och han gjorde det direkt här.
Ibland har jag sagt till tjejerna att de måste hålla sig borta åtminstone till klockan X).
Betalt för att lämna storstaden?
Specialistläkemedelsföretaget har förvärvat de exklusiva USA-rättigheterna till Gaias deprexis som är en digital terapi för att hjälpa patienter hantera depressionssymtom.
Fina sommardagar lockar Hornsbergs strand många besökare från runtom i Stockholm.
I det här fallet kommer alltså domstolen fram till att villkoret uppfyller lagens krav på tydlighet och proportionalitet, säger rådmannen Marcus Edelgård.
Men frågan är om inte en högt belägen tomt i Onsala också spelade in när…
Danstillståndet är förvisso ingen stor fråga i sig, men restriktionen illustrerar vad som gäller i en alltför reglerad tillvaro: Där står det mesta still.
På torsdagen var det premiärträff.
Köpeskillingen uppgick till 1,5 miljarder svenska kronor och ägarskiftet sker formellt i augusti.
Händer flyger, blickar riktas eller utbyts blixtsnabbt.
Kedjan skriver i ansökan att coronapandemin avsevärt påverkat försäljningen som minskat med 35 procent.
Jag har aldrig stängt dörren till Frölunda – och det kommer jag heller aldrig göra förrän den dag som jag lägger av.
I april planerade Trafikverket ett samråd i Mölndal med anledning av den nya järnvägen mellan Göteborg och Borås.
Finns hur mycket som helst att ösa ur för att se den bilden.
Trots alla ansträngningar fick en spelare höra att hennes hår ”inte var tillräckligt svart”, vilket gjorde att laget inte kunde få ihop tillräckligt med spelare och därmed fick avbryta matchen och förlora med 0–3.
Det är också den lägsta siffran sedan sammanvägningarna startade för tio år sedan.
Mer specifikt döms Jakobsson för att han under sin tid som riksdagsledamot låtit skattebetalarna stå för privata kostnader.
”Kommunens sätt att bidra till naturlig biologisk mångfald i djurriket.”
Måste det hända en olycka innan vi får cykelväg hela vägen mellan Vallsundsbron och Brunflo?
Fältsjukhuset har byggts upp i Stockholmsmässan i Älvsjö.
Han kan vara farlig, uppger polisen.
De får ingen ersättning alls.
Den avlidna personen bodde på ett av kommunens särskilda boenden.
Fler regioner kan stå på tur.
På torsdagen skrev Ann-Charlotte Larsson, vice rektor vid Linnéuniversitetet, och Magnus Gunnarsson (M), kommunstyrelsens ordförande, på ett avtal om en ny samverkansarena.
Det är inte så smickrande.
Däremot ser det inte ut att bli något framträdande med den folkkära artisten på den nya upplagan av festivalen.
Vi jobbar med ett antal förvärv som vi avser genomföra och som vi bedömer kommer öka fondens intjäning och i förlängningen dess resultat.
”Det är många bolag i portföljen som har bidragit bra”, säger han.
Men det är nu vinodlarna har tid att ta emot nyfikna intresserade som är ute på vinsafari i Skåne covidsommaren 2020.
KD vill även sänka arbetsgivaravgifterna året ut för särskilt utsatta branscher.
TV: "Han slog mig i ansiktet och hotade med kniv"
Takten i utvecklingen imponerar, men Sverige kan för den skull inte slå sig till ro.
Men även här får vi avvakta ett par dagar och se vad som händer.
Den lilla ugglan upptäcktes i Rockefeller Centers julgran i måndags.
Inte har man väl släppt denna fråga till Centern eller något annat parti?
På meritlistan finns över 100 landskamper med Damkronorna, och hon har varit med i två OS, 2014 och 2018, samt spelat tre VM.
Källorna till de alarmerande nyheterna är oftast amerikanska och handlar om stora företag långt därborta.
Inte medelklassfamiljer med hög betalningsförmåga och decennier av köpoäng.
Även Nordens största sportkedja XXL ser allvarligt på händelsen och bedömer den som ”mycket allvarlig”.
Under april till juli minskade antalet upptäckta cancerfall med 25 procent.
Därutöver har anslagskrediterna till Socialstyrelsen och Folkhälsomyndigheten utökats för att täcka ökade kostnader i samband med arbetet mot smittspridning.
Läs mer om Fjärås fritidscenter i onsdagens Norra Halland.
Med sin erfarenhet vill hon bidra både på och utanför planen.
Krisande restauranger höjer priset – på skolmaten: ”Ökar väldigt mycket”
Smällen ett halvår efter OS fick honom att dra ner på tempot, men likväl har de senaste åren inneburit mycket resande.
I lördags höjde Turkiets president Recep Tayyip Erdogan tonläget och konstaterade att Emmanuel Macron skulle behöva ett "psyktest".
Snart är hon tillbaka i Hörby igen.
Bara några timmar efter det att båten lämnat hamn, cirka tio mil söder om huvudstaden Dakar på väg mot Kanarieöarna, började den brinna.
Det finns redan ett stort intresse för ett nytt integrationsprojekt i Vetlanda.
Rödhökarna hade svårt att komma till riktigt heta lägen och Göteborg var den här gången klart bättre sett över 60 minuter.
”Jag tänker ofta på alternativkostnader”, säger han.
Blodprover tagna veckorna därpå i Connecticut, Iowa, Massachusetts, Michigan, Rhode Island och Wisconsin innehöll också antikroppar.
Men Ruffalo spelar skönt nog inte upp deras olikheter för mycket utan är ganska lågmäld i samspelet mellan dem.
I en sådan situation är det genom att EU via sin diplomati sätter press på berörda länder som kan skapa en meningsfull förbättring.
I andra hade vi förutom målen många lägen, både hel- och halvchanser.
Vi talar om en föreställning som oavbrutet är laddad.
Ryska mamman förvånar: ”Som en ny bekantskap”
Låna dator och arbeta självständigt.
Kommunen går ut med information till sin personal, bland annat via intranätet, kring var information om viruset kan hittas hos ansvariga myndigheter som Folkhälsomyndigheten.
Till sist fick vi sätta oss vid vackert dukat kaffebord med underbart god tårta!
Vi behöver ett större batteri för att hålla gärningsmännen borta, säger han.
Inte minst resenäringen är drabbad.
Det sägs gynna kriminella som kan utnyttja rättegångsreglerna.
Brottstiden ligger i mitten av januari 2020 enligt häktningsprotokollen men de exakta omständigheterna är sekretessbelagda.
Det förnekas av Natos generalsekreterare Jens Stoltenberg under måndagen.
Funderar ni på att fortsätta med det även efter coronakrisen?
De bundna lånen väntas ticka uppåt ännu mer. Tvåårsräntan kommer att stiga med 0,5 procentenheter till 2,25 procent i slutet av nästa år, spår banken.
I och med coronakrisen hamnar alltfler företag på obestånd.
Kommundirektör Christel Jönsson berättade om stabsplaneringen som blir allt intensivare och där man förbereder sig på bred front inför nästa scenario.
När inspelningen väl avslutats blir Tornéus sittandes kvar på marken länge innan han ansluter till de andra deltagarna.
Charlie Süttenbach tävlade i P10 och sprang 60 meter på 10,39.
Vad gäller försäljningsvolymen av utrustning är bankens bedömning att den är fortsatt låg.
Smittspridningens centrum har länge varit Stockholm.
Gustaf Olsson gör sin sista dag i Skara kommun i mitten av mars.
Mängder av fotbollsfans såg herr-EM som sommarens stora höjdpunkt.
Men frågan är hur naturliga vi egentligen vill vara i vårt ätande.
Startskottet var när ett franskt universitetslabb ville köpa företagets så kallade tracking-bibliotek, alltså en programvara för att följa ansiktsrörelser.
Olyckan inträffade i höjd med Misterhult vid klockan 17.20.
Gärningsmannen döms nu till villkorligt – och slipper betala skadestånd för kränkning då angreppet, enligt domstolen, inte var tillräckligt grovt.
Ett sätt är gruppträningar utomhus…
Inte ett enda äldreboende har i dagsläget något lagligt besöksförbud.
På den tiden kan man alltså säga att mänskligheten i stort sett höll sig inom budgeten för ett jordklot.
Kindred föll 5 procent efter att ha fått böter på 100 miljoner kronor från Spelinspektionen för att ha erbjudit bonusar på ett otillåtet sätt.
Den som kan sin Appelqvist känner sig säkert hemma i den nya romanen.
I nuläget vårdas sju covid-patienter isolerade på sjukhuset, varav en på intensiven.
Ändå mår hon skit.
Kosovare Asllani och det svenska landslaget får spela EM-kvalmatch mot Island i september.
Vikarier och timvikarier får inte del av kommunens hastigt beslutade påskgåva.
Anthony van den Hurk är ny anfallare i Helsingborgs IF.
Vi har redan nu restriktioner i kollektivtrafiken.
Under tidigt 2010-tal spelade de i ett band tillsammans och Philip började skriva musik till en demo.
Det är ett förfarande man redan har praktiserats under året.
Enligt Maria Edström, chef på CSN:s inbetalningsavdelning, beror det växande skuldberget på ett höjt CSN-lån men också på att de som redan har betalningsproblem får en ännu högre skuld på grund av de höjda påminnelseavgifterna.
Det innebär att Bielefeld, där Jocke Nilsson spelat hela 26 seriematcher och som har Oscar Linnér som reservmålvakt, leder 2. Bundesliga och är mycket nära ett avancemang till Bundesliga.
Sedan flera år är det MBS, som han kallas, som har den verkställande makten i oljemonarkin – hans far, kung Salman, är sjuk och ålderstigen och har överlåtit beslutsfattandet till sin son.
Statens skatteintäkter påverkas också av minskade skatteintäkter och hur mycket som helst går inte att låna utan att statsskulden skjuter iväg mot farliga höjder.
Samhällsskyddschef Stefan Swenson, på SMS Skaraborg, vill samla frivilliga i ett nytt räddningsvärn.
Avkastningen mellan olika aktiefonder är ovanligt stor i år.
Det är i nivå med taket på Ferraris prognosspann när det gäller helårsvinsten, som ligger på 1 075-1 125 miljoner euro.
PSG-supportrarna får inte bära sitt lags tröja på söndag i Marseille.
MFF-stjärnan om spel inför tomma läktare: ”Hemskt”
Här finns inga jobb, ingen mataffär, ingenting.
Han förklarade också hur det kändes att komma till en ny klass där hans jämnåriga klasskamrater läste Harry Potter och romaner.
Sedan avgjorde han hela föreställningen – när mindre än en halv minut återstod.
I år är inte som andra år och vi får tänka på ett annat sätt.
Nu är han tillbaka, vill kallas Jo och hen och har med sin pojkvän.
I en anteckningsbok hittar hon sju år gamla noteringar om precis samma problem.
Serie A har fått klartecken för att starta.
Det är en grundförutsättning”, säger Anders W Jonsson.
V75 på Gävletravet på lördag.
Självklart ska företagare få bättre förutsättningar.
Oväntade glädjebeskedet: Ekedalen får spela i Svenska cupen • ”Vi behövde inte lång betänketid”
I tisdags kväll vid 22-tiden hörde en personlig assistent som var hos en brukare på Byggmästaregatan i Hörby hur det ryckte i dörrhandtaget till bostaden.
För Örebro var de två tappade poängen tuffa att svälja.
Men storbanken Wells Fargo reviderar ändå ned sin BNP-prognos för tredje kvartalet.
Vad föranleder Mellanskogs strategi i debatten om skyddad skog?
Enligt Liselothe Engelgren var man ”ganska snabbt på bollen” när det uppstod problem i försörjningen av skyddsförkläden.
Tanken med Teatervindens nya produktion är att utöver musik och sång även väva in skuggteater och små tablåer, som det ser ut nu.
Det är mer än 50 procent av alla registrerade smittfall i Spanien vilket är ytterligare ett bevis på att endast en bråkdel av de verkligt smittade testats.
Hon hänvisar till den tyske sociologen Hartmut Rosas idé om att samhällsrummet har blivit stumt och saknar ”resonans”.
Tiden går och i lägren växer barnen upp i en miljö där IS-ideologin härskar.
Och för två år sedan tog den ansiktslyfta versionen en delvis ljudlös väg in mot framtiden med Plug-in hybriden Ranger Rover Sport PHEV.
Vi pratar mycket om att ungdomar inte…
Moa Romanova gläds över det stora antalet.
Det är inte bara i den övergivna klädbutiken som konsten flyttar in.
Han blir ny vd på Precomp Solutions: ”En spännande utmaning”
Under onsdagen hölls ett möte med Hässlehem, där olika lösningar för Lyckåsa diskuterades.
Ett dygn senare kom svaret från premiärminister Boris Johnson.
Rubriken i fråga – "Kina är Asiens verklige sjukling" – var till en opinionstext som ingen av de tre journalisterna skrivit.
I män gjorde Gustav Lundqvist årsdebut på 1 500 m utan att ha haft en träning inomhus på rundbanor innan.
Först flögs svenskarna från virusutbrottets Wuhan till den franska militärbasen Istres-Le Tubé väster om Marseille, rapporterar Expressen.
Den är skriven i det sagolikt vackra landskapet kring Hölö med dess böljande hagar och ekdungar, under vad Ekelöf själv talade om som de ”litterära torpens tid”.
Verket lanseras med anledning av Kungliga Musikaliska Akademiens 250-årsjubileum och Musikens år 2021.
En del av dessa är avsedda för privatpersoner som i hemmiljö ska kunna ta prover och tolka resultatet.
”Vi kan inte av hälsoskäl rekommendera ett sådant initiativ i nuvarande situation”, skrev han till regeringen efter att han diskuterat saken med Kåre Mølbak, chef vid smittskyddsorganet Statens serum institut (SSI).
Har aldrig träffat någon liknande person, och kommer nog aldrig att göra det heller.
Ett uttalande kan komplicera situationen, säger en afrikansk diplomat efter mötet enligt Reuters.
En förklaring till att protesterna uteblivit är att antirasismen och antiimperialismen tycks ha gått skilda vägar.
Miljövårdspriset delas ut för att uppmuntra en person, förening eller organisation inom kommunen för sin betydande och aktiva insats för miljön.
Ett nytt initiativ ska öka den etniska mångfalden bland tränare inom engelsk proffsfotboll.
Den 21 oktober försattes 21-åringen på fri fot, efter knappt två månader i häkte.
Regeringen ser nu över regleringen så att fler personer som hanterar sprängmedel ska kontrolleras.
Magnus Lindroth är ambulanssjuksköterska och skyddsombud på stationen i Falkenberg.
För att förklara hur Gud kunde tillåta sådana fruktansvärda epidemier predikade europeiska kyrkomän och andra tänkare, från medeltiden och framåt, att detta var djävulens görande.
Gösta Johns vida kontaktnät innebar också att sponsorintäkterna ökade i och med att ett mer professionellt marknadstänk fick fäste i klubben.
Då gjorde den andra mannen en motanmälan och menade att det var han som blivit misshandlad.
Han slog den ena polismannen med knytnävsslag mot huvudet och sparkade den andre polismannen i ansiktet.
Fastighetsägaren Hemsö överklagar beslutet till länsstyrelsen.
Vinsten före skatt under fjärde kvartalet steg till 4,2 miljarder kronor, vilket kan jämföras med cirka 3,0 miljarder motsvarande kvartal året före.
Det välkända mönstret för vad som sker när EU befinner sig i kris ser i korthet ut så här: Plötsligt, under akut tryck av problem som hopas, tvingas EU ta nya initiativ för att rädda samarbetet.
Många hade behövt den tröst och förströelse som kulturen ger.
I dessa tider av oro världen över, säger vår vän Pistören: Var inte oroliga, lita på mig, tro på Gud!
Därför kommer denna trend växa, men inte explodera.
För då blir det ytterligare en snedbelastning i laget, säger Patrik Hersley.
Uppfattningarna om Lommas sommargata skiftar beroende på vem man frågar.
Efter åtta år stänger han butiken i Falun – ”Bättre att sälja eller överlåta än att köra till tippen”
Statliga trojaner lär inte behandlas annorlunda än övriga.
Kunde inte göra något för dem.
Hans dotter Katherine och stjärnskådisen Chris Pratt har fått sitt första barn tillsammans, skriver People.
Hasse Nilsson från Växjö är en veteran i snapsvise-SM och på lördagen lyckades han till slut knipa det åtråvärda guldet, med sitt alster Trolleritrick.
Att vi raderar ut covid-19 en gång för alla?
Efter Franska mästerskapen tänker Peterson avstå tävlande och träna sig i form.
Djuren har testats, men huvudtesen är att det inte är de som smittat arbetarna, enligt myndigheter.
Det jag verkligen har tagit med mig från de här åren är en förståelse för hur oerhört stora de här turkiska klubbarna verkligen är.
Vi kan se att den nya majoriteten gått på ett flertal minor och fattat många tvivelaktiga beslut under sina första år.
Sex olika leverantörer kommer då att få för provtagningen och analysen.
Den här gången finns alltså georgiske Gelbakhiani som spelar huvudrollen i Levan Akins film "And then we danced" med i skaran.
Logistiken hur prover skulle transporteras var heller inte på plats.
De patienter som inte vill ha sina kallelser digitalt, exempelvis äldre utan internetvana, blir dock inte tvingade till det, utan möjligheten finns att även fortsättningsvis få hem dem i brevlådan.
Alliansen och Moderater anser att byggherrens byggplaner har samhällmässigt större betydelse än enskilda boende i området intresse.
Det var ett stort misstag hela banan, kan jag tycka, säger han om Hectors åk.
En annan risk som framfördes då för elva år sedan var att omregleringen skulle leda till överetablering med utslagning som följd.
Mannen som i tingsrätten dömdes till livstids fängelse för mord på 17-åriga Wilma nekar fortfarande helt till brott.
Det var som dominobrickor som föll i bokningssystemet, säger hon.
Det irländska leasingbolaget Aercap Holdings sällar sig till raden av storägare som dumpar delar av sina innehav i Norwegian.
Det är faktiskt en stor höjdskillnad mellan dessa delar av Brynäs!
De är ett gäng i blandade åldrar, med olika bakgrunder och skilda arbeten.
Det tar sin tid att äta sig igenom en trerätters måltid och efterrätten dröjer när det blir några omtag på Hannas utsökta potatismos.
Skytten lämnade sedan platsen i hög fart på den motorcykel som han kommit dit på.
OBS; Bilden är inte från den aktuella bussen.
Motorcykelföraren skadades och fördes till sjukhus, men avled senare av sina skador.
Det är en ökning med 20 stycken.
Vi kämpar som fan, säger Dif-lagkaptenen Olivia Schough.
Allt presenteras som självklara sanningar.
Antalet smittade på ålderdomshemmet har varit så högt som 67 personer, men den siffran ska nu ha sjunkit till 19. Det uppger tidningen Información.
Under fredagen fattade Gällivare tingsrätt beslutet att häkta alla tre.
Under måndagen börjar hemundervisningen.
Människor som gick in i politiken fulla av iver tröttnar och hoppar av.
I den kinesiska ligan finns bland annat Sam Larsson och Djurgårdens guldhjälte Marcus Danielson, som tränat med stockholmarna under maj och juni.
Se en bra film, ät choklad eller ta ett bad?
Anders Wimo, professor emeritus och Familjeläkare och forskare i demenssjukdomar, säger att riktlinjen för prioriteringar av äldre i början av pandemin var diskriminerande för äldre med demenssjukdom.
”Kostnaden för privat operation omfattas inte av patientförsäkringen.
Vi måste kunna handla, resa och arbeta.
Just nu pågår en debatt om hur kriminaliteten drabbar vårt samhälle.
I flera decennier har hembygdsmuseet på Västergatan byggs upp av kunniga och intresserade hembygdsentusiaster.
Enligt beräkningar från Visita gav den utländska turismen intäkter på 41 miljarder kr under juni-augusti i fjol, intäkter som i år till stor del lär utebli.
Matti Sällberg säger att vi nu går in i pandemins vaccinationsera.
Att välfärden inte fungerar för alla.
Det visar att ålder naturligtvis inte är avgörande för bäst-före-datumet på en fotbollsspelares kvalitet.
Colosseum i Rom slog upp portarna i förra veckan.
Mediebranschen protesterar och anser att lagen går på tvärs med pressfriheten och skulle utgöra ett hinder för granskningar av polisen.
Insatsen att hjälpa till med handling är en tillfällig lösning som kan komma att förändras eller upphöra med kort varsel.
Träningskedjan Sats har dragit ner sina tjänster.
Donald Trumps årliga tal till nationen var fullt av tv-mässiga överraskningar.
Det odlas mer och mer ätbart här i landet.
Då var det en in, en ut som gällde.
Branden ska ha börjat i en bil för att sedan ha spridit sig till huset.
Vanligtvis brukar alla gå tillsammans, men i coronatider delar de upp sig klassvis.
Resten av grundserien fick 38-årige Henrik Lundqvist i princip följa från båset i rollen som andremålvakt.
Tidigare i våras upptäckte han charmen med den sortens digitala direktkontakt.
Telefonerna tillhörde ett företag i Landskrona som mannen representerade.
Livschanser och framtid ska finnas var vi än väljer att bo: i stad, på landsbygd eller i glesbygd.
Nu IVO-anmäler de kommunens agerande kring Lejonslätt.
Marie Nordström, studie- och karriärvägledare vid Stockholms universitet.
Tio minuter kvar av bortamatchen mot serieledarna och laget ligger under med två mål. Då ruskade Karl Helmersson liv i laget som sånär såg till att ta med sig poäng hem till Tranås.
Brittiska e-handelsbolaget ASOS ökade omsättningen och vinsten rejält under det senaste räkenskapsåret.
“Fast det har ni inte råd med”, tillägger han.
Detta tonades ner av flera supporterorganisationer som menade att Tegnells oro var överdriven.
Året är 2020 och jag har svårt att förstå att vi fortfarande måste och behöver protestera mot den här.
För Indianerna kommer den uppskjuta matchen olägligt.
En brand upptäcktes på polisstationen i Vännäs i Västerbotten strax efter klockan 01.
Elvaåriga Gui Khury från Brasilien skrev skateboardhistoria när han blev den första någonsin att klara en 1080 –
Långa obligationsräntor har klättrat knappa 10 punkter, det vill säga 0,1 procentenheter.
Nu är hennes texter så vassa att de äntligen matchar hennes vassa röst, känd från den överskattade power balladen ””.
Ny app kan skapa revolution i hamnen: "Dagens system är från 1600-talet"
På kvällen skickas en varning ut till mobiler i Philadelphia om att utegångsförbudet snart träder i kraft.
Senator Elizabeth Warren skåpade ut Michael Bloomberg i den gångna veckans debatt och likande honom vid Trump.
De realekonomiska effekterna på företagen kommer troligen att leda till en V- eller U-liknande ekonomisk utveckling – ned och sedan upp igen.
I första hand för hans familj men också för alla svenskar som har följt det här i decennier, säger Ulf Kristersson.
All kritik tenderar att känna sig missnöjd med sin plats i kulturen, det är dess väsen och ibland dess rättmätiga klagan.
Vi tänker driva in, säger den demokratiska lokalpolitikern Chloe Eudaly, enligt NBC News.
I veckans Travsurr tar vi en tillbakablick från förra helgens V75-omgång på Romme.
Vi måste lära oss att vara proaktiva, att agera, att planera för framtiden.
Folk har jobbat hemifrån.
Åtta aktivister i Hongkong åtalas efter en "olaglig samling" i somras, dagen efter att regimen i Peking införde sin nationella säkerhetslag som ökade diktaturens grepp över Hongkong.
Då som nu funderade vi på hur vi stora vi skulle kunna bli, hur långt vi skulle kunna ta oss.”
Det råder risk för stora regnmängder i Jönköping och de västra delarna av länet.
Efter alla många år som regionstyrelsens ordförande har Eva Lindberg i ett slags nyvaket tillstånd plötsligt uppfattat att ett av regionens huvuduppdrag är att sköta det regionala utvecklingsansvaret i vårt län.
Alla barn ska ha rätt till en trygg och likvärdig uppväxt.
Utöver polisanmälan har vi nyligen genomfört en rad tekniska skyddsåtgärder för att så långt möjligt försvåra missbruk av Min pension, säger Johan Hellman.
Ta dagen som den kommer.
Men stenarna är inget mindre än riksarvsklenoder.
När vi frågade om smittrisken var svaret att ”vi är friska”!
Trump-supportrar samlas inför ett valmöte med presidenten i Miami i södra Florida den 1 november.
Hon understryker att Arbetsförmedlingen bara har haft knappt två månader på sig att lämna en första lägesrapport.
Då kan de inte beta någonstans.
Storbritannien är ett av de länder som drabbats hårdast, och den brittiske läkaren Rhys Thomas undersökte därför om det gick att tillverka enklare och billiga respiratorer i stor skala.
Nu blir jag snurrig.
En Koeningsegg Regera visades upp på bilmässan i Genevé för två år sedan.
Åtgärder som kommit utifrån har inte fungerat.
Han har svårt att formulerar sig och beskriver det själv som att han blir ”lite stum”.
Den fungerar också som en sorts forskning på hur spänstig, snabb och kraftfull människokroppen är förmögen att bli.
Några timmar efter intervjun bad Biden om ursäkt.
Det finns risk att vi ser det nu.”
Bolagens aktier rusade med 51 respektive 43 procent i veckan efter att Nepa ökat omsättningen och minskat förlusten, medan Projektengagemang trots minskad omsättning fördubblade rörelsevinsten till 26 miljoner kronor.
Till slut tittar flickan upp ur sin roman: Familjen H. När hon fattar att den lilla damen i bahytt är författaren själv, den berömda Miss Bremer from Sweden, svimmar hon av lycka.
Det beskedet fick konfirmanderna och…
När åkarna ger sig ut i spåret klockan 8 väntas marken täckas av uppemot 10 centimeter nysnö.
Det är förbryllande.
Kommunstyrelsen i Hammarland höll ett extra möte förra veckan för att bereda ett förslag till program för att stärka kommunens ekonomi.
Tiotusentals samlades i huvudstaden Minsk i söndags för att demonstrera mot landets president.
Den kräver kontinuerlig passning som utöver mat och lek också innebär att den behöver kissa och bajsa, både dag- och nattetid.
Det största hotet mot en väntad vänsterregering är nu istället eventuellt oväntade röster emot från de egna socialistledamöterna, då en del socialistiska talesmän uttryckt sitt missnöje över förhandlingarna med de katalanska separatisterna.
De ekonomiska utsikterna är särdeles osäkra till följd av att det finns en risk för att Storbritannien lämnar EU utan ett handelsavtal medan fallen av covid-19 på nytt börjat öka.
Men inte nu längre.
Våren ser stabilt positiv ut avseende bostadspriserna och trenden visar en successiv prisutveckling.
Kvinnan han betalat var inte där för att det var "speciellt trevligt".
Skarven äter all fisk.
Det gäller väl för alla omoraliska skatter?
På frågan om förslaget riktar in sig på ensamkommande säger Annika Hirvonen att åtminstone en del av dem kan omfattas om förslaget blir verklighet.
Tomma läktare i allsvenskan.
Åklagaren föreslår i stämningsansökan att mannen ska dömas till 110 dagsböter à 50 kronor.
Det har något att göra med hur man beräknar spridningen av farsoten.
Det har fått mängder av reaktioner från de hundratalet röststarka fastighetsägarna i området.
Uppskattningen av utgifterna för är fortfarande osäker, då det återstår utredningar om hur det bygget ska kunna kombineras med Slussen.
Max von Sydow var bara 27 år när ”Det sjunde inseglet” spelades in och ett ganska oprövat kort på film.
Åtta lag till playoff och bara två nedflyttade.
Enoch är en driven ekonom och entreprenör.
Då såg jag att de hade polismössor och polisuniformer så jag öppnade.
Motivet för värdeökningen tillskrivs främst lägre avkastning på transaktionsmarknaden.
Påskrivet och klart, från den 1 mars nästa år är Roland Hybelius utbildningschef i Borgholm.
Sedan i juni när appen lanserades har drygt 1,5 miljoner personer laddat ner den och enligt danska TV2 har runt 3 500 personer anmält sig smittade via appen.
Menar Jönsson att konkurrens inte är bra?
Segern i Lilla Elitloppet med Excellens Ex smäller också högt, det var en fantastisk häst som sprang in 3,5 miljoner på 80-talet.”
Detta har varit ett finansiellt mål och direkt styrande för regionens konsumtionsnivå och investeringsprogram.
Trojas tränare, Roger Forsberg, hoppas att det ändras eftersom säsongen aldrig spelades klart.
I brevet skrev de att de uppfattar agerandet som ”inhumant”.
Efter ett års arbete presenteras den svenska skogsutredningen, som ska lösa den såriga dragkampen mellan produktionsmål och miljövårdsintressen som har pågått i flera decennier.
Efter avslutad extratjänst är denna tidigare arbetslösa person då kvalificerad att söka tjänster inom äldreomsorgen, samtidigt som kommunen får ett mer än välbehövligt kompetenstillskott inom en verksamhet som är ett sedan länge känt bristområde.
Han upptäcktes vid 14 års ålder.
Hicks sa upp sig från sin tjänst som kommunikationschef 2018, men återvände i en ny roll som rådgivare till Trumps svärson Jared Kushner tidigare i år.
Nu har Samhällsbyggnadsutskottet insett att det förslag som framfördes i våras inte kommer att vara genomförbart, så man tvingas att ändra sig.
Hyllie kan nu stoltsera med både landets högsta byggnad och Öresundsregionens resligaste kontorskomplex.
Vägen är avstängd på platsen.
Spaniens regering räknar med att det kommer bli en negativ tillväxt på omkring 9 procent i år.
Man måste tillåta sig själv att ta plats, man måste tro att det man gör är något.
Närsjukvården ska möta upp invånarnas behov, och…
Med ett skifte i ledningen hoppas partiet sätta stopp för en ström av avhopp som hotar majoritetsförhållandet i regeringen.
Men det här duger inte.
”Det vi pratar om i filmen är en kort del av den vänskapliga diskussion vi hade runt bordet, och jag uttrycker mig på ett sätt som jag förstår låter fördomsfullt och det ber jag verkligen om ursäkt för.
Enligt enkäten är de flesta nöjda med tillgången till skyddsutrustning men däremot oroliga för att inte ha tillräckligt med personal.
En ny Nobelkommitté kommer att presenteras senare i höst.
Varje tränare hade en egen kärna av spelare, som flyttade med från klubb till klubb.
Det kan ha spelat roll, menar Selin.
Prislappen: Upp emot 800 miljoner kronor.
De hade mer puck än vi men vi gjorde målen, säger Örebros Borna Rendulic, nyförvärvet som förgyllt sitt lag och redan gjort tre mål.
I tingsrätten har kvinnan berättat att hon blev svartsjuk när hon såg sin före detta pojkvän tillsammans med en annan kvinna.
Läkarstudenter i Sverige behöver fler kroppar att öva sig på.
Klüft säger att deras ambition gällande Bouveng är att vara med och backa henne i de områden hon behöver hjälp i.
Finansmarknadsminister Per Bolund tycker att det är ett klokt beslut att släppa på kraven.
Men med lite distans till förra loppet så vill tränaren ändå ge Patrik rätt.
Ikväll är planen att fira lite smått med min sambo.
Montenegros president Milo Dukanović röstade i en vallokal i huvudstaden Podgorica.
Spanien, som införde strikta restriktioner i mars, började lätta upp dessa i maj.
Vissa regioner har precis klarat sig igenom vad vi hoppas är toppen på pandemin, medan andra är fullt uppe i arbetet.
Många hoppas att coronakrisen ska få henne på andra tankar och att ”Madame Non” ska göra ännu en tvärvändning.
När leken med Hawkan var slut ställde han upp för gruppfotografering.
Så är det också i dag, i interneringens tid. Vi behöver varandra.
Men jag blir upprörd över att Belfrage i samma text får för sig att sammanfatta hela den svenska modebranschen till en sak; en död bransch där allt är köpt och färdigpaketerat från de stora kedjorna.
Det är detta allt bottnar i. Vi tror att den bästa lösningen är att använda den i första hand till bostäder, vid sidan om arenorna.
Den kommer med en förgrillad yta men man får lägga stekgraden hemma själv.
Den som vet mer om kapellskärningen uppmanas ringa telefonnummer 114 14 och berätta mer.
De senaste veckorna har Postnord hanterat runt en miljon paket per natt.
Motorer för cirka 20 000 kronor stals i samband med ett inbrott.
Jag har en sak som jag har tänkt på länge nu.
Stefan Billborn pratar om osäkerhet, om spelare som gömt sig för bollen när det inte klaffat, i stället för att kämpa ännu mer då.
När DM i simning avgjordes den gångna helgen hade de tävlande en hel del coronaanpassade restriktioner och förändringar att förhålla sig till.
Bolaget Nordic Jump har sitt säte i Malmö och har även anläggningar i Örebro och Umeå.
Åsiktsspannet i alla partier är ganska brett och partiets politik bestäms i demokratisk ordning i olika interna forum.
”Vem hos er försöker driva mig till vansinne?”
BILDSPECIAL: Här tävlar de när allt annat är inställt: "Vi följer restriktionerna"
RNB petar Nanna Hedlund som vd för Polarn O. Pyret och utser Johan Munck som tillförordnad vd.
Demokrater som bor utomlands får också rösta i nattens primärvalsomgång, och där väntas Bernie Sanders ha viss fördel.
En kärnfrisk 75-åring löper alltså större risk än en dito 55-åring, som i sin tur löper större risk än en fullt frisk 35-åring, och så vidare.
Men det är viktigt att vi tidigt kan identifiera dem som har en luftvägsinfektion så att de inte blandas med andra patienter innan de kommer in på själva akutmottagningen, allt för att undvika smittspridning, säger Johan Rosenqvist.
Där delar Sophia med sig av kampen, om ångesten förknippad med viktuppgång och utmaningar hon möter, tvångstankar och människor som missförstår eller dömer.
Att som ansvarig minister landa i något annat beslut torde ha varit otänkbart.
En krisåtgärd av det här slaget borde innehålla någon form av plikt att regeringen försäkrar sig om stöd från övriga partiledare, åtminstone tillräckligt många för att representera en majoritet.
Den datakapacitet som passionen tar i Spotifys servrar och i nätet är inte försumbar, den finns.
Det var en tid med tuff konkurrens och när klubben lite senare började värva stjärnor till det som gick under namnet ”Real Blåvitt” hamnade Johansson aningen i skymundan igen.
Mikkonen om nya klimatmål: ”Beslutet kom i grevens tid”
Daniel Helldén (MP), Stockholm: Det finns inga genvägar i trafikpolitiken.
Sportlovspuder när Litsbacken öppnade för säsongen: ”Backen är riktigt bra”
De gav inga ytterligare detaljer.
Jag var på ikea för att köpa wc borste och sade till en kvinna bakom att hon måste hålla avstånd och hon ljög direkt i min ansikte!
I Stora Kopparbergs kyrka den 2 oktober för Valdemar Peterson, Falun.
ICA svarar direkt.
Men att hålla igång denna finmaskiga infrastruktur när allt färre brev skickas går inte längre.
Det fattar jag inte!
Sedan dess har en årsredovisning lämnats in för både 2018 och 2019, men ingen av dem är reviderad och har därför inte godkänts av Bolagsverket.
Jag välkomnar all debatt i sakfrågan.
Berättelsen utspelar sig i 1950-talets Jim Crow-präglade USA där Ku Klux Klan får allt mer luft under vingarna och alla som inte är kritvita i hyn tvingas se sig över axeln och frukta för sina liv.
Detta är en säkerhetsåtgärd lika mycket som att det underlättar för mottagaren som inte behöver avbryta sitt arbete för att ta emot en leverans, säger Helena Sjöberg.
Peter Hesslin upplever också att det finns en högre acceptans exempelvis för längre leveranstider under julhandelsperioden.
Forskare om köpta strömningar: ”Allmänheten kan tro att systemet är riggat”
Ert arbete är en av grundstenarna som gör att vårt samhälle kan fungera.
Landslaget har en längre tid legat på Europeiska handbollsförbundet, EHF, för att få EM-kvalmatchen mot Kosovo nästa söndag flyttad på grund av det komplicerade coronaläget.
Stockholmsregionen förbereder sig för allt mer förödande konsekvenser till följd av coronaviruset.
Den senaste månaden har det skett en ökning och i Stockholmsregionen till och med en kraftig ökning.
Nattboken hör hemma i vargtimmen.
Sverige skulle visa vägen för övriga länder genom att redan nästa år blanda in biojet i flyget och vara ett föredöme som skyndar på processen i EU.
Vi är liksom skribenterna övertygade om att det går att påverka både i Sverige och runt om i världen.
Det blir en annorlunda uppladdning för Kristian Haynes inför tisdagens match mot Öster.
Så det hade inte varit någon exponeringsrisk kring corona, säger Hanna Fogelström.
Manchester City och Arsenal spelar också senare under premiärkvällen.
Tyskland är Europas största land sett till folkmängden.
Bland annat att betona att betona att elever ska ha ämneskunskaper över hur de ska resonera kring dem och att minska kraven på egen kunskapsinhämtning för yngre elever.
Strax efter lunch meddelade Macrons stab att Jean Castex utses till ny premiärminister.
Nu stängs han av från att döma tills saken är utredd, säger Andreas Jansson, kommunikationschef på Svenska fotbollförbundet (SvFF).
Du är INTE ensam.
Vi kompletterar med öl från ett lokalt bryggeri i Cancelada – vilket gör oss unika.
Den amerikanske presidenten rapporteras också ha varit ovetande om att Storbritannien är en kärnvapenmakt vilket är lika uppseendeväckande som att han tror att Finland ligger på ryskt territorium.
Även oljejätten Shell tog stryk efter sin delårsrapport och aktien föll över 4 procent.
Hållbarhet handlar också om att bevara det som fungerar.
Hur mycket alkohol är för mycket?
Sveriges äldre förtjänar en trygg ålderdom och äldreomsorgens personal behöver bättre förutsättningar för sitt viktiga arbete.
Sedan 12-årsåldern har personen figurerat i olika utredningar gällande rån och hot, då riktat mot yngre elever.
Restriktioner som begränsar rörelsefriheten i ett samhälle och möjligheten att använda olika samhällsfunktioner.
I Sverige kan de extra kostnaderna för vård- och omsorg av äldre på grund av ensamhet och isolering beräknas till långt över 10 miljarder kronor per år.
I samtliga fall ville tjuvarna åt bilrattarna.
Koko Taylor sjunger om fönster kommer att krossas och om minst sagt färgstarka figurer som Pistol Pete och Fast Talking Fannie.
En organiserad allmän screening för prostatacancer som införs nationellt, uppskattar Prostatacancerförbundet skulle rädda minst tusen liv varje år!
Totalt blev kommunernas vinst under 2019 sjutton miljarder kronor.
Det finns ju något för alla här.
Men i dag är det inte så enkelt att en aktör alltid är billigast.
Om de inte säljer aktierna så finns det också färre att köpa, vilket pressar kursen uppåt, säger Freitas.
På cd spelades Tills mitt hjärta går under av Myra Granberg.
Och faktiskt längre tillbaks än den indoeuropeiska kulturen, som vi har haft i omkring fyra tusen år.
Rysslands president Vladimir Putin talade på telefon med Ukrainas president Volodymyr Zelenskyj på söndagen.
Frankrikes president Emmanuel Macron har varit tydlig med att inga franska statyer skall rivas.
Har någon skrivit så vackert om översättning?
En bilkö, som tar sin början vid grindarna, sträcker sig runt flera kvarter.
Fast inte alltid.
Björklöven gjorde 4–3, var inte helt övertygande spelmässigt men serieledaren visade effektivitet, som två mål i numerärt överläge.
Alla resurser ska sättas in.
Begagnade bilar i en bilhall hos Bilia Haga Norra.
Mikael Johansson, Elina Purmonen, Johanna Hammarström, Magnus Grehn och Peter Åkesson ger fem tips var för en skön boksommar.
Azerbajdzjan är inte äkligt.
Allt är möjligt, och det som präglat våra val (utöver ekonomin) har varit idén att ”du är vad du äter” – eller möjligtvis vad du inte äter.
Både Maya, Christer och Gun tror dessutom att detta också är anledningen till att så många gör passet.
Storbritannien har en mycket bra läkemedelsmyndighet som ju var en del av EU-systemet tills nyligen, säger han.
Istället har Nässjökillen skrivit ett nytt långtidskontrakt med Mullsjö AIS.
Det blir en ny runda med karaktärerna Görel, Rolle och Viveka.
Pjäsen ”Billie Lou och Lille Bo: livets sista bästa dag” undersöker döden, både det ledsamma och det fina runtomkring.
”The new mutants” har varken Wolverine, Professor X eller några andra bekanta mutanter.
Spanien är ett av de länder som har drabbats värst i Europa av coronapandemin.
Till följd av coronapandemin väntas de globala utsläppen av växthusgaser sjunka med uppemot 7 procent i år.
”En flirtig och smart djupdykning i cannabis genom samtida kultur och estetik, av tjejer för tjejer.
In i det sista är det högst tveksamt om man kommer att kunna enas om ett brexitavtal.
Dessutom bildas bottenisar som gör att rommen fryser.
I en gemensam kampanj har Stockholms stad, Region Stockholm och Svenska kyrkan bett stockholmarna att undvika trängsel på kyrkogårdarna.
Där fick jag goda råd.
Säsongen 2016/17 åkte Sunderland ur Premier League för första gången på tio år.
Han är ganska lik Robin sett till egenskaper, och som "Mackan".
Roger Forsberg efter en poäng: ”Vi borde ha avgjort matchen under full tid”
Enligt vice chefsåklagare Peter Salzberg var händelseförloppet utdraget.
Men sluta måste han och berättar att när han, ganska nedslagen, satt på bussen hem från Tomelilla satt där också en av Sjöbos mera erfarna kommunpolitiker.
Inte vad som står i betygsdokumenten.
Men det kan också ge balans i livet, där tid för eftertanke och ett ständigt lärande utgör ett fundament.
Den amerikanska brontosaurusen har förstås dansat särdeles ryckigt de senaste fyra åren.
Två personer var drabbade i olyckan och en av dem fick söka vård på vårdcentral.
Smittspridningen ökar nu, liksom begränsningarna för vårt liv och kraven på isolering.
Texten lyder i korthet att man ska följa restriktionerna som gäller för coronapandemin: ”Följ de nya skärpta råden för att stoppa spridningen av covid 19”.
Räddningstjänst, ambulans och polis ryckte ut till platsen.
Tidigare har uppgiften legat hos ambulanssjukvårdarna själva, men det har tagit tid och gjort att flödet av tillgängliga ambulanser har bromsats.
Det vore också ett ställningstagande att välja att kommunicera helt i enlighet med den rådande heteronormen – eftersom status quo är politiskt.
I världens största städer står många lyxlägenheter numera tomma.
En mördare med många oskyldiga människoliv på sitt samvete, konstaterar andra.
Dessa uppdateras kontinuerligt med aktuell information.
Det intressanta med Maingau är att de erbjuder en nästan fast prislista till skillnad från Plugsurfing.
Men jag kan inte göra någon bedömning av det mer än att det kommer få konsekvenser.
Hon säger också att antalet nya ärenden i domstolarna just nu minskar, vilket kan underlätta längre fram.
Åtminstone till det kommer rekommendationer om att stänga.
Berättelsen handlar om Jonna som går i sexan och är sämst på det mesta.
Det är inte fler undantag som behövs, utan en tydlig lagstiftning som också följs.
Marken som han och Janika har köpt ligger i den lilla nederländska orten Kessel.
Ett företag kunde med hjälp av ett AI-program förutse spridning av coronaviruset.
Det har nu fått Moderaterna att vända sig till KU.
Som om han inte ens kan påverkas precis som modern.
Skellefteå: ”Allt i egna händer”
Beskedet om fortsatt stängda gränser ställer till det för Öresundsregionen.
Den politiska makten skiftade flera gånger, landets militära ledning var inkompetent och många armeniska segrar vanns nästan utan strid.
Utöver Frontex insatser blir det bland annat mer pengar till gränsbevakning, runt 700 miljoner euro (cirka 7,4 miljarder kronor).
Men det bygger på att vi kan hålla en hög kvalitet på rådgivningen och leverera affärsnytta till klienterna.
Simon Pettersson själv var nöjd med sitt andra personliga rekord i år.
Den orkestrerade kuppen mot Trumps tal i Tulsa verkar vara det mest framgångsrika försöket hittills av progressiva aktivister och tonåringar att använda Tiktok för att påverka politiska händelser.
"Listan baseras på det epidemiologiska läget i varje enskilt land" skriver Grekland i ett uttalande.
Pernilla Gabrielsson, frukt- och bärrådgivare på Ålands hushållningssällskap säger att det finns flera orsaker bakom detta.
Ett liberalt parti som sätter individens frihet i främsta rummet och som går att lita på.
På damsidan tog Sverige det senaste guldet när man vann över Schweiz i finalen i fjol.
LISTA: De fick högst poäng på högskoleprovet – Alva, 17, bäst i Gävle: "Alltid känt en stress att prestera"
Från ledningen är det en bra chans, säger Rickard Svanstedt som har ändrat träningsupplägget på sin stjärna efter överträningssymptom i fjol.
Den 7 maj förra året utspelades otroliga scener på Anfield.
Upphandling av nytt äldreboende med extern fastighetsägare samt operatör nämns och är pågående.
I höstas vägrade SCB att lämna ut statistik till Sveriges kommuner och regioner, SKR.
Det handlar om att både se vad som i själva verket hindrar oss att nå det vi fantiserar om – och hur vi kan gå tillväga för att ta oss förbi hindret.
I torsdags firade landet 60-årsminnet av självständigheten från Storbritannien och presidenten konstaterade i ett tal till nationen att man tappat hisnande 60 procent av sina statsintäkter från ett prisfall på 40 procent på oljan.
SMHI gick under måndagsmorgonen ut med en klass 1-varning för höga flöden i Sjuhärad.
Spelarna i Djurgården hockey avstår sina bonusar under hela säsongen för att hjälpa klubben under coronakrisen.
Förmodligen försvinner MP ur riksdagen efter nästa val och förhoppningsvis även ur kommunstyret och då blir deras irrläror inte så betydande för viktiga beslut.
Frölundabacken är laddad inför tisdagens CHL-final på bortaplan mot tjeckiska Mountfield i Hradec Kralove.
Båda går i årskurs sju.
Stolar, bord, tvättmaskiner och färgburkar dumpas på…
Av det politiska systemet återstår endast den översta hierarkin och det diffusa folket.
Det gör vi bra, sa Ponthus Westerholm.
En professor i klinisk virologi är medveten om smittrisker.
Analytikernas förväntningar var ett resultat på 0:17 dollar per aktie, enligt Bloomberg News snittprognos.
Under tisdagen meddelade Hässleholms tingsrätt att rättegången kommer hållas i säkerhetssalen vid Malmö tingsrätt den 28, 29 och 30 december.
Fyrkantiga regler får inte riskera att slå ut Sveriges och Skånes möjlighet till en större självförsörjning och en god kvalité på vår matproduktion.
Jämfört med Stockholm klarar sig Skåne däremot bättre.
Larmet inkom 16.01 och räddningstjänst och ambulans åkte till platsen.
Under repetitionerna har vi hamnat i rent metafysiska samtal kring vem av dem som ska gestalta flickan i en specifik scen, är det medvetandet eller är det kroppen?
En berättelse som lär fånga de lite äldre barnen allra bäst.
Kan den som är immun föra viruset vidare till andra?
Titta på de senaste årens vinster och räkna själv på de kommande åren.
Två 19-åringar och en 17-åring från Kalmar med missbruksproblematik har dömts efter en gemensam rättegång vid Kalmar tingsrätt.
Sedan tidigare är det välkänt i reklamvärlden att kvinnor i högre grad fattar beslut om hushållens konsumtion.
Även allmänheten ges möjlighet att teckna units i företrädesemissionen.
Årets upplaga av Malmöfestivalen ställs in.
På ett sätt hade det ju varit mycket svårare att vara i Idas situation för femtio år sedan, eller hundra år sedan, och på det viset är hon väldigt privilegierad.
Det amerikanska spelbolaget Activision Blizzard ökade omsättningen under första kvartalet med 20,6 procent till 1,52 miljarder dollar och överträffade analytikernas förväntade genomsnitt om 1,32 miljarder dollar.
Hemmalaget Malmö studsade dock tillbaka och vann till slut med 5–3.
Baserat på centraliserad data och analys samlar plattformen in all den information som krävs för att stödja smarta affärsbeslut, vilket ger betydande synergifördelar tillsammans med direkta kostnadsbesparingar.
Så låt oss prata om det.
Liksom alla andra förstår de att snö kommer att bli en raritet på våra breddgrader inom bara några år.
Taiwanbörsen steg 1,0 procent medan Kospi-index i Sydkorea sjönk 1,1 procent.
Europa, ja, hela världen stod vid en vändpunkt efter kriget: Kierkegaards ”
De förlorar då också sin dagersättning.
Under ebolaepidemin i Sierra Leone dog 4 000 personer i ebola medan 45 000 kvinnor och barn dog i mödra- och barndödlighet.
Men det tar tid att ställa om en fabrik – och industrin saknar tydliga signaler om vad som behövs.
Klas Östergren vill samtidigt understryka att delen om Akademien bara utgör en liten del av romanen – och att den inte är apart, utan inlemmad i det fiktiva sammanhanget.
Kvinnorna har upplevt allt från våldtäktsförsök och sexuella trakasserier till kvinnohandel och olagliga surrogatmoderskap.
Jag fortsatte tills nästan allt var borta.
De ledande börserna i USA tog igen den initiala nedgången och stängde positivt.
Bland svenska åtaganden för Östersjön ska de årliga utsläppen av fosfor och kväve minskas med drygt 400 respektive knappt 7 600 ton – siffror som vi i dag inte är i närheten av.
Det har varit tanken att den ska ge en positiv bild av klubben.
Jag ska här behandla endast en av dem.
I söndags avbröts vissa mässor och präster konfronterades av demonstranter.
Men när volleybollens Champions League-gruppspel startar i december kommer de att stå på varsin sida av planen.
Det har varit frustrerande och jobbigt på så sätt.
På fredagen hade 2.152 svenskar dött i covid-19 enligt Folkhälsomyndighetens siffror.
Prude dog en vecka senare av skadorna.
I ett fall var det en som dödade 2 000 per kväll.
Vecka 5 avslutas med rapporter från Epiroc, Electrolux, Lundin Petroleum och JM för att nämna några.
Det enda stödet, vilket varit viktig för oss, som vi har kunnat ta del av under 2020 är möjligheten till korttidspermitteringar.
Kulusevski skulle ha varit med på presskonferensen, men vill koncentrera sig helt på matchen.
Hej, nej det har jag inte gjort, men får göra det då.
Gorillaz slog igenom 2001 med sitt självbetitlade debutalbum som sålde i sju miljoner exempel över hela världen.
Ringde igår på em till FPA, 24 minuter innan någon svarade och kopplade mig vidare.
Tillverkare av lyxprodukter föll på bred front på måndagen, sedan ett stort antal nya fall av smittade av coronaviruset påträffats utanför Kina – bland annat i Italien.
Hur ska båda i familjen få en bra pension?
Ursula von de Leyen, ordförande för Europeiska kommissionen, poängterade att inga frihandelsavtal i världen kan slå fördelarna med att vara fullvärdig medlem i EU.
Han spenderar sina dagar hemma i lägenheten, liggandes på soffan med tv:n som enda sällskap.
Värmlänningarna har så här långt endast lyckats knåpa till sig en enda trepoängare efter åtta spelade matcher och behöver få tillbaka sina skadade spelare för att på allvar kunna ta sig uppåt i tabellen.
Tidnings- och medieägarna i Sverige blir färre och större.
Även om intresset för digital poströstning ökat markant under coronapandemin, började Nasdaq i Stockholm ihop med verksamheten i Vilnius och New York utveckla en lösning för elektronisk röstning redan för fyra år sedan.
Frustrerad och arg tackade han för sig.
”Jag får ta på mig en stor del av det här”
Valet hålls på söndag.
Bella Rune har arbetat rätt länge med dessa garnverk, som jag först tyckte var väl lika amerikanskan Ruth Asawas trådskulpturer.
Polisen larmades till en villa på landet norr om Värnamo vid 14-tiden på torsdagen.
Det japanska investmentbolaget Softbank rapporterade ett nettoresultat på drygt 11,8 miljarder dollar i det första kvartalet i det brutna räkenskapsåret 2020.
Eller är det så att Moderaterna och Sverigedemokraterna kommer avsätta de ledamöter som de inte vill ge ansvarsfrihet?
I så fall skulle toppen för inskrivna patienter passeras i mitten av december, säger han.
Man måste skilja på makt över kunskap och organisation.
Andra drömmålet på två matcher.
SAS har uppgett att företaget har börjat märka av en försiktig ökad efterfrågan på resor, som främst ska handla om en efterfrågan efter nödvändiga resor.
[truncated: 574,178 more chars]
