# Supplementary material for: Probing language identity encoded in pre-trained multilingual models: a typological view
Source: PeerJ Comput Sci. 2022 Mar 15;8:e899. doi: 10.7717/peerj-cs.899 (PMC9044357; doi:10.7717/peerj-cs.899)
Supplement: Supplemental Information 1 [file peerj-cs-08-899-s001.zip › Raw data or code files/multilingual sentences/Turkish.txt]

Şimdi, bu konuda bir düzenleme geliyor.
Büyük ikramiye tutarının 4 milyon lira olduğu çekilişte 1 adet de 100 bin TL’lik ikramiye tutarı olacak.
Ardern seçimden rekor farkla tek başına iktidar çıkardıYeni Zelanda'da İşçi Partisi lideri Jacinda Ardern, bugün yapılan genel seçimlerde ezici bir oy.
"Türk olmaktan dolayı yine gurur duydum.
Cumhuriyet Bayramımızı, Cumhuriyetimizin 97. kuruluş yıl dönümünde, aydınlık bir geleceğe ilham verecek heyecanla kutluyorum.
Çim biçme sırasında, mevcut hortum, vanalar zarar görürse firma yenisi ile değiştirecektir.
Binalara sonra dan da uygulanma örnekleri de mevcut Tarabya Oteli’nde olduğu gibi” ifadelerini kullandı.
Yönetim indirim isteyecek Araç sahipleri dikkat!
Nereye gidiyor ve ne yapmak istiyorsun? diye sordu.
Bakanlık yurt dışı yayınında o tarihe kadar Covid-19'a bağlı 65 yaş üstü can kaybı sayısının 1081 olduğunu belirtirken, ülkemizdeki aynı tarihli veriye göre tüm yaşlar dahil can kaybı sayısı 574 olarak açıklanmıştır.
Şimdiyi denetim altına alan, geçmişi de denetim altına alır.”
Sayısal Loto'nun bu haftaki çekiliş sonuçları belli oldu.
Maske sorunu değil sadece.
Kadıköy Belediyesi, Kadıköy'ün 21 mahallesinde afetlerde hızlı müdahale yapabilecek gönüllü ekipleri kurmak için ‘Mahalle Afet Gönüllüsü’ eğitimlerine başlıyor.
Yapılan incelemede cesedin 14 yaşındaki Serkan T'ye ait olduğu belirlenirken, olayla ilgili soruşturma başlatıldı.
Atalarımızın dediği gibi kara gün kararıp kalmaz.
Toyota yakıt hücresi teknolojisiyle artırılmış menzille birlikte ticari açıdan kullanıma uygun ve çevreci bir çözüm sunmayı hedefliyor.
Aslında bütün Türkiye’ye Burhan Kuzu hukuku dayatılıyor.
Bu zoruma gittiği için kendisini öldürdüm" diyen Peker, tutuklandı.
Subaru Forester’ın Sport versiyonu ABD pazarının ardından Avrupa’da ve Türkiye’de de e-BOXER motorla birlikte satışa sunulacak.
“Biz de bir söz vardır, ‘Hiç ölmeyecekmiş gibi çalış yarın ölecekmiş gibi ibadet yap.'
Arda Turan'dan Fenerbahçe derbisi yorumu: Maçın hakkı.
'nın sözde kadın yapılanmasına yönelik operasyonda 19 zanlı gözaltına alındı.
Eğer Türkiye bu meseleye sırt çevirseydi, sınırlarını kapatıp bu insanlara el uzatmasaydı buralarda yaşanacakların utancı tüm dünyaya yeterdi" ifadesini kullandı.
TCDD Taşımacılık A.Ş ve resmi forwarder firması olan Pasifik Eurasia işbirliği ile ilerletilecek tren, 2 kıta, 2 deniz ve 5 ülke geçerek yükünü 12 günde Çin' e ulaştıracak.
Bir süre daha sabredecek, sebat edecek, kurallarına uyacak, ondan sonra inşallah hep birlikte felaha erişeceğiz” dedi.
İlk vakanın 11 Mart günü tespit edildiği Türkiye’de 20 gündeki en düşük yeni vaka sayısı bugün gerçekleşti.
Ürün çok ve zam yok' Virüs tatilinde kredi ve burslar ödenecek mi?
Eski giysi gönderiliyor çünkü.
Ancak, piyasa rekabeti durumunda finansal kapasitelerinin ötesine geçmeyi düşünmüyorlar.
Türkiye'nin dışındaki bir kurum bize gelip şu teklifimde bulunabilir.
Sporting CP Yardımcı Antrenörü Emanuel Ferro, ilk maçtaki avantajlı skor için, “Başakşehir kaliteli bir takım ve ilk maçtaki skor bizi yanıltmamalı.
Güven Bilge’nin çizgiyorum’unda ise bir stratejik planlama sohbeti var.
Deportivo Cali, Cerro Porteno, Independiente, Metz ve Galatasaray gibi takımların formasını giyen Ali Ferit Mondragon, 2014'te profesyonel futbol kariyerini noktaladı.
Kısa sürede hedefini gerçekleştirdiği için son derece mutlu olduğunu söyleyen Ravzanur, “Kısa sürede hafız olmayı hedeflemiştim, bunu da başardım.
Denizli Beyağaç Belediye'sinin AKP’li Başkanı Mustafa Akçay’ın dün yapılan corona testi pozitif çıktı.
Şeker pancarı tüketmek kadar şeker pancarı suyu tüketmek de faydalıdır.
Akar Rusya'yı yalanladı: Yer bildirimi önceden yapıldı, ambulanslar bile vurulduMilli Savunma Bakanı Hulusi Akar 'uçak, SİHA ve kara ateş destek vasıtalarımızla 200’ü aşkın.
“Neden üstad?” diye merak edip sorduklarında, “Hiç olmazsa o zaman sadece şiir mahvolurdu!” diye cevap vermişsiniz.
Korona virüs salgınına karşı İçişleri Bakanlığı’nca alınan tedbirlerin ardından sosyal izolasyonun sağlanıp sağlanmadığı veya şehirlerdeki hareketlilik 24 saat esasına göre takip ediliyor.
Belediye tarafından şehrin çeşitli noktalarında kurulan stantlarda bugün on bin adet maske dağıtımı gerçekleştirildi.
Olay yerine gelen ekiplerinin yaptıklarını kontrollerde talihsiz adamın yaşamını yitirdiği belirledi.
Kaymakam Kurdoğlu, yaptığı konuşmada, salgın döneminin tarımın ne kadar önemli olduğunu gösterdiğini söyledi.
Yunanistan da haziran ayında otellerin tekrar açılması bekleniyor.
Normalleşme sürecinde uygulanacak Kovid-19 tedbirlerine ilişkin Sağlık Bakanlığı tarafından hazırlanan 13 rehber daha internet sitesinde yayımlanmıştı.
Trump'ın bu hareketine ülkedeki kimi din adamları dahi tepki gösterirken, Serdar Turgut dün yaptığı değerlendirmede Trump'ın bu hareketiyle önümüzdeki seçimi kazanmayı garantilediğini yazdı.
Toparlanmanın hızı kısmen Haziran ayında onaylanan hükümetin 130 milyar euroluk (153 milyar dolar) teşvik paketinin etkinliğine ve 'nın ihracatına yönelik talebin ne kadar çabuk pandemi öncesi seviyelere çıkacağına bağlı olacak.
'de bir evin bahçesine giren korku paniğe neden oldu.
Normalde 14 yolcu, yeni tip korana virüs nedeniyle de 7 yolcunun olması gereken minibüsten 35 kişi çıktı.
Nasıl bir aileden geliyorsunuz?
Başkan Yıldızlı yayınladığı mesajda şu ifadelere yer verdi: “Genel Başkanımız Sayın Kemal Kılıçdaroğlu’nun hak, hukuk ve adalet diyerek çıktığı yolda farklı siyasi görüşten milyonlarca insan 25 gün boyunca 432 kilometre yol kat etti.
Sivasspor-Galatasaray maçında kural hatası mı var?
Öte yandan dün bin 848 yeni vaka tespit edilmişti.
Kadın dizisi 80. yeni bölümüyle 28 Ocak 2020 Salı akşamı FOX'ta olacak.
‬ Bu hafta 9 ilde 2 bin 788 konutumuzun larını çekeceğiz.
Bursa İl Emniyet Müdürürlüğü ekipleri, geçen cumartesi günü, merkez Yıldırım ilçesi Hacivat mahallesine geniş kapsamlı operasyon düzenlendi.
Türkiye genelinde Cuma akşamından itibaren uygulanmaya başlanan sokağa çıkma kısıtlamasında Nevşehir cadde ve sokakları terk edilmiş şehir görünümüne büründü.
Aynı zamanda bu haftada bebeğin bağışıklık sistemi de gelişmektedir.
'un en eski sosyal meskenleri olarak 1960'lı yılların başlarında Merter'de inşa edilen Tozkoparan semtinde dönüşüm için adım atılıyor.
Araştırmacılar, verem aşısının koronavirüs karşısındaki etkisini inceledikleri çalışmada, ülkelerin zenginliklerine göre de ölüm oranlarını karşılaştırdılar.
Marmara Üniversitesi, dijital kütüphane çalışmaları kapsamında koleksiyonlarında bulunan nadir eserleri, “kutuphane.
Verginin adaletle alınması lazım, verginin de adil olması lazım.
Karantina sürecinde hastaneye gitmemeyi tercih ettiklerini dile getiren Eylem Şen Yazıcı, evlerine gelen hemşire yardımıyla tahlillerin hastaneye götürüldüğünü aktardı.
Şampiyonlar Ligi’nde ve Süper Lig’de üst üste kötü sonuçlar alan Başakşehir, Türkiye Kupası’ndaki Turgutlu maçı ile 7 hafta sonra ilk kez kazanmıştı.
Ermenistan'ın, Azerbaycan yerleşim birimlerine düzenlediği saldırılarda bugüne kadar 65 sivil hayatını kaybetti, 297 sivil ise yaralandı.
Büyükşehir Belediyesi’nde özel güvenlik görevlisi olarak çalışan Murat E., sabah saatlerinde görev yerine gelerek, 41 ACJ 248 plakalı otomobilini park etti.
Nişanlısı Caner Turp ile Eylül ayında evlenecek olan Gizem Güven, düğün öncesi fotoğraf çekiminden pozlarını paylaştı.
Yalnız ortada kimsenin bilmediği bir gömü vardır ve kardeşler bu gömüyü bulmak için kolları sıvarlar.
ABD’de başkanlık seçimleri öncesinde rekabet kızışıyor… Geçen haftalarda Demokratlar’ın aday adayı Bernie Sanders’ın çekilmesi sonrasında öne çıkan Joe Biden’a ABD Temsilciler Meclisi Başkanı Nancy Pelosi destek çıktı.
Güleser Çınar, Nuray Altunay ve Mislina Yılmaz'ın cansız bedenleri, yapılan otopsinin ardından bugün teslim alınıp, toprağa verilmek üzere Tarsus'a götürüldü.
Uygulamanın başladığı günden beri adliyeye gitmeden 8 bin 16'sı trafik ve 5 bin 644'ü de idari para olmak üzere 13 bin 660 cezaya UYAP üzerinden itiraz edildi.
Floyd daha sonra araçtan çıkarılıyor.
O tarihten bu tarafa 56 günde günlük ortalama 552 kişi koronavirüs nedeniyle öldü.
Ardından, cinsel saldırıda bulunduğu genç kızın ellerini ve ayaklarını bağladıktan sonra bıçaklayıp valize koydu.
Ancak sıcaktan terleyen yüzle birlikte bu ter maskelere de ter bulaşabiliyor.
İlhan Cihaner Erzincan Başsavcısı iken FETÖ kumpası sonucu makamında tutuklanarak tüm Türkiye’nin dikkatini çekmişti.
Corona virüsü salgını tüm ülkeleri birçok anlamda etkiledi.
Galatasaray Kulübü Başkan Yardımcısı Yusuf Günay, yeni tip koronavirüs testinin pozitif çıktığını duyurdu.
Tanı koyulmasının ardından, alerjiye neden olan madde tespit edilir ve kişi bu madde/maddelerden uzak tutulur.
Altınözü Belediye Başkanı Rıfat Sarı’nın hediyeler gönderdiği Selva, şimdi gerçek oyuncaklarla oynuyor.
Ama tam tersi kızımı çekiştirerek lavaboya götürüyor ve orada zorla kusturuyor.
Olay günü uçuş yaptığını, bu esnadaki telsiz kayıtlarının dava dosyasında yer almadığını belirten Yorulmaz, konuyla ilgili yeniden bilirkişi raporu alınması gerektiğini dile getirdi.
Rüzgarın; bölgenin batısında kuzey ve kuzeybatı yönlerden yer yer kuvvetli (40-60 km/sa) olarak esmesi bekleniyor.
Cübbeli Ahmet Hoca'nın "2 bin selefi dernek silahlanıyor iddiasına cevap veren Ebu Haris şöyle konuştu: "Ben Türkiye istihbaratının başarılı olduğunu kabul ediyorum.
Bunlar da yanlış.
Bunlardan bir tanesi de devlet tarafından sağlanan 1000 TL pandemi destek parası olmaktadır.
Bu kapsamda ayakkabı, hazır giyim ürünleri, seramik materyalleri, zeytinyağı, bazı tarım ürünleri gibi bir çok ürün grubunda Çin'e önemli ihracat potansiyelimiz olduğunu tespit ettik."
O nedenle bir sağlık profesyoneline danıştıktan sonra gıda takviyesi kullanımı çok önemli.
Börkenek, şirden, kırkbayır gibi severek tüketilen çeşitleri vardır.
Biz de dişimizden tırnağımızdan arttırarak mal sahibi olmaya çalışıyoruz ama birisi gelip elinizden her şeyi alıp gidiyor.
Bu konuda yazar Abdülhamit Birışık Türk Diyanet Vakfı tarafından yayınlanan İslâm Ansiklopedisinin 23. Cildinin 199-202.
Ata Nevzat Yalçın, aşının önemini vurguladı: ''Aşı bizi koruyabilecek en güvenilir araç.
Ben bir dönem de Korkut beyle Özba AŞ isimli petrol şirketinde Yönetim Kurulu Başkan Yardımcısı göreviyle birlikte çalıştım.
Hakimin UYAP üzerinden talebi kabul etmesinden sonra duruşmaya portal üzerinden katılabilecek.
İl merkezinde yaşanan vak'a artışı ise 'Hayat eve Sığar' uygulamasında gözler önüne seriliyor.
Diyorlar ki, İslami esaslara göre ekonomiyi yönetmemiz gerekiyor.
Oturduğu mekanda hesabı isteyen Ayhan Taş'ın yanında bulunan kız arkadaşları, mekandan çıkış yapmak istedi.
Milli Savunma Bakanlığı, Irak'ın kuzeyindeki Zap ve Hakurk bölgelerinde eylem hazırlığında olduğu belirlenen 2 PKK'lı teröristin, düzenlenen hava harekatıyla etkisiz hale getirildiğini açıkladı.
Hıfzıssıha Kurulu tarafından ’nın tarihi semti Kaleiçi için önlemleri alındı.
"Toplum aslında adalet dağıtılmadığını biliyor.
Mustafa Sandal’ın 2 yıl önce boşandığı Emina Jahovic ile olan evliliğinden doğan oğulları Yaman ve Yavuz ile bilgisayarların başına kuruldukları görüldü.
Zabıta ekipleri görevlerini ifa ettikleri sırada Arık'ı gördü.
Twitter hesabından yaptığı paylaşımla Turan'ı tiye alan Özoğuz, "Hocam 19 Mayıs Okuma bayramımızı kutlayan çıkmadı mı henüz?" yorumunda bulundu.
Kasımpaşa’ya 3 puanı getiren golü Yusuf Erdoğan kaydetti.
EKPSS başvuru ne zaman son?
Onun çalışmasını, değerlendirmelerini yapıp adımımızı da ona göre inşallah atacağız.
Reyhanlı Belediyesi olarak 15 Ocak'ta parsel dağıtımını gerçekleştirecek ve Reyhanlı Kaymakamlığımız da evi olmayanlara kira bedeli ödeyecek.
Büyükşehir hisse sahiplerini çağırıp görüşüyordu ama şu anki akıbetini bilmiyorum açıkçası.
Akar, "Doğu Akdeniz’de önceliğimiz diyalog, ancak herhangi bir oldubittiye de izin vermeyiz” dedi.
Mengen Belediye Başkanı Turhan Bulut, Türkiye Belediyeler Birliği ve İç Anadolu Belediyeler Birliği mevzuat bilgilendirme toplantısına katıldı.
Biz yıllardır bu savaşla birlikte ölümle yaşamaya alıştık, korona umurumuzda değil.
BİM 24 Nisan 2020 aktüel ürünler kataloğu BÜYÜK FIRSATLARLA geliyor!
Oysa AK Parti sanki hiçbir şey olmamış, İstanbul’da bir hezimet yaşanmamış gibi muhasebeye bile gerek görmeden yoluna devam etti.
Kentte koronavirüs şüphesi devam ederken Sağlık Bakanı'ndan yeni bir açıklama geldi.
Almaya devam ettiği müddetçe suç işleyecektir” diye konuştu.
Böylece trafikteki araç sayısı 3,6 milyona ulaştı.
Doğu Kışla Spor Tesisleri’nde düzenlenecek olan turnuvanın startı 2 Eylül Çarşamba günü verilecek.
Navrız, yeni bir hayat, yeni bir gün, umut, gelecek, nefes alınacak, su içilecek, ekmek yenilecek günlerin müjdecisi miydi?
Haberimizde, bir mobilya mağazasına bağlı aracın, apartmanın girişine park edildiğini ve evlerine girenlere engel olduğunu belirtmiştik.
"Her gün yeni arazileri işgalden kurtarıyoruz"
Nitelikli, güçlü yarınların küresel rekabet dünyasında çok daha anlamlı bir şekilde ülkemizi temsil edecek gençleri yetiştirmek hepimizin sorumluluğu ve boynun borcu.
Esra Sönmez, “Alerjik astım, genellikle çocukluk çağında başlar.
Avcı'nın yakınları işyerinin camına yazılan 'Katil' yazısını silerken, duvarlara asılan cinayet haberlerinin yer aldığı gazeteler de kaldırıldı.
Kibir, kendini üstün görme en tehlikeli bataklıktır.
Bu hafta 4 gün sürecek sokağa çıkma yasağında bakkal ve marketlerin açık olacağı zamanlar vatandaşlar tarafından merak edilyior.
Çarşıya indiğimde herkes bizi tebrik etti.
DSÖ ve diğer uluslararası kurumlara, ortaya çıkan tehditleri tespit etmek için ihtiyaç duydukları kaynakları ve yetkileri vermeleri ve ülkeleri bunları kontrol altına alma kapasitelerini geliştirmeye teşvik etmeleri gerekir.
Güzel oyuncu usta yapımcı Fatih Aksoy'un yeni sezonda Kanal D'de ekrana gelecek yerli Doctor Foster dizisine "Evet" dedi.
'Neden doğru kurgulamıyoruz, 10 yıla yaymıyoruz?' diyoruz.
Köprünün 820 milyon liraya mal olacağı belli oldu.
Türkiye'deki arı çeşitliliğinin bu kadar fazla olması, uzmanların dikkatini çekti.
TFF 1. Lig'in 32. hafta mücadelesinde Fatih Karagümrük, Boluspor'u 3-1 mağlup etti.
Atatürk, Anadolu’da bir şehri ziyaret eder.
Ayrıca sosyal izolasyon kurallarının hasta bekleme ve tedavi alanlarında uygulanması için gerekli tedbirler alınmalıdır.
Merve Kaçmış, pazartesi günü ağabeyinin oturduğu apartmanın sekizinci katından atlayarak yaşamına son verdi.
Bir anda sel gelince bizi köy meydanına sürükledi.
İkincisi, ABD muhtemelen İran'la askeri bir çatışmaya hazırlanıyor.
Cumhurbaşkanı Erdoğan'dan 17 Ağustos paylaşımı!
Ertesi gün (10 Haziran Çarşamba) MHP Grup Başkanvekili Erkan Akçay arıyor Tanrıkulu’nu.
Coronavirüs o yüzeyde 9 saat boyunca yaşayabiliyor.
İşte tüm dünyanın merakla beklediği koronavirüs ile ilgili son dakika haberinin detayları…
Antalya'nın Kemer ilçesindeki zincir market mağazasında silahlı soygun girişimi yaşandı.
Sanatçı Haluk Levent, sosyal medya hesabından 20 yıl önce söylediği rap şarkısını "20 yıl önce rap söylemeye çalışmışım.
Biz devletin verdiği karara uymak zorundayız.
Çeşitli denemeleriniz ve şarkı sözleriniz var.
Kuveyt Türk Genel Müdürü Uyan, "Ülkemizde bankacılık sektörünün 2021 yılı önceliklerine baktığımızda aktif kalitesi, kredi riski maliyeti ve TL fonlama ihtiyacının yeni yılın en önemli gündem maddelerini oluşturacağını söyleyebiliriz."
"Bu değirmenler hiçbir özelliğini kaybetmemiş ve buğdayı doğal bir şekilde öğütüyor.
Bu açıdan da, ileriye yönelik olarak fiziki ortamları yaratmaya çalışacağız.
Kazasız belasız ulaşım sağlanır inşallah” dedi.
Merkez, bugün miktar yöntemiyle 8 ve 9 Temmuz vadeli repo ihaleleri düzenledi.
Polis, çocukların sokağa çıkmasının yasak olduğunu, bu nedenle ceza yazılacağını söyledi.
Oysa Sayın Akşener Şam’a gidip herkesi şaşırtabilirdi.
Şeffaf naylonla müşteriyle personel arasındaki teması engelledik.
O saatten bu yana ablamı arıyorlarmış.
Hepsini bir tarafa itiyorsunuz, saraydan aldığınız talimatın gereğini yapıyorsunuz ve şimdi diyorsunuz ki 'Ben artık üst makamlara, Anayasa Mahkemesi üyeliğine,üyeliğine atanmayı hak ediyorum.' diyorsunuz ve böyle bir beklenti içinde karar veriyorsunuz.
Kemikler Kerem Durur'a ait olabilir mi?
Tüm bunlar bizi 55 basamak yukarıya taşıdı.”
Yangını bu kadar kısa sürede çıkması ise şüpheleri beraberinde getirdi.
Öte yandan Valilik, depremden zarar gören ve bu nedenle taşınacak olan okulların listesini açıkladı.
Küresel ölçekte yaşanan bu açmaz ülkemizde daha çarpıcı bir şekilde yaşanıyor.
Kobal konuya ilişkin sosyal medya hesabından yaptığı açıklamada, “Gelecek Partisi'nde bulunmuş olduğum görevlerden bugün itibariyle istifa ediyorum.
AXA Sigorta Efeler Ligi, Ankara’da Halkbank’la Bursa Büyükşehir Belediye takımları arasında oynanan karşılaşma ile başladı.
Bahçeli, kayyum ülkesi olmaktan şikayet etmenin şehitlere, millete, güvenlik ve beka haysiyetine düpedüz hakaret olduğunu vurgulayarak "Bu hakaret işbirlikçi sahiplerine aynen dönmüş, milletimiz sinsi siyaset faillerini isabetle tespit etmiştir.
Vatandaşların soğuyan havayla birlikte köylerine dönmesi üzerine boşalan yayla evleri kimliği belirsiz kişi ya da kişiler tarafından soyuldu.
Merkezi Beech Tree Labs (BTL) firmasının, Kovid-19'a karşı deneylerini sürdürdüğü TML adı verilen ilaç hakkında Türkiye ve Orta Doğu Temsilcisi Dr.
ABD ve 'ın bize akıl verme hakları yok.
Onun için beni orada okula yolladı.
Elhamdülillah ciddi anlamda güzel gelişmeler oldu.
İşte 18 Ağustos tablosu.
Açıklamada, 'Şehidimizin kanı yerde bırakılmamıştır.' ifadesine yer verildi.
O an gelene kadar hep bir ümitle yaşıyorsunuz.
Kızlarının şikayeti üzerine gözaltına alınıp, serbest bırakılan baba ise suçlamaları kabul etmedi.
ABD'de, Göçmenlik ve Gümrük Muhafaza Birimi'nin koronavirüs döneminde tutuklu bulunan Müslüman göçmenlere domuz eti ve son kullanma tarihi geçmiş gıdaları besin olarak verdiği iddia edildi.
Teklifin komisyondan geçen haline göre, Veteriner Hizmetleri, Bitki Sağlığı, Gıda ve Yem Yasası’na yanıltıcı yayın tanımı ekleniyor.
İddialara göre, Neslihan Dumlupınar (61) isimli kadın, komşusunu ziyarete geldi.
AKP, CHP, HDP, MHP ve İYİ Parti'den birer milletvekili, İdlib konusunda partilerinin görüşlerini ortaya koyacak.
Antalya’da haber sitesi genel yayın yönetmeni İdris Özyol ve genel yayın Koordinatörü Ebru Küçükaydın, corona virüsü haberi nedeniyle gözaltına alındıktan sonra serbest bırakıldı.
Bu anlamda iyi yönetmek önemli ve iyi yönetince ürünlerin de ortaya çıkacağını düşünüyorum" dedi.
Yani Neuralink projesi hem heyecanlandırıyor hem endişelendiriyor.
Suudi Arabistan’da zincirleme kazada 23 araç birbirine girdi!
Moldova hükümetinin Corona virüsle ilgili tedbirleri görüşmek üzere bugün olağanüstü toplantı yapma kararı aldığı kaydedildi.
Kocaeli Büyükşehir Belediyesi ekipleri, karla kaplanan yollarda kar küreme ve tuzlama çalışması yaptı.
Anayasanın 90'ıncı maddesine göre zaten milletvekilleri söyledikleri sözlerden dolayı yargılanamaz.
Sözcü Steven van Santen, polisin yerel saatle 06:00 civarı Lahey'deki binaya ateş açılması konusunda ihbar aldığını ve yetkililerin, binanın dışında birkaç mermi kovanı bulduğunu açıkladı.
Ulusa dayandırılan “kurumsal bir yönetim düzeni”, gündeme geldi.
Türkiye'nin salgınla mücadelesi kapsamında başlatılan seferberliğe katkıda bulunmaya, ihtiyaçlar doğrultusunda biz de mevcut kaynaklarımızı artırarak devam ediyoruz.
Sadece yıl dönümlerinde değil, her zaman sizlerin yanında olduğumuzu ifade etmek isterim.
Küçükçekmece'de, 22 Aralık 2014'te restoranda yemek yiyen Hacı Osman Sezen ve Turgay Akar öldürüldü.
Alanya muzu için kolları sıvadılar!
Biz bugün 15 bin dolar seviyesindeydik, bizim unuttuğumuzu zannediyorlar her şeyi." ifadelerini kullandı.
Hatayspor, 3 futbolcusunun daha corona virüsü testinin pozitif çıktığını ve takımdaki toplam pozitif oyuncu sayısının da 6'ya yükseldiğini açıkladı.
İnsanlığın İftihar Tablosu (sallallâhu aleyhi ve sellem) seviliyorsa bilindiği için seviliyordur.
İşçi, işveren ve hükümet temsilcilerinden oluşan Komisyon'un çevrim içi düzenlenen üçüncü toplantısı yaklaşık 3 saat sürdü.
Araştırmacı Gözde Yılmaz, İkinci Dünya Savaşı döneminde Türkiye’de estirilen havaya ve bu hava sonucunda Türkiyeli Yahudilerin bazı haklarından feragat etmesine mercek tutuyor.
Son dakika: Bursa'da hasta ve doktor arasında corona virüs diyaloğu pes dedirtti!
Almanya Başbakanı Angela Merkel'den kritik koronavirüs açıklaması geldi.
İsrail'in sonuç olarak Filistinlilere "sınırlı ve şartlı" bir egemenlik vereceğini vurgulayan Netanyahu, ABD'nin sözde barış planını "Yüzyılda bir gelen ve değerlendirilmesi gereken" bir plan olarak nitelendirdi.
Nur Diner ile 1975’te evlenip 10 yıl sonra boşanan Kırca, 1985’te evlenip 15 yıl sonra boşandığı Oya Başar ile 2001’de tekrar evlenip 2005’te son kez boşandı.
TV 100’de yer alan habere göre, İngiltere'nin Grimsby kentinde sokakta çırılçıplak koşarken bir elinde kesilen diğer elini tutan adamı görenler dehşete düştü.
Baturman sözlerinin devamında “Belediye Derincespor Kulübü’nün başkanı, yönetim kurulu ve benim de sorumlu olduğum bir merci var.
Hakkında açılan 'FETÖ' davası kapsamında halen 'nde tutuklu olarak bulunan hakkında karar çıktı.
Oysa grip (influenza) dan farklıdır ve iyi seyirli olup kısa sürer.
Filistin İslami Direniş Hareketi Hamas, ulusal birliğin yeniden tesis edilmesi için diyalog çağrısında bulundu.
İran, Kum kentindeki Cemkeran Camisi’ne savaş ilanı anlamına gelen kırmızı bayrak çekerken, İran Devrim Muhafızları komutanlarından Gulam Ali Ebu Hamza’nın Tel Aviv ile birlikte ABD’nin bölgedeki 35 hayati noktasının İran’ın menzilinde olduğunu söyledi.
Ekiplerin incelemesinde olay yeri yakınlarında belediye işçilerinin giydiği kıyafeti bulunmuştu.
DHA muhabirinin edindiği bilgilere göre, Cemil Yaman'a 1593 sayılı Umumi Hıfzıssıhha Kanunun 282. maddesi uyarınca Hıfzıssıhha Kurulu kararına dayalı olarak en üst sınırdan 3 bin 180 TL idari para cezası uygulanmasına karar verildi.
Ancak yeni karantina tedbirleri, tüm ülkede hayatı kilitledi.
İtfaiye ekipleri kazanın ardından çıkan yangını söndürmek için olay yerine sevk edilirken, kazanın nedeni ise belirsizliğini koruyor.
Özellikle kamu bankaları, normalleşme sürecine geçiş ve sosyal hayatın canlanması için vatandaşların finansman ihtiyaçlarını uygun şartlarda sağlayabilmesi amacıyla haziran ayı başında önemli paketleri devreye aldı.
Hakları da var.
Büyükşehir Belediyesi’nin tam donanımlı, modern mezbahalarında Pandemi salgını tedbirleri alınarak için kesimi için sıra dağıtımına başlanacak.
Dönemin Adli Tıp Kurumu Kozinoğlu'nun ani ölümüyle ilgili inceleme yaptı.
Bu kadar hızlı gitme!
Altun, yaptığı paylaşımda 30 Ağustos'un her sene olduğu gibi bu sene de devletin şanına yaraşır şekilde kutlanacağını belirtti ve kamuoyunu yanlış yönlendirmeye çalışanların asılsız açıklamalarına itibar edilmemesi gerektiğinin altını çizdi.
Bakan Soylu duyurdu: Yarın Tüm Türkiye'de.
Yalım Dikmen ise "Elimizden geleni yapmalıyız.
Yangında, anneanne ile 8 yaşındaki torunu hayatını kaybetti.
Avrupa ülkelerinin bazıları salgının yeni dalgası ile boğuşuyor."
Toplantıda konuşan Başkan Toklu, “2.5 yıllık süreçte bizlere destek veren siz değerli üyelerimize teşekkür ediyoruz.
Yabancı uyruklu olduğu belirtilen bir erkek şahsın, ayaklarıyla düğmelere basması, site sakinlerinin tepkisine neden oldu.
Zamanında bunlar yaşandı.
Ülkemizde tüm kulüplerin yaşadığı maddi sıkıntılara ve geleceği görememe durumuna bir krizin daha eklendiğini söyleyebiliriz.
KIRŞEHİR, (DHA) - KIRŞEHİR'de, Türk Kızılay tarafından düzenlenen kan bağışı kampanyasında 15 günde 900 ünite kan toplandı.
Atatürk'ün gençlere armağanı olan 19 Mayıs Atatürk'ü Anma Gençlik ve Spor Bayramımız kutlu olsun.
Veliaht Prensi Muhammed bin Selman, eski Suudi istihbarat yetkilisi olan Saad El Cebri'yi öldürülmesi için 'ya 50 kişilik "Kaplan Mangası Timi" adlı timini göndermekle suçlanıyor.
İddiaya göre, Y.İ ile Z.S, arasında müşteriye yan bakma yüzünden tartışma çıktı.
Bankaların uyguladığı faizler, temmuzda yüzde 11.76 olan enflasyon oranının halen altında seyrediyor.
KOBİ'lerimiz, koronavirüs ile mücadelenin zirveye çıktığı bu hassas dönemde ülkemiz için büyük fedakarlıkta bulunarak kepenklerini gönüllü olarak kapattı.
Mehmet, “EÜB’de ve civar köylerde çok sayıda mülkün sahibiler.
Zira Türkiye'deki fındığın yüzde 30'u zarar görebilir.
Libya Ulusal Ordusu kaynaklarından edinilen bilgilere göre, Hafter güçlerinin kontrol alanlarını Trablus, Sirte ve Misrata'yı da dahil edecek şekilde genişletmek için operasyonlarına devam edecekleri kaydedildi.
Süper Lig ekiplerinden Gençlerbirliği, teknik direktör Mert Nobre ile yollarını ayırdığını açıkladı.
Müslüman alemi için en özel günlerden bir tanesi olan Cuma gününe gelmenin mutluluğunu yaşarken, bu özel ve anlamlı gün de müminler camileri dolduracak, eller semaya yükselecek.
Kazada adeta demir yığınına dönen minibüsteki yolculardan 40 yaşındaki Ali Öztürk, olay yerinde yaşamını yitirdi.
Korona kadar tehlikeli her yerden saldırıya geçiyor.
Transfer gelirleri de dahil olmak üzere toplamda 1 milyar euronun üzerinde kazancı olan Katalan ekibi, bu sınırı geçen ilk futbol kulübü olmayı başardı.
Öte yandan konuyla ilgili CHP lideri Kılıçdaroğlu da sessizliğini bozdu.
Tartışmanın uzaması üzerine Komisyon Başkanı Cevdet Yılmaz oturuma ara verdi.
Hüseyin Per, “Hekimlik mesleğinin bir fiyatı yoktur.
İyi ki varsınız Öznur Hocam, iyi ki doğmuşsunuz.
İçeri girer girmez üzerime atlayıp dövmeye başladılar.
Kremlin tarafından yazılı yayımlanan, ’ın yaptığı ortak açıklamada, bugünün Sovyet ve Amerikan askeri birliklerinin Elbe Nehri üzerinde “el sıkışmalarının” 75’inci yılı olduğu anımsatıldı.
İngiltere’nin anlaşma yaptığı Fransız Sanofi, nisan ayında ABD ile bir ön anlaşma yaparak corona virüsü aşısının geliştirildikten sonra ilk olarak ABD’ye tedarik edilmesi için ön anlaşma yapmıştı.
Cumhurbaşkanı Recep Tayyip Erdoğan'ın katılımıyla Türkiye'nin ilk yerli otomobili 'un üretileceği fabrikanın temeli Bursa'nın Gemlik ilçesinde Hara Bölgesi'nde bulunan TSK'ya ait arazide, 18 Temmuz'da atıldı.
Özer, bu okullarda iki sorunun sürdüğünü belirterek, bunlardan ilkinin, sektörlerin en çok kümelendiği İstanbul, Bursa, Kocaeli ve Sakarya gibi illerde bu kapsamda yapılan üretimlerin istenilen seviyeye ulaşmaması olduğunu ifade etti.
Söz konusu cismin aslında turkuaz, carnelian ve sedef kakmalı süslemelere sahip değerli taş jetlerden yapılmış büyük-18cm'ye 9cm- şık bir kemer tokası olduğu açıklandı.
Üzerimde bulunan bin 200 TL’yi verdim.
Satışların maliyeti ise aynı dönemde %6,4 oranında düşüş kaydetmiştir.
Bire bir görüşmelerle onların sorunlarını çözmeye çalışacağız ancak şu süreçte tüm hemşehrilerimizi zaruri olmadıkça evde kalmaya ve sosyal ekranı izlemeye davet ediyorum.” dedi.
Azerbaycan'ın birliği ve beraberliği bizim birliğimiz ve beraberliğimizdir.
DenizBank, ürünü fastPay ile espor alanına desteğini genişletecek bir iş birliğine imza atarak espor kulübü İstanbul WildCats'in isim sponsoru oldu.
Alınacak kararları kendi internet sitesi üzerinden yayınlamak, başka bir ülkeyi töhmet altında bırakıcı yaklaşım doğru değildir.
Aynı zamanda potansiyel olarak iyi olabilecek bir şeyi de zedeliyor.
Öğrenciler eğitime yeterince ilgi göstermedi.
Bütün parçaları orijinal olan araç 4 bin 800 kilometrede ve hala yedek lastiği de kullanılmamış durumda.
Çok ciddi ve zor günler yaşıyoruz.
Ardından bana vurmaya devam ederken kendi yüzüne de vuruyordu.
Bunu, İnönü Üniversite’sinin laboratuvar kapasitesini en iyi şekilde sanayicimizin hizmetine sunduğunu bir örneği olarak görüyorum.”
Göstermiş olduğu karakteri ve insanlığı sebebiyle kendisine teşekkür ediyorum.
Bu işin Cumhurbaşkanımıza kadar varıp, Cumhurbaşkanımızın bana bir hediye göndereceğini, böyle büyüyeceğini bilmiyordum Allah var.
Kayseri'de spordan siyasete, ekonomiden eğitime tüm alanda Kayserispor sevinci yaşanıyor.
Kampanyayı başlatan İngiliz vatandaşı Anisa Rasul, sosyal medyada yaptığı açıklamada, “Fas’ta 3 yıl boyunca yaşadığım dönemde Zohra benim evimde çalışırdı.
Hükmün davacı yararına bozulmasına oy birliği ile karar verilmiştir."
Daha sonra problemli bölgeye bir pamuk yardımıyla uygulama yapabilirsiniz.
Çevreye karşı oluşan bu duyarlılık sonucu gündeme gelen araçların çevreye verdiği kirlilikten ötürü elektrikli araçların kullanılması, çevreye karşı duyarlı olan kişiler, kurumlar tarafından önerildi.
Bütün mahlûkatına mağfiret eder.
Çin Futbol Federasyonu, koronavirüs vakalarının hızla azalmasının ardından kararını verdi.
Tezkere hükümete Libya'ya asker gönderme yetkisi veriyor.
Bir dönem kaliteli uykuyla ilgili verdiği kararlı bilgilendirme çok ciddi yankı bulmuştu.
Bursa’dan İstanbul’a taşıdım çünkü medyanın merkezi İstanbul.
Amerikan siyasetinin kendi iç sorunlarını Türkiye üzerinden çözmeye çalışan siyasetçiler sadece beyhude bir çaba içerisindedirler.
Kolesnikova, Devlet Başkanı Lukaşenko'ya karşı olan muhalif hareketin en önemli isimleri arasında sayılıyor.
DESKİ binası beş yıldızlı otellerden farksız, lüks ve şatafat her yerinden akıyor.
Erzurum Uzundere İlçe Kaymakamı Hakan Şeker, Narman İlçe Kaymakamı Mustafa Serin, Hınıs İlçe Kaymakamı Mustafa İlhan görevden uzaklaştırıldı.
Çeyrek altın alınır mı?
Koronavirüs salgını ile yürütülen etkin mücadele kapsamında nişan ve düğün salonlarının faaliyetleri geçici bir süreliğine sonlandırılmıştı.
Muhalefet olarak bizim cezaevlerinde ve dışarıda mücadele etmemiz olmasaydı toplum önemli ölçüde teslim alınmış olabilirdi.
Kazada sürücü Erdal V. ve Gurbet V. kazayı hafif yaralı atlatırken, çocuklar İ.V. (5) ve H.V. (10) ağır yaralandı.
Çelikel, iyi futbol ve başarı için ellerinden gelenin en iyisini yapmaya çalıştıklarını anlatarak, futbolda iyi gidişatın yanı sıra kötü dönemlerin de olabildiğini ifade etti.
Telif hakkı anlaşılması zor bir konu değildir.
Son saha çalışmasını 18 Mart'ta yapan sarı lacivertliler 45 gün sonra ilk kez tesislere gelerek hafif bir antrenmanı gerçekleştirdi.
Yaz aylarından olduğumuzdan sıcak kahveler tercih edilmiyor" ifadelerini kullandı.
Song'dan 8 yıl sonra ise Jose Sosa kaptanlık görevine getirildi.
Dilipak, devamında 12 Ağustos'ta yayınlanan videosunu yeniden paylaştı.
GOG GALAXY 2.0 sürümünün şerefine The Witcher 3 ücretsiz olarak PC sahiplerine sunulacak.
Yeniden CHP Genel Başkan Yardımcılığı görevine getirilen Ağbaba, CHP Malatya İl Başkanı Enver Kiraz ve partililerle birlikte Malatya Esnaf ve Sanatkârlar Odası Başkanı Şevket Keskin’i ziyaret etti.
Bu paketin önemli maddelerinden biri de, Erdoğan ve ailesinin “mal varlığının, yatırımlarının, iş ilişkilerinin ve diğer gelir kaynaklarının” araştırılması, bu konuda bir rapor hazırlanmasıydı.
Başkan Erdoğan'ın başkanlık ettiği Kabine toplantısından çıkacak kararlar merak ediliyor.
Komşularının ihbarı üzerine gelen sağlık ekiplerinin ilk müdahalesinin ardından Recep Tayyip Erdoğan Üniversitesi Eğitim ve Araştırma Hastanesi'ne kaldırılan Yuldasheva, doktorların tüm çabasına karşın kurtarılamadı.
Kınay, “Bizlerin çevre mühendisleri olarak bu alanda sözümüzü aktarabilmemiz önemli.
Yurt içi kaynaklı vakanın 5'i ülkenin kuzeydoğu bölgesindeki Heylongciang ve biri de Guangdong eyaletinde kaydedilirken, Çin ana karasında toplam vaka sayısı 82 bi n 827’ye ulaştı.
Sıfır atılmasından borsa endeksinin yükseleceği veya düşeceği gibi bir anlam çıkartılmamalıdır.
İstifa ettikten sonra akademik hayata odaklandınız, Bahçeşehir Üniversitesi Denizcilik ve Global Stratejiler Merkezi'nde çalışmalarınıza devam ediyorsunuz.
Eyüpsultan Belediye Başkanı Deniz Köken Eğitimde 2020 yılı pandemi muhasebesini yapmak zorunda olduklarını söyledi.
FÜ Hastanesi'nde yoğun bakım hastası kalmayınca sağlık çalışanları mutluluklarını, müzikle beraber bir odaya tek tek girerek oynayarak gösterdi.
Olay, akşam saatlerinde merkez Sur ilçesindeki Hz.
Her futbolcunun oynamak istediğini söyleyen başarılı futbolcu, “Oynadıkça daha iyi olur.
Temsilcimiz bu sezon zorluk derecesi yüksek maçlarda iyi performans sergiliyor.
Günümüz gençliği ise O’na mürebbisizlikte bile benzeme gibi bir değişik şarta mahkûm.
Akkuş ile gözaltına alınan Belediye Başkan Yardımcısı Eylem Çelik'in ise emniyetteki işlemlerinin devam ettiği öğrenildi.
Yangın sırasında büyük korku yaşayan vatandaşlar, itfaiyeye verdi.
Konya Beyşehir’de ödül töreni ve fotoğraf sergisi.
Örneği hastalığın RNA’sı ile karşılaştırmamız gerekiyor.
Üniversite hastaneleri dahil tüm kamu hastanelerimize koruyucu maske dağıtıyoruz.
Altun, İngilizce olarak aktardığı paylaşımında, "Sadece mültecilerin Türkiye’den ayrılmasını engellememe yönünde bir politika değişikliğe gittik.
Konuya ilişkin açıklamada bulunan çocuk doktoru Dr.
Mehmet Koç, “Bu tesis bizleri gerçekten çok mutlu etti. hayalimizdeki bir kompleksi bir arada görerek açılışını yapıyor olmak gerçekten çok güzel bir duygu.
Japonya'da, 2011'de meydana gelen deprem ve tsunamide zarar gören Fukuşima Daiichi Nükleer Santrali'nde bulunan radyoaktif özellikteki suyun bertaraf edilmesine yönelik 27 Ekim'de açıklanması beklenen kararın ertelendiği bildirildi.
Barbadoslu şarkıcı, 14 Şubat için özel bir iç çamaşırı koleksiyonu tasarladı.
Okulların ne zaman açılacağı ise vaka sayılarındaki son değişikliğe bağlı.
Son dakika haberler: Bilim Kurulu Üyesi Tevfik Özlü, 'Bu çok yanlış' diyerek uyardı: Bulaş mesadesi artar.
’cülerin kaldığı evin her köşesinden para çıkması dikkat çekti.
Artvin- Ardahan Karayolu'nun Şavşat ilçesindeki 2 bin 600 rakımlı Sahara Geçidi'nde, öğle saatlerinde çığ düştü.
Genel Kurul, Erdoğan’ın konuşmasının ardından 6 Ekim Salı günü açılmak üzere kapandı.
Ben demiyorum istatiksel veriler Bolu’nun maddi gücünü gösteriyor.
Merkezde toplayarak yetkiyi, büyükşehirin de yetkilerini alarak rantı ellerinde toplama çabası bu." dedi.
Bolu’nun kalkınmasını hep birlikte elele vererek çözeriz.
Dün 7 liradan satıldı ancak bugün kilosu 15 lira oldu.
Tarım ve Orman Bakanı Bekir Pakdemirli, hayvancılık yapan işletmelere sürü yöneticisi istihdamı (çoban) desteği kapsamında bugün 53 milyon lira ödeme yapılacağını bildirdi.
Van'ın Edremit ilçesi Eminpaşa Mahallesi'nde taziye ziyaretleriyle bağlantılı koronavirüs vaka sayısı 44'e, bir otobüs firmasındaki şoförün karantinayı ihlal etmesi bağlantılı vaka sayısı ise 15’e yükseldi.
Devlet kadrosunda çalışmak isteyen polis adaylarının YKS birinci oturumu olan Temel Yeterlilik Sınavı (TYT) sonuçlarından aldıkları puana göre yerleştirileceği biliniyor.
FETÖ ile mücadele, ilgili kurumlarla koordineli olarak, yeni bilgi, belge ve veriler ışığında kararlılıkla sürdürülmektedir.
Herkesin hayali tabii ki Formula 1. Dünyanın en üstteki 20 pilotun yarıştığı bir nokta ama tabi şu an bu benim elimde değil çünkü Formula için büyük sponsorluklar, büyük destekler gerekiyor.
Ev hayatının vazgeçilmez eşyalarında dayanıklılık ve antibakteriyel özellikler ön plana çıkarken hijyen faktörünü göz önünde tutan ürünler ihracat rekoru kırıyor.
Buna karşın, bir CHP'li ve iki HDP'li vekille ilişkin fezlekeleri birlikte okunmasının altında sarayın başkaca küçük hesapları ve şark kurnazlıkları olduğunun da farkındayız.
YHT bilet fiyatları zamlandı mı 2020 kaç para oldu?
Bilindiği üzere bakım maaşı için başvuruda bulunmak isteyen vatandaşlar engelli ibareli sağlık raporları ve eve giren kişi başı gelirin istenen oranda olması gerekiyor.
Son dakika… İtalya’da son durum: 78 can kaybı, 397 yeni vaka…
Bu durumda kadınlarda psikolojik bunalım, içe kapanma veya etrafa karşı daha hırçın olma gibi sonuçları ortaya çıkarmaktadır.
Sosyal mesafe kullanılarak birçok sektördeki insanların işe dönmesine izin verildi.
Bu nedenle firmaların bilanço duran varlık yapılarının güncellenmesi, bu güncel değerlere göre bilançoların oluşturulmasının gerektiği ortaya çıkmaktadır.
AB dışişleri bakanlarının Türk-Yunan sınırındaki göçmenler yüzünden bir araya gelmeleri utanç verici bir harekettir"
Sabah oğlunu aramaya çıkan Mehmet Çiftçi ve yakınları genç adamı evlerinin yukarısındaki ağaçlık alanda asıl olarak buldu.
Merkez Bankası'nın (TCMB) politika faizi olan yüzde 8.25'ten fonlama sağladığı miktar yöntemiyle repo ihalesini Çarşamba ve Perşembe günlerinin ardından bugün de açmadı.
Beşiktaş, tam gaz yolunadevam ediyor.
Şehrin Güneyi maalesef trafik yoğunluğu konusunda büyük sıkıntılar yaşamaktadır.
Görüntüleri Kurban Bayramı’nın ilk günü çektiğini ifade eden Önal, “Burası daha önce atık suların arıtılmadan Hamus Çayı’na bırakıldığı aynı yer ve bölge.
Ben kendime şahsıma çok bir şey katacağını zannetmiyorum.
Kayseri İl Milli Eğitim Müdürlüğü tarafından başlatılan kampanya çerçevesinde öğretmenler, pandemi sürecinde işsiz kalan, ekonomik zorluklar içerine giren 9 bin aileye un dağıttı.
Birtakım duygusal eksiklikler var.
İlk günü Cuma'ya denk gelen bayramda çalışan vatandaşlar 4 günlük resmi tatile çıkacak.
Emniyet müdürlüğüne götürülen şüphelinin işlemleri devam ediyor.
'da yabancı kontenjanından dolayı kadro dışı bırakılan ancak Ocak ayında yeniden kadroya dahil edilen ancak performansıyla büyük hayal kırıklığı yaratan Martin Linnes de sezon sonunda "neşterden" nasibini alacak.
Bekçilerin yetkileri konusunda tartışmanın yaşandığı bir dönemde ekrana gelen bölümde polis memuru Arda'nın sözleri ve yaşanan tartışma bekçileri kızdırmıştı.
İhbar üzerine olay yerine çok sayıda sağlık, itfaiye ve jandarma ekipleri sevk edildi.
Bundan istifade Ermeniler ve onlara destek olmak isteyen emperyalist devletler boş durur mu?
Hazine ve Maliye Bakanlığı Gelir İdaresi Başkanlığı 1 Nisan 2020 tarihinden itibaren başlayacak konaklama vergisinin detaylarını açıkladı.
Samudio'nun gollük vuruşunu kale içinden çıkaran Şener, Galatasaray'ın çeyrek finale yükselmesini sağladı.
Enerji Bakanlığımız bu çalışmaları sürdürürken, biz de Silahlı Kuvvetler, Milli Savunma Bakanlığı olarak oradaki faaliyetlerin güvenliğini sağlamaktan sorumluyuz.
Hürriyet'in haberine göre; Kurmaylar, yapılan araştırmalarda Ramazan Bayramı'nda vatandaşın da sokağa çıkma yasağını desteklediğini Erdoğan'a iletti.
Cübbeli Ahmet, Habertürk'te katıldığı yayında Selefi yapılanmalarına dair açıklamalarda bulundu.
Dünya Sağlık Örgütü (WHO), Koronavirüs salgınında son durumu değerlendirdi.
Edinilen bilgiye göre ilimiz Mengen İlçesi Pazarköy’de bulunan bir çöplükte yangın çıktı.
Devlet yönetiminde inanılmaz “dengeler” vardır.
Burası kutuplaşmanın, kamplaşmanın, ötekileştirmenin değil, barışın yeri olabilir."
Allah şahittir henüz maske falan görmedik biz.
Vatandaşların kimyasal ürün kullanmak yerine doğal yağların karışımı ile güneş yanıklarından korunabileceklerini de dile getiren aktar Zenci, "Havalar ısındı.
Operasyonun Almanya ayağını gerçekleştiren Almanya Federal Polis Teşkilatı ise 41 şüpheliyi yakalamıştı.
Türkiye olarak Antalya olarak bu dönemde bembeyaz bir sayfa açmak istiyoruz.
İYİ Parti adı da gençlerden çıktı.
Korona virüsten balıkçılık sektörünün olumsuz etkilendiğini belirten İMEAK DTO Başkanı Ahmet Çetin, alınan kararın son derece önemli olduğunu vurguladı.
Alaşehir Halk Eğitimi Merkezi Müdürlüğü organizasyonunda Halk Eğitimi Merkezi Türk Halk Müziği Topluluğu tarafından 'Evde sanat var, evde kal; hayat eve sığar' adıyla klip hazırlandı.
Acil stopere ihtiyacı olan Galatasaray bunun üzerine yeni bir teklifle İtalyan ekibinin kapısını çaldı.
Taş, 8 Şubat 2016 tarihinde Kepez'deki bir alanın ticari alana çevrilmesine yönelik Kepez'den gelen karara da Büyükşehir Belediye Meclisi'nde hayır oyu kullandıklarını açıkladı.
Ama bu da doğru şartlarda olmalı” ifadelerini kullandı.
Ben sanıyordum ki insanlar hep benim yanımda, bana destek çıkıyor.
Tenis kortları, golf kulüpleri ve basketbol sahaları dahil açık hava spor tesisleri yeniden açılacak.
Polise durumu anlatmaya çalışan kişi, ekiplere zorluk çıkardığı gerekçesiyle elleri kelepçelenerek ekip aracına alındı.
İş dünyası olarak kendimize güveniyor ve ülkemizin geleceğine dair iyimser beklentiler taşıyoruz."
Stres dışarıdan gelen herhangi bir tepkiye sizin verdiğiniz tepkidir.
Çünkü bireyler, tek başına başarılı olamaz.
Nerede kaldı BM'nin yoksulluğu önleme, toplumsal refahı artırma hedefleri?
Kontrol çalışmaları hızlandırılmazsa çöl çekirgesi sürülerinin bu yağmur döneminde öncekinden 20 kat daha büyük olabileceği ifade edildi.
Müjdat Gezen Sanat Merkezi’nde tiyatro eğitimi almıştır.
Türkiye'nin tarımsal üretimi büyüdü.
Vatandaşlarımızın işlemlerini son güne bırakmadan rahat bir ortamda yapmalarını tavsiye ediyoruz.”
Necip Fazıl Kısakürek Kültür Merkezi’ndeki açılışı Büyükşehir Belediye Başkanı Tahir Büyükakın, Kartepe Kaymakamı Altuğ Çağlar ve Kartepe Belediye Başkanı Mustafa Kocaman ile protokol birlikte gerçekleştirdi.
Öğrenciler, Giresun’un Dereli ilçesinde sel felaketinden etkilenen okulların kütüphaneleri için 15 bin adet kitap toplayarak Giresun’a ulaştırdı.
"Ünal hoca ve ekibini tebrik ediyoruz.
Bu her ülke için geçerlidir.
Bu alt yapı aynı zamanda milli muharip uçak motoru gibi daha yüksek güç sınıfı motorlarımızın testinde de kullanılabilecek.
Tüm söylemlerimizde, toplumun deşarjı olması gereken futbolu nefret haline getirmeyelim.
Bilmediğim bir ülkede ilk gece yanımda cüzdanım, bütün param, kartlarım, telefonum kısaca her şeyim yanımdaydı ve tek başıma dolaşmak için kendimi yeterince rahat hissediyordum.
Oyun, başarılı kadın girişimciler arasına adını yazdıran Simay Dinç'in girişimci ruhu ile kardeşi Eray Dinç'in sanatsal bakış açısını bir araya getiriyor.
Koca Yusuf, Koronavirüs salgını nedeniyle Çin'de bulunan 34'ü Türkiye vatandaşı toplam 49 kişiyi alıp getirmek için yolan çıkan uçak ile birlikte gündeme geldi.
Can ve mal kaybının yaşanmadığı, kısa süreli paniğe neden olan depremle birlikte vatandaşlar sokaklara çıktı.
Kafanız rahat olsun.
"Böbrek fonksiyonları susuzlukla birlikte hızlı bozulma sürecine girebilir ve önemli sorunlara yol açabilir.
Türkiye'nin de aralarında bulunduğu 11 ülke tedbirlerin daha az bir oranda hafifletildiği veya Belarus gibi zaten çok sıkı tedbirler almamış olan, son dönemdeyse vaka artış hızı ciddi oranda yükselmeyen ülkeler olarak sınıflandı.
Bana esnaf, komşularım 'hala', 'abla', 'bacı' diye hitap etmektedirler.
Karatay Belediye Başkanı Hasan Kılca, “Eğitime verdiğimiz destek geleceğe yaptığımız en değerli yatırımdır” dedi.
Ancak bütün bunlardan önce kronik bir hale gelmiş olan boyun ağrısı için, mutlaka ilgili doktora başvurmak en önemli husustur.
Bu dönemde tarımsal üretimin azalması ve kıtlık ile birlikte Jüstinyen vebası olarak bilinen salgınının yaşandığı biliniyor.
Daha sonraki günlerde sadece işler daha da kötüleşti.
Şahin için dalgıçlar suda, jandarma ise kıyı şeridinde arama çalışması başlattı.
Benzer şekilde, İtalya'da corona virüsten ilk ölümün gerçekleştiği ve şu anda tamamen karantinaya alınan kuzey İtalya kasabası Vò'da 3000 kişilik tüm nüfus test edildi.
Tabiki yapılan yanlış varsa eleştireceğiz ama eleştirirken insanlara iftiraya varan sözler söylemek ve eksik bilgilerle yanlış yazmak hiç doğru bir yaklaşım değil.
Yoksa o derin tarih bilginizle bunu mu kastettiniz?
Alınan bilgiye göre, Güzeller Organize Sanayi Bölgesi'nde bulunan kimyasal yağ üreten fabrikadaki laboratuvarda henüz belirlenemeyen bir nedenle yangın çıktı.
Bölgemizde yağışların yer yer devam etmesi nedeniyle vatandaşlarımızın meteorolojiden yapılan uyarılar konusunda hassas olmaları önem taşımaktadır."
Şefkatli ve Tatlıses'in ilk nişan pozu sosyal medyada kısa sürede binlerce kişi tarafından paylaşıldı.
Onun için o değerleri bırakıp yeni yeni eften püften değerler üretip kendilerine değer biçiyorlar.”
Ölü sayısı hastanelerde 18 bin 590'a, bakımevlerinde 10 bin 350'e yükseldi.
Didem'in elenmesinin nedenini açıklayan Mehmet Şef, "Sosunda sorun yoktu ama balık az pişmişti.
Cumhurbaşkanı ve AK Parti Genel Başkanı Recep Tayyip Erdoğan’ın Rize ziyaretine kendisinden yardım isteyen vatandaş damga vurdu.
Son dakika haberine göre; formatında üçlü görüşme gerçekleşecek.
İşte mutfak kültürüyle alakalı biraz sorunlarımız oldu.
Özgüvenim kırıldı, kendimi eksik hissettim” dedi.
Gece saatlerinde Boğazova Yaylası mevkisinde seyir halindeyken otomobili arızalanan Adem Zaman, yoğun kar yağışı sebebiyle yolda mahsur kaldı.
Filipinler, Kenya ve Kostarika gibi ülkelerden gelen kelebeklerin yanı sıra farklı canlıları da sergilemeye çalıştıklarını ifade eden Tuş, “Bunların arasında papağanlarımız ve böceklerimiz var.
Esnaf ve işletme sahipleri, "Üreten Kart" ile tüm şirket harcamalarını gerçekleştirirken, aynı zamanda şubeye gitmeden ATM’den kredi başvurusu yapabiliyor, kredi tutarını da ATM’den çekebiliyor.
Eve gelir gelmez kıyafetlerini değiştirdi, ev kıyafetlerini giydi.
Aradan geçen bunca yıla rağmen demokrasiyi hala hazmedememiş olanların, tek parti faşizminin özlemiyle yanıp tutuştukları anlaşılıyor.
Eğer nankörlük ederseniz hiç şüphesiz azabım çok şiddetlidir."
Önündeki engelleri aşarak Türkiye daha güçlü yarınları bugünden kurgulamaya gayret ediyor.
Eğitim İş Sendikası Ankara 2 Nolu Şube Başkanı Banu Günüç Kete, geçtiğimiz günlerde bir öğretmenin kullanıcı şifresinin ele geçirildiğini ve öğretmenin adıyla uygunsuz paylaşımlar yapıldığını anlattı.
Polisleri görünce pencereden atlayarak kaçmaya çalışan S.G. polis ekipleri tarafından yakalanarak gözaltına alındı.
Bu sözleşme uygulanmaya başlayıncaya kadar alanları terk etmeyeceğiz" şeklinde konuştu.
İstanbul Büyükşehir Belediyesi tarafından oluşturulan Bilim Kurulu, korona virüs hasta sayısının yüksek olduğu İstanbul için alınması gereken 8 önemli tedbiri, kamuoyu ile paylaştı.
Süt-yem paritesinin bozulduğunu dile getiren Aygun, şöyle devam etti: "Yem sürekli zamlanırken, süt fiyatları sabittir.
İbrahim Tatlıses 1995’te çektiği ‘Bir Kulunu Çok Sevdim’ klibinde dönemin gözde mankenlerinden, 1993 Türkiye Güzeli Emel Yıldırım’ı oynatmıştı.
Yine aynı sahadayız, yani Sakarya Gaz Sahası'ndayız.
Koncuk terör suçu hariç olmak üzere yüksekokullardan ilişiği her ne sebeple olursa olsun kesilenlere yeni bir hak tanınmasını istedi.
Onu arabaya bile değişmem.
Şu ana kadar 76 ildeki bakanlık yurtlarımızda, halen yurt dışından gelen 28 bin 700 vatandaşımıza ev sahipliği yapılıyor." ifadelerini kullandı.
Milletlerin zor zamanları vardır.
İBB yönetiminin gerekçe göstermeden eski ihaleyi tek taraflı iptal etmesi ve kamu bankalarını devre dışı bırakması akıllarda soru işareti yarattı.
Türkiye IMF’ye gidecek kadar zorda mı?
Oyuncularımızda bundan sonra bu sorumluluğun bilincinde hocalarının bıraktığı yerden devam edecekler" dedi.
Her felakette söylediğiniz hep aynı.
ABD uyruklu Chesterr Juall'ın, izinsiz olarak Altınapa Baraj Gölü'ne bıraktığı balıkların, Japon balığı olduğu ortaya çıktı.
Türklerin işletmeci olarak itibarı yükseldi.
Bir sosyal medya hesabından paylaşılmaya başlamış.
O da şu, bütün semt pazarlarımızda akşama doğru 16.00 ile 19.00 kapanma saatleri arasında bir yoğunluk oluyor.
Tespit edilen tüm oynayıcılar için hukuki süreç başlatıldı.
Hatta bazı markalar doğrudan kendi online kanallarını açmaya yöneldiler.
New York Polis Departmanı (NYPD) basın ofisinden yapılan açıklamada; kentte yağmalama, mağazaların camlarını kırma ve mülke zarar vermekten 700 kişinin gözaltına alındığı belirtildi.
"Olmaz kral hep atar" diyenleri duyuyorum ama futbol bu sürprizlere açık bir oyun.
Ünlü şarkıcı Hadise’nin “Hekimoğlu” dizisinde rol alan Kaan Yıldırım’la aşk yaşadığı ortaya çıktı.
Bunun birinci yolu, infuze ettiğimiz plazmanın içindeki antikor çeşitliliğinin fazla ve yüksek olması.
İşyerinin güvenlik kamera kaydında Güney T.'nin tokalaşmak için elini uzatan berber kalfası Aytekin Kıyga’ya tabancayı çıkararak tetiğe bastığı görüldü.
İstinaf Mahkemesi, Kaplakarslan’ı haklı buldu ve Rafet El Roman’ın Atilla Kaplakarslan’a 1 liralık manevi tazminatı ödemesine karar verdi.
Çin, 2 milyon dolarlık ödül havuzu için rekabet edecek.
Hisse senetleri, devlet ya da şirket tahvillerini tercih eden sıcak paranın yanı sıra doğrudan yatırım için gelen yabancı sermaye de Türkiye’yi terk ediyor.
İnanın kolay bir iş değil.
Sevincini dile getiren 75 yaşındaki Sakıp Kutluata da Hocalar ilçesinde yaşadığını ve kendileri için kısıtlamanın esnetilmesinden dolayı çok memnun olduğunu ifade etti.
Hayır bizim hiçbir kanal ile bir sorunumuz olamaz, olması mümkün değildir… Ben bunun algı olduğunu düşünüyorum.
Yarın (Cuma günü) Putin ile görüşeceğim.
Saat 09.30’da başlayacak ilk oturumda öğrencilere sözel alanda 50 soru sorulacak.
Öndeş, Türkiye'nin Azerbaycanlı kardeşleriyle dayanışmasını güçlendirerek sürdüreceğini ifade ederek, tüm dünyaya Azerbaycan'ın yanında yer alma çağrısında bulundu.
Boyabat ilçesi Akyörük köyü Azak Deresi mevkiindeki 3 bin 590 dekar çorak arazi için 1980 yılında Orman Genel Müdürlüğü`nce planlı ağaçlandırma çalışması başlatıldı.
Yaklaşık 50 bin liralık bir maddi kaybımız oldu” diye konuştu.
Ancak dalga dalga gelebilir.
Ryan, Rusya’nın test sayısını arttırdığını, bu nedenle vaka ve ölü sayılarında daha çok artış yaşanabileceğini ifade etti.
Birleşik Krallık'ın parçası olan Galler'de ise salgınla mücadele kapsamında "2 haftalık karantina" ilan edildi.
Sağlık Bakanı Fahrettin Koca, Bilim Kurulu toplantısı sonrasında yaptığı açıklamalarda okulların açılma durumuna da değindi.
Mevcut işletmeleri geliştirme ve yenilerini kurma yoluyla 3 ayda 374 bin vatandaşa istihdam sağlandı.
Daha önce kalkınma bankacılığında borç verme anlayışı vardı.
Ancak İBB bu başvuruda da söz konusu taşınmazlarla ilgili net cevap vermedi.
Bir kere kurultayın olarak isimlendirilmesi ve bir parkta yapılıyor olması çok yaratıcıydı.
Adil ve hakkaniyetli yargılamayla Mümtaz’er Türköne’nin üzerine atılı isnatların netleşmesi de mümkün olacaktır.
Diğer sık rastlanılan omuz ağrısı sebepleri ise eklem kılıfı çevresi (perikapsüler) yumuşak doku ağrısı, akromiyoklavikuler eklem ağrısı ve boyun bölgesinden (servikal bölgeden) yayılan ağrıdır.
Eşine kuaföre gidiyorum diyerek evden kaçan kadın, başkasıyla davullu zurnalı düğün yaptı!
İngiltere Premier Ligi ekiplerinden West Ham United teknik direktörü David Moyes ile futbolcular Issa Diop ve Josh Cullen'ın koronavirüs testlerinin pozitif çıktığı duyuruldu.
Gelişen teknoloji ile beraber robotik ve bilişsel anlamda bu alanda da gelişmeler olacak.
Biden ise Maryland eyaletinde oyların çoğunluğunu alarak ipi göğüsledi.
Üzülerek söylüyorum ki Tuzla belediyesinde henüz gözle görülür hiç bir icraat yok.
Virüse en çok maruz kalabilecek insanlardan biriyiz.
Son noktayı koymadan önce üyelerimizin görüşlerini almak için anket yaptık.
Gürcistan’dan sonra yerli hamsicilik başladı.
Böyle zengin bir kültüre ev sahipliği yapan müze nasıl anlatılır, nerden anlatılmaya başlanır bilinmez… Her köşesi ayrı bir hikâye, ayrı bir başlangıç…
Bursa'da, çalıştığı mağazada kadınlar tuvaletini kullanınca tazminatsız kovulan satış temsilcisi soluğu mahkemede aldı.
Ve en önemlisi Fethullah Gülen’in darbe girişimi olduğunu biliyormuş… (!
Kılıçdaroğlu’nun davasında üst mahkemenin karar vereceği kritik süreçte yargıyı hedef alması ‘kararı etkilemek istiyor’ yorumlarına sebep oldu.
Dünya Sağlık Örgütüne (DSÖ) göre, virüs, hasta veya belirtisiz bir kişiyle temas sırasında, öksürük ve hapşırma ile oluşan solunum damlacıkları yoluyla taşınan bir solunum yolları virüsüdür.
Ajansın haberinde, Erdoğan’ın Türkiye’nin sondaj gemisi Fatih'in, 320 milyar metreküplük bir kaynak keşfettiğini ve 2023 yılına kadar kaynaktan çıkan gazın ülkede kullanıma sunulmasını sağlamanın hedeflendiğini söylediği aktarıldı.
Şirket önlemleri şöyle sıraladı: “Ek olarak şube ve acentelerinde temizlik sıklığı artırılmış durumda.
Parçalı ve çok bulutlu, öğle saatlerinden sonra aralıklı sağanak yağışlı Marmara'nın güneyi ve doğusu, Kuzey Ege'nin iç kesimleri, İç Anadolu ile Batı ve Orta Karadeniz'in iç kesimlerinde yer yer sis ve pus olayı bekleniyor.
Saldırı sonucu 2 kişi silahla yaralandı.
Yüksek risk devam ediyor.
Dinçel ile oturup konuşmanız, Erhan hoca ile oturup konuşmanıza benzemez.
Oxford Üniversitesi araştırmacıları, hormonun, atriyal fibrilasyonun ayırt edici özelliği olan atriyum adı verilen kalbin iki üst odasındaki hasarlara karşı koruduğu tespit edildi.
Bu kadar dar, sığ görüşlü olmayın.
Mali müşavirliği döneminde çok sayıda ekonomi yazısı kaleme aldı.
Toplanan parayla alınan kurbanlık, Adabucak Mahallesi'nde yaşayan Avlar'a polis ekipleri tarafından verildi.
"Mümkün olduğunca iletişim araçları ile bayramlaşma yapılmalı"
Herhangi bir üzücü bir olayın olmaması bizim için teselli.”
Her ne kadar Bakan Bekir Pakdemirli stok sıkıntısı bulunmadığına dair açıklama yapsa da ocak ayında 650 bin ton, şubatta 300 bin ton buğday ithal edildi.
Oteldeki arkadaşlık ortamının gayet güzel olduğunu vurgulayan Çamtaş, "Burada bir aile ortamı var.
Yine de, bu sayede onlardan gelecekte de yardım isteyebileceksiniz.
Açıklamada Yunanistan Dışişleri Bakanı Nikos Dendias ile şu an Avrupa’da temaslarda bulunan ABD’li mevkidaşı Mike Pompeo’nun Viyana’da bir araya geleceği ve Doğu Akdeniz’deki gerilimi görüşeceği belirtildi.
Suriyeli kardeşlerimizi, Kobani'deki Kürt kardeşlerimizi topraklarımıza almasaydık onların da başına Sreberenista'daki katliamların benzeri gelecekti.
Amerikan şirketi Moderna'nın yeni tip Koronavirüs'e (Covid-19) karşı geliştirdiği aşı adayının, yaşlı bireylerde antikor üretimini sağladığı tespit edildi.
Yapılan yanlış diyetler, yüksek tansiyonu arttırmada etkili bir rol oynayabilmektedir.
Öğretim üyelerinin 75 yaşına kadar çalışabilmelerine imkan sağlayan kanunda yer alan üniversitelerin arasına Kafkas Üniversitesi ve Kütahya Bilimleri Üniversitesi de eklendi.
Dar alan oyunları ile devam eden antrenman, çift kale maçla son buldu.
Mahalle Polisleri sorumluluk bölgelerinde metruk bina ve imar işleri sorunları hakkında ilgili belediyelere 10 bildirim yapılırken yine asayiş ve güvenlik konularında ilgili emniyet birimlerine 2 bildirimde bulunuldu.
Coşkun Yılmaz arasında imzalanan protokol kapsamında Nevşehir Hacı Bektaş Veli Üniversitesi, İslam alimleri tarafından icat edilen birçok eserin prototip maketlerinin üretimini sağlayarak atölye çalışmasını yaptıracak eğiticilere de eğitim verecek.
‘Çocuklar gülerse dünya güler’ düşüncesi ile hareket eden İzmit Belediyesi daha önce kent merkezinde çocukların büyük beğeniyle izlediği “Kaçma Saati” adlı kukla gösterisini merkeze uzak köy ve mahallelerdeki çocuklarla buluşturmaya devam ediyor.
Çalışanlarımız bile biliyor böyle bir şey olmadığını ve bizi arayıp sormuyorlar.
Depremzedeler için mahalle mahalle, kapı kapı dolaşarak yardım topladıklarını belirten Aydoğan, halkın yardımıyla giyim, ev malzemeleri, temizlik maddeleri, oyuncak gibi malzemeler topladıklarını bildirdi.
İnsanlar her gün koronavirüsten biner biner ölüyor, sağlık sistemi çökmüş, kimse ne yapacağını bilemiyor, Türkiye ise İtalya’ya, İspanya’ya ve balkan ülkelerine jest yapacak kadar bu işe hazırlıklı.
Olay da ölen ya da yaralanan olmadı.
Liseyi bitirmiş öğrencilerin mümkün olduğunca açıkta kalmamasını sağlamak için fakültelerde kontenjanlar artırıldı.
Kazada şans eseri yaralanan olmazken kilometrelerce araç kuyruğu oluştu.
Ekiplere, Büyükşehir Belediyesi Yol Yapım ve Onarım Dairesi Başkanlığı'na bağlı karla mücadele görevlileri de eşlik etti.
Yenen boksör de bu talebi kabul etmek zorunda." dedi.
!1965 Boluspor Taraftarlar Derneği yazılı bir açıklama yaparak yediden yetmişe herkesi maddi manevi Boluspor’a destek olmaya davet etti.
Vatandaşların büyük duyarlılık göstererek yaptıkları, çevre sorunlarına ilişkin şikayetlerin yanı sıra Kurban Bayramı'nda ilginç ve gülümseten çağrılara da yanıt verildi.
Perinçek, barış ve güvenlikiçin başta Türkiye ve İran olmak üzere bütün bölge ülkelerinin işbirliğinin önemini vurguladı.
Açıklama, “Bilim insanları İstanbul'da 1 milyon konutun güvenli olmadığını, 100 bini aşkın konutun ise olası depremde yıkılabileceğini öngörüyor.” ifadesiyle son buldu.
Bunun 1,3 milyar TL’si ev ve dekorasyon kategorisinde gerçekleşiyor.
Güney Afrika Cumhuriyeti'nde, son 24 saatte 7 bin 292 kişide yeni tip koronavirüs (Kovid-19) tespit edilmesiyle vaka sayısı 545 bin 476'ya yükseldi.
Trump, kendisine yoğun ilgi gösteren kalabalığa aracın içinden gülümsedi ve el salladı.
İstihbarat servislerinin ortak kurduğu IŞİD ise bir ümmet devleti tasarımıydı ama foyası çabuk ortaya çıktı.
Bu karardan dolayı çağrımıza kulak veren belediye başkan ve yetkililerimize teşekkür ediyoruz, bu zor süreci hep birlikte el ele vererek atlatacağımıza inancımız tamdır.
Bu hususta öğrencilerimizin, eğitim ve öğretimlerine dün olduğu gibi bundan sonra da en uygun şartlarda devam etmeleri için gerekli her türlü tedbirin vakit geçirmeksizin alınacağını bilmelerini isteriz.
Ama olayın perde arkasını dinlediğinizde farklı bir tablo ortaya çıkıyor.
Zarif, ABD Başkanı Donald Trump'a ABD ordusunda ortaya çıkan koronavirüs (Covid-19) vakalarıyla ilgilenmesi gerektiğini söyleyerek, "ABD ordusunda 5 binden fazla koronavirüs vakası tespit edildi.
Süper Loto hangi gün çekiliyor?
Üsküdar sahilinde görev yapan polislerin, martı ve güvercinleri simit ve yemle besledikleri görüldü.
Gelecek sezon planlamasına devam eden çalışmalarını büyük bir titizlikle sürdürüyordu.
ÇED raporuna karşı mahkemeye gideceğini belirten İmamoğlu, 1/100.000'lik Çevre Düzeni Planı Değişikliği'ne karşı vatandaşların itiraz haklarını kullanmasını beklediğini kaydetti.
Çin’de yeni tip koronavirüs salgınının ortaya çıktığı Vuhan kentinde yaşayan 32 Türk, 6 Azerbaycan, 3 Gürcistan ve 1 Arnavutluk vatandaşı; ambulans uçağa çevrilen askeri kargo uçağı ile Ankara’ya getirildi.
Olayın ardından gözaltına alınan Serkan D'nin emniyette yapılan ilk alkol testinde 400 promil alkollü olduğu belirlendi.
Birçok besinde sigara istediğini azaltmaya yönelik maddeler bulunuyor.
Kocaeli Gölcük’te 4 gündür kendisinden haber alınamayan Halis Topsakal’ın (60) sahilde cesedi bulundu.
Genelge kapsamında Sivil Havacılık Genel Müdürlüğü'müz tarafından bilgilendirme ve denetimler yapılacak, şartları karşılayan havalimanlarına bakanlığımızca bir sertifika verilecek.
Osmaniye'de yeni tip koronavirüs (Kovid-19) tedbirleri kapsamında, sokak düğünlerine kısıtlama getirildiği bildirildi.
Takımı, UEFA Uluslar B Ligi 3. Grup 5. maçında Rusya ile karşı karşıya gelecek.
Eurostat’ın verilerine göre euro bölgesinde işsizlik ise ekimde yüzde 8.4 düzeyine gerilerken, yıllık bazda 1.1 puan yüksekti.
Manisa'nın Turgutlu ilçesinde, bakkal dükkanı işleten Emin Doğu, yol kenarında bulduğu yaralı kızıl şahini veterinere götürüp, tedavisini yaptırdı.
Sivas'ta cuma namazı, tarihi kent meydanında yağmur altında kılındı.
Son dönem Batı’yla Ankara arasında gerilim tırmanırken AKP’li Cumhurbaşkanı Erdoğan’ın partisinin kongrelerinde Avrupa ve ABD’ye yönelik mesajları dikkat çekti.
Vodafone Park’ta imzalanan sponsorluk anlaşmasıyla birlikte Erikli, Siyah Beyazlı takımın üst üste üçüncü kez sponsoru oldu.
Pandemi döneminde çok tartışılan doğru bilinen yanlışlara değinen Doç.
Dronla havadan görüntülenen yangında soğutma çalışması devam ederken, yangının çıkış nedeninin belirlenmesi için inceleme başlatıldı.
Buna karalama ve iftiralarıyla engel olmak isteyenler asla başarılı olamayacaktır” dedi.
Polis ekipleri ile olay yerine gelen adli tabip, Sabri E.nin ölümünü şüpheli bularak otopsi yapılmasını istedi.
Milli Piyango İdaresi tarafından gerçekleştirilecek çekilişin bir bölümü mpi.
Çalışmalar kapsamında şimdiye kadar 600 ton asfalt serimi gerçekleştirildi.
Operasyonlarda 1'i aranan şahıs olmak üzere toplam 5 şüphelinin yakalandığı bildirildi.
Biz Avrupalılar, Türk halkına değil Erdoğan hükümetine karşı açık ve sert olmalıyız.
"Uygulamaların adil ve sürdürülebilir istikamette yürümesini temin edeceğiz"
Yarıda kalan Süper Lig, 1.Lig, 2. Lig ve 3.lig’le ilgili yapılacak görüşmede, bilim kurulu ile de istişare yapılacak.
Bu düzenleme bizim sosyal ağları özgür bir şekilde kullanmamızı sağlayacak ve oraların dezerformasyonlardan suçlara kadar, özel hayatın gizliliğinin korunmasından kişisel bilgilerimizin güvence altına alınmasına kadar bir düzenleme yaptık.
Yavuz, "Onun altyapısı hazırlanıyor şu an.
Böylece meteora dönüşmüş olur ve “ateş topu” oluşturur.
Sık sık yaptığı bomba açıklamalarla gündeme olan Türkiye güzeli Şevval Şahin, CNN Türk'te yayınlanan 'Sorgu Sual' programında zor anlar yaşayarak stüdyoyu terk edip ardından geri dönmüştü.
Bu sezon itibariyle teknik direktör Erol Bulut ile birlikte N'Sakala ve Mame Thiam transferleri gerçekleşirken, Welinton ve hatta Cisse'nin zirve mücadelesi yapan takımlara gelmesi bekleniyor.
Bir çocuk annesi 24 yaşındaki model, alışveriş yaparken güpegündüz maskeli ve silahlı adamlar tarafından kaçırıldı.
Faizsiz finans alanında ürün, hizmet çeşitliliği ile insan kaynağı geliştirilecek bir dizi yeni uygulama yaşama geçecek.
Bayern Münih için yeterli mi değil mi bunu sezon sonuna kadar göstermek zorunda."
Gibi soruları sorduğumuz ve samimi olarak cevaplar aradığımız günler olmalıdır.
CNN TÜRK'ü gönül bağımın sapasağlam olduğu yıllarla hatırlayacağım.
Mutlu ve sağlıklı bireyler, refah içinde bir toplum ve temiz bir çevre hedefiyle, sütün iyiliğini ve bereketini yaymak için 45 yıldır tutkuyla çalışıyoruz.”
ASKİ Genel Müdürü Erdoğan Öztürk, ASKİ’nin şehir şebekesine verdiği suyun temiz ve kaliteli olduğunu belirterek, Ankaralıların musluklarından akan suyu güven içinde tüketebileceklerini söyledi.
Çavlan Çiftçi de, 'Savcı Kiraz, saat 20.50 sıralarında geldi ve saat 21.55'te kaybettik.
Maliye Bakanına açık mektup!
Bir sitenin bahçesindeki kediyi çelik telle asarak öldüren kişiyi yakalamak için özel ekip oluşturdu.
Başkanımızın 12 Ocak tarihinde ki yaptığı konuşma çok anlamlıdır.
Sol kol uyuşması tedavisi nasıl olur?
Gebze Belediye Başkanı Zinnur Büyükgöz, evden çıkamadığı için kendisine gönderdiği görüntü ile yap-boz ve okuma kitabı isteyen Miray’ın isteklerini temin ederek kendisini evinde ziyaret etti.
Yemeğinizi paylaştığınız, topluluk veya aile olarak bir araya geldiğiniz masa aynı zamanda yemeğinizi ürettiğiniz toprak veya bahçe.
Ligin geriye kalan kısmının seyircisiz oynanacak olma ihtimali kulüpler için yeni bir sorunu ortaya çıkardı.
İşte şoke eden son dakika haberinden detaylar.
Finansal konuların ön planda olacağı bir gün.
Ancak özellikle iç sahada üst üste gelen 3 yenilgi ve ortaya koyulan kötü futbol sonrası 'un geleceği tartışılmaya başlandı.
Türk halkı Sovyetlerin bıraktığı 80’li yıllarda kalmış Doğu Avrupa ülkelerinden geriye getirilmişse bunun sorumlusu kim?
Van'da su yoktu.
Olay, saat 14.00 sıralarında, Altıntop Mahallesi, 834 Sokak'ta meydana geldi.
Açıklamasının devamında Emre Aşık'ı FETÖ'cü olmakla suçlayan Yağmur Sarnıç, "Aysun Kayacı da benim bildiğim her şeyi biliyor.
Koronavirüsü yenen İstanbul Eczacı Odası Yönetim Kurulu üyesi eczacı Bilge Çalışkan, yaşadıklarını “Sanki birileri bir cam parçasını ciğerime batırmış gibiydi.
"Birincisi, siyasi bir danışma mekanizmasının kurulmasıyla ilgili.
Devlet Başkanı Kim Jong-un kız kardeşi Kim Yo-Jong'dan 'ye sert uyarı geldi.
Yalan söyleyen Yunanistan oldu" dedi.
Bunun üzerine 'getir, onu bizim bahçeye dök.
Onuncu yüzyıldan sonra, batıya büyük kütleler halinde göç eden Oğuzların tamamı, Mâturîdî- Hanefî-Yeseviyye çizgisindedir.
Merak edilenler için adım adım tarifi hazırladık.
Uygun şartlarda yapılırsa retreatment başarı şansı %80-90’nın üzerindedir.
Geçimini çiftçilikle sağlayan Cihan Koç, sezonun gelmesi dolayısıyla serada mahsul yetiştirmek için çalışmaya başladıklarını ifade etti.
Sosyal medyada Elif Sarı ismiyle bilinen kadın, bebeği olduğu iddia edilen çocukla birlikte fotoğraflar çektirip kendisinin müstehcen fotoğraflarını paylaşması tepkilere neden oldu.
Bu süreç meşakkatli emek dolu bir süreç olup, doğru anlaşılmadığından belki de iyi anlatılmadığından her türlü yoruma açık hale geliyor.
Bugün tartışılan hiçbir konunun tartışılmadığı, Ali Kıran Başkesen bir dilin, bir modelin, bir tavrın yaşandığı bir Türkiye olacaktı.
Duygusal anların yaşandığı ziyaret sonrası sosyal medya üzerinden bir paylaşım yapan ALTSO Başkanı Şahin, “Yönetim Kurulu Üyelerimizle birlikte Şehitler Haftası dolayısıyla Garnizon Şehitliğini ziyaret ederek, aziz şehitlerimize dua ettik.
Selçuklu Belediyesinin, SEDEP kapsamında Babalar Gününe özel olarak düzenlediği “Babama Mektup Yazıyorum” yarışmasının ödüllerinden olan çini ve seramik eğitimi devam ediyor.
Fransiz teknik direktörün dikkatini çekmeyi başaran Norveçli golcü için özel olarak scoutlarını gönderen ve Trabzonspor'un maçlarında adeta kamp yapan Madrid, sezon sonunda hem Crystal Palace, hem de Trabzonspor ile iletişime geçmeye hazırlanıyor.
İki çocuğum var, kirada oturuyorum.
Ama bu general değil albay.
Kamu kurum ve kuruluşlarındaki çalışanların 18 Mayıs 2020 Pazartesi günü idari izinli sayılacağı açıklandı.
Bu yüzden bir besinin bir hastalığa iyi gelip gelmediğini anlamak için, o besinin içinde ne var diye bakmak yeterli değildir.
Tahminlere göre yarın(Salı) hava sisli geçecek.
Gece itibarıyla hem Büyükşehir Belediyesi, Bursa Valiliği ile beraber hem kriz merkezi oluşturdular.
DSÖ'nün, salgında vaka sayısının artmasından endişe duyduğunu ifade eden Ghebreyesus, örgütün, uluslararası bir uzman ekibinin salgını anlamak için Çinli meslektaşlarıyla çalıştığını belirtti.
Bu yönüyle Türkiye, sadece bölgede değil, tüm dünyada dikkat çeken bir ülkedir.
Bunlar çiftçiye de millete de sırtını dönmüş” dedi.
Varlıklarını yurt dışından getirenler bunlar nedeniyle herhangi bir vergi ödemeyecek.
Yangın köyümüze kadar geldi.
Ayasofya'nın yeniden ibadete açılmasını gölgelemek için başlatılan kimi tartışmaları art niyetli bulduğumu belirtmek istiyorum"
Yangın, itfaiye ekiplerinin saatler süren müdahalesinin ardından söndürüldü.
Pek çok farklı cinsi olan ve istilacı türler arasında yer alan zehirli balon balığının Türkiye sularındaki artışı devam ediyor.
Hocasına da teşekkür ediyorum” diye konuştu.
Bozbaş yemeği, kuzu inciği kullanılarak yapılan bir yemektir.
SSK emeklileri yüzde 6,5 artışın yansıtıldığı yeni aylıklarını 17-27 Ocak tarihleri arasında alacak.
Sürücü, son anda araçtan atlayıp canını kurtarırken; çevredekilerin haber vermesi üzerine olay yerine itfaiye ve TOMA sevk edildi.
Bu durumda biz kendimiz vergi uygularız." diye konuştu.
Ülkemizde ilk koronavirüs vakasının görüldüğü 11 Mart’tan itibaren üretim ve saha elemanı haricindeki pek çok beyaz yakalı evlerden çalışmaya başlamıştı.
“Geçtiğimiz hafta sonu TBMM’de muhalefetsiz bir şekilde çalışma yapan AKP, Cargill’i izinsiz tarım arazisi kullanmaktan dolayı suçlu duruma düşmesini engellemiş oldu.
Yıllardır hepimiz hakkında konuşuyorduk ve salgından sonra 'küyerelleşme' ile ilgili tartışmalara daha fazla odaklanacağız gibi görünüyor.
Bu hastalık, kalbi, karaciğeri, böbrekleri, beyni, endokrin sistemini ve kan sistemini etkileyebilir" ifadelerini kullandı.
Saymakla bitmeyen bu mucizevi besin halk arasında kan yapıcı etkisi olduğu için ülkemizde tüketimi çok yaygındır.
NATO Genel Sekreteri'nin Güney Kafkasya ve Orta Asya Özel Temsilcisi James Appathurai, tarafların sivil kayıplara neden olan çatışmaları derhal durdurmaları gerektiğini söyledi.
Tedarikçi seçiminin yüzde 93'ünün tamamlandığını ifade eden Karakaş, “Tedarikçilerimizin yüzde 78'i Türkiye'den yüzde 22'si Avrupa ve Asya'dan" dedi.
CHP'li milletvekillerinden oluşan heyet Giresun'daki sel felaketini yerinde inceleyecek.
Genel Müdürlüğü'nden bazı iller için uyarısı yapıldı.
Cüzdanını kaybettiğini ancak alışveriş yapmaya gittiği pazarda fark eden Alkaş, büyük telaş yaşadı.
Yargıtay’dan ‘söz uçar yazı kalır’ misali bir karar çıktı.
HDP'nin eski milletvekili Sırrı Sakık, sosyal medya üzerinden bir programa kapatıldı.
AR2770 henüz çok büyük patlamalar üretmemiş olsa da, uzmanlar Dünya’daki elektromanyetik operasyonları ve tesisleri devre dışı bırakabilecek olayı yakından takip ediyor.
Nisanda 59 bin 17 kişi virüs nedeniyle öldü.
Çocuklar parklarda gönüllerince eğlenirken bazıları ise heykellerin üzerine çıkıp, hatıra fotoğrafı çektirdi.
Soylu'ya yardımcılarının yanı sıra Diyarbakır Valisi Münir Karaloğlu eşlik ederken komutanlar da toplantıdaki yerini aldı.
Onun için iyi bir hedef olabilir" diye konuştu.
Burada emeği geçen herkese şükranlarımızı ifade ediyorum.
Ancak Birleşik Arap Emirlikleri ve Rusya arz kesintilerinin planlanan tarihte uygulanacağını açıklamışlardı.
İnci benim yeğenim olur, o da 2’nci kattaydı.
İçişleri Bakanı Süleyman Soylu, istifa kararından neden vazgeçtiğini açıkladı.
'nin uzun süredir ilgisinin olduğu milli yıldız, transferine dair flaş bir itirafta bulundu.
Bu ülkeyi 182 bin 816 vakayla İspanya, 165 bin 155 ile İtalya, 147 bin 863 ile Fransa, 134 bin 753 ile Almanya ve 98 bin 476 ile İngiltere izledi.
Coldstream Muhafızları arasında yer alan asker hakkında askeri polis, soruşturma başlattı.
Mustafa Cengiz'in doktoru açıkladı: "Başkan kemoterapi sürecine girecek"
Hacı Sabancı sevgilisi Nazlı Kayı'ya evlenme teklif etti ve evet cevabı aldı.
Biz görmüyoruz, ola ki bir şekilde ex olan hayatını kaybeden zatürre nedeniyle vakalar olabilir, gerçekte pozitif olabilir.
Sanal gündemler, ideolojik, politik tartışmalar, hatta alıp sattıklarımız, beklentilerimizi burada dillendiriyoruz.
Alımların başlamasının ilk saatleri olmasına rağmen ilginin büyük olduğunu kaydeden Öztürk, "Şu an alım merkezlerinden aldığımız bilgiye göre yoğun bir ilgi var.
Prekazi olmasaydı Galatasaray şampiyon olur muydu?
Teknopark Genel Müdürü Dr.
Derdi memleket olmayandan ne vatana ne de millete fayda gelmez.
Endeks, böylece 2019'da yıllık bazda yüzde 25,4 değer kazandı.
Şehidin Türk bayrağına sarılı tabutu, burada yapılan duaların ardından tören için mahalle meydanına getirildi.
Son dakika CHP'nin Meclis Başkan adayı belli oldu!
YouTube kanalında bir yorum videosu yayınlayan gazeteci Ekrem Dumanlı, Sesli'yi yönelik saldırıya tepki gösterdi.
Tarım Bakanlığı ise gidişata seyirci kalıyor!
Sporcular Dakar Rallisi’nde yaklaşık 7 bin 500 kilometrelik yol kat edecek.
Uluslararası toplum bir şey yapmak istiyorsa Ermenistan'ı derhal Azerbaycan topraklarından çeksin.
Dayatma yolunun değil.
Yaşanan gerginliğin ardından, çevik kuvvet ekiplerinin müdahale ettiği belirtilirken, TOMA’yla taşkınlık yapan grubun üzerine tazyikli su sıkan emniyet güçleri, biber gazıyla taraftarları uzaklaştırdı.
Yıkılan binanın enkazında arama- kurtarma çalışması yapan ekipler, 91 saat sonra Ayda Gezgin’i (3) sağ olarak çıkarmıştı.
Bu kaynak önümüzdeki yıl faaliyet raporlarında görülecek.
CHP Genel Başkanı Kemal Kılıçdaroğlu'nu ve partisi CHP'yi FETÖ'cülükle suçlayan Erdoğan, "Bu ülkede FETÖ'yü terör örgütü olarak ilan edip, ona savaş açan şahsım ve AK Parti'dir" dedi.
Bunun nedeni daha fazla hasta olma kaygısıdır.
Samsun'da, 30 kilometrelik sahil kısmında boğulmalara karşı 85 cankurtaran da göreve başladı.
Daha önce yayınladıkları ve 2020'nin ilk çeyreğinde dünya çapınca en çok indirilen oyun olan Huntyer Assassin'den sonra şimdi de Doctor Care oyunu ile haziran ayında dünyanın zirvesinde yer aldılar.
Trabzonspor, yaşanan ayrılıkların ardından kadrosunu yeniliyor.
Harekete geçen ekipleri, A.G.’nin arabasında ve üstünde yaptığı aramada 18 adet sikke ve 2 metal heykel ele geçirdi.
Bir ailede, bir işyerinde, bir toplumsal ortamda ve hele bir ülkede, bireylerin “ADALET” konusunda yöneticilere, Yargı’ya ve birbirine karşı inancı çökerse ne olur?
Kocaeli Büyükşehir Belediyesi Şehir Tiyatroları, bu yıl duayla nöbet vakti gecesinde 'Kurutuluş Senfonileri 15 Temmuz' özel gösterimini sahneleyecek.
Plaka satıcıları söz konusu fiyat artışında UBER’in yasaklanmasının etkili olduğunu belirtiyor.
Maki türleri ve kızılçam ağaçlarıyla kaplı olan araziye badem ağacı fidanı dikmek için 70’in üzerinde çam ağacını iş makineleriyle söken girişimci hakkında köylülerin ihbarı üzerine soruşturma başlatıldı.
Dünyaca ünlü sihirbaz ve performans sanatçısı David Blaine nefes kesen bir deneme gerçekleştirdi.
Ekmek üretiminin yapıldığı fırınlar da yasak boyunca hizmet verebilecek.
BİTLİS'in Güroymak ilçesine bağlı Günkırı beldesinde yaşayan Gökkuş ailesi, 5 yıl önce PKK'lı teröristlerce kandırılarak dağa götürülen çocuklarının döneceği günü bekliyor.
Yarın Salı Pazarı’nda kazancınız bol olsun.
İşte o zaman mümin, huzurlu ve onurlu bir hayat yaşar.
Alanya sokaklarında çürümeyi bekleyen meyvelere pazarda ihtiyaç sahibi kişilerin ulaşamadığını belirten hayırsever vatandaş, paylaşımında şunları söyledi: “Portakal, yeni dünya, kara dut yerlerde… Bu meyvelerin kilosu 4 TL’den satılıyor.
Geçtiğimiz günlerde oyuncu 'in, sevgilisini darp ettiği iddiasıyla gündemde olan arkadaşı hakkında yaptığı yorum büyük tepki toplamıştı.
Bu süreçte takımların toparlanması da uzun sürecektir.
Atak helikopterinin Pakistan'a satışında ihraç lisansı başvurusuna ilişkin işlemlerin devam ettiğini belirten Demir, Pakistan'ın 1 yıl ek süre vermeye razı olduğunu kaydederek, "Beklemedeyiz.
Benim gibi futbolculuk kariyeri olan biri spordan bu kadar uzak kalmamalıydı.
Bölgede komando timi, istihbarat unsuru, drone unsuru ile PAMİT ve MAKÖ unsurlarının katılımıyla geniş çaplı operasyon başlatılmıştır."
Gece yarısı geçirdiler.
Kayseri'nin Bünyan ilçesinde ekili alanda henüz bilinmeyen bir.
Kendisi ile iki yıl daha anlaşmaya vardığımız için mutluyuz.
İlemin tarafından Fethiye, Köyceğiz ve Marmaris'te farklı noktalara yerleştirilen fotokapanlara ağızlarında avları bulunan ve genç karakulak bireyleri yansıdı.
Öte yandan Türkiye Cvirüs salgını sürecinden inşallah ekonomik, siyasi, skeri ve diplomatik olarak çok daha güçlü bir şekilde çıkacaktır.
Besiciye göre Kovid-19 kurban satışlarını da etkiledi.
Banka mevduatlarına negatif faiz uygulanması nedeniyle vatandaşların dövize geçtiğini veya elindeki parayı tüketiye yönelttiğini belirten Yeşilada, talebin artması nedeniyle konuttan buğdaya kadar birçok alanda fiyatlarda köpük oluştuğunu belirtti.
Bunun dışında Galatasaraylı Mariano'yu da çok beğeniyorum" dedi.
Bu çorbaları günlük taze hazırlıyoruz.
Ehliyete el konulmasının sebeplerinden biri de ölüme sebebiyet veren kazaya karışmak olmak.
'Rektörlük döner sermayeye para istiyor.
Hastane alanında 1 kilometrelik bisiklet yolu ve helikopter pisti bulunuyor.
Buna göre Favipiravir'in ilk gün sabah ve akşam 8'er tane, devamında ise 4 gün boyunca yine sabah ve akşam 3'er tane içilmesi gerekiyor.
Şişli Kurtuluş'ta otobüs şoförleri korna çalarak alkışlara destek verdi.
Sen 50'yi bırakmışsın 500 alıyorsun" diyerek, tepki gösteriyor.
İstanbul'da Canan Kaftancıoğlu 677 delegenin 444'ünün oyunu alarak başkan olurken İzmir'de ise Deniz Yücel 655 delegenin 253'ünün oyunu alabilmişti.
Oysa, gıda güvenliği, ekonomik büyüme, iklim değişikliği ile mücadele gibi birçok alanın temelinde, su kaynaklarının sürdürülebilirliği yer alıyor.
'ŞEHRE DEĞER KATACAK' Sivas Valisi Salih Ayhan, "Sivas Millet Bahçesi insanların nefes aldığı güzel anılar biriktireceği alanlardan biri olmuş.
Araştırmacılar, 50 yaşında normal çay içenlerin kalp hastalığı ve inme riskinin yüzde 20 daha az olduğunu tahmin ediyor.
Yerel seçim öncesinde sahte senet ve görevi kötüye kullanma suçlaması ile hakkında dava açılan Mansur Yavaş beraat etti.
Abdullah Gül’ün gelecek seçimde DEVA’nın cumhurbaşkanı adayı olup olmayacağı sorusu üzerine de Babacan, “Baş başa görüşmelerimizde ya da daha geniş gruplar halinde görüşmelerimizde böyle bir konu tek bir defa bile gündeme gelmemiştir” dedi.
Türkiye’nin Covid-19 salgınıyla mücadelesine dair büyükelçilere kapsamlı bir sunum yapan Bakan Koca, sağlık alanında her türlü işbirliğine açık olduklarını ifade etti.
Josef beni olumlu yönde şaşırttı.
Bu kez yine o kötü niyetli firmalar, yurt dışına ihraç edecekleri ürünleri standartlara uygun üretirken, devlete hibe ettikleri maskeler sahteydi.
Akıllı bir araçtan bahsediyoruz, sıradan bir araç değil.
Daha önce yapılan işlemlerin çoğu ya eksik ya yanlıştı.
Ağır yaralanarak hastaneye kaldırılan 52 yaşındaki Papaz Kakavelakis, perşembe günü 5 gündür bulunduğu komadan çıkmıştı.
Mays ailesi ile yakın olduğunu söyleyen Okan Tapan da, "Evde iki kardeş arasında kavga oluyor.
Seherde açılan eller hürmetine, rükûda bükülen beller hürmetine, kabul et yakarışlarımızı.
BM, İngiltere ve Fransa’nın organize ettiği zirvede 70’ten fazla dünya lideri konuşacak.
Sırasıyla Ülkü Ocakları Genel Başkan Yardımcılığı ve Ülkü Ocakları Genel Başkanlığı'nda bulunan Yazıcıoğlu, 1978 yılında faaliyete geçen Ülkücü Gençlik Derneği'nin de kurucu Genel Başkanı oldu.
Valilerimiz, il sağlık yöneticileriyle yaptığımız görüşmeleri kamuoyuyla paylaşmaya takip ettik.
Tatil Destek Kredi Paketine başvuru tarihi ve kanalı ise bu hafta içerisinde açıklanacaktır.
Borsa İstanbul'da işlem gören Turkcell hisseleri, dün 14,93 lirayı görmesinin ardından günü yüzde 0,14 artışla 14,76 liradan tamamladı.
Taşımacılık AŞ nin “Halkalı’ya uğradı” beyanı gerçek dışı ve halkı yanıltmaya yöneliktir.
Mevcut öğrenciler hakkıda kanunun ilgili hükümleri uygulanacak.
Yusuf beyin de durumu iyi, test sonuçları gelecek.'
Gülsüm Alcan’ın cenazesi Sinop’ta toprağa verildi.
“Wealth Fund araştırmasına göre 2016 yılından 2019’a kadar Türkiye’den 1 milyon dolar ve üzeri meblağda 17.100 hesap yurtdışına çıkarılmış.
Alan, Aram Ateşyan’ın da konuyla yakından ilgilendiğini belirtti.
Söze önce Kocaeli’yle başlayalım sonra da Karamürsel’le devam edelim…
BM üzerinden barış koridoru önerimizi dikkate alın.
Açıklamada kaza nedeniyle geniş çaplı soruşturma başlatıldığı da aktarıldı.
Brent petrol ise yeniden 20 doları aşarak 21 dolar düzeyine tırmandı.
“Gençlerimiz, geleceğimiz için yepyeni, taptaze bir umut olacak.
Sağlık Bakanlığı, AVM ve AVM içindeki iş yerlerinde Kovid-19’a karşı alınması gereken önlemleri maddeler halinde açıkladı.
“Milli duygularımız bizi galeyana getirdi” diyen saldırganlar, kendilerini kimlerin kışkırttığını söylemiyor.
AKP için yapılan ankette Erdoğan ikinci olduAvrasya Anket Başkanı Kemal Özkiraz, AKP için yapıldığını belirttiği ankette Cumhubaşkanı.
İki günde Muş'a ulaşan Yanlei, İstanbul'da yolculuğunu tamamlamayı hedefliyor.
Yaz ve kış aylarında kullanılabilen bu kumaşlar özellikle kış aylarında sıcak tutucu özelliği ile en çok tercih edilen kumaşlar arasında yer alır.
Seyahat kısıtlamalarının gelmesiyle birlikte, sonraki haftalar için bu düşüşün katlanarak artması bekleniyor.
Borsa İstanbul'da BIST 100 endeksi, 1.326,88 puan azalarak 97.619,00 puandan kapandı.
Erdoğan’ın Fatih Karagümrük ile sadece 12 maçlık bir teknik direktör kariyeri bulunuyor.
Çin Dışişleri Bakanlığı Sözcüsü Geng Shuang, Çin'in koronavirüsle mücadele biçiminin ABD mahkemelerinin yetki alanında olmadığını ve 3 Ocak'tan itibaren ABD'ye salgın konusunda güncellemeler sağlandığını ifade etti.
Koronavirüs ile parlayan Zoom’un görüntülü görüşmelerde 100 kişiye kadar bulan desteği, WhatsApp’a yeni bir adım atmaya daha yönetti.
Kocaeli Büyükşehir Belediye Kağıtspor ‘un şampiyon atıcıları katıldıkları Cumhuriyet Kupası’ndan yine başarı ile döndüler.
Akşam yemeğinde de yemek öncesi 2 su bardağı ılık su önemli.
Korona salgınıyla mücadele bir kapasite meselesi.
Sayın Cumhurbaşkanımızın o gece 'Milletin gücünün üstünde bir güç tanımadım ben bugüne kadar’ söylemi siyasi tarihimizin bu anlamda özetidir.
Borrelli, dün 12 bin 384 olarak açıklanan iyileşenlerin sayısının bugün 646 artışla 13 bin 30'a ulaştığını kaydetti.
Onların öncülüğünde diğer sanatçı arkadaşlarımızı da tebrik ediyorum.
Ayrıca park ve mesire alanlarında piknik sonrası yiyecek ve atıkların poşet içerisine konularak çöp kutularına atılması gerekir.
Buralarda örgüt polis, asker ve kamu görevlileri dışında turizm ve sanayi bölgelerini hedef olarak göstermektedir.
Ekip aracını görüp kaçan minik Bayram'a sürpriz.
Haftanın ilk 2 gününde uluslararası piyasalarda işlem görmemeye devam eden dolar/TL, 670'e kadar çekilmişti.
Yıldız futbolcunun Honduras Milli Takımı'ndan arkadaşı olan Andy Najar, yaptığı açıklamada Elis'in telefon numarasının kendisinden istenildiğini açıkladı.
Biz o sırada zaten daha 'Aşk Tesadüfleri Sever 2'nin senaryosunu yazıyorduk.
Bu nedenle yaşlıların ve çocukların bol bol kalsiyum içeren besinleri teketmesinde fayda var.
Sırrıpaşa FK bu kez Play-Off vizesi alamadı, Güneşspor da beklenen çıkışı yapamadı.
Ayrıca vatandaşlar temizlik ile ilgili acil durumlarda Başiskele Belediyesi’nin 444 41 10 no’lu telefonunu arayarak “Çöp Taksi” hizmetinden faydalanabilecek.
“Özellikle Jesse ve Milinkovic’e ödeme seçenekleri sürdük.
Özellikle salgın desteği nedeniyle işsiz kalan vatandaşlarımız için 3. faz nakit desteğinde ödemeler başladı.
Hem Covid-19, hem de sıcaklarla boğuşmak oldukça zor olacaktı.
Türkiye'ye geldiği dönemlerde Fenerbahçe Beko'nun EuroLeague maçları için Ülker Spor ve Etkinlik Salonu'ndaki yerini alan Okur, daha önce yaptığı açıklamalarda Fenerbahçe'de koç olarak görev almak isteyeceğini belirtmişti.
Apple ve Tesla'nın sadece hisse bölünmeleri yoluyla fiyat düşürmesi dolayısıyla 31 Ağustos'ta sert yükseliş göstermesi, aç gözlülerin iştahının kapanmasına sebep oldu.
İktidar yöneticileri övünerek bahsettiler bu stadyumdan.
Özetle çok önemli bir konuyu konuşuyoruz.
"Koronavirüs küresel dünyanın küresel salgınıdır"
Kovid-19 nedeniyle ülkeler tarafından uygulanan seyahate yönelik kısıtlamaların, turizme bağımlı İspanyol ekonomisinin toparlanmasını baltaladığı belirtiliyor.
Darıca Belediye Başkanı Muzaffer Bıyık, geçtiğimiz hafta Darıca Kitap Fuarı’ndan dönerken talihsiz bir kaza geçiren Barış İlkokulu 4-A sınıfı öğrencilerini sınıfta ziyaret etti.
Mide bulantısının nedenleri farklı etkenlerden dolayı olmuş olabilir.
Dış ticaret açığı Ocak-Temmuz döneminde yüzde 55,6 artarak, 26 milyar 590 milyon dolara yükseldi.
’ın Reyhanlı ilçesinde 53 kişiyi katleden saldırganlardan ’ın, ödül yönetmeliğinden yararlanmak isteyen bir kişinin ihbarı sonucu yakalandığı ortaya çıktı.
Furkan Fırat: “Öncelikle bu alımı yaptığı için Sayın Başkanımız Mansur Yavaş’a teşekkür ediyoruz.
Hurdaların bulunduğu kısımda çıkan yangında ara ara küçük çaplı patlamalar meydana geldi.
Ama siz bizlerin çocuklarını kaçırıp sonrada kayıp ettiriyorsunuz’ diyerek tepkisini gösterdi.
Fuat Sezgin Yılı Kapanış Töreni”nde kendilerine takdim ettik” dedi.
Dört litre verilen Oksijenden sonra kandaki iltihap oranı %63'e geriledi.
Türkiye Boks Federasyonu Başkanı Eyüp Gözgeç, Demirören Haber Ajansı'na () yaptığı açıklamada, ülkeye dönüşte havalimanında gerekli sorulara cevap verdiklerini ve sonrasında tüm kafileyi evlerine gönderdiklerini dile getirdi.
Avian İnfluenza, tavuk vebası, pestis avium olarak da bilinen kuş gribi sadece kanatlıları değil, insanları ve diğer hayvanları da enfekte eden viral bir enfeksiyondur.
Bunlar altından kalkılamayacak hatalar değil."
Gelinen nokta: Yine yandaşları ihya paketleri hayata geçirilirken, evvelce refah ve zenginlik vaad edilen, ama şimdi ekonomik krizin getirdiği çok büyük sıkıntılarla başbaşa bırakılan milyonlara “yoklukta sabır” tavsiyesi.
Bu yıl milyonlarca kişi bu namazı evlerinde kılacak.
İran Savunma Bakanlığı, yaralı olarak hastaneye kaldırılan Mahabadi'nin tüm müdahalelere rağmen hayatını kaybettiğini duyurdu.
Kendi liglerimiz, Avrupa kupası ve tabii ki A Milli Kadın Voleybol Takımımızın 2020 Tokyo Olimpiyatları gündemimizdeydi.
Sakatlığını geçtiğimiz Mart ayında atlatan ve o günden beri takımla çalışmalara devam eden Luyindama, yaz kampıyla birlikte eski formuna ulaşmayı hedefliyor.
Namaz sonrası cemaate seslenerek birlik mesajı verdi.
Mayıs ayında ulaştırma ve haberleşme grubunda yer alan şehirler arası otobüs bilet ücreti yüzde 106,45 ile fiyatı en fazla artış gösteren ürün oldu.
Hikmet hocada boşuna ugraşmasın bunlardan hicbirsey olmaz.
Suga ilk toplantısına Çin Devlet Başkanı Şi Cinping'le görüştü.
Bu çalışmada özellikle; daha sağlıklı olabilmeniz için her gün ihtiyacınız olan porsiyon belirlendi.
Daha sonra da Ege Ordusu Komutanı Korgeneral Ali Sivri’nin emrine atandı.
Neden sonra ağır felaketler ve afetlere duçar kalarak imtihana tabi tutuldular.
Peki, iki tarafın da merakla beklediği mücadele saat kaçta, ne zaman ve hangi kanalda?
Çıkan yangında can kaybı ya da yaralanan olmazken, otomobil kullanılmaz hale geldi.
Bir çok kişi oluşan çukurlara düşme tehlikesi atlattı.
Normalde bu oran dakikada 120 ml’dir.
Konya’nın Akşehir ilçesinde 8 yıl önce iple boğularak öldürülen 13 yaşındaki Hatice Çiftçi’nin katil zanlısı olarak tutuklanan sanığın yargılanmasına başlandı.
Avrupa Birliği başta olmak üzere bu konuda haklı haksız, adaletli adaletsiz, ahlaklı ahlaksız ayrımı yapmadan kör bir taassupla ülkemize karşı tavır alanları da hakkaniyete ve sağ duyuya davet ediyorum."
Biz bu çalışmaya kamu çalışanlarıyla başladık.
Türk milleti şunu gördü ve biz Diyarbakır’da da şunu gördük.
Bu kadar Atatürkçü Düşünceye bağlı biri olarak daha önce kenara ittikleri değerlere bazı kişilerin tutunma çabalarına gerçekten mutlu oluyorum.
Bazen hastada şiddetli baş dönmesi, baygınlık ve bilinç kaybı gibi belirtiler de ortaya çıkabilmektedir.
Muğla CHP Milletvekili Alban, ekonomik destek paketlerinden yararlanmak için gittikleri devlet bankalarından ret cevabı alan şirketlerin, çeklerinin günü gelmesine rağmen ödemelerini yapamadığını söyledi.
Bu alanların toprak tahlilleri yapılacak.
Sağlık Bilimleri Üniversitesi ile afiliye Sağlık Uygulama ve Araştırma Merkezleri’nde tıpta uzmanlık eğitimlerini başarıyla tamamlayan Somalili doktorlar ülkelerine uğurlandı.
Tüm insanlar aynı dilde gülümser.
Birlikte gülüyorsanız mutluluktur, birlikte ağlıyorsanız dostluktur; ama birlikte susuyorsanız bu bir sevgisel duygudur.
Özdemir ayrıca, maç esnasında maske takması zorunlu olan kişilerin bu kuralı ihlal etmesinden dolayı kulüplere ceza yağdırdıklarını ifade etti.
Antalya'nın Gazipaşa ilçesinde bir kişi, bahçesini temizlemek için yaktığı ateşin sıçradığı ormanda çıkan yangını söndürmek isterken feci şekilde can verdi.
Reuters haber ajansının servis ettiği haberde, kullan-at maske ve ağızlık üreten fabrikalarda tatil ve izinlerin kaldırıldığı açıklandı.
KKTC İçişleri Bakanlığı da bu talebi onayladı.
Çalışanlarımız için bu dönemde ne yapmamız gerekiyorsa bir gayretle yaptığımızı düşünüyorum.
Birbirlerine sarılmaktan bile çekinen vatandaşlar, bavullarını teslim ederek uçağa binecekler.
“Önce infaz, sonra karar” uygulamasıyla ‘telafisi imkansız ceza’ dönemine geçildi.
Ailenin bağış yapma kararı üzerine yeni yıl programlarını yarıda kesen Balcalı Hastanesi Genel Cerrahi Ana Bilim Dalı’n da görevli Doç.
Korona virüs maskeleri ile ilgili tüm bilinenleri alt üst edecek araştırma.
Federasyon başkanımız ve milli takım hocamızla irtibatlıyız.
Kasım 2020 itibariyle, 572 milyon öğrenci, 30 farkli ülke çapında kapanışından etkileniyor – dünya çapında kayıtlı öğrencilerin yüzde 33’u.
Ancak son günlerde, daha önce 2016 yılında gündeme getirilen bir kanun teklifinin sosyal medyada konuşuluyor, tartışılıyor olmasından endişe duyuyorum.
Gerçekten gereksiz nedenlerle evden dışarıya çıkmamalarını istiyoruz" dedi.
Halk Tv’de Medya Mahallesi programını yapan Ayşenur Arslan, Karabağ zaferiyle ilgili olarak ''Türkiye savaştaydı da bir savaş kazandı bizim haberimiz olmadı'' dedi.
Uzun süre sessiz kalmamızın sebebi bu stratejiyi ve adımları belirlemekti.
Bizim kalkınmamızın temel dinamiği özel sektörümüz.
Rize merkeze bağlı Pehlivantaşı mahallesinde yaşayan 68 yaşındaki İlyas Demirci 1 hafta önce budamak için çıktığı ağaçtan düşerek hastaneye kaldırıldı.
Görevlendirilmesiyle ilgili de duygularını paylaşan müezzin Alpcan Çelik, “Gönülden istedik ama en önemlisi Cenab-ı Hakk’ın nasip etmesi oldu.
Tıkalı bir burnum var ve zaten bunun bir semptom olduğunu düşünüyorum.”
Çakıroğlu, Ege Üniversitesi kampüsünde çeşitli etkinliklerle anıldı.
Sima Kotecha ise sözlü saldırıya naklen yayın sırasında maruz kalabileceğinden endişe ettiğini ve üzüldüğü için yayını iptal ettiklerini ifade etti.
Elde edilen bulamaca önceden ipe dizilen cevizler batırıldıktan sonra güneşte kurumaya bırakılan orcik, bu işlemin üç kez tekrarlanmasının ardından tüketime hazır hale geliyor.
Söz konusu stratejiyle son 10 yılda ortalama yüzde 16,5 olan milli gelirde imalat sanayisinin payının 2023'te yüzde 21'e çıkarılması hedeflendi.
Biz şehitlerimizin evlatları olarak, şehitlerimizin kardeşleri olarak vazifemiz bu emanetini layıkıyla sürdürebilmek.
Başkan Yıldızlı açıklamasında şu ifadeleri kullandı: “-Ülke olarak salgınla mücadeleden geçtiğimiz bugünlerde birlik ve beraberlik ruhuna daha fazla ihtiyaç duymaktayız.
Bu oluşumlarda birden fazla tedavi seçeneği göz önünde bulundurulur.
Analistler kararı ‘piyasa dostu indirim’ olarak değerlendirirken Türk Lirası’nda son günlerde yaşanan iyimser havanın ve normalleşme adımlarının da kararda etkili olduğunu belirtti.
Son bir hafta içinde toplam vakalar içinde İstanbul'daki vakalar yüzde 51,16'dır.
TÜİK, orta nitelikte işlerde çalışanlar için 2 bin 507 lira 70 kuruş (yüzde 20.17 artış) önerirken, hafif işlerde çalışanlar için 2 bin 339 lira 10 kuruş (yüzde 20.53 artış) önerdi.
Alper Taşdelen'in 6 yıllık belediye başkanlığı döneminde Çankaya'da 100'ün üzerinde yeni park, çok sayıda kültür evi, kreş, kapalı yüzme havuzu ve emekli lokalleri açıldı.
Benim bir şekilde telefonumu ele geçirdiniz diye arsızlık terbiyesizlik yapmayın.
Geçtiğimiz günlerde yaşanan depremden dolayı kardeşlerimize geçmiş olsun diyorum ve ölenlere de Allah’tan rahmet diliyorum.
Fen İşleri Müdürlüğü İnşaat Yatırım Servisi ekiplerince dün gündüz saatlerinde sıcak asfalt serimine başlanılan Diriliş Meydanı’nda gece saatlerinde çalışmalar tamamlandı.
Üyesi Sandıkçı, “Oksipital sinir blokajı, başın arkasında iki adet ağrıyı taşıyan sinirin lokal anestezikler yöntemiyle bloke edilmesine dayanmaktadır.
Çin Ulusal Halk Kongresi (Ulusal Meclis), Hong Kong Özel İdari Bölgesi’nde uygulanacak Ulusal Güvenlik Yasası’nı kabul etti.
Baştan Vatan Partisi olmak üzere baro hakkında suç duyurusunda bulunmuştu.
Kardeşim böyle bir şey yapmamıştır.
Sanık Masharipov ve diğer sanıklar 11 Aralık 2017'de Silivri Ceza ve İnfaz Kurumları karşısındaki duruşma salonunda İstanbul 27. Ağır Ceza Mahkemesince yapılan yargılamada ilk kez hakim karşısına çıkmışlardı.
Bu sayede bölgedeki vatandaşların da kafasındaki soru işaretleri giderilmiş olur…
Rapora göre, ilkokul öğrencilerinin 2019 yılında yüzde 38,72’sinin, ortaokulda yüzde 43’ünün, lise öğrencilerinin yüzde 23,44’ünün bir eğitim ve öğretim döneminde bilimsel, kültürel, sanatsal ve sportif alanlarda hiçbir faaliyete katılmadığı ortaya çıktı.
Seyahat yasağı 1 Haziran itibariyle kaldırıldı.
Sizin ne kastettiğinizi biliyorum ama söz hemen bir çocuk yapacağım " şeklinde cevap vererek aracına bindi.
Doğan, “Sağlık çalışanları yetki ve sorumlulukları yazılı olarak açıkça belirtilmeden görevlendirildi.
Zaman zaman iyi top yaparak, hazırlık pasları göze hoş geldi.
Bazı spor dallarının tesisleri var bazılarının yok.
Sarıyer Maslak'ta yoğun trafikte ilerleyen otomobil sürücüsü, bir hamle yaparak önüne geçen cip sürücüsüne sinirlendi.
Futbol kariyerini Samsunspor Futbol Akademisi’nde ve genç takımlarında sürdürecek olan 16 yaşındaki futbolcu, yaz döneminde Yılport Samsunspor genç takım kampında gösterdiği performansla kulübün dikkatini çekmişti.
Ekipler, görüntülere yansıyan otomobil ve sürücülerini tespit etti.
Büyükşehir olaya el koymuş.
Sağlık Bakanlığı, akşam saatlerinde Kovid-19 ile mücadele kapsamında bir dizi yeni önlem açıklamıştı.
Sağlık Bakanı Fahrettin Koca, "Prof.
Instagram'da kurduğu "annebabayarehber" hesabıyla bireysel görüşmeler ya da grup bağlantılarıyla danışmanlık yapan Eğitim Bilimi Uzmanı Bülent Yılmaz'ın bu konuda görüşlerine başvuulrdu.
Gerede’den Karabük’ün Eskipazar ilçesine kadar uzanan ve 100’ü aşkın köyden geçen Gerede Çayı’ndaki kirlilik ve kötü koku vatandaşların hayatını olumsuz etkiliyor.
Bizler Türkiye Cumhuriyeti'nin neferleriyiz.
İpekyolunun altındaki bu tünel çok önemli.
Resmi veriler üzerinden teknik çalışma yapan CHP Balıkesir Milletvekili Dr.
Badem sütünü, bir su bardağı çiğ bademi 12 saat suda bekletin daha sonra sudan çıkardığınız bademleri durulayın ve kabuklarını soyun ve 250 ml su ile birlikte bir dakika boyunca güçlü bir blenderden geçirin.
Faydasız bir varoluşa tahammülüm yok.
Sonra sizler sayesinde Heval Sezai oldum.
Serbest olmasam bile böyle romanlar çıkıyor.
İşgal yıllarında Almanlarla işbirliği yaptığı düşünülen kişiler, akıl almaz yöntemlerle cezalandırıldı.
Çevreyi kirletmeyen, elektrikli ve bağlantılı bir mobilite ekosistemini hayata geçirerek ülkemiz tedarik sanayisinin de dönüşmesine katkı sağlayacağız.
Normalleşme adımlarının ardından sınır kapılarında da düzenlemelere gidildi.
Enerji ve Tabii Kaynaklar Bakanlığı, Yavuz sondaj gemisinin bakım ve ikmal çalışmaları için Mersin'in Taşucu Limanı'na döndüğünü bildirdi.
'deki 45 yaşındaki Bulut yönetiminde geride kalan sezonu 5. sırada bitirdi, UEFA Ligi'nde ön eleme oynama hakkı kazandı.
Dakikalarca süren takibin ardından araç ve ardından koşan at gözden kayboldu.
Yüzde 96,5'lik kaliteyle tuz çıkarılan madende 30 ile 50 milyon ton arası rezerv bulunduğu tahmin ediliyor."
Genel Direktör Ghebreyesus, yeni virüslerin yüzde 70'inin hayvanlardan insanlara bulaştığının tahmin edildiğini kaydetti.
Basketbolda ezeli rakiplerimizle oynadığımız maçlar haricinde elde edilen gelir 3-4 bin lira.
Yaklaşık 16 ay sonra 16-17 Eylül 1961 tarihinde gerçekleşen bu idamlar milletimizin yüreğine kor bir ateş gibi düşmüştü.
Damak zevkini bilir" sözlerine Alkan, "Çok doğru, çok haklı" diyerek cevap verdi.
Bu bağlamda kurulan ve ülkemizin en prestijli Btc hizmetlerinin sorumluluğunu almış olan Cointral şirketi, bünyesinde yer alan kaliteli referansları ile işlem ivmesini artırarak devam etmektedir.
Kadıköy, Beşiktaş ve Sarıyer’in tamamında, Üsküdar ve Maltepe’nin ise bir kısmında bir ekmek 2 TL’den satılıyor.
Medipol Başakşehir'e büyük yara!
Yılda da 2 bin 500 civarında futbol müsabakası oynatıyoruz.
Bildiğiniz gibi; salgın son dönemde bizim de içinde yer aldığımız Avrupa kıtasında hızla yayılıyor.
Gelmezlerse ya bizzat ben götüreceğim ya da notere teslim edeceğim."
Kapalı kalan diğer 143 yerleşim birimi yolunun açılması için ise ekiplerin karla mücadele çalışması aralıksız devam ediyor.
İşte, pangoline dair tüm bilgiler.
Bizi buraya getirdi.
Bir düzine kadar ağaç kesilerek buraya yol yapılacak.
Orası Filistinlilerin toprakları” ifadelerini kullandı.
Ev sahibine galibiyeti getiren golü 50. dakikada Demba Ba kaydetti.
Afyonkarahisar merkeze bağlı Karaaslan köyünde dün meydana gelen olayda sosyal medya çılgınlığının nasıl kötü sonuçlara ulaşabileceği gözler önüne serildi.
Edinilen bilgiye göre, Talas ilçesinde bulunan Derevenk Vadisi'nde meydana gelen olayda Yunus Vicdanlıer (30) fotoğraf çekinmek için kayalıklara çıktı.
Denizli'nin Pamukkale ilçesinde meydana gelen olayda sahte plaka ile sahte plaka ile sokağa çıkma yasağını delen şahsa 7 bin 500 TL para cezası verildi.
İki lider, İdlib bölgesinde yaşanan büyük insanlık dramının önüne geçilmesi için ilave adımların vakit kaybetmeden atılması hususunda mutabık kalmışlardır" denildi.
Uludağ Otomotiv Endüstrisi İhracatçıları Birliği verilerine göre, geçen seneyi 30,6 milyar dolarlık dış satımla kapatan Türkiye'nin otomotiv sektörü, üst üste 14'üncü kez ihracat şampiyonluğunu elde etti.
Burun boşluğundaki sinüslerin enfeksiyonu sonucu oluşan bu hastalık için ne yapsanız bazen çaresiz kalabiliyorsunuz.
Ferhat için girişimlerde bulunan ekipler, yaptıkları çalışmayla babasıyla barıştırarak, evine dönmesini sağladı.
Ülkenin doğusuna hakim olan Libya Ulusal Ordusu'ndan (LNA) bir kaynak saldırının Cumartesi gece saatlerinde "bilinmeyen uçaklar tarafından" yapıldığını söyledi.
Kazada yaralanan 2 şahıs ambulansta yapılan ilk müdahalenin ardından hastaneye kaldırıldı.
Yerine gelmezse 30 milyon para cezası.
"1 metreden uzak temas (Düşük riskli çalışma alanı) ise güvenlik görevlilerinin yüz yüze temas olasılığını azaltmak için camlı kabinlerde bulunmaları önerilir.
Almanya Başbakanı Angela Merkel dünkü konuşmasında, Almanya'nın üstlendiği AB Konseyi Dönem Başkanlığı'nda Kovid-19 krizinin üstesinden gelinmesinin gündeme alındığını belirterek, Avrupa'nın tarihinin en zor durumunda olduğunu kaydetti.
İtfaiye Arama Kurtarma dalgıçları, gün aydınlandıktan sonra gölette yeniden arama çalışması yaptılar ve aracın yerini saptadılar.
Dışişleri Bakanlığı'ndan Ermenistan'ın Azerbaycan'a yönelik saldırılarına tepki!
Her biri yüz binlerce takipçiye ulaştı.
İşçi arkadaşlar fabrikalarda üretim yaptılar.
Edinilen bilgilere göre henüz belirlenemeyen bir nedenden dolayı saman balya makinesinde arıza meydana geldi.
İspanya'da yeni tip koronavirüs (Kovid-19) salgınında hayatını kaybedenlerin sayısı, ülkede şimdiye kadar kayda geçen günlük en yüksek rakama ulaşarak, 769 artışla 4 bin 858'e çıktı.
Stoke City'de son dakika koronavirüs şoku!
ABD'li eski futbolcu Phillip Blanks, bir yangında 3. kattan düşen çocuğu havada yakalayarak hayatını kurtardı.
“Bir Zamanlar Çukurova yeni bölüm ne zaman yayınlanacak?” sorusunun yanıtı dizinin takipçileri tarafından araştırılmaya devam ediyor.
Avustralya’da Kişisel Bilgilerin Korunması Kanunu’nu ihlal etmenin cezası yaklaşık olarak 1,7 milyon olarak belirlenmişti.
Vergi ve idari para cezaları için tanınan yapılandırmada peşin ödemede Yİ-ÜFE aylık değişim oranları esas alınarak hesaplanacak tutarların yüzde 90'ı silinecek.
Kremlin Sarayı’ndan yapılan açıklamada, Putin ile Merkel'in telefonda görüştüğü bildirildi.
Başta Almanya, Danimarka ve ABD olmak üzere hastanelerden geçtiğimiz hafta ilaçla ilgili ilk olumlu sonuçlar gelmişti.
İncelemeler devam ediyor.
Analistler, teknik açıdan altının onsunda 1.562 doların destek, 1.589 dolar seviyelerinin direnç konumunda bulunduğunu ifade ederek, gram altında ise 305-310 lira bandının izlenmesi gerektiğini söyledi.
Peki bundan sonra ne olacak?
İnşallah, tedavi masraflarını karşılayacağız.
Ailesi de bana çok iyi davranıyordu.
Üç akıllı telefon üreticisi her yıl yüz milyonlarca cihaz satıyor.
AKP'li Cumhurbaşkanı Erdoğan'ın açıkladığı 'Karadeniz'de doğal gaz bulduk' müjdesi, resmi olarak açıklanmadan basına sızdı.
Duyuru:isteyen herkes Malatya’nın istedigi futbolcusunu futbolcu ile anlaşmak suretiyle bonservis bedeli ödemeden transfer edebilirler.
Sevindirici haberlerle vatandaşın rehavete kapılmaması gerektiğini belirten Prof.
Fransa'da CAC 40 endeksi yüzde 2,51 artarak 4.543,58 puana, İtalya'da FTSE MIB 30 endeksi ise yüzde 0,73 değer kazanarak,17.369,38 puana yükseldi.
Anamur iskelesinden çıkan sporculara, Anamur Belediye Başkanı Hidayet Kılınç ile çok sayıda vatandaşta destek verdi.
Aklınıza gelecek her kurum, her organizasyon iptal edildi ama futbol, basketbol, hentbol devam ediyor.
Toplantının ayrıntılarını yakın zamanda mı yoksa hatıralarının içinde mi öğreneceğiz, göreceğiz.
Cesetler, elleri bağlanmış bir şekilde arabalara yükleniyordu.
"Sirte ve Cufra kırmızı çizgidir.
"Saner, ülkemiz sağlık, ekonomi ve Kıbrıs konusundaki gelişmeler nedeniyle kritik bir süreçten geçmektedir.
Gözaltına alınan sürücü A.C.G., sevk edildiği adliyede çıkarıldığı mahkemece adli kontrol şartıyla serbest bırakıldı.
Ama şöyle bir varsayım var; araçlarda herhalde -19 sonrası farklı bir oturma düzeni olacak.
Yönetilemeyen ama savrulan bir Türkiye var.
İstiklal Caddesine bakıyorsun iğne atsan yere düşmez.
İdlib ve siyasi süreç konusunda çok yakın koordinasyonumuz var ve yaptığımız şeyi aynen yapmaya devam edeceğiz” dedi.
Cumhuriyeti'nde yeni tip koronavirüs (Koivd-19) vaka sayısı 92 bin 681'e yükseldi.
Fanatik'in haberine göre bu gelişme, sözleşmesi bitecek olan Ekici ile yolların ayrılacağı şeklinde yorumlandı.
Ukraynalı turistlerin Antalya'ya ilgi gösterdiğini dile getiren Vali Yazıcı, Türkiye ve Ukrayna'nın iki dost ülke olduğunu söyledi.
Allah beterinden korusun, neler görüyoruz çok şükür oğlum iyi şimdi.
Vücudun hala kendini yenileyebildiği ve metabolizma hızının tam olarak yavaşlamaya başlamadığı bir yaş olduğu için 28 yaş kilo vermek için daha uygun bir yaş olarak karşımıza çıkıyor.
Xinhua ajansının haberine göre, Çin Devlet Başkanı Şi Cinping, Kuzey Kore lideri 'un kendisine gönderdiği mesaja, teşekkür ederek yanıt verdi.
Galiba orta 2. Eve dönüş yolundaki kafelerden birinde oturuyorlardı.
Anayasamıza göre mahkemenin süreci içerisinde değerlendirme yapmak doğru değildir ama mahkeme bitmiş.
Ergin, Ayvalık'ın gözbebeği Ayvalık Adaları Tabiat Parkı içindeki Toka Otel mevkiinden başlayıp fırtınanın etkisiyle hızla yayılan orman yangınının gece başlamasının olumsuz koşullar yarattığını söyledi.
Mart ve nisan aylarında turizm sektöründe yaşanan şokun ardından mayıs ayıyla birlikte hareketlilik başladı: İnternette 'kiralık villa' aramaları son bir ayda 4 kat artış gösterdi.
Ülkede, 4 milyon 28 bin 819 kişinin ise iyileştiği ifade edildi.
CHP'ye yakın 'nin haberinde; 'Avcılar 'nda uzun süredir boş bulunan Özel Kalem Müdürlüğü kadrosuna önceki dönem Kadıköy Belediyesi ve İstanbul Büyükşehir Belediyesi CHP'li Meclis Üyesi Soydan Alkan atandı' ifadeleri yer aldı.
Başkan Erdoğan TOBB ETÜ Mezuniyet Töreni'ne de katıldı.
Tüm öğretmenlerin bu anlamlı gününü kutlayan çiftin videosu Utku Barış'ın mini Vivaldi 4 Mevsim performansıyla sonlandı.
Bu noktada, yaşanan sürecin ABD seçimlerine etkisinin nasıl olacağını değerlendirmek gerekiyor.
Gebze'de tartıştıkları 2 kişiyi tabancayla vurarak yaralayan Sinan C. ve Hüseyin C., polisten saklanmak için kullanılmayan bir pasaja pencereden girdi.
" diyen Ovalı, "Canım ülkem artık Covid-19 a karşı aşı geliştirebilen az sayıdaki ülkeler arasında." diyerek müjdeyi duyurdu.
Yolcuların, saat 20.30'da başka bir uçakla İstanbul'a hareket edecekleri bildirildi.
Son derece düşünceli halleri objektiflere yansıyan tecrübeli hocanın, kendisi gibi 1 maç ceza alan yardımcısı Volkan Kazak'la pozisyonların kritiğini yaptığı anlar objektiflere yansıdı.
Yurter Özcan 15 Temmuz twiti ortaya çıkınca bu konuda ses etmezken topu genel başkanına atıp 'Yarın FETÖ'nün siyasi ayağını açıklayacak' diye yazdı.
Sizde uygun fiyat avantajları ile hemen her gün kendi alanında en çok tercih edilen bir firma haline gelmesi ile sizlere daha kaliteli hizmetleri sunmaya devam etmektedir.
Haydi Türkiye, bu maçı hep birlikte kazanabiliriz.”
Şu andaki yaşı itibariyle dünyanın en yaşlı armut ağacı olarak görünüyor.
Sokaklarda da ele geçirilme miktarı artan skunk, uzmanlara göre, esrardan 10-20 kat daha fazla bağımlılık etkisi olan bir uyuşturucu.
LGS'nin ne şekilde yapılacağına dair bizim 3 senaryomuz var.
Wushu maçları sırasında tribünlerde AKP bayrakları açıyor.
Aslında kin ve intikam hırsıyla yapılan her yaklaşımın nihayetinde zarardan başka bir şey olmadığını -bizzat kendilerine zamanında reva görüldüğü için- da çok iyi bilmeliler.
Koronavirüs sebebiyle Düzce'de bayram namazı kılmak isteyenlerin evde abdestlerini alıp seccadeleri ile camiye gitmeleri önerildi.
Bu ödenekten faydalanan binlerce vatandaş gün içerisinde evde bakım maaşı yattı mı?
Altın Şafak Partisi'nden 2019'da AP milletvekilliğine seçildikten sonra bu partiden istifa eden Lagos, 'Ulusal Halk Vicdanı' adı altında kendi partisini kurmuştu.
Bir diğer aday Massachusetts Senatörü Elizabeth Warren ise grip olmasına rağmen etkinlikte sahne aldı.
Daha verimli çalışmak için insanların da dinlenmeye ihtiyacı vardır; ancak bu dinlenme zamanının da boş zaman endüstrisiyle doldurulması gerekir.
Sanatla bütünleştik ve harika bir şey ortaya çıkardık" dedi.
Geçtiğimiz haftalarda Ziraat, Halkbank ve Vakıfbank emekliler için müjdesini duyurmuştu.
Kalan evraklara, kolluktan getirilmediği için henüz ulaşamadıklarını ifade eden avukatlardan Aslı Pasinli, intihar mektubuyla ilgili, "Son intihardan önce bıraktığı mektup bizim için çok önem arz ediyordu.
Enfekte olanların sadece yüzde 25’inde yüksek ateş, baş ağrısı, eklem ve kas ağrısı görüldüğünü açıklayan yetkililer, “Semptomları yoğun gören kişilerde nefes alma zorluğu, organ yetmezliği ve kanama da görülebiliyor.
Kaptanlık yapması dahi gündemde olan 32 yaşındaki futbolcu, 28 maça çıktı, 2 gol - 2 asistlik bir performans sergiledi.
Açık açık siyaset yapıyor.
Başakşehirli futbolcular, 'nun gönderilmesini aksi takdirde maça çıkmayacaklarını iletti.
Çünkü bu düşmeler nörolojik kaynaklı olabilir.
Bu yatırımlar mı israf?
İtalya´nın güneyinde, bulunduğu adayla aynı isme sahip Stromboli Yanardağı´nda dün patlama meydana geldi.
Güçlü başkan sayın Ahmet Nur Çebi açıklasın.”
Euronews Türkçe'de yer alan habere göre bu karardan, Fransa'da çok sayıda camide görev yapan Diyanet İşleri Türk İslam Birliği'ne (DİTİB) bağlı imamların ve Milli Eğitim Bakanlığı'na bağlı Türkçe ve Türk Kültürü öğretmenlerinin etkilenmesi bekleniyor.
Türkiye İstatistik Kurumu (TÜİK) haziran ayı enflasyon rakamlarını açıkladı.
Özellikle 2 yaş altı çocuklarda boğulma tehlikesi olduğunu da belirtmek gerekir.
Şuhut Belediyesi Spor Tesisleri'nde akşam antrenmanına çıkan tekvando, güreş ve karate branşlarında eğitim gören minik sporcular, Elazığ ve.
Bu yüzden yine Türkiye ve her yeri ait hissettiğim yer olabilir derdim.
Elimde hiçbir ipucu yok.
Türk turizmini 2020 ile değerlendirmemek lazım.
İlçede 29 bin metrekare alan üzerine kurulan ve lojmanları ile iki bloktan oluşan Doğanşehir Devlet Hastanesi’nin kaba inşaatında sona gelindi.
Bu nedenle kentte yaşayan insanların yüzde 60'ı akciğer hastalıklarına yakalandı.
Yarın da gazetemizin manşetinde aynı haberle ilgili bir “cevap ve düzeltme” metni daha yer alacak.
AA'nın haberine göre il merkezine bağlı Çerme köyü yakınlarında bulunan kaplıcadaki termal suyu mesken tutan bu leylekler, kentte hava sıcaklığının sıfırın atlında 19 dereceye düşmesine rağmen sıcak suda yiyecek aramanın keyfini yaşıyor.
Tüm dünyayı etkileyen bir salgın yaşıyoruz.
Üniversite hocalarımız da kullanacak, ortak çalışmalar da yapılacak” dedi.
Açılış ve kapanış saatleri!
Bu bize gösterir ki ilkokul çağındaki çocuklara bu değerleri doğru, etkin ve cazip dil ile aktarıp, anlatırsak nadir hastalıklara sahip veya kendilerinden farklı bir birey gördüklerinde yaklaşımları faydaya yönelik ve insani olacaktır.”
Biz de esnaf olarak gereken önem ve hassasiyeti gösteriyoruz.
Sony’nin bu ay verdiği oyunları Microsoft’un Xbox için verdiği oyunlarla kıyaslarsak Japon konsol devinin bir adım önde olduğunu söyleyebiliriz.
Yıllarca beraber çabaladığımız, beraber yaşadığımız insanlara bakıyorum her birimiz diğerimiz için ötekileşmişiz artık.
Yüzüme karşı şiddetli şekilde konuşan Saime A.'nın tükürüklerine maruz kaldım.
Behramoğlu'nun bu dönemde yazdığı şiirlerinde toplumcu, etkin bir edebiyat anlayışının örnekleri yer aldı.
Valisi Abdullah Erin, yeni tip koronavirüs (Kovid-19) vakalarıyla mücadele konusunda imkanların yeterli olduğunu bildirdi.
ABD, Kovid-19 salgınının merkezi ve en çok can kaybının yaşandığı ülke olma özelliğini koruyor.
Finali kimsenin beklemediği şekilde tamamladık”
Bu doğrultuda çalışmalarımız devam edecek.
Koca, paylaşımında, "Bir gün içinde iyileşen en yüksek hasta sayısına ulaştık.
Satışın bu yılın ilk çeyreğinde tamamlanması bekleniyor.
Türkiye'de siyasi iktidar AİHM kararlarının bağlayıcılığı olduğunu düşünmese de Türk hakimler yıllardır AİHM'de görev yapıyor.
Büyükşehir Belediyesi’nin şehirdeki tüm esnafla her zaman yakından ilgilendiği kaydedilen açıklamada, herhangi bir nedenle belediyeye gelen tüm vatandaşların da mutlaka konularıyla ilgili belediyede karşılık bulduğu ifade edildi.
Adana'nın merkez Sarıçam ilçesi Adana Hacı Ömer Sabancı Organize Sanayi Bölgesi’ndeki nişasta fabrikasının depo kısmında çıkan yangının, üretim bölümüne sıçramaması için ekipler yoğun çaba sarfetti.
Pınar Gültekin'in otopsi raporu çıktı.
Kırsalda ve tatil beldelerinde evi olanlar, akrep ile yılanların girmemesi için kapı ve pencerelerini kapalı tutmalıdır.
Tedbirlerin alındığı törende, vatandaşlara maske dağıtıldı, "sosyal mesafe" uyarıları yapıldı.
Bu noktada işe yaramaktan çok mutluyuz.
Buna göre, firmanın organizasyon yapısının değiştirileceği gerekçesiyle söz konusu tarihler arasında iş sözleşmesi feshedilemez.
Eğer kendimi boğazlamamı emretseydin ben seve seve bu emri de tatbik ederdim.
Ehliyetsinavsorulari.org sitesinde geçmiş dönemlere ait ehliyet sınav sorularıkonular halinde ayrılarak sayfada düzenlenmiştir.
Dünyanın En İyi Üniversiteleri Sıralamasında 100 tam puan üzerinden 71,5 puanla, dünya üniversiteleri arasında en iyi ilk yüzde 4,1'lik dilimde yer alan Ege Üniversitesi, uluslararası tanınır üniversitelerden birisi oldu.
“Ukrayna pazarında Türkiye ilk 3 oyuncu arasında”
Yunanistan’daki Kamu Hastaneleri Çalışanları Federasyonu (POEDIN), 12 Mayıs Dünya Hemşireler Günü’nde hastane çalışanlarının sağlık sistemindeki “kronik sorunlara” ve içinde bulundukları şartlara dikkati çekmek için protesto gerçekleştireceğini açıkladı.
Minibüste sürücüyle birlikte 5'i 14 kişi olduğu belirlendi.
Kaza, İnönü Caddesi Büyükşehir Belediyesi önünde meydana geldi.
Tekrar bunu dile de getiriyorum.
Ebru ile henüz yeni tanışmıştık.
O nedenle Libya’da ve Türkiye’de hangi iktidar işbaşında olursa olsun, ikili ilişkiler hep kardeşlik duyguları içinde yürüdü.
Ankara polisinin düzenlediği operasyonla yakalanan örgütün "Türkiye mütevelli heyeti"ndeki himmet ağının önemli isimlerinden Kamil Yavuz M'nin üzerinden başkası adına düzenlenmiş kimlik çıktı.
Ancak Malatya lıyım diyip de İsmet İnönü gibi Malatyalı ilk Cumhurbaşkanımızı anan bir hemşerimin.
Rakip takım ve taraftarları düşmanlık duyulan bir yabancı olarak algılanabiliyor, nefret ve ayrımcılık tutumlarına maruz kalabiliyor.
Önümüz Ramazan, esnaf zorda” dedi.
Pendik'te 13 yaşındaki M.E., ortaöğrenim gördüğü okulun sınıf öğretmeni tarafından 28 Eylül 2018 tarihinde dağıtılan 'Öğrenci Bilgi Formu'na el yazısı ile ailevi sorunları olduğunu, şiddet gördüğünü yazdı.
Milli Eğitim Bakanı Ziya Selçuk, Cumhurbaşkanı Recep Tayyip Erdoğan’ın başkanlığında bir toplantıya başladıklarını aktardı.
Türkiye'nin Düsseldorf Başkonsolosluğu'nda görevli bir personelde yeni tip koronavirüs (Kovid-19) tespit edilmesi üzerine tedbir amaçlı konsolosluk hizmetlerine bu hafta ara verildiği bildirildi.
Yüce Allah her peygambere kendi kavminin diliyle hitap etmiş, vahyini onların diliyle göndermiştir ki peygamber Allah’ın emir ve yasaklarını kavmine rahatça anlatsın (İbrâhim 14/4).
Fransa'da yaşayan 4 Türk aile, Antalya'nın Alanya ilçesinde bulunan ünlü olan A… Hotel & Resort'ta 2017 yılında konakladı.
Mesaj çıktılarını savcılığa delil olarak sunan ünlü mankenin ihbarı üzerine olayla ilgili soruşturma başlatıldı.
Yer yer çatışmaları, krizleri, savaşları olsa da, genel anlamıyla dört yüz yıl süren bir barış tarihiydi Kudüs’teki Osmanlı tarihi.
Bilim adamları resmen açıkladı koronavirüsten ölenlerin hepsinde görüldüDoğu Akdeniz krizinde çözüm arayışları!
Dükkanda duran bu televizyona gözüm takıldı.
Bugün onu son yolculuğuna uğurluyoruz.
Samsun’un Tekkeköy ilçesindeki bir fabrikada çalışan 24 yaşındaki Hilmican Yıldırım iş yerinde yemek yerken aniden fenalaşıp yere yığıldı.
Adana'da sıcaklık, nem ve rüzgar değerleri nasıl seyrediyor?
Bilecik İl Hıfzıssıhha Meclisi, 1593 sayılı Umumi Hıfzıssıhha Kanununun 23 ve 26'ncı maddeleri gereği 21 Nisan 2020 tarihinde Bilecik Valisi Şentürk başkanlığında toplandı.
Buraya kadar yazdıklarımız inşallah bundan sonra yazacaklarımıza bir basamak olacaktır.
Hint ordusu için yazılım tanımlı telsizlerin, 1000 kilometre menzile sahip füze sistemlerinin ve "Pinaka" isimli çok namlulu roketatar için mühimmatların satın alınması ve BMP tipi zırhlı araçların modernizasyonuna ilişkin teklifler de kabul edildi.
Son dakika: Ünlü oyuncu Ecem Erkek boşandı!
Gürer’in süratle okuduğu sorularına Milli Eğitim Bakanı Ziya Selçuk ve Ulaştırma ve Altyapı Bakanı Adil Karaismailoğlu, yeterli süre olmadığını gerekçe göstererek, daha sonra yazılı yanıt vereceklerini belirttiler.
Kimseden hiç bir ücret talep etmiyoruz" dedi.
Kılıçdaroğlu, görüşmede 5510 Sayılı Sosyal Sigortalar ve Genel Sağlık Sigortası Kanunu ile ilgili değerlendirmelere ilişkin, "5510 sayılı kanunun işçinin, emeklinin aleyhine olduğunu söylediniz.
Uçhisar Belediye Başkanı Osman Süslü, Ramazan ayı nedeniyle yayımlamış olduğu mesajında tüm İslam Aleminin ve Uçhisarlıların Ramazan ayını kutladı.
“Atıkların doğamıza vereceği zararı en aza indirmek amacıyla geri kazanım sektörümüzün yıllık ham madde ihtiyacının yarısını iç piyasadan karşılamalarını zorunlu hale getirecek düzenlemeyi hayata geçiriyoruz.
Bizim beklentimizi Şirket'in bu çeyrekte 23mn TL kar elde etmesi yönündeyken, piyasanın ortalama kar beklentisi 19mn TL idi.
Asıl önemli olasılık ise virüslerin kalıcı olmasında hayvan rezervuarlarının daha büyük rol oynamasıdır.
Peki, Dünün reyting sonuçlarına göre birinci hangi yapım oldu?
Saldırgan, saldırı anlarına ait görüntüleri sosyal medya hesabında paylaştı.
Bu durum hem kariyer olarak hem de ekonomik olarak birçok fayda sağlayacak ve sizi daha iyi bir duruma getirecektir.
Turnuvamızda daha önce Avrupa şampiyonu olmuş, başarılı isimler de yarışacak.
Bu topraklarda faaliyet gösteren her şirketin bu süreçte bu mücadeleye destek olması gerekiyor" dedi.
Biden, başkan yardımcısı adayı Kamala Harris ile Delaware eyaletinde ikinci kez açıklamalarda bulundu.
Ölmeden önce mutlaka görülmesi gerek!
Irak'ın başkenti Bağdat'ta düzenlenen silahlı saldırıda 11 kişi hayatını kaybetti.
ABD Ulusal Havacılık ve Uzay Dairesi (NASA), ilk defa Ay`ın güneş gören yüzeyinde su bulduklarını açıkladı.
Macron, salgından ekonomik olarak olumsuz etkilenen şirketlere birçok kolaylık sağlanacağını ve mali yardımlarda bulunacaklarını, bunun için 300 milyon avro kaynak ayırdıklarını söyledi.
Kadıköy Meydanı'nın; deniz otobüsü, vapur, motor, metro, tramvay, otobüs, minibüs, dolmuş hatlarının tümünün kesişim noktasında olduğu, dava konusu alanın da yoğun bir transfer alanı olduğu belirtildi.
Çünkü Karadeniz’in incisi olan bu park bir süredir belirgin bir şekilde ihmal ediliyor.
Görgünoğlu savunmasında, "İddianamede, özel işaretler kullanarak tehdit ettiğim yazılmış.
Fenerbahçe Trabzonspor rekabetinde 128. randevu.
Gaziantep deplasmanında sakatlanıp oyunu terkeden Rumen golcünün, sağ diz iç yan bağında yırtık ve ön çapraz bağında gerilme tespit edilmişti.
Muhtemel bir risk faktörü kapsamında ele alınabilir.
Pandemi hastanesi olarak orayı belirlediğimiz için, hasta yükünü, Covid-19 vakalarını daha etkin yönetebilmemiz adına başhekimimiz ile birlikte bazı kararları hayata geçiriyoruz.
Hacı G. bugün ise Covid-19 testinin pozitif çıktığını yazdı ve test sonucunu yine sosyal medya hesabından paylaşarak, “Arkadaşlar sonucum pozitif çıktı benimle görüşen varsa söylesin” çağrısı yaptı.
En önemlisi de nargile, adına 'Nargile Kafe' denen mekanlarda kullanılıyor ve her gün onlarca insanın elinden geçiyor.
THY'nin resmi İngilizce kanallarından "We Will Succeed Together" etiketiyle paylaşılan video yoğun ilgi gördü.
Yaz döneminde telafi eğitimleriYunuslardan geçit yokKınacı, Türk Kızılay’ın çalışmalarını.
Teknik direktör Fatih Terim’in Çaykur Rizespor maçının ardından yaptığı basın toplantısını değerlendiren Cengiz, “Biz felsefe kulübü değiliz.
Hikmet Y. ise Engin K.'nin kendisini 'Yemekten zehirlendim de, benim başımı yakma' dediğini söyledi.
Temsil ve tebliğ görevimize devam edip faydalı olabilmemiz ve bu dedikodudan kurtulabilmemiz için F.K. ve H.B.A.'nın ilçe dışına tayin edilmelerinin uygun olacağı kanaatindeyim.”
Hiçbir işçinin, çalışanın, bu süreç zarfında işinden olmasını istemediklerini vurgulayan Selçuk, "Bu fesih yasağı iki tarafı koruduğumuz ve temelde de istihdamı koruduğumuz bir sistem."
Bu yıl sabit kur cinsinden düşük ila orta tek haneli satış artışı bekleyen Roche, hisse başına kazancını da sabit kur cinsinden ciro artışına paralel olarak artırmayı hedefliyor.
Cumhurbaşkanı recep Tayyip Erdoğan, Elazığ'daki incelemelerin ardından Malatya'nın Doğanyol ilçesine geldi.
• Sabah akşam 10'ar tane ters mekik sırt kaslarını güçlendirir.
Hayırlı olmasını temenni ediyorum” dedi.
Ödeme gücü olmayanlar ise bağlı bulundukları ilçedeki sosyal yardımlaşma vakıflarına başvurarak gelir testi yaptırıyorlar.
Erdoğan çay üreticilerine müjdeyi verdi!
Bunu sosyal medyada yayınlayanı da muhatap alırım.
Rus bağışıklık uzmanı Vladislav Jemçugov, hangi hastalıkları taşıyanların yeni tip koronavirüs (Covid-19) aşısı yaptırmaması gerektiğini açıkladı.
"Ana muhalefet partisi Lejyoner diyecek kadar alçalıyor"
Temas olmadan da hocamızın Fenerbahçe ile ilgili düşüncesini söylemek ve bunları konuşmak doğru değil.
Hacı Yeşil: “Bu bir bayrak yarışı”
Her ülke hak ettiği gibi yönetilirmiş.
Orta öğretim eğitimini İzmir Bornova Anadolu Lisesi’nde tamamlamıştır.
Artık önemli bir başarının sahibiyiz, play-of'lardayız.
"Türkiye, bu saldırının cevabını misliyle vermiş durumda''
Evde oturmak, evden çalışmak bir ayrıcalık; bu sayede, etrafımızda olup bitenler hakkında kafa yoracak zaman bulabiliyoruz.
Her zaman destekçisi olduğumuz gazilerimiz için gerekenleri yapmaya da devam edeceğiz.
Yayaların güvenli ulaşımlarını sağlamak için de hissedilebilir yüzeyleri ve bordürleri yıpranan kaldırımlar yenilendi.
İBB otobüs seferlerinde ayakta yolcu kabul etmemesi halinde, mevcut hizmetini devam ettirebilmesi için 14.000 ek otobüse ihtiyacı varmış.
Hükümet, Parlamento’nun egemenliğinin olduğunu ve İngiltere’nin uluslararası anlaşmalardan doğan yükümlülüklerini ihlal eden yasal düzenlemeler yapabileceğini savunuyor.
Uzmanlar, İdlib'e son günlerde hem Türkiye hem de Rusya'nın askeri sevkıyatının artmasını, bölgedeki gerilimin yükseldiğine işaret olarak nitelendiriyor.
Koronavirüs'ün ortaya çıktığı ilk günden beri sürekli mutasyona uğradığı biliniyordu.
İmalat sanayindeki KOBİ’ler teknoloji düzeylerine göre sınıflandırıldığında, yüzde 56.9’u düşük teknoloji ile çalışırken, büyük ölçekli girişimlerde bu oran yüzde 49 oldu.
Trafikte kazanın nereden ve nasıl geleceği hiçbir zaman belli olmuyor.
Ben de ormanlık alana götürüp tabanca ile öldürdüm.
Bolu İl Jandarma Komutanlığı ekipleri, Göynük ilçesine bağlı Sünnet köyünde bir evde, doğum günü partisi düzenlendiği ihbarı üzerine harekete geçti.
Boca Juniors'ın Newell's Old Boy ile oynadığı maçta La Bombonera'da Diego Maradona yoktu ama kızı Dalma Maradona her zamanki gibi statta yerini aldı.
Özellikle Türkiye’nin işbirliği girişimlerine ve yoğun denetimlerine karşın, sığınmacı krizini yönetme konusunda büyük başarısızlık yaşayan Atina’ya, Ege Denizi’ndeki Yunan adalarındaki halktan yönelen tepki öfkeye dönüşmüş durumda.
Çıkışta gazetecilerin sorularını yanıtlayan 38 yaşındaki oyuncuya, muhabirler konuyu yeniden hatırlattı ve tacizin hala devam edip etmediğini sordu.
Bu çok mutlu ve onure edici bir şeydir.
İYİ Parti teşkilatlarında MHP Lideri Bahçeli’nin ‘eve dön’ çağrısı değerlendiriliyor.
Biz inandığımız yolda yürümeye devam edeceğiz.
Gülyuva hastaneye kaldırılarak tedavi altına alındı.
Hemşerilerimiz yeter ki evlerinde kalsınlar bizler onlar için her türlü hizmeti hayata geçirmek adına görev başındayız.
Restorasyon çalışmaları hakkında da bilgi veren Bakan Kurum, “Sur ilçesinde 392 tescilli binamız var.
Yolumuz açık olsun.
Türkiye'deki hukuksuzluklar Gürcistan'a yansıdıGürcistan'ın Rustawi kentinde olan bir okulunda lisansının iptal edilmesine karşı sosyal medyadan.
Engelliler istihdam edilmek ve özel sektörde yüzde 3, kamuda yüzde 4 olan engelli kotalarının yüzde 8’e çıkarılmasını istediklerini belirtti.
AFAD yaptığı son açıklamada hayatını kaybedenlerin sayısının 12'ye yaralı sayısının ise 419 olduğunu açuıkladı.
Çin, ABD’nin casusluk suçlamalarını reddederken misilleme olarak Chengdu’da bulunan ABD konsolosluğunu kapatma kararı almıştı.
Yemek yerken değil, öğün aralarında küçük miktarlarda yudumlayabilirsiniz.
Trafodan alevlerin yükseldiğini gören mahalle sakinleri, durumu polis ve itfaiye ekiplerine haber verdi.
Fransa'da yaşayan Türk kızı mesleğiyle şaşırtıyor!
İkincisi ise rahmetli Menderes'ten Özal'a uzanan, bizim temsilcisi olduğumuz, her alanda millete hizmet için çalışan, bu uğurda her şeyi ödeyen, milleti için çalışan siyaset anlayışıdır.
Saldırganların kaçtığı araç havadan belirlendikten sonra görevli jandarma personeli, koordineli şekilde 34 JS 9889 plakalı aracı Doğubayazıt ilçe merkezi İshak Paşa Sarayı civarında durdurdu.
Onlardan destek almanda sakınca yok ama bu iş senin işin.
Koç operasyonu kimin ya da kimlerin yaptığına ise açıklık getirmedi.
Genel Başkanı Hüseyin Aslan ile eşi Özgür Aslan, Enge lsiz İzmir Kongresi Yürütme Kurulu Başkanı Doç.
Bugün ise dünyadaki toplam vakaların yüzde 22,4'ü Asya ülke yüzde 21,7 Güney Amerika ülkelerinde tespit edilmiş bulunuyor.
İran'ın ABD askerlerinin konuşlu olduğu Ayn el Esed üssü ile Erbil üslerine yönelik füze saldırıları üzerine Beyaz Saray'da kameralar karşısına geçen ABD Başkanı Trump, İran'a yeni yaptırımlar getireceklerini ancak konuşmaya açık olduklarını belirtti.
Murat Akova, basın toplantısı düzenledi.
HDP hariç diğer bütün partilerle Türkiye İttifakını genişletelim diyoruz.
Bölgesi'nde gece en düşük hava sıcaklığı sıfırın altında 5 dereceyle 'un Yakutiye ilçesinde ölçüldü.
Değerli okurlarım,Sayın Baykal'ın Kıbrıs Barış Harekatı'na ilişkin çok önemli ve bugüne kadar gizli kalan anıları yarın devam edecek.
Kuşeyri Risalesi sünni tasavvufun ne olduğunu anlamak bakımından önemli bir örnektir, sünni bakış açısının refleksleri kendini çok iyi gösterir.
O koltukta öyle rahat oturulmaması gerektiği bilinmeli…
Saçlara gereken tüm bakımı en güzel şekilde sağlama konusunda katkı sağlar.
Depremin yerin 10 kilometre derinliğinde olduğu belirtildi.
O kararı gün geldiğinde yine sizlerin aracılığıyla paylaşacağız” ifadelerini kullandı.
Hangi politikasına engel olabildik AKP'nin?
Bilim Kurulu olarak belki bir arada da aşı olabiliriz.
İzmir’de 6.6 büyüklüğünde deprem oldu.
Cumhuriyet Başsavcılığı, 18’İ Albay 848 muvazzaf askeri personel hakkında ’den toplanan delilleri, idari yönden gereğinin yerine getirilmesi talebiyle Kuvvet Komutanlıklarına gönderdi.
Bolu'da gözü sahada, kulağı ise rakiplerinin alacağı sonuçlarda olacak Akigo, kalan 2 maçı da kazanıp rakiplerin takılmasıyla Süper Lig'e tek sezonluk aradan sonra dönmeyi hedefliyor.
Operasyona gelen biri İstanbul'u dolaşıyor, Kapalıçarşı'dan alışverişini yapıyor.
Sadece 16.00- 18.00 arası birer kişi gelebiliyor.
TIR'a yüklenen malzemeler, Elazığ'ya ulaştırılmak üzere yola çıktı.
Aşı koruyucu sağlık hizmetidir ve Anayasa'nın 56. maddesi gereğince temel sağlık hizmeti olarak ücretsiz verilmelidir" dedi.
Rum muhalefet lideri Nikos Papadopulos, Anastasiadis’in tavrını 'gücün küstahlığı' diyerek eleştirdi.
İlk kez 2019 yılının sonlarında Çin'de başlayıp hızla dünyaya yayılan koronavirüs enfeksiyonu (Covid-19), bugüne kadar geçen süre içinde yaklaşık 40 milyon insanın hasta olmasına, 1 milyonun üzerinde kişinin de hayatını kaybetmesine yol açtı.
Koronavirüste normalleşme sürecinin ardından Dışişleri Bakanı Mevlüt Çavuşoğlu ile yürüttükleri diplomasi trafiği hakkında bilgi veren Ersoy, hazırladıkları eylem planı kapsamında çalışmalarına devam ettiklerini söyledi.
Model, bir kişinin vücudunun üstünü kapsıyor ve hastane tarzı birinci sınıf hava temizleme cihazı içeriyor.
Dünya genelinde etkili olan korona virüs salgını günlük rutini değiştirdi.
Bu dönemde halkımızdan özellikle hanımefendilerden mümkün olduğu kadar toplu etkinliklerden uzak durmalarını rica ediyorum."
Bu sevinci yaşadığımız ortamda disiplinize ederek yaşamalıydık.
Şu anda virüsün bu kadar kritik seviyeye ulaşmasının en temel sebebi olarak bu gösteriliyor: İnsanların durumu ciddiye almamış olması.
Daha sonra gece gündüz sürekli takip ettik" dedi.
Şikayetin ardından harekete geçen Antalya Emniyet Müdürlüğü Çocuk Şube Müdürlüğü ekipleri, anne ile kızın ifadeleri doğrultusunda soruşturma başlattı.
Gözaltına alınan kişilerin İstanbul Emniyet Müdürlüğü Terörle Mücadele Şubesi (TEM) nezarethanesinde tutulduğu belirtildi.
Canped ve Kontinans Derneği'nin birlikte gerçekleştirdiği farkındalık projesinde konuşan Kontinans Derneği Başkanı Prof.
Dünya fındık üretimi ve pazarının büyük kısmını elinde bulunduran Türkiye, 2019 yılında en fazla fındığı İtalya'ya sattı.
"Örgüte ait öğrenci evlerinde kaldım.
Bunu kademeli olarak, dikkatli bir şekilde, adım adım yapmalıyız.
Bu çocuklara nasıl erişeceğiz?
Dakika 22: Denizli kontraatağında Rodalegga’nın penaltı noktası üzerinden vuruşu autla sonuçlandı.
Yargıya saygı, adalete yaraşır olmanın koşuludur.
Kalpler vardır sevgiyi yaşatmak için, insanlar vardır dostluğu paylaşmak için ve bayramlar vardır sevgi ile kucaklaşmak için.
Her an bina üzerimize doğru yıkılacak diye korkuyoruz.
Kendi ülkesi olan İmparatorluk Rusyası’nın çökmesinin sosyalist dünya devrimini ateşleyeceğini düşündüğü için Birinci Dünya Savaşı’nda Rusya’nın alt edilmesi çağrısında bulunan Vladimir Lenin, belki.
» Sık dokunulan kapı kolları, merdiven korkulukları, düğmeleri gibi yüzeylerin temizliği ve dezenfeksiyonu sık sık yapılmalıdır.
Ülke, -19 kaynaklı can kaybı sayısı bakımından Avrupa'da birinci, dünyada ise ABD'den sonra ikinci sırada.
Cumhurbaşkanı Yardımcısı Fuat Oktay, yaptırım kararının Türkiye'nin savunma alanındaki kararlılığını daha da arttıracağını vurguladı.
Futbolumuza yeni gençleri armağan etmeyi sürdüreceğiz.
TRT payının kaldırılması ve KDV'nin düşürülmesinin bile sanayide kullanılan elektrikte yüzde 34, ticarethane, tarımsal sulama ve konutlarda kullanılan elektrikte de yaklaşık yüzde 15 oranında indirim oluşturuyor."
Korona Salgını da fırsat bilinerek çıkartılan böyle torba yasalarla kaynaklar büyük sermaye ve patronlar için kullanılırken, bunun bedeli her zamanki gibi başta işçi sınıf olmak üzere tüm emekçi halklara ödettiriliyor.
Bu çağda devrimleri sosyal medyanın yeni kitlesel meydanlarında mı gerçekleştireceğiz, yoksa bizzat bu meydanlar düzeni bozmayalım diye hapsedildiğimiz kum havuzlarımız mı?
Babasını kurtarmak için girdiği yolda kayıp sevgilisi Ayaz'ın, Ertan’ın kardeşi Berrak’la nişanlı olduğunu öğrenen Firuze şoke oldu.
Hayvancılığa verilen bu zararlardan dolayı ben hakkımı helal etmiyorum.
Taksinin sahibi, İBB olacak.
Jandarma ekiplerince olay yerinde yapılan inceleme işlemlerinin ardından Polat’ın cenazesi otopsi yapılmak üzere Körfez Mezarlığı morguna götürüldü.
New York'ta yaşayan ve koronavirüse yakalanıp iyileşen Türk doktor Akten, ABD'deki protestoların salgın vakalarına olan etkisinin temmuz ortasında görüleceğini ifade etti.
Süper Lig'de bu sezon deplasmanda oynadığı 3 maçta da sahadan beraberlikle ayrılan Göztepe, bu müsabakalarda sadece 1 gol kaydetti.
Aklında bir sürü konu ile alakadar olman seni yeterince meşgul ediyor.
Üzülmez pazartesi gününden itibaren İstanbul Amerikan Hastanesi’nde kemoterapi tedavisi görecek.
Daha sonra ise yurtdışından öğrencilere girişimcilik dersleri vermek amacıyla ODTÜ Teknokent’e gelen eğitmenlere inanılmaz bir fikirle geliyorlar.
Bundan sonraki süreçler nasıl gidecek?
İlk kez 31 Temmuz 1871 tarihinde Azapkapı ile Beşiktaş arasında sefere başlayan atlı tramvaylardan sonra elektrikli tramvaya geçilmiş, motorlu taşıtların yaygınlaşmasıyla daha sonra seferlerine son verilmişti.
Dilenip insanları rahatsız ediyorlar.
Uluslararı uçak seferleri de kademeli olarak başladı.
Trabzon Valisi İsmail Ustaoğlu, Trabzon Emniyet müdürü Metin Alper,Jandarma alay komutanı Tuğgeneral Erhan Demir kaza yerine gelerek incelemelerde bulundular.
Haftanın BİM kataloğu listesinde, kalemlikten çalışma masasına, okul etiketinden boy boy defterlere kadar geniş yelpazede kırtasiye ürünleri var.
Kullanımı esnasında deriyi tahriş etmemeli ve mikroorganizmaların üremesini engelleyebilmelidir.
Araçtan inerek, ‘benimle nasıl konuşuyorsun’ dedim.
Dönmez, "'yi denklem dışında tutmak isteyenler oyun dışı kaldı" dedi.
Hentbol oyuncu mevkileri, oyun süresi ve kuralları işte tüm detaylar…
Facebook hesabından açıklama yapan Paşinyan, "Değerli vatandaşlar, şu anda Ermenistan hükümetinin kararıyla sıkıyönetim ve genel seferberlik ilan edildi.
Belediyenin kıyacağı nikâhlarda; evlilik cüzdanını kadına, “İstanbul Sözleşmesi”ni erkeğe vermek…
Hayvan çalışmalarının tamamlanması sonucu klinik döneme gelinmiş olacak.
Kaza, Karaman karayolu Yapıntı Mahallesi Zeytinlik mevkiinde meydana geldi.
Çay üreticileri, İçişleri Bakanlığına başvurarak izin belgelerini almaya başladı.
Son birkaç gündür futbol gündeminde yer alan Altay Kulübü teknik direktörü Sayın Yalçın Koşukavak ile anlaştığımıza dair çıkan haberlere ilişkin açıklama yapma gerekliliği doğmuştur.
Sosyal medya şirketleri paylaşımı yapanın kimlik bilgilerini paylaşmıyor.
Ama bizlere düşen, bu süreçte Spor Bakanlığımızın aldığı tüm tedbirlere uymak.
Emniyetteki işlemleri tamamlanan Hüseyin Y. 'ne sevk edildi.
Bizim kullandığımız ürün grupları kararma yapmayan, gerçeğine yakın, deformasyona uğramayan, oksitlenmeyen, birinci kalite imitasyonları kullanıyoruz.
Şikayeti olmayan fakat test sonucu pozitif sonucu çıkan kişi sayısındaki artış aynı derecede olmasa da önemlidir.
Malatya Turgut Özal Üniversitesi mensuplarının gönlüde, gözü de İzmir'dedir.
Toplumsal bağışıklığı sağlamanın en güçlü yolu aşı… Bu nedenle aşıya karşı tepkili olmamalıyız."
Genelde bahçeli ya da teraslı evi olanlar ev sahibi oluyor.
Serdar Sayan: Yılsonuna dek istihdam oranının yüzde 40’a inmesi, küçülmenin yüzde 9’u bulması, enflasyonun da yüzde 12 çıkması, dolar kurunun 8 TL’ye yükselmesi beni şoke etmez.
İşlenmiş gıdalar bebek gelişimini olumsuz yönde etkiler.
İthalatta 400'ün üzerinde ürün için getirilen ek gümrük vergisini içeren İthalat Rejimi Kararına Ek Cumhurbaşkanı Kararı, AKP Genel Başkanı ve Cumhurbaşkanı Recep Tayyip Erdoğan'ın imzası sonrası Resmi Gazete'de yayımlandı.
Sen oturduğun koltuğu bile FETÖ’ye borçlusun, Sayın Kılıçdaroğlu.
Sağlık Bakanlığı, ilçe ilçe aşılama haritası hazırladığı öğrenilirken günde 450 bin kişinin aşılanacağı belirtildi.
Hassas bebekleri bu dönemde koruyan aşı, aynı zamanda ileri ki dönemlerde de hastalıklara yakalanma riskini azaltmaya yardımcı olur.
Cumhurbaşkanı Erdoğan, "Salgın kaynaklı bu kısa gecikme dışında ekonomi programımızı aynı kararlılıkla uygulamayı sürdürüyoruz" diyerek "Enflasyonu tek haneli rakamlara düşürmekte kararlıyız" açıklamasında bulundu.
Herkes lokal alışverişe döndü belki ama global lezzetler ön planda olacak.
Böylece promosyonda yüzde 166’lık artış gerçekleşeceğini açıklayan banka, maaşı bin 500 liraya kadar olanlara 800, bin 500-2 bin 500 lira arasında olanlara bin, 2 bin 500 lira ve üstü olanlara bin 200 lira ödeyecek.
Sahte haber, gerçek haberden 7 kat daha hızlı yayılıyor.
Gemiyi etkileyen kriz durumlarında sorumluluktan kaçan değil, sorumluluk alan kişilere ihtiyaç var” diye konuştu.
İtalya, AB'den Türkiye'ye gelecek olası yaptırımlar konusunda tansiyonu düşürecek açıklamalar yapıyor.
Bu çerçevede 700 kamu binasında tespitlerimizi yaptık.
Büyük Britanya, sporcularının sağlığını Tokyo 2020 için tehlikeye atmayacak.
TV8'de ilgiyle izlenen O Ses Türkiye yarışmasının jüri üyeleri Murat Boz ve Beyazıt Öztürk'ün, diğer jüri üyesi ünlü şarkıcı Hadise hakkında planladıkları ifşa videosu gündeme oturdu.
Kimse arayıp, ‘Sayın İmamoğlu, bu konuda sen ne düşünüyorsun’ demiyor.”
Kontrollü Sosyal Hayat süreci devam etse de Kovid-19 salgını nedeniyle vatandaşlar Mart ayından bu yana evde daha çok vakit geçiyor.
Bu yaklaşım, Batı'da öfke yarattı.
Taahhütnamenin ilk maddesinde, “Belediye başkanı olarak birinci derece akrabalarımı da içeren mal varlığı bildirimlerimin yıllık olarak ilan edilmesini sağlayacağım” ifadesi yer alıyor.
Daha sonra Yatağan Şehir Bulvarı'na geçen Karaismailoğlu, gazetecilere, hükumet ve Ulaştırma ve Altyapı Bakanlığı olarak ülkenin her köşesinde çok değerli projeleri hayata geçirdiklerini söyledi.
Johnson ise Ulusal Sağlık Sistemi'nin (NHS) kışın ikinci Kovid-19 dalgasının patlak vermesi halinde hizmete yetişemeyeceğine dikkat çekerek Britanya'da herkesin grip aşısı olması gerektiğini söyledi.
Vakanın yanı sıra en çok can kaybı da ABD’de oldu.
Yayıncı kuruluş ile herhangi bir anlaşma sağlayamadıklarını belirten TFF Başkanı, "beIN Sports ile olan anlaşmada 3 yılı tamamladık.
Beşiktaş, Süper Lig'de 5 maç sonra Yalçın'ın teknik direktörlüğünde üst üste kazandı.
Öte yandan 1.94'lük dev golcü için İngiltere'den Burnley'nin ciddi bir teklif yaptığı iddia edilmişti.
Taşçıoğlu'nun oğlu Onur Taşçıoğlu, babasının en son 4-5 ay önce yurt dışına gittiğini ve şu an Çapa'da enfeksiyon servisinde karantina altında olduğunu açıkladı.
"Evde nasıl rahat edecekler şimdi"
Kendi camimizde uygulamaya başlattığımız dijital giriş sistemi şu ana kadar kusursuz çalışıyor.
Yaklaşık iki buçuk aydır evinde olan öğrencilerimize kitap desteği sağlanmış mıdır?
“Şu beytinde SERUMA işaret var.
Galatasaray Teknik Direktörü Fatih Terim, maçla ilgili değerlendirme yapmayı uygun görmediklerini dile getirerek, "Maç oynandı, bitti.
Artan harcamaya rağmen tüketiciler daha az sıklıkta alışveriş yapıyor ve alışveriş yapacakları yeri seçerken daha dikkatli davranıyor.
Erzurum için iftar saati kaç?
Salı günü taraftarlarına 30. şampiyonluğu hediye eden Bayern, sahasında Freiburg'u da devirmeyi bildi.
Yapmanız gereken içsel motivasyonunuza yönelmek ve enerjinizi kimsenin tüketmesine müsaade etmemek.
Girişim ekosistemini korumaya özen gösterdiklerini belirten Varank, pandemi dönemiyle birlikte teknoparklar ve Ar-Ge tasarım merkezlerinde yaptıkları çalışmaları anlattı.
Şubat 2020'de dünyada mobil internette 11.29 Mbps olan upload hızı, Mart 2020'de 10.73 Mbps'ye indi.
Takipçileri ise Görgün çiftinin paylaşımlarına çok sayıda beğeni yapıyor.
Pazarkule-Kastanies sınır kapısı arasında bulunan tampon bölgede Yunanistan askerlerinin biber gazlı, ses bombalı, otomatik silahlarla uyarı atışına maruz kalan mülteci çocuklar, adeta cehennemi yaşadı.
Gaps diyeti bağırsakların beyne olan etkisinden hareketle ortaya atılmıştır.
Birincisi, sahra hastaneleriyle ilgili bir öneride bulunduk.
PS5 çıkana kadar dolar ya da ’nun aynı seviyelerde kalması pek de olası görünmüyor.
“Gizli görevli bir memur, samimi bir cinsel ilişkiye girerse (örneğin, yapmamaları halinde kendilerine ve/veya başkalarına yönelik acil bir tehdit algılarsa), bu faaliyet tehdidi azaltmak için gerekli asgari davranışlarla sınırlandırılacaktır.”
Öte yandan Ege Denizi açıklarında meydana gelen deprem İzmir'in 30 ilçesinden geçen 17 fay hattının durumunu da yeniden gözler önüne serdi.
Kararın ardından ilk adaylar da belli oldu.
Bu durum, sektörün ihracatının son 12 aylık dönemde ve yılın 9 ayında düşüş kaydetmesine neden oldu.
D-100 karayolu Bolu Dağı geçişinin, Düzce ve Bolu kesimlerinde etkili olan yoğun yağmur ve sis nedeniyle görüş mesafesi yer yer 10 metreye kadar düştü.
Bu doğrultuda değişimi, suyu ve geleceği yönetmek için tüm imkanlarıyla çalışacaklarını ifade eden Ürek, "Enerji çözümleri ve endüstri segmenti iş planlarımızın odağında olacak.
Anneler günüyle de denk geldiği için, polis memurlarımız çiçek dağıttı, biz de paket tatlıya döndük.
Türkiye ve Rusya, Libya konusunda 4 madde üzerinden anlaşma sağladı.
Jacoby, "Çoğu çalışmalara göre Covid-19'u hafif geçiriyorsanız semptomlar bir veya iki hafta içinde geliyor.
Aynı zamanda ISO 22000 alan ilk yerel market unvanına sahibiz.
Dolayısıyla sayaç okuma yapan çalışanlarımız kapı otomatları açılmamak suretiyle zaman zaman binalara alınmamakta, güvenlik görevlilerinin izin vermemesi nedeniyle sitelere girememektedirler.”
Törene katılanlar 1970 yılında Kordonboyu’nda denize uçan bir minibüsün içinden üç kişiyi çıkarırken hayatını kaybeden Altınordulu basketbolcu Erdoğan Çengel'in anısına denize karanfil bıraktı.
Dışişleri Bakan Yardımcısı Yavuz Selim Kıran, Bakanlık binasında kurulan 'Covid-19 Koordinasyon ve Destek Merkezi'nin 14 Mart'tan itibaren dünyanın çeşitli ülkelerinde yaşayan Türk vatandaşlara hizmet verdiğini söyledi.
Sakız Adası’na yaklaşık 12 kilometre uzaklıkta bulunan Çeşme Pırlanta Koyu’na gitmenin hesaplarını yapan göçmenlere, güvenlik güçleri engel oldu.
Alkollü olduğu için kendisini savunamayan müşteki, olay sonrası şüpheliyi şikayet etti.
Hastalarımıza acil şifalar diliyorum ve onlara bir nebze olsun şifa verebiliyorsak ne mutlu ki hekim olmuşum.
Bill Gates dünyayı mikroçiplerle kontrol etmek isteyen güya deccal imiş!
Yoksa böyle bir taşın altına nasıl sokalım elimizi.
Son dakika haberi: Milli Savunma Bakanı Hulusi Akar'ın komuta kademesi ile Bakanlıkta yaptığı toplantıda, 'da koronavirüsle mücadele kapsamındaki yeni önlemler ele alındı.
Türkiye İstatistik Kurumu (TÜİK), ilk çeyrek büyüme rakamlarını son dakika olarak açıkladı.
RİAFAN haberinde 17/25 Aralık operasyonlarının nasıl başladığını ve nelerin yaşandığını okuyucularına detaylarıyla aktarıyor.
Mavi beyazlı kulübe son olarak, 'ın sevilen esnaflarından Ema Tekstil sahibi Erkan Arman destekte bulundu.
Kura sonucunda Türkiye, Danimarka, İtalya ve Sırbistan ile B Grubu'nda yer aldı.
'daki kritik görüşme bugün.
Vatandaşlar ise evlerinin balkonları ve pencerelerinden Türk bayrakları eşliğinde İstiklal Marşı'nı birlikte okudu.
Ortiz'in ailesinin ve Sevilla kentinden gelen arkadaş grubunun olduğu etkinliğe katılan Prens Joachim'e bir gün sonra yapılan Kovid-19 testinin sonucu pozitif çıkmıştı.
Şimdi Londra'da yapılacak olan toplantıda bu konu yine önümüze gelecek.
Bundan dolayı bütün çalışanlarımıza ayrı ayrı teşekkür ediyorum.
Valencia, Mayıs 2001'den (3-0 vs Leeds United) bu yana Şampiyonlar Ligi'nde oynadığı dokuz eleme turu maçında galibiyet alamadı (5B 4M).
Show Tv ekranlarının sevilen dizisi Çukur'un oyuncuları, YouTube'dan canlı yayın açtı.
Kadın erkeği öldürürse, idam olsa idam edecekler.
Biz, Türk sanayisinin lokomotifi olan Kocaeli gibi bir yerde, üniversitemiz ile bunu sanayi iş birliği platformları ile gerçekleştirmeye çalışacağız.
Sayın Cumhurbaşkanımızın açıklamalarıyla da topluma bildirilmiş oluyor.
Köprü ve otoyollardan Ocak'ta büyük gelir!
Aylık gelişmede, ödemeler dengesi tablosundaki dış ticaret açığının bir önceki yılın aynı ayına göre 1.994 milyon ABD doları artarak 3.245 milyon ABD dolarına yükselmesi etkili olmuştur.
Trump yönetimi giderayak “Yaptırımlar Yoluyla Amerika’nın Hasımlarıyla Mücadele Yasası” kapsamında, Türkiye’ye kabulü imkansız yaptırımlar açıklamıştır.
Yatırımını bu yönde yapan vatandaşlar ellerindeki dövizi bozdurmak veya satın almak için dolar fiyatlarındaki son duruma göre hareket ediyor.
Yaralanan T.D. ambulansla Ereğli Devlet Hastanesine kaldırılarak tedavi altına alındı.
Sabah 08.00 saatlerinde başlayacak olan su kesintisi bazı ilçelerde 12.00'ye kadar devam edecek.
Hilal Altınbilek sezonu Bodrum'da açtı!
Altın piyasasında, en düşük 385 bin 950 lira, en yüksek 392 bin lirayı gören standart altının kilogram fiyatı, günü önceki kapanışa göre yüzde 1,15 azalışla 387 bin 750 liradan tamamladı.
Aynen dönüm noktası inşallah alırız.
Kırmızı ve beyaz et, yumurta, yoğurt, peynir, bakliyatlar, ceviz fındık gibi kuruyemişler, hatta avokado, nar gibi bazı meyvelerde bile protein vardır.
Muharrem İnce'den Erdoğan'a: Senin yatacak yerin yok!
Seyit Avcı, “Hazreti Peygamber ve Gençlik” konulu konferans verdi.
Rakiplerinden biri HDP ile görüşürse hemen kara listeye alınıp vatan hainliği(!) tescilleniyor!
Ahıska Türkü olan Ravil'e Portekiz'den Benfica, İtalya'dan Juventes ve İnter, Almanya'dan ise Borussia Dortmund'un talip olduğu öğrenildi.
Ama çok önemli şeyler olduğunu söylemek istiyorum."
İçerisinde 28 araçlık otobüs peronları, 104 araçlık otopark, 20 araçlık servis otoparkı, 1200 metrekare ticari alan ve 800 metrekare de ofis alanı olacak."
Şube Başkanı Ramazan Soylu, Ocak ayında bin olan kan stoklarının korona virüs nedeniyle 200’e kadar düştüğünü belirterek, “Bu kampanya ile birlikte yine eski stok sayımıza ulaşacağımızı umuyorum.
Japonya’da 80’li yaşlarda olduğu belirtilen kadının, başkent Tokyo yakınlarındaki Kanagawa eyaletinde hayatını kaybettiği açıklandı.
İl sağlık müdürlüğünden corona testi açıklaması: Kitler arızalı çıktı!
Kullandığımız ilaçlar çok pahalı, günübirlik ilaçları kullanmak zorundayız.
Bakanlık kararına rağmen kimse kafasına göre takılamaz.
Döngüde değişim olduğu anda doktorunuza başvurun.
Çevre ve Şehircilik Bakanı Murat Kurum, geldiği Erzincan'da devam eden projeler ve planlanan yeni çalışmalar hakkında bilgiler verdi.
Mesela yeni normallerimizden olarak pandemi kurallarını gerçekleştirerek de olsa Cuma namazına koşan genç – yaşlı bireylerde bunu gördük.
Şu ana kadar sadece Körfez ülkelerine 4 bin ton organik gübre ihracatı gerçekleştirdik.
'nın Bavyera eyaletinde tatilden dönen on binlerce kişinin sınır kapılarında yaptırdıkları yeni tip korona virüs () testi sonuçlarının gecikmesi tepkilere neden oldu.
Çok iyi derecede İngilizce ve Almanca bilmektedir.
Uzmanlar bu süreçte hijyen önlemlerinin sağlıklı bir şekilde yerine getirilebilmesi için bir süre daha saat ve takı kullanılmaması, tırnakların kısa kesilmesi ve oje sürülmemesi önerisinde bulundu.
Zirai açıdan faydalı olan sis, güneşe engel olduğu için sıcaklıkların artmasını da engeller.
Tüm dünyayı etkisi altına alan yeni tip koronavirüs (Kovid-19) ile birlikte gıda perakendesi satışlarında büyük bir artış yaşandı.
Hayırseverlerimizin desteğiyle 300 bin gıda kolisi hazılıyoruz.
Aslında yoğurtla yemek pişirmek oldukça zordur.
Bu bana ilham verdi ve donanma pilotu olmaya karar verdim.
Böylelikle, başkent Ankara'nın sabit numaralı hatlarına "312" koduyla erişim yapılabilir.
D-100 Karayolundan geçen araç sayısında azalma görüldü.
Rezidans istiyordum oldu, havuzlu villa istiyordum oldu.
Konu ile ilgili MEB'den bir açıklama geldi ve LGS sonuçları açıklanma tarihi ile sınav sonucu sorgulama ekranı hakkında bilgi verildi.
Sürücü, güçlükle kamyonu durdurdu, sağ şeritte yardım beklemeye başladı.
"Bayram boyunca akraba ziyaretlerini 4 güne yayarak, kalabalık olmayacak şekilde gerçekleştirmek gerekiyor.
Ben kendi adıma özür diliyorum.
Her ay aynı market ve pazara gidiyoruz, bir önceki ay aldıklarımızın aynısını alıp fiyat farkını belirleyerek, gerçek enflasyonu ölçüyoruz.
Bu sorular hakkındaki düşüncelerim şöyle.
Gözdeki kırmızılığın sebebinin konjonktiva tabakasındaki kan damarlarının aşırı derecede genişleyerek belirgin olmasından kaynaklandığını belirten Göz Hastalıkları Uzmanı Op.
Ergün ailesi, 2019 yılında Necmettin Erbakan Üniversitesi Tıp Fakültesi ve Sağlığı ve Hastalıkları Anabilim Dalı Araştırma Görevlisi F.C.E. hakkında suç duyurusunda bulundu.
KAHRAMANMARAŞ'ın Afşin ilçesindeki Afşin- Elbistan A Termik Santrali, Çevre ve Şehircilik İl Müdürlüğü ekiplerince mühürlenerek faaliyeti durduruldu.
Umreden dönen 10 bin 330 Türk'ün Ankara ve Konya'da 5 yurtta koronavirüs (Covid-19) karantinası altına alınması üzerine yeni bir tartışma başladı.
Kore, Rusya, Türkiye ya da Arabistan’da olmadığınızı hatırlatayım.
Her şart ve durumda, adaleti savunacaklarını, hakkın üstünlüğünden ödün vermeden ve sahip olduğumuz değerler manzumesine bağlı kalarak görevlerini ifa edeceklerine inanıyorum.
Tüketici bilincinin ne kadar önemli olduğunu corona virüsü konusunda da gördük.
Kent merkezine gelen Çelikten, sevgilisi olduğu ileri sürülen Veli Ünder'in otomobiline bindi.
Durumdan şüphelenen Hatun Koç, yavaşlayan araçtan inip kaçmaya başladı.
Rejimin buradaki esas amacının İdlib'i belirli bir kesim açısından insansız hale getirmek ve oluşturduğu göç baskısıyla Türkiye'yi zora sokmak olduğu açıktır.
Uzun yıllar boyunca boşandığı eşine nafaka ödeyen erkekler bulunuyor.
Tanığın ifadesine göre, şüpheli daha sonra başka bir arabaya binerek beyaz minibüsle aynı yönde ilerledi.
Ancak aradan tam 40 gün geçti!
Vaka sayılarının şeffaf şekilde açıklanması, salgının en çok nerelerden yayıldığını ve kimleri etkilediğinin bilinmesinde çok önemliydi.”
Çalışmanın sonlanması üzerine trafik normale döndü.
Bu arada, Kültür Bakanı Dario Franceschini, Twitter'dan yaptığı paylaşımda, 3 Nisan'a kadar bütün sinema salonu ve müzelerin kapatıldığını, tiyatro ve konserlerin de iptal edildiğini duyurdu.
Tahran'da suikast sonucu hayatını kaybeden bilim insanı ve nükleer programın mimarlarından Muhsin Fahrizade için Meşhed ve Kum'da cenaze töreni düzenlendi.
Uçak ile seyahat etmeyi planlıyorsanız, 11 Km olan yolculuğu yaklaşık olarak 30 dakika sürede tamamlayabilirsiniz.
Yaşlılık, malullük, aylığı alan emeklilere ve hak sahiplerine dosya bazında 1000 lira olarak öngörülen aylık asgari ödeme tutarı, 1500 liraya yükseltildi.
Fabrice N'Sakala daha önce Demirören Haber Ajansı'na (DHA) yaptığı açıklamada, "Beşiktaş ile bir görüşmem oldu çünkü Sergen hocayı iyi tanıyorum.
Fazıl Say: Bunun adı ‘memur sanatçılık’
Tedbir amaçlı bir süre sosyal ortamlar yerine evinizde vakit geçirmeniz en doğrusu.
Son 10 yıllık ortalamalar dikkate alındığına ise Ocak-Şubat döneminde toplam pazar yüzde 3, hafif ticari araç pazarı yüzde 29 ve ağır ticari araç pazarı yüzde 34 oranında daralırken, otomobil pazarı ise yüzde 9 arttı.
Kütüphaneci Mustafa artık Ürgüp''teki kütüphanede bir iki gün durmakta, diğer günler eşeği karakaçanla köy köy gezmektedir.
Şiir kitaplarının ardından Muhit Tarih, Muhit Psikoloji, Muhit İnceleme gibi diziler ve biyografik eserler de yayımlanacak.
Yıldız futbolcuyla anlaşan Fenerbahçe, transferi bu hafta içinde açıklayacak.
Gerek güvenliğin sağlanmasında, gerekse suç ve suçlularla mücadele edilmesinde polisimize desteğini hiçbir zaman esirgemeyen değerli Kocaeli halkına teşekkürlerimi sunuyorum."
Asfaltı yenilenen AŞTİ’de temizlik ve dezenfeksiyon çalışmaları aralıksız sürüyor.
Şu anda bizim erteleme gibi bir konu masamızda yok.
Bir saatin üzerinde kalp masajı yapılan yolcu tüm müdahalelere rağmen kurtulamadı.
Pazar günü gece yarısına doğru, sosyal medyadan Soylu’yu destekleyen 1 milyonun üzerinde mesaj paylaşıldı.
Kendisine asla dokundurtmuyor.
Bu ülkede mağdur olan Selahattin Demirtaş değil bu ülkede mağdur olan aslan gibi evladını eşini babasını toprağa verenlerdir.
Valilik Şeref Defteri'ni imzalayan Yılmaz'a, Vali Orhan Tavlı tarafından 57'nci Alay Sancağı hediye edildi.
F.Bahçe, sosyal medyadaki paylaşımıyla futbol dünyasında rekor kırdı.
Pandemi hem ülkemize hem de dünyaya zor zamanlar yaşatıyor.
Dünyada birçok konuda yalnız kalmış durumdalar.
"Bu bakımdan 21. yüzyılın dünya düzeni, aslında Kudüs'ü bu şekilde İsrail işgali altında tutmayı esas alan, bu işgali koruma altına alan bir düzendir.
Binali Yıldırım, yaptığı konuşmanın ardından hastanede görev yapan sağlık çalışanları ile fotoğraf çektirdi.
Bu oran geçen yıl yüzde 37 seviyesinde gerçekleşmişti.
Öte yandan İran'ın güneyinde bulunan Hürmüzgan Üniversitesi Rektörü Hüseyin Ferşidi, eyalette kaydedilen toplam vefat sayısının son bir ayda 4 katına çıktığını söyledi.
"Bizim şu anda gayet güçlü bir İşsizlik Sigorta Fonumuz var.
İran Devrim Muhafızları da 8 Ocak'ta ABD'nin Irak'taki Ayn el-Esad Hava Üssü'ne füze saldırısı düzenlemişti.
Gerçekten çok keyif aldım.
Gcam üzerinde çalışan birden fazla geliştirici ve Mod’u kullanan aktif bir kullanıcı topluluğu var.
Polis, Fatma Ranta Kahile'nin bilgisine başvururken, olayla ilgili soruşturma başlattı.
Böylece dünya çapındaki bilim insanlarına yardımcı olmaya devam edebiliriz."
Daha önce İngiltere'nin Manchester City ekibinde görev alan Pellegrini, takımını 2013-2014 sezonunda Premier Lig şampiyonluğuna taşımıştı.
Ayasofya'nın cami olarak ibadete açılması Yunanistan ve Güney Kıbrıs'taki kiliselerde çanlar çalınarak protesto edildi.
Bunlar dedi ki 'Biz evimize dönmek istemiyoruz.
Yulaf, bağışıklık sistemini uyarıcı özelliğinin yanısıra birçok bilimsel çalışmada kanser, mikrobiyal enfeksiyonlar, diyabet ve yüksek kolesterol tedavisinde de etkili olabileceği ortaya konulan ‘beta glukan’ içerir.
Engin Duymaz şunları ifade etti: "Bu kritik pandemi dönemde adeta bir savaş içerisinde olan ülkemizde cephenin önünde fedakarca mücadele eden sağlık çalışanlarını desteklemek için sizleri ziyaret etmek istedik.
Halkın içinde olarak onların dertleri ile hemhal olmanın ve dua almanın önemli olduğunu belirten Vural, zaman buldukça ev ziyaretleri yaptığı kaydetti.
Bu yılın ortalarında Türkiye ile gerilim yaşayan Fransa Cumhurbaşkanı Emmanuel Macron’un “NATO’nun beyin ölümü gerçekleşmiştir” sözleri sonrasında kritik bir rapor hazırlandığı ortaya çıktı.
İşte gelen son dakika corona virüs gelişmeleri ve detaylar…
Yapılan çalışmayla 1 işçinin cansız bedenine ulaşılırken, 3 işçi ise yaralı kurtarıldı.
Fenerbahçeli futbolcular hafta içindeki idmanların ardından sol kanatta Deniz Türüç'ün oynamasını beklerken, Ersun Yanal'ın o mevkide Tolga Ciğerci'yi oynatması takım psikolojisine yansıdı.
Bugün için 155 yoğun bakım yatağı ile birlikte 1035 yatağı daha sağlık sistemimize katmış bulunuyoruz.
Kahveye katılan zararlı bileşenler arasında süt tozunun ilk sırada yer aldığını anlatan Beslenme ve Diyet Bölümü'nden Uzm.
Kırmızı et ve beyaz et dengeli tüketilmeli, tek yönlü seçim yapılmamalı.
Dünya değişip yeni zorluklar ve fırsatlar çıkarken ortaklığımızı yenilemek çok büyük bir öneme sahip olacaktır.
NATO Savunma Bakanları’nın dün başlayan ve iki gün süren toplantıları sona erdi.
Üstelik araştırmalara göre de Fiğ toprağı besleyici, azot bağlayıcı köklerinin olması bizi cezbetti.
Büyükşehir Belediye Başkanı Tahir Büyükakın, 15 Haziran’da açılışı yapılacak olan sahillerle ilgili Cebeci sahilinde açıklama yaptı.
Toplam 27 branşta yarışmanın yapıldığı müsabakalarda Türkiye, hem U18 Milli Takımı, hem de TOHM karması ile mücadele etti.
Azerbaycan Savunma Bakanlığının açıklamasında, Ermenistan ordusunun mevzilerine füze ve toplarla darbe indirildiği, Ermeni güçlerin geri çekildiği bildirildi.
Bu yılın üçüncü çeyreğinde ülkede birçok yeni altyapı tesisi inşası start aldı ve metal yoğun bu yatırımların gelecek yıllarda hızlanması bekleniyor.
Uyumadan önce modemi kapatmazsak ne olur?
İRAN kendi içinde Ayetullah Humeyni'nin cenaze töreninden sonra en büyük 2. cenaze törenini gerçekleştirdi.
Dolayısıyla da bu iletişimde, samimiyette, şeffaflıkta olduğunuz sürece yönetici de olabilirsiniz, başkanda olabilirsiniz, orayı en iyi şekilde temsil eden bir insan olabilirsiniz.
Duruşmada son savunması sorulan sanık, "Çok pişmanlık duyuyorum.
İşte Emrah Erdoğan ile Sibel Erdoğan'ın boşanma kararının ayrıntıları.
Birinci önceliğim para.
Bu parti Bosna-Hersek'te 5 Aralık 1990'da gerçekleştirilen genel seçimleri kazanarak lideri Aliya İzzetbegoviç cumhurbaşkanı oldu.
Adana İl Jandarma Komutanlığı'na bağlı ekipler, Roma dönemine ait olduğu değerlendirilen 2 parça nü mozaiği satmak için müşteri arayan kişilere yönelik çalışma başlattı.
Çocuklarımızın hakkını aldılar, bu ülkede faiz 4- 4,5 seviyelerindeydi, biz bunu en son 1969'da görmüştük.
Hepinize canı gönülden teşekkür ediyorum.
Tayfun Erdoğan kimdir Emrah'ın oğlu yaşı kaç annesi kimdir?
Aynı zamanda bu sistem için belirlenmiş haklara da sahip olduğunuz anlamına gelir.
Cumhurbaşkanı Erdoğan ile Azerbaycan Cumhurbaşkanı Aliyev arasındaki telefon görüşmesinde, koronavirüse karşı alınan önlemler çerçevesinde Azerbaycan ile kargo hariç karşılıklı kara ve hava yolu ulaşımının geçici süreyle durdurulmasına karar verilmişti.
Selen Görgüzel, 24 Nisan 2014 tarihinde Hamdi Alkan ile Roma'da evlenmişti.
Apartmanın 2'nci katında oturan ismi öğrenilemeyen kadın, elektrikli ısıtıcıyla çamaşırları kuruttuğu sırada henüz belirlenemeyen sebeple evde yangın çıktı.
Hizmet ağımız sınırlı illerden oluşmuyor.
Sehir ic8nde emniyet kemeri takmadik diye dogradiniz bizi.
Milyonlarca insan gece yastığa başını koyduğunda evim, arabam elimden gidecek mi endişesi içinde.”
Eğer ellerimizi güzelce yıkarsak, maskelerimizi takarsak, insanlarla öpüşmezsek ve sarılmazsak ve ayrıca ellerimizi ağzımıza, yüzümüze sürmezsek o zaman önlem almış oluruz ve bu virüs bize asla yaklaşamaz’ gibi söylemlerde bulunabiliriz.
Buna emin olsunlar.
Sebenspor Hentbol Takımı bu yıl İstanbul’da düzenlenen Türkiye Hentbol Genç Erkekler turnuvasında şampiyon oldu.
Kurumlar Arası Geçici Görevlendirme Yönetmeliği’ kapsamı dışına çıkarılmasına mahkemeden durdurma kararı geldi.
Halbuki bu portreyle karşılaşmak da onu çizmek de çok zor değil.
Öte yandan olayın, sokakta bulunan kafenin güvenlik kameralarınca kaydedilen görüntüler, ortaya çıktı.
Oteller, kafeler ve restoranların açılış tarihi belli oldu!
Beni en çok etkileyen maç ise Fenerbahçe karşısında Avrupa Ligi Finali'ne yükselmemizi sağlayan mücadeleydi.
Düşüşün yüzde 13’e ulaşması durumunda işlemlere 15 dakikalık bir ara daha verileceği, düşüş yüzde 20’yi bulursa piyasaların bugün için tamamen kapatılacağı belirtiliyor.
Bu sıkıntıların mutlaka çözülmesi gerekiyor.
Aynı müsabakada HATAYSPOR Kulübü idarecisi RAHMİ VARDI'nın, sosyal mesafe kuralına ve maske takma zorunluluğuna uymamasından dolayı talimatlara aykırılık nedeniyle 3.600.
İnsanca yaşanacak bir ücret için tek yol AKP’ye ve sermayeye karşı mücadeledir.”
Amerika'da 36 yaşındaki kadın öğretmen 4 ay boyunca 16 yaşındaki erkek öğrencisine cinsel istismarda bulundu.
Bunları hızlı biçimde yapalım.
Şuan tüm kurumlardan ve bakanlıklardan 2 bin 900 personel ve 740 araç sel bölgesinde çalışıyor" diye konuştu.
Bu gıdalar içerisinde hormonlarınızı etkileyen koruyucu gıdalar bulundurmaktadır.
"Ağır hasta sayısında ve zatürre oranında düşüş devam ediyor.
Virüsün bulaştığının vücudunda oluşan antikorlar sayesinde anlaşıldığını aktaran Madonna, "Şükürler olsun ki şimdi gayet iyiyim" dedi.
İmamoğlu, ’daki 962 muhtara toplam 2 milyon 500 binlik cep telefonunu hediye olarak gönderdi.
Lüleburgaz'da alkollü araç kullanmaktan ehliyetine el konulan Onur Yurtseven, 2 ay önce arkadaşına ait otomobille drift yaparken yakalanınca toplam 7 bin 28 lira para cezası uygulandı.
Adana Kozan'da orman yangını!
Yok böyle bir ayrılık acısı: 22.10.1993' ifadelerini kullanmış.
Özellikle sıklıkla yaşanan genital ve rektal bölgedeki yaralanmalar, penis ve vajinadan gelen akıntılar, adet kanaması dışında vajinadan gelen kanamalar, idrar yaparken yanma kasıkta meydana gelen ağrı ve şişmeler enfeksiyon belirtisi olabilir.
Yıllarca kirada oturduktan sonra ev sahibi olan birçok vatandaş sevinç gözyaşları döktü.
İlk cemre ne zaman, nereye düşecek?
"Bu süreçte doktorlarımızın çok büyük emeği var.
Eski futbolcu Emre Aşık’ın boşanma aşamasında olduğu eşi Yağmur Aşık, Düzce’de yapılan yol kontrolü sırasında cezaevi firarisi bir kişi ile yakalandı.
Ancak bunlar aftın iyileşme sürecini değiştirmez.
Bakanlık dış politikadan dışlanıyor: Dışişleri Bakanlığı dış politikanın belirlenmesi sürecinden tamamen, uygulanması sürecinden ise çok büyük ölçüde dışlandı.
Fotoğraflardaki gibi mi acaba merak ediyorduk.
Galatasaray'dan ayrılan Henry Onyekuru, Fransız ekibi Monaco tarafından hazırlık kamp kadrosuna dahil edilmedi.
Hükümetin ve Sağlık Bakanlığı’nın koyduğu kuralların hiçe sayıldığı çarpıcı gerçekler ortaya çıktı.
Parti yönetiminde de bazı isimlerin koronaya yakalananların olduğu öğrenildi.
Sosyal mesafenin koruyan ve bekleme sürelerini azaltan e-randevu sisteminden 20 Nisan’dan bu yana 13 bin İzmirli faydalandı.
Sonuna kadar direneceğiz!” ifadelerini kullanmıştı.
İnsan Kaynakları ve Eğitim Müdürlüğünün 23.06.2020 tarih ve 380 sayılı Dolu Kadro Derece Değişikliği yapılması ile ilgili teklif yazısı oy çokluğuyla kabul edildi.
'ta jandarma ekiplerince düzenlenen uyuşturucu operasyonunda 1 kişi gözaltına alındı.
Burada tek sevindirici konu böyle bir acı günde toplumumuzun bir araya gelip birleşmesi bizi ayrıca gururlandırdı.
’ta boşanmış annelere farklı prosedür uygulanmasına tepki gösterdi: ‘Ayrıştıran sistemi kınıyoruz’
Şermin Kaya(38) ise, 10 yıldır bu mahallede oturuyorum.
Prowse, oyunculuktan önce Birleşik Krallık milli takımında yer alan bir atletti.
Türkiye bu sıkıntıyı hiçbir kayıp vermeden atlatacaktır, temennimiz budur.
İşveren sendikaları, işçi sendikaları gelin bir araya, kendi aranızda bu konuyu halledin.
Bu asla bir bencillik değil.
Aralarında Goldman Sachs, Mastercard ve Nasdaq’ın da olduğu 150’den fazla şirket, New York Belediye Başkanı de Blasio’ya mektup göndererek, kentin güvenliğinden ve ”çöküşünden” duyduğu endişeyi dile getirdi.
Ancak Cumhurbaşkanı Erdoğan sosyal medyadan yaptığı açıklaması ile sokağa çıkma yasağı kararının iptal edildiği duyurdu.
ANTALYA, (DHA) - ANTALYA Büyükşehir Belediyesi ASAT Genel Müdürlüğü, daha etkin ve hızlı müdahalelerde bulunabilmek için teknik araç filosuna yenilerini ekledi.
Bu bizim sorumluluğumuz ve bizler için bir heyecandır" şeklinde konuştu.
Olay, saat 16.30 sıralarında İstanbul'un Kadıköy ilçesinde meydana geldi.
Darende ilçesinde, yeni tip korona virüs (Covid-19) denetimleri yoğunlaştırıldı.
Geçtiğimiz aylarda İranlı hackerların İsrail’in su arıtma sistemlerine sızma girişimi sonrası İsrail su arıtma tesislerini balıklar aracılığıyla korumaya başladı.
Dünya genelinde yeni tip koronavirüse (Kovid-19) yakalanıp sağlığına kavuşanların sayısı 53 milyonu aştı.
Kimse annesinin canına yönelmiş ağır bir tehlikeye katlanmak durumunda değildir.
Lüks tatil imkanlarının da bütçeye uygun mütevazı tatil imkanlarının da ilçede mevcut olduğunu vurgulayan Yılmaz, bunun dünyanın her yerindeki turistik bölgelerinde böyle olduğunu belirtti.
Diyarbakır’da silahlı saldırıya uğrayan polis memuru, hastanede.
Bu hürriyetlerin kullanılması, milli güvenlik, kamu düzeni, kamu güvenliği, Cumhuriyet'in temel nitelikleri ve Devlet'in ülkesi ve milleti ile bölünmez bütünlüğünün korunması, suçların önlenmesi amaçlarıyla sınırlanabilir."
Kimi marketler 09:00-21:00 arası olan çalışma saatlerini marketlere yazı asarak duyurdu.
İstanbul'un yıllardır talan edilmesinden, imar değişikliklerinden, rüşvet çarkından sıkılmış bütün İstanbullularla temiz yönetilen bir İstanbul için bir ittifak kuruldu.
Dünya buna izin vermez, çünkü diğer ülkeler için de tehdit oluşur.
Sakatlığım nedeniyle bu yıl Fransa Açık, Dubai, Indian Wells, Bogota ve Miami tenis turnuvalarında mücadele edemeyeceğim." ifadelerini kullandı.
Diyarbakır’da bir kişi, evlerinin balkonunda bulunan şöminede barbekü yapmak için hazırlık yaptı.
Dedim ya; ülkeyi özel sektör zihniyetiyle yönetince aklımız fikrimiz kar etmek, para kazanmak oluyor.
Hangi firmalar zengin edildi?
Şimdi bu 1.5'u yakaladığınız yerde 1.1 ile verilirse Fatih Altaylı bunun hesabını sormaz mı?”
Biz bu programa 1 Haziran itibariyle başladık.
Milletvekilimiz Enis Berberoğlu’nun vekilliğinin düşürülmesi, 20 Temmuz sivil darbe sürecinin yeni bir adımıdır.
Oğlum Aslan da babasından hemen önce hasta oldu 3 gün 40 derece ateşle mücadele etti.”
Yüreğimizi yakan o anda 33 şehit sayının yükselmesinden endişe ediliyor.
Her yılda 6 ve 6.9 arasında 2 tane de depremin olduğunu biliyoruz" diye konuştu.
Avrupa, dünya ve olimpiyat şampiyonu milli sporcu Taha Akgül, Kırkpınar Yağlı Güreşleri'nde de şampiyonluğa ulaşarak tarihe geçmeyi hedefliyor.
Ancak bir iki ay içinde olacak beklentisi içinde olmamalıyız.
Haines de Obama yönetiminde eski CIA Başkan Yardımcılığı ve Ulusal Güvenlik Danışman Yardımcılığı görevlerinde bulundu.
Libya içinde sürekli silah zoruyla kontrol ettiği alanı arttırarak pozisyonunu elde eden Halife Hafter, bu sayede uluslararası desteğin yanı sıra içerideki ittifaklarının sayısını artırmaya çalıştı.
Üçüncü haftanın sonlarında ülkede salgının zirveye ulaştığını ve ondan sonra da ciddi şekilde artmadığını kaydeden Babai, "Nevruz Bayramı'nın 10 gün öncesinden (10 Mart) itibaren birçok eyalette salgın vakaları sabitlendi.
Uygulamayla birlikte Ziraat, Garanti, Türkiye İş, Denizbank, Akbank gibi bankalarda çek, senet, hesap açma kapama işlemleri olan vatandaşların mesai saatleri içerisinde işlemlerini tamamlaması gerekiyor.
Oda genel durumunun değerlendirilip yeni hedeflerin ortaya konulacağı genel kurulun ardından seçim pazar günü saat 09.00-17.00 arasında oda binasında yapılacak.
Bilişim Vadisi, oyun oynamayı seven gençlerin kendi oyunlarını geliştirmeleri düşüncesiyle "Oyunla Gelecek" projesini hayata geçirmiş ve bu kapsamda 2 oyun kampı düzenlemişti.
Sınav sonuçlarının ne zaman açıklanacağı merak ediliyor.
Öğretim Üyesi Özlem Güner, "Soğuk algınlığına neden olan Coronaviruslar her yıl kış aylarında görülmektedir.
Teşkilatlarımızdaki değişimin dışlamanın değil daha çok insanımızı kucaklamanın vasıtası olarak görüyoruz.
Edirne'de uzman çavuşun feci ölümü!
Ülkede istikrarın sağlanması için başından bu yana toprak bütünlüğünün sağlanmasını işaret eden Türkiye, yeni dönemde de bu tutumunu değiştirmeyecek.
Bir ve beraber olunduğu takdirde bunlar Ereğli’de gerçekleştirilebilecektir.
Salgınla uğraştığımız bu dönemde özellikle önceliğimiz bağışıklık.
Şimdi sanıklar hakkında iddia edilen suçlar nasıl ispat edilecek?
Takım, spor yorumcularının bugün söylediği gibi alarm veriyor.
Mesela risk primi göstergesi olan CDS seviyemiz dünyanın en kötü 6. ülkesi olduğumuzu gösteriyor.
Merak eden sorulara içtenlikle yanıt veren Çebi'ye, gerçekleşmeyen Guilherme transferi de soruldu.
Bir kurum için bağış da toplamam.
Türkiye heyecan için Cumhurbaşkanı Recep Tayyip Erdoğan'ın açıklayacağı müjdeyi beklerken Hazine ve Maliye Bakanı Berat Albayrak'tan heyecanlandıran bir paylaşım geldi.
Bir süre sonra ailesi, genç kızı eve geri dönmesi için çağırdı.
Son olarak Avrupa Yatırım Bankası (EIB) gibi fosil yakıt altyapısına yatırım yapılmaması kararı alan kurumla yüzünden finansman zorlaşacak” görüşüne yer verildi.
Buna göre “büyükşehir merkez”, “büyükşehir ilçe” ve “ilçe belediyesi” olarak 3 kategori getirilecek.
Zonguldak'taki maden kazasında hayatını kaybetmişti!
Örneğin, böyle bir şey yapılabilir.
Etienne maçında Messi'nin slalom gollerini hatırlatan bir gole imza attı.
Evladının hunharca katledildiğini belirterek, Metin Çağın'ın idam edilmesini isteyen anne Şerife Kara, "Yılbaşında kızım küs geldi, 9 ay evimde kaldı.
"Full otomatik 6 ileri şanzımanlı"
Bütün gücümüzle, İstanbul’un bu güzel köşesini yaparız.
Bu gelişmeler üzerine Bakanlık devreye girdi, soruşturma başlattı.
Özlem Düz, “Ameliyatta hastanın başına, kollarına ve bacaklarına elektrotlar bağlanıp, ameliyat esnasında elektriksel potansiyelleri kaydederek cerraha sinir yollarının sağlamlığı ve nerede yer aldıkları hakkında bilgi verilir.
İlk sarsıntının ardından bölgede en büyüğü 4,8 olmak üzere çok sayıda artçı deprem meydana geldi.
Bu dönemde 65 yaş üstü ve 20 yaş altı gruba ev içerisinde iletişimi artırmalarını söyleyerek, kısıtladığımız internet kullanımını onlar için açtık.
Bütün hassasiyetimizle, mevcut spor sistemimizin, çağdaş ve etkin bir spor sistemine dönüşümünü hep beraber sağlayacağız" ifadelerini kullandı.
Şimdi tüm hayatım mahvoldu.
Ne eksiğin var, yardımcı olalım' derim." diye konuştu.
İstanbul Valiliği, soğuk hava ve olumsuz hava koşullarıyla birlikte sokakta yaşayan kimsesizlerin bakımı ve korunmasıyla ilgili ek önlemler alındığını açıkladı.
Süper Lig'de geçen sezon 3 puana 2.7 milyon TL galibiyet primi verilmişti.
’ün kurmuş olduğu IWRobotix firmasında tasarlanan, ekipmanları hazırlanan, Yalova’da özel bir tersanede gövdesi yapılan, Gebze’de de yazılım ve donanımı tamamlanan Robot’in test çalışmaları da sona erdi.
Burada grup adına açıklama yapan Devrim Mol, "Yüzyılların mücadelesiyle haklarımızdan vazgeçmiyoruz.
'nın Chihuahua eyaletinde, ülkenin ABD'ye su verme yükümlülüğü sebebiyle baraj sularının salıverilmesini eden bir grup gösterici, devlete ait bazı araçları ve bir hükümet binasını ateşe verdi.
Koronavirüs nedeniyle hayatını kaybedenler ve vaka sayıları artarken 300 hekim ortak açıklama yaparak çağrıda bulundu.
Bu aşamada asker gönderme işleminin boyutunun “BM tarafından tanınan hükümete diplomatik ve askeri eğitim desteği verilmesi” ile sınırlı kalması gerekir.
Okumak için Bursa’dan Zonguldak’a taşındığında ise fikirleri değiştirmiş.
Patates yoğurt diyeti, günde 3 adet patates, ve 3 kase yoğurt tüketerek yapılan bir diyettir.
DEMİR Grup Sivasspor Teknik Direktörü Rıza Çalımbay, Çaykur Rizespor maçından mutlaka iyi bir sonuçla ayrılmaları gerektiklerini belirterek, "Biz öyle bir kritik döneme giriyoruz ki Rize ile oynayacağız, Antep'e gideceğiz.
Libya, Suriye, MİT Tırları, Doğu Akdeniz'de olduğu gibi Azerbaycan konusundaki bu gayri milli tavırları da içler acısı.
Benim anlamadigim anlam veremedigim konu adiyaman kokenliler adiyamnlilar neden Malatyada belediye baskani secilir anlamis degilim acaba adiyamanin ilcelerindede malatya kokenli belediye baskani var mi.
Ondan sonra Berlin sürecine yine davet edilmiştir.
Özellikle Wuhan'da üst üste 10 gün boyunca 41 yeni vaka tespit edilmesi sonrasında şüphelerinin arttığını söylerken, "O sıralarda bütün dünyada vaka sayısı artarken burada sabit olması şüphe uyandırdı" dedi.
Bir süre sonra halatlardan ses geldiğini ve bir problem olduğunu fark eden baba ve oğul 2 işçi, sağlam olan emniyet halatına tutunup, yukarıya tırmandı.
Sakalar, MHP'li Volkan Yılmaz'ın köylere indirimli su verilmesinin kaldırılmasıyla ilgili eleştirilerine cevap vererek İBB meclisinin indirim yetkisi olmadığını ve sorunun TBMM’de yasa ile çözülmesi gerektiğini ifade etti.
Samsun Valisi Zülkif Dağlı, kentte vaka sayılarının artmaya devam ettiğini belirterek, “Eş-dost ve akrabalara yapılan ev ziyaretlerini bir süreliğine tamamen erteleyelim” dedi.
Son dakika: ABD'de akılalmaz olay!
Vedat Muriqi'in gördüğü kırmızı kart hakkında konuşan Rıdvan Dilmen, "Şimdi maç bitti Vedat Muriqi'in ikinci sarı kartını konuşacağız.
Ve bazıları yokken bile vardır.
Olay, Adıyaman Gölbaşı ilçesi Kurugeçit Mahallesi 125. Sokak'ta meydana geldi.
Rakipleri geride bırakabilmek için katma değerli ürünlere, dijitalleşmeye daha çok ağırlık vermeliyiz” diye konuştu.
Özge Türkyılmaz'ın; 2019 yılında İstanbul Arel Üniversitesi Güzel Sanatlar Fakültesi Moda ve Tasarım Bölümü'nden mezun olduğu ve hiçbir iş tecrübesinin bulunmadığı öğrenildi.
Türkiye'nin bir başka yıkıcı partiye, yıkıcı yapıya ihtiyacı yok.
AVM girişlerinde bulunan hava perdeleri çalışıyorsa kapatılmalı.
Bu ifadelerin ardından vatandaşlar altında valör uygulaması nedir gibi soruların yanıtlarını merak etmeye başladı.
İzmir Büyükşehir Belediyesi’nin 19 Mayıs’ta Tarihi Havagazı Fabrikası'nda açtığı "Gençlik Yerleşkesi" normalleşme süreciyle Temmuz ayında kapılarını açtı.
"Bu noktada biz bakanlık olarak üretimde sürekliliği ve rekabet gücümüzü artıracak politikalarla reel sektörün yanında olmaya devam edeceğiz.
Küresel bir tehdit haline gelen salgınının ortaya çıktığı 'dan son dakika haberi geldi.
Yeni Anayasa yapımıyla sistem değişmeli.
Eve girip şarkı söylüyorlar yani.
Birleşmiş Milletler (BM) tarafından 2012 yılında ilan edilen ve her yıl 20 Mart tarihinde kutlanan Uluslararası Mutluluk Günü için binlerce kişi mesajlar paylaşıyor.
Sınav için başvuru ve detaylar internet sitemizde yer almaktadır.
Bursa’nın Orhangazi ilçesinde, bahçesine daha önceden altın rengi heykelcikler gömdükleri M.T.'yi (63), 'Bahçende define var' diyerek dolandırmaya çalışan 2 şüpheli, suçüstü yakalandı.
Haberde, Albayrak'ın babası Sadık Albayrak'ın istifayı onayladığı iddia edildi.
Eski Gençlik ve Spor Bakanlarından Akif Çağatay Kılıç'ın korona virüse yakalandığı öğrenildi.
Ve yaklaşık 4 saattir atmayan kalk yeniden can buldu.
Hraçik savaşamaz, ancak orada eğitim alacağını umuyor ve şimdi savaşta herhangi bir desteğin - ahlaki, fiziksel, "yetenek konusunda " yararlı olduğuna inanıyor.
Bunun yanında, Oruç Reis gemimizde Doğu Akdeniz'deki sismik araştırma faaliyetlerini, kararlılıkta sürdürüyor.
Duygulandıran detay ortaya çıktı!
Diğer bot ile dönerek karaya çıkan 29 yaşındaki İranlı Bilal Metin, Türkçe yaptığı açıklamada “Türkiye'de çok rahattık, sıkıntımız yoktu.
İstanbul'un yakın aylarda su sorunu yok.
Büyükşehir Belediyemiz, Tarım İl Müdürlüğümüz ve diğer tüm kurumlarımızda dahil çitçimizin 1 kuruş daha fazladan kar etmesi için çabalıyoruz.
Hayatını baştan sona buna göre planlamalı.
Süper Lig'in ikinci haftasında Yukatel Denizlispor sahasında Trabzonspor ile 0-0 berabere kaldı.
Amerikalılara Türk mutfağını tanıtıp sevdiren ünlü şefin 42 yıldır yemek işiyle uğraşıyordu.
En son "Türk Ordusu Katar'a satıldı" yalanı ile başlatılan propagandanın hedefi Türk Ordusunun moralini bozmak ve savaş kabiliyetini kırmak.
Esra Erol'un sunduğu programla tüm 'nin konuştuğu Cengiz Koraltan Aydın'ın Nazilli ilçesinde 8-9 kişilik bir grup tarafından darp edildi.
Biz de zaten Birleşik Krallıkla ilişkilerimizi her zaman daha da ileriye götürme konusunda kararlıydık" diye konuştu.
Abuzer Pınar, koronavirüs pandemisiyle çalkalanan Avrupa ekononomosi ve yeni dönemde borsaların seyri hakkında değerlendirmelerde bulundu.
Bu da yıllık bazda 11 günlük bir hakkına denk düşüyor.
Birçok dizi ve filmde boy gösteren başarılı oyuncu Mustafa Üstündağ yeni sevgilisini instagram hesabından duyurdu.
Gölün kara ile birleştiği yer de bir sığlık yaratıyor.
Samsun Valiliğimizin talimatları doğrultusunda ildeki tüm kolluk kuvvetleri, idari ekipler ve sağlık ekipleri sürekli denetim gerçekleştiriyorlar, buna rağmen kurallara uyumda sıkıntı olduğunu görüyoruz.
Bakanın kısa açıklamasına göre, kıdem tazminatı fonu ile entegre karma bir “Tamamlayıcı Emeklilik Sistemi” öngörülüyor.
İYİ Parti, 2'nci Olağan Kongresi'ni eylül ayında yapmayı planlıyor.
Mahkeme, Merve Şarapçıoğlu'nun 'Özel Hayata İliklin Görüntü ve Sesleri İfşa Etmek' suçundan 2 yıl 1 ay hapis cezası verdi.
Zihniyet değişimini gerçekleştirecek işlerden bir tanesi bu.
Bu sene yarışacak denizcilerin pruvası neta, rüzgar kolayına olsun.
’ın Erzin ilçesinde sürücüsünün direksiyon hakimiyetini kaybetmesi sonucu devrilen kamyondan 15 ton mandalina yola saçıldı.
CHP Üsküdar İlçe Başkanı Suat Özçağdaş, İletişim Başkanı Fahrettin Altun'un Kuzguncuk'taki evini fotoğraflamak isterken polislere yakalanmıştı.
Bu arada, Gençlik ve Spor Bakanlığına bağlı öğrenci yurtlarında şu an sağlık çalışanları ve Adalet Bakanlığı personeli ile "Sosyal İzolasyon ve Gözlem Merkezi" olarak belirlenen yurtlardaki İl Sağlık Müdürlüklerince getirilen hastalar misafir ediliyor.
Gençlik, toplumların geleceğini doğrudan ilgilendiren, hatta geleceğini oluşturan başat unsurdur.
Uzmanlara göre hamileliğin kaçıncı ayında bebek tekme atar?
Haziran sonuna kadar bütün büyükşehirlerin ilçelerini gezeceğini belirten Akşener, “Bu gezilerimizdeki talepleri ve tavsiyeleri arkadaşlarımızla çalışacağız.
Bazı gençler de balıkçılık için Afrika’ya gidiyor.
GAZİANTEP'te, uyuşturucu satıcılarına yönelik 710 polisin katılımıyla düzenlenen ve 24 saat süren operasyonda, 31 kişi gözaltına alındı.
Cengiz, Esra ile olan ilişkisini şiddetle savununca Esra Erol da dayanamadı ve "Bir komşu evine girip çıktığı kişinin eşine farklı gözle bakar mı?
Milletin değil vesayetin dediğini yapsaydık bu sıkıntıları yaşamazdık ama milletimin yüzüne de bakamazdık.
Doğu Akdeniz'de diyalog çağrılarımız sonuç vermeyince tek taraflı adımlara karşı biz de sahada faaliyet gösterdik, Oruç Reis, Barbaros ve Yavuz gemilerimizle beraber bayrak dalgalandırdık."
Bu mesajın da isimlere olduğu çok net!
Bizim binlerde servisçi esnafımız evine ekmek götürecek bir iş bulamazken korsan araçlara müsaade verilmesi büyük bir sorumsuzluktur.
Peki, 2021 emekli Ocak maaş zammı ne kadar, kaç TL olacak?
Komutanlıktan yapılan yazılı açıklamada, California'daki Vandenberg Hava Üssü'nde denenen kıtalararası balistik füzesinin nükleer başlık taşımadığı ifade edildi.
Berlin konferansı ve BM Güvenlik Konseyi dahil dünya toplumu tarafından tanınan çatışmanın bir tarafı" dedi.
Teslim olanlardan birisinin 25 yıldır örgütte olduğu belirlendi.
Kuğulu Park'a doğru yürümeye başladılar.
Kırkağaç ilçesinde yetişen, dünyaca ünlü tescilli Kırkağaç kavunundan pekmez yapıldı.
Orada illa başımızda bir erkek mi olması gerekiyordu karşı tarafa yönelik bizi koruması gereken?
Van'da kimyasal madde alarmı!
Operasyonda gözaltına alınan ve "suç işlemek için örgüt kurma" suçunda adliyeye sevk edilen 10 kişiden 5'i nöbetçi hakimlikçe tutuklanarak cezaevine gönderildi.
Vatandaşlarımızın sağlıklı günlerde kullanmasını dileriz.
Şehirde toplu taşıma oranı yüzde 90'ın üzerinde düşerken 'nin plansız sefer düzenlemesi birçok kişiyi mağdur etti.
Ama hızla yayıldı.
Serbest kalırsa beni öldürecek'
Şu anda minimum 400 haneye girebilecek şekilde yardımımızı topladık.
En önemli olanlarından bir tanesi de mesleki eğitimdir.
M.Ö. 27 yılında Romalıların eline geçtiği sanılan; sırasıyla Bizans, Selçuklular ve Osmanlılar hâkimiyetinde kalan Savatra Antik Kenti’nin güney doğusunda bir kale ve küçük bir antik tiyatro bulunmaktadır.
Barcelona, 2. dakikada Arturo Vidal ve 37. dakikada Martin Braitwaite'in attığı gollerle ilk yarıyı 2-0 önde kapattı.
Onlar da suçsuz olduklarına inandıkları için değil ama Demokratların oyununa gelmeyiz diyerek Cumhuriyetçiler sürece karşı çıktı.
Yaklaşık bir aydır birlikte olan ikili, ilişkileri hakkında henüz bir açıklama yapmadı.
Borçlarını yapılandıran firmalarda enerji ve turizm sektörleri başı çekti.
Ben, Allah her şeye gücü yetendir diyorum.
Susuz bir yaşamı düşünmek mümkün olmadığı gibi başka sıvıların suyun yerini tutması da olası değildir.
Haziran ayı içerisinde 4 büyük yurt içi projesini tamamlayan Ademsan Makine, "yükseklikte güvenilir çözüm" ilkesiyle bugüne kadar gerek yurt içi gerekse yurt dışı yüzlerce proje gerçekleştirdi.
Kargo uçakları ve kargo taşıyan yolcu uçaklarının uçuşlarının artmasıyla uçuş sayılarında artış oldu.
Bu esnada hem fiziksel hem de ruhsal sağlık oldukça kritiktir.
İleri derece kayıp, tepeden arkaya doğru iner (tip 6 ve tip 7).
Dağ çileği bildiğimiz çileklerden biraz daha farklıdır.
MSB, Şanlıurfa’nın Suruç Şehit Er Emrah Çalkın ile Kilis Şehit Er Kemal Yanık Hudut Karakolları sorumluluk bölgelerinde 7 antitank mayının imha edildiğini açıkladı.
Uyku ihtiyacının, kişiden kişiye ve yaşa göre değişkenlik gösterdiğine dikkat çeken Dr.
Elazığ merkeze bağlı Yurtbaşı Beldesinde Merkez Camii'nde görev yapan 44 yaşındaki Oktay Demir, kendini öğrencilerin eğitime adadı.
’da 2007 ile 2015 yılları arasında sattığı 2 motosiklet ve 1 otomobile geçen hafta 3 bin 858 TL'lik vergi borcu cezası gelen şaşkına döndü.
CHP'li Tanrıkulu: İhtiyaç Akçesi salgınla mücadele için kullanılacak mı?
Cumhurbaşkanlığı hükümet sistemine geçtiğimizden beri damat beyin politikaları ile yeni işsiz sayısı 7 milyona ulaştı.
Defne Samyeli, Amerikalı kişisel gelişim uzmanı Dr.
Ürünün özelliğine dikkat çeken Nihat Erdal, "HES IQ ürününü kullanacak kurumlar, Sağlık Bakanlığı'nın kurumlara özel yapmış olduğu uygulamadan alacağı API üzerinden, kişilerin herhangi bir koronavirüs şüphesinin olup olmadığını tespit edebilecektir.
Dev proje ile Türkiye'de ilk kez, lityum üretimi gerçekleştirilecek.
Ekim ayında eylül ayına göre ısınma madde fiyatlarında ortalama yüzde 1,58'lik bir artış gözlenirken; ekim ayında eylül ayına göre barınma madde fiyatlarında yüzde 0,93'lük bir artış oldu.
Avrupa'daki diğer kulüplerin de uğrak noktası halinde.
Kimsenin yaralanmadığı olayda, itfaiye ekipleri yangını söndürdü.
Göksoy'un da yakınlarda olabileceği ihtimali üzerine aramalar, bu bölgede yoğunlaştırıldı.
Buna göre can kaybımız 75’e, hasta sayımız 3.629’a ulaştı.
Bir diğer çocuğu ise Dubai’de bulunuyor.
Kadir gecesi hangi dualar okunur? kadir gecesi namazı kaç rekattır ve nasıl kılınır?" haberimize bir göz atın.
Ev hanımı ve 2 çocuk babası olan Emine Gelenbe’nin cenazesi İlimtepe Mezarlığında toprağa verildi.
İnternet üzerinden ikinci el eşya satan bazı internet sitelerinden vatandaşlara yasal olmayan şekilde ambalajı açılmış, arasında kırmızı reçeteli ilaçların da olduğu satışlar yapılıyor.
Cumhurbaşkanı Erdoğan da zaten MHP ile yürütülen ittifaktan memnun olduğunu söyledi.
Özel sektörde çalışan milyonlarca işçiyi ilgilendiren emsal nitelikteki karar 9. Hukuk Dairesi'nden geldi.
Hala bırakılmadı” şeklinde konuştu.
NTV'nin haberine göre, Dünya Sağlık Örgütü (DSÖ) yaklaşık 2 milyon insanı etkileyen ve 114 binden fazla insanın ölümüne sebep olan Kovid-19 salgınındaki son gelişmeleri paylaştı.
Maradona’nın kaç parası var?
Türkiye teröre teslim mi olsun?
Biz takımı lige hazırlamak için gerekli çalışmaları yapacağız.
Uçak kazasında yaralananlar Kartal Eğitim ve Araştırma Hastanesi’nde tedavileri sürerken, kazazedeler yaşadığı korku dolu anları anlattı.
''Hedefleri ve hayalleri olan genç bir kadromuz var''
Ancak gelişmekte olan ülkelerde çevre konuları daha çok ikinci planda kaldığı için, oralarda da zararın boyutu artıyor.
Bu dosyaya ilişkin, soruşturmanın başlamasının üzerinden iki yıldan fazla süre geçmesine rağmen, bir iddianame hazırlanmadı.
Böylece 2013’deki 33.5 tonluk altın üretimi rekorunu egale ederek, altın üretiminde 2019 yılında Cumhuriyet tarihinin rekorunu kırdık.
Ulusoy, korona virüs salgını nedeniyle ekonomileri olumsuz etkilenen kulüplerin, konkordato talep edebileceğini söyledi.
Bununla beraber Irak kuzeyinden Suriye kuzeyine bölücü örgütü tamamen yok etmek üzere terörle mücadele faaliyetlerinin de önümüzdeki süreçte yoğunlaşması bekleniyor.
Kafa Radyo’da ‘Nihat’la Sivrisinek’ programını yapan Nihat Sırdar’a, yayın sırasında bir dinleyicisinden gelen “Evde kendi patates cipsimi yaptım.
Dünyayı kasıp kavuran koronavirüsten (Kovid-19) en çok etkilenen ABD'de, ölüm oranlarında I.Dünya Savaşı sonrasındaki en büyük artış kaydedilirken 2020'de toplam yıllık ölü sayısının ilk kez 3 milyonu geçmesi beklendiği belirtildi.
Ankaragücü’nü 86 sarı kartla Gençlerbirliği, 87 sarı kartla Beşiktaş, 84 sarı kartla Demir Grup Sivasspor, 83 sarı kartla Kasımpaşa takip etti.
Elizabeth'in 90'ıncı doğum günü anısına Nisan 2016'da paylaşılmış, daha sonra hatıra pulu olarak basılmıştı.
Bu yüzden hasta olan veya hapşıran, öksüren kişilerden en az bir metre uzak durulması önemlidir.
Enco W51 ile şarj kutusunu kablosuz olarak kolaylıkla şarj edebiliyorsunuz.
Faizsiz sistem adaletli bir sistemdir.
Ece Erken'den sosyal medyada sürpriz hareket!
"Bu muhabbet siyasi bir giyotine dönüştü.
Süreci Türkiye ile birlikte işbirliği içerisinde yürütüyoruz" şeklinde konuştu.
Sancaktepe Belediyesi’nin 29 Nisan 2020 tarihinde düzenlediği 2020 yılı için cadde ve sokaklarda asfalt kaplama yapmak üzere çıktığı ihalenin sözleşmesi 11 Haziran’da imzalandı.
Antalya'da, hava, deniz ve kara yoluyla gelen 15 milyon 644 bin 108 turist ile tüm zamanların rekoru kırıldı.
Durakta otobüs bekleyen Rana Gezgin, "Atamızın fotoğraflarını burada görmek bizi çok memnun ediyor.
Erdoğan, şehirlerin pek çoğunda raylı sistem hatları, metrolar, tramvay hatları kurduklarını, hava yolunda 24 olan mevcuda 30 yeni havalimanı daha ekleyerek ülkenin her köşesine uçakla seyahati mümkün hale getirdiklerini aktardı.
Haberimizin içeriğinden gün içerisinde 7 Ocak canlı altın fiyatları ile ilgili tüm rakamlara ve son dakika haberlerine ulaşabilirsiniz…
C vitamin doğaldır, çok ucuzdur, yan etkisi azdır, canlarımızı kurtaracaktır, uygulanması son derece kolaydır.”
Kahramanmaraş'ta Fırnız Mahallesi’ndeki ormanlık alanda, öğleden sonra yangın çıktı.
Bilim adamları koronavirüs salgına karşı her geçen gün yeni bir bilgi ortaya koyuyor.
Aralarında öğrencilerin de bulunduğu kafile, daha sonra polis eşliğinde 20 otobüse bindirilerek Niğde’ye getirildi.
Yaralanan köpeği gören organize sanayi bölgesinin güvenlik görevlileri, durumu İstanbul’da faaliyet gösteren SOHAYKO Derneği'ne ulaşarak yardım talebinde bulundu.
Galatasaray 2. Başkanı Abdurrahim Albayrak da dün Florya Metin Oktay Tesisleri’ne gelirken, sosyal medya hesabından yaptığı paylaşımda, “Her şey yolunda” mesajını verdi.
Yapı Kredi Mobil, Yapı Kredi Internet Şubesi, Müşteri İletişim Merkezi ve tüm Yapı Kredi ATM'leri ise tüm bankacılık işlemleri için 7 gün 24 saat kesintisiz hizmet vermeyi sürdürüyor.
Biz orada yenebiliriz de.
Sisteme son eklenen hayvanat bahçesi kameralarının da özellikle uzaktan eğitimin Nisan ayı sonuna kadar uzatılmasıyla evlerine hapsolan çocukların ilgisini çekmesi bekleniyor.
Aile, Çalışma ve Sosyal Hizmetler Bakanı Zehra Zümrüt Selçuk emeklilerin beklediği bayram ikramiyesi için gün verdi.
Bu durum vatandaşların gelişmelerini yakından takip etmesine neden oluyor.
BBC'nin haberine göre, grupla aynı ismi taşıyan çıkış albümünde çalan ve grubun 1984 yılındaki ilk ABD turnesine katılan Sherman 64 yaşında hayatını kaybetti.
Zabıta Müdürlüğümüz ile Ticaret İl Müdürlüğü yetkililerinin ortaklaşa yaptıkları denetimlerde temizlik ve gıda başta olmak üzere raflardaki tüm ürünler kontrol edilmektedir.
Hele hele Perinçek’i böyle köşeye sıkıştıranların bazıları daha düne kadar “En sıkı Fetullah hayranı benim, hoca efendiye benden daha yakın olan bulamazsınız” diyenler olmuyor mu?
On binlerce vatandaş ‘’Pantsir S1 nedir, özellikleri nelerdir?’
Mesela silah satışının durdurulması.
Toplu taşımada açısından 3 farklı yerde önlem alınması gerekmektedir" dedi.
Çalışanların üretim sürecindeki etkileşimleri mobil bir uygulama ile taranıyor ve mesafe ihlalleri hatırlatılıyor.
Özkan, "Belirli bir gelirimiz olmadığı için yapacak bir şeyimiz de yok.
CHP, 2014 yılında İzmir-Çeşme’de yapımı devam eden rüzgâr enerji santrallerine karşı eylem düzenlemişti.
Türkiye'de herkes onları merak ediyor: İlk korona aşı gönüllüleri.
Emlak uzmanı Mustafa Hakan Özelmacıklı, hane halkı sayısının geriye gittikçe daire metrekarelerinin de küçülmeye devam edeceği yorumunda bulundu.
Bu arada Erzurum Bölge Adliye Mahkemesi 1’inci Ceza Dairesi’nin kararından sonra Elazığ Cezaevi’nde tutuklu bulunan Yusuf Aydemir’in tahliyesi için işlemlerin başlatıldığı öğrenildi.
Bunun üzerine 'sana şifre göndereceğiz, o şifreyi bize geri gönder' dediler.
Genç insanların ölüm oranı çok düşük, hatta 20-30 yaşlarında hayatlarını kaybeden yok.
Ancak Erdoğan-Putin görüşmesi sonrası,Türkiye ve Rusya'nın ateşkes çağrısı yapması sürecin diplomatik yollarla çözümünü zorladı.
Albayrak'ın 8 ay önce nişanlandığı, yaz ayları için düğün planı yaptığı öğrenildi.
Sonra bana yanaşıp “Üyeliklerinizi iptal edin, sendika kötü bir şey işinizden olursunuz” diye konuştu.
Yani bir eşin bütün malları, aksi ispat edilinceye kadar ‘edinilmiş mal’ olarak kabul ediliyor.
Buket Gökpınar, hareketsizliğe bağlı olarak sık kabızlığın yaşanabileceğini söyledi.
Bizlerde Zafer - Berna Ertosun çiftine bir ömür boyu mutluluklar dileriz.
Süper Lig’de yer alan diğer kulüpler de şehit düşen askerler için taziye mesajı yayımladı.
Erdal bu konuyla ilgili, "2018'in Ekim ayıydı.
Sivas'ın Zara ilçesi Ahmetbaşyurt Mahallesi'nde ikamet eden Yasin Baykal (29), yazlık evindeki halıyı kaldırdığında içerisinden çıkan tanımlayamadığı kemirgenleri gördü.
Az bulutlu, kuzeydoğusunun yer yer parçalı bulutlu geçeceği tahmin ediliyor.
"Salgınla mücadelenize katkı sağlamasını diliyorum.
Hes Kablo Kayserispor, Fenerbahçe ile oynayacağı maçın hazırlıklarını sürdürdü.
Özellikle Emniyet'in içinde çok hızlı yayıldı.
Hande Yener'in 'Pencere' şarkısı sözleri ile son günlerde yaşadığımız tüm kötü olayları adeta özetler nitelikte.
Aynı zamanda ekonomik kalkınmanın ve sosyal gelişimin olmazsa olmazı olarak görüyoruz.
"Acaba bunları yapabilir miyiz?
Daha önce Emre'nin söylediği gibi 'ben değil biz' olarak yola çıktık.
Birçok kadın sağlıklı gebeliklere ve düşük hCG düzeylerine sahip bebeklere sahip olmuştur.
Olay yeri incelemesinin ardından Özgür Sadık'ın cesedi 112 Acil Servis ekiplerince Tutak İlçe Devlet Hastanesi morguna kaldırıldı.
Birinci boyutu, Türkiye'de Fransa'ya dünyaca mal satan firmaların geleceğini de düşünmek lazım.
İki kişinin yaralandığı olayda iki kişi gözaltına alındı.
Adamlar Ayasofya'nın içinde bile pankart açıp slogan atıyor…
Gerçekten de ‘hayali bile güç’ bir hastanecilik başarısıdır.
Arda Turan'ın yapabildiklerini yapabilen çok genç yok Türkiye'de.
Hamza, memleketinde olsaydı yüksek tahsil yapabilir ve daha iyi şartlarda yaşayabilirdi ama gurbette bu mümkün olmadı.
"Büyük ihtimalle benim yaşadığım gibi onların da korkuları vardır.
Öte yandan Marmara bölgesi ve birkaç ilimizde bu akşam ve gece saatlerinde yer yer pus ve ses hadisesinin beklendiği MGM günlük hava durumu tahminleri arasında yerini aldı.
Ardahan'da soğuk hava yaşamı olumsuz etkiledi.
Küresel elektrik tüketiminin yüzde 28'ini tek başına oluşturan Çin, bu yıl elektrik talebi artan tek ülke olacak.
"Paniğe sevk etmek dışında bir amaç taşımadığı ortadadır"
Sanığın, örgütün mahrem imamlarıyla irtibatı bulunduğunu aktaran savcı, Emin Ali Ulaş'ın örgüt imamları tarafından sabit telefonlardan da arandığının belirlendiğini bildirdi.
Sağlık Bakanlığı Korona virüs Bilim Kurulu üyesi Tevfik Özlü, sosyal medya hesabından korona virüs salgınında vatandaşların dikkat etmesi gereken noktalara ilişkin önemli paylaşımlarda bulundu.
Bu sırada Yücel, elindeki bir şişe pet suyu Demir'in başına dökerek, kendisine gelmesini sağlamaya çalıştı.
Sele kapılan 5 kişi hayatını kaybetti, 1 kişi kayboldu.
Bu yazı toplam 336 defa okunmuştur.
Kara, mikrofonla "Değerli mahalle sakinleri, lütfen kurallara uyalım ve evde kalalım" dedi.
Kemik erimesi ve ona bağlı kırıklardan korunmak için her saat başı ayağa kalkın, 5-10 dakika da olsa yürüyün.
Ardından ilk gün kadınlar 40, 44 ve 48 ile erkekler 50, 55 ve 60 kilo müsabakalarına geçildi.
Sunduğumuz çözümler ve yoğun bilgilendirmelerle birlikte son dönemde mobil ödeme oranlarının pandemi öncesi döneme göre 6 kat artış gösterdiğini gözlemliyoruz.
İyi ki varsın'' ifadelerini kullandığı sağlık görevlisi Büşra Kayalı Durmaz sosyal medya hesabından paylaştı.
'nın turizm, tarım, ulaşım ve yatırımlar ile ilgili sorunlarını TBMM kürsüsünden dile getirdi, kentin sorunlarına değindi.
Hem Ankara Sanayi Bölgesi'nde üretilecek güneş panelleri hem de Karapınar Güneş Enerjisi Santrali'nde üretilecek elektrik ile cari açığın kapatılmasına yıllık 400 milyon dolar katkı sağlanacak.
LGS kapsamındaki merkezi sınavın sadece birinci dönem müfredatı ve kazanımlarını kapsayacağını açıklayan MEB, bu kapsamda hazırlanan ikinci soru kitapçığını erişime açtı.
Transferi Balıkesipor Başkanı Kadir Dağlı açıkladı.
Zaten yeni Hazine ve Maliye Bakanı “ekonomide, piyasa dostu davranılacağı” sözü vermişti.
İşte, güncel 22 Eylül euro ve dolar TL kuru…
Konuyu sadece “iş bilmezlik ya da liyakatsizlik” gibi nitelemelerle açıklayabilmek doğru olmaz.
Sabah saatlerinde Güney Çevre Yolu üzerinde ağaçlandırma çalışmalarına katılan Mustafa İpek, Dereobası köyü köprüsü ile Fakıuşağu köprüsü arasında kalan Karaçay dere yatağında bir karacanın mahsur kaldığını fark etti.
Personel ihtiyaçları konusunda da desteklenen girişimcilere, istihdam edilecek en fazla 2 personelin ücretleri için destek sağlanıyor.
Doktor hanım ise orta seyirli bir hastalık süreciydi ve sağlık çalışanı da olunca daha hızlı toparlanması için böyle bir tedaviye başvurdu arkadaşlar.
Milli Savunma Bakanlığı'ndan yapılan açıklamaya göre, Barış Pınarı bölgesinde 7, Fırat Kalkanı bölgesinde 2 terörist etkisiz hale getirildi.
Zamanı gelince çok ayrıntılı bir şekilde bunları da açıklayacağız.
PCR, vücuttaki az sayıda mikrobu bile tespit edebilme özelliğine sahiptir.
TCMB'nin bekle-gör stratejisinin istikrarı sağlama noktasında yeterli kalmadığını son haftalarda gördük.
Ruslar da dosya sundu.
Ek vergi kararı neyi amaçlıyor?
Yaşanan olayla ilgili olarak yeni ortaya çıkan görüntülerde, tanınmamak için gözlük ve şapka takan Okan Taşdöven, 16 yaşındaki kızının ‘bırak’ çığlıklarına rağmen eşine bıçakla saldırdı.
Yayın konuğu Ali Demirsoy'un sözleri, izleyicilerde korku, panik ve endişe yaratacak ifade olarak değerlendirildi.
Anadolu tabiriyle söyleyeyim devletin bir kefen parası, kara gün parası vardı.
Gaziosmanpaşa Belediye Başkanı Hasan Tahsin Usta: "Gaziosmanpaşa'daki tüm Halk Ekmek Satış Noktaları gün boyu hizmetlerine devam etmiştir ve polis tarafından herhangi bir engelleme söz konusu olmamıştır"
Türk Kızılayı Gürpınar olarak, Kaymakam Fatih Sayar ile görüşüp, bir planımızın olduğunu aktardık.
Konya'nın Selçuklu ilçesi Akıncılar Mahallesinde aldığı yemek siparişini getiren kuryenin motoru, olay yerinden kimliği belirlenemeyen kişiler tarafından çalındı.
Alay Komutanı oldu.
Amaçlarının Süper Lig'e çıkmak olduğunu ifade eden Volkan Can, "Kırklarelispor'un hedefi öncelikle grubunda şampiyon olup PTT 1'nci Lig'e çıkmak.
Başarılı edebiyatçı, ömrünün son yıllarında yöneldiği çocuk edebiyatında kaleme aldığı "Yürekdede ile Padişah" eseriyle, 1984'te Türkiye Yazarlar Birliği Çocuk Edebiyatı Ödülünü kazandı.
Aynı yıl enstitü programları değiştirildi.
İşte GSS'de borcun silinip primi devletin ödeyeceği yeni sisteme dair ayrıntılar ve son dakika gelişmeleri.
Tabi çok hızlı çalışmamız gerekiyor.
Bakanlığın internet sitesinde yer alan duyuruya göre, 27 Nisan Pazartesi 2 ihale düzenlenecek.
Depremde de terör saldırılarında da aynı.
Çerkeslerin Ermeni algısı daha çok Anadolu’da mı şekilleniyor?
Kur’ân-ı Kerim, her devirde Allah Teâlâ’nın insanlara nebîler ve resûller gönderdiğini ve kanunları, kâideleri, ahlaki prensipleri, dua ve zikirleri ihtiva eden suhuf/sahifeleri ve kütüp/kitapları vahyettiğini sıklıkla hatırlatır.
Tanı konmamış taşıyıcılarla kalabalıkta, herhangi bir ortamda bir araya gelebilirsiniz.
ABD Başkanı ve Cumhuriyetçi aday Trump ise seçimlerde 'hile' yapıldığını ve asıl kazananın kendisi olduğunu öne sürüyor.
Ben sanığın adının M.K. olduğunu sonradan öğrendim.
Bu açıklama dünya ekonomisi ve günlük hayatı alt üst eden ve 1 milyondan fazla insanın hayatını kaybetmesine neden olan salgına karşı mücadelede büyük bir zafer niteliğinde.
Mikro blog platfomu Twitter, hesapların doğrulanmasını sağlayan mavi tik uygulamasının 2021'de yeniden başlayacağını duyurdu.
Milletin sıkıştığı, varlığını korumaya çabaladığı bu zor günlerde aldığı toplumsal buyrukla çalışır.
Hemen geri dönelim dedik: ''İlk olarak bekleyip, görmek istedik ve Türkiye’de her şey kontrol altında gibi ama Eylül ve Ekim ayını da görmek gerekiyor.
Bebeklerde kolik sorunu için ilaçlar vardır.
Kahramanmaraş'ın Andırın ilçesinde yaşayan Orhan Koşar, kuzu göbeği mantarı toplamak için gittiği Çiğşar Mahallesi'nde 2 bin 800 yıllık tarihi kalıntıya rastladı.
Öncelikle değişen şartlar sahanın gerçekleri değil, empoze edilen şartlardır.
Fransız kulübü 24 yaşındaki kaleci için ilk olarak 15 milyon Euro'luk teklif yapmıştı.
Ödev ahlakına sahip bir insandı.
ATV'deki söz konusu yayının fuhşun reklamı olduğunu söyleyen Şenocak, "Bu topraklarda hiç kimse bir kadının zinakar olmasının tescilini, "ELHAMDÜLİLLAH" diyerek böyle meşrulaştırmaya cesaret edememişti.
Elmalı, yolda aracından inip, kapısını kilitlemeden bir iş yerine girdi.
İsmet İnönü’nün liderliğinde Türkiye, orduyu savaşa hazır tutabilmek için ekonomik alanda imkanları orduya yansıtıyor.
Sağlık Bakanı Fahrettin Koca, Twitter hesabından son verilere ilişkin yaptığı paylaşımda, "Vaka sayımızda bir dalgalanma var.
Yedek Katip Üyeler ise Kağıthane Kaymakamı Hasan Göç ve Pendik Kaymakamı İlhan Ünsal oldu.
Bu alanda otorite olan onlarca tıp profesörüyle istişare ettik.
Herhangi bir cihaz ya da enerjiye gerek duymadan hizmet veren doğal depolara konulan limon, 4 ay buralarda bekletiliyor.
Taziye ziyareti, düğün ve nişan gibi törenlere dikkat edelim.
E.Y. terörizmle alakalı suçlanıyor gibi bir ifadede bulundular."
Söz konusu oyun konsolunu bulmakta zorlanan oyuncuların, cihazı yabancı ülkelerden satın alabilmek için neredeyse iki kat daha fazla ödeme yaptığı konuşuluyor.
Kazayı inceleyen Waymo müfettişleri, şoförün akadan yaklaşın aracın kaza yapması için kasten fren yaptığını tespit ettiler.
En çok vakanın görüldüğü Selangor eyaletinde, söz konusu tarih aralığında 23 bin 22, başkent Kuala Lumpur'da ise 2 bin 906 vakanın görüldüğü bildirildi.
Yaralanan adam, olay yerine sevk edilen ambulansla İnegöl Devlet Hastanesine kaldırıldı.
Bu menfi örnekte de görüldüğü üzere, savaş uçakları dâhil, bütün ekipmanlarımızı kendimiz üretmeye mecburuz.
Altun, adresinden bu mesnetsiz iddialar hakkında "TÜRGEV, KADEM ve Türk Hava Yolları'ndan tek kuruş almıyorum! sadece hocalık maaşım var!
Koronavirüs nedeniyle onlarca kişinin yaşamını yitirdiği İran'da hastanelerde çalışan doktorların halay çekip dans ettiği görüntüler ortaya çıktı.
Sağlık Bakanlığı’nın Covid-19 ile mücadele edilmesine yönelik ilk kararından bu yana Kartepe Belediyesi, virüs salgınına karşı gece-gündüz mücadele veriyor.
Askeri araçla hastaneye götürülen Araz’a bir daha ulaşılamadı.
Bu süreçte izlemesi gereken yolu ve sahip olunan hakları Av.
Ancak Leipzig Teknik Direktörü Julian Nagelsmann'ın ısrarı üzerine teklif 2 milyon euro daha artırıldı.
Sizin 1-0 önde olmanız için bu zamanı çok iyi değerlendirmeniz lazım.
Bilim Kurulu’nda yapılan değerlendirmelerde “Bu açılımların çok fazla olumsuz yansıması olmadı.
TUNCELİ’nin Pertek ilçesinde, 3 kişinin tutuklandığı erkek çocuklara cinsel istismar olayının ardından adli kontrol ile serbest bırakılan şüpheli Ahmet Oğuz (42), akşam saatlerinde kendisini ağaca asarak intihar etti.
"Türkiye, Kıbrıs Türk’ünün yanında olmaya, haklı ve meşru mücadelesine kayıtsız şartsız destek vermeye devam edecektir ve kendi yetki sahasındaki çalışmalarını da kararlı bir şekilde Yavuz ile sürdürecektir."
Evinizde tahtakurusu varsa eğer çabucak müdahale etmeniz gerekmektedir.
Şeffaflık çok önemli.
Dim sosyal medya hesabından yaptığı açıklamada, “Yurtdışı seyahatim için dün yaptırdığım Kovid-19 PCR testim ne yazık ki pozitif çıktı.
Her geçen gün ile beraber vaka sayısının artması, ülkedeki sağlık sistemini de derinden etkiledi.
Nasıl bu kadar rahat hareket edebiliyorlar ben merak ediyorum" dedi.
Recep Tayyip Erdoğan, MHP Genel Başkanı ile görüştü.
Petrol fiyatlarındaki istikrarsızlıkla birlikte Arap ekonomileri 2014 yılından bu yana ekonomilerini çeşitlendirmeye ve hizmet sektörüne daha fazla ağırlık vermeye hazırlanıyorlar.
Büyük gerginliğe sahne olan sembol oyunu finaline, iki iddialı yarışmacının sert tartışması damga vurdu.
Sayın Cumhurbaşkanımızın hep söylediği gibi "Yaratılanı Yaradandan ötürü seviyoruz" ve "İnsanı yaşat ki devlet yaşasın" diyerek sadece vatandaşlarımıza karşı değil tüm insanlara karşı, dünyanın ortak mücadelesinde insani tavırla hareket ediyoruz.
Buna göre; 3 tip yeni üniversite modeli üzerinde duruluyor.
Rabb’im bu kardeşlerimizi çektikleri bu çilelerden bir an önce kurtarmaya bizleri vesile eylesin.
Mecklenburg-Vorpommern eyaleti 6, Hessen eyaleti 14 ve Berlin eyaleti 5 hasta getireceğini açıklarken; Aşağı Saksonya eyaletinin Bakanı Carola Reimann da bu ülkelerden Kovid-19 hastası almaya hazır olduğunu bildirdi.
Son 24 saatte yapılan 87 bin 223 testten 1303'ü pozitif çıktı, yaşamını yitiren 23 kişi ile toplam can kaybı 6 bin 39 oldu.
Uğur A.'nın sabıka sorgusunda 12 kez nitelikli dolandırıcılıktan kaydı olduğu tespit edildi.
Bu amaçla yoğun bir şekilde arayıp asılsız ihbarda bulunan vatandaşlarımızdan dolayı 112 Acil Komuta Merkezi ihbar hattımız kilitlenmiş durumdadır.
Elbette uygarlık olgusunu salt edebiyat, edebiyatın belli bir açıdan algılanması, kavranması ve bu bağlam içinde ürünler ortaya konulmasıyla sınırlandırılamaz.
Esasen tişört üreticisi olan ve 31 Ocak’ta kurulan firmanın sicili, sipariş verilmeden önce araştırılmadı.
Böylece sponsorluk için ellerinin güçleneceğini düşünen sarı-kırmızılılar diğer taraftan da firmaların tedirginliğinin sona ermesini bekliyor.
Kapalıçarşı'da çeyrek altın 482 lira, cumhuriyet altını da 1.969 liradan satılıyor.
Yarın en düşük hava sıcaklığı -4 derece olarak ifade edilirken en yüksek hava sıcaklığı derecesi 6 olarak belirtildi.
ABD Federal Acil Durum Yönetim Ajansı’nın Savunma Bakanlığı’ndan 100 ceset torbası istediği öne sürüldü.
Avokadonun inanılmaz yararları ve cilt üzerinde etkileri.
Bordo-mavili takım Çimşir yönetiminde öne geçtiği 6 maçta sadece iki puan bırakırken, geriye düştüğü maçları da çevirdi.
Metil alkol zehirlenmesinin antidotunun(panzehir) etil alkol olduğunu kaydeden Tunçok, “Etil alkol hastanelerde bulunur ve damar ya da ağız yolu ile alınır.
Tarım ve Orman Bakanlığı'na bağlı Veteriner Kontrol Enstitüleri'nde gerektiği takdirde koronavirüs ile ilgili gerek insanlar, gerekse hayvanlar için her türlü çalışmayı yapmaya hazır ekip ve donanım bulunmaktadır" dedi.
Ankara'da, kendisini aldattığından şüphelendiği 17 yıllık eşi Sibel Köksal'ı (43) telefon kablosuyla boğduktan sonra bıçaklayarak öldüren çiğ köfteci İbrahim Köksal (45) hakkında müebbet hapis cezası istemiyle dava açıldı.
Gerede Deri Organize Sanayi Bölgesinde gün geçtikçe artan kapasite sadece ilçeye değil, ülke ekonomisine de büyük katkı sağlayacak.
Artyol Mühendislik Yönetim Kurulu Başkanı Sinan Türkkan, Bankalar Birliği verilerine göre geçen yıl kişi başına kullanılan ortalama konut kredisi tutarının 170 bin lira civarında olduğunu söyledi.
Enerji ve Tabii Kaynaklar Bakanı Fatih Dönmez, Twitter hesabından, elektrik üretim ve kurulu güç verilerine ilişkin açıklama yaptı.
TOKİ, vatandaşların sağlığını korumak için geçtiğimiz hafta cuma günü kura çekiliş törenlerini iptal ettiğini ve çekilişi çanlı yayınlayacağını duyurmuştu.
Vali Yavuz'a AKUT'un çalışmaları hakkında bilgi veren Şalcı, İzmir depreminde yapılan çalışmaları Yavuz'a anlattı.
Ateşi 37.8'in üzerinde olan yolcu, özel bir odaya davet edilecek.
Oturumda Türkiye'yi "Nazi rejimine" benzeten konuşmalar da yapıldı.
Alınan karar doğrultusunda 14 Nisan'a kadar tutuklu ve acil işler haricinde duruşmalar yapılmayacak.
Burada kalite ve verimlilik konusunda performansı yüksek çıkan yerel çeşitlerimizin inşallah tescilini gerçekleştireceğiz" dedi.
Süper Lig ekiplerinden Gençlerbirliği, teknik direktörlük görevine Mert Nobre'nin getirildiğini açıkladı.
Kadroya girmek isteyen oyuncularımız çalışmaya devam etsinler.
Bir süre bekledik acaba ailesi yardım edecek mi diye.
'nde dev maç seyircisiz oynanacak!
Tepeköy - Selçuk arasında 00.45’te, Selçuk - Tepeköy arasında ise 00.15’te birer ek sefer düzenlenecek.
İktidar, tek adam yönetimini eleştirmeyen, güvence altına alacak birmedya inşa etme çabasında.
Bugün İzmir Valiliğinin bir yazısının ellerine ulaştığını aktaran Öztark, söz konusu yazıda kısaca "Belediye başkanı, muhtarlar depremle ilgili konuşmasın" uyarısının yer aldığını savundu.
Taraftar ne istiyor.
Eyüp’te ise bekçi ve polislerin sokak arasında vatandaşları darp ettiği ve havaya ateş edildiği görüldü.
Yeniden bir kısıtlama getirilirse bunu hiçbir esnaf kaldıramaz.
Dün geceden beri sularımız sıcak akmıyor.
DHA’nın haberine göre; olay yerinde yapılan incelemelerin ardından Monna Rai'nin cansız bedeni otopsi için adli tıp kurumu morguna gönderildi.
Böylece 2019 konkordato sayısı 899’a, son iki yıldaki toplam konkordato sayısı da bin 993’e ulaştı.
Patlamada 2 çocuk vefat etti.
Birçok vatandaşımız da kendi işgallerini kendileri kaldırmaktadır” dedi.
Büyükçekmece Belediye Başkanı Hasan Akgün Twitter hesabından Covid-19 testinin pozitif olduğunu duyurdu.
Bu hareketle ne yapmak istediği öğrenilemeyen vatandaşı, bölgede yaşayan diğer vatandaşlar cep telefonlarıyla görüntüledi.
Erbil, uzun bir aradan sonra ilk defa fotoğraf paylaştı.
Beşiktaş, Ziraat Türkiye Kupası son 16 turunda TFF 1. Lig ekibi Büyükşehir Belediye Erzurumspor'a 3-2 yenilerek elendi.
"Şener, 22 Temmuz 2007 seçimlerinde başbakan yardımcısıydı, aday olmadı.
'de yaşayan Halil Kul isimli 73 yaşındaki vatandaş, idrar kaçırma ve karın ağrısı şikayeti ile gittiği hastanede konulan teşhisle hayatının şokunu yaşadı.
Rapordaki bir diğer ilginç değerlendirme ise Türkiye’deki laik çevreler ve FETÖ’cülerin İsrail’le iyi ilişkileri savunduğu konusundaki tespitler.
Ailelerin avukatları, Cumhuriyet Savcısı Galip Yılmaz Özkurşun ile görüşmek istedi.
Jeffrey’nin temasları kapsamında Cumhurbaşkanlığı Sözcüsü İbrahim Kalın ve Milli Savunma Bakanı Hulusi Akar'la görüşmesi bekleniyor.
Haftanın son gününe yaklaşılmasıyla beraber birçok vatandaş uzun süredir uygulanmakta olan Cumartesi Pazar kısıtlamasının devam edip etmeyeceğini merak ederken konuya dair resmi açıklama Cumhurbaşkanı Recep Tayyip Erdoğan'dan geldi.
Tarihte var mı bilmiyorum açıkçası.
Aynı zamanda hızlı çekim süresi ile hizmet kalitesini de artırıyor.
Törene spor camiası da yoğun ilgi gösterdi.
Cilt rengi açık olan bir insanda cildin hafif pembeleşmesine 15 dakikada ulaşılabilirken, koyu ciltli bir kişide bu süre 3-4 kat daha uzun olabilir.
Öğrencilerin toplu halde a girecek olması kaygı yarattı.
Burada lityumun pilot ölçekte yıllık 10 ton üretim kapasitesi var.
Cumhurbaşkanı Erdoğan, "Evet, Türkiye ve Azerbaycan bu hissiyatla bir kez daha öz kardeş olarak kucaklaşmış, maziden atiye uzanan yepyeni bir köprü inşa etmiştir.
Salgının iş dünyasında bırakacağı en büyük değişimin iş seyahatlerinde olacağını ifade eden Gates'e göre koronavirüs nedeniyle bu yıl ofis işleri ve iş seyahatlerinde görülen köklü değişiklikler, yatıştıktan sonra bile ortadan kalkmayacak.
Umarım hak ettiği cezayı alacaktır.
Dışişleri Bakanı Mevlüt Çavuşoğlu, İtalya Dışişleri Bakanı Luigi Di Maio ile ortak basın toplantısında açıklamalarda bulundu.
Sıkı İzmit ve Bağçeşme çocukları ikisi de…
Madem geri getirilecekti, neden çekildi?
Sismik izolatörlerle güçlendirilmiş olan Kartal Dr.
Annen hala seninle gurur duyuyor ve DAİMA da duyacak" mesajını paylaştı.
AFAD görevlileri ile de bir süre görüşen Nevşehir Valisi İnci Sezer Becel, AFAD görevlilerinin en zor zamanlarda canlarını ortaya koyarak çalıştıklarını ifade ederek kendilerine teşekkür etti.
Murat S. ise, yerden parke taşı alarak Hamza Acan'a saldırdı.
Halil İbrahim KARABIYIK / İZMİR,() - İZMİR'in Balçova ilçesinde, sürücüsünün direksiyon hâkimiyetini kaybettiği otomobil refüjdeki ağaca çarpıp ve takla attı.
Ramazan ve Kurban bayramları öncesi biner lira ödeniyor.
Mesela bir mağazaya gidip yeni bir kıyafet almak yerine insanların ürettikleri ya da artık giymek istemedikleri giysilerini bıraktıkları kütüphanelere gideceğiz.
Fenerbahçe dünyasının gözü Arnavut teknik adam Besnik Hasi’ye çevrilmiş durumda… Yunan basınında yer alan haberlere göre Fenerbahçe yönetimi Besnik Hasi ile görüşmelere başladı.
Zira, genç kadının başına gelenler ve yaşadığı değişim ülke magazinin gündeminin öne çıkan haberleri arasında yer alıyor.
Vedat gittikten sonra, ikinci 45'ten itibaren Vida'ya "yürü" emri verilmesi farklılığı.
Başsavcılığın talimatları üzerine tüm emniyet birimleri hızla şüphelilerin tespiti için çalışmalara başladığı ve e-posta hesabını kullanan H.A. isimli kişinin Konya Selçuklu İlçesi Bosna Hersek Mahallesi'ndeki adresinde gözaltına alındığı öğrenildi.
Gelsin bir çayımı içsin, ‘Nasılsın teyze’ desin diye bekledim ben.
Şeker ve şekerli yiyecek ve içecekler, hamur işi ürünler, yağ ve tuz içeriği işlenmiş et ürünleri, ambalajlı aşırı tuz, yağ veya şeker içeren yiyeceklerden (hazır cips, bisküvi, çikolata vb) uzak durulmalıdır.
Bu gelişmelerin ardından Fed 17 Mart'ta 4 büyük merkez bankasıyla swap hattı kurdu ve piyasalardaki dolar talebini karşılamaya çalıştı.
Normalden daha fazla uyuyor olabilirler ya da yemek yemeyi bırakıyor olabilirler.
CHP Genel Başkanı Kemal Kılıçdaroğlu'nun parti içinde yaşanan taciz ve tecavüz skandallarıyla ilgili sessiz kalmasına hem partinin içindeki muhaliflerden hem de parti tabanından tepki yükseliyor.
Dikgöz masaya yığılırken, çevredekilerin ihbarı üzerine olay yerine sağlık ekipleri sevk edildi.
Bakanlığın bütçesinin yüzde 55'ini tarımsal desteklere ayırdığını anlatan Pakdemirli, "Tarımsal desteklerin bugün itibarıyla yüzde 77'si, yani 17 milyar lirası çiftçilerimizin hesaplarına yattı.
RİZE'nin Çayeli ilçesinde, Rukiye (55) ve Necmettin (67) Çakıroğlu ile Emine Bayraktutan (64) kardeşler, yaklaşık 54 gün içinde, koronavirüsten yaşamını yitirdi.
Dağ, ''Brom içeren kimyasallar tutuşmayı önleyici katkı maddeleri olarak şiltelerden, döşemelere ve giysilere kadar sayısız tüketim ürününde bulunuyor.
Nihayet’i Türkiye’nin her yerinde gazete bayileri, seçkin kitabevleri ve zincir mağaza marketlerde bulabilir, www.birliktedagitim.com sitesinden kolayca abone olabilirsiniz.
Bilgisayar üzerinden yapılan bir konuşmada Milli Eğitim Bakanı okullardaki tatilin devamını Sayın Erdoğan’a sordu.
Sadece Kara ve Deniz araçlarında ihtiyaçlarını karşılayan değil kendi savaş gemisini üreten 10 ülke arasındayız.
Ama bu yarılmanın izleri çok önceden geliyor.
Türk milleti, bugün için dünyada mağdurların ve mazlumların yanında olan bir millettir.
Yabancı oyuncu sayısında ortak paydada buluşmuyoruz ama 18 kulüp olarak mevcut kararın çok hızlı alındığını düşünüyoruz.
Cumhurbaşkanımızın yayımlamış olduğu kararname ile uygulamaya dair bir işlem bu.
Konya’da parklar sokağa çıkma yasağında sokak hay.
Çünkü her gün çeşitli kereler tüm yetkililer tarafından maske, mesafe ve hijyene dikkatin gerekliliği vurgulanıyor.
Son 24 saatte 240'ı Lizbon'da olmak üzere 311 yeni vakanın tespit edildiği ülkede, Kovid-19 bulaşanların toplam sayısının 40 bin 415 olduğu bildirildi.
Türk imalatçılarının Avrupa'daki daha büyük ticaret ortakları mayıs ayında belirgin bir şekilde daralma bölgesinde kalmakla birlikte, düşüşler nisan ayındaki rekor düzeylere göre hız kesti.
Bu, normal bir zaman değil.
Yahyalı ilçesinde bir ev korona virüs nedeniyle karantina altına alındı.
Apple’ın 4nm üretim süreci bize ne sunacak?
Süreçte mağduriyet yaşayan ya da belirsizliğe düşen vatandaşlarımızın taleplerini yerine getirmeyi sürdürüyoruz.
Yapılan son güncelleme ile AB'nin Suriye'ye uyguladığı yaptırım listesinde, 277 gerçek kişi ve 71 Tüzel kişi yer almış oldu.
Evli ve 4 çocuk babası olduğu öğrenilen Hüseyin Baldır'ın cenazesi, defnedilmek üzere Kayseri'ye gönderildi.
'un başkanı Hasan Çavuşoğlu, Sabah Sporu adlı programda Çiğdem Ceylan'ın konuğu oldu.
Bunun psikolojik boyutu çok daha önemli fiziksel boyutundan.
Bizler Türk’tük Türk olmanın guruyla yürüdük.
“Bilim Kurulu’muzun ve özellikle Vali’mizin topladığı Pandemi Kurulu’ndaki tıp insanlarının bize aktardıkları bilgiler ışığında, açıkçası bu talebimizin ya da oradaki fikirlerin, zaman geçtikçe anlamını yitirdiği noktasında da görüşleri var.
Fabrikanın kuruluş lansmanının 12 Mart'ta Gemlik'te yapılması da kararlaştırıldı.
İran Meclisi İkinci Başkan Yardımcısı Abdurrıza Mısri, 23 milletvekilinde koronavirüs tespit edildiğini duyurdu.
Bunlar ve daha fazla şeyler, Müslümanlığa ve İslama karşı şeyler yaptı.
Diğer kulüpler de transfer pazarındalar ancak biz bu transfer için hazırız!
Bilim insanları tavsiye ediyor!
Dolayısıyla böyle bir işyerinde çalışan işçinin salt bu nedenle iş akdinin sona erdirilmesi de iyi niyetle bağdaşmaz.
Seyrantepe'de sahibiyle gezen pitbull cinsi köpek, sokakta dolaşan başka bir köpeğe saldırdı.
Aile Çalışma ve Sosyal Hizmetler Bakanı Zehra Zümrüt Selçuk, "2021'de uygulanacak asgari ücreti belirleme çalışmaları kapsamında ilk toplantı 4 Aralık'ta yapılacak" açıklamasını yaptı.
Öztunç, yaralı kızıl şahini alıp, tedavisi için Salihli Belediyesi Veteriner İşleri Müdürlüğü ekiplerine teslim etti.
Son dakika: Corona virüsün seyrine yönelik çarpıcı araştırma!
Kafein fazla alındığında mineral yoğunluğunda azalmaya neden oluyor, besinlerdeki vitamin ve minerallerin emilimini de olumsuz etkiliyor.
Sürücüye ev hapsi cezası verildi.
Hiç kuşku yok ki, yaşadığımız depremler, kentsel dönüşüm sürecini bir kez daha gözler önüne sermiştir.
MGM, İstanbul, Ankara, İzmir, Bursa, Trabzon için de uyarılarda bulundu.
Dolayısıyla bu yarışların Tuzla’da yapılıyor olması Türkiye’de İstanbul’da yapılıyor olması bizim için çok büyük onur ve gurur kaynağı.
Devlet Başkanı Vladimir Zelenskiy, Cumhurbaşkanı Recep Tayyip Erdoğan'ın davetlisi üzerine çalışma ziyareti çerçevesinde bugün Türkiye'ye geliyor.
Kuzey Kore'yi, nüfusunun yüzde 3,1'i silah altındaki Eritre, yüzde 2,3'ü silah altındaki İsrail, yüzde 1,6'sı silah altındaki Güney Sudan ve yüzde 1,5'i silah altındaki Irak izledi.
Türkiye'ye gelirken sevinçli ve mutlu olan gurbetçilerin, yaşadıkları ülkelere hüzünlü ve buruk yolculukları başladı.
Küçük çocuğun parmağındaki yüzü çıkartamayan babası, Gölcük İtfaiye Grup Amirliği’nin yolunu tuttu.
Laleden iyi kötü bir şeyler kazanabiliyorduk.
Futbol kariyerinde Arsenal ve Manchester United gibi İngiltere’nin önemli takımlarında görev alan Van Persie, Fenerbahçe’den ayrılmasının ardından altyapısından yetiştiği Feyenoord’da 2018-19 sezonunda forma giyerek futbol kariyerini noktalamıştı.
Çin Ulusal Sağlık Komisyonu Sözcüsü Mi Feng, halkı virüse karşı tedbiri elden bırakmamaları konusunda uyardı ve yeni vakaların sosyal mesafe önlemlerinin önemini ortaya koyduğunu söyledi.
Cumhuriyet Halk Partisi (CHP) İstanbul İl Başkanı Canan Kaftancıoğlu, dün Twitter hesabından yaptığı açıklamada, "İstanbul’da 231 vatandaşımızı kaybettik.
Fethin 567. yıl dönümünü en içten duygularla tebrik ediyor, hizmetkarları olmakla şeref duyduğumuz İstanbullulara en kalbi saygı, sevgi ve şükranlarımı sunuyorum” dedi.
En yakın arkadaşınız olsun.
Entübe etmek ve entübe hasta ne demek, Türkiye’de sayısı kaç oldu, son durum ne?
Şefika Beşik’in cenazesi, Çınarlı Mezarlığı’nda önceki yıllarda vefat eden eşinin kabrinin yanına defnedildi.
Pozitif vakalarda test sayısı arasındaki artış ilişkisi tarama çalışmasındaki başarıdan kaynaklanmaktadır.”
Bu kez Mudurnu’da çıktıDaha temiz bir Göynük için çalışıyorlarMilli Eğitim 500 kişi alacakÜniversite tercihleri başladı“Projem neden 6 aydır onay bekliyor?”
Bizden daha önde olan ülkeler için bile aşı üretimi 1 yılda erken mümkün değil gibi görünüyor.
Çöp konteyneri ihalesi, Pazar yeri ihalesi, taş döşeme ihaleleri olmak üzere hiç bir ihale şeffaf bir şekilde yapılmamıştır.
Sabah inşaat alanına gelen işçiler, göçen kısmı düzeltirken poşet içerisinde insan kemikleri ve kafatasları buldu.
Cumhurbaşkanı Recep Tayyip Erdoğan, Galatasaray Başkanı Mustafa Cengiz’i kabul etti.
Bayramoğlu Mahallesi Yavuz Selim Caddesi’nde oturan ressam Suat Ö., aynı sokakta oturan Melike B.’yi resimlerini göstermek için evine davet etti.
İP adına HDP/PKK ile anayasa yapma amacıyla masaya oturan A. Kamil Erozan’ın 2021 yılının ikinci yarısında iktidarı devralacaklarını açıklaması, müdiresinin '15 Temmuz’da başbakan olacağım' teranesini hatırlatmaktadır” dedi.
Accent ve Elantra ikinci, D-SUV segmentindeki Santa Fe ise aynı raporda üçüncü seçildi.
İnsansız hava aracı yapmak kolay gibi gözükse de zorlu süreçlerden geçtik.
Canlı yayında bu konuyu konuşan sunucu ve yorumcu İlker Koç, Sarıkaya'nın daha önceden de silikon taktırdığını değinerek "Eski silikonları patlamış olabilir" ifadelerini kullandı.
Buna göre, geçen yıl kuruma toplam 208 birleşme ve devralma işlemi bildirildi.
Eskişehir'deki hayvanseverler de geyiklerin vurulmaması için ellerinden geleni yapacaklarını belirttiler.
"Düzenli olarak alışverişimi buradan yapıyorum"
Antalya’dan yükselen özel ağaçlandırma tepkilerinin ilki değil bu.
Toplantıda konuşulan tüm bilgiler devlet sırrı olarak kabul ediliyor ve katılan milletvekillerinin konuyla ilgili açıklama yapması da yasaklanıyor.
Kalabalık yerlerden uzak durulması gerektiğini düşünüyorum.
Yayınlanan kavga görüntüsünde dikkatli olan izleyiciler, Kourtney'in Kim'e attığı tokat sonrası Kim'in yüzündeki makyajın fırlayıp duvara yapıştığını fark etti.
Şinhua'da yer alan habere göre, Çin Merkez Bankasından yapılan açıklamada, Kovid-19'un daha da yayılmasını engellemek için kullanılmış banknotların "" alındığı duyuruldu.
Sivil araçlar Gazi Erdoğan Caddesi harici diğer güzergahları kullanabilecek.
Kaçarak mutlu yaşamanın hayallerini kuran çift yolda giderken kaza yapar ve her şey burada başlar.
Bunu gerçekleştirirsek, 2015 yılına ait 4 bin 300 adetlik rekoru, pandemi döneminde kırmış olacağız” şeklinde konuştu.
İzmir'de 30 Ekim günü saat 14:51'de 6.6 şiddetinde bir deprem meydana geldi.
"2021'de yükselen iyi haberler var.
Peki, LGS sınav öncesi okunması gereken dua hangisi, Kalem Suresi faziletleri nelerdir?
Bilim insanları koronavirüsün genetik şifresi hakkında yaptığı araştırma sonucunda salgının, on binlerce yıl önce yaşamış olan Neanderthal olarak adlandırılan insan türünden miras kaldığını ileri sürdü.
İnanın bu yan pas, geri pas hastalığı takımda bazı oyuncuların içine öyle işlemiş ki saha kenarında Bülent Kormaz’ın eğilerek ileriye ileriye demekten beli tutulacaktı neredeyse…
Havai fişek fabrikasının yakınında bulunan Yeni Orman Mahallesi’nde esnafın ve vatandaşların, patlama sonrası yaşadıkları panikle bulundukları yerden uzaklaşmaya çalışmaları güvenlik kameralarınca görüntülendi.
Ligimize ara verildi ve büyük ihtimalle de iptal olacak.
Öyleyse kurun siz de şimdi bir parti, görün gününüzü.
Online eğitim bağlanma sorunu yaşayan ve “Herkesin bilgisayarı yok” diyen öğrenciyi azarlayan Trakya Üniversitesi akademisyen, sosyal medyayı ayağa kaldırdı.
Şenol Güneş'li milliler, 32 galibiyet, 19 beraberlik ve 16 yenilgi alırken maçların yüzde 78'ini kaybetmeden kapattı, yüzde 48 galibiyet yüzdesine ulaştı.
Ertesi sabah oldu, öğlen oldu, saat 14 gibi serviste yer açılmış, oraya aldılar.
Çıkmaz çember şeklinde kapalı devreye girdi.
"Sporculara kemik suyu içiriyoruz"
Devam eden bir süreç olduğu için ben biliyorsunuz konuşmaktan imtina ediyorum.
"Özellikle pandemi süreci ile dijital bankacılık araçları öne çıktı"
Elbette pandemi etkisi de göz önüne alındığında bu durumu anormal karşılamamak gerekiyor.
Çipin takılması için küçük bir ameliyat gerekirken, bu ilaçta buna gerek yok.
Öte yandan İsrail Başbakanı Binyamin Netanyahu, İsrail parlamentosunda yaptığı konuşmada, “Kuzey sınırlarımızda yaşananları takip ediyoruz.
Platformlar satın da alınabilir, kaynağınız varsa alabilirsiniz" dedi.
Masrafını ödeyemeyen çift bebeklerini hastaneye sattı Amerika'da okulların açılma tarihi ertelendi Japonya ve Tayvan sınırlarını açıyor Trump, felç mi oldu o iddiaya açıklama geldi Macron'dan tehdit!
EDİNİLEN bilgiye göre olay, AÜ Ziraat Fakültesi çiftlik bölgesindeki depoda meydana geldi.
Dolayısıyla meslek kuralları en ağır ne yaptırım gerektiriyorsa o yapılmalıdır.'
Türk lirası cinsi ithalat fiyatları varsayımı tahmin güncellemesine 0,8 puan katkıda bulunurken, gıda enflasyonu varsayımı 0,5 puanlık etki yaptı.
Teknik direktör Ersun Yanal'ın talebi doğrultusunda sol ayaklı stoper arayışına giren F.Bahçe, Roma'dan Jesus, Hertha Berlin'den Torunarigha ve Frankfurkt'tan Falette'yi gündemine almıştı.
Cumhuriyet 31 Mayıs Pazar günkü sayısında hakkında tekzip kararı verilen 3 haberi ile ilgili cevap ve düzeltme metni yayınlamak zorunda kalmıştı.
Proje kapsamında Boğaziçi Üniversitesi'nin önemli ve yüksek prestijli bir Avrupa Birliği fonunu kullanacağı bilgisini paylaşan Can Yücesoy, üniversite olarak sorumluluk ve fırsatlarla dolu yeni bir döneme girdiklerini vurguladı.
Kiralanabilir metrekare başına düşen cirolara dair bilgilerin de yer aldığı AVM Perakende Ciro Endeksi’ne göre, kiralanabilir alan (m2) başına düşen cirolar Ekim 2020’de İstanbul’da 1661 TL, Anadolu’da 1111 TL olarak gerçekleşti.
İlk olarak yerel Özbek basınında yer alan görüntülerde boks, karate ve tekvando eğitimi almış 23 yaşındaki Gulsanam Alijonova 30 ve 33 yaşında iki erkeği kovalayarak döverken görültülenmişti.
Sporcularım hem şehrimizi, hem okulumuzu, hem de bizleri mahcup etmedi.
Kent genelinde vatandaşlar sokağa çıkarken, evde kalan vatandaşlar ise telefon ile iletişim kurarak birbirlerinin bayramını kutladı.
Kur’an-ı Kerim tilâveti ve İstiklâl Marşıyla açılan toplantıya, gökten boşanırcasına yağan yağmura rağmen, on binleri bulan bir Hz.
Beni hiç görmedi.
"İnternetten altın alışverişi güvenli değil.
Bir milletvekili nasıl böyle bir ahlaksız ve insanlık dışı teklifte bulunabilir.
Birinci yılımızda bin 175 olan öğrenci kontenjanımız bu yıl 2 bin 150 oldu” dedi.
Alınan bilgilere göre, kaza bugün öğle saatlerinde Karlıca Yaylası karayolunda meydana geldi.
Ayrıca üzerinde bayrağımızın ve imzasının bulunduğu çöpe atılacak bir materyal üretmek hangi zekanın ürünü?
Tabi ki tarihi mekânlarda müzik yapmak çok etkileyici bir hadise.
Cumhurbaşkanı Erdoğan yaptığı açılamada 17 Temmuz’da sona eren sürenin sadece 1 ay uzatıldığını belirtti.
Lokantalar ve ne zaman açılacak?
PC ve Mac sistemlerinde çalışan açığı tetiklemek için saldırganların gönderdiği JavaScript formatlı mesajı okumak yeterli oluyordu.
Güreş faaliyetlerinin kesintiye uğramasını istemeyen birlik ise çözümü “Bireysel Dünya Kupası” düzenlemekte buldu ve faaliyete katılan sporcuları teşvik etmek amacıyla her sıklet için para ödülü uygulaması yapacağını açıkladı.
Koca, Almanya'da ise vaka sayısı 2 bin olmasına rağmen okulların hala açık olduğunu söyledi.
Geride kalanlara ve tüm dostlarına baş sağlığı dilerim.
“Ya Allah aşkına sokağa çıkma yasağı yapıyorsunuz, kendim başta olmak üzere diğer hamile kadınlar ne yapsın?
İsmail Kartal, ligin ilk yarısında 20 puan alarak 12’nci sırada bulunduklarını hatırlatarak, ‘’Ortaya koyduğumuz mücadele olarak 27-28 puanımız olabilirdi.
O Ses Türkiye sahnesine çıkma cesaretini bu yıl gösterebildiğini söyleyen Ferat Üngür, bazı mekanlarda sahne alıyor.
Allianz Stadyumu'nda oynanan mücadele Juventus'un 2-1'lik üstünlüğüyle sonuçlandı.
Törene video konferans ile katılan konuşmasında hâkim ve savcılara “Vicdanınızı asla hiçbir kimsenin, hiçbir gücün emrine vermeyin”
Tüm ekibimizle çalışarak devam ediyoruz.
Maalesef bu konularda bir ortaya koyamıyoruz.
O anlar da güvenlik kamerasına yansıdı.
Belki onları zorla oynattık, farklı bir şekilde oynattık ama burada ekmek kazanıyorsa, kim olursa olsun, ne olursa olsun bu şehirde para kazanıyorsa, oynamıyor ya da karakter ortaya koymuyorsa bu bir ihanettir.
Ege Ö. kavga sırasında mutfaktan aldığı bıçakla sınıf arkadaşlarından Arda D.'yi bıçakladı.
Enerjimizi vatandaşlarımızın tercihleri yenileyecek" diye konuştu.
Mekana giren polisler, içeride doğum günü kutlayan grubu bastı.
Sınırda karbon düzenlemesinin, sınırda korumacı ticari önlemler şeklinde algılanmaması, bu şekilde uygulanmaması için hem Dünya Ticaret Örgütünün hem OECD’nin hem AB'nin hem de gelişmekte olan ülkelerin bu konuda ortak atacağı adımlar son derece önemli.
Nuh’un bitkilerini ) kısa bir süre misafir etmiş ve ICARDA Merkezi ise, bu uğraş ve çabalarından dolayı Gregor Mendel Vakfı’nın prestijli inovasyon ödülü ile taçlandırılmıştır.
Her çocuğun internete bağlanacak bir cihazı, O cihazın içinde de, her çocuğun ki kadar interneti olmalı.
Çetin Arık "Devletin asli görevi vatandaşını hastalandırmamaktır.
Büyükşehir Belediyesi Zabıta Dairesi Başkanlığı ekipleri, trafiğin sorunsuz bir şekilde ilerlemesi için ayrılan şeritleri işgal eden araçları 2918 sayılı Trafik Kanunu ve belediye emir ve yasakları hükümlerince gerekli işlemleri uyguluyor.
Kontrolsüzce ilerleyen otomobil önce karşı yönden gelen sürücüsü öğrenilemeyen 41 AR 9877 plakalı otomobile, daha sonra İsmail Dörtbudak yönetimindeki 72 DU 566 plakalı tankere çarptı.
Değerli gençler ülkemin tüm yaz günlerinden aydınlık yüzleri.
Ümraniye Çamlıca gişelerinde yakalanan çok sayıda silah, mermi ve iki el bombası nedeniyle yine İlyas Saral ve Burhanettin Saral'a beraat kararı verildi.
Koronavirüs tedbirleri sebebiyle 11 ayın sultanı Ramazan Ayı’nın heyecanını “Evde Ramazan Farklı Yaşanır” diyerek online olarak evlere taşıyan Bağcılar Belediyesi, kültür sohbetlerine devam ediyor.
Ekipler tarafından yapılan çalışmaların ardından araçlar çekici yardımı ile kaldırıldı.
Çünkü Rusya'nın toplamaya çalıştığı Slav ırkına sahip kişilerden birçoğu Balkanlarda yaşamaktaydı.
Cumhurbaşkanı Erdoğan, "Bu devlet hiçbir zaman garip gurebayı, fakir fukarayı yalnız bırakmadı."
Ömer ya da Ebu Süfyan Müslüman olabilir miydi dersiniz?
Survivor 2020'den elendikten sonra sürekli yan yana görüntülenen ve aşk dedikodularına "Kardeşiz" diyerek cevap veren Barış Murat Yağcı ile Nisa Bölükbaşı'nın öpüşme görüntüleri ifşa oldu.
İstanbul’a trenle 3 günde geldim tek başıma.
"28 Mayıs gibi iç turizm hareketiyle inşallah turizm başlar"
Denetimlerin bir gün değil, her gün yapılması gerekir.
En fazla vaka görülen ülkeler sıralamasında ABD'yi 4 milyon 587 bin 777 vakayla Hindistan, 4 milyon 239 bin 763 vakayla Brezilya izliyor.
Program sayesinde başkanlara online karne de verilecek.
Sadece bir hak değil aynı zamanda bir sorumluluktur.
Gerçekten kimse geçmişten ders çıkarmıyor mu?"
Onların devlet malına, parasına zahmetsizce sahip oluşunun adı milliyetçilik, vatanseverlik, maneviyat, dindarlık v.s. olurken, liyakati, kuralları hatırlatan gazeteciler terörist ve vatan haini oluyor.
Azeri sevgili vurgusu olayı magazinleştirme çabası değilse, gerçekten böyle söylemiş ise bu konunun üzerine gidilmesi, bu sevgilinin bulunup soruşturmaya dahil edilmesi soruşturmanın bu açıdan genişletilmesi gerekir.
Kentimizde yaz kış daha çok turist ağırlamak için tanıtım faaliyetlerimizi hız kesmeden sürdürüyoruz.
Kocaeli'de 27 Mayıs Çarşamba 28 Mayıs Perşembe ve 29 Mayıs Cuma günü gök gürültülü sağanak yağışların etkili olması bekleniyor.
Öte yandan memurların darp anı da çevredeki vatandaşlar tarafından cep telefonu kamerasıyla kaydedildi.
Genel merkezimiz zamana yaymamızı isterse, her cumartesi Pazar bir kongre olsun derse ona da hazırız.
Sunucu bunun üzerine, "Onların öldürülmesi gerekiyor mu?" diye sordu.
Bakan Koca, sosyal medya hesabından yaptığı paylaşımda, "Malatya Doğanşehir Belediye Başkanı Vahap Küçük beyefendi, tedavi gördüğü kalp rahatsızlığı nedeniyle hayatını kaybetti.
ABD’nin Suriye Özel Temsilcisi James Jeffrey bir dizi temasta bulunmak üzere yarın Türkiye’ye gelecek.
Yakalanan 4 şüpheli tutuklandı.
AK Parti Grup Başkanvekili Bülent Turan, 100'e yakın belediyeden AK Parti'ye katılım olacağını belirterek, "Birileri kavga ederken AK Parti'nin nasıl büyüdüğünü beraber göreceğiz" dedi.
"Filistin davasına samimiyetle bağlı olmayan, Filistin davasını samimiyetle çözmek taraftarı olmayan hiçbir kimsenin dünya barışını savunduğuna inanmamız mümkün değildir.
Kartepe ilçesinde, yağış nedeniyle yavaşlayan trafikte duramayan otomobil önündeki kamyonete çarptı.
Asayiş Şube Müdürlüğü Cinayet Büro Amirliği ekipleri şüpheli şahsın sahte kimlik ile Gürcistan’a kaçtığını belirledi.
Gökçek döneminde, asfalt ihalelerine konulan kısıtlayıcı maddeler nedeniyle genelde iki firmanın kayıldığı ihaleler sonucu tonu 53,7 dolardan asfalt alındı.
Erdoğan'ın imzasını taşıyan teklifle, 2021 yılı Merkezi Yönetim Bütçesi bu yıl program bütçe sistemine göre uygulamaya konulacak.
Akkuş, İstanbul 1. Sulh Ceza Hakimliği’ndeki sorgusu ardından atılı suç kapsamında tutuklandı.
Daha sonra yaşlı annesinin "Üşüdüm, biraz sobayı yak." demesi üzerine Hayta, paranın orada olduğunu unutarak sobayı yaktı.
Özel güvenlik görevlileri ile polis ekiplerince hasta yakınları dışarı çıkarıldı.
Gen bazlı bu aşı naddesi mRNA aşısı olan birinin vücudunda nelere yol açıyor?
Salgın ne yazık ki, gıda, temizlik-hijyen ürünleri gibi birkaç sektör hariç, farklı oranlarda da olsa hemen her sektörde ciddi olumsuzluklar yaratacak.
Ama yaşadığımız bir gerçek var: Bu sistemin Türkiye’nin iyi yönetilmesi açısından yetersiz olduğunu ve bütün karar mekanizmalarının bir kişiye bağlanmasının Türkiye açısından çok olumsuz sonuçlar doğurduğunu hepimiz gördük ve tanığıyız.
Gezmiş, Aslan ve İnan; Ankara 1 No.lu Sıkıyönetim Askeri Mahkemesi tarafından yargılandı.
Birleşmiş Milletler bünyesinde çalışmalarını sürdüren Dünya Sağlık Örgütü’ne göre Tayland yolları dünyanın en ölümcül yollarından biri.
Hastaneler de yaralı askerlerle yaralı askerlerle dolu.
ABD, Avrupa'dan ithal ürünlere konulan gümrük vergilerini yeniden değerlendirmeyi ve çeşitli ürünler için olan vergi miktarında değişiklik yapmayı hedefliyor.
Dış güçler diyenler ise yüzde 4.8 oldu.
Sahiden de çok yüksek sesli bir tepki vermediniz.
Bu bölgelerde yaşanabilecek olumsuzluklara (ulaşımda aksamalar, küçük çaplı doğu yağışı, su baskını vb.) karşı tedbirli ve dikkatli olunması uyarısı yapıldı.
"Avrupa Birliği'ne (AB) zorunlu olmayan seyahat kısıtlamalarının 1 Temmuz 2020 tarihinden itibaren kaldırılmasının tavsiye edildiği üçüncü ülkelere dair kabul edilen listede Türkiye’ye yer verilmemiş olmasından hayal kırıklığı duyuyoruz.
Depremle ilgili insanları en çok belirsizliklerin korkuttuğunu belirten uzmanlar, deprem öncesinde olası senaryolarla ilgili plan yapılmasını tavsiye ediyor.
Küresel taleplerin de giderek artacağı gözüküyor.
Şıklık algısı da yine aynı şekilde değişmiş olup eşofman takımı giyinen bir kişiye artık spor giyinmiş demek yerine ne kadar şık olmuş yorumu yapılmaktadır.
Onun için kapitalizmi yok etmeliyiz” ifadelerini kullanıyor.
Kandilli Rasathanesi ve AFAD’ın resmi sitesinde duyuruluyor.
Benim o programa çıkmaktaki kastım da 19 yaşında askeri okul öğrencisi olan ve Anayasal Düzeni Değiştirmeye Teşebbüs suçundan müebbet hapis cezası almış olan oğlumun masumiyetini anlatmaktı.
Arif Ersoy’a saygı ve ilgi gösterdi.
Fayanslarını temizlemek için kullanılan bir malzeme.
Konuyla ilgili yapılan açıklamaya göre, Türkiye’deki KOBİ’lerin yüzde 63’ü online araçları, müşterilerle iletişim kurmak amacıyla kullanıyor.
Virüs dış ortamda bir süre canlı kalmakta, başkasına bulaşabilmektedir.
Çocuklarımızın yenilenen yollarda huzur içerisinde oynaması, vatandaşlarımızın gerek evlerine gerekse de bahçelerine gidip gelirken güven içerisinde yolculuk etmesi bizim için en büyük mutluluktur.
Ekonomik faaliyetlere göre ihracatta, 2020 Ağustos ayında imalat sanayinin payı %94,9, tarım, ormancılık ve balıkçılık sektörünün payı %2,8, madencilik ve taşocakçılığı sektörünün payı %1,8 oldu.
AKP Genel Başkanı ve Cumhurbaşkanı Recep Tayyip Erdoğan'ın dün akşam ana hatlarını açıkladığı istihdam kalkanı paketi kapsamında kıdem tazminatı fonu konusunda bir çalışma yürüyor.
Zaten o yüzden kabul ettim.
Sapanca’nın en girişimci insanı, Sapanca’nın direği Serdaroğlu ailesinin büyüğü Hüseyin Serdaroğlu’nun, Hüseyin amcanın ölümünü duymak sanki içimde bir teli “tın” diye koparmıştı.
Hastanenin bütün sağlık çalışanlarına yürekten teşekkür ediyorum.
Aşırı ve dengesiz ısırgan otu tüketiminde mide ağrısı, terleme ve ciltte oluşabilecek bazı döküntülere yol açabilir.
Ve bu insanlar şu anda AK Parti’nin en önde gelen savunucuları gibi gözüküyorlar.
Bu seviyelerde istihdam kayıplarını Türkiye başka dönemlerde yaşamadı.
Gölbaşı'ndan günde ortalama 85 bin araç geçtiğini belirten Karaismailoğlu, "Proje ile zamandan 163,3 milyon lira, akaryakıttan 12,8 milyon lira olmak üzere toplamda yıllık 176,1 milyon liralık tasarruf sağlayacağız.
Ev hanımı ve 2 çocuk annesi olan Rabia Günaydın’ın cenazesi Kent Mezarlığında toprağa verildi.
Bunlar içerisinde ağız bakımı da ilk sıralarda yer almaktadır.
Ne zaman “Türkiye’de yargıçlar var” diyeceğiz?
Geçen Kasım ayında hapishane yönetimi bize öğlen yemeğiyle birlikte bir turp verdi.
Dünyayı etkisi altına alan salgınından en çok etkilediği ülkelerin başını İtalya çekiyor.
Henüz 17 yaşındayken cinayet işleyen Çatlak Şanzel anlattıklarıyla kısa sürede sosyal medyanın en çok konuşulanları arasına girdi.
Öte yandan derbi maçlarının olmadığı haftalarda Süper Lig'de bilet satışlarının toplamda ortalama 4.5-5 milyon TL civarında seyrettiği ifade edildi.
Rus Devlet Savunma Sanayii Şirketi (ROSTEC) Başkanı Sergey Çemezov, Rusya'nın Türkiye'ye S-400 sevkiyatına ilişkin ilk anlaşmayı tamamıyla yerine getirdiğini, ikinci anlaşmanın Türkiye'nin kararına bağlı olduğunu ifade etti.
Eğitim devam etmektedir”ABD'de okullar açıldı: 25 bin öğrenci ve öğretmen Covid-19 olduBilim Kurulu üyesi cevapladı: Sınıfta pozitif öğrenci çıkarsa ne olacak?
Korkmaz açıklamasının sonunda ise şu ifadelere yer verdi: “Daha da geç olmadan, çocuklarımızın geleceğinden daha da çalmadan atmanız gereken adımlar vardır.
Koronavirüs salgının ardından çocukları tehidt eden bir hastalık ortaya çıktı; kawasaki.
Partililer, elinden mikrofonu aldıkları Koçak'ı kürsüden inmeye zorladı.
İngiltere'de mutasyona uğrayan corona virüsü nedeniyle sınırlar kapanınca, TIR şoförleri yollarda kaldı.
Şahsı ikna etmek için çalışmalar başladı.
Bu tip olaylardan etkilenerek aşiretler ile iş birliğine gittik” diye konuştu.
O darbeci tankların arasından geçti, Bakırköy Belediye Başkanı'nın evine gitti.
Gürkan Semiz, 'Küresel Isınma Ölçeğinin Türkiye ve Biyoçeşitlilik Üzerine Etkileri' konulu bir sunum gerçekleştirdi.
Sayın bakanımız talimat verdi.
Sonradan, bir yolcuya eğer virüs bulaştığı tespit edilirse yolculuk esnasında temas ettiği kişilerin takibi yapılacak.
Ülkede giriş çıkışlar kapatılırken, sokağa çıkma yasağı da ilan edilmişti.
Suç teşkil eden tüm hususlarla ilgili savcılıklar titizlikle çalışmalarını sürdürmektedir."
Burhan “Bakın Sayın Başkan; şuanda şehirde su aboneliği 350 TL.
İşsizlerin iş bulma umudu iyice azalırken, çalışanlarda da işsiz kalma korkusu başlamıştır.
Ayrıca pandemi sürecinden dolayı bizim kira gelirlerimizin yaklaşık yüzde 80’ini 2020 yılında alınmadı.
Dünya gazetesinin haberine göre, Honda ve Toyota'nın yanı sıra General Motors, Nissan, Renault ve Peugeot'nun sahibi PSA Group da Çin'de üretimlerine korona virüs nedeniyle ara vermişti.
Ayrıca metabolizmayı hızlandırmaya yardımcı olabilir.
Ey talihsizlerin sığınağı, Ey âcizlerin güç kaynağı, Ey dertlilerin tabibi, Ey yolda kalmışların yol göstereni!, Ey çaresizler çaresi! ve Ey her duada bulunana icabet eden ululuk tahtının Sultanı!
Detroit Free Press, protestocuların toplandığı sırada sayım işlemini takip etmek üzere oy merkezinin içinde halihazırda yaklaşık 200 gözlemcinin bulunduğunu bildirdi.
İçişleri Bakanı Süleyman Soylu, “Can kaybı sayımız 10 oldu.
Hayatını kaybeden öğrencilerin ailelerine başsağlığı dilenen açıklamada, saldırı DEAŞ terör örgütünün saldırılarına benzetildi.
Dolayısıyla bu şiddet sarmalının azaltılması için biraz önce de söylediğim gibi biz üzerimize düşeni yapmaya devam edeceğiz."
Hac vazifelerini yerine getirmek için Arapları buraya çekmedikçe de asla durmayacağım.
Koronavirüs salgını yüzünden vatandaş perişan… Bir yanda, pandemide ağırlaşan geçim şartları diğer yanda hastalık korkusu, milyonları köşeye sıkıştırmış durumda.
Söz konusu değişiklik sayesinde kullanıcıların gündeme dair olan bilgilere kolayca erişmesi hedefleniyor.
Çok ama çok örneklik olmuş.
Adnan Oktar'ın bir numaralı şüpheli olduğu iddianamede, toplam 18 şüpheli yer aldı.
Cildi nemlendirici özelliğinden dolayı özellikle kadınlar tarafından nemlendirici krem olarak kullanılmaktadır.
SEFER sayılarının azlılığı, ulaşım için toplu taşıma araçlarını kullanan vatandaşlara zor anlar yaşatıyor.
Tabii ki geçmiş yılların hedefleri, ciroları yakalamak gibi bir şey söz konusu değil.
Daha fazla kitleye mesajını iletiyor.
Partinin cumhurbaşkanı adayının en azından genel başkanın yakınlarında olması gerekirdi.
Yardım kuruluşumuz, salgın yüzünden maske stoğu tükenmek üzere olan Türkiye’ye hâlâ yardım eli uzatmadı.
Halsema'ya göre, böyle bir merkez sayesinde, kentin merkezindeki genelevler bölgesi Red Light üzerindeki baskı, önemli ölçüde hafifletilmiş olacak.
Taraftarlar, şehirde faaliyet gösteren özel bir hastanenin bahçesinde bir araya geldi.
Çarpmanın etkisiyle TIR'da ve köprüde hasar oluştu, trafik aksadı.
Açıklamada, Rize'de 617, Trabzon'da bölgesi 132, Artvin'de 80 ve Giresun'da 1 kişi olmak üzere toplamda 830 kişinin mevsimlik işçi olarak işe alınacağı aktarıldı.
Şoförler Odası'nın bu tür konulara bir çözüm bulamadığını ileri süren Güner, “En büyük sıkıntımız tuvaletler.
Ülkemiz pek çok bölgede hakkın, hukukun, adaletin, insani değerlerin kavgasını verirken bunları hep zalimlerin yanında görürüz.
Sağlık Bakanı Fahrettin Koca, bu yılki 1 Mayıs Emek ve Dayanışma Günü'nü sağlık çalışanlarına ithaf eden Türk-İş'e teşekkür etti.
Koçyiğit, eşinin mezarına çok yakın bir yerde kazdırdığı mezarının başına ise 'Şair Hamza Koçyiğit' diye eklediği tabelayı diktirdi.
Gelecek kuşakları, çocuklarımızı, torunlarımızı düşünmek zorundayız.
CNN, bu eylemin kim tarafından düzenlendiğinin bilinmediğini yazdı.
Sağlık sisteminin en çok eleştirildiği ülkelerden ABD'de, Kovid-19 salgınıyla mücadeleye yönelik önlemlerde yaşanan sıkıntılar gündeme damga vurdu.
Çuvalı açtıklarında bitkin halde gördükleri köpeği yem ve su vererek besleyen mahalle sakinleri, hayvana bunu yapanların bulunmasını istedi.
Kurul en ağır cezayı Arslanbey G.B futbolcusu Burak Doğan’a verdi.
Genel olarak insan vücut sıcaklığı 36.5-37.5 arasında kabul edilmektedir.
Moskova Belediye Başkanı Sergey Sobyanin, 5 Aralık Cumartesi günü COVID-19 aşı merkezlerini açacaklarını söyledi.
Kişi vekaletle geldiyse bu sefer noterlerle bağlantı kuruyoruz, vekaleti orada teyit ediyoruz.
Erdoğan, "Türkiye'nin kararlı yürüyüşü birilerini rahatsız ediyor.
Ziyaret sonunda TSYD Adana Şube Başkanı Çakın, Akgül'e plaket ve hediye sundu.
Erasmus Plus çatısı altında, AB desteği ve MÜSİAD İngiltere şubesi iş birliğinde bir araya gelen katılımcılar, yabancı yatırımcılar ile tanışma, girişimlerini anlatma ve İngiltere'deki girişimcilik ekosistemini tanıma fırsatı yakaladı.
Ellerindeki tarihi eserleri yaklaşık 2 milyon TL'ye satma hazırlığındayken yakalandıkları belirlenen A.Y. ve A.Y. gözaltına alındı.
Polikliniklerimiz kısmen açıldı.
Araştırmacılar, koronavirüse karşı bağışıklığın "endişe verici derecede kısa" olduğunu vurguluyor.
· Psikolojide umut önemli bir kavramdır.
Gerçekten de bu tahmin doğru çıkıyor gibi.
ÖNEMLİ PROJE- Kocaeli Büyükşehir Belediyesi eski Başkanı İbrahim Karaosmanoğlu, 16 Ekim 2017 tarihinde İzmit Körfezi’ni Balıklandırma Projesi’ne imza atmıştı.
Hedefimiz 2020-2021 futbol sezonunu ilk yarısına yetiştirmek istiyorduk, ancak pandemi dolayısıyla gecikme oldu.
Livaneli, konu hakkında açıklama yaptı.
Nusret Gökçe ile Özgür Gökçe sosyal medyanın gündemine oturdu!
Kanal D Ana Haber Bülteni’nde Buket Aydın’ın istifa etmesinin ardından göreve getirilen Deniz Bayramoğlu, sosyal medya hesabından bir bomba paylaşımda daha bulundu.
Sayısının az ve yayılış alanının oldukça dar oluşu nedeniyle nesli tehlike altında.
Yürütülen soruşturma kapsamında operasyona ilişkin yeni ayrıntılara ulaşıldı.
Kimler rüşvet aldı hepsini biliyorum.
Kullanıcılarımızın çok beğeniyle karşıladığı onlarca ekle çıkar uygulamalar da var.
Yasalar bir cerrahın elinde şifa, bir saldırganın elinde cinayete sebep olan keskin aletler gibidir.
Bu defa Mekkelilerdeki kin ve nefretin benzeri, yeni Mekkelilerde depreşmişti.
Salgına karşı risk grubunun 65 yaş üzeri insanlarla birlikte şeker, kalp ve akciğer hastaları olduğuna dikkati çeken Ertuğrul, kalabalık alanlar yerine açık alanların kullanılmasının tercih edilmesi gerektiğini ifade etti.
Zevcan Yedigöl, tam 39 yıldır evladının mezarını arıyor.
Ülkemizde yetenek var, yetenekleri kullanmak için çok sayıda parametre var.
Gözaltına alınan şüpheli, çıkarıldığı adli makamlarca tutuklanmıştır" denildi.
Sevgilisi Deniz Bulutsuz'a şiddet uyguladığı iddiasıyla 13 yıl hapsi istenen Ozan Güven'e destek olan rol arkadaşı Halit Ergenç, tepki çeken sözleri nedeniyle özür diledi.
Türkiye'deki hasta sayısı neden arttı?
Nükleer Düzenleme Kurumu, geçen hafta Cuma günü gerçekleştirdiği toplantıda, birinci ve ikincinin ardından 5 milyar dolarlık yatırım öngörülen bin 200 megavatlık üçüncü ünitenin de inşaat lisansının verilmesini kararlaştırdı.
Çünkü üretimimiz bile dışa bağımlı hale geldi.
Şimdilerde ise kupalar kullanılıyor.
Firma haşere ve böcek ilaçlama konusunda kaliteli, profesyonel ve çözüm odaklı hizmet veriyor.
Haziran ayında enflasyon yüzde 1.13 ile beklentilerin üzerinde bir artış kaydetti.
Kovid-19 görülen ülke ve bölgelerdeki yeni vakalara ilişkin güncel verilerin derlendiği "Worldometer" internet sitesine göre, dünya genelinde virüs nedeniyle 745 bin 981 kişi öldü.
Lokanta ve restoran tarzı işyerleri, sokağa çıkma kısıtlamasının olduğu cumartesi-pazar günleri 10.00-20.00 arasında sadece paket servis hizmeti sunacak.
Tezer, "Hastalık tüm hızıyla devam ediyor.
Diyorlar ki: “Alaattin Aktaş’ın ortaya attığı iddia enteresandı.
Ayrıca 21 fuhuş olayından yakalanan 42 şahsa 'İdari Yaptırım Karar Tutanağı' düzenlenirken fuhuş yapıldığı tespit edilen 9 ev de komisyon kararı ile kapatıldı.
En azından önlem alınması lazım belki de alındı.
Sosyal medyada yeni kişilerle tanışabilir ama onlarla dostluğunuzu fazla ilerletemezsiniz.
Uzun süreli bir Logitech kullanıcısı olarak bu durumla daha önce de karşılaşmıştım.
Bergamalılar, eserlerin kaçırıldığını fark etmesi üzerine kağnıların önünü kesiyorlar ve gönderilmesine engel oluyorlar.
Emrullah Gülüşken'in İsveç'te kalan kızı Leyla Gülüşken, "Haberimiz Anadolu Ajansında yayımlandıktan sonra onlarca yetkiliden telefon aldık.
Belli oradaki Suriyelilerle siyasetini dizayn etmek adına adeta tehdit ediyorlar.
Hukuk sistemimiz tabii ki bunu değerlendirecek ve buna göre bir yaklaşım üretilecektir.
Milli Piyango İdaresi (MPİ) tarafından gerçekleştirilen 30 Mart On Numara çekiliş sonuçları ve kazanan numaralar açıklandı.
Diyanet İşleri Başkanlığı'nın aile başına düşen çocuk sayısının 2'nin altına indiği yönündeki araştırmasına değinen Erbaş, aile yapısının sağlam olması için çeşitli etkinlikler yaptıklarını söyledi.
Öğrenci adı verilen FETÖ'cülerle doğrudan temas kuran ve haftada bir sohbet vermek zorunda olan mahrem imamdır.
Bu nedenle özellikle enflasyonun arttığı, döviz kurlarının yükseldiği son yıllarda firmalar kasım ayı itibarıyla eczanelere ve depolara ilaç akışını yavaşlatmaya başladı.
Pandemi süresi uzayınca, Sağlık Bakanlığı doktorlar, sağlık çalışanlarına ek ödeme yapılmasına karar verdi…
Pandemi çoğu insanın yaşamında görülen en büyük küresel değişimin itici gücü haline geliyor ve yeni tüketici tutumlarını oluşturuyor.
“Dolayısıyla bu önlemlerle aldığımız sonuç ortada.
Durumu iyi olan vatandaşların gıda malzemelerini sepete bıraktığı, ihtiyaç sahiplerinin de aldığı uygulama, yoğun ilgi gördü.
Azap “Sokağa çıkma yasağı özellikle hastalığın hızlı yayıldığı şehirler için vaka sayısı hızını yavaşlatma konusunda işimizi kolaylaştıracak bir önlem ama ilan ediliş şekli doğru olmadı.
Hesap vermek bir yana şefinden, müdürüne, Genel Müd.
Hazır olunca hazır de.
Manavgat Belediyemiz halkımızın sosyal yaşamına artı değer katan projelerini hayata geçirmeye devam edecektir.
Geçtiğimiz ağustos ayında anne olan şarkıcı hesabından kızıyla geçirdiği keyifli anları paylaşmaya devam ediyor.
Demiştin ki 'Sen çok delikanlı, çok mert ve dürüst bir kızsın, sen farklısın.'
Gelebilir, çünkü her şey ortada.
Zaten işleri başlarından aşmış doktorlarımızdan, konuyu tam olarak anlatamadığım için kalbi kırılanlar varsa özür dilerim." ifadelerini kullandı.
Oysa, anne ve bebeğin doğumdan hemen sonra ayrılması bebeği yaşamın ilk yılında koronavirüs dahil olmak üzere ciddi solunum yolu enfeksiyonlarına karşı daha savunmasız hale getirebilir.
Nitekim denizlerimizdeki egemenlik hakkı devletimize geçince, deniz kaynaklarımızın kullanımı da halkımıza geçti.
Kadıköy Caddebostan Sahili’nde, akşam saat 20.00′ de başlayacak olan sokağa çıkma yasağı öncesinde ise, kalabalığın arttığı gözlendi.
Evli bir Koç burcuysan eşinle kısa bir tatil yapman sana iyi gelebilir.
CHP Milletvekili Ömer Fethi Gürer, “Niğde-Ankara arasında mevcut yoldan Niğde Merkeze kadar 13 kilometre daha fazla olan otoyol, akaryakıttan nasıl 743 milyon lira tasarruf sağlayacaktır?
Ekonomide Türkiye ciddi bir sıçrama noktasında.
Şimdi geçelim Mümtazer Türköne'nin, kapatılan Odatv'nin Ankara Haber Müdürü Müyesser Yıldız'la olan ilişkisine!
İşte Sayısal Loto 12 Aralık 2020 sonuçları ve “millipiyangoonline.
Bursa Valiliği kararları duyurdu!
Belarus'ta toplam 240 bin 146 test yapıldığı belirtilmişti.
Türkiye Şoförler ve Otomobilciler Federasyonu (TŞOF) Başkanı Fevzi Apaydın, hava sıcaklığının 7 derecenin altına düştüğü ve yağışların başladığı bölgelerdeki sürücülerin araçlarında kış lastiği kullanmak için 1 Aralık'ı beklememesi gerektiğini bildirdi.
İlimiz Gerede ilçesinde bulunan Esentepe Mesireliği'nde, Gerede Belediyesi tarafından düzenlenen ve 3 gün süren Kar Festivali'nin açılışı yapıldı.
İncelediği senetler için hep ‘gerçektir’ raporu veriyordu.
Virüs kıyafetlerde çok kısa bir süre kalıyor.
Hem esnafımız kazandı hem de vatandaşımız.
Cuma namazı sırasında biletsiz girilmesini sağlayarak bu konuyu sessizce çözebilirlerdi.
"Evinde cinayet toplantıları yapıldı"
Büyüklüğü, faiz oranı ve vadesiyle birlikte değerlendirildiğinde şeffaflık ve liyakat açılarından yeni İBB yönetimine duyulan uluslararası güvenin bir özetidir.”
“Sürdürülebilir kurumsal sosyal sorumluluk yaklaşımı”
'Kimsenin ırkçılığa göz yummaması gerektiğini söyleyen' Papa, 'ABD'nin kendini yenilgiye uğrattığını' söyledi.
Hisareynspor, rakibine 2-0 üstünlük sağladı, ilk haftanın lideri oldu.
Kocaeli Büyükşehir Belediye Başkanı Tahir Büyükakın'ın çöp depolama tesisinin Kandıra'da yapılacağını açıklaması üzerine AKP'den istifalar başladı.
Norveçli yıldızın, menajeriyle yaptığı görüşmede, "Transfer görüşmelerini sezon sonuna bırakalım.
Söz gelimi 50 bin yıl önce ABD Arizona'ya düşen, 1,2 kilometre genişlikte ve 170 metre derinlikte bir çukur açan meteor, sadece 50 metre çapındaydı."
Özel bankalar taşın altına elini soktuğunda ve inşaat firmaları özel katkılar sağlayarak finans sektöründeki faiz oranlarını daha da aşağıya indirebilir.
Ateş Kara, koronavirüs önlemleri çerçevesinde maske takmanın zorunlu hale getirilebileceğini, maske takmayanlara ceza verilebileceğini söyledi.
Ancak bu süre içerisinde araç kullanılmamak ve meskenlere en yakın işletmelerden alışveriş yapılmak kaydıyla ihtiyaçlar karşılanabilecektir.
Tuzla tersaneler bölgesindeki altı tersaneden toplam 53 işçinin koronavirüs testinin pozitif çıktığı öğrenildi.
Öldürülen örgüt mensuplarının ailelerine maddi destek sağlanan faaliyetlerde bulundu.
Kerem Kınık, Ali Ayhan ve Talha Kesirik türkü okuyan solistler olarak yer aldı.
Hızlı tanı testleri sayesinde virüs bulaştıktan sonra kanda koruyucu antikorların (lhM ve lgG) ortaya çıkıp çıkmadığı tespit edilir.
Herkes neden evde kalması gerektiğini anlıyor ve sosyal mesafe kuralına uyuyor.
"Şehit ve yaralı silah arkadaşlarımızın kanı yerde bırakılmamış, bırakılmayacaktır.
Hayırlı olsun çok önemli bir proje.
Aralık ayında kendisinde tüm semptomların bulunduğunu söylemişti.
“Türkiye’ye termal kamera temin ediyoruz”
Fırat, ‘ben buradayım’ diyor.
Patates ihracatına destek verilerek yeni pazarlar bulunması lâzım.
Ünlü iş adamı Cem Boyner'in kızı Elif Boyner, Cihan Ayger ile nikah masasına oturdu.
Yasa dışı yollarla Yunanistan'ın Midilli Adası'na geçmek isteyen bir grup sığınmacı, Ayvacık ilçesi sahilinden denize açıldı.
Ordu milletvekili Cemal Enginyurt kaç yaşında ve nereli?
Kadınlar ve erkeklerde cinsel yolla bulaşan ve cinsel organlara büyük zararlar veren HPV rahatsızlığından korunmak için yaptırmak gereklidir.
İletişim Başkanlığından yapılan açıklamaya göre, Erdoğan ve Al Sani, görüşmede, karşılıklı olarak Kurban Bayramı tebriğinde bulundu.
Milli sigorta için atılım yapıldı.
ABD'yi salgında Latin Amerika'nın merkez üssü olarak nitelendirilen Brezilya takip ediyor.
Şehit babası Mustafa Kuş’un İl Jandarma Komutanlığı’ndan yardım istemesi üzerine, evde bakım ve onarım çalışmaları başlatıldı.
En son aşamada ise zenginleştirme tesisi projeye ekleniyor ve böylece dört aşamada ÇED süreci baypas edilerek maden işletmesinin çalışmasına başlıyorlar.
İstanbul Cumhuriyet Başsavcı Vekili Hasan Yılmaz ve Cumhuriyet Savcısı Yakup Ali Kahveci tarafından iddianame düzenledi.
Kaza, akşam saatlerinde Bahaeddin Nakıpoğlu Caddesi otogar kavşağında meydana geldi.
Kendisi, normalde de işini yaparken arıcı kıyafetleri giymeden arıların içinde dolaşıyor.
Vatandaşları da ev, bahçe ve balkon gibi yerlerde bekleyen sulara karşı uyardı.
Peki, Trabzon ve Rize’de okullar tatil mi, okullar ne zaman açılacak?
İnfluezna aşısı ve grip aşısı risk grubu açısından çok önemli.
Alerji yapmayan, parfümsüz, kokusuz olan suya dayanıklı, en az 15 en çok 30 SPF koruma faktörlü krem, losyon ya da sprey formunda bir güneş yağı tercih edilebilir.
Birçok ülkede milyarlarca dolar yoğun devlet desteği verildi.
Ayşenur Celayir de vakanın dünyada çok nadir görüldüğünü, bebekte "parazitik yapışık ikiz" durumunun yanı sıra çok anorektal ve genitoüriner anomalilerin (çift perine mesane ekstrofisi ve kloaka ekstrofisi) bulunduğunu söyledi.
Diğer çaldıkların da bizim için önemli de… Biz en yakınlarımızla görüşmüyor, virüsten bu kadar korkuyorken ne halt etmeye biz evdeyken ve sokağa çıkma yasağında burnumuzun dibinde dolandınız?" ifadelerini kullandı.
Aracın sol arka lastiğinin patlaması sonucunda meydana gelen kazada 600 metre sürüklenen araç refüje çarparak durabildi.
Marmara maçını geçtikten sonra kale maçının önemi bizim için çok daha fazla artıyor.
Donald Trump'ın Nobel Barış Ödülü'ne aday gösterilmesi için 2018 yılında da ABD'li 18 Cumhuriyetçi kongre üyesi tarafından Nobel Komitesi'ne bir mektup gönderilmişti.
İbrahim bey ve Tuğba hanım.
Bugün Bursa'dan yine söylüyorum.
Şehit oğlunun fotoğrafına sarılan anne Menşure Gürdal ayakta durmakta güçlük çekti.
Aynı şey tırnaklarınızı, dudaklarınızı, içinizi veya yanaklarınızı veya kalem gibi kullanışlı nesneleri çiğnemek için de geçerlidir.
Kardeşi Onur Ustahüseyin ise, “Bir zanlı geliyor, sabahtan akşama kadar hemen şu köşeden girişimiz var.
İzleyici gelmeyince batma tehlikesi çok yüksek.
“Nazi rejiminin bir dergisi, Almanya’nın düşmanları listesinde Einstein’ın ismini de yayınlıyor, suçlarını sıralıyor ve şu notu düşüyor: "Henüz idam edilmedi."
Sınav evrakını dağıtan görevliler lateks eldiven kullanırken, adaylar, sınav salonlarına geçip sıralarına oturduktan sonra sınav süresince maskelerini çıkarabildi.
Özdoğan; “Hacılarımızda 5 yıl önce başladığımız Kentsel dönüşüm Projesinde herhangi bir sıkıntıyla karşılaşmadık.
Yunanistan Dışişleri Bakanı Nikos Dendias, UNESCO Genel Direktörü General Audrey Azoulay ile Ayasofya'da Kur'an okunması olayını görüştü.
Profesör, robotların aktif olarak farklı alanlarda insanların yerini almaya başlamasından sonra bir dereceye kadar işsizliğe neden olabileceklerini de ifade etti.
Aralık 2019’da Çin’de görüldü.
Sağlık Bakanlığı süreci müessir ve müspet ölçüde yönetmiş, kamuoyu doğru zamanda isabetle bilgilendirilmiştir.
Herkesin kendisine soru sorması lazım.
Proje kapsamında protokoller, Rektör Prof.
Ancak sonuç alınamadı.
Konya’da, 30 Ağustos Zafer Bayramı törenle kutlandı.
KONYA’nın Akşehir ilçesinde 8 yıl önce iple boğularak öldürülen 13 yaşındaki Hatice Çiftçi’nin katil zanlısı olarak tutuklanan sanığın yargılanmasına başlandı.
'nin sahada ve masada zafere ulaştığı stratejisi tüm dünyada yankıları devam ediyor.
Bizimki sosyal mesafe tutkusundan :) Mesafe kuralına uyulur + maske takılırsa soru(n) istediği yerden gelsin" şeklinde yanıt verdi.
Konu Meclis gündeminden de düşmüyor.
Zengin ve yoksul da aynı korku yaşıyor, cumhurbaşkanıyla temizlik işçisi de, sanatçıyla tamirci de!
Tüm milletimizin yeni yılını içtenlikle kutluyorum."
Atanmasında sorun yok (!
Emirhan’daki dikimin ardından, Ambarcı Köyü’nde düzenlenen yerel buğday tohumu ekim törenine geçildi.
Çok daha başarılı olacağız.
İçişleri Bakanlığı, 21-28 Aralık'ta sokağa çıkma kısıtlamalarına uymayan 40 bin 591 kişi hakkında adli/idari işlem yapıldığını açıkladı.
Benim değerim sizin algınıza mı dayanıyor?
Amerika Birleşik Devletleri Kasım ayında yapılacak genel seçimlere hazırlanıyor.
İnce, neden Cumhurbaşkanlığı adaylığı için ikinci şans istiyor?
İspanyol teknik adam Pep Guardiola'nın öğrencileri, maçın 90+5.
Yol boyu sağlı sollu kayısı bahçesi.
THY Basın Müşaviri Yahya Üstün, 'dan yaptığı paylaşımda, "65 yaş ve üstü yolcularımız, siz bizim için çok değerlisiniz.
Çin yönetimini eleştiren yayınlar yapan Qiushi'nin ailesi, oldukça kaygılı olduklarını belirtti.
Aşılanma eğer dünyada başarısız olursa muhtemelen 2021 Eylül-Ekim-Kasım- Aralık aylarında ufak bir pik daha yapmasını bekliyoruz"
Devamında ise yeni tedbir geleceğini duyurdu: “Vaka sayılarında bin 700- bin 800’lere kadar çıkışın olduğunu gördük.
Bugün yalnızlık sizi üzecek ve arkadaşlarınızı arayacaksınız.
Resimde dahi kirli olamaz!
Otoparkın büyük kısmının müsait olmasına rağmen engelli yerine park edilen aracın fotoğrafını paylaşan okurumuz, “Engelli kardeşlerimiz için ayrılmış bu park yerlerine nasıl hala araç bırakabiliyorlar inanamıyorum” dedi.
'ın ihaleleri neden iptal ettiği ise merak konusu oldu.
Batı ülkeleri bunu yaparken bir kısmı doğrudan dış destekli ve mahreçli, bir kısmı ise Osmanlı tebaası azınlıklar ve güya (belki de bir bölümü iyi niyetli) yenilikçi, hürriyetçi, Türkler tarafından çıkartılan gazetelerin adeta kıskacı altındaydı.
Bu yüz maskeleri hastanemiz bünyesinde çalışan personellerimiz tarafından üretiliyor.
Bu süreçte en fazla dış satımı Fransa'ya gerçekleştiren otomotiv sektörü, bu ülkeye 829 milyon 836 bin dolarlık ürün gönderdi.
Yoksulluk içinse önemli bir iddia ortaya koyuyor: Çöp konteynırlarından beslenen on binlerce ailenin yüzde 90’ı geçmişte AKP’ye oy verenler.
Cami avlusuna çelenk gönderenlerin, merhumun bahçesini yaşarken nasıl talan ettiklerini hatırlayıverdiğin o an.
Evi işaretlendi, tehdit edildi, gözdağı verilmek istendi…
Burdur Belediye Başkanı Ali Orkun Ercengiz, "Afetin dini, dili, ırkı, siyaseti, cinsiyeti yoktur.
Güngör bu eseriyle 2017 Naim Tirali Öykü Ödülü’ne layık görülmüştü.
Yeni teknik direktörü MustafaReşit Akçay'la 4. maçında ilk kez kaybedenAnkaragücü ise 20 puanla tehlike hattında kaldı.
Bakan Akar da TSK'nin başarısında en büyük payın şehit ve gazilere ait olduğunu belirterek, "Onları daima minnet ve şükranla anıyoruz." ifadesini kullandı.
ERTA Yürütme Kurulu Başkanı Prof.
Esper kendisine gelen bazı raporlarda, 'Rusya'nın Taliban'a ödemeler yaptığını' ancak bu ödemelerin ABD askerlerinin öldürülmesi için olup olmadığına dair 'somut bir istihbarat' almadığını aktardı.
Her üründen indirimin yer aldığı market zincirini her hafta binlerce vatandaş ziyaret ediyor.
Türkiye için gelecek çok parlak” dedi.
Belediyemize ait tesiste bazalt taşından yaptığımız asfaltı isteyen kurum ve kuruluşlar var.
GAZİANTEP’te, koronavirüs tedbirleri kapsamında, gece yarısından itibaren şehre araç giriş- çıkışı yasaklanırken, yoldayken yasağa takılan vatandaşlar, "İzin almak için geri döneceğiz.
Dünya genelinde Kovid-19 vaka sayısı 18 milyonu aştı.
Hastanede yapılan tetkikler sonrası doktorum bana "Ciğerlerimin iflas noktasına geldiğini ve koronavirüse yakalandığımı söyledi" dedi.
Çok hızlı bir şekilde ihale yaparak okulların ihtiyaçlarını karşıladık.
Gizem Aksu tarafından tasarlanan ve yönetilen, koreografisi de Aksu’ya ait olan gösterinin arkasında kocaman bir ekip var.
Rezaletin boyutu bu kadarla da sınırlı kalmıyor.
Recep ve Şaban'ı bize mübarek kıl ve bizi Ramazan'a ulaştır.” diye dua etmiştir.
Ülkemizi 20 yıldır esir alan anlayış, olası bir felaket karşısında ortaya koyduğu strateji ve yöntemlerle ve felaket “geliyorum” demesine rağmen maalesef yine yetersiz kalmıştır.”
İran medyasından flaş iddia: Yanlışlıkla vurulduİran: "Suriye'nin geleceğiyle ilgili karar alındığı iddiası gerçeği yansıtmıyor"
Size danışmadan, konuşmadan ‘geldim yıktım’ diye bir şey olamaz.
Ege Denizi’nden bugün saat 12.00 sıralarında peş peşe Çanakkale Boğazı’na giriş yapan Rus Donanması'na ait 770 borda numaralı savaş gemisi 'Valentin Pikul' ile 'MB-304' borda numaralı askeri römorkörü saat 13.20 sıralarında Çanakkale önlerinde oldu.
PAOK maçında forvette kim oynayacak?
Bilim Kurulumuzu da yine aynı gün olan 10 Ocak 2020'de kurduk.
Bizim gördüğümüz en büyük kaynak bayram dahil olmak üzere bayram ve bayram sonrası düğün vb. etkinliklerin olduğunu görüyoruz.
İstanbul'un nüfusunu da artıracak projelerden kesinlikle kaçınılmalı."
Teknik heyetin raporu doğrultusunda dün profesyonel olan savunma futbolcusu ile 2024 yılına kadar sözleşme yapıldı.
Bu arada, eski Ermenistan Ulusal Güvenlik Servisi Başkanı Artur Vanetsyan, Paşinyan'a suikast ve darbe girişiminde bulunmak suçlamasıyla tutuklandı.
Bu golden 3 dakika sonra ise Bandırmaspor beraberliği sağladı.
Cumhurbaşkanı ve AKP Genel Başkanı Recep Tayyip Erdoğan, İstanbul'da 45 bin yeni üye programına bizzat katılarak, yeni üye yapılan vatandaşlarla telefon görüşmeleri gerçekleştirdi.
İstanbul Büyükşehir Belediye Başkanı (İBB) Ekrem İmamoğlu’nun 22 Ekim Çarşamba günü Amerikan Hastanesi’nde yarım saat süren operasyonla apandisiti alındığı öğrenildi.
Güzel günlere ve geleceğe selam olsun.
İlk belirlemelere göre, olayda ölen ya da yaralanan olmazken, çevredeki binalarda oturan vatandaşlar ise polis ekiplerince tahliye edildi.
'Sosyal ağ' üzerinden yeni bir sanal cemaat oluşuyor."
Şimşek, Uzman Çavuş Erdal Anbarcı'nın yaralanmasıyla ilgisinin bulunmadığını savunarak Anbarcı'nın da kendisinden şikayetçi olmadığını hatırlattı.
İyi bir ağız sağlığı için dişleri günde iki yada üç defa 2 dakika boyunca fırçalamak yeterli gelir.
Milli Eğitim Bakanı Ziya Selçuk'tan gençlere tavsiye!
Şimdi 3 numaralı çubukluyu, bu formanın kıymetini ve sorumluluğunu her zaman bilmenin huzuruyla soyunma odasında bırakıyorum."
Programın panelistleri ise İBB Başkanı Ekrem İmamoğlu, Dışişleri Bakanlığı eski müşteşarı ve emekli Büyükleçi Faruk Loğoğlu ile Hacettepe Üniversitesi öğretim üyesi Prof.
Türkiye'de son 24 saatte 1.012 kişiye daha yeni tip Koronavirüs (Covid-19) teşhisi konuldu.
Tek örnek gösterebilirler mi?
Türkiye'de kurulmuş olan yabancı sermayeli şirketler Kanal İstanbul projesi güzergahında bulunan ilçelerden tapu ve kadastro bilgi sistemi kayıtlarına göre satış yoluyla 791 bin 370 metrekare ana taşınmaz edinmiştir.
MetroPOLL Araştırma yapmış olduğu son seçim anketinin sonuçlarını kamuoyu ile paylaştı.
Ama bunu söylemek, yazmak zor.
Zeljko Obradovic'in ardından Fenerbahçe Beko'da yaprak dökümü sürüyor.
Emeğe değer veriyoruz' sözlerini biliyoruz.
Bugüne kadar oyunu posta yoluyla veya bazı eyaletlerde kurulan seçim merkezlerinde kurulan sandıklarda erken oy kullanaların sayısı 95 milyonu geçmiş durumda.
Kartal halkı AKP'nin bu kadar güçlü olduğu bir dönemde boşu boşuna CHP'li bir adayı iki dönem üst üste seçmedi.
Daha sonra telefonun yanından uzaklaşan kadın, bir süre sonra gelerek aynı yere oturuyor.
Kendilerine ihtiyaçları olup olmadığını sorduk.
Programın katma değerini her fırsatta dile getiren SEDAŞ Yönetim Kurulu ve İcra Başkanı Dr.
Salgının yayılma ve bulaşma riskini azaltmak için 3 kural olduğunu hatırlatan Yerlikaya, Hepimiz ezberledik ama tekrar edelim: Bir, evde kalmak, iki hijyene özen göstermek, üç sosyal izolasyon.
Toros, “Ülkemizin kuzeyinde yüksek, güneyinde ise alçak basınç alanları etkili olmaktadır.
Ama o başörtülülerin bir bölümünün bugün ne kadar insafsız, vicdansız, benim gibilerin karakter katlinde ne kadar ön aldıklarını görerek, yine aynı durum ile karşılaşsak, kendimi bundan yirmi yıl önceki gibi helak edeceğimi hiç sanmıyorum.
Bunun biraz eksik kaldığını düşünüyorum.
Zaman zaman açılıyor ve kullanılıyor.
Şerif Kunt'un takım arkadaşı ve takım kaptanı Muhammet ise, "Şerif hocamızla tanışmamızdan itibaren bilgisinden, tecrübesinden faydalanmaya başladık."
Her şeyi olduğu gibi anlatacağım"
Sadece Ankara'da vardı, şimdi inşallah 7 ay sonra tamamlandığında Türkiye'de 2'ncisi Trabzon'da olacak.
Bunların bir an önce yıkılması veya onarılması, güçlendirilmesi gerekiyor.
Ülkede özellikle de yüksek döviz kurları olmak üzere birçok nedenden dolayı hali hazırda yüksek bir enflasyon mevcut.
Kaleci Sehic ve Samuel Eduok ile Musa Çağıran ve genç Adil Demirbağ ile Sokol Cikillashi takıma katıldı.
Ama başından itibaren bunun muhteşem bir şey olacağını hissediyordum.
Arife günü vatan uğruna canlarını feda eden aziz şehitlerimiz unutulmadı.
Bir kısım İnsanımız sevgi duyarlılığını hemen, hemen yitirmiş durumda.
AslındaTransatlantik ilişkiler sadeceTrump döneminde bozulmadı.
Erdoğan, Türkiye-Senegal İş Forumu'nda açıklamalarda bulundu.
Üreticilerin bulunduğu şehirlere turistik seyahatler de düzenleyeceklerini ifade eden Çetindoğan, "Bu seyahatler üreticileri de kapsayarak alıcı ve satıcıyı bir araya getirecek.
İyi kötü bir ev bulduk ama o evin ne kadar sağlam olduğunu bilmiyoruz.
Bir tarafını aşağıdan, bir tarafını yukarıdan, sonra buzu itekliyorum.
Her yıl LGS’de Türkiye derecesi kazanan öğrenciler Altınyıldız Fen ve Anadolu Liselerini tercih ediyorlar.
Belki buraya gelmiş döner yemiştir.
Birlikte yol yürüdükleri mesai arkadaşlarımızla daha etkin, verimli ve kaliteli hizmet üretmek için eğitimin önemli olduğunu ifade eden Başkan Çiftçi, personel eğitimlerinin süreceğini sözlerine ekledi.
Açıklamanın ardından aktarlarda bu sabah saatlerinden itibaren hareketlilik başladı.
TFF 1. Lig ekiplerinden Altınordu, bir süredir kadrosuna katmak istediği Altay'dan forvet Hüsamettin Yener'le 2.5 yıllık sözleşme imzaladı.
Adalet olmadan eşitlik, özgürlük ve demokrasi olamaz.
Hba1c değeri kaç olmalı?
Aylardır önlem alınsın diye çağrı yapıyoruz.
Dünyanın 5 kıtasında, 51 ülkede faaliyetleri bulunan Yıldırım Şirketler Grubu’nun İcra Kurulu Başkanı Yüksel Yıldırım, Gagavuzya Özerk Bölgesi Başkanı Irina Vlah’ıİstanbul’da ağırladı.
Bozkurt'un ablası Arzu Doğan, kardeşinin durumu hakkında bilgi verirken, ''Bu sonucu sağ el ve sol ayak felçli durumda.
Korona virüsün 11 Mart’ta görülmesinin ardından yaşanılan zor günlerde, ’de İl Milli Eğitim Müdürlüğü harekete geçti.
AFAD tarafından yapılan açıklamada deprem sonrası olumsuz bir ihbarın bulunmadığı belirtildi.
İnşallah bu güzel projeyi yine sizlerle birlikte neticeye ulaştıracağız.
Bunun için de gönüllü olarak bu işe katkı sağlamak istedim.
Balıklar doğal yaşam alanlarına bırakıldı.
ABD’nin geniş coğrafyasında ve birçok kentinde yaşanan büyük gösteriler ABD’nin zulmettiği tüm insanların yüreğindeki sestir."
İSO'dan yapılan yazılı açıklamada görüşlerine yer verilen İSO Başkanı Bahçıvan, yeni normale dönüşe iyi planlama ile hazırlanmak gerektiğini bildirdi.
Ülker'in Türkiye ve uluslararası operasyonlarının cirosu yıllık bazda, sırası ile yüzde 23 ve yüzde 22 büyüme kaydetti.
Koklama egzersizleri kokunun geri kazanılmasında çok önemli.
İlacı almalarından 12 saat sonra, maymunların daha iyi olduğu gözlemlendi.
"İstanbul'u kazanan ekip bellidir.
İşte 2020 Türkiye corona virüsü vaka, ölü ve iyileşen sayısı son dakika gelişmeleri…
Hava meydanında girdiği ihalede 6 katılan olmasına rağmen tek geçerli teklif, bu firmanın.
Böylece hasta hakkında ayrıntılı ve sağlıklı verilere ulaşılabilecek" değerlendirmesinde bulundu.
Bu cinayeti işleyen polisle ilgili de herkesin vicdanını rahatlatacak şekilde adaletin işletilmesi gerekiyor.
TÜPRAŞ’ta bir tank yüzünden depremde çektiğimiz sıkıntıları biliyorsunuz.
Polis, soruşturma başlatırken, Dumlupınar'ın ölüm nedeninin tespiti için otopsi yapılacak.
Uluslararası jüri kurulu tarafından yapılan değerlendirme sonucunda, sergilenen patentler 1 Grand Prix, 1 Altın, 4 Gümüş ve 1 Bronz madalya olmak üzere toplam 7 ödüle layık görüldü.
Milli Savunma BakanlığıBarış Pınarı Harekatı bölgesinde bugüne kadar PKK/YPG tarafından yerleştirilen 1720 EYP ve 903 mayın tespit edilerek etkisiz hale getirildi."
Siyah noktalar, hem kadın hem de erkeklerde meydana gelen bir akne çeşididir.
Bir açıklama daha yapan Rus Sözcü, yanlış anlaşıldığını söyleyerek Sirbistan Cumhurbaşkanı'ndan özür diledi.
Bunlar tabii tespit edilenler.
Haberde görüşmelerde ileri aşamaya gelindiği belirtilirken açıklamanın yakında yapılmasının beklendiği iddia edildi.
Son 24 saatte 68 kişi -19 nedeniyle hayatını kaybetti, 1452 kişi ise iyileşti.
İtfaiye ekiplerinin müdahalesiyle 2 saatte söndürülen yangında, 2 hektarlık bozuk makilik alan zarar gördü.
Sivasspor Kulübü ise İsrail Dışişleri Bakanlığı Sözcüsü Lior Haitat'ın Sivasspor kafilesinin uçuş saatine geç geldiği, bu nedenle Tel Aviv'deki Ben Gurion havalimanında bekletildiği iddialarının gerçeği yansıtmadığını bildirmişti.
Kronik hastalık ne anlama gelir, ne demektir?
Buna 'buhar' denilse de aslında duman çekiliyor.
Kocaelispor’un beyefendi ve çalışkan yöneticisi Murat Barış, eski yöneticiler ve spor insanlarıyla bir araya geldi.
Beklenen Güzelyalı 1/ bin ölçekli revizyon uygulama imar planı Mudanya Belediyesi’nin ardından Büyükşehir Belediye Meclisi’nce de onaylanarak askıya çıkarıldı.
Ben burada yalnız yaşıyorum.
'nin Dera kentinde Esad rejimi askerlerini taşıyan otobüsün geçişi sırasında meydana gelen patlamada en az 3 askerin öldüğü, 16 askerin yaralandığı bildirildi.
"İzmit Belediyesi'nin bir çalışmasına şahit olmadık"
Nusret gün boyunca 14 bin 500 kadını restoranlarında ağırladıklarını açıklamıştı.
İstanbul Alibeyköy'de trafikte tartıştığı kadın sürücüyü darp eden ve aracına zarar veren saldırgan gözaltına alındı.
‘nın güneybatısı ile Karaman’ın güneybatı kesimlerinin kısa süreli ve yerel olmak üzere sağanak ve yer yer gök gürültülü sağanak yağışlı geçmesi öngörülüyor.
Diagne'nin bu golleri atmasına kendisi ve Galatasaray için ihtiyacımız vardı.
Ayda kaç kaz rapor alınabilir?
Kendilerince virüse karşı önlem almışlar.
Selda Fatma Bülbül, “Uzun zaman aç kaldığımız zaman vücut önce bu hücrelerden kurtulduğu için hani orucun bir anlamda kanserin önlenmesinde de yararı olabileceği düşünülebilir.
Türkiye'ye döndükten sonra Erasmus ve Avrupa Birliği projeleri uzmanı olarak görev yaptım.
Türkiye'yi yasa boğan Pınar Gültekin cinayetinde soruşturmanın genişletilmesi talep edildi.
Yolların en az yüzde 30'unun kapanacak olması çeşitli illerden gelecek yardımların İstanbul'a ulaşamaması demek.
Sağlık-Sen Kocaeli Şube Başkanı Erdal Yıldırım, sağlık çalışanlarının koronavirüsle karşılaşma olasılığının yüzde 100 olduğunu vurguladı.
Hafızım diyorsun, Ayasofya açılmış sevin, matem tutma” diye konuştu.
“Bu kınayı bayram hediyesi olarak gönderiyorum” dedi.
Tepebaşı Belediyesi Sağlık İşleri Müdürlüğü’nde şoför olarak çalışan Murat Kara’nın iki çocuğundan biri olan Buğra'ya, 6 ay önce kol ve ayaklarındaki morarma şikayetiyle gittiği hastanede lösemi teşhisi konuldu.
Bu, dünyaya salgınla ilgili daha net bir resim sunabilir” dedi.
Türkiye'de TBMM tatil yaparken Almanya Meclisi koronavirüsle mücadele kapsamında ikinci yasayı kabul.
Özmen, toplumun, yöneticilerin, hasta ve hasta yakınlarının sağlık çalışanlarının tükenmiş olabileceğini dikkate almaları ve tükenmemeleri için de her türlü çabayı göstermeleri gerektiğinin altını çizdi.
Yunanistan'da 23 Mart'ta başlayan ülke genelindeki sokağa çıkma yasağı kapsamında, vatandaşlar özel izin belgesi ile çıkılabiliyor.
Kazada Kayseri’den Malatya istikametine gitmekte olan S.K. yönetimindeki 39 SV 875 plakalı otomobil, kar yağışı, tipi ve yoldaki buzlanmanın etkisi ile kontrolden çıkarak yol kenarındaki buz kütlesine çarptı.
Corona virüsü salgınına zamanında müdahale edemediği için sık sık eleştirilerin odağında olan İngiltere hükümeti yeni bir tartışmanın ortasında kaldı.
Eserini sergilediği günden itibaren çok sayıda kişinin satın almak istemesine rağmen Hilye-i Şerif tablosunu satmayan Şentürk'ün tek isteği eserinin Ayasofya Camii'nde muhafaza edilmesi.
"Bugüne kadar sekiz ayağın yedisinde önemli mesafelerin alındığı ve örgüte büyük darbe vurulduğu izahtan varestedir.
Edinilen bilgiye göre, Sahil Güvenlik Ekipleri fiber tekne içinde bir grup düzensiz göçmen ihbarı alması üzerine harekete geçti.
İkinci olarak, derhal Güney Afrika'ya seyahat kısıtlaması getiriyoruz.
Ordu'da ortaokulda görevli bir öğretmene, dün Aybastı Devlet Hastanesi'nde Covid-19 testi yapıldı.
İşte Murat'ın girişim hikayesi de tam olarak burada başladı.
Aşının onay alma sürecinin yıl sonunda tamamlanmasını beklediklerini vurgulayan Yin, "Aşı, önümüzdeki sonbahar ve kış mevsimlerinde tekrarlayan salgınları da önleyecek" dedi.
Düğün Fotoğrafçısı OlmakBu sektör en kârlı işlerden biridir.
'de yeni teknik direktör için bir adım öne çıktı.
Baskını yapan karakol, en küçük dahi bilgi vermeyeceğini açıklarken tutanak dahi tutmadıkları öğrenildi.
Kemal İnat, "dünyanın herhangi bir köşesindeki herhangi bir vatandaşını korumak için derhal harekete geçen Amerika" imajının Kovid-19 salgını sürecinde, "içeride on binlerce insanını korumaktan aciz Amerika"ya dönüştüğünü söyledi.
Kılıçdaroğlu'nun hedefinde Cumhurbaşkanı Erdoğan ve AK Parti iktidarı vardı.
Bir diğer İsrail gazetesi Maariv ise Netanyahu'nun avukatlarından Amit Haddad'ın "Netanyahu aleyhindeki iddianame birkaç ay önce hazırlandı ama halen dosyayı teslim alamadık.
Sabiha Gökçen'de pistten çıkan uçak sonrası Hava Kuvvetleri Komutanlığı’ndan emekli Hava Trafik Kontrolörü Zafer Yeşilgül, “Bir önceki pilot uyardığı halde, uçağa havacılık kurallarına aykırı olarak rüzgârın tam tersi yönde iniş izni verilmiş.
Örneğin bir ziyaretçi, OMÜ deneyimini, "Manzara!
Oktay, "Hasarın en yoğun olduğu ilçemiz Bayraklı'da 6 binamız yıkık durumda, 7 binamız acil yıkılacak durumda, yine 9 binamız ağır hasarlı, 3 binamız orta hasarlı ve 260 binamız da az hasarlı olarak tespit edilmiş durumda.
Boluğur'un takipçileri "Adriana Lima’nın sönük kaldığı fotoğraflardan bir tanesi" diyerek oyuncunun daha güzel olduğunu belirten yorumlar yağdırdı.
Mansiyon ödülü de 10 bin euro olarak açıklandı.
Önümüzdeki günlerde oluşturulacak listede Koray Aydın’ın yer alıp almamasına göre bu isimler kendilerine yeni yol haritası çizecek.
Virüsün yakın takibe alındığı İZCİ ile alarm durumuna geçen Sağlık Bakanlığı, antiviral ilaçlar dahil devasa ilaç stoku ve tam donanımlı hastaneleriyle her türlü olağanüstü duruma hazır.
Küçük ve orta ölçekli işletmeler, siber saldırılara karşı yeterince savunma geliştirmedikleri için siber suçlular açısından daha cazip görülüyor.
İstanbul'da hastanede panik!
Akşam yetimhaneye girer girmez, yerde derin bir uykuya dalmış Zeyd ile karşılaştım.
Koronavirüs salgınının küreselleştiği ve tüm dünyada borsaların sert düşüşler yaşadığı mart ayında yabancı yatırımcı Borsa İstanbul’da da satış yaptı.
Aşıları geliştiren uzmanların da aşı olmak istediklerini, zira aşıların etkinliğinden emin olduklarını anlatan Maksutov, klinik araştırmaların ilk etabının 60 gönüllü üzerinde gerçekleştirileceğini kaydetti.
Gelen son dakika haberine göre; ’nın doğusundaki silahlı güçlerin lideri ’e bağlı milislerin başkent Trablus’a düzenlediği roketli saldırıda bir kişi hayatını kaybetti.
Ona yardım etmek istiyordum.
Bu yolculuğun sonunda 93 milyar ışık yılı genişliğindeki uzayı ve 14 milyar yıllık zamanı daha iyi tanıyor olacaksınız.
İş çıkışı kendince bir sorgulama yaptığını dile getiren Gök, "Bu leylek, dünyada Türkiye'yi, Türkiye'de Konya'yı seçmiş ve 31 ilçenin içinde de Karatay'ı seçmiş.
Bursa ve Baltık ülkeleri arasındaki ticareti yeterli bulmuyoruz.
Tüm gazetelerin toplam satışı günde 70-80 civarı.
Işık Erdoğan, ülkemizde giderek yaygınlaşan el bileğinden uygulanan Radial Anjiyografi yönteminin hastaların güvenliği ve konforu için avantaj sağladığını söyledi.
İzmir merkezli tefeci operasyonu!
Madde 17 — İzin kurulu kendisine yüklenen görevleri yerine getirmek üzere yıllık izin çizelgelerinin hazırlanması sırasında ve gerektikçe başkanın çağrısı ile iş saatleri içerisinde toplanır.
Duyarlı, rol modeli.
Kendini turistlere ‘dalgıçlar için el değmemiş bir cennet’ olarak pazarlayan ülkede duyurusu 2018’de yapılan güneş kremi yasağı yeni yılda hayata geçiyor.
Inter, Manchester United'ın tecrübeli oyuncusu Ashley Young'un peşinde.
Bu tanışıklık hem sanata dair sizlerden öğreneceğimiz çok önemli bilgilere, hem de ileriye dönük güzel çalışmalara bir başlangıç olacak" dedi.
Oğlumun tedavi edilmesi noktasından herkesten destek bekliyorum.” ifadelerini kullanmıştı.
Bir süre sonra Ataş'ı arayan bir kişi, aracının başka bir internet sitesinden 135 bin TL'ye satışa verildiği söyledi.
Koronavirüsün oluşturduğu pazar talebindeki düşüş nedeniyle kapasitede azaltıma gidecek olan şirket bu sayede personel maaşlarından tasarruf edecek.
Ağrı hale geçmediyse bu durumda bir ağrı kesici ilaç kullanabilirsiniz.
İçişleri Bakanlığı, "Yıldırım- 10 Operasyonu kapsamında; Van-Çaldıran ilçesi Tendürek Dağı Bölgesinde 2 terörist silahlarıyla birlikte etkisiz hale getirilmiştir" açıklamasında bulundu.
Siyasi mecburiyetle başlayan, mutsuz bir evlilikti.
Bu kurallara uymak hayat kurtarırken, uymamak ise kul hakkına girmek, diğer insanların sağlıklı yaşam hakkını yok saymak demektir.
Açıklamada, Türkiye ve Avrupa Birliği (AB) arasındaki sınırda BMMYK'nin Türk Kızılay, Uluslararası Göç Örgütü ve UNICEF ile çalıştığına, durum değerlendirmesi yaparak ihtiyaç sahiplerine insani yardım yaptığına işaret edildi.
Çevredekilerin ihbarıyla olay yerine sağlık, polis ve itfaiye ekipleri sevk edildi.
ABD’nin Suriye Özel Temsilcisi Jeffrey’nin İsviçre’den sonraki durağı ise Türkiye olacak.
Faiz ödemeleri bu sene 150 milyar lirayı bulacak.
Yönetmelikle 2872 sayılı Çevre Kanunu'nda yer alan ve çevreyi kirleten atıklar için tahsil edilen geri kazanım katılım payı tutarlarına yeniden değerleme oranı kadar yani yüzde 22.58 oranında zam yapıldı.
Hala param var ama artık pek para gelmiyor.
Hercai ilgi gören bir proje" dedi.
Bu yüce Meclis bağımsızlık savaşını bizzat yürütmüş, Gazi unvanını bihakkın almış yegane Meclistir.
Mirodenafil içeren ilaçlar bulunmaktadır.
Memlûk Devletinden zapt edilen Antakya, Osmanlı İmparatorluğu'nda önce Halep'e bağlı bir sancak ve daha sonra kaza olarak yönetilmiştir.
O çok istediğin “özgür ve refah hayat” orada seni bekliyor.
Ziraat Bankası destek kredisi sorgulama ekranı ile son dakika haberinin detayları!
Erdoğan'ın parlamenter sisteme geri dönmeye izin vereceğini söyledi.
Nitekim İtalya'da olan buydu.
Karaoğlu, tırnak batması şikayetiyle de sık sık karşılaşıldığını, tırnağın düz kesilip ucunun hafifçe törpülenerek sivriliğinin alınması gerektiğini aktardı.
Başkan Büyükakın, Seka Park ve kent arasındaki bağlantıyı sağlayacak üç üstgeçitten ilki Bilim Merkezi Tramvay İstasyonu Üst Geçidi’nde inceleme gerçekleştirdi.
Kurun 7.61 TL’nin altına inmesiyle 7.50-7.52 TL bölgesi hedef olarak öne çıktı.
Orta Doğu'nun fitne yayan ülkesi Birleşik Arap Emirlikleri'nin Suudi Arabistan ile birlikte ortağı olduğu MBC kanalında Türkiye'ye yönelik bir skandal yıllar sonra ortaya çıktı.
Kazayı görenlerin durumu bildirmesiyle olay yerine çok sayıda ambulans, jandarma ve polis ekipleri sevk edildi.
Bu binanın yıkılması ülke ekonomisi açısından da, şehrimiz açısından da büyük bir kayıp.
Saat 20:30’da başlayacak olan müsabaka ATV ekranlarından da canlı olarak takip edilebilecek.
Azerbaycan, sokaklardan Lenin heykellerini, Sovyet liderlerinin adlarını uzun süre önce kaldırdı ama bunu Moskova’yı rencide etmeye dönük bir gösteriye dönüştürmedi.
Bu konuda hiç kimsenin yeterli bilgisi bile yok.
Bu süreçte yardımcı doçent kadrosunun ilan edilmesi ve dosyanın hazırlanması noktasında benden talepleri oldu.
Operasyonda gözaltına alınan D.Ş, E.D. ve M.A.C, emniyetteki işlemlerinin ardından adliyeye sevk edildi.
"Özellikle havanın sıcak olduğu öğle vakitlerinde hastaların dışarı çıkmamalarını, eğer çıkmaları gerekiyorsa da mutlaka kapalı yerlerde ve gölge yerlerde zaman geçirmelerini tavsiye ediyoruz.
Yeni Şafak'ın haberine göre, İsrailli uzman, East Med projesi için en önemli pazarın mevcut durumda İtalya olduğunu ancak Akdeniz ülkesinin de doğal gaz talebini Cezayir, Azerbaycan, Rusya ve Orta Avrupa'dan karşılamayı tercih ettiğine dikkat çekti.
Yani normal bölümlerin kapalı olduğu 1 Ocak’ta hastaneler sadece acil hasta kabulü yapılacak.
Nalan Kozacı:” zehiri, ısırdığı bölgede etkisini gösterebilir ya da dokulara sızarak tüm vücuda yayılıp sistemik etkiler oluşturabilir.
Sezon başında İspanyol ekibi Real Valladolid’den 2+2 yıllığına kiralanan Plaza, bordo-mavili takımda sadece 3 dakika süre alabildi.
Arkadaşlarıma döndüğümde talimat vereceğim, Erzincan Türkiye'nin otomobiline ne katkı sağlayabilir bununla ilgili çalışma yapacağız."
Dışişleri Bakanlığı'ndan yapılan açıklamada, "İtalya’nın Fossalto Belediyesi’nce teröristbaşı Abdullah Öcalan’a fahri hemşehrilik verilmiş olması bu caninin işlediği ağır insanlık suçlarını görmezden gelen utanç verici bir gelişmedir." denildi.
Bu normal bir şey orada.
İran'ın nükleer anlaşmadan (JCPOA) doğan yükümlülüklerini yerine getirmeyeceğini açıklamasını değerlendiren Borrell, "Bu anlaşmanın sürdürülmesinden yanayız.
Amerikan basınında yer alan ABD Başkanı Donald Trump'ın geçici felç geçirdiği haberlerine doktorundan yalanlama geldi.
Test sonucu da pozitif çıkan Şeker, sağlık durumu iyi olduğu için cezaevine karantinaya alındı.
Daha anne karnında iken kalp damarlarının ters olduğu tespit edilen Asil bebek ailesinin uzun uğraşları sonucunda Yeni Yüzyıl Üniversitesi Gaziosmanpaşa hastanesinde hemen doğuma alındı.
Azerbaycan Savunma Bakanlığı tarafından yapılan açıklamada, Azerbaycan ordusunun Fuzuli yönündeki başarılı operasyonlar sırasında Ermenistan ordusuna ait askeri birliği ele geçirdiği belirtildi.
Analist Ming-Chi Kuo’ya göre iPhone 12 modellerinde maalesef ki şarj adaptörü ve kulaklık yer almayacak.
O nedenle kısıtlamalara mutlaka uyun, evde kalın.
Mahkeme, duruşmayı 24 Ocak tarihine erteledi.
Türkiye İstatistik Kurumu (TÜİK) tarafından açıklanan Ekim ayı TÜFE enflasyon rakamları sonrasında 2021 yılında uygulanacak olan yeniden değerleme oranı rakamı netleşti.
Marmara Koleji Rehberlik Koordinatörü Nevin Çiftel ise, LGS ve YGS adaylarına tavsiyelerde bulundu.
Ruşen ayrıca, Enerji Verimliliği Uygulama ve Araştırma Merkezi (KAREN) olarak enerji verimliliği üzerine yürüttükleri çalışmalar hakkında katılımcılara bilgi verdi.
Anket sonuçlarına göre, imalat sanayisi genelinde kapasite kullanım oranı, nisanda bir önceki aya göre 13,7 puan azalarak yüzde 61,6'ya geriledi.
Düşünün, oğlumla birlikte yerde yatıyoruz.
“Sahra hastanesi kuruldu” denen fuar alanında sadece 2 adet seperatör ve bölmeler var!
Hastanede Nil'i kullanıp, ona Volkan'ı takip ettirdiğini ve karşılığında uyku ilacı yazdığını söylüyor.
Bireysel kredi kartı veya kredi borcundan dolayı yasal takibe intikal edenlerin sayısı ocak-temmuz döneminde geçen yılın aynı dönemine göre yüzde 58 azalarak 406 bin kişiye geriledi.
Yardıma durumu iyi olan kişilerin de başvurması KKTC Çalışma ve Sosyal Güvenlik Bakanı Faiz Sucuoğlu'nun tepkisine neden oldu.
Bu işler lafla olmuyor.
Skandal paylaşımını sildiSon dakika haberler: AYM Üyesi Engin Yıldırım'ın 'Işıklar yanıyor' paylaşımı ne anlama geliyor?
İletişim Başkanı Fahrettin Altun, Twitter hesabından İngilizce yaptığı açıklamasında, koronavirüs salgınının baş gösterdiğinden bu yana, virüsün Türkiye'de yayılmasını önlemek için gayretle çalıştıklarını bildirdi.
Örneğin bilgisayarınızı başlattığınız andan açılana kadar geçen süreçte tüm işlemleri CPU yani işletim sistemi gerçekleştirir.
Pandemiden sonra yeşil bir ekonomik dönüşümün gerçekleşeceği beklentileriyle birlikte elektrikli araç piyasası da büyüyor.
İş imkanları kısıtılı olduğu Aydıncık ilçesinde bir araya gelen kadınlar, 2017 yılında aile bütçesine katkı sağlamak amacılya kooperatif kurmuştu.
Sivrisineklere karşı elektronik cihaz, diş macunu ve diş fırçası, tarak ve güzellik sabunu gibi ürünlerin yanı sıra yiyecek olarak yeşil zeytin, siyah zeytin, ceviz içi ve kakaolu fındık kreması da satışta olacak.
ABD'de Donald Trump'ın dört yıllık başkanlık dönemi dikkat çekici hamlelerle dolu.
Kovid-19 salgınında virüsün değil, işsizliğin öldüreceğini belirten Ağbaba, 20 yaş altı vatandaşlara uygulanan sokağa çıkma yasağından 1 milyon 385 bin genç işçinin muaf tutulduğunu kaydetti.
Doktor Geraldine McGroarty'nin hikayesi, 'daki corona virüs krizinin zirvesinde, Royal Free'de çekilen BBC2 belgeseli 'Hospital Special: Fighting Covid-19'un (Hastane Özel: Covid-19 ile savaşmak) ikinci bölümünde yer alıyor.
Hala insanlara gerçek olmayan umut vermeye devam ediyorlar.
Bu paradoksu çözmek kilit bir önemde, kanımca.
Dolandırıcıların son kurbanı emekli Tuğgeneral C.E.E. oldu.
Beytur, salgının başından bu yana toplam 2922 hastanın başvurduğunu belirterek “Bu hastalardan ’üne PCR testi yapıldı.
Dolar fiyatları son dakika: Dolar ve Euro bugün 25 Haziran ne kadar?
Rezerv keşfinin ardından halka kısa sürede yerli doğal gaz ulaştırılabilmesi için Karadeniz’deki çalışmalara ağırlık verilirken, ilerleyen süreçte Doğu Akdeniz keşifleri ve sondaj görevlerinde de Kanuni aktif görev üstlenecek.
Rivera, dizi ekibinden hayatını kaybeden 3'ncü oyuncu oldu.
Ocak ayında devreye aldığımız İzmir fabrikası ile yıl sonunda toplamda 360 bin ton büyükbaş ve küçükbaş yem satışını hedefliyoruz.
Çünkü kirazdan zehirlenmek için gerçekten çok fazla kiraz yemeniz gerek.
Biraz zaman geçtikten sonra yeni misafirimize sunuyoruz" ifadelerine yer verdi.
Abdülkadir ile diyaloğu çok iyi idi.
Kılıçdaroğlu “Bu bana karşı yapılan kasıtlı bir harekettir, çok üzücü bir durumdur”
Son maç 3-0 bittiği için belki dikkat çekmedi ama deneyimli kaleci burada da rakibi ümitlendirecek pozisyonlarda geçit vermeyip karşı taraftaki muhtemel bir ateşlenmeyi engelledi.
Bu kişilerden daha önce 16'sı adliyeye sevk edilmiş, 12’si tutuklanmıştı.
BTS, 2013 yılında kurulmuş ve Dynamite isimli şarkı ile birlikte ABD Billboard listelerinde bir numara olmuştu.
Çelik, İzmir'de bazı camilere yapılan saldırıları lanetlediklerini bildirdi.
Ailelere, özellikle de bizim Kürt ailelerine şunu söylemek istiyorum; tatlı bir dille yani kendi imkanlarına göre çocuklarına eşit davransınlar.
Güzel bir sokak, butiklerin olduğu şık bir sokak.
Genç arkadaşlarımız fikir olarak bizden ilerdeler.
Alerjilerin neden olduğu boğaz ağrısında doktorunuz alerjilere yönelik bir ilaç kullanmanızı tavsiye edebilir.
Güneşin yüzünü göstermesi ile hava sıcaklıklarının artmasını fırsat bilen ilçede yaşayan aileler ise zaman zaman yakınlardaki dağlık alanlara çıkarak beyaz örtü altında piknik yapmanın keyfini çıkarıyor.
Boş yere oraya buraya yazarak manipülasyon yapmaya hiç gerek yok."
Kırgızistan'da Merkez Seçim Komisyonu seçim sonuçlarının iptal edildiğini duyurdu.
ABD'nin California eyaletinde bir F-35B tipi savaş uçağı yakıt ikmali sırasında tanker uçağına çarparak düştü.
"İnsan yetiştirme odaklı olmalı"
Yerli mercimeğin fiyatı sezon başında tonu 4 bin 500 TL civarında seyrederken şimdi yaklaşık 6 bin TL’ye kadar çıkmış durumda.
Bu görüntülerin ardından ikili arasındaki aşk iddiaları yeniden alevlenmişti.
Bu sonuç olağanüstü derecede önemlidir.
Geçmiş olsun dilekleriniz için çok teşekkürler.
İRAN'da yeni tip koronavirüs (Kovid-19) nedeniyle hayatını kaybedenlerin sayısı son 24 saatte 219 artarak 14 bin 853'e yükseldi.
Cumhuriyet öyle bir ezmiştir ki onu iktisadi, içtimai ve siyasi hiçbir zemini kalmamıştır.
'100 yıl kazandırdık.' diyor.
Kapalı bir rejim olması nedeniyle dünyanın en çok merak ettiği ülkelerden biri Kuzey Kore.
Kanberi, yaşanan olayda ölü ya da yaralı olup olmadığının henüz bilinmediğini aktardı.
Brockmeyer, ilacın bu aşamada çözüm olduğunu belirterek, "Antikorlar, SARS CoV-2 virüsünün yüzeyindeki çok özel bölgelere yöneliyor.
Kurban Bayramı'nın ulusumuza ve tüm insanlığa barış, kardeşlik ve huzur getirmesini dilerim.
Veteriner hekime otopsi yaptırdık, zehirlenerek öldükleri ortaya çıktı” şeklinde konuştu.
Bir takipçisi, 42 yaşındaki mankene, "Bu güzelliği kime borçlusunuz?" sorusunu yöneltti.
İşte, 8 Ağustos son dakika deprem tablosu…
Zeki Müren ile yıllar önce evinde yaptığı bir röportajda Zeki Müren’den ‘Evet ben eşcinselim' itirafını almayı planladığını itiraf eden Çölaşan, “Şimdi aradan yıllar geçti ve ben o ısrarım nedeniyle pişmanım.
Hiç yüzünü görmedim.
“Dünya mirası”, koruması, Müze olarak kalması felsefi olarak doğru olandı.
Peki zilhicce ayının ilk 10 gününde neler yapılır?
Dolayısıyla uzun dönemli kiralamada çok ciddi bir sorunun, pandemi çok fazla uzamadığı sürece, oluşmayacağı yönünde izlenimimiz var” dedi.
Mücbir sebebin karşı tarafa ihbar edilmesi zorunlu.
Bu kapsamda Doğa Koruma Müdürlüğü ile birlikte ortak çalışmalar yürüten Veteriner İşleri Müdürlüğü’ne bağlı ekipler, vatandaşların yaralı ihbarı yaptıkları bir sansar ve iki kargayı yakalayarak tedavi ve rehabilite etti.
Dövülen kişinin çocuklara uyuşturucu teklif ettiği ve bu yüzden dövüldüğü iddia edildi.
Tekin, bu tür etkinliklerin engelliler için büyük bir fırsat olduğunu vurguladı.
Mahkumların ateş yakarak çıkardığı isyanların, yarı açık cezaevinde bulunan ve 17 Mart için planlanan geçici çıkış izninin Kovid-19 virüsünün yayılması tehlikesiyle ertelenmesinden dolayı çıktığı bildirildi.
Teknofest heyecanı yarın Gaziantep’te başlıyor.
“Eşit olmayanlara eşitlik kuralını uygularsanız en büyük adaletsizliği yaparsınız” diyen Altaş, “Her AVM kendi durumunu değerlendirip buna göre kira konusunu çözecektir” diye konuştu.
Ülke olarak hiçbir şekilde gıda sorunumuz yok.
Hayati önem taşıyan maskeyi doğru takmadığı gibi bir de uyarı yapan şoförü darp etti.
Başlama düdüğüyle birlikte ilk 3 dakika, şehitlerimiz anısına tribünden ses çıkmayacak.
Onlara traktör ve otomobilimizin olmadığını, sadece 1 tane ineğimizin olduğunu söyledim.
İstanbul Büyükşehir Belediyesi Sözcüsü Murat Ongun, İBB'nin bazı camilerin bakım ve temizliğinden çekildiği iddialarını yalanladı.
Çalışanların kimi altı aylık bu süreçte meslek değiştirirken kimi hayat pahalığı yüzünden İstanbul’dan göç etmek zorunda kaldı.
Soğuk algınlığı belirtileriniz varsa yaşlılar ve kronik hastalarla temas etmeyin.
Belediyemize bağlı 47 birimde toplam 869 bilgisayarın yer aldığı ve salgın tedbirlerinin gözetileceği çalışma alanları hazırladık.
Aşk hayatında aradığı mutluluğu bulamayan ünlü şarkıcı hesaplarını aktif olarak kullanmaya başladı.
Arguvan Doğal Tarımsal Kalkınma Kooperatifi ilk genel kurulu gerçekleştirdi.
Uzmanlar, salgından kaçınmak için evden çıkmama çağrısı yapsa da zihin sağlığının çok daha önemli olduğu konusunda hemfikir.
Bunlardan birinin görevinin azalması ya da bozulması diğer organların yedek gücü ile karşılanır.
Bu laboratuvar sayesinde hemşirelerimiz ve hemşirelik eğitimi alan öğrencilerimiz, hastalarda görülebilecek reaksiyonlar ile hemşirelik bakım ve tedavilerinin hasta üzerindeki sonuçlarını değerlendirme fırsatı bulacaklar.
Son zamanlarda kil banyosu çıktı.
Zanlı, adliyeye sevk edildi.
Yalçın, “Antrenmana çıkıyor, 10 dakika sonra sakat olduğunu söyleyerek tesisleri terk ediyor.
Demek ki asıl olan diş temizliğidir.
Dün itibariyle Brezilya’da yürütülen Faz 3 sonuçlarının açıklandığını okuduk ancak detayları henüz göremedik.
Kulübü zor şartlar altında çevirdiklerinin altını çizen Beşiktaş Başkanı Ahmet Nur Çebi, "Benim burada yazan alacaklı bir param var.
Küresel ekonominin Asya’ya kaydığını, Türkiye’nin ise ipek yolu üzerinde son derece önemli bir geçiş yolu olduğunu biliyoruz.
Kadınların ortalama sepet tutarı %35 artarak 285 TL olurken, erkeklerin sepet tutarı %33 artarak 376 TL oldu.
ABD'li bir kadına Türkiye'de coronavirüs bulaştı iddiası!
Bir turistin en temel gereksinimi olan iletişim ihtiyacını kendisine sağlanan yerel hat üzerinden çözen Tourist Cell Turkey tatil uygulaması, en ucuz internet paketi garantisine ek olarak kesintisiz, yerel, güvenli ve en ucuz iletişimi vaat ediyor.
Muğla'da kısıtlama öncesinde market alışverişlerini tamamlayan vatandaşlar, evlerine çekildi.
CHP’li Deniz Yavuzyılmaz, Zonguldak’ta can kaybının açıklananın çok daha fazlası olduğunu vurguladı.
Bugünlerde kısıtlı imkânlarla, canla başla çalışan sağlık çalışanlarına özellikle çok teşekkür ediyoruz ve onların daha güvende görev yapabilmeleri, morallerinin yüksek tutulması için her türlü imkânın öncelikle seferber edilmesini talep ediyoruz.
İşsizlik oranı yüzde 4,8 ile dört yılın en yüksek seviyesine çıktı.
“Eyvah, vergiciler gelirse benim sırtımda taşıdığım evimden bile vergi alırlar!” diyerek o da başlamış kaçmaya…
'deki doğal kaynaklarla ilgili sismik araştırma yapan Oruç Reis araştırma gemisi için 23 Ağustos'a kadar ilan edilen 'in süresi 1 Eylül'e kadar uzatıldı.
Fox News’ta yer alan habere göre, Amerikan Ulusal Havacılık ve Uzay Ajansı (NASA), 8 ay boyunca dış dünyadan izole bir yaşam sürecek gönüllüler arıyor.
Onlar yarım kilo ya da bir kiloluk alışveriş yaparlardı.
Edebî toplantıların yapıldığı bu cemiyete isim olarak Encümen-i Hamidî’nin verilmesinin asıl sebebi, ileride bir “müşkül” ile karşılaşmamak düşüncesidir.
Buna göre; Finansal işlem ve ihtiyaçları bulunan vatandaşlar sabah saatlerinden itibaren konuya dair detayları araştırıyor.
Saat 20.00 itibari ile başlayan denetimlerde belgesi olan sürücüler trafik yönünden denetim yapılırken, belgesi olmayan sürücü ve araç içerisinde ki yolculara cezai işlem uygulandı.
Sancaklı ikili arasında yapılan konuşmadan haberdar olmadığını da belirtmişti.
Televizyon reklamlarıyla tanıdığını söyleyenler yüzde 34 ile 2. sırada, tavsiye ile tanıdığını belirtenler 3. sırada ve sosyal medya reklamları ile tanıdığını söyleyenler 4. sırada yer aldı.
Ilık suyla yaklaşık 20 saniye boyunca ellerinizi sabunlayın.
Sanki gözüme perde indi, kör etti o varlık hali beni ve Allah bana ders vermek istedi.
Emekli Sandığı, BAĞ-KUR ve SSK emekli maaşları bayram öncesi ödenecek mi?
AKP Genel Başkanı ve Cumhurbaşkanı Recep Tayyip Erdoğan, Kocaman ve eşi İnşaat Mühendisi Ayça Dursunu aiile büyükleri ile Saray’da kabul etti.
Peki yılbaşı hindisi kaç paradan başlıyor, nereden alınır?
Karakter kısıtlı olduğu için daha fazlasını yazamıyoruz.
Türk vatandaşı olmayıp, yurt dışından ülkemize gelerek tedavi olmak isteyen çok sayıda kişi bulunuyor.
Kulislerde konuşulanlara göre, hali hazırda 65 yaş üstü vatandaşlara uygulanan 60 yaş üstü vatandaşları ve 18 yaş altı çocukları da kapsayacak.
İstanbul’da tarihi eser operasyonu!
Aşarı derecede negatif faiz uygulaması.
Belirtilere rağmen koronavirüs hastalığına ihtimal vermediğini söyleyen Zeynep Gümüş, "İlk olarak hamilelikten şüphe ettim.
Hem hava hem de demir yolunda bilet satış işlemleri yolcuların Kovid-19 ile ilgili durumlarını tetkik etmek amacıyla Sağlık Bakanlığı bilişim sistemleri veri tabanı üzerinden Hayat Eve Sığar (HES) koduyla gerçekleştirilecek.
Cumhuriyet'ten Kayhan Ayhan'ın haberine göre, tacize uğradığını iddia eden bir kadın ise cesaret edemediği için bugüne dek kimseye söyleyemediğini dile getirmişti.
Elazığ depreminin ardından değerlendirmelerde bulunan Jeoloji Yüksek Mühendisi Selahattin Ayan, Erzincan’ın doğusuyla Karlıova arasının tetikte olduğunu ifade etti.
Kırklareli Belediyesi’nden rekor asgari ücret geldi.
Bu dünya için iyi, altın için kötü haber” diyor.
Türkiye genelinde yatak doluluk oranı yüzde 55.7, erişkin yoğun bakım doluluk oranı yüzde 71.7 ve ventilatör doluluk oranı yüzde 40.1 olarak duyuruldu.
Türk firmaların Çinlilerle yaptıkları ticarette en çok sorun yaşanan alan dil sorunudur.
Ben o kaynak kısmında sıkıntılıyım.
Hazine ve Maliye Bakanı Berat Albayrak, sosyal medya hesabından verdiği mesajda, “TL’ye güvenen, Türk varlıklarına ve şirketlerinin büyüme hikayesine inanan herkes kazanacak.”
Hemen ardından revize edilen bu bilgi sonucunda sarsıntının 'da meydana geldiği duyuruldu!
İl Jandarma Komutanlığı ekipleri, R.Ç.'nin sosyal medyada terör örgütü DEAŞ propagandası yaptığını tespit etti.
Kovidin işsizlik üzerindeki etkisini tam olarak hesaplayamıyorsunu.
"İki ülke arasındaki sıcak çatışma sınırlı bir savaş veya uzun süreli bir savaşa dönüşebilir.
Fenerbahçe'nin uzun süredir peşinde olduğu bilinen Alberth Elis'ten önemli açıklamalar geldi.
Sağlık Bakanlığı tarafından yapılan açıklamada ülke genelinde son 24 saatte 845 yeni vakanın tespit edildiği, toplam vakanın ise 256 bin 118 ulaştığı aktarıldı.
Bir başka mecraya gitti her iş.
Berra İsminin Anlamı Ne Demek, Ne Anlama Gelir?
Katar Emiri’nin annesi Şeyha Moza’nın Baklalı’da satın aldığı 44 dönümlük tarla, turizm + ticaret alanı oldu.
Öte yandan Türk Kızılay Genel Başkanı Kerem Kınık, Twitter hesabından yaptığı açıklamada, "Bölgeye yakın yerleşim yerlerindeki insanların evlerine girip kapı ve pencerelerini kapatarak dumanı solumaması gerekiyor.
Mesut’la veya diğer takım arkadaşlarımdan biriyle sorun olmaz” ifadelerini kullandı.
Sabah oğlunu aramaya çıkan Mehmet Çiftçi ve yakınları genç adamı evlerinin yukarısındaki ağaçlık alan the asıl olarak buldu.
Cumhuriyet Halk Partisi'nin (CHP) 28-29 Mart tarihlerinde yapcağı 37'nci Olağan Kurultayı'nda Kemal Kılıçdaroğlu'nun karşısına henüz bir rakip çıkmadı.
Benim casusluk faaliyetini yapabilmek için gerekli olan herhangi bir bilgiye sahip olmam, bilgiye erişmem mümkün değildir.
Türkiye çok kırılgan bir ekonomi ile yakalandı bu salgına.
Kazanılmış haklarından taviz vermeyen Lastik-İş Sendikası, eşit işe eşit ücreti korudu.
Global bir kriz ve tabi ki ticaret, iş önemli ama önce sağlık gelir.
Topraklarında yeterli iyot bulunmayan ülkelerde, iyot eksikliği sorunu ortaya çıkabiliyor.
Bu çalışmalarında Kale ilçelerimizdeki hemşerilerimize hayırlı uğurlu olmasını temenni ediyorum.”
Eşime 'hayvanlar ölü gibi yatıyor' diye söylendim.
Yasa tasarısı 3'te 2 çoğunlukla geçtiği için, ABD yasalarına göre Başkan'ın veto yetkisini de ortadan kaldırmıştı.
Daha başka ne yapmamı bekliyorsunuz?'
Üçüncü denemesinde bacağını bisikletin ortasından kaldırıp direksiyona geçmeyi başaran alkollü şüpheli, güç de olsa yoluna devam ediyor.
Yorumu ya okumadınız ya da anlamadınız yorumda Darende geçiyor mu?
DTDV, bayramda ise camilerde bakanlığın açıkladığı kurallara uyularak, bayram namazının eda edebileceğini açıkladı.
Şiddetli geçimsizlik nedeniyle boşanmaya karar veren ikili, dosyaya gizlilik kararı aldırdı.
Raporda görüşlerine yer verilen bir diğer Canalys analisti Mo Jia ise birinci sırada yer almanın marka için önemli olduğuna değindi.
Kaza, öğle saatlerinde Yozgat- Sorgun arasındaki E- 88 karayolu Alaca kavşağında meydana geldi.
THK’nin ülkenin savunmasında görev yapmak kadar gençlere havacılığı sevdirmek gibi de bir hedefi olduğunun altını çizen Yılmazer, kurumun Türkkuşu adı verilen havacılık okuluna 1935 yılı başında kız ve erkek öğrencileri kabul etmeye başladığını anlattı.
Büyümüş tümörlerin gerilemesine katkı sağlar.
Konya Büyükşehir Belediye Başkanı Uğur İbrahim Altay, Konya Esnaf ve Sanatkarlar Odaları Birliği (KONESOB) Başkanı Muharrem Karabacak ve birliğe bağlı oda başkanlarıyla video konferans yoluyla görüştü.
Ben yüz yıldır buradayım.
Biliyorsunuz ki başkanımız bu hafta Suriye'deki durum, özellikle de İdlib etrafındaki kriz durumu için çok fazla zaman ayırdı.”
Rakibimiz karşımıza yüksek motivasyonla çıktı.
Tabibe ders-i tıb vermek fuzûlilik, amma teşhis-i illete yardım edecek noktalar hastanın vazifesidir.
CNN Türk'te katıldığı canlı yayında çarpıcı açıklamalar yapan Öztürk Yılmaz, Mehmet Metiner'i şaşırtan ifadeler kullandı.
Bordo-mavili takımın, kadrosunda bulunan oyunculara ödediği maaş yönünden de rakiplerine fark atmış durumda.
Eğitim-İş Sendikası'ndan ihraç edilen 7 öğretmen karara tepki göstererek haklarını hukuki yollarla arayacaklarını dile getirdi.
Solunum sistemi dışında bulgularla da seyredebiliyor.
Ben 20 senedir buradayım, ilk kez böyle bir olay yaşadım.
Korunmasız cinsel ilişki yaşayan kadınlar için regl gecikmesinin sebeplerinden biri gebelik olabilir.
Esnaf da velileri ve öğrencileri bekliyor.
"Maalesef bu konu da siyasetin konusu oldu.
Bir buluş bir ülkeyi kalkındırabilir.
Amatör kameralarca kaydedilen görüntülere, yolcuların önlerinde bulunan koltukları sıkıca tuttuğu görülürken; arka planda bazı kişilerin ağladığı ve bağırdığı, bazılarının ise dua ettiği duyuluyor.
Galatasaray'da N'Zonzi'nin yanı sıra gidecek diğer 2 ismin durumu belirsizliğini koruyor.
Ankara'da tüm kontrolleri yapılıyor.
Eşine alkol şişesi, tabak, sandalye atan kızgın koca şiddetin dozunu hep arttırdı.
Pakdemirli "641 milyon 600 bin liralık ödeme yarın saat 18.00'den itibaren başlıyor" dedi.
"Bugün Türkiye'nin iklimi bambaşka"
Hafıza kartında ayrıca terör örgütünün orta saha diye adlandırdığı Diyarbakır, Elazığ, Batman, Bingöl, Erzurum, Muş illerindeki kamu kurum ve kuruluşlarına ait binaların fotoğrafları, krokileri bulundu.
•Mayalar gözle görülemeyecek kadar küçük canlılardır.
Bunun sebebi olarak da yöntemin sadece IL-6’daki değişiklikleri ölçmeye göre daha iyi bir sonuç ortaya koyması gösteriliyor.
Başakşehir'in yeni kadrosuna kattığı isimler arasında bulunan Deniz Türüç ve Giuliano, İstanbul ekibi ile ilk antrenmanına çıktı.
Bir kısım sürücünün dikkatsizliği, trafik kurallarına uymayışı ölümlü kazalara neden oluyor.
Dünyanın en alçak göllerinden birisi olan Lut Gölü bugünkü İsrail topraklarında bulunuyor.
Fransa'da son 24 saate korona virüs kaynaklı 523 kişinin hayatını kaybetmesiyle son 6 ayın en yüksek günlük ölü sayısı kaydedildi.
Radamel Falcao, Galatasaray ile yola devam ediyor.
Römorkör dizel ahrikli benzerlerine göre yakıt, yağ, personel gibi işletme maliyetlerinden de yüzde 85 oranında tasarrufu mümkün hale getiriyor.
Karşılaşmadan Karadeniz ekibi sahadan 3 puanla ayrıldı.
'NIN ve Akdeniz bölgesinin en çok izlenen yeni nesil kanalı yayını (24 saat) internet üzerinden yani her türlü tarayıcıdan dimtv.tv adresine girilerek ve aşağıda belirtilen dijital platformlardan kolaylıkla izlenebilir.
Musiki projesi uygulayan Üsküdar Hakkı Demir Anadolu İHL öğrencileri her gün bir Ramazan ilahisi icra ediyor.
Bu süreçte ki belirsizlik kulüplerde çok büyük sıkıntıya neden oldu.
Karamürsel’e özgü lezzetlerden olan 370 gram simit dolmasının 3,5 liradan satıldığını söyleyen fırıncı Mükremin Özkan, “Vatandaşlar bizden simit dolmasını alıyor, içini daha sonra istediği gibi dolduruyor.
Tam tersi durumlarda ise mobil internet fiyatları inanılmaz bir artış gösterebilir.
Vali Şahin, “Burada bin 800 vatandaşımızı misafir ediyoruz.
Mesajın sahibi 11 yıl önce kaybettiği babası Kasım Arslan'ın kabrinde görev yapan görevliydi.
Birkaç gün sonra bukez anne Dilek Üstün'de de, boğaz, eklem ve kemik ağrılarıyla birlikte öksürük, idrar yollarında yanma, bağırsaklarında anormal hareketlenmeler ve sıtma gibi belirtiler oluşuyor.
Bu saatler dışında lokanta ve restoranlar da kapalı olacak.
Bunun yanında teknik bütün boyutlar hazırdır.
Benim bir vekilim kaldı” dedim.
Hamile kalmak ve çocuk sahibi olmak birçok çiftin hayalini kurduğu bir süreçtir.
Bugün yayınlanan yönetmelik ile nihayet yüzbinlerce kişinin ekmek yediği vale sektörüne bir çekidüzen gelecek."
Yarım saat 45 dakika bekleyeceğim.
Eminim ki arkadan gelen kulüplerimiz de bu üst liglere tırmanmak için her türlü fedakarlığı yapacaklardır.
Ancak daha fazla miktarda ve her gün tüketilmesi erkeklerde hormonal değişikliklere, hamilelerde ise kanama riskini ve kasılmaları artırarak erken doğum riskine sebep olabiliyor.
ANSA ajansının haberinde, hükümetin, ordunun caddelerde görev yapması dahil farklı önlemlerden oluşan yeni bir yasal düzenleme hazırlığında olduğu ifade edildi.
Su Ürünleri Hayat Sigortası’nda denizlerde ve iç sularda yetiştirilen su ürünleri ile kafes ve ağlar, mevcut risklere ilaveten hırsızlık riskine karşı güvence altına alındı.
Ali Koç'un ifadesi sonrası tutuklu sanık eski Taraf Gazetesi muhabiri Mehmet Baransu söz alarak Koç'un duruşmaya geleceğini duyduğunu belirterek, "Mahkemenizin duruşmaları bu tarihe atması bana manidar geldi" ifadelerini kullandı.
Sayın Bakanımızın söylediği gibi liglerimizi bilhassa hem futbol, basketbol ve voleybol liglerini erteliyoruz.
Takımın uzun yıllar yönetiminde yer alan Sarıkaya, 2005 yılında başkanlık görevine seçildi.
Tekneden 150 kişi çıkarken hepsi hakkında idari işlem uygulandı.
Bu nedenle altından daha ucuz olan ‘kuzeni' gümüşün değerlenmeye devam edeceğine inanıyorlar.
Her türlü ırk din karşısında bu ayrımcılığa karşı olmaktır.
Bir yandan da sürekli kitap okuyor.
Covid-19 salgını ile ilgili yaptıkları haberler ve sosyal medya paylaşımları gerekçe gösterilerek gazeteciler hakkında soruşturmalar başlatıldı, en az 11 gazeteci gözaltına alındı, 1 gazeteci ise tutuklandı.
Sakarya'da, polis ekiplerince düzenlenen operasyonda 588 bin 30 uyuşturucu hap ve yaklaşık 3 milyon cinsel içerikli hap ile vitamin hapı ele geçirildi.
Sadece 2018’in Ocak ayında 55 bin ameliyat ertelenirken, binlerce hasta 10 saatten fazla acil servislerde sıra bekler oldu.
Şener Üşümezsoy, 23 Nisan Ulusal Egemenlik ve Çocuk Bayramı’nı evinin balkonundan kutladı.
Evinde bilgisayar ve televizyon bulunmayan öğrenciler tespit edilip, en kısa zamanda ihtiyaçları giderilmeli.
İrfan Çiftçi, 3 Temmuz’da 55 yaşındayken hayatını kaybetti.
Gösterge tablosunun ortasında ise 4.2inçlik renkli TFT ekran mevcut.
CHP'liler kişisel kariyerle değil ülke geleceğiyle ilgilenir" dedi.
İşte, ücretsiz maske için adım adım yapılması gerekenler.
Cumhurbaşkanı Recep Tayyip Erdoğan, cuma namazını ikinci kez Ayasofya'da kılıyor.
Kesinlikle nefes alışverişinizi, kaslarınızı ve özellikle eklemlerinizi zorlamayınız.
Bizler aksine dedelerimizin dediklerinden feyz alırız.
Örneğin Sayın Erdoğan diyor ki 'IMF'ye asla gitmeyeceğiz.'
Sivas’ta kene ısırması sonucu KKKA tanısı konulan hasta sayısı yaklaşık 100’e ulaştı, geçtiğimiz yıl, yıl boyunca görülen vaka sayısına bir ayda ulaşıldı.
Azerbaycan Savunma Bakanlığı savaşın ilk gününden son gününe kadar Ermenistan'ın pahalı silahlarının hava unsurlarıyla imha edilmesine ilişkin görüntüleri paylaştı.
Başkan ve arkadaşlarıyla, bu süreci hayırlısıyla geçeceğimize inanıyorum” dedi.
Elazığ depreminde görülen ışığa ilişkin açıklama geldi.
Bu restoran Covid-19 nedeniyle kapandığında neler olur?
Bu kararlı tutumumuz karşısında uluslararası toplumun tüm aktörleri, bölgesel ve küresel denklemlerde Türkiye’yi hesaba katmak zorunda kalmıştır.
Öte yandan hastalardaki zatürre oranı yüzde 2.9, ağır hasta sayısı da 5 bin 707 oldu.
Elazığ ve Malatya’daki depremler sonrası acı bilanço da netleşmeye başladı.
Ne olacak, bu borcumuzu çevirmemiz gerekiyor.
Araştırma kar gözetmeyen Mitacs tarafından fonlanıyor.
Vakti gelmeden yapılan seçim zaten halka saygısızlıktır.
Van’ın Özalp ilçesinde 5.4 büyüklüğünde bir deprem meydana geldi.
ABD yapımı ‘Artifishal’ filmi Washington, Oregon bölgesindeki nehirlerde vahşi somon balıklarının karşı karşıya olduğu yok oluş sürecini ve nehirlere atılan ama hiçbir fayda getirmemesi bir yana hastalık getiren suni somonlarla ilgili.
Bu sene İnşallah yine geçen yılki gibi iyi olur" dedi.
Ekonominin reel durumu sandığımızdan daha mı kötü?
Dosso Dossi Fashion Show yeni yapıldı.
İş ortamını gösteren IFO endeksi mart ayında şubata kıyasla 96 seviyesinden 86,1'e düştü.
Biz fabrikalarımızın üretimleri müsait olduğu sürece, gördüğünüz gibi buradaki fabrikamızda aynı şekilde, üretimleri müsait olduğu sürece bizim için saat sorunu yok.
Bu kurallara riayet ettiğimiz ölçüde hastalıkla mücadelede başarılı olabiliriz.
Tufan Tarcan, "Bunu her türlü stresin ve uyku bozukluğunun arttırdığını gözlemlerimizin sonucunda söyleyebiliriz.
Mesela Türkiye’de 10 tane rafineri var.
Tarihte birçok medeniyete başkentlik yapan Bursa'nın tarihi ilçelerinden İznik'te, Kültür ve Turizm Bakanlığı tarafından kamulaştırılan erken Roma dönemine ait lahit mezarların bulunduğu 10 dönümlük zeytinlikte, arkeologların çalışmaları devam ediyor.
Yetkililerden onun serbest bırakılmasını talep ediyorum.
Ankara'da ye katılan Başkan Yücel'in yerine ise MHP'li Belediye Meclis Üyesi Kerim Ertekin vekalet ediyor.
Tarif olarak; Türkiye'nin ilan edilmiş veya edilmemiş tüm deniz yetki alanları (iç sular, karasuları, kıta sahanlığı, Münhasır Ekonomik Bölge) ile akarsu ve göllerini kapsamına alır.
Özdeğer'in hayatını kaybettiğini öğrenen yakınları uzun süre gözyaşı dökerken, polis güçlükle sakinleştirdi.
Geçtiğimiz hafta içinde yakalandığı koronavirüs salgısını sonucu hayatını kaybeden BTP Genel Başkanı Haydar Baş’ın ardından BTP MYK üyesi, Karabük Üniversitesi Fen Fakültesi Öğretim üyesi Prof.
İş yerinizle sözleşmeyi feshettiğiniz tarihten en geç 30 gün sonra işsizlik maaşına başvuru yapmak gerekiyor.
Google Meet, Google tarafından işletmelere özel sunulan bir video konferans yöntemiydi.
Uluslararası Adalet Divanı’nın birçok kararında ortaya çıktığı üzere, kıta ülkesinin doğal uzantısında bulunan adaların kıta sahanlığı ve münhasır ekonomik bölge hakları bulunmamakta.
"Milletin iradesi kiralık değildir" diyen Bahçeli, söz konusu 2 partinin seçime girmesini engellemek için AK Parti ile çalışmalara başladı.
Ocak-Temmuz döneminde dış ticaret açığı yüzde 46,5 artarak 18 milyar 105 milyon dolardan, 26 milyar 528 milyon dolara yükseldi.
Bu alanda 2 çeşit biber, kıl biber ve sivri biber dikimi gerçekleştireceğiz.
Yapay zekadan siber güvenliğe kadar çığır aşacak yeni çalışmalar buradan çıkacak ve kök salacaktır.
Merkez Seyhan ilçesine bağlı Gürselpaşa Mahallesi'ndeki bir emlakçıda kobra zehri olduğu bilgisine ulaşan Adana Emniyet Müdürlüğü Kaçakçılık Büro Amirliği ekipleri, adrese baskın düzenledi.
Kasım 2020 itibariyle toplam elektrik üretimimizin yüzde 14,3'ünü yerli kömürden karşılıyoruz.
Bir diğer tutuksuz sanık Ö.A, 31 yıllık hekim olduğunu, Türkiye'nin her yerinde çalıştığını dile getirerek, küçük yaşta gebelik yaşanan hastalarını bildirimini yaptığını söyledi.
CDC'nin viroloji uzmanı Şü Vınbo, merkez bünyesindeki uzmanların yeni tip koronavirüse (2019-nCoV) karşı aşı geliştirmeye başladığını belirterek bu kapsamda izole edilen virüsün genetik dizinini tanımlamak için çalışma yürütüldüğünü söyledi.
Dolayısıyla, bu dillerin yükseköğrenim kurumlarında öğretilmesi ayrı bir önem arz etmektedir.
"Bu anlamda ücret iadesi talep eden vatandaşların ilgili özel okul ve kreşlere başvurmaları gerekiyor.
'da yaşanan depremin ardından yaraları sarmaya devam ediyor.
Kapalı tribünün zemin katında birçok esnaf vardır ve hepsi tahliye edilmiştir.
Danimarka ile kontrollerin kalkması için görüşmeler yapılmıştı.
Oradaki iç savaş sivillere ağır bedel ödetti.
Kardeşim başına bir şey getirecek biri değil.
Aşının içeriğine bağlı değişmekle beraber, genelde aşının yapıldığı yerde kızarıklık, ağrı veya yanma şikayeti olabilir.
Tüm dünyanın gözü önünde yaşanan katliama “Sivas olayları”, katledilen insanlara “vefat edenler” demeyi sürdürüyorlar.
Milli Savunma Bakanlığı Twitter'dan yaptığı açıklamada, "Terörle mücadelemiz kararlılıkla sürüyor.
Köylüsü, kentlisi, halkımızın talepleri doğrultusunda projelerimizi belirledik.
Tüm dünyada 2020 yılında meydana gelen 10 ve üzeri kişinin öldüğü 4 depremden ikisi Türkiye'de yaşandı.
Geldiğimden beri hiç dışarı çıkmadım.
Karar olumlu olursa, Fenerbahçe ilk iş SimonFalette'in lisansını çıkaracak.
İhraç kararını mahkemeye götüreceğinizi açıkladınız.
Yaklaşık 100 metrelik kısımda yaşanan çökmenin ardından yol ulaşıma kapatılırken, trafik akışı alternatif yollardan sağlandı.
Ardıl Öztavlı’ya ait motosiklet, henüz kimliği belirlenemeyen 2 kişi tarafından çalındı.
Uyguladığı politikalarla adeta bu milleti dilenci durumuna düşürmüş" diye konuştu.
Akyıldız bu yemekle ilgili bilgisi olmadığını öne sürdü.
Karapınar, futbol hayatı boyunca İzmir'de kalmıştır.
Bu bizim keyfimizden değil, maalesef içinde bulunduğumuz şartlarla ilgiliydi.
Çocukluktan beri hayalim sağlık, ambulans.
Biz NATO ülkesi iki ülkeyiz.
Bu benim için bir terapi oluyor" dedi.
Papa Francis, kutsamanın ardından meydanda bulunan ekranlar üzerinden Hristiyanlara seslenerek, “Çevremizi korumalı ve onu savunmalıyız.
Çekya Ulusal Kriz Birimi Başkanı Roman Prymula, ülkedeki vaka sayısının 765'e çıktığını açıklayarak, nisan ayının ortasına kadar vaka sayısının 15 bine yükselebileceğini duyurdu.
Bakanlık terör örgütünce öldüğü açıklanan bir teröristin ikna yolu ile Jandarmaya teslim olduğunu bildirdi.
Bize ‘Neden bu borcu gündeme getiriyorsunuz' diyorlar.
Devre arası kampındaki hazırlık maçlarında Dinçel, Burak’ı 10 numara pozisyonunda oynattı ve verim aldı.
Navtex, MF yani orta dalga boyu frekansından yayın yapar.
İlanda Atatürk'ün fotoğrafı da yer aldı.
Bizler evden çıkmayarak bu salgının kontrol altına alınması için yapılan çalışmaları desteklemeliyiz.
İşte bu nedenle eskiden adı “sessiz katil “e çıkmış olan bu hastalık için bu yıl Dünya Hepatit Birliği’nin (WHA) benimsediği slogan, “gizli milyonları bulalım“ olarak belirlendi.
Siz de evdeki külüstürle işe gidip gelmeye devam ediyorsunuz ama daha ne kadar edebilirsiniz belli değil.
Öte yandan D vitamini eksikliğinin hem çocuklarda hem yetişkinlerde kas güçsüzlüğü yaptığına dair kesin kanıtlar bulunuyor.
Kaynak: Mısırlı ünlü oldu ateistler köpürdü.
Yalova Belediyesi'nde zimmetine para geçirip ortadan kaybolan muhasebe çalışanı R.E.'nin 1 milyon TL'nin üzerinde parayı zimmete geçirdiği ortaya çıktı.
Fenerbahçe'den ayrılma kararı alan Mauricio Isla, Güney Amerika kulüplerine göz kırpmaya başladı.
Ancak kontakt lens kullanımı, gözlük kadar güvenli değildir.
Bjelica, "Fenerbahçe ile hiçbir temasım olmadı.
"Dostlarımız" vurgusuna dikkat çekildi.
Gerçek aşk onlarınkiydi.
Millet İttifakı'na bakarsak, Millet İttifakı bir güç birliği, bir katolik nikahı değil.
Joao Pereira, bordo-mavili formayla çıktığı 105 maçta 3 gol atarken, 16 da asist kaydetti.
Geldik, baktık tapu kesinlikle yok.
Yeni neslin yıldızları Furkan Andıç, Ezgi Şenler, Yiğit Kirazcı ve Nilay Deniz Kanal D’de başlayacak ‘Çatı Katı Aşk’ dizisinde buluştu.
Bu gördüğümüz müteahhitlerin hiçbiri o gazetelerin gerçek sahipleri, o televizyonların gerçek sahibi değiller.
Bu deprem Kuşadası Körfezi içerisinde meydana geldi.
Bakanlığın internet sitesinde yer alan " hesabından paylaştı.
Kocaali'ye bağlı Karşımahalle Mahallesi Gökçekız Sokak'taki tek katlı evde, 28 Nisan tarihinde gece saatlerinde, belirlenemeyen nedenle yangın çıktı.
Şili basını da Fenerbahçe’nin yeni teknik adamının Manuel Pellegrini olacağını iddia etmişti.
Bugün mutfak aletleri ile ilgili teknik problemler yaşayabilirsin.
Yaralanan geyik tedavi altına alınmak üzere Bolu Doğa Koruma ve Milli Parklar (DKMP) Şube Müdürlüğü ekiplerine teslim edildi.
Türk Kürt Toplum Dayanışma Merkezi (Day-Mer), Korona Virüs salgını nedeniyle Londra’da evinden dışarı çıkamayan yardıma muhtaç ailelere yardım eli uzatmak amacıyla gıda kampanyası başlattı.
Köpek alırken en önemli nokta köpeği sahiplenirken cinsine, ırkına ve özelliklerine dikkat etmek gerekir.
CHP kurultay için Sağlık Bakanlığı'ndan yazı bekliyor!
Arabalar benim, çocukça yaşanan bir sinir olayı biz beraber izleyip güldük.
Bugün elektriği sadece klasik anlamda tüketici dediğimiz kişi ya da kurumlar tüketmiyor.
‘Cedit’te yaşayan çocuklarımızın geleceği, artık, devlet güvencesi altındadır, devletin teminatı altındadır’ diyoruz.
Kayseri’nin Yahyalı İlçesinde, 15 Temmuz Demokrasi ve Milli Birlik Günü programı düzenlendi.
Çin'de başlayarak dünyaya yayılan ve binlerce kişinin hayatına mal olan koronavirüs salgını Türkiye'ye de sıçradı.
Son bir buçuk aydır da Akyaka'ya gelip gidiyorum.
Bunu sürekli dile getiriyoruz.
Cumhurbaşkanı Recep Tayyip Erdoğan ve Rusya Devlet Başkanı Vladimir Putin'in önümüzdeki günlerde bir telefon görüşmesi yapabileceği de kaydediliyor.
Tofaş Ar-Ge'de görevli tasarım uzmanlarının modellediği tıbbi ekipmanlardan Nisan sonuna kadar 50 bin adet siperlikli maske ile toplam 1300 adet entübasyon kabini ve biyolojik numune alma kabininin üretimi hedefleniyor.
Ayrıca restoranlara getirilen kurallara uymayanlara da ceza yağacağını belirteyim…
Timüsü aktif olan bir birey koronavirüs sürecini de daha hafif geçirecektir.
Paylaşmaya da devam ediyoruz.
Dakika 88: Yeni Malatyaspor’un soldan kazandığı korner atışını Cueva kullandı.
Faturaları ödeyip çıkmam 2 dakikamı almadı, tam kapıdan çıkarken arabadan çocuk düştü çığlıkları duydum.
Göstericiler, “Evine git Jacob, evine git”, “Utan” ve “Defol git” gibi sloganlar attı.
''Çok hızlı yayılımda hastanelerin yoğun bakım üniteleri çıkmaza giriyor ve bilamecbur İtalya örneğinde olduğu gibi hangi hastanın yaşayacağına, hangisinin öleceğine karar verilmesi gereken berbat bir durum ortaya çıkıyor.
Bu tavsiye kararı şuydu; sadece gıda ürünlerinin satılacağı pazarlar kurulması konusunda tavsiye kararı aldık.
Özden ATİK / İSTANBUL, () FETULLAHÇI Silahlı Terör Örgütü (FETÖ) elebaşı Fetullah Gülen'in yeğeni Zeynep Gülen hakkında "örgüte üye olmak" suçundan dava açıldı.
Öğretmenlerimiz hak ettiklerini alacaklardır.
Cemile A'nın cenazesi, merkeze bağlı Yeniköy'deki baba evine götürüldü.
Bu sezona mutlak şampiyonluk hedefiyle giren fırtına gibi bir başlangıç yapsa da haftalar geçtikçe beklenmeyen sonuçlar almış ve performansı tartışmaya açılmıştı.
Reçineli bir bal olan çam balının çiçek balına kıyasla daha güçlü baharat yapısı ve kendine özgü bir tadı bulunuyor.
CHP’nin geçen haftasonu yapılan 37. Olağan Kurultayı’nda ilk tespitlere göre 30 delegenin koronavirüse yakalandığı ortaya çıkmıştı.
Vücuduna şarapnel parçaları isabet etmesine üsteki yaralı askerlerimize ilk müdahaleyi yaparak görevine devam eden Çelik'in ambulansa binerek yaralı mehmetçiklerimizin Kilis Devlet Hastanesine getirilme sürecine de bizzat eşlik ettiği öğrenildi.
Yeşil beyazlılar sahasındaki son galibiyetini ligin 6'ncı haftasında 'u yenerek elde etti.
Diğer 5 şüpheli ise adli kontrol şartıyla serbest bırakıldı.
Kubbe dağı yamacında yer alması.
Yaptığım eylem nedeniyle çok pişmanım.
Haberimizin devamından Kim Milyoner Olmak İster'de az önce sorulan Hangi meyvenin diğer adı "çobanüzümü"dür? sorunun cevabına ve detaylarına ulaşabilirsiniz…
Kara sınırlarımız karşılıklı olarak kapalıdır ancak havayoluyla ülkemizden İran’a dönmek isteyen İran vatandaşları için dönüşler devam etmektedir.
Kocaeli İl Umumi Hıfzıssıhha Kurulu, koronavirüs tedbirleri kapsamında 19 Mayıs tarihinde aldığı kararlara bir yenisini daha ekleyerek maske kullanımını il genelinde zorunlu hale getirdi.
Bakan duyurdu: 81 ile kurulacak!
Öğlen saatlerine doğru hepimize test yaptılar.
Sosyal medya kullanıcıları Elif Sarı’nın tutuklanması için İçişleri Bakanlığı’nı etiketleyerek çağrı yaptı.
Yaralar sarıldı ama ölen ölmüş, Marmara bölgesi harabeye dönmüştü.
Gelen yoğun izleyici şikayetleri üzerine RTÜK, dizinin yayına girmeden önce incelenmesine karar verdi.
Kanal D ekranında ünlü ve başarılı oyuncu Cansu Dere'nin başrolünde oynadığı dizi ‘Sadakatsiz' geçtiğimiz hafta (ab) kategorisinde, ‘Kuruluş Osman'ı geride bırakarak birinci oldu.
Makyaj malzemelerinin içerisindeki kimyasalın uzun vadede cildi yıprattığı gerçek.
Sabah'tan Deniz Yusufoğlu'nun haberine göre; korkunç olay 8 Eylül günü saat 01:00 sıralarında Bayrampaşa 15 Temmuz Demokrasi Otogarında yaşandı.
Geleceğin mesleklerine bugünden hazırlanan gençlerimizin arkasındaki güç olmaktan gurur duyuyoruz” dedi.
Kazaya karışan hafif ticari aracın arkasındaki başka sürücü Ahmet Akkoç da kaza anıyla ilgili polise verdiği ifadede, kamyon şoförünün ışık ihlali yaptığını öne sürerek, ''Yeşil ışık yandı biz hareket ettik.
Peki Temmuz ayında kiralara yüzde kaç zam gelebilecek?
Çünkü bu ilaçlar süreklilik istiyor.
Yasağı geçerli nedeni olmadan ihlal eden 9 kişi hakkında adli işlem başlatıldı.
Hep söylüyorum: S-400 konusu bitmiş bir iş.
Ben de bu risk priminin bizim fiyatlamamızda zaten olduğunu, 8.58’e giden kurun içinde bile bunun önemli bir payı olduğunu düşünüyorum.
Psikiyatri Uzmanı Esenyel; “Bu süreçte çocuklarımızı bilgilendirmek, duygularını ifade etmelerini sağlamak, onları anladığınızı göstermek ve yeni rutininizi oluşturmak kaygıyı azaltan önemli unsurlardır’ açıklamasında bulundu.
Daha sonra arkadaşımız topladığımız kuyrukları kaynak işlemi yaptı.
Annemizin dizinin dibinde oturmak için dünyaya gelmedik.
Gece 00.00’dan itibaren de valiliklerimiz, çevre ve şehircilik il müdürlüklerimiz nezdinde gerekli kapatma işlemlerini başlattılar.
Hatay sınırına yığılanların sayısı sadece son 4 günde 90 bine ulaştı.
Bu düşüş de haftalar sonra ilk kez yaşandı” yorumunu yaptı.
Zira kaynaklarımızı ne kadar çok bu sektörlere yönlendirebilirsek pandemi gibi dış olumsuz etkenler bizleri o kadar az etkileyecektir.
Facebook, Instagram, TikTok, Twitter ve diğer popüler sosyal medya platformları, çocukların zorbalık veya pornografiye maruz kalmasını önlemek için daha fazla çaba göstermek zorunda kalacak.
Burada İtalyan basınının inanılmaz şekilde maniple edildiği ortada.
Yeni sezon öncesi fitness salonunda çalışırken sağ el işaret parmağı kırılan ve ameliyat olan 23 yaşındaki sağ bekin şimdi de sağ omzu çıktı.
Eğer fiyatı da bizim için uygunsa tabi ki alınabilir” ifadelerini kullandı.
Ülkedeki 675 bin Lübnan lirası olan asgari ücret, 1992'den beri değişmeyen Merkez Bankasının resmi kurunda yaklaşık 450 dolara tekabül ederken, birkaç aydan beri yükselişe geçen karaborsadaki kurda ise bugün 84 dolara denk geliyor.
POLİSİ alarma geçiren olay, saat 11.30 sıralarında Muratpaşa ilçesi Üçgen Mahallesi 107 Sokak'ta meydana geldi.
Hastaneye götürülmek için ambulansa konulan İ.G.'nin ambulans içinde sağlık görevlisi 29 yaşındaki kadını elle taciz ettiği iddia edildi.
Kulak temizleme çubuğu, kulağa sabun sürülmesi gibi yöntemler bu salgının etkisini yitirmesine ve temizlenme mekanizmasının bozulmasına neden olarak kulakta enfeksiyon gelişimine ortam hazırlayabilir.
Müfettişler ilk iş olarak mağdur kadının ifadesini almıştı.
Erk “Çünkü boyalar ağır metal içerir ve kanserojendir” ifadesini kullandı.
Güngören Spor Kulübü 1995 dogumlu stoper Mert Doğan Güzelhisar Spor Kulübü, 1988 doğumlu forvet Efe Akyol Haznedar Spor Kulübü, 1999 doğumlu stoper Fethi Fırtana transferlerini yaparak gücüne güç kattı.
‘Rejimin saldırıları sürdürdüğünü’ söyleyen Çavuşoğlu, "Sayın Cumhurbaşkanımız rakamlarla olayın vahametini Putin'e anlattı.
Takvim içerisinde kazanan herkese özel yeni formasyonu ücretsiz vereceğiz."
Dünyanın en çok kullanılan anlık mesajlaşma ve haberleşme uygulaması olan WhatsApp, şimdi de getireceği iki yeni özellik ile gündeme geldi.
Bu kapsamda Mardin ve Hakkari Emniyet Müdürlüğünce yürütülen çalışmayla Suriye'de terör örgütü YPG/PKK içerisinde faaliyet gösteren teröristin önceki gün Mardin'in Nusaybin ilçesi sınırında güvenlik güçlerine teslim olması sağlandı.
Gelişmiş toplumlarda en sık kötü huylu tümörlerdendir.
Milletin önüne atamayla gelmiş 2 kişiyi çıkartmadılar.
Dünyanın farklı futbol liglerinin yanı sıra, yurt içinden de birçok ismi kadrosuna katmayı planlayan sarı-lacivertliler halihazırda Fenerbahçe forması giyen ve sözleşmesi biten bazı isimler için de karar vermek durumunda.
Ahmediye Atıksu Terfi Merkezi'nde, bir erkek cesedi bulundu.
Mehmetçiğe kurşun sıkan terör örgütünün elemanına takıyor bu madalyayı.
Kalan 50 km lik bölümünde 2023 ten sonra kime nasipse o açar.
Evde vakit geçirmek benim için güzel.
Uzun zamandır repertuarı üzerinde çalıştığı ‘Derin Aşk 4’ albümünde Zara, geçmişten bugüne en sevilen arabesk şarkıları seslendirerek müzikseverlere dolu dolu bir albüm hediye ediyor.
Kırmızı et tüketmek yerine beyaz et tercih etmeli ve yağsız olarak pişirmeye özen göstermelisiniz.
Kafatasında kırık meydana gelen Uysal, ağır yaralandı.
Kalmak isteyenler ile mali konudan anlaşmamız neticesinde 2 yıllık sözleşme imzaladık.
ABD’nin santajı sonrası 2018’in yaz aylarında bu yönde girişimler zirve yaptı.
En fazla bu rakam bir milyon doları bulacağını söyleyerek, trajın üç ayda 70 bine ulaşacağını ve başka da bir maliyeti olmayacağı teminatını veriyordu.
Zoom ne zaman, nasıl kuruldu?
Vatandaşlar işlemlerini 16 Temmuz perşembe günü gerçekleşecek.
Aynı Ermenistan gibi tahrik ediyor.
İngilizce ve yerel dillerde yapılan bu paylaşımlarda Myanmar'daki bazı hizmet sağlayıcılarının başarısız olduklarına yönelik iddialar yer alıyordu.
Ben bazen kendisine ‘hocalığından çok takım arkadaşlığın bana daha iyi geldi’ diyorum.
Kocaeli'ne son 18 yılda çeşitli branşlarda toplam 30 yeni spor tesisi kazandırdık.
Meral Okay ona mesaj atmış.
Elimizdeki resmi devlet kayıtlarına göre, Develi ilçesi küçük bir yerleşim değil; toplam 49.128 nüfus içinde yaşayan 2.085 Rum, 16.095 Ermeni var 1915’e gelindiğinde.
Bu adet düzensizliği olarak ya da adet gecikmesi olarak adlandırılır.
Bülent Deniz, araştırma kapsamında yapılan tespitlerde maskelerle ilgili son derece vahim sonuçlarla karşı karşıya kaldıklarını vurgulayarak vatandaşın merdiven altı üretilen maskelere yöneldiğini belirtti.
Prodos Bilişim 176 bin lira, Demirlibahçe Ekmek ve Ranuna Gıda ortaklığı 184 bin 100 lira, Erkan Kılıç 192 bin 500, Yako Bilgisayar 193 bin 150 lira, Alkaya Elektronik 220 bin 400 lira teklif verdi.
Bu şekilde yaptığımız çalışmaların önümüzdeki dönemde sonuçlanması için gayretlerimizi sürdüreceğiz."
Uzun bir süredir yaşamını ABD'nin Miami şehrinde devam ettiren Didem Sarı Uzel, dünyayı etkisi altına alan (Covid-19) salgınında ABD'nin hizmetine isyan etti.
Şehir turunun ardından Başkan Büyükakın, sergi hakkında detaylı bilgiler aldı.
İddiaya göre olay, Bursa’nın Mudanya ilçesinde 3 Ağustos 2019 tarihinde meydana geldi.
Mahkeme, dernek üyeleri arasından ve dışarda kayyum ataması yapabilecek.
Ben şimdi oraya nasıl gitmeyeyim?
Alınan bilgiye göre, uzun süredir böbrek rahatsızlığı yaşayan hastane personeli Havva Bıyıklıoğlu (33), çalıştığı sırada rahatsızlandı.
Kazada otobüsteki yolculardan biri yaralanırken ortalık savaş alanına döndü.
Yeni düşmanı hafife aldığım sanılmasın, bilakis daha etkili.
Polat’ın uzun süredir Manavgat’ta yaşadığını, 1 yıldır 6 metrekarelik barakada kaldığını anlatan Belen, Polat'ı haftada 2-3 defa hastanenin acil servisine götürdüğünü ifade ederek, "5 tane kız kardeşi var.
Burcu Biricik, dikkat çeken açıklamalar yaptı.
Bilmiyorum nasıl olacak.
Bahsi geçen şahıslar bu ilçede yaşayan ve işe ihtiyacı olan insanlardır.
YENİ tip koronavirüs (Kovid-19) salgını nedeniyle küme düşme uygulamasının kaldırılması sonrası bu sezon 21 takımla oynanan ligde şu ana kadar Antalyaspor, Trabzonspor, Kayserispor, Kasımpaşa ve Gençlerbirliği kulüpleri teknik direktör değişimine gitti.
Brezilyalı yıldızdan siyah-beyazlı taraftarları heyecanlandıracak bir hamle geldi.
Atalay, "Eğitime verilen aradan dolayı işlerimiz durma noktasına geldi.
'İşsizlik sigortası işverene gitti ama istihdam kaybı engellenemedi'
Polislerin konuşlanması gereken noktalardansa vatandaşlara kimliği belirsiz kişilerce ateş edildiği biliniyor.
Koronavirüs (Covid-19) salgınında risk grubu içinde yer alan ve 51 gündür sokağa çıkma yasağı nedeniyle evden dışarı adım atılmasına izin verilmeyen 65 yaş üstü vatandaşlara yönelik yasak bugün sınırlı olarak kalkıyor.
İl genelinde denetimlerin sürekli gerçekleştiğini vurgulayan Özen, "İlimizde yaklaşık 45 bin işletmemiz var.
J. astsubay ne iş yapar?
Pakdemirli, Türkiye'nin sağlıklı ürünler ve gıdalar üreten bir ülke olduğunu ancak teknolojinin kullanımıyla bu konudaki iddialarının daha da artacağını vurguladı.
Terörist Murat Karayılan 3 gün sonra 20'den fazla korumasıyla kampa geldi.
Malzeme seçimi yapılıyor ve en kısa sürede kullanılır hale getireceğiz” ifadelerini kullandı.
Müvekkilimin huzurda olmaması gerekiyor.
TUSAŞ Genel Müdürü Temel Kotil’den çalışmalara ilişkin aldıkları brifingin ardından Milli Savunma Bakanı Akar, Ulaştırma ve Altyapı Bakanı Karaismailoğlu ile Sanayi ve Teknoloji Bakanı Varank, uçuş işlemleri hangarlarını ziyaret etti.
Fransa'da yeni tip koronavirüs (Kovid-19) salgınında yaşamını yitirenlerin sayısı 1100'e yükseldi.
İstanbul ve bölge illerinde bugün kuvvetli rüzgar ve fırtına bekleniyor.
İnternet sitesinde de yapıların fotoğrafları bulunan kolektif, Instagram'da monolitleri üretip 45 bin dolara (yaklaşık 350 bin dolar) sattıklarını da söyledi.
Onun dışında ilk yarıda önde baskı biliyorsunuz top bizdeyken 4-3-3 oynamayı tercih ediyoruz ama top rakipteyken bugün 4-3-1-2 pres yapmayı düşündük ve bunda başarılı olduk.
Bugün 10 milyon üretildiğini ve her gün dağıtıldığını söyleyebilirim.
Katılımcıların yüzde 66’sı şirketlerinin aldığı önlemleri yeterli gördüğünü, yüzde 68’i de şirketlerinin kriz yönetimini başarılı bulduğunu söyledi.
Grup elemeleri kapsamında Play-Off’da 6 maça çıkan Büyükşehir Kağıtspor, elemeler kapsamında 6 maçta yenilgi almadan bitime 1 maç kala U18 Kocaeli Şampiyonu oldu.
Etkin denetim istiyoruz” diye konuştu.
Ermenistan Savunma Bakanı David Tonoyan görevinden istifa etti.
Vali Aksoy da ziyaretten dolayı Turan Şahin ve yönetimine teşekkürlerini sundu.
İşte en değerli 20 marka.
Darri Turnbull adlı polis memuru CBS News'a "Arabanın ön camından kimse görünmüyordu.
Biz de bakanlık olarak bütün ekibimizle, imkanlarımızla her zaman kooperatiflerimizin, girişimci ve kooperatifçi kadınlarımızın, esnafın her zaman yanında olduk, olmaya da devam edeceğiz.
Tüm bunların yanında ekonomik sıkıntılarına çözüm bekleyen yerel gazetelerin vergi, SGK ve diğer kamu borçları otomatik olarak mahsup edilmeye başlaması yaşanan sorunun daha da büyümesine neden olmuştur.
Ama bunda da TFF Başkanı ve bizler yönetim kurulu olarak alt liglerin ne olacağını da 10 gün içinde neticeye bağlayacağız.
Projede emeği ve katkısı olan herkese teşekkür ediyorum.
Sadece olayı duyduk, çocuklarım haber verdi o an dışarıdaydım geldim ama olaya vakıf değilim.
Kaza, saat 16.00 sıralarında TEM Otoyolu Korutepe Tünmeli Ankara istikametinde meydana geldi.
Bunun nedeni ise hem ekonomik kaygılar hem de aracını trafiğe çıkarmayan insanların herhangi bir risk ile karşılaşmayacağını düşünmesi.
Fatih Portakal'dan FOX TV'den ayrıldıktan sonra ilk tweetler gelmeye başladı.
’un ocak ayında 10 milyon olan değeri, 6 milyonluk yükselişle 16 milyon euroya yükseldi.
Son dakika… Pentagon’dan çok kritik Patriot çıkışı!
Işık, Van'da yıllardır bir yatırım yapılmadığını, halkın iş ve istihdam alanlarının daraldığını, şu anda 200 binden fazla gencin işsiz olduğunu ve ekonomik kriz nedeniyle esnafın kepenk kapatmak zorunda kaldığını savundu.
Lukaşenko, muhalefetin AB ve NATO'ya katılma çağrılarına yanıt verdi.
Kılıçdaroğlu'nun kendisine yönelik "Türkiye'yi seçime götür" çağrısı Bahçeli'nin gündemindeydi.
İddialara göre, tasfiyenin arkasında Teşkilatlardan Sorumlu Koray Aydın var.
Ocaktan, "Maalesef Türkiye’nin hukuk yarası kanamaya devam ediyor.
Dolar ve Euro bugün 6 Mayıs ne kadar?
İleriki aşamada buradaki su debisini artırarak üretilecek olan enerji miktarını 2.24 megawattan 3 megawata kadar çıkarabileceğiz.
İsrail medyası, bu anlaşma üzerinde çalışan kişilerden birinin de Mısır asıllı Yahudi işadamı ve milyarder Haim Saban olduğunu, doğrudan Tel Aviv ile Abu Dabi arasındaki temaslara aracılık ettiğini yazdı.
Gaziantep imsakiyesi 2020: Gaziantep sahur saati, imsak ve iftar vakti saat kaçta?
Kocaeli İl Tarım ve Orman Müdürlüğü olarak diğer İllere de takviye yapacak kadar koruyucu malzememiz bulunmaktadır.
Radyo ve televizyonları tehdit eder üslupta bir paylaşım…
Şehidin evli ve 1 çocuk babası olduğu öğrenildi.
Bununla birlikte; Kovid-19 hastalarında katatoni (fiziksel ve zihinsel kapanma) ve Guillain-Barre sendromu gibi son derece ciddi rahatsızlıkların görüldüğü bildirdi.
Wolf ve Ganzke, "George Floyd'un trajik ölümünün ardından böyle görüntüleri Almanya'da asla görmeyeceğimizi umut etmiştik" açıklamasında bulundu.
Belçika 1. Futbol Ligi’nde (Pro Ligi) 2019-2020 sezonu tescil edilirken, lider Club Brugge’ün şampiyon olduğu duyuruldu.
"ABD'de vaka sayıları azalmaksızın devam ederken, dünkü seansta piyasalardaki risk ortamının da kaçınma arzusuyla hisse senedi piyasaları önderliğinde birçok varlık sınıfında satışa geçtiğini gözlemledik.
Açıklama, İngiltere’nin yeni Dışişleri Bakanı Dominic Raab’ın ABD’ye yaptığı ilk resmi ziyaret sırasında Amerikalı mevkidaşı Mike Pompeo’dan geldi.
Sonra çıkmaya çalışanlara yardım ettim.
Kurban Bayramı’nda en sık yapılan hatalardan bir diğeri, etin bekletilmeden aynı gün, birkaç saat içinde tüketilmesi.
Herhangi bir belirti göstermediği öğrenilen Fransa Cumhurbaşkanı Macron’un eşi Brigitte sağlık yetkililerinin tavsiyelerine uyarak karantinaya girdiği belirtildi.
Parkta yürüdüğü sırada arkasından gelen bir kişi tarafından 3 yerinden bıçaklanan M.C. (24) yaralı halde hastaneye kaldırıldı.
İki tarafın da tüm resmi açıklamalarına kuşku ile yaklaşılmalı.
Her meclis kavga, gürültü.
Aynı zamanda A Milli Erkek Voleybol Takımı'nın başantrenörlüğünü de yürüten 65 yaşındaki Nedim Özbey, 16 Aralık akşamında geçirdiği rahatsızlık nedeniyle hastaneye kaldırılmıştı.
Sanayi ve Teknoloji Bakanlığı'ndan yapılan açıklamaya göre, Covid-19 ile mücadelede ülke ekonomisinin bel kemiğini oluşturan sanayi sektörüne yönelik 2 yeni tedbir alındı.
Peki, 22 Temmuz Sayısal Loto sonuçları saat kaçta açıklanacak?
Gençlik ve Spor Bakanlığı’nın gençlik yaz kamplarının kapılarını açtığı dini vakıf ve dernekler, 2019-yarıyıl tatilini de boş geçmedi.
Çin'de ortaya çıkan Kovid-19, İran'da ilk olarak 19 Şubat'ta Kum kentinde görülmüş, ardından ülkenin tamamına yayılmıştı.
Bilindiği üzere ülkemizdeki koronavirüs vakalarının yükselişe geçmesi durumu ile beraber yeni kısıtlamaların geleceği iddiaları dolaşırken gözler yapılacak olan Bakanlar Kurulu'na çevrildi.
En son İstanbul'da Amerikan Hastanesinde tedavisini sürdüren Düzenli, yaklaşık 1 yıllık tedavi sürecinde 7 kez ameliyat oldu.
Buna göre belediyelere olan vergi borçlarının yapılandırma son başvuru süresi ve 31 Ocak, ilk taksit tarihi ise 28 Şubat olarak yeniden düzenlendi.
Mahkeme heyetinin son sözünü sorduğu zanlı, "Pişmanım" diye cevap verdi.
Bu görüşlerin de “uygun dille” gerekçeli karara yazılacağı ifade edildi.
Bu sıkıntıların giderilmesi için mücadele ederek sesimizi duyurmak istiyoruz.”
Astrolog Sitare İnal, 7 - 13 Eylül haftasında Koç burcu ve yükselen Koç burcunu bekleyen gelişmeleri yorumladı.
Şimdi de bu sıkıntılı dönem nedeniyle taşın altına ellerini koyuyorlar" diyerek kadınlara teşekkür etti.
Kocaeli Üniversitesi Araştırma ve Uygulama Hastanesi personelleri ile görüşen Ertik ve Demirbüken, hastanedeki personellerin maske ihtiyaçlarını olduğunu öğrendi.
Bizim sapağa gelince oradaki ilgilenen kişi ‘ben dökemem’ demiş.
Davutoğlu partisinin seçime hazır olduğunu belirterek "Önümüzdeki döneme bakarsak erken seçim tartışmaları gündemde.
Hakkımızın da yenilmesini istemiyoruz.” ifadelerini kullandı.
"Ancak daha da önemlisi bugüne kadar sürekli gündemde olan sözde emlakçıların tüketicileri mağdur etmesinin önüne geçilecek.
Genellikle kurutulmuş olanından yapıldığı için buna yönelik tarife göz atılabilir.
Ülkesi koronavirüs salgınıyla mücadele ederken, o 20 cariyeden oluşan haremiyle kendini Alpler'deki lüks otele kapatan Tayland Kralı Maha Vajiralongkorn herkesi şaşırtan bir hamle yaptı.
Üzerlerinde 1 tabanca ele geçirildi.
Mahir Ünal, 12 maddelik sosyal medya etik kurallarını açıkladıktan sonra 'Etik kurallara uyacağım" ve "milli hesap" anlamına gelen işaretleri kullanmaya başladığını duyurmuştu.
Biz kapıları açtık şu anda.
Netikim Birleşmiş Milletler (BM) Suriye Özel Temsilcisi Geir O. Pedersen, yeni tip koronavirüs (Kovid-19) salgınıyla mücadele amacıyla Suriye genelinde “tam ve acil” ateşkes çağrısında bulunmuş.
Ondan sonra yine unutuyorlar." ifadesini kullandı.
Faslı futbolcu ile geçtiğimiz sezon 1+1 yıllık sözleşme imzalanmıştı.
Deprem mağdurlarının dertleşmek için geldiğinden de bahseden Betül Dökenel, "Çoğu ablayla tanıştım.
Adayın ikinci tura göre belirlenmemesi lazım.
Merkez Bankası siyasetin de etkisi ile piyasanın beklentilerini dikkate almadı ve faizleri sabit tuttu.
Sözüm ona gazeteci, görüntülerdeki kişinin yüzde 40 ben olduğumu söylüyor.
Kocaelispor önceki gün Karşıyaka’dan rövanşı alınca bu sezonki son hesabı kapattı.
Sağlık Bakanlığından verilen son rakamlara göre, virüsün bulaştığı kişi sayısı, önceki güne göre bin 700’den fazla artarak, 5 bin 945 oldu.
Orta Amerika ülkesi (Kovid-19) nedeniyle 85 yaşındaki bir hasta hayatını kaybetti.
Eşi Muradiye (28), oğlu Murat Can (8) ve annesi Hanife Aydoğan (55) ile müdürlüğe gelen Cumhur Atar, kurbanını İl Tarım ve Orman Müdür Vekili Gökhan Karaca elinden teslim etti.
Biliyorsunuz sanatın, sanatçının çok güzel bir misyonu vardır bu hayatta.
Vatandaşlarımız sokağa çıkma kısıtlamasına uyuyor ama evlerde bir araya gelmemesini, çekirdek aile olarak bulunmalarını arzu ediyoruz" şeklinde konuştu.
Ancak benim Göztepe camiası ile bağım var.
Buradaki fıskiyeler de suya dalan çocuklar için büyük risk oluşturuyor.
Toplantılarda CHP, İYİ Parti ve SP’nin ısrarla ‘konuşmadık’ dediği yeni anayasa da gündeme geldi.
Türkiye’de ender görülen ağaç yediuyuru türü olduğunu fark ettim.
Buna yönelik, süreçle ilgili, bir ihmal yada başka bir konu varsa, tüm olay, bütün gerçekliğiyle bütün yönüyle araştırılacaktır.
Araştırma kapsamında, ülkede Kovid-19 vakalarının en çok görüldüğü yerlerden biri olan Heinsberg kentinin Gangelt beldesinde, 600 hane halkından yaklaşık 1000 kişiyle görüşüldü.
Genel Müdürlüğü'nden son dakika hava durumuyla birlikte sağanak ve uyarısı geldi.
Başol, “80 fabrika açılacak, bu fabrikalarda 10 bin insan istihdam edilecek.
’de yaşanan bir nişandan kaynaklı hastalarımız var.
Sürekli patlayan, arıza veren, ömrünü tamamlayan kanserojen madde içeren asbest su borularını sizlerin ve geleceğimiz olan çocuklarımızın sağlığı için Avrupa Birliği standartlarında olan borularla değiştiriyoruz.
Konuya yakın isimler, Saray'ın Merkez Bankası'nda geçen sene yaptığı tasfiyeler esnasında insan kaynaklarında daha fazla risk almamak için Binbir ve ekibini bir süre daha görevde tuttuğunu ifade ediyor.
İklim değişikliği sebebiyle Araklı'daki sel felaketinin üzerinden bir yıl geçti.
İstanbul Demir ve Demir Dışı Metaller İhracatçıları Birliği (İDDMİB) Başkanı Öztiryaki, Türk mutfak sektörünün yaklaşık 4,6 milyar dolar ihracat yapan bir sektör olduğunu söyledi.
İyi bil ki Allah azizdir, hakîmdir (üstün kudret, tam hüküm ve hikmet sahibidir).”
Cumhurbaşkanı Recep Tayyip Erdoğan, İdlib’te şehit olan Uzm.
İstanbul Medeniyet Üniversitesi Öğretim Üyelerinden Prof.
Özel Dentriva Ağız ve Diş Sağlığı Kliniği’nin sahibi Ortodonti Uzmanı Dr.
Varank, ''Dün Çinli bir firma () üretim ve yatırım kararını açıkladı.
Sağlık personeli gibi yüksek risk gruplarında kısa süreli koruyucu etki gösterebilen antikor benzeri notralizan ilaç adayının karşı koyma testlerine geçiyoruz.
PKK ortağı HDP Eş Genel Başkanı muhalefete yüklendi.
Yunanistan'ın söz konusu yöntemi diğer ülkelerle olan sınır kapılarının tamamına yakınında uyguladığı kaydedildi.
UNESCO'nun geçici miras listesinde bulunan Bursa'nın İznik ilçesinde, 8 insana ait kemiklerin bulunduğu 5'inci yüzyıla ait mezar odası keşfedildi.
Suç tekrarının önlenmesi bakımından hükümlünün istihdamı önemlidir.
"Öncelik taraftarlar, oyuncular, hocalar ve futbolcuların sağlığı" diyen Ceferin, "İyimser bakmaya çalışıyorum.
Cumhurbaşkanı yardımcısı Fuat Oktay, depremzede 70 yaşındaki kanser hastası emekli öğretmen Suna Uğur ile konuştu.
Trabzonspor şampiyonluğu kaybetti.
Ahmet Türk’ten Sırı Süreyya Önder'e İYİ Parti eleştirisi İYİ Parti ile HDP arasındaki tartışma alevleniyor!
İdmanın ikinci bölümündeki taktik çift kale maçında ise Medipol Başakşehir maçının provası yapıldı.
Meteoroloji'den yapılan son değerlendirmelere göre; bugün yurt genelinde yağış beklenmiyor.
Zaten şu an belirgin bir tedavisi yok ortada.
Genç golcünün hocası transferi değerlendirirken, Fenerbahçeli taraftarları heyecanlandıracak ifadeler kullandı.
Istasyon çok önemli ilerde banliyö tren eskiye dönerse ulaşım için çok iyi olur.
Bunun üzerine Şirvan Kaymakamlığı öğretmen A.K.'yi açığa alırken, jandarma ekipleri de öğretmen hakkında geniş çaplı inceleme başlattı.
Bunun için hepimizin yapması gereken hükümetimizin ilan ettiği kurullara uymak” dedi.
EGE Denizi'nde merkez üssü Aydın'ın Kuşadası ilçesi açıkları olan 5.1 büyüklüğünde deprem meydana geldi.
Semt pazarında incelemelerde bulunan Çukurova Belediye Başkanı Soner Çetin, diğer semt pazarlarının da kapalı hale getirileceğini belirterek, “Semt pazarlarıyla ilgili attığımız her adımda onları dinliyor ve önerilerini alıyoruz.
Belki bir işaret olabilir hazırlanmaya bir an önce başlayabiliriz.
Fevzi Tara, Üsküp, Beyrut ve Belgrad'da tahsil yapmış bir avukattır.
Stratejik anlamda bundan sonraki haftalara yönelik bizim için önemliydi.
Her yıl dünyada 3 milyon, Türkiye'de ise 30 bin kişinin pıhtı nedeniyle yaşamını kaybettiğini vurgulayan Dr.
Onun için Gelecek Partisi aynen şiirde ifade edildiği gibi enli, boylu, vakur, geleceğe, İstikbal'e atiye adım adım yürüyor.
Cumhuriyet Başsavcılığınca yürütülen soruşturma kapsamında gözaltına alınan ve adliyeye getirilen şüpheli T.G. savcılıkça ifadesinin alınmasının ardından tutuklanması talebiyle hakimliğe sevk edildi.
Vodafone olarak, müşterilerimizin tüm ihtiyaçlarını tek platformdan karşılama hedefiyle e-ticaret alanındaki yatırımlarımıza devam edeceğiz.”
Sektör endeksleri arasında en fazla kazandıran yüzde 1,13 ile spor, en çok gerileyen ise 1,66 ile sigorta oldu.
Geçirdiği trafik kazasından sonra yaptığı açıklamalarla sosyal medyada gündem olup, güldüren Bekir Varol, kullandığı 'zavadanak' kelimesinin, Yörük tabiri olduğunu kaydetti.
İflasın eşiğinden dönen şirket ikinci defa konkordato başvurusu yaptı.
Allah razı olsun bize böyle imkan tanıyan Başkanımız Sayın Ahmet Çolakbayrakdar’a çok teşekkür ediyorum” diye konuştu.
Beni tutuklayan, ulusal ve uluslararası tepki üzerine daha mahkeme başlamadan beni serbest bırakmak zorunda kalan ekip, polisi, savcısı, hakimi ile hapiste şu an.
Süper Lig’de sezonun ilk yarısı sona erdi.
İşe çıkıyoruz, işe çıkmadığımız da oluyor ama ben evde duracağımı zannetmiyorum" dedi.
Ankara Su ve Kanalizasyon İdaresi (ASKİ) Genel Müdürlüğü dijital ortamda bülten hazırladı.
Hemen arkasında çalan penaltı düdüğü mücadelenin 3-3 bitmesine neden oldu.
Musa’nın bir ömür yolunda yürürken Kudüs’e vuslat için çabalarken Tevrat nazil olmuştur.
İtalya'da koronavirüsten dolayı hayatını kaybedenlerin sayısı artmaya devam ediyor.
Memurlar geldiğinde, genci ciddi şekilde yaralanmış halde buldular.
Çok yağdığı zaman Karayolları'nın yapabileceği bir şey yok.
Özcan sözlerine şöyle devam etti: Kılıçdaroğlu yanlış bir yerden hareket ediyor ve yanlış sonuçlara varıyor.
Ancak, bu uyarıdan kısa süre sonra çoban, maalesef ruhsatsız av tüfeğiyle köpeği bulup, öldürmüş ardından da sürükleyip çöpe atmış.
Bölgesel karantina uygulanabilir, üst tedbirler alınabilir.
Bunlara ayrı bir hat açıp çıkışlarını gerçekleştirdiğimiz zaman diğer hatlardaki o yoğunluk da azalacak.
Hakan Karagöl, Türkiye'de yılda 500 civarından erkeğin meme kanseri olduğunu dile getirdi.
İzleyicimiz olmayanlara da rica ediyoruz bizi izlesinler.
Demokratik sivil toplum örgüt ve kuruluşları kendi örgütsel kimliklerini ön plana çıkarmadan yaşam hakkı adına bir araya gelmeli.
Antalya'nın Kumluca ilçesinde 4 büyüklüğünde deprem meydana geldi.
Bu konuyla ilgili soruşturmanın emniyetteki örgüt mensupları tarafından kapatıldığı belirtildi.
’ın Meis Adası’na haber çalışmaları için giden Anadolu Ajansı Atina ekibi, Türkiye düşmanı ırkçı bir Yunan internet sitesi tarafından ajanlıkla suçlanıp tehdit edildi.
Zaten oynadığımız oyun, yaptığımız mücadele bunun net bir şekilde göstergesi.
'Dolayısıyla ana muhalefet partisi lideri de size talimat veremez' diyor.
Adalet Bakanı Gül, sosyal paylaşım sitesi Twitter'daki hesabından açıklama yayımladı.
Bu kapsamda, özellikle sağlık personellerine yapılacak olan ek ödeme miktarı dikkat çekti.
Buradaki insanlarımızın tabi ki geçim kaygısı vardı.
Eğitimine Anadolu Üniversitesi'nde ikinci üniversitede devam etmek isteyenler için kayıt işlemleri devam ediyor.
Corona virüsü ile ilgili gelişmeler yaşanmaya devam ediyor.
Kredi ve borç başvurusu yapmayı planlıyorsanız öğleden sonraki saatleri değerlendirin.
Eski psikolojik harp taktiklerini 20. yüzyılda bıraktık.
Polisin kavgayla ilgili incelemesi devam ediyor.
İkinci yargı paketi ve içerisinde yer alması beklenen af yasası ile ilgili tüm detayları ve gelişmeleri haberimizin devamından takip edebilirsiniz…
Her yıl düzenlenen şenlikler, bu sene koronavirüs salgını nedeniyle iptal edildi.
AKP’li Özkan, tekliften kaç kişinin yararlanacağına ilişkin soruya ise “Şu anda geçici ve kalıcı infaz düzenlemeleri kapsamında yaklaşık 45 bin kişi bundan yararlanıyor.
Koronavirüsle mücadele tedbirleri kapsamında 5 Nisan'da seferlerine ara verilen nostaljik tramvay bugün ilk seferini yapmak için Taksim Meydanı'na geldi.
En düşük işçi emeklisinin aylığı 5,75 enflasyon zammıyla bin 263 TL’den bin 335 TL’ye yükseldi.
Depremde yaralanan 4 kişinin ayakta tedavi edildiği bilgisi verildi.
Maktul burayı kendi üzerine yapmak istiyordu.
Polis, ‘Terörist' ve 'Katil’ polislerini durdur, “ölmek istemiyoruz”, “adalet yoksa huzur yok” sloganları atan yüzlerce göstericinin, Beyaz Saray'ın önündeki La Fayette parkındaki demir parmaklıklara yaklaşmasına izin vermeyince arbede yaşandı.
Son bir günde 10 bin 248 test yapıldığını aktaran Stepanov, virüsten ölenlerin sayısının 17 artarak 605'e, iyileşen sayısının da 344 artarak 6 bin 929'a ulaştığını dile getirdi.
Guardian, kaynağını gizli tutarak belgeye ulaştığını belirterek koronavirüsle ilgili İngiliz Sağlık Bakanlığı'nın öngörülerini haberleştirdi.
Genelge uyarınca düğün, nişan, kına gecesi, sünnet düğünü gibi organizasyonlarda dün itibariyle başlayan denetimler, bugün ve yarın da sürecek.
Cumhurbaşkanımız çeşitli konularda karar alırken CHP'nin önerdiği yolları takip etsin istiyorlarsa; biz Türkiye'yi çok seviyoruz ve bu ülkeye yazık edemeyiz.
Bunlar Türkiye'de ilk kez yüzde 1'lik dilimden öğrenci alıyorlar; bu meslek liselerinde hiç olmadı" dedi.
Öte yandan, açıklanan önlemlerin önemli bir bölümü şirketlerin vergi/prim ve kredi borçlarının ertelenmesi ve yeni kredi kolaylıklarını kapsıyor.
Sigortacılık ve Özel Emeklilik Düzenleme ve Denetleme Kurumu (SEDDK), kara yolları motorlu araçlar zorunlu mali sorumluluk sigortasında tavan fiyat uygulamasına ilişkin kararını verdi.
Arnavutköy’de bulunan İbrahim Özaydın Mesleki ve Teknik Anadolu Lisesi öğrencileri de çevre köylerde yardıma muhtaç ailelerin ihtiyaçlarını gidermek için büyük bir özveri ile çalışıyor.
Yakın tarihte bu 2 mahallemizde de fiili olarak çalışmalara başlayacağız.
Buca Belediyesi kentin kaybolan değeri üzümü yeniden şahlandırmak, bağcılık kültürünü yeniden ayağa kaldırmak için harekete geçti.
Onu kaygılandıran düşüncelerin neler olduğu, ne olmasından endişelendiği, ne tür güçlükler yaşadığı öğrenilirse faydalı bir sonuca varılabilir.
Yani birazcık üşütmüşüm diyorsunuz ama öyle değil.
Şu zor günlerde insan hayatından daha önemli hiçbir şey olmadığını vatandaşımızı hissettirmek için hassas olalım" sözleriyle tepki gösterdi.
Uygarlıkların günbatımında; her renkten, her dilden, her dinden, her kökenden insan ağır bir soruna eşgüdüm halinde çareler arıyor.
Aydoğan’ın sunduğu önergede, “Hukuki süreçte yaşanan bu aksaklıklar nedeniyle başta belirtilen “cezasızlık kültürü” kavramının sonuçlarını bugün sokaklarda yaşanan polis, bekçi şiddeti vakaları olarak karşımızda görüyoruz” tespitine yer verildi.
Avukatlar bu kez istinaf yoluna başvurarak karara itiraz ettiler.
Dünyanın her yerinde her dinden ve siyasî gruptan bu tür suçları işleyen insanlar çıkmaktadır.
Yakın zamanda Elazığ’da bir deprem yaşandı.
Alanya İlçe Emniyet Müdürlüğü Asayiş Büro Amirliği ekipleri, Alanya Ceza İnfaz Kurumu'ndan firar eden Metin K.’nin (30) ilçede olduğu bilgisine ulaştı.
Saldırıda sağ omzunun bir kısmı kaleşnikof mermisiyle kopan, bir kolu sakatlanan, yüzünde mermi izi kalan Demir, “Asıl büyük acıyı, kaybettiğim arkadaşlarımı düşündükçe yaşıyorum.
Ben bu bağlamda ilgili personellerimize teşekkür ederek, ilerleyen günlerde bunun gibi değişik çalışmalarımızı hemşehrilerimizin hizmetine sunacağımızı belirtmek istiyorum" dedi.
Buna göre, Beşşar Esed rejimi ve İran destekli yabancı terörist gruplar, söz konusu sürede 5'i yabancı, 1'i kadın olmak üzere 551 medya çalışanını öldürürken, Rusya'nın hava saldırılarında ise medya alanında çalışan 22 kişi öldü.
Şubat ayında Filistin Devlet Başkanı Mahmud Abbas, ABD Başkanı Donald Trump tarafından sunulan Orta Doğu Barış Planı'nı reddettikten sonra ülkesinin güvenlik dahil diğer alanlarda ABD ve İsrail ile tüm bağlarını keseceğini söylemişti.
Türkiye, Libya’da yaptığı masrafların karşılığı olarak Sirte Körfezi’nin güneyindeki petrol yataklarına ulaşmak istiyor.
Ancak o tarihten bu yana, “bugün git, yarın gel” deniliyor ve hiçbir tedavi uygulanmıyor.
Danıştay kararı ve Cumhurbaşkanı Recep Tayyip Erdoğan'ın imzasıyla kılınacak cuma namazı ile 86 yıl sonra ibadete açılacak olan Ayasofya Camisi'nde hazırlıklar sürüyor.
Piyasadaki suni fiyat artışlarının devam etmeyeceğini savunan Yalçın, yapmış oldukları analizler doğrultusunda, nisan ayında ikinci el araç fiyatlarının geri gelmeye başlayacağını vurguladı.
Ama aktif sabırla pek çok şey aşıldı.
Darıca Belediyesi Eğitim ve Spor Kulübü sporcusu Mevlüt Kılıç ise 800 metrede 7’nci olarak şampiyonayı tamamladı.
Binlerce uzaklıktaki bu iki bölgenin ekstrem felaketlere maruz kalması ilgisiz görünse de bilim insanları konuya farklı bir açıklama getiriyor.
Müşteri tarafından denenip alınmayan raf ürünleri, katlandıktan sonra raftaki ürünlerin en altına yerleştirilecek.
Yapılan takipler sonucunda şebekenin 177 vatandaşa faizle para verdiği ve 14 milyon lira haksız kazanç elde ettiği saptandı.
Şehitlerimizi unutmamak ve unutturmamak için okullarımızda bilgilendirme seminerleri düzenliyoruz.
Sarı kantaron çayının pek çok yararı bulunmaktadır.
Sakarya'da baş gassal Yusuf Pırıldar, Covid-19 nedeniyle ölenlerin cenazeleri için de aynı işlemlerin uygulandığını, ancak kendileri için gerekli tedbirleri aldıklarını belirtti.
Alanya'da, ev kadını Fatma (34) ile turizm işiyle uğraşan eşi Ömer Evrensel'in (45) başlarından yapışık erkek ikiz bebekleri, 21 Haziran 2018'de sezaryenle dünyaya geldi.
Düğün salonlarının en yoğun Cuma, Cumartesi ve Pazar günleri olduğunu belirten Demir, düğün salonlarının gelinleri anlaşmalı kuaförlere yönlendirdiğini anlattı.
Eski futbolcu Emre Aşık'ın boşandığı eşi Yağmur Aşık, Emre Aşık'ı öldürmek için erkek arkadaşıyla plan yaptığı ortaya çıktı.
Son 1 yıldır yaşadıklarını analiz etme fırsatın önünde duruyor!
•Sinirlerinizi rahatlatır ve dolaşımı sağlar.
Koronavirüse yakalanan İngiliz pilotun 'ta Bahreyn'de düzenlenecek sezonun 16. etabı Sakhir 'sinde yarışamayacağı belirtildi.
Seçilen kurullarda kadın doktor olmaması dikkat çekti.
Kendisine Esenlerdeki çirkinlikleri tek tek anlattık.
İş birliği kapsamında, iş konseylerimizle koordinasyon sağlayarak hangi ülkeden hangi alanda çalışana ihtiyaç varsa buna göre hedef odaklı burslandırmalar yapılacak.
Korona virüs (Covid-19) kapsamında alınan tedbir kararlarını imzalayan ancak bu kararlara kendisi uymayan Cummings’in bu davranışlarından dolayı istifası isteniyordu.
Korona salgını gölgesinde okulların bazı eyaletlerde ders başı yapması yoğun tartışmalara yol açtı.
Sağlıklı şekilde götürüyoruz, bu anlamda verdiğimiz mesajlar, Almanya'da yer buldu." ifadelerini kullandı.
Son iki maça baktığımızda bizim adımıza kaybedilen 5 puan var.
Polis Memuru: Üfle üfle, biz biliyoruz senin doğum günün, üfle sen.
Emlak Konut da “hasılat payı” karşılığında araziyi özel bir şirkete devretti!
Güzelsoy, polise giderek Ömer İğret’den şikayetçi oldu ve koruma kararı aldırmak için başvuruda bulundu.
Türkiye’nin dış politik meseleleri gibi IMF meselesinin de siyasal bir araç haline getirilerek tabu haline getirilmesi zafiyeti vardır.
Rakibine deplasmanda 3-0 mağlup olan Beşiktaş, İstanbul'daki mücadeleyi 3-1 kazansa da elendi.
Polise gelen vatandaşların talepleri Vefa Sosyal Destek Grubu'na iletildikten sonra vatandaşların evlerine gidilerek ihtiyaçlar karşılanıyor.
Genelgeye göre evde izolasyona tabi tutulan kişi özellikle ilk 7 günlük süre içerisinde izolasyon şartlarına uyulup uyulmadığının vali/kaymakam ve kolluk birimlerince birebir takip edilecek ve bu kişiler sıklıkla denetlenecek.
Menemen Belediye Başkanı Serdar Aksoy hakkında açılan soruşturma şaşırttı.
Kişiler yaptıkları yardımların miktar olarak çok küçük olması ve bu yardımları düzensiz olarak yapmaları nedeniyle bir kuruluşa bağış yapmak yerine doğrudan yardım yapmayı tercih ettiklerini belirtiyorlar.
Korona virüs ile mücadele kapsamında 2 günlük uygulanan sokağa çıkma kısıtlamasını değerlendiren Kocasinan Belediyesi’nin Sahabiye Mahallesi’nde gerçekleştirdiği alt ve üst yapı ile kaldırım ve çevre düzenlemesi çalışmaları devam ediyor.
Onların da verimli şekilde kullanılması gerekiyor" diye konuştu.
Bu 101 ülke içinde yalnızca 10 ülke yüksek gelir seviyesine atlayabildi.
Platform üzerinden 7 milyar 38 milyon civarında izlenme alan Luis Fonsi ve Daddy Yankee şarkısı Despacito, bir önceki şampiyondu.
Gebe, 3 koyun da yanarak telef oldu.
Kocaeli'nin İzmit ilçesinde meydana gelen olayda korona temizliği yapan belediye ekipleri, çuvalın içerisine sarılı ceset buldu.
TFF 1. Lig ekiplerinden Altınordu, 16 yaşındaki orta saha oyuncusu Sami Satılmış'la profesyonel sözleşme imzaladı.
Bu Özel İletişim Vergisi 99 depremiyle birlikte depremin zararlarını tazmin etmek, yeni oluşacak depremler için önlemler alabilmek, toplanma alanları, deprem bilincinin gelişmesi gibi harcamaların finanse edilebilmesi için getirilmiş bir vergiydi.
Ürettikleri başta debriyaj rulmanı olmak üzere çeşitli yedek parçaları dünyanın önemli firmalarına pazarladıklarını söyleyen Zeren, "Şu anda 69 ülkeye rulman ihracatı yapıyoruz.
Yaklaşık 150 bin TL değeri olan büst, kimliği belirsiz kişi veya kişilerce dün akşam çalındı.
Marangozluk yapan Gümüşhaneli Ramazan Meşe, askerliğini Hakkâri'de jandarma piyade olarak yapmış ve şehit olmayı çok istemişti.
Burnu tıkanmış bir bebek rahat uyuyamaz ve genzinin dolma ihtimali vardır.
Sözcü'den Özlem Güvemli'nin haberine göre İBB Başkanı Ekrem İmamoğlu, korona ve her türlü virüse karşı önlem amaçlı hizmet verecek mobil hijyen filosunu Yenikapı'daki Avrasya Gösteri Merkezi'nde tanıttı.
Genel müdürlüğün hazırladığı rehberde, kuruluşlarda kalanların gıda tüketiminde de gerekli hassasiyeti gösterilmesi istendi.
Normalleşme sürecinin hemen akabinde de yüzde 50 kararı durduruldu ve minibüslerdeki yolcu taşıma sınırlandırması kalktı.
Ama bugün Türkiye’de bir Gelecek Partisi realitesi var.
Durumun ne olduğunu tam olarak bilemiyorum.
Bir kamyonetten duman çıktığını gören vatandaşlar, kısa süreli panik yaşadı.
Bazı besin seçenekleri ise bağışıklığınız için ayrı bir önem taşır.
Rakiple ilgili analiz yapmadan, sadece takımı yazıp oynayacağız diyen çok teknik adamla çalıştık.
Bugün (1 Ocak 2020) İstanbul'da elektrik kesintileri yaşanacak.
En son 21 Eylül'e kadar uzatılan kısıtlamalardan, ticari kamyonların yanı sıra mevsimlik göçmen işçiler ve sağlık çalışanları muaf tutuluyor.
Lakin Türkiye’de Parti içi demokrasinin timsali olmuş Cumhuriyet Halk Partisinde, “Ben Genel Başkanın işaret ettiği adayım” diye asılsız söylentilerle, delegelerin iradesine tahakküm koyma çabasının etik olmadığını üzülerek belirtmek isterim.
“Bu olaya biz de şaşırdık”
Bireyin fitre ile mükellef olması için öngörülen zenginlik ölçüsü, zekâtta aranan nisaptır.
Jandarma ekipleri çilingir aracılığı ile eve girdi.
Birkaç sene evvel Burçe adında bir kişi Maltepe köprüsünde yürürken eterle bayıltarak spermlerimi çaldı.'
Pekcan, burada yaptığı konuşmada, Kovid-19 pandemisi nedeniyle gerek dünyanın gerekse Türkiye'nin zor bir dönemden geçtiğini belirterek, bu süreçte sektörlerle sanal ortamdan bir araya gelmeye devam edeceklerini bildirdi.
Oppo Reno3 Pro’nun 6.5 inç değerde ekranı, Amoled teknolojisi üzerine inşa edilmiş.
Kocaeli Büyükşehir Belediyemiz 2017 yılında burayı cami yapımı için tahsis etti.
Bölgeyi ziyarete eşi ve 3 aylık kızı Asel ile gelen İbrahim Çibik, Asel’i ilk kez dışarı çıkarmanın mutluluğunu yaşadıklarını söyledi.
Avrupa genelinde vaka sayıları mart ortalarında yükselmeye başlamış, mart sonu ve nisan başında grafik eğrileri en üst noktaya çıkmıştı.
Öte yandan Kayseri Valisi Şehmus Günaydın, dün Twitter'daki hesabından Sivas Caddesi'ndeki insan yoğunluğunu gösteren fotoğrafı paylaşarak, "Gerekmedikçe evden çıkmayalım.
Çok sayıda kişi, sosyal mesafe ve maske kuralları hiçe saydı.
Dal, bu süreçte bazı küçükbaş hayvanların da öldüğünü belirtti.
“Önemli olan bu sene Fenerbahçe ile neler başaracağımız”
Fabrikada 11 kişide virüs tespit edildi, 530 kişi ev karantinasına alındı!
Uzmanlar ise küresel ısınma için önlem alınmaması halinde protein, vitamin, mineral ve omega-3 kaynağı olan birçok balık türünün gelecekte sofralarda yer almayacağı uyarısında bulunuyor.
Uyum ve barış içinde toplum, Gülen'in önceliklerin biridir.
Şirketten yapılan açıklamada, kredi kartı bilgileri çalınan kişilerle irtibata geçildiği, söz konusu saldırıdan etkilenenler kişilerle de ilerleyen günlerde irtibat kurulacağı belirtildi.
Polis evde inceleme yaptı.
Toplamda 170 halci var iken yeni hal sayısı ise 155’tir.
Üç ay boyunca vereceksin.
'dan çok konuşulacak sözler!
Ana sanayi gruplarına göre sınıflandırıldığında, toplam satış değerinin yüzde 45,1'ini ara malları, yüzde 24,2'sini dayanıksız tüketim malları oluşturdu.
Öte yandan toplam yoğun bakım hasta sayısı bin 194, toplam entübe hasta sayısı da 401 oldu.
Şarkıcı Buray, salgın günlerinde insanların yoğun olarak internet üzerinden etkileşime geçmesini fırsata çeviren isimlere seslendi.
Bunu yüzde 20,5 ile ithal kömür, yüzde 19,2 ile doğal gaz ve 15,9 ile de linyit santralleri takip etti.
ÖNDER tarafından hakkında suç duyurusunda bulunulan Mütercimler hakkında çalıştığı üniversitede ise disiplin soruşturması başlatmıştı.
Fatiha’dan sonra besmele çekilir mi sorusu bu noktada birçok kişinin merak ettiği konudur.
A.K'nın paylaşımına vatandaşlar çok sert tepki gösterirken, çok sayıda tepki yorumu geldi.
Bu noktada hastaların hastanede kalış sürelerinin azaltılması oldukça önem arz ediyor.
Azerbaycan'ın başkenti Bakü'de halk, Dağlık Karabağ'ın kalbi Şuşa kentinin 28 yıl sonra Ermenistan işgalinden kurtarılmasını kutlamak için sokaklara döküldü.
Yaş meyve sebze ihracatında önemli yer alan kiraz hasadı yaklaşırken ihracatçı 'sokağa çıkma yasağı'nda istisna talep ediyor.
Açıkçası bilmediğimiz şeyler oldu" ifadesini kullandı.
Hazro, Lice, Kocaköy, Hani, Bismil tarafından 50-60 milyon vurgun yaptıklarından bahsediyorlar.
'ı açma kararının yankıları devam ediyor.
Dünyanın en değerli şirketleri listesinde zirvenin adı değişti!
İhalenin süreci 560 gün.
Mert Hakan Yandaş profesyonel kariyerine 2012 yılında Yeşil Bursa kulübünde başladı.
Bugün attığı fikir özgürlüğü tiratları gözlerimizi kamaştıran Ahmet ise o günlerde köşesinden bu karanlık linç operasyonuna destek veriyordu.
İtalya'da, 27 kişinin daha hayatını kaybetmesiyle koronovirüs (Kovid-19) nedeniyle ölenlerin sayısı 79'a yükseldi.
AK Parti terör örgütüne şunu yapmıştır.
"Vatandaşlarını ‘çaresizliğe’ terk ettiler"
Okçular Vakfı da bu yıl yapılacak tören için bazı etkinlikler düzenliyor.
Hedefe ulaşabilmek için iki önemli kuralın olduğunu, bunlardan birinin zaman, diğerinin de arzulananı ve hedefe odaklanarak istemek ve bunun için çalışmak olduğunu vurgulayan Dinç, "Zamanı verimli kullanmak çok önemli.
Suriyeli kardeşlerimiz ile el ele verdik, ülkemiz tarımına katkıda bulunuyoruz" diye konuştu.
Yarışın kendisi açısından güzel geçtiğini kaydeden PATA Yamaha'nın 23 yaşındaki sürücüsü, "Takım çok sevinçli.
Can Şen, "Bakır iyonları temas ettiği yüzeylerde mikropları ve virüsü kısa sürede öldürebilir.
Birleşik Krallık Uluslararası Ticaret Bakanlığı, söz konusu geçici anlaşma ile 2021'den itibaren yapılması hedeflenen yeni ve değişen koşullara uygun bir anlaşmanın önünün açıldığını vurguladı.
M.A. ifadesinin ardından serbest bırakılırken, yaşananlar bir iş yerine ait güvenlik kamerasına yansıdı.
Ben oradaki arkadaşlara ‘bunu hızlandırın’ talimatı dışında bir talimat veremem dedim.
Elçin Umur, hastası Kara Kuvvetleri eski komutanı Aytaç Yalman'a müdahale ederken enfekte oldu.
Sputnik haber ajansının hesaplarının Twitter aramalarında artık çıkmadığı belirtildi.
Suriyeli kardeşlerimizi, Kobani'deki Kürt kardeşlerimizi topraklarımıza almasaydık onların da başına Sreberenista'aki katliamların benzeri gelecekti.
Böyle bir mektubu yazacak kadar cesareti nereden buluyor.
Pandemi sürecinde arkadaşlarıyla birlikte kafeleri değil açık alanları tercih ettiklerini söyleyen Esra Atalay da (23), "Sosyal mesafeye dikkat ederek piknik yapıyoruz ancak ileri taraflar daha da kalabalıktı.
Günlük vakaların 80 bini ölü sayılarının bini geçtiği ülkeler var.
Dualarımız her zaman onlarla.
İİT'den yapılan açıklamada Trump'ın sözde barış planını tamamen reddedildiği kaydedildi.
Belediyeler ticaret yerleri değildir sayın başkan.
Seher vakti, İslam’ın ilk muhacirleri için sefer zamanıydı.
Ertesi gün Samsun'da yaptık.
Sivasspor, Antalyaspor maçının hazırlıklarına 2 günlük iznin ardından Vali Lütfullah Bilgin Sivasspor Tesisleri'nde yaptığı antrenmanla başladı.
Kimler fitre ödeyecek ne zaman ödenir?
Gustavo'nun şut denemesinde top Necati'nin üzerinden auta çıktı.
Koronavirüs önlemlerinin başında da virüsten korunma adına faydası kanıtlanmış, uzmanlarca da önerilen maske takma gerekliliği geliyor.
Yaralı genç olay yerinde yapılan ilk müdahalesinin ardından hastaneye kaldırıldı.
'de kullanım süresi geçmiş damacanalar nedeniyle yaşanan 'su' krizi nedeniyle Büyükşehir İdaresi (ESKİ) Genel Müdürü Suat 'nın istifasını istediğini ve 'nın görevinden ayrıldığını açıklamıştı.
Erdoğan'ın, Mukadder hanım adına kendi hesabından kampanyaya bağışta bulunduğunu bildirdi.
Verilere ulaşım pratik bir şekilde yapılabiliyor ve aynı zamanda raporlama özelliğinden faydalanmak da mümkün olabiliyor.
Aynı şekilde Hadımköy'deki hastaneye de Dr.
İstanbul'un kalbi Taksim'de yapılan denetimlerde maske takmayan ve sigara içen kişilere işlem uygulandı.
Kahramanmaraş'ta, şiddetli rüzgar etkili olurken, bazı evlerin çatıları uçtu ve ağaçlar devrildi.
Katılım bankalarının kendi kasıt, kusur ve ihmal halleri dışında oluşacak zarara katılması zorunlu olmayacak.
Süt kazanının içerisinde süt banyosu yapan şahsın görüntülerine, sosyal medya kullanıcıları tepki gösterdi.
Nikaragua’dan 19 yaşındaki feminist aktivist Nadiuska, “Sakin olmak için ilaç almam ve çoğu kez sakin olmak için birinden destek almam gerekiyordu” dedi.
Malatya’da birçok kadın kooperatifinin kurulması noktasında da öncü olmuştur.
Yönetim, 2 yıl daha sözleşmesi bulunan 25 yaşındaki futbolcu için hamle yapacak.
ABD merkezli ilaç şirketi Johnson & Johnson’ın (J&J) koronavirüs aşı adayının insan deneylerinde son aşamaya gelindiğini açıkladı.
Gerçi orada yaşarken genelde hep iyi insanlarla karşılaştığımı söylemem gerek.’
Dünya Bankası ile de görüştük.
Ancak Türkiye, TBMM’nin torba kanunlarla ve Cumhurbaşkanı Kararlarıyla etkisizleştirildiği, yasamanın ve yargının etki altına alındığı kuvvetlerin bir kişide toplandığı bir yönetim anlayışıyla yönetilmektedir.
Çorba, soda, çay gibi besinler su ihtiyacını karşılar ancak en sağlıklı yol su tüketimini artırmaktır.
Mustafa Kemal Atatürk’ün en yakınındaki isimlerden Hacı Tevfik’in torunu, kütüphanecisi ve özel kalemi Nuri Bey’in oğlu Mustafa Kemal Ulusu, Atatürk'e ait önemli anektodları anlattı.
Kartepe Acısu Merkez Camii cemaati, caminin avlusunun yetersiz olması nedeniyle cuma namazını Acısu Merkez Camii ve Seyyide Ayşe Camii arasında kalan kapalı pazar yerinde kılmak istedi.
Akarların alerjiye neden olan alerjenlerinin solunum yolu ile alınması durumunda burunda kaşıntı, akıntı, tıkanıklık, hapşırık, gözlerde kaşıntı, sulanma, kızarıklık, şişlik gibi alerjik rinit belirtileri ortaya çıkabilir" diye konuştu.
Burada yaşanan arbedenin ardından DİSK Genel Başkanı Arzu Çerkezoğlu, DİSK Genel Sekreteri Adnan Serdaroğlu ile DİSK Genel Başkan Yardımcısı Remzi Çalışkan milletvekilleri ile birlikte Meclis’e girdi.
Kulüpler bu günlerde aile ürünleri satıyor.
Kampanya kapsamında, emekli maaşı 2 bin 500 TL üzerinde olup maaşını TEB'e taşıyarak bin 250 TL almaya hak kazanan emekliler, 10 emekliyi TEB Emekli Bankacılığı Ailesi'ne katarak toplam 2 bin 750 TL'ye varan promosyondan yararlanma imkânına sahip olacak.
Yukarıda yer alan Mısır Deltası’nda keşfedilmiş değişiklik sahalardaki rezerv büyüklüğünü gösteriyor.
İngiltere Başbakanı Boris Johnson kısa bir süre önce corona virüsü için test yaptırmış ve sağlık bakanı ile birlikte testi pozitif çıkmıştı.
Gönderin nüfusuna göre belediyeler bu işte seferberlik yapsın, maskeleri dağıtsın.
TFF sıkı takibe geçiyor.
Başta İstanbul, Ankara olmak üzere CHP'li belediyelerin yardım kampanyası için bağış toplaması engellenirken, hükümete yakın dernek ve vakıfların bu yetkilere sahip olması tekrar gündeme geldi.
TFF ve Sağlık Bakanlığı'nın ilgili izolasyon protokolü titizlikle uygulanmakta ve tedavi süreçleri devam etmektedir.
Erduran, 2017 yılında ise avukatı aracılığıyla 120 bin TL talepli maddi- manevi tazminat davası açtı.
Bizler sürücü koltuğunda otururken karşı tarafı da (yayaları) düşünmek zorundayız.
Selamlar Köyü'nün Atatürk'le ilgili anısı ise şöyledir: Atatürk'ün Düzce'den yola çıktığı haberi güzergah üzerinde olan köyün halkını heyecanlandırmıştır.
Chang'e 5'in bu görevi başarıyla yerine getirmesi durumunda Çin'in uzay programında önemli bir gelişme kaydedileceği belirtiliyor.
“Grip salgınlarının devam ettiği bugünlerde hastalıktan korunmanın en etkili yollarından biri bağışıklığı güçlendirmektir” diyen Fitoterapi Uzmanı Yiğit Gümrü, doğal reçeteler verdi.
Olay yerine sevk edilen çok sayıda itfaiye ekibi yangına müdahale ederek kontrol altına aldı.
İstanbul'da yeni taksi plakaları için ilk açıklama geldi!
Son asırlarda insanoğlunun başına gelen üç “aşağılama” ve “başkalaştırma” vardır.
Hüseyin'e, takımla aynı seviyeye gelmesi için özel bir program uygulanacak.
Müşteri ile 1 metreden yakın ve 15 dakikadan uzun temas olasılığı olan personelin yüz koruyucu kullanması sağlanmalıdır.
Şanlıurfa'da etkili olan kar yağışı nedeniyle okullar tatil edildi.
Azeri resmî kaynaklarına göre, 83 çocuk, 106 kadın ve 70'ten fazla yaşlı dahil olmak üzere toplam 613 sakin öldürülmüş, toplam 487 kişi ağır yaralanmıştır.
Artık dayanamadım ve Hayvanları Koruma Derneği'ne başvurdum.
Salın'ın özgeçmişinin okunmasının ardından Kur'an-ı Kerim okundu, dualar edildi.
Burada trajik olarak AB'nin durumudur.
Ünsal’ın eşi avukat Didem Baydar Ünsal, “Dosyamız, 1 Haziran’daYargıtay’da incelenmeye alınmıştı.
Tokat'ın Turhal ilçesinde 10 Temmuz 2018'de kaybolan 3 yaşındaki Evrim Atış'ın izine, aradan 2 yıl geçmesine rağmen ulaşılamadı.
Ama adımız ne olursa olsun, biz onların ortaya çıkmasını istemediklerini yazmaya devam edeceğiz.
Araçlara battaniye seren galerici Kadir Ümit Atabek, "Haberimiz yoktu, hep 'yağacak' diyorlar yağmıyor.
Sağlık Bakanı Fahrettin Koca, Twitter’dan yaptığı paylaşımda, “Test sayısı, yakında 1,5 milyona ulaşacak.
Saha dışında top toplayıcılar, teknik direktör, yardımcıları, asistan, kondisyoner, medya mensupları, hakem, yardımcı hakem… Bir seyircisiz maçta güvenlik görevlileri de dahil 400 kişi sahada olacak demektir."
İlk yarım saatin ardından toparlanan ve rakip kalede Sosa ve Nwakaeme ile gol arayan Trabzonspor'a Gençlerbirliği savunması izin vermedi ve ilk yarı 0-0 sona erdi.
Son dakika haberi: Başkan Recep Tayyip Erdoğan Manisa-Akhisar çevre yolunun açılış töreninde konuştu.
Bunun Ukrayna'nın 2. Dünya Savaşı sırasında Sovyet Rusya'sından kopmaya çalışan taraflara ait olduğu iddia ediliyor.
Araştırmada %10 oranında daha az yemek yediğini ifade edenler ise en düşük gelire sahip kişilerden oluştu.
Koronavirüs önlemleri kapsamında salgının yayılımının önüne geçilmesi adına birçok ülke arasında uçuşlar durdu.
Onlar ahirette en çok ziyana uğrayanlardır.
Coronavirüs salgını ve ona karşı verilen mücadele büyümeye devam ederken dünyadan gelen son dakika haberleri bilim camiasında ezberleri bozmaya başladı.
Anadili İngilizce değil ve hiçbir hazırlığı da yoktu.
İdlib’li Abdullah, 4 yaşındaki kızı Selva’ya uçak ve bomba seslerinin bir oyun olduğunu öğretmiş.
Survivor yarışmasının çekimlerinin yapıldığı Dominik Cumhuriyeti'nde yangın çıktı.
Bu aşı 18-59 yaş arası gönüllülerde çalışıldı.
Acaba belediyelerin ilgili birimleri ne iş yapıyor?
Türkiye Futbol Federasyonu, dün (4 Ağustos) takım harcama limitlerini açıkladı.
Kantar’ın oradan girdikten sonra iki tane viraj var.
Gerek vardiya sistemiyle gerekse home office olarak çalışmaya devam edilmeli.
Saat 14.00’da Kestel Mezarlığı’nda gerçekleştirilen mezar açma işlemine bir adli tıp uzmanı, bir otopsi yardımcısı, iki kolluk kuvveti ve iki mezar kazıcı eşlik etti.
Sağlık taramaları yaygınlaştırılmalı; testler ve muayeneler kamu ve özel hastanelerde ücretsiz olarak yapılmalıdır.
Yüzde 4'e düşeceği tahminlerini ben de gördüm.
Kendisi gibi müteahhit olan oğlu Bora ise enkazdan ağır yaralı olarak kurtarılıp hastaneye kaldırılıyor.
Hemen başladılar yaygaraya, yok efendim ülkenin bu denli ekonomik sıkıntılarında milyonlarca lira harcanıyor.
MHP Genel Başkan Yardımcısı Semih Yalçın, terör örgütü PKK'nın Diyarbakır Kulp'ta gerçekleştirdiği ve 5 vatandaşın hayatını kaybettiği saldırının "bölücü örgütün Meclis'teki siyasi kanadına kırsaldan destek amacı taşıdığını" ifade etti.
Milyonlarca çalışanın ise parasız bir şekilde bekleyecek durumu yok.
Küresel iklim modellerini geliştirmek amacıyla ek verileri merkeze gönderecek.
NAVTEX'in 6-8 Ekim tarihlerinde gerçekleştirileceği bildirildi.
Bakan Koca, Twitter hesabından 'Sen evdeyken dışarıda neler oldu?'
Başiskele Türkiye’nin en zor bölgelerinden biri.
Lopes'in kafa vuruşunda VAR incelemesi yapıldı ve ofsayt gerekçesiyle ağlara giden top gol değeri kazanmadı.
Türkiye'de COVID-19 pandemisinin ölümler üzerinden değerlendirilmesinde soru işaretleri bulunmaktadır.
Öz güveniniz tam olsun.
Akşam saatlerinde endoskopi için gelen bir hastanın yakını, personel için ayrılan tuvaleti kullanmak istedi.
Kardemir'de yapılan üretimler sayesinde 100 milyonlarca dolar ülkede kaldı.
İki haftalık bir kamp döneminde takımdaki birlik ve beraberlik duygusunu pekiştiren Tamer Tuna, Ziraat Türkiye Kupası'nda yarı finale yükselirken, bu başarılı grafiği lige de yansıdı.
Bir hayalimi gerçekleştiriyorum ve bu benim için çok önemli.
"Baş dönmesi olmuş, şu anda ambulans ile hastaneye gidiyor.
Çiftçimiz bu köprüyü uzun yıllardır bekliyordu.
Polis ekipleri trafiği tehlikeye atan sürücüyü tespit etmek için çalışma başlattı.
Bunun en iyi örneğini playoff maçlarında görüyoruz.
Vaka sayısında artış olursa.
Aslında soluk borusuna kaçtığı zaman acil durum bizim için hayati önem taşıyor.
Yeni hocası Sergen Yalçın'la çıktığı ilk maçta Çaykur Rizespor'u deplasmanda 2-1 mağlup eden 'ta gözler Gaziantep FK mücadelesinde.
Gerçekleşen görüşmeyi değerlendiren ALTSO Başkanı Mehmet Şahin, “Büyükşehir Belediye Başkanımız Muhittin Böcek ve belediyenin yönetici kadroları ile çok olumlu görüşmelerde bulunduk.
İyileşen hastalarımız sıkıntı çıkarmıyor" ifadelerini kullandı.
Kocaeli Büyükşehir Belediyesi de 2020 yaz sezonu sonunda görev alanlarında vatandaşların can ve mal güvenliğini korumak için canla başla mücadele veren tüm kurum ve kuruluşlara plaket verdi.
Şimdi diyoruz ki briketten 20-25 metrekarelik baraka yapalım, üzerini brandalarla kapatalım.
Arda Turan ve Oğulcan Çağlayan transferini resmen duyuran Galatasaray'da flaş bir gelişme yaşandı.
Bana göre Emre ve Mert Hakan'ın Avrupa'ya gitmesi daha iyi olur." ifadelerini kullandı.
HDP'li vekilin de gözaltına alındığı terör operasyonunda 12 zanlı tutuklandıYasin Börü kararında flaş ayrıntı!
Bu şekilde temizlik ve hijyen sağlanamaz” notunu düşen vatandaş, hereksin çevresine karşı duyarlı olmasını istedi.
Transfer döneminde Çaykur Rizespor'la bir görüşme gerçekleştiren ve anlaşma sağlayamayan deneyimli futbolcu takımında kalmıştı.
Dünyanın en geniş oturma kapasitesine sahip elektrikli uçağı, ilk kez gökyüzüne havalanmaya hazırlanıyor.
Serbest oyuncu statüsündeki 33 yaşındaki John Mikel Obi, Stoke City ile bir yıllık sözleşme imzaladı.
Bu sektörler neler ve droneler artık neye hizmet ediyor?
İçişleri Bakanlığı, korona virüs salgınının ilerlemesi nedeniyle 30 büyükşehirin valilerini uyardı ve risk durumuna göre sokak, cadde, mahalle, semt veya ilçenin tamamında karantina uygulanması istendi.
Ortak arkadaşlarımız var.
Bornova Belediyesi Başkanvekili Göksel Ceviz ise salgının ilk gününden bu yana iş birliği ve dayanışmayı kuvvetlendirecek adımlar atıldığını hatırlatarak, “Biz, Bornova olarak büyük bir aileyiz.
Sorgusunun ardından adliyeye sevk edilen Mahmut K., çıkarıldığı mahkemece 'kasten adam öldürme' suçundan tutuklanarak, cezaevine gönderildi.
İzmir Ticaret Odası’nın da bu alanda attığı çok önemli adımlar, planladığı projeler var.
Sanığın eyleminin ihmal suretiyle görevi kötüye kullanma suçunu oluşturduğu gözetilmeden beraatına karar verilmesi bozmayı gerektirmiştir" denildi.
Sokak sakinlerince de sevilen Cemile'nin 4.5 yıldır kendileriyle olduğunu ifade eden Demirkılıç "4.5 yıldır serbest yaşattık onu.
Olay gecesi de çocuğunu gece saat 03.00'e kadar uyutmaya çalışmıştır.
Necdet Ünüvar hocamızı bu anlamlı vazife dolayısıyla tebrik ediyor, görevinde muvaffakiyetler diliyorum.
Reuters’a isim vermeden konuşan kaynak hastanın 9 - 21 Şubat tarihlerinde İtalya’nın Lombardiya bölgesini ziyaret ettiğini söyledi.
Üretim ve istihdamın sürmesi için herkese teşekkür ediyorum.
Ramazan bayramı kaç gün sürer?
Ticaret Bakanlığı'nın bazı ürünler için ihracatı izne tabi tuttuğunu söyleyen Uçak, önlemlerin ardından gümrük kapılarında rahatlama yaşandığını anlattı.
Liseler ne zaman açılacak 2020?
Ülke medyasının haberi verme şeklinden, bir gariplik olduğu belliydi.
Burada yetiştirdiğimiz koyunları köyde yaşayan kadınlara vermeye başladık.
Her hafta Kuran-ı Kerim okutuyoruz.
Gebze Belediyesi tarafından ihtiyaç sahiplerine ulaştırılmak üzere hazırlanan Ramazan kolileri, adreslerine.
Poco sersinin bir parçası olarak üretilen akıllı telefonun fiyatı ve özellikleri de dikkat çekiyor.
Kontrolün akabinde programa tekrar katılan Oktay, "Uykusuzluk ve yorgunluğa bağlı küçük bir rahatsızlık oldu.
O da bir silahlı insansız hava aracı.
Biz artık lafa değil sahadaki gerçeklere göre hareket edeceğiz.
Ama Allah razı olsun bin kere.
Genel olarak, özel şirketler muhtemelen olmamalı, özellikle bu platform şirketler, bunu yapacak pozisyonda olmamalı" dedi.
Bankacılık endeksi yüzde 0,61 ve holding endeksi yüzde 0,33 değer kaybetti.
Virüse Vuhan dışında, Hong Kong, Tayvan ve Güney Kore'de de rastlandı.
Ama tersi de mümkündür.
Yan yatarak sürüklenmeye başlayan TIR yaklaşık 100 metre sürüklendikten sonra dorse kısmı yol işaret tabelasının direğine takıldı.
Onlarca insanı enfekte (bulaştırdı) etti.
Kurallara göre maç kadrosunda en az 13 kişinin yer alması gerekiyordu.
Borsa İstanbul'da BIST 100 endeksi, günün ilk yarısında yüzde 0,79 değer kazanarak 1.189,71 puana yükseldi.
İfadesinde 'Teyzemin yaşayıp yaşamadığı hakkında bir bilgim yoktur.
Zira ülkenin bu yıl pozitif büyüyeceğini de söyledi.
Bugün konaklama yerleri ve restoranlarla ilgili kriterleri açıklayacağım.
Ekipler şu ana kadar 2 cesede ulaştı."
Cumhurbaşkanı Erdoğan, Fransa Cumhurbaşkanı Macron’un “Sorunumuz Türk halkıyla değil Erdoğan’la” şeklindeki skandal mesajına yıllar önce yaptığı bir açıklamayla cevap verdi: Hazırladığınız bir kurt sofrası var.
Ama şunu tekrar söylüyorum, demokrasiye kurulan tuzaklara karşı demokrasinin ve Siyasi Partiler Kanunu'nun ve TBMM İçtüzük'ünün, Anayasa'nın imkan verdiği fırsatlar ve manivelaları kullanmak demokratik bir haktır."
Bir ceza olmadığı gibi, mamelek hukukuna ilişkin zararın karşılanmasını da amaç edinmemiştir.
Bu özel haftada aşının ve aşılamanın önemine dikkat çekilmesi hedefleniyor.
Toplam 180 bin liraya mal olan proje ile öğrenciler ayrıca robot oluşturmayı, 3D yazıcı kullanımını ve yeni fikirler üretme beceresini öğrenecekler.
Bertan Cengiz; “Kolumuzu kaldırmamıza, spor yapmamıza, bir cismi fırlatmamıza, itmemize ya da çekmemize yardımcı olan bu kaslar sayesinde günlük ihtiyaçlarımızı karşılıyoruz.
Ar-Ge ve inovasyon iklimini oluşturarak model ve patent çalışmaları yaptık.
O yemeği oraya asmasaydı ben gerçekten beslenemezdim.
Yasemin Hanım'ın vurguladığı gibi istihdamı koruyacak ve süreçten etkilenen her vatandaşımızın arkasında durmak için var gücümüzle çalışmaya devam edeceğiz" ifadelerini kullandı.
Taksim'de değnekçiler yine ortaya çıktı!
Oysa bizler sosyal konulu filmler dışında sinemaya gitmezdik.
Avrupa bilim-teknoloji uygarlığının ortaya çıkardığı sosyal, kültürel düzendir.
Bu aşamada başarıyla çıkan öğrenciler bireysel değerlendirme sınavına giriş yapacak.
"Bunlar cenaze namazında bile sırıtıyor"
Sağlık ekipleri ise panikleyerek dumandan etkilen 8 kişiyi olay yerindeki ilk müdahalenin ardından ambulanslarla hastaneye kaldırdı.
ÖSYM ile MSÜ başvuru şartları nelerdir, son başvuru tarihi ne zaman?
Korona virüs nedenli ölüm oranları ise yapılan test uygulanan kişi sayısıyla doğrudan orantılı.
Hem hayır hem evet diyemezsin.
Parti aidiyeti hızla oluşuyor.
Makbule Sarı’nın korkunç ölümü.
Salgını kontrol altına almanın, özellikle yoğun bakıma ihtiyaç gösterecek yaşlılarımızı korumanın temel nedeni buydu; sistem kapasitesinin üzerinde yüklenmesin.
En az hasarla bu konunun bitmesine gayret gösteriyoruz.
Bu hafta sonu ortaya çıkan kalabalık kutlama alanları nedeniyle Londra'ya daha fazla polis ekibi ve Covid-19 denetimcisi gönderildi.
Müjdenin açıklanmasının yankıları devam ederken Zonguldak'ta bir ev sahibi ise ilginç bir yola başvurdu.
Bunun kabul edilebilir yanı kalmamıştı.
Gözaltına alınan diğer şüphelilerin "Anayasal Düzeni Ortadan Kaldırmaya Teşebbüs Etme, Uyuşturucu Madde Ticareti, Resmi Belgede Sahtecilik, Yaralama, Tehdit ve Yağma" suçlarından arandıkları belirtildi.
Tarafların avukatları da salonda hazır bulundu.
Vizonların kürkünün çok değerli olduğu biliniyor.
Gezi olaylarının FETÖ ile CHP’nin birlikteliğini ortaya koyan hadiselerden bir diğeri olduğunu anlatan Erdoğan, bu süreçte CHP yönetiminin FETÖ’nün dolaşıma sürdüğü her argümana dört elle sarıldığını belirtti.
Ancak Üçüncü kez varılan bu anlaşma yine işlememişti.
Güncellemenin kullanıma girmesi ile Apple bazı iPhone modellerine verdiği desteği kesecek.
COVID-19 enfekte öksüren aksıran kişi ile yaklaşık 2 metre altında bir mesafede temas ile geçebiliyor.
Adaylaşma sürecinde en çok tartışılan konulardan biri de CHP Genel Başkanı Kemal Kılıçdaroğlu’nun size ilçe başkanları toplantısında sunduğu söylenen desteği oldu.
Emre Mor'un formasını giydiği Olympiakos'un transfer için harekete geçtiği de gelen bilgiler arasında.
CHP İstanbul Milletvekili Sibel Özdemir de “İçim titriyor şu an.
Damatlarımız ise maskeli papyonlar ile Zorro film setinden çıkmış karakterleri andırıyorlar adeta.
VGM ortaöğrenim burs sonuçları için heyecanlı bekleyiş başladı.
Olayın şokunu halen üzerimden atamadım" dedi.
İsmin gibi ol adil ol bırak bu takımı.
İnternette meydana gelen yavaşlamanın ardından kullanıcılar “?” sorusuna yanıt arıyor.
Kovid-19 tedbirleri nedeniyle hak kayıplarının oluşmaması için tüketici hakem heyetlerinin toplantıları 30 Nisan'a kadar ertelendi.
Edinilen bilgilere göre, Şişli'nin İBB ile ilişkisi kesilmediği ve izinli olarak gözüktüğü için maaşını da almaya devam ettiği öğrenildi.
Eski Türkiye güzeli Azra Akın, önceki gün eşi Atakan Koru ve oğlu Demir Koru ile birlikte Zorlu Alışveriş Merkezi’nde objektiflere yansıdı.
Ama ilk kez 18 yıllık iktidarında bir kişi herkes tarafından aldatılmıştır.
Beş yıl devam etmesi durumunda Türkiye kaybettiği pazarları tekrar kazanacaktır.
Almanya'da vak'a sayısı 17 bine yaklaştı.
Polis ekiplerince yakalanaıp, gözaltına alınan Ali E. emniyetteki işlemlerin ardından adliyeye sevk edildi.
Gelen her evlat bizim evladımız.
Ses yapan, performans düşüklüğü yaşayan her kombi için mutlaka http://www.analizservis.com/ profesyonel desteğinden yararlanılmalıdır.
Sanatçının cenazesi, Zincirlikuyu Mezarlığı'nda toprağa verilecek.
Geçtiğimiz hafta pazar günü İzmit'te plakası ve sürücüsü belirlenemeyen aracın çarpıp kaçtığı motosiklet sürücüsü Süleyman Altuntaş (47) ağır yaralanmıştı.
Fibromiyalji için henüz kesin bir tedavi yoktur.
Emniyet'in haber ajanslarına servis ettiği bilgi notunda Kamil Bakum'un Bank Asya'da hesabının olması ve Hizmet Hareketi'ne ait şirketlerde sigortalı olarak çalışması "suç delili" gibi gösterildi.
Diş beyazlatma tedavisi için Türkiye’ye gelen 3 Kuzey İrlandalı turist Bodrum’da kaldıkları odada bilinçleri kapalı bir şekilde bulundu.
Vatan söz konusu olduğunda Türk'ün sabrını sınamaya kalkanlar hüsrana uğramıştır.
Hafız olmak için düşünmeye başladığım günlerde çocukluk yaşlarımda bana Kur'an-ı Kerim'i öğreten Safiye Yiğit ile görüştüm.
Din yolunda aç ve susuz kaldık.
Uzun uğraşlar sonucu ikna edilen Fatih isimli vatandaş sahil güvenlik ekipleri tarafından gözaltına alınarak, sahil güvenlik botuyla Kuşadası Setur Marina'ya getirildi.
Şehrin dokusuna uygun olarak inşa edilecek olan konutlar şehrimizin çehresini değiştirecek.
Onyekuru'nun ayrılığı sonrası bu sezon yaşadığı sıkıntıyı bir kez daha yaşamak istemeyen asrı kırmızılılar Kılınç için bonservis bedeli ödemeyecek.
Kırıkkale Üniversitesi Tıp Fakültesi Hastanesi Beslenme ve Metabolizma Ana Bilim Dalı Bölüm Başkanı Prof.
Değerli hemşehrilerim;Yapılan tetkiklerin ardından test sonucum pozitif çıktı.
“Gelişmiş memleketlerde de var faytonlar” diyenler olmuştu.
Sıralamada Abdullah Gül Üniversitesi birinci, Boğaziçi Üniversitesi ikinci, İzmit İleri teknoloji Üniversitesi de dördüncü oldu.
Ağır yaralanan Şıkoğlu, sağlık ekiplerince kaldırıldığı Fatih Devlet Hastanesinde müdahaleye rağmen kurtarılamadı.
Uykusuzluk: Koronavirüs salgını ile mücadele ettiğimiz şu günlerde karşılaştığımız diğer bir durumda uyku düzenindeki bozukluk.
Saat 14.00 de alan son turu kacta atarsa bırakırdı.
Her sabah pencereleri açarak hava alın ve gün ışığı ile güne başlayın.
Eğer ilaçları veya raporları bittiyse bile kısa sürede ilaçlarını temin etsinler.
Gerçekler duyulmasın, iktidarın icraatı sorgulanmasın ve yönetim anlayışları eleştirilmesin istiyorlar.
Güvenli ve kolay bağış yapma imkânı sunan mobil uygulama, hayırseverler ile ihtiyaç sahiplerini daha hızlı buluşturacak.
Daha yırtıcılar için tabi et tercih ediyorlar.
Alınan kararın koronavirüs tedbirleri kapsamında olumlu olduğunu değerlendiren Hüseyin Yaman, “Sigara kullanmaya karşıyım, fırsat bu fırsat diyerek bıraksınlar.
Siyasetin sıcak başlıklarını değerlendiren deneyimli siyasetçi Ahmet Türk, muhalefeti suni gündemlerin peşine takılmakla eleştirdi.
Öztürk, "Hasta sayısındaki artışla birlikte, tedbir olarak açtıklarımızla toplam 6 yoğun bakımla hizmet veriyoruz.
Çocuklar, programın ilk gününde KTO Karatay Üniversitesi Pilotaj Bölümünde öğrenim gören üniversiteli büyükleriyle sohbet ederek bölüm hakkında bilgi aldı, kütüphane ve sergi alanlarını gezdi.
Yerli üretime yapmış oldukları katkı ve örnek uygulamaları için üreticimiz Gülten Hanım'a ve ayrıca eşine teşekkür ediyorum."
İBB Hukuk Müşavirliği, İçişleri Bakanlığı’nın 30 Mart’ta yayınladığı “Yardım Toplama” konulu genelgesinin yürütmesinin durdurulması için Danıştay’a yürütmeyi durdurma ve iptal davası açtı.
Koşukavak, geçtiğimiz günlerde TFF 1. Lig ekibi Altay ile yollarını ayırmıştı.
Meseleyi sadece uyuşturucu kullanan çocuk olarak görmek yanılgıların en büyüğüdür.
İnanıyorum ki 2023 yılında açılması planlanan bu köprüyü kesintisiz sürdürdüğümüz çalışma tempomuz ile 18 Mart 2022 tarihinde milletimizin hizmetine sunmayı hedefliyoruz” ifadeleri ile tamamladı.
Sephora Türkiye Pazarlama ve E-ticaret Direktörü Ayça Kaya, Sürdürülebilir Dünya'da Didem Eryar Ünlü'nün sorularını yanıtladı.
Kararı vicdanınıza bırakıyorum" diyerek beraatini istedi.
Eski Ekonomi Bakanı Ali Babacan’ın, kurması beklenen yeni partiyi tekrar ertelediğini Yeniçağ gündeme getirmişti.
Ülkede yaklaşık bir senedir devam eden siyasi kriz ve gösterilerin ardından bir grup asker, Cumhurbaşkanı Keita’yı alıkoyarak istifaya zorladı.
Koronavirüsün yayılmasını engellemek için sokağa çıkma yasağı uygulanmaya başlandı.
Kampüs müdürü Kadri Güvenç Bahçeşehir Koleji'nin daima sporun, sporcunun ve Nevşehir Belediyespor Kadın Voleybol takımının yanında olduğunu belirtti.
Daha önce 2 trilyon dolarlık paket açıklanmıştı.
Edinilen son dakika bilgiye göre, Hodan bölgesinde Türkiye Maarif Vakfı Okuluna yakın bir bölgede patlama meydana geldi.
İçişler Bakanlığı'nın hazırladığı “FETÖ” kitabında, darbe girişiminin temellerinin Ergenekon'da atıldığı yazıldı.
Corona virüsü tüm Türkiye'yi alarma geçirdi.
Korona salgınından dolayı araçlarını az kullanan veya ekonomik olarak olumsuz etkilenen sigortalılara aylık kasko seçeneği getirildi.
Yurt dışında bulunan para, altın, döviz, menkul kıymet ve diğer sermaye piyasası araçlarını, 30 Haziran 2021'e kadar Türkiye'deki banka veya aracı kuruma bildiren gerçek ve tüzel kişiler, bu varlıklarını serbestçe tasarruf edebilecek.
Gelen yorum şu şekilde.
CHP Genel Başkan Yardımcısı ve Parti Sözcüsü Faik Öztrak, düzenlediği basın toplantısında, ''34 yetişmiş mehmetçiğimizi, vatan evladını göz göre göre şehit verdik.
Mahallemizde kalabalıkta yok ve herkes tedbirini almış.
Bu KOAH hastaları için de önemli bir egzersiz" diye konuştu.
Yarın evde kalalım.”
Ataş, hemen Erzincan Doğa Koruma Milli Parklar Şube Müdürlüğünü arayarak durumu haber verdi.
Ekonomik aktivitenin tüm dünyada durma noktasına gelmesi ve sağlık endişelerinin ön plana çıkması yatırım ortamının da bozulmasına neden oldu.
Bir gün sonra gelip seralarımızı yerinde tespit ettiler.
Ataklar halinde görülen MS, erkeklere oranla kadınlarda 2 kat daha fazla görülüyor.
Curtius, Berlin'deki Almanya Uyum Vakfı'nda Türk gazetecilerin sorusunu yanıtladı.
Müge Anlı ATV canlıda İkranur için olay iddia!
Süleyman Soylu, eşi ve kızının da corona virüs testinin pozitif çıktığını, tedavilerinin hastanede devam ettiğini belirtti.
Özellikle bu bölgede hava parçalı ve çok bulutlu olacak.
Eğitim ve sağlıkta yaptığı önemli işlerle "Yılın bürokratı" seçilen Yazıcıoğlu, kaymakam vekili olarak görev aldığı Aydın'a bu kez 1989 yılında vali atandı.
Böylece vatandaşların döviz hesaplarındaki toplam tutar 228 milyar 164 milyon dolar ile rekor kırdı.
Bir başka ifadeyle ne insanlığın milletimizin ve inancımızın binlerce yıllık birikimine sırtımızı döneceğiz, ne de modern dünyanın sunduğu imkânları reddedeceğiz.
Tüm yılların ekimini alıyorum, mevsimsellik olur mu?
İBB'ye 3 defa başvurduklarını belirten Altındiş, "İlk yazımızı yetki belgem olmadığı için reddettiler.
Meğer ekmek değil ''kazık'' yiyormuşuz!
Bu nedenle bu olgularda tıpkı akciğer embolisinde olduğu gibi kan sulandırıcı ilaçlar kullanılmalıdır" ifadelerini kullandı.
Operasyonun Türkiye'de bir ilk olduğu öğrenildi.
Hakkında müebbet hapis cezası istenen Öztürk, “Ben öldürmek istemedim.
Muhtemel riskleri engellemek, salgının tekrar yayılmasının önünü kesmek maksadıyla sosyal hareketliliğin Ramazan Bayramı'nda da çok düşük seviyelerde tutulması kuşkusuz hayati niteliktedir.
Aşı, koruyucu sağlık sisteminin en önemli aktörüdür.
Son olarak, insanların bağışıklık durumu – özellikle önceki enfeksiyon hastalıkları hikayeleri- yeni bir enfeksiyona nasıl cevap vereceklerini ciddi bir şekilde belirler.
İlk zafer de bizimdir son zafer de bizimdir.
İmzaladığımız belge firmalarımız ve Libyalı işveren idareler arasında yapılacak ikili görüşmelerin çözüm üretecek biçimde sonuçlanması için yol gösterici bir kılavuz belge olma niteliğindedir.”
Karasu, hızlı bir toparlanmanın yaşandığını, ancak salgın öncesi seviyeye 2021’in ikinci yarısından önce ulaşılabilmesini çok olası görmediklerini söyledi.
Anadolu Ajansı yöneticilerinin işlediği suç en basit haliyle TCK’nın 220. Maddesinin 7. Fıkrası kapsamında ‘hiyerarşik yapıya dahil olmamakla birlikte terör örgütüne yardım ve yataklık etmek’ suçu dahilindedir.
Al Ahli duyurdu Tolgay Arslan resmen Udinese'de Denizlispor, Arjantinli futbolcuyu kadrosuna kattı Prof.
Milletten yüz çevirdiğimiz, ülkeyi büyütme vazifemizi bir kenara bırakıp kendi hesaplarımıza düştüğümüz gün bu partinin misyonu bitmiş demektir.
Fenerbahçe Takımı, hazırlıklarını tamamlayarak akşam saatlerinde Sabiha Gökçen Havalimanı'ndan kalkacak özel uçakla Ankara'ya hareket edecek.
Romanya’ya gitmeye çalışan teknedeki kaçak göçmenler, Sinop Limanı’na getirildi.
Vakıfbank ne zaman açılıyor?
Rant uğruna, kamu mallarını lüpleme konusunda yapmayacağınız hiçbir şey, satmayacağınız hiçbir değer yok, anladık.
Öte yandan, meclis üyeleri Meclis Başkanlığı görevine milletvekili Mıktıbek Abdıldayev'i ve geçici Başbakanlık görevine de Sadır Caparov'u seçti.
“Yıl sonuna kadar en az bir aşı bulunur”
Taze sıkıldığında canlı enzimler açısından zengindir.
Erdoğan, "Bu adama yüz verilmemesi lazım, ben görüşme yapmam" ifadesini kullandı.
Bütün bunların içerisinde kimileri yazdı, 'Bir kadın Başbakan terörle mücadeleyi nasıl yapacak' diye.
Bir de ekmek falan her şeyi aldılar bizden, bir şey bırakmadılar elimizde.
Reuters'ın haberine göre korona virüs hastalarının bağışıklık sisteminde oluşan sorunları baskılaması amaçlanan kan kanseri ilacı Calquence'in sonuçları başarısız oldu.
İYİ Parti'de liste kriziyle başlayan gerilim, İstanbul Milletvekili Ümit Özdağ'ın FETÖ açıklamalarıyla doruk noktasına ulaştı.
Biz önce tasarımını yapıyoruz.
ABD'nin de bu anlaşmadan tek taraflı çekilmiş olmasını esefle karşılıyoruz." diye konuştu.
Teklifi kabul eden gence, muhabir İsrail bayrağını gösterince ortalık karıştı.
Survivor 2020 Ünlüler ve Gönüllülüler yarışmasında kadrolar şekillenmeye başladı.
Yeşil-Siyahlı kulüp, yaptığı açıklamada tüm takımın 12 Haziran Cuma günü tesislerde toplanarak önce Covid-19 testi uygulanacağını, test sonuçlarına göre de çalışmaların başlayacağını belirtmişti.
Valilikten yapılan açıklamada, olayın Kürtçe müzikle ilgisi olmadığı, Barış Çakan ve arkadaşının, şüphelileri ezan okunması sırasında yüksek sesle müzik dinlememeleri konusunda uyarması sonucu meydana geldiği belirtildi.
İstanbul Büyükşehir Belediye Başkanı Ekrem İmamoğlu’nun ardından Ankara Büyükşehir Belediye Başkanı Mansur Yavaş da Başkan Seçer’in çağrısına olumlu yanıt vererek, 50 ton limon satın alacaklarını bildirdi.
Türk Hava Yolları da Ankara'ya günde iki, İstanbul'a günde bir sefer düzenleyecek.
Raporlar da daha ayrıntılı, daha acı bilgiler var.
Ancak her insanın farklılıkları var, bu da bazı hastalıklara karşı insanların farklı yatkınlıkları olduğunu gösterir.
Yabancılara yapılan konut satışları bir önceki yılın aynı ayına göre yüzde 78,8 azalarak 790 oldu.
Yakında yapılacak kurultayda tekrar yanınıza alıp, değerlendirin!
Adliyede velayet evrakını ibraz etmesinin ardından savcılık kararıyla çocuğun annesine iadesi için talimat verildi.
Lider Antalya DeplasmanındaLigde oynadığı 8 maçı da kazanarak liderlik koltuğunu bırakmayan Bolu Belediyespor Kadın Voleybol Takımı bugün Antalyaspor deplasmanına çıkıyor.
Daha sonra babam rahatsız olduğu için hastaneye gitmem gerekti.
Yaşam rutinlerimizdeki bu köklü değişim elbette herkesi psikolojik ve fizyolojik olarak etkiliyor.
Yeşilova’nın CHP’li Belediye Başkanı Mümtaz Şenel ve eşi Fatma Şenel, bu sabah saat 04.30 sıralarında evinde silahlı saldırıya uğramıştı.
Yetik, Hipokrat yeminini ettiği günden itibaren sadece hastalarının dertlerine deva olmak için değil göz hastalıkları alanına yenilikler getirmek için de çalışıyor.
Kıbrıs transfer hizmetinden faydalanmak için pek çok kriteri göz önünde bulunduran insanlar bu tip araştırmalara da oldukça büyük önem göstermektedirler.
Ramers, "Klinik denemelerden şunu biliyoruz ki, aşının koruma sağlamaya başlaması 10 ila 14 günü buluyor" dedi.
Vestel olarak kendi gelişimimizi toplumun gelişimiyle eşdeğer görüyoruz.
Yaz aylarında nüfusun 200 binlere ulaştığını düşünürsek bu yapılan işin adına halkın haklarını gasp etmek denir” diye konuştu.
Bu tek partili rejimin, sözde çok partili rejime geçerken en büyük korkusu olmuştu.
Bu yılki eğitim programının süt sığırcılığı, arıcılık ve budamaya yönelik olduğunu söyleyen Şahin, “Çiftçi eğitimimiz sadece bu kurslarla sınırlı kalmayacak.
Onlar da çelenk koymaya çalışıyorlar, polis müdahale ediyor, Ve ortaya istenmeyen resimler çıkıyor.
İşte hırsızlık olayıyla ilgili merak edilen detaylar.
Sanık Hasan Bulut, poliste baskı altında ifade verdiğini iddia ederek, Saliha Toker'i öldürmediğini ileri sürdü.
Bakanlar Kurulu, tarafından yapılan açıklamada ülkeye giriş ve çıkışlar ile şehirlerarası seyahat yasağının uzatıldığı duyuruldu.
Çift kat maske ve siperlikle korunuyorum.
Avrupa Konseyi ve çalışma organlarının bu konudaki temel tavsiyeleri dikkate alınmadı.
Her sektör için geçerli mi bu yasak peki?
Şu anda yapmak istediğimiz son şey acil servislerimizi Koronavirüs'e çare bulduğunu sanarak hayatını riske atan hastalarla doldurmak" dedi.
Yani temizlik işleri, park bahçeler, çevre, sağlık gibi hizmetleri bir süreliğine ancak yapabilecek güçtedir.
Virüsü o evden alıp o eve taşıyorlar.
Milli Eğitim Bakanı Selçuk, "Türkiye genelinde belirli kriterlerle tespit ettiğimiz ve dağıtımda öncelik verdiğimiz 60 bin öğrencimize tabletleri, bağışçılarımızın desteği ile teslim edilmiştir" açıklamasını yaptı.
Yapılan görüşmelerin ardından Mısır Cumhurbaşkanı Abdulfettah Sisi, Hafter ve siyasi müttefiği Tobruk Temsilciler Meclisi Başkanı Akile Salih, düzenledikleri ortak basın toplantısıyla "Kahire Bildirgesi" isimli bir girişimi duyurdu.
Eğer işimden çıkarılmasıydım bunlar başıma gelmeyecekti.
Genel başkanımızın dik duruşu, sürekli sahada oluşu ve teşkilatların da genel başkanına uyumlu şekilde sürekli insanlarla iç içe oluşumuz yükselişimizi kaçınılmaz kılıyor" ifadelerini kullandı.
Davutoğlu ile sohbet ederken, kendisinin gazete sahibi ve yöneticilerine, gazetedeki haber ve yorumlarla ilgili baskısının olup olmadığını sordum.
Erdoğan, son dönemde MHP ile birlikte kurdukları, ayrıca ilave destekler aldıkları Cumhur İttifakı'nın başarısının gerisinde de aynı anlayışın bulunduğuna değindi.
Kayseri 1'inci Ağır Ceza Mahkemesi'nde 'yaralama' suçundan tutuksuz yargılanan Uğur K., karar duruşmasında hakim karşısına çıktı.
Voskanyan, “12 Kasım'dan itibaren komisyon Rusya'daki Kızıl Haç'a bilgi sağlıyor.
AFAD verilerine 11 Eylül 2020 Cuma günü şiddeti 3’ü geçen bir adet deprem yaşandı.
Ama şu an için sadece toplu alanlar, camiler, kiliseler okullar tatil.
“Stres altında çalışıyor ve tükenmişlik yaşıyorlar.
Amerika tarafından öldürülen Kasım Süleymani 'nin güzergah bilgilerini paylaştığı iddia edildi!
Cumhurbaşkanı Recep Tayyip Erdoğan, Kriter dergisindeki söyleşide, gündeme ilişkin soruları yanıtladı.
Çünkü siz ne yapmak istediğinizi de hayatınızı hangi yöne doğru çevirmek istediğinizi de bilen birisiniz.
İşte ishal için dikkat edilmesi gereken süreler…
New York dik duruşun ve kararlılığın sembolü haline geldi."
Hafta içinde Şampiyonlar Ligi'nde deplasmanda PSG'ye 5-1 yenilen Başakşehir, lige dönüşünde de galibiyet alamadı.
Bu bitkinin dünyada eşi benzeri yok deniliyor.
Edinilen bilgiler üzerine bahse konu şahıs kıskıvrak yakalandı.
Konuşmaların ardından yılın başarılı yöneticilerine ve eğitim alanında başarı gösteren 11 kişiye plaket verildi.
Herhangi bir geceleme hizmeti sunulmayan mola noktaları gibi tesislerde konaklama vergisi alınmayacak.
Üçok 'işkence' suçundan 7,5 yıl hapse çarptırılmıştı.
Esnaf ve sanatkarlar için sunulan kredi kampanyasında 3 ve 6 aylık ödeme seçenekleri bulunuyor.
Erken rezervasyon kampanyasının birinci döneminde, fırsatlardan yararlanarak tatil rezervasyonu yapanların ödemelerine isterlerse 4 ay erteleme imkânı sunan Ets, böylece herhangi bir iptal durumunda para iadesi işlemlerini de en aza indirmeyi hedefliyor.
Rehberde, 11 sektörün alması gereken tedbirler ilk kez yayımlanırken daha önce sektörlere yönelik belirlenen tedbirlerde de bazı güncellemeler yapıldı.
Resmi Gazete'de yer alan değişikliğe göre, ilgili kişiye verilebilecek para cezası 5,000-50 bin TL'den 10 bin-5 milyon TL'ye çıkarıldı.
Hollanda'da ise geçen yıl sadece eylül ve ekim aylarında artış gösteren sanayi üretimi, Kasım 2019'da bir önceki senenin aynı ayına göre yüzde 2,1 azaldı.
Satıcının sigorta yapma yükümlülüğü vardır.
Söz konusu ihaleyi kazanan firmaya Kültür ve Turizm Bakanlığı, Nevşehir Belediyesi ve İl Özel İdaresi yetkililerinin katıldığı inceleme gezisinin ardından yer teslimi yapıldı.
Çok sayıda vatandaş arabasını korumak için köprü ve viyadük altlarına park ederken, aracını evinin önünden ayırmayan ise halı, battaniye, branda ve dışarıdan aldıkları inşaat malzemeleri ile korumaya aldı.
Yanıt belli, ülkenin kaynakları sermayeye, yandaş vakıflara, Suriye’deki savaşa, Libya’daki savaşa, bin odalı saraya, Ahlat’taki saraya, Marmaris’teki saraya, cumhurbaşkanının 12 uçaklık filosuna harcandı.”
Gelecek yıl 225 bin üyeye ulaşmayı hedeflediklerini belirten Sandalcı, " 'nin 12 ilçesinde KOBİS istasyonlarımız ve bisikletlerimizle vatandaşlarımıza hizmet veriyoruz.
İtalya’da toplam vaka sayısı 268 bin 218 olarak belirtilirken; toplam ölü sayısı ise 35 bin 477 olarak açıklandı.
Yaklaşık 11 yıl süren evlilik 2011 yılında son buldu.
Geçen aylarda binaya aylık 60 bin lira kira istiyorduk.
Çelik, "(Sultanahmet Camisi'ni müze yapalım) gibi bir yaklaşım, şimdiye kadar gördüğümüz en İslamofobik yaklaşımdır." ifadelerini kullandı.
Kurtarma ekipleri, aileler ve enkaz bölgesindeki herkes duygu dolu anlar yaşadı.
Pandemi hastanesine dönüştürülen hastanedeki malzemeler kırılıp sökülerek Milli Emlak'a hurda olarak verildi.
Bu durum, öğretmenlerin ve öğreticilerin gelecek kaygısı, ekonomik kaygılar duymasına neden olmaktadır.
Gıda Mühendisleri Odası İzmir Şube Başkanı Uğur Toprak, nin değil yüksek verginin öldürdüğünü vurguladı.
Belediye Başkanı Zeki Aygün da şunları söyledi: “-Cumhurbaşkanımız vatanımız için dünya ile mücadele ederken, bizler de ona yük olmak yerine üzerinden yükünü almalıyız.
Milletin değerleri bir idarenin mahkemeye verdiği savunma metni ile değersizleştirilemez.
AK Parti İzmir Milletvekili Ceyda Bölünmez Çankırı'nın babası, 22'nci Dönem Mardin Milletvekili Süleyman Bölünmez'e, Şırnak'ta uzun namlulu silahla saldırı düzenlendi.
Bu hala belli değil.
Olay, dün öğle saatlerinde Sahilkent Mahallesi Koruca mevkinde meydana geldi.
Bu durum İsrail'in şu an bize yapmakta olduğu şeye kendilerini yakın hissetmelerine yol açıyor.
Merkez Bankası (TCMB) kritik faiz kararını verdi.
Başkan Erdoğan dün Almanya Başbakanı Angela Merkel ile telefonda görüştü.
Bunun için ne yapmamız gerekiyor, mahkemeye başvurduk yalan cevap geldi, yalan cevabı nereye şikayet edeceğiz.
Sulak alanları sinekler çok seviyorlar.
Buna göre bireylerin kurullara uyarak yollarına devam etmesi çok önemli.
Karadenizli kadınlar, yaşamın zorluklarını aşmak ve evlerinin geçimini temin için her alanda kendini gösteriyor.
Öte yandan Cumhurbaşkanı Erdoğan, Azerbaycan Cumhurbaşkanı İlham Aliyev, Umman Sultanı Heysem bin Tarık, Türkmenistan Cumhurbaşkanı Kurbankulu Berdimuhammedov ile birer telefon görüşmesi gerçekleştirdi.
Sınırda 4 metre yüksekliğinde duvar, yol ve muhtelif sayılarda gözetleme kulesi, geçiş kapısı ve elektrik altyapısı çalışmaları tamamlandı.
Ekrem İmamoğlu, Muharrem İnce, Abdullah Gül, Mansur Yavaş ve Selahattin Demirtaş ikili seçeneklerinde Erdoğan'ın durumu bakın nasıl.
Genel merkez, şöyle bir il başkanı arıyor, genel merkez böyle il başkanı arıyor…
Orada sofranın kralı bıçak ve parmaklar.
İstediğimiz galibiyetleri ve puanları alırız” ifadelerini kullandı.
Bu alanda yerli üretim gücüne sahip olan ülkeler rekabette de önemli avantajlar elde ediyor, ekonomide öne geçiyor.
Kısa bir aradan sonra yeni bir proje olan Doğduğun Ev Kaderindir dizisinde Zeynep karakteri ile izleyiciyle buluşan Demet Özdemir katıldığı bir programda Doğduğun Ev Kaderindir ile ilgili bir itirafta bulundu.
Paylaşılan güncel verilere göre bin 182 kişi daha virüsü yenerek sağlığına kavuştu.
İşte "Arkadaş kazığı yedik" diyen Survvor yarışmacıları Barış Murat Yağcı ile Nisa Bölükbaşı'nın öpüşme videosu sonrası açıklamaları.
Ve gecenin bu saatinde davul çalarak giden bir belediye başkanı, birisi çıksa ne yapıyorsun kardeşim bu saatte diyebilir.
İtfa olanların yerine yeni portföyleri koymamız gerekiyor.
Yurtdışında yaşayan Türkler, Türkiye'de banka hesabı, finansal geliri, emeklilik ya da kira geliri, faiz geliri olan herkes 2020 itibari ile hesap dökümünü vatandaşı oldukları ülkelere bildirecek.
Bu çalışmalar doğrultusunda iki şirketin yönetim kurullarında son değerlendirme onaylardan sonra 2021 yılı başında ortak girişim şirketinin hukuken kurulması hedefleniyor" denildi.
Adı öğrenilemeyen arkadaşı ise ifadesinin ardından serbest bırakıldı.
Herkes burada eğlenerek güzel vakit geçiriyor." diye konuştu.
Geriye gözü yaşlı anne, baba, eş ve 9 yetim çocuk kaldı.
Ben kötü bir şey olduğunu zannettim ama sonra azarlama sebebini öğrenince çok duygulanmıştım.
Arda Türkmen'den olay Ezgi Mola itirafı!
Nitekim MİT'ten, jandarmadan, askeriyeden aldım dediğinizin de böyle bir olmadığını en üst seviyen söylendi.
Bunun etrafından nodüller çıkıyor.
Bilgi hızla değişiyor ve insanlar online bilgilere bağlı kalıyor.
Bu da devletin yıl sonu hedeflediği 19 milyar TL’lik ÖTV tahsilatının yüzde 85'ine 7 ayda ulaştığını ortaya koyuyor.
Askeri öğrenciler erbest bırakılmalı.
Risk ciddidir, bugünkü toplantımızın iki ana gündeminden biri bu oldu.
Öğrencilerin yaptığı bu üretim çok kıymetli.
Ankara’da yarından itibaren yükselişe geçecek sıcaklıklar pazartesi 39 dereceye kadar ulacaşak.
Aras Kargo´da hissemizin artması, seçkin pazarlarda büyümeye yönelik stratejimizin kararlı uygulamasının bir sonucudur” dedi.
Sonuçlar çıkana dek muayene ve tetkikler için birkaç kez doktor-hasta olarak görüştük sadece.
Elenen isim Sercan, Yasin, Berkan üçlüsünden kim oldu?
Planın öngördüğü yapılaşmalar hayata geçirilirse bölgenin son kıyı cennetlerinden biri olan Selinus Sahil betona boğulacak.
Tedavisinin ardından taburcu edilen Başkan Çebi, evinde istirahate çekildi.
Cami avlusunda mahallenin çocukları ve ev arkadaşlarından başka hiç kimse yoktu!
Ancak Alman Deutsche Welle’nin haberine göre uzmanlar, hastanelerde sıkıntısı yaşanmaması için tıbbi amaçlara yönelik maskelerin satın alınmaması uyarısı yaptı.
İlimizin köklü ve başarılı spor kulüplerinden Bekirderespor, geçtiğimiz günlerde ihtiyaç sahiplerine erzak yardımlarının bir kısmını gerçekleştirmişti.
Ve “Bir kimse EN FAZLA İKİ DEFA cumhurbaşkanı seçilebilir.”
Belli ki Sayın Erdoğan, milletinin birlik olmasından rahatsız olmuş, geçmiş tartışmaları açıyor.
İstihbarı çalışmalar sonucunda, 15 Temmuz darbe girişiminden önce örgüt içinde "imam" olarak adlandırılan üst düzey yöneticilere, son dönemde "hadim" adı verildiği tespit edildi.
Firma, AKP’li Sultangazi, Şile, Fatih ve Bağcılar ilçelerinin temizlik aracı kiralama ihalelerini Cumhurbaşkanlığı’na araç kiralayan Akmercan ailesine ait.
Böylelikle, gereken araştırmaların ve daha başaralı tedavi yöntemlerinin bulunması için zaman kazanılmış olur.
Kovid-19 görülen ülke ve bölgelerdeki yeni vakalara ilişkin güncel verilerin derlendiği "" internet sitesine göre, dünya genelinde Kovid-19 nedeniyle toplam 160 bin 896 kişi hayatını kaybetti, virüse yakalanan 600 bin 703 kişi iyileşti.
Türkiye'nin Libya'daki faaliyetleri meşruyken, Fransa Suriye'de olduğu gibi karanlık işler peşinde koşmakta, bölgedeki bazı ülkelerin taşeronluğunu yapmaktadır.
"ABD'de petrol piyasası biraz daha oynak, tamamen özel sektör, devlet düzenlemesi yok, Teksas tipi ham petrol (WTI) 30-35 dolardan işlem görürken, ABD'nin bazı yerlerinde 6-8 dolara petrol satıldığını gördük.
Koranavirüs tedbirleri nedeniyle bir süredir kapalı olan Gölcük Belediyesi Yüzme Havuzu, yenilenmiş yüzüyle yeniden hizmete girdi.
Bu sürede Suudi Arabistan'daki oğlumuz Yakup'u özlüyorduk.
Uyku tulumunun uygun genişliği ve uzunluğu olmalı: Uyku tulumu bebeğinizin boyuna ve göğüs çapına uymalı.
Asgari Ücret Tespit Komisyonu, 2021 yılında geçerli olacak asgari ücretin belirleneceği dördüncü ve son toplantısını bugün gerçekleştirdi, milyonların beklediği açıklama geldi.
İkisi de 65 yaş üstü olduğu tahmin edilen 2 yolcu arasında tartışma çıktı.
Ben muhtaç olmaktan çok korkarım.
Yahoo News’ta yer alan habere göre, Pekin Üniversitesi’nde yapılan çalışma kapsamında geliştirilen ilaç hastaların iyileşme dönemini kısalttı.
Ünalan, yaklaşık 8 ay süren projeyi Koronavirüs tedbirlerinden dolayı aksayan çekim ve diğer prodüksiyon aksaklıklarından dolayı yarım saatle sınırlı tuttuklarını, Corona tedbirleri kalktıktan sonra daha geniş belgesellere imza atacaklarını da duyurdu.
Bu sizin için de kentimiz için de güzel bir fırsat.
Peşinden zaten spor akademisine gitti ve orayı da bitirdi.
Mecbur o arada tatil olacak, onlar da gitmek isteyecekler.
İzmit'te mikroskopta incelenecek parçaların üzerine konulduğu "lam" taşıyan kamyonun devrilmesi sonucu bir kişi yaralandı.
Cemil Taşçıoğlu'na hak ettiği değeri verdiğiniz, adını sonsuza kadar yaşattığınız, üzüntümüzü bir nebze de olsa azalttığınız, bizi gururlandırdığınız için teşekkür ederim" ifadelerini kullandı.
CHP’nin Cumhuriyeti ve ilkelerini merkeze alan, halkın diğer kesimini yeterince kapsayamayan eksikleri üzerinden siyaset yaptı.
Hava sıcaklığının eksi 15 derece olduğu saatlerde, yemek sonrasında dükkandan çıkan iki genç, kapının önünde hareketsiz yatan köpeği fark etti.
"Dünya Motosiklet Federasyonu (FIM) yetkilileriyle konuştuk.
Bu sebeple bugün Bursa’nın fatihlerini türbelerinde ziyaret ettik.
Bursa'nın İnegöl ilçesinde bir fuarda meydana gelen cinsel taciz olayının temyiz müracaatını değerlendiren Yargıtay 9. Hukuk Dairesi, adeta hukuk fakültelerinde okutulacak bir içtihat metnine imza attı.
Bu gece aynı zamanda Rebiülevvel ayının onikinci gecesidir.
‘Deprem bölgesinde ev problemi var, barınma problemi var, hayvanların barınma problemi var’ dedik.
Oda sıcaklığında değil de genelde buzdolabında saklarız yumurtaları.
Boğulan insanlarımız yerine, keyifli sohbet ortamında keyifle yudumlanan keyif çayı fotoğrafları yayınlanıyor.
Mayıs ayı sonunda indirim oranı yüzde 5'lere kadar inerken, daha sonraki kayıtlarda ise indirim yapılması beklenmiyor.
Hem belediye olarak hem de Bünyan halkı olarak gelen öğrenciler bizlerin en kıymetli misafiridir.
Türkiye'nin askeri danışmanlık verdiği Libya Ordusu harika işler çıkarıyor.
Öte yandan operasyon kapsamında İ.H.Ö'yü de yakalama çalışmalarının sürdüğü bildirildi.
Sonra bir iki gün dinlenecek ve ardından Bolu’ya geçip 3. Etap hazırlık kampımızı burada yapacağız.
Tedaviye alınan evli ve 4 çocuk babası müzisyen, dün hayatını kaybetti.
Çoğu hastada tamamen iyileşir.
⁣Sevenlerimden ve yakınlarımdan, kanser tedavisi gören ve imkanları kısıtlı yetişkin ve çocuklara umut olmalarını istiyorum.
Soyadını vermek istemeyen genç Fransız kadın Marie, ülkede salgın açısından istikrarsız, endişe verici bir vaziyet bulunduğunu söyledi.
Perinçek Twitter paylaşımın devamında “Böylece bana yönelen saldırılar kesilecek” ifadelerini kullandı.
Van Gölü havzasında toplu martı ölümleri bölge halkını endişelendirdi.
Yağları sos tenceresine alın ve kızdırın.
Ancak bir süre sonra ise ilan yayından kaldırıldı.
Karakız çok uğraştırır, az süt verirdi.
Belki kısa kısa soru cevap gitmek ilgili yasayı, Meclis İç Tüzüğü'nü bilmeyenler için de daha aydınlatıcı olur.
"Şu da bir problem: Büyük bir tesisiniz var, deprem sonrasında tesisin neresinde ne var diye karar verebilmek için sizin elinizde doğru bilgi olması lazım.
Tahran Üniversitesi Sismoloji Merkezinden yapılan açıklamaya göre, merkez üssü Dezful ilçesinin Salend kasabası olan 4,8 büyüklüğündeki deprem yerel saatle 13.17'de kaydedildi.
Tabii, sizin de deva olduğunuz dertler var.
Türkiye’de “karşı devrimcilerin işgali” sürüyor.
Bu yüklemelerin faydasını kalan 8 maçta almak istiyoruz.
Castex, Twitter hesabından yaptığı açıklamada, "Yeni sağlık riski göz önüne alındığında, İngiltere'den Fransa'ya tüm ulaşım araçlarıyla insan akışını bu gece yarısından itibaren 48 saat süreliğine durdurduk." ifadesini kullandı.
Alman Dax endeksidne kayıplar yüzde 6,4 seviyesinde.
Konuyla ilgili Demirören Ajansı'na açıklamada bulunan KKTC Başbakanı Ersin Tatar, Türkiye'nin bu süreçte Türk halkının yanında olduğunu kaydetti.
İbrahim Bodur “öngörü, cesaret, yenilikçilik, mücadele ve güven” diye özetleyebileceğim değerler manzumesinin izinde yerel değerleri küresel vizyonla harmanlamayı çok iyi bilirdi.
TÜBİTAK Marmara Araştırma Merkezinin (MAM) maske filtrelerini hızlı bir şekilde yerlileştirmek üzere proje başlattığını da belirten Varank, "Bunun da hazırlıklarını yapıyorlar.
Yaklaşık 5.600 başvuru arasından yapılan değerlendirmeler sonucunda, 300 üniversite öğrencisi Tüpraş’ta online yaz stajı deneyimini yaşayacak.
En büyük problem belirsizlik.
Ayrıca annem, babam ve kardeşlerim ile de aynı semtte oturuyoruz.
İşte bu noktada imdadımıza Nişantaşı Cabbar yetişiyor.
Keşke onun gibi “Önemli olan Besmele’yi çekip yola çıkmak.
AK Parti 7'nci Olağan Kongresi'ni böyle önemli bir dönemde gerçekleştiriyoruz.
Ön seçimlerdeki performansı parlak bir siyasi geleceğin onu beklediğini gösteriyor.
Türkiye’nin denetiminde olduğunu savunduğu unsurların bölgeden çekilmesini istiyor.
Türkiye, ihracata dayalı büyüme modelinden bir hayli uzak.
Sanatçı 3 katlı olan eve, 2014 yılında 500 bin TL değerinde tadilat yaptırmış, dışı cephesi ise aynı kalmıştı.
Polis tarafından yakalanmadan önce Prude, uyuşturucunun etkisiyle sokaklarda çıplak koşmuş ve sokaklarda korona virüs taşıdığını haykırmıştı.
Daha önce tünelin ucu göründü demiştim, kastettiğim aşı konusu ve salgında mücadelede geldiğimiz noktaydı.
Bu skandal duruma karşı Balıkesir valimizin derhal olaya el atmasını ve ilgili kişileri bir an evvel açığa almasını bekliyoruz.
Testi, hastalığın kişiden kişiye bulaşması dahilinde uyguladık ve şüphelilere odaklandık.
Bu kadar mı acizsiniz?"
AKP Malatya Milletvekili Hakan Kahtalı, içeriden ve dışarıdan yapılan onca haksızlığa ve saldırıya rağmen AKP’nin Türkiye’de hem en fazla üyeye sahip parti olduğunu söyledi.
Çevre ve Sağlık Komisyonu: Cüneyt Atalay, Okan Özdikmen, Güzin Taştekin, Ahmet Hakan Hocaoğlu, İbrahim Çırpan, İbrahim Şirin, Hakan Tanta.
Dünyayı iyi okumak lazım.
Sağlık Müdürlüklerimizin ortaya koyduğu raporlar doğrultusunda da, maalesef istenmeyerek de olsa bazı işletmelerimize 15 gün faaliyetlerine ara verme kararı vermiştik.
Ekonomik gücüyle övünen ülkeler salgını yönetmekte aciz kalırken Uluslararası kuruluşlar da, yaraları sarmaya dönük kapsamlı bir yaklaşım geliştiremedi.
Yeşil Bölge’de bulunan Büyükelçiliği’ne daha önce de füzeli saldırı düzenlenmişti.
MSB: Batman’dan eğitim ve test uçuşu için havalanan bir İnsansız Hava Aracı, sebebi henüz belirlenemeyen bir nedenden dolayı düşmüştür.
Şimdi Azerbaycan’daki bu gelişmeler sebebiyle, İletişim Başkanlığımız ve Azerbaycan’daki muadili kurum arasında yapılan bu anlaşma, süreci çok daha zenginleştirecektir.
Levrat'ın teklifine henüz bir yanıt verilmedi ancak vergilerin artma olasılığının düşük olduğu belirtiliyor.
Altun, paylaşımında, "Milletini kayıtsız seveni, millet de olduğu gibi sever.
Antalya’dan düzenlenen Özel Sporcular 1. Bölge Yüzme Şampiyonası’ndan 6 madalya ile dönen Kağıtsporlu Şevval 5. Türkiye Şampiyonluğu için gün saymaya başladı.
Yani ne bileyim aman! her şey geldi geçti ama çok güzeldi babaannem Allah için ’- anne!
Ancak bu noktada şunu belirtmekte yarar var.
Çıkar hırslarının altında o bölgeyi yağmalamak, imar rantları ve ABD’nin kendisi ve ailesinin malvarlığının araştırılması yönündeki şantajlarına karşın Erdoğan’ın elini güçlendirir.
Türkiye Büyük Millet Meclisinde komisyondan geçerek genel kurula gelecek yeni teklif ile birlikte araç lastiklerinin yakılıp enerji üretilmesi maddesi ’de büyük yankı uyandırdı.
Eve çilingir yardımıyla giren polis ekipleri, Yılmaz'ın cansız bedenini buldu.
Sarı kırmızılı takımın Tunuslu merkez orta saha oyuncusu Ghaylen Chaaleli’nin 2 yıl daha sözleşmesi bulunuyor.
O günü asla unutamadığını belirten 26 yaşındaki oyuncu, "99 depreminde enkaz içinden çıkmış̧ bir insan olarak en hassas olduğum konu.
Olağanüstü olayların yaşandığı bu yıl, 100 Kadın listesinde ilk sıra, dünyanın her tarafında başkalarına yardımcı olmak için fedakarlıkta bulunan sayısız kadına ithaf edildi ve “İsimsiz Kahraman” başlığıyla boş bırakıldı.
Bu sonuçla temsilcimiz ligde haftayı 33.puanla 5.sırada tamamladı.
Kuzey Amerika ülkelerinden Kanada’da, yeni tip koronavirüs (Kovid-19) salgınında son 48 saatte 178 kişi hayatını kaybetti.
Beşiktaş Erkek Basketbol Takımı, Fenerbahçe Beko'dan ayrılan Egehan Arna ile 2 yıllık sözleşme imzalandığını duyurdu.
Başka türlü ülke toparlanamayacak” ifadelerini kullandı.
Aldıkları 8 puanla kendi grubunun lideri olan Sarıyer Belediyespor, yarı finalin son maçında karşı karşıya geldiği Ilbank'ı 3-2 yenerek yarı finali namağlup tamamladı.
“İstanbul, Ankara’ya, İzmir’e rica ettim, hiçbiri almadı.
Havadaki taciz olayı sırasında bazı yolcuların yaralandığı bildirildi.
[truncated: 670,190 more chars]
