# Supplementary material for: Probing language identity encoded in pre-trained multilingual models: a typological view
Source: PeerJ Comput Sci. 2022 Mar 15;8:e899. doi: 10.7717/peerj-cs.899 (PMC9044357; doi:10.7717/peerj-cs.899)
Supplement: Supplemental Information 1 [file peerj-cs-08-899-s001.zip › Raw data or code files/multilingual sentences/Ukrainian.txt]

На повернення додому коханого Катерині довелося чекати аж 400 років, не старіючи і не втрачаючи надії.
А от в школі на Київщині немає ніякої розмітки.
Дмитро Селюк відомий по роботі із Яя Туре, який виступав за "Барселону" та "Ман Сіті".
Але це досить складний шлях передавання в плані його здійснення на практиці.
На груповому етапі минулорічного розіграшу Ліги Європи підопічні Олівера Гласнера зустрічалися з Олександрією.
Саме в ці дні ви можете отримати найцікавіші і вигідні пропозиції, особливо за кордоном.
Футболіст відзначив 35-річчя за вечерею зі старшим сином і нареченою Джорджиною Родрігес.
Це дуже відповідально – укол робить невропатолог під контролем УЗД.
Фільм розпочинається в’їздом Ісуса Христа в Єрусалим, а закінчується Його смертю на хресті.
Колись у столичному палаці "Україна" підійшов до мене Богдан Ступка.
Та ні, це війна з Росією.
Очікується, що офіційні результати виборів будуть оголошені до 24 жовтня.
Росія в її теперішньому вигляді має стійкий імунітет до будь-якої демократії.
«Централізовано коштів на доплату працівникам до регламентованих 200 відсотків відносно основної заробітної плати ми ще не отримали, оскільки контрактування по пакетах на надання меддопомоги з COVID-19 лише буде плануватися.
Як відомо, Пенс їхав до місця проведення виборчої кампанії.
Неформально "відмовкою" послужило посилання на нараду, що відбулася напередодні, в самій ДРС.
Якщо молоду картоплю і філе правильно запекти в рукаві, то картопля виходить хрумкою, а філе – соковитим.
"Я це все пам'ятаю, я опухла від голоду, братик ще більше.
І тільки дніпряни — єдині в Україні — називають корупцію головною проблемою рідного міста, але голосують при цьому за того, кого вважають причиною корупції.
"Айдарівця" 45-річного Ігоря Корнієнка застрелив у Вишгороді 16-річний хлопець.
Тому якщо ви не курите, то не починайте, якщо курите, то відмовляйтесь, якщо не відмовляєтесь, то змінюйтесь, переходьте на менш шкідливі альтернативи.
Але так вже вийшло, що він став шостим.
І став Ангел наводити інші випадки, які сталися з цим чоловіком у його житті.
У січні він пройшов громадські обговорення.
Бокс повернеться, і ми зробимо цей бій.
Загалом від початку спалаху в США на коронавірусну інфекцію захворіли понад 46 тисяч людей.
При цьому мені довелося працювати дистанційно.
Тоді до кольору додасться кавовий аромат.
Пояснюють – прагнуть створити простір, який дасть можливість пройти весь шлях екологічного садівництва.
Ґазда сів у авто, щоби привести ще кілька пляшок з райцентру.
Головне, щоб ми поводили себе так, як зараз поводимо.
За даними видання, пасажири вертольота направлялися на тренування з баскетболу.
На зміну їм 15 вересня приїдуть письменник Банди Шолтес і перекладач Юрій Матевощук.
Ця подорож допомогла співачці змінити своє життя на краще і тепер почуватися спокійною, жіночною та впевненою у завтрашньому дні.
Чому так живеш, з ким, чи любиш цю людину, чи віриш їй.
У Києві Віталій Кличко зробив багато ініціативних заяв, іноді навіть випереджаючи уряд щодо карантину.
Справжнім успіхом для акторської біографії Радевич стала головна роль у серіалі «Любов і розлука», знятому в 2011 році.
Груповий етап: 7-17 жовтня 2020 року.
Українська сторона наполягає на дзеркальному розведенні, окупанти хочуть, аби відійшли лише наші військові.
Бути добрим до себе означає відмовитися від звинувачень, почуття провини, самоосудження та болю.
«Цей буде рік миші.
На Заході буде свіжіше — +25…+28 градусів.
Не всім пошукачам пропонують роботу після співбесіди.
У нас в країні дуже багато випадків, коли люди помирають навіть не знаючи, що з ними було.
Простий народ вибрав Віслюка собі царем, радники вказували йому, куди кого призначити, а самі керували замість нього.
Квитанцію про сплату штрафу тепер не потрібно надсилати до МВС, Опендатабот сам сповістить про сплату.
Під час помаранчевої революції Кучма для мене, студентки, був диктатором.
Попереду непрості два місяці.
Комусь це не подобалося.
Україна залишилася у списку найактивніших користувачів.
Але дивно, що в добу глобалізації та діджиталізації в Миколаєві нарешті дійшли до розуміння створення туристського сайту.
Досі вдома є пожовклий аркуш з переписом рецепту, який рука не піднімається викинути.
Путін радянська людина і не знає інших форм життя.
Присвячена Пелопоннеській війні у Стародавній Греції.
Мартиненко відмовився від свого адвоката Бойка.
Раніше президент "Олімпіка" Владислав Гельзін заявив, що клуб ще чекає на бразильця атакувального плану.
Також ви можете зустріти людину, яка стане уособленням цих якостей.
У народній медицині навіть є спеціальна фелінотерапія – метод профілактики та лікування різноманітних захворювань за допомогою контактування з котами.
Матч "Ювентус" – "Динамо" відбудеться в середу, 2 грудня, о 22:00 за київським часом.
Всі вони повинні мати досвід роботи в закладах екстреної медичної допомоги не менше 5 років", - пише Смолій.
Як я буду їм це пояснювати?
Наприклад, у червні 2018 року Тбіліський міський суд заочно засудив Міхеіла Саакашвілі до шести років ув'язнення за перевищення службових повноважень.
У ОДА також повідомили, що провели зустріч із представниками греко-католицької та римо-католицької церков з метою заклику до вірян проявити любов, розуміння та милосердя до українців, котрі повернулися додому з країн, уражених коронавірусом.
Безпілотник був подавлений українськими засобами радіоелектронної боротьби.
І це була найвища похвала, бо той нахил до скульптури відзначали ще її викладачі.
Зірковий форвард "Ман Сіті" та збірної Бразилії міг перейти в київське "Динамо"
Він їсть по одній упаковці нагетсів в день, по дев'ять штук вранці і ввечері", - пояснила жінка.
Щоб уявити цю відстань, то Місяць знаходиться в середньому на відстані 238 900 миль (384 000 км) від нас, або приблизно це 30 земних куль, викладених у ряд.
Зараз ви читаєте новину «Порівняли ціни на квартири у містах України: де найдорожче».
Ми точно не будемо битися в цьому році, і якщо цього не станеться в наступному, тоді ми можемо зробити це на початку 2022", - сказав Девіс.
Він тоді перебував без клубу, йому було б цікаво пограти за нас.
За її словами, від самого початку "Матриця", знята 1999 року, задумувалася як історія про трансгендерів.
За сюжетом, головний герой Артем повертається до рідного маленького містечка після 10 років життя у столиці.
Без нього усіх прибулих відравлятимуть на обов'язковий двотижневий карантин.
Окреме місце посідає літак зроблений із знайдених нами запчастин загиблих літаків», — написав Риштун.
А потім я консультувалася у професора-онколога і запитувала про настоянку мухомора.
Англійська Прем'єр-ліга розробила черговий варіант завершення сезону.
За інформацією Voetbal 24, 27-річний хавбек побоюється втратити місце у стартовому складі національної команди перед чемпіонатом Європи через те, що не має стабільної ігрової практики.
П'ять хворих пасажирів в середині грудня різними рейсами прибутку на японський архіпелаг з Великобританії.
А Зеленському потрібен локомотив, щоб швидко реалізовувати урядові рішення й настанови президента.
Чи не те місто, в який він хотів би переїхати", - сказав Циганик.
Як повідомлялося що минулого тижня Німеччина почала послаблювати обмеження магазини розміром до 800 квадратних метрів.
А так, напевно, вперше в історії у нас так виходить, що в одному місті протягом декількох годин будуть зіграні три матчі", - сказав Дикий.
Заборонені сіткоснастеві знаряддя лову, які вилучили патрульні, були довжиною довжиною 120 метрів (вічко знарядь 35 і 40 мм).
Бажаю всім найшвидшого одужання", - повідомив Шахов.
Загалом у столиці інфіковано 132 людини.
Виступаючи на форумі, Володимир Зеленський порушив тему євроінтеграції України. Він заявив, що зараз дуже зручний момент для вступу нашої держави в Європейський Союз після виходу Великої Британії.
Він прийшов до влади на брехні: «знизимо тарифи, піднімемо зарплати, припинимо війну».
Міністр закордонних справ України переконаний, що вибір Олександра Лукашенка щодо підтримки Росії створює ризики для України, які потрібно зважувати, адже Білорусь відвернулася від допомоги західних країн.
А от оцет, який після перцю залишається, використовую як ліки.
Наша медична служба отримала інформацію в кінці першого тайму гри з Туреччиною.
Перевага все ж віддається австрійцеві - він може зіграти на фланзі та в центрі оборони, додатковим фактором є досвід спільної роботи з Гвардіолою в Баварії.
Багато брендів зараз використовують масивний декор з ланцюгів.
Мама Соломії, Світлана, досі живе у Львові, жодна поїздка телеведучої не минає без їхньої теплої зустрічі.
Запитання: виходячи з майже тридцяти років функціонування ПДВ у нашій економіці, чи відповідає цей основний бюджетоутворюючий податок за своїми характеристиками потребам описаної вище економіки?
Що стало причиною ДТП, поки що з'ясовує слідство.
Україна не Росія.
За даними ЦГЗ, станом на 9:00 10 квітня в Україні 2203 лабораторно підтверджені випадки COVID-19, з них 69 летальних, 61 пацієнт одужав.
Тривають обшуки", - йдеться у повідомленні.
Друга гра на такому рівні завжди дається важко.
Одна була госпіталізована з підозрою на коронавірус 3 березня, друга – 13 березня.
Здивувалася, що факультативно пропонують російську мову.
Інцидент стався в Селідовому, Донецької області.
Нагадаємо, не так давно Дженніфер Лопес з латиноамериканським секс-символом MALUMA представили здвоєний кліп одразу на дві композиції, — Pa Ti и Lonely.
Так було кілька останніх років.
Вже з 22 травня маршрутні таксі приватних перевізників в Сумах за "докарантинними" маршрутами.
Вона її впустила і воно розтеклося.
Усман Камару, мабуть, був краще в кожному раунді.
Лише за зйомки у серіалі "Червоне сповіщення" (Red Notice, 2020), який восени вийде на стрімінговому сервісі Netflix, Джонсон отримав $23,5 млн.
Побив водія та машину: п'яний "пацієнт" напав на працівника "швидкої"
Недавно старший додав мене у друзі у Facebook.
Але деякі кримські татари не вірять, що він міг сам потонути, оскільки каналізаційний люк було притиснуто величезним каменем, який просто так не зрушиш.
Дізнайтеся всі подробиці у 8 випуску проєкту «Супермама».
Та поки що доведеться економити.
Натомість як вугілля, котре надходить на ТЕЦ, має показники сірки від 0,2 до 0,7%.
Того дня з колегою, його сином та товаришем пили спиртне і стріляли по бляшанках.
Порушення призводять до того, що відбуваються інфікування COVID-19.
При керівництві Овчаренко футбол в місті по суті помер - на ігровому полі стадіону в прямому сенсі слова росли "кульбаби".
Також фахівці допоможуть написати правильні звернення та запити до архівів.
І це робить Антверпен міжнародним центром транспортування легальних і нелегальних пестицидів.
Вона заявляла, що у жодних пропагандистських акціях жодної держави ніколи не брала участі.
Бункер часів Першої світової війни розкопують у Чорному лісі, поблизу Івано-Франківська.
Ну а останнє рішення Антимонопольного комітету призведе до того, що Росії можуть віддати український ринок залізничних коліс.
Суд ухвалив розглядати справу за правилами загального позовного провадження.
Проте в процесі роботи дійшли висновку, що час рухатися в напрямку екології, дотримуватися європейських рекомендацій та світових тенденцій.
Наразі відомі два з трьох аших суперників у фінальній стадії.
За сюжетом, єврейська пара намагається захистити свою дитину від геноциду.
Був керівником юрдепартаменту, заступником директора з питань регуляторної діяльності та розвитку енергетичних проєктів в Енергетичних ресурсах України. Працював на різних посадах в ДТЕК.
Документи, які підтверджують підготовку із затримання російських найманців, намагаються знищити - стверджує Олександр Турчинов.
"Можна сказати, що середні річні температури понад 29 градусів – не придатні для життя.
Сьогодні, 23 червня,.
"Вікторіє, ми просто закохані в таку Вас!
Багато тих, чиї рідні були вбиті чи вивезені на Сибір.
Андрій Лунін знову може виступати в УПЛ.
Додайте блиску вашим стосунках та здивуйте своїм новим образом колег на роботі.
Нагадаємо, раніше повідомлялося, що у Києві п'яний водій перевозив пасажирів.
Ці уточнені значення є результатом більш досконалої моделі нашої Галактики, заснованої на даних спостережень об'єктів за більш ніж 15 років в рамках проєкту VERA», – розповідають автори дослідження.
Додати дрібно нарізане листя шпинату, салат, болгарський перець, помідори і зелень.
Однак важливе інше.
Тому зрозуміло, чому такий важливий проєкт Закону України «Про захист рослин», пропозиції та зауваження до якого недавно розглядали у Мінекономрозвитку за участі представників громадських організацій бджолярів («УК» від 28.05).
В Італії за добу виявили 587 нових хворих, 28 людей померло.
Коли понесли труни, пілоти стали на коліна, а дівчата гірко плакали.
У звіті йдеться про те, що масштаб пожежі різко збільшився після зіткнення судна з землею.
Ми направляли запит на інформацію, необхідну для розслідування, просили про допит певних людей, про отримання визначених речових доказів, зокрема залишків літака.
У постанові № 1 фіксували право на свободу сумління і релігійних культів, що не суперечили моральній силі нації та інтересам Української держави.
Майже 30 % українців працюють дистанційно ще стільки ж - перебувають у відпустці за власним бажанням.
За її словами, на сьогодні головне завдання перед лікарями – якомога раніше фіксувати захворювання, щоб запобігти появі тяжких форм протікання хвороби, особливо у пацієнтів із серцево-судинними захворюваннями, із зайвою вагою, цукровим діабетом тощо.
Організатори поінформовані про спецпропозиції від спритників в інтернеті, які поширюють провокативні рекомендації.
Хто бачив, щось чув - дайте знати.
Головний герой схожий на Чака Норріса.
Є також інші джерела інформації, які мені не хотілося б розголошувати.
Згідно з новим медичним протоколом та регламентом УЄФА "Дріті" було зараховано технічну поразку з рахунком 0:3.
Для цього проросійський уряд виділить 65 млн руб. Кошти використають на придбання необхідного обладнання та матеріалів для будівництва нової радіотелевізійної передавальної станції в Новоазовському районі.
Досвід героїв і конкретні поради - такий собі план дій у різних ситуаціях.
За словами Руденко уряд і МОЗ розглядають й інші додаткові обмеження, які допоможуть стримувати поширення COVID-19.
Учень також має право навчатися поглиблено поза школою чи навчатись вдома.
Молоко перемішати з пудингом, влити в перемелений сир, додати збиті яйця, олію і ароматизатор, ретельно перемішати і влити на тісто.
На одному стеблі виростає до чотирьох плодів.
Протягом тижня з 6 по 12 липня загостряться проблеми, які назріли за пів року.
Завдяки чарівності, вам вдасться налагодити потрібні контакти.
Сутички виникли після того, як влада Франції заявила про неможливість скасування пенсійної реформи.
Також тисячу нарахують отримувачам соціальної допомоги - це люди з інвалідністю із дитинства, діти з інвалідністю і отримувачі соціальних пенсій.
Після повернення до Канади, за словами Ніколь, вона перенесла 2 випадки раку молочної залози, а її сім'я зазнала фінансових проблем.
Нафтораз не зазнав від контракту суттєвих втрат, але і не отримає великої вигоди.
Зернові, проростки, бобові, насіння, соя, водорості – всі ці продукти містять велику кількість білка.
Альоні офіційно змінили ім’я — на Матвія.
Його підтримка допоможе уникнути помилок і захистити власні інтереси.
Норма для здорової дорослої людини – від 3,3 до 5,55 ммоль / л.
Замовницю і виконавця затримали під час передачі авансу $500, повідомили у відділі комунікації обласної поліції.
З'явиться купа всього нелегального: ліки, розважальні заклади, торгівля".
Нині на це звання заслуговують декілька пілотів.
Залучає учасників АТО для створення професійної постановки.
Вперше команду Уле-Гуннара Сульшера зіграє у новій формі 1/8 фіналу Ліги Європи.
"Я хочу нагадати, що система, яка створювалася задля впровадження в країні справедливості – сьогодні формується, як карально-репресивна.
Безпосередньо всередині України випадків не зафіксовано.
Унікальність цього вірусу полягає в тому, що він не знайомий людському організму.
Загалом відібрано 26 учасників із України і 6 із Білорусі.
«Розумію, що й чому робить російська пропаганда, і чому вона тотально бреше.
А от дружини священників долучаються до доброчинного волонтерського проєкту «Придбай паску — купимо маску!»
У 2018 році в обіг випустили монети номіналом 1 грн і 2 грн, які поступово замінюють ці банкноти.
Там також були поодинокі росіяни, які приїхали на курорт транзитом через Білорусь.
У ідеалі ванну треба приймати перед сном.
Необдумані фрази, сказані на емоціях, можуть спричинити негативні результати.
Найважливіші події в Україні та світі, дні народження знаменитостей.
Взагалі-то це не є пневмонія як така.
Такий запобіжник заклали у Конституцію.
Річна національна програма та Комплексний пакет допомоги НАТО для України є практичними інструментами, які допоможуть нам досягти цієї мети», — наголосив Пристайко.
Ніяких опіків не залишилося", - пояснив чоловік.
Найменше прихильників заборони - на півдні та сході країни.
Блогер Сергій Іванов писав 19 червня, що це провадження відкрите за його заявою.
Як повідомили ОПОРІ в пресслужбі Івано-Франківської ОДА, у п’ятницю, 25 вересня, субвенцію з державного бюджету перерахували на рахунок Верховинської районної ТВК.
Проте для водного патруля найобразливіше інше, що зустріли поміж затриманих колишнього рибінспектора.
Втратиш себе – ніхто не шукатиме.
Закон 2018 року теж передбачає можливість залучення громадськості до дисциплінарних комісій, але ми не знаємо про жоден ефективний випадок участі правозахисників.
За словами місцевих жителів, називався іншим ім'ям.
Після цього інциденту якийсь час не викликав.
Саме тоді Кізі замислився, що, можливо, душевно хворі люди не завжди хворі в класичному сприйнятті, а радше дивляться на світ інакше, ніж “нормальна” більшість.
Жінка має інвалідність, нічого не чує і отримує тільки пенсію з інвалідності, та має ще тримісячну дитину від співмешканця.
Через ситуацію з пандемією турецький клуб не має наміру витрачати великі кошти на посилення, а також "чорні орли" націлені на омолодження складу, тому варіант з українцем видається досить привабливим.
Зараз ви читаєте новину «Українців, які не могли вилетіти з Австрії, забрав президентський літак».
Зараз ви читаєте новину «СБУ розслідує справу віцеадмірала Чорноморського флоту РФ».
А от деревину використовуємо лише із твердих порід», – розповідає директор ТОВ «Маяк» Юрій Дундич.
У цьому питанні велику роль відіграє генетика та наш спосіб життя.
Це будуть лекторії, літературна локація, музична, театральна та реміснича з майстер-класами.
Василь Романюк вже зустрічає на обійсті та біжить перевдягатися в гуцульське, бо не встиг.
Під його керівництвом захищено 38 докторських та кандидатських дисертацій, здобули спеціалізацію більше 8 тисяч терапевтів та лікарів загальної практики та сімейної медицини.
Він знав, на що йшов.
Зараз ви читаєте новину «Київ розпочав боротьбу за пішохідну зону на Контрактовій».
У нас меншою мірою присутня література зірок.
За фактами пожеж поліція відкрила сім кримінальних проваджень.
Тому уряд зараз поліпшувати комунікацію, щоб подавати населенню інформацію в більш зрозумілому правильному вигляді.
Це дуже важко – працювати на такому рівні, бути на публіці і виставляти себе на загальний огляд.
Не викидайте його!
Загинуло щонайменше шестеро осіб. Наприкінці 2019 року на Мадагаскар також насунувся циклон Белна.
Однак, за інформацією директора телеканалу, офіційно Боков у Грузії був затриманий з іншого приводу.
Матч завершився з рахунком 3:2 на користь Агробізнесу.
Зараз ви читаєте новину «В уряді розповіли, як рятуватимуть економіку».
Паралельно ми витягали з Подольська дочку пацієнтки, теж медпрацівницю, у якої було вже 40% ураження легень і стан різко погіршився", - розповіла волонтерка.
Починаючи від 5-ї години ранку 18 лютого йде інтенсивний бій та українськими військами в районі Золотого, Оріхово та Новотошківки.
У січні 1939 року, коли вона померла, Теодор Цьоклер здійснив похоронну відправу.
"Прокинувшись сьогодні, задався питанням, що відбувається в морі.
Першим, хто з професійних гравців підхопив цю хворобу є виконавець клубу третього за силою дивізіону Італії "Пьянезе" (Серія C, прим.).
За зовнішніми ознаками діагностувати хворобу можна не завжди: найбільш поширені симптоми COVID-19 (поки вона не перейшла у важку форму) – це підвищена температура тіла, стомлюваність і сухий кашель.
Найгострішою була ситуація 13 липня – під час операції з евакуації тіла загиблого лейтенанта, бойовики вбили розвідника та медика морської піхоти.
Можна сказати, що це дозволило потужному наземному телескопу ALMA заглянути в далеке минуле в безпрецедентних деталях.
Перед виїздом до Житомира на матчі дванадцятого туру з дебютантками елітного дивізіону тренерський штаб, звісно, загострював увагу підопічних на тому, що «Полісся» голими, так би мовити, руками не візьмеш.
Можете сміливо вживати корінь пирію для лікування, адже протипоказань для застосування немає.
Туди від понеділка входитиме і Сєверодонецьк, а ще Чернігів.
Є частина суспільства, для якої особиста зупинка в цій ситуації не сталася.
Доопрацьовану Програму діяльності уряду на засіданні парламенту презентував Прем'єр-міністр Денис Шмигаль.
Хтось дбає, як би вивільнити місце на щось інше.
Мені завжди потрібно щось креативне на літо", - підписала знімок співачка.
Степанов зазначив, що він вимагає від Національної служби здоров’я якомога швидше укласти ці договори.
Зараз ви читаєте новину «Google хоче дозволити робити покупки через YouТube».
Чи сучасна жінка повинна розраховувати перш за все на себе, на свої уміння і таланти і прокладати собі дорогу самостійно?
Ти ставишся до типу «підтримка».
Також дав батьківство Віталику, який був на маминому прізвищі, нині він теж Зварич.
Інвестиції — це нові робочі місця, а робота — це можливість для українців заробляти та жити краще.
Далі один із найкрасивіших моментів платівки You Gave Me The Answer.
Навпаки, карати мають намір не замовників (кілька тисяч великих компаній, що використовують спрощену систему оподаткування як внутрішню низькоподаткову зону), а виконавців (десятки тисяч ФОПів із малого й мікробізнесу).
Очікується, що найближчим часом на ринку України збільшиться пропозиція імпортного з Туреччини, Узбекистану та Іспанії.
Додому, у Підмосков'я, він повернувся 23 лютого, а вже через чотири дні звернувся в поліклініку з симптомами ГРВІ.
Як стало відомо, дата 31 березня вибрана не випадково, адже саме останній день цього місяця знаменує кінець фінансового року.
Від початку 1990-х років, як харцерка (), бувала у Львові, зустрічалася з місцевими поляками.
Уперше в історії в чоловічому хокеї на посаду генерального менеджера призначили жінку.
Вона не боїться починати все з нуля.
"Мені хотілося тримати інтригу до кінця.
У супермаркетах співробітники носять маски, проте обмежень на вхід за кількістю людей немає.
Священник-волонтер Захарія Керстюк, який раніше висував версію про вбивство свого однодумця, волонтера, керівника "Будинку милосердя" Олексія Кучапіна, відмовився від своїхі погодився з версією поліції про природню смерть.
Таємничі сірі очі повністю розкриють свою глибину в оточенні холодних відтінків: синього, лілового, бузкового, фіолетового.
А коли почалася війна, військових вивозили тими ж дорогами.
Для порівняння, вчора, 3 травня, повідомлялося про 793 випадки, позавчора - 945.
Батьківщина сонних ангелів щасливо проспала з півдюжини кризових ситуацій і продовжує спати далі.
Міжнародні вантажні перевезення не припиняються.
А до цього ще далеко.
Бісквіт розрізати на 2 або 3 коржі, можна просочити полуничним або молочним сиропом.
Дуже дякую керівнику вокального ансамблю «Жайворонки» Тетяні Ціхоцькій за віру в діток.
І квартири її не були нам цікаві.
Крім того, будь-яке місце, де може утворитися черга, чи то до ліфта, чи то до магазину, або навіть в туалет, обов'язково обладнане нагадуваннями, що необхідно дотримуватися дистанції.
Чи зможе вона щось розповісти глядачам, чи поділиться досвідом материнства.
Головні загрози для дітей - оголені цвяхи, гострі арматури, діряві дитячі гірки та прогнилі сидіння гойдалки.
Як оціните їх виступу в Ла Лізі?
GARNA – українська співачка з унікальною манерою виконання і сильним вокалом, потужною і експресивною подачею, автор власних пісень, вокалістка симфонічного кросовер оркестру «Prime Orchestra» та кавер проєкту «Manera».
Увага ‼️ Сьогодні, 22 травня, Обласна комісія ТЕБ та НС ухвалила рішення пом’якшити дію особливого режиму в’їзду та.
Ми поставили край цьому насосу, який викачував з України гроші.
Прокурори зазначили, що ймовірно найближчим часом можуть скерувати до суду.
Повністю сира броколі потребує більше часу щоб приготуватись повністю.
Однак, замість обіцяної роботи пов’язаної з ремеслом, дівчат змушували надавати послуги інтимного характеру клієнтам у нічних клубах та готелях", - йдеться у повідомленні поліції.
Правоохоронцю пропонувалося за систематичну "винагороду" передавати до похоронного бюро потрібні відомості.
Наступного дня РБ "Лейпціг" поміряється силами із мадридським "Атлетіко".
Суто цифри, які показують рівень небезпеки в тому чи іншому регіоні.
Знімки, з яких фахівці NASA зробили відео, були отримані під час зближення «Юнони» з Юпітером, яке відбулося другого червня 2020 року.
Прицільтеся так, щоб не потрапити у сук.
Протестами й арештами супроводжувалася вся президентська кампанія.
Вийміть тісто та перемішайте насадкою для тіста 5 хвилин.
Ми насправді мало знаємо про її наслідки на здоров’я дорослих людей, не кажучи вже про дітей.
Їх може бути значно більше.
До речі, місце проведення конференції було обрано не випадково: Сингапур славиться бездоганною чистотою відхожих місць.
В Індії в місті Нарасіпура (штат Карнатака) на фабриці з виробництва iPhone спалахнули масові заворушення.
Існує одна якість, яку багаті та успішні чоловіки обов’язково чекають у своєму шлюбі (незалежно від того, як виглядають їхні дружини).
Пандемія коронавірусу викликала масштабне скорочення щоденних викидів вуглецю в атмосферу.
За минулий рік він скоротився приблизно на 10 млрд грн.
"У сучасній історії України 12 січня має новий контекст, бо російська влада продовжує саджати українців і кримських татар, які виступають проти окупаційної влади і агресії Кремля.
Тому звісно, воно зараз через Дарницький суд буде забороняти книгу Вахтанга Кіпіані.
Ми маємо знати цю історію та черпати з родинних розповідей мудрість.
У Києві затримали серійного ґвалтівника, який "полював" на молодих жінок в Голосіївському районі столиці.
Останньою можливою датою відновлення УПЛ може бути 15 травня.
У селі Строгонівка під Сімферополем тривають пошуки зниклого трирічного Муси Сулейманова.
І він сказав: Звичайно, Теофімо, тому що якщо він виграє, то буде суперзіркою.
Міністр закордонних справ України поділився ситуацією та планами щодо в'їзду і працевлаштування (студентів, ITівців та й простих людей), які через режим Лукашенка вирішили виїхати з Білорусі.
Схоже, він виправляє помилки своїх попередників.
Він попросив своїх підписників сидіти вдома, а сам викликав повій на секс-вечірку, за своє лицемірство футболіст отримав чимало критики.
За цим стоїть страшенне роздратування відносно існування цього великого напрямку.
Скажімо, податок на нерухоме майно, відмінне від земельної ділянки, не може перевищувати 1,5 відсотка мінімальної зарплати за квадратний метр.
Часом це виливалося у чималу суму грошей.
Нагадаємо, раніше повідомлялося, що українських вчителів англійської мови навчатимуть за новою системою відповідно до концепції "Нової української школи".
У Харкові з благословення Московського патріархату відбувся "архієрейський собор Української православної церкви".
За його словами, українець має "мислення вбивці".
У проєкті реконструкції сцени прописано встановлення механічного регулювання висоти підйому ями, що суттєво впливає на підвищення якості звучання.
Всі клієнти Melbet можуть розраховувати на додаткові фріспіни, якщо накопичують достатню кількість обертань або грають у так звані ігри дня.
Решта їхніх колег стежили за дебатами в режимі відеоконференції.
До речі, Укравтодор вирішив не припиняти ремонт та реконструкцію автошляхів на період карантину.
Я впевнений, що Вайт його рознесе.
Ще 27 – на ділянці від вершини до перемички під Смотричем.
У реанімаційне відділення Львівської обласної дитячої клінічної лікарні «Охматдит» реанімобілем з Миколаєва доставили трирічну дівчинку.
Хоч дієтологи і без того саме за таку їжу.
Рятувальникам у Чорнобильській зоні допоміг локалізувати пожежу дощ, що на Київщині йде від ночі.
Відверто кажучи, особисто мені ще потрібен ігровий темп, слід додати.
"Львів" провів перший матч під керівництвом нового тренера -
Бій запланували провести 20 грудня 2011 року.
Ми часто переписуємося в соціальних мережах.
І слідчі проводили експертизи, щоб перевірити, наскільки їхні слова відповідають дійсності.
Відлякувати, а не замирювати чи задобрювати агресора – цілком перспективний погляд.
І виправдання щодо відсутності знань і досвіду в цьому питанні — безпідставні, бо різноманітні міжнародні організації не раз надавали конкретні, детальні та офіційні рекомендації нашим високопосадовцям, як упоратися з цим викликом.
На оселі, які пошкоджені, виділяють по 20 тисяч.
«В період навчання працював офіціантом, барменом, все було в моєму житті.
За даними порталу з працевлаштування work.
Так, за словами Прем’єра, було створено бюджет надзвичайної ситуації, фонд боротьби з коронавірусом, з яких 20 мільярдів гривень із 65 мільярдів, передбачених у фонді, спрямовано на пенсійну реформу.
Зразу приїхали представники іранської сторони.
А в інші місяці пасажири літали стикувальними рейсами, що займало 8−10 годин.
"По якій позиції?
Саме тому кардинальне прибирання часто допомагає позбутися від цих двох найпотужніших чинників, які стримують наш розвиток і які заважають відчувати щастя в цілому.
Раніше ТСН Проспорт повідомляв, що чотириразовий чемпіон Формули-1 підписав угоду з новою командою.
Тепер виживуть заклади, куди ходили місцеві.
Після нападу до лікарні ушпиталили з ножовими пораненнями різного ступеня тяжкості восьмеро осіб.
Обидва подані у вересні минулого року на хвилі ще живого хайпу "безумного принтера" та нестримної законотворчості свіженьких депутатів, але і досі обидва лежать під грифом "Надано для ознайомлення".
Багато матерів, почувши подібну позицію, можуть подумати: «Як це так?
Можливий підбір індивідуального туру на інші дати і поселення в готелях іншого класу.
Крім того, він говорить про можливість невизнання виборів та закликає до спокою.
Кожен з регіонів перейде до "середнього", "високого" чи "дуже високого" рівня готовності.
Приберімо все зайве і погане у собі й навколо себе.
Це – перелік усіх громад в області.
Зараз ви читаєте новину «Газ не відключать: експертка заспокоїла українців, які не мають лічильників».
Українська — результат інтеграції трьох діалектів праслов'янської мови — полянського, деревлянського та сіверянського.
Бояться сказати "я можу"
Встановивши анкетні дані, поліцейські поспілкувалися з власником іномарки, який розповів, що залишив автівку на стоянці підприємства, де працює, але нікому не передавав її у користування.
Так, російська сторона просить від Міністерства юстиції Німеччини надати результати аналізів та інформацію про попередній діагноз Навального.
Українка Дар'я ШИГАЄВА, 36 років, дістає телефон у поліцейському автомобілі на острові Балі в Індонезії.
Внаслідок пожежі у будинку, згоріли 2 кімнати, кухня і 2 коридори, в яких були речі домашнього вжитку та побутова техніка.
Наступного дня ми поїхали до Львова (щиро дякую людині, котра тоді нас послухала і завезла машиною), там також зробили УЗД і попросили мене вийти з кабінету.
Причастя буде як і раніше подаватися кожному окремо в руки.
Адвокат повідомив, що товариш Єфремова родом з України і доволі відома людина тут, однак ім'я його називати не став.
Вміє замилювати очі й демонструвати "ефективність".
На Донбасі за тиждень ліквідували 5-х бойовиків.
Артисти записали відео на новий трек "Зима".
За минулий тиждень на коронавірусну хворобу захворіли 1 175 правоохоронців.
Акторка показала, як починає свій день.
Цей іспит студенти складають наприкінці третього курсу навчання.
"На сьогодні випалювання рослинності та її залишків залишається однією із найбільш актуальних екологічних проблем для довкілля та здоров’я людини.
Затриманий перебуває в неадекватному стані, його направили на експертизу.
Де врешті приземлиться літак, поки невідомо.
Від отриманих травм вона загинула на місці події.
Як завершиться матч Іспанія - Україна?
І, звичайно ж, дітей.
Якщо у вас виникли проблеми з вибором потрібного обладнання для кафе в Україні, вам завжди раді допомогти консультанти з компанії Maresto.
Найімовірніше, тільки-но Скорпіон зручніше влаштується в якійсь затишній місцині з бажанням нічого не робити в найближчі години, як обставини змусять його різко змінити свої плани.
Як розповіла директорка заповідника, заслужений працівник культури України Парасковія Степенькіна, працівники заповідника врахували для своєї повсякденної діяльності всі карантинні вимоги.
До категорії фонових увійшли лучний і лісовий щеврик, біла плиска, вівсянка, співочий і чорний дрізд, чорноголова кропив’янка.
Ти можеш ідеально зачесати волосся або злегка витягнути пасма, зробивши зачіску злегка розпатланою.
Але, крім усього цього, тут багато красивих місць для фотосесії!
Насправді, коли дитина ковтнула цей дротик мама намагалася сама його дістати і ще більше запхала всередину», — розповів Федір Юрочко.
Та всі розуміли, що сталося непоправне"
Було 11 606 людей, які були госпіталізовані на тижні до 29 листопада, і 10 100 на минулому тижні", - розповів міністр.
Російські історики зазначають, що голод був скрізь і не мав якихось конкретних особливостей.
Важлива кожна деталь, кожен документ, який ми готуємо.
Довкола нього буде групуватися все, здатне до спротиву".
Таким чином в РФ кількість інфікованих COVID-19 зросла до 353 427 осіб у 85 регіонах, 3 633 людини померло, а 118 798 осіб – одужали.
Наталя ШЕЛУДЬКО: «Економічна потужність України й близько не та, щоб просто продовжувати карантин»
Зокрема, для цього зарезервовані 493 інфекційні ліжка, з яких 16 реанімаційні, а також 93 бокси.
І через це про життя.
Музичний супровід акції забезпечив клуб Otel' — на акції виступають музиканти та діджеї Tofudj, Nastua Vogan, Spekulant (Kostya Lobanov, Alex Savage) dj Borys.
Єдине покарання за паспорт іншої держави – втрата громадянства України. Та ця процедура така складна, що її практично не застосовують.
Не має бути особливого статусу для всієї.
Вони перебувають у комі, у реанімації.
Читайте, як посадити авокадо і як виростити його в домашніх умовах.
Клініка готова прийняти Юлечку на обстеження і лікування, готові прийняти на трансплантацію печінки.
За даними американського видання, аль-Масрі перебував в Ірані від 2003 року — спочатку під вартою, а вже від 2015 року вільно проживаючи в столиці Ірану.
Майже рівні шанси команд і на загальний успіх (з урахуванням додаткового часу та серії пенальті).
Шанувальники оцінили знімки бодіпозитвної зірки, відзначивши її відвертіть та природність.
Ти найнеймовірнійший батько, дідусь, чоловік і друг.
Каже, спочатку потерпала від температури, головного болю і кашлю, та нині полегшало.
З десяток гранатометних снарядів впали поблизу житлових будинків.
Популярна співачка Тіна Кароль, яка зізналася, чи задоволена представником від України на "Євробачення-2020", невдовзі летить до сина до Лондона, йдеться у "
Він вийде на свободу у листопаді.
Яблуко і гарбуз помийте, очистіть від шкірки і насіння.
У перервах між перевезенням вони ще й годують правоохоронців та медиків на блокпостах.
Цей варіант чудово пасуватиме і матусям, і жінкам, що надають перевагу максимально розслабленим силуетам.
Тому що ні наша, ні турецька сторона не можуть надати нормального місця для космодрому».
Що стосується "Вотфорда", то вони набрали 23 очки та піднялися на 16 сходинку.
За радянських часів у будинку розміщувався ветеринарний технікум, але наразі будівля перебуває в занедбаному стані.
Не провокуйте підвищення кров'яного тиску.
«Така оперативність виправдала себе, адже дала змогу якнайефективніше використати наявну вологу в ґрунті, кількість якої навесні, на жаль, щосезону зменшується», — зазначив пан Віталій.
Хто із зірок здатний пробачити зради?
Зображення має довжину 37 метрів.
Процес не буде легким, але ми працюємо на результат: досягнення справедливості", - сказав Кулеба.
Виходячи з інформації, яка у нього є, приймає рішення: пропустити людини чи ні.
Так, за минулу добу COVID-19 підтвердили ще у 115 осіб, що є найбільшим показником від початку епідемії.
День буде насичений новими знайомствами.
"Світ на порозі чергової економічної кризи, планета відчуває зміни клімату, величезні міграційні потоки — все це потребує адекватної відповіді", - наголошує експерт.
Саме це є "мозолем" у відносинах МВФ та України. Ще попередній уряд Гончарука розпочав переговори про можливість нової програми з МВФ на понад 5 млрд доларів.
Раніше інформацію про можливу відставку Хомчака поширив у фейсбуці колишній заступник голови СБУ Віктор Ягун.
У таких записах обговорюють Ротшильдів, Білла Гейтса і Джорджа Сороса, звинувачують їх у «тіньовому» правлінні країною.
Суд може або підтвердити, винесений торік вирок у 24 роки ув`язнення, або виправдати Віталія Марківа, або ж відправити справу на додатковий розгляд.
Це дасть змогу знизити ризик зараження Covid-19.
Одні медики потрясали цифрами, які свідчили про те, що медичний контроль над повіями позитивно вплинув на зменшення заражень, інші вважали, що проституцію треба заборонити взагалі.
Країно, вітаю тебе з Днем Незалежності!
Один із візитерів – також представник "Єдиной России", інший – комуністичної партії РФ.
Водночас, Азербайджан неодноразово підтримував територіальну цілісність України. Українські дипломати відповідали такою ж нотою підтримки.
Пошукачі без досвіду та на початку кар'єри активно роботу шукають у липні та серпні.
Про це заявив британський прем'єр-міністр "Інтерфакс-Україна" з посиланням на британську пресу.
За весь час на доплати медичним працівникам виділили 5,4 млрд грн.
Ми маємо боротися проти агресії, як можемо, адже кожного року вона дедалі посилюється.
"Це неможливо реалізувати силами виключно фракції партії "Слуга народу", яка підтримує курс Володимира Зеленського.
Зараз ви читаєте новину «Volkswagen випустить новий кросовер у модному кузові».
Лондонці зіграють вдома з "Маккабі" на власному стадіоні.
З відтермінуванням на три роки.
Ймовірно, ви знайдете креативний вихід з наболілої ситуації.
Із “Шахтарем” львівський “Рух” на своєму полі зіграв унічию – 1:1.
"Інвестори у облігації та інші можуть вирішити, що їх довірою зловживали".
Якщо ж буде 200 тисяч чи навіть 10 тисяч гектарів – агрохолдинги.
На дистанційне навчання від 1 вересня у Київській області вже повністю перевели 25 шкіл, в яких навчається 11 140 учнів.
І тому ми організували ходу від полтавського Майдану до офісу «Лтави».
Добре об’єднують спільні ігри дорослих і дітей.
Але попит виявився настільки великий, що в селі просто не вистачило будинків — воно може прийняти тільки 12 відвідувачів на тиждень.
Очевидці викликали патрульну поліцію на місце події.
Це дуже помітно – кажуть лікарі, відзначаючи, що подібне погіршення функції легень може проявлятися у вигляді задишки при ходьбі.
Коли є живі очі, ось тоді повноцінне навчання».
Зірка натрапила на критику підписників через те, що у своєму Instagram привітала з 23 лютого чоловіків.
"Викликає занепокоєння те, що зараження вірусом G4 людиною сприятиме адаптації людини та збільшуватиме ризик розвитку пандемії серед людей", - написали дослідники, закликавши до невідкладних заходів щодо спостереження за людьми, які працюють зі свинями.
Насамперед відомий як автор роману "Форрест Гамп" (1986), який 1994 року під однойменною назвою екранізував Роберт Земекіс.
До інших регіонів України соковиті теж могли би дістатися вплав, та річковий маршрут для кавунів ще не проклали.
Усе залежить від виборців.
Припиняється робота метро і скасовується сполучення між областями.
Більшість святкових салатів не обходяться без майонезу.
Особи убитих дівчат встановлені.
Але шкода ту всю історію, ту всю роботу, яку було зроблено.
Окрім того, команда додає з кожним днем.
Втім, поліцейські отримали інформацію про їхні плани і те, що тривають пошуки виконавця.
Це вбиває бажання в багатьох людей добиватися справедливості, хоча б якогось порядку і законності в цій державі.
Постачальник не став укладати договори, пославшись на форс-мажор.
На сьогоднішній день в Україні функціонують близько сорока тисяч великих і малих бібліотек.
Як вже писав «Урядовий кур’єр», поряд із цим кордон із ОРДО до РФ відкритий і тому жителі окупованої території, аби дістатися до України, змушені їхати через територію Росії.
Таким чином, люди хизуються у своєму колі власною унікальністю.
У п’ятницю, 25 вересня, на Відкритому чемпіонаті Франції з тенісу знову будуть зіграні матчі кваліфікації.
На місцевих виборах громадяни на дільниці мають зберігати дистанцію.
Окремою обов’язковою зупинкою в музеї є перегляд короткометражної стрічки – «Місто руїн».
Комплекс брамоподібної форми має складну структуру.
Виявлені речовини мали специфічний запах та маркування.
В результаті аварії постраждали двоє людей із авто Volkswagen.
Хоча багато з них не мають ніякого стосунку до обороноздатності країни.
«У результаті зіткнення загинули 4 людини: 47-річний водій маршрутки, житель Лугинщини та троє його пасажирів — лугинчанин 29-ти років, 44-річна овручанка та 19-річна дівчина.
Чемпіонат світу з карате в Дубаї (ОАЕ), який мав пройти 17-22 листопада 2020 року, перенесений на рік через пандемію коронавірусу.
“Головний герой роману Кілґор Траут — письменник-фантаст, який подорожує з одного конґресу наукової фантастики до другого.
Зважаючи на відсутність будь-якого ініціює розслідування документа швейцарська прокуратура була змушена закрити справу.
Це головне завдання чинної влади.
Стратегія ВМС розроблялася ще з 2015 року.
Український аналітичний портал створив рейтинг українських міст за ціною на комунальні послуги.
При в'їзді на окупований півострів ФСБ вимагає від кримчан пред'являти російський паспорт.
Вирішується питання щодо повідомлення йому про підозру та обрання запобіжного заходу.
Країни закрили свої кордони і наказали всім залишатися у приміщенні.
Про це у суботу, 4 липня, повідомив голова Державного агентства автомобільних доріг України (Укравтодор) Олександр Кубраков президентові Володимиру Зеленському, який виконує робочу поїздку до Одеської області, пресслужба глави держави.
Зараз ви читаєте новину «Ринок азартних ігор намагаються легалізувати виключно під власника "Парі Матч" Швіндлермана».
На позиції у Золотому, які ми займали, нас вже не пускає ОБСЄ.
Що він обмовив його.
У Тернопільській області розбився біплан, його пілот загинув.
Для Йоганнеса це перше "золото" чемпіонату світу-2020.
Дозволена робота тільки перукарень при певних обмеженнях.
Тобто українці зможуть писати на сторінки Центрвиборчкому в Instagram і Facebook.
Іван думав, що чоловік хоче посадити дівчину у машину і кудись завезти.
Відома британська акторка розірвала стосунки з музикантом після 9 місяців стосунків.
Головний тренер збірної Австрії Рауль Корнер викликав до підготовчого табору одразу 19 гравців.
Вибирайте кращу модель — і насолоджуйтеся смаком улюбленої кави щоранку!
«Жоден інтернат та комфортні умови не замінять дитині родину.
Також на канікули будуть відправлені і всі заклади освіти, окрім дитячих садківпрацювати громадський транспорт, аби люди могли діставатись на роботу в ті організації, установи та підприємства, які будуть працювати і під час карантину.
Тому ухвалення важливих рішень краще відкласти на ранок.
Нехай ваш рушничок буде одним з найкращих!
Так, роботою поліції задоволені 26% опитаних, не задоволені – 63%.
Саджанці потрібно висаджувати під кутом 45 градусів на глибину 2-4 см.
У цьому сезоні ми дуже далекі від Шахтаря, тому дуже складно прагнути до чемпіонства.
Всю цю інформацію, так би мовити, упаковують у справи.
Відтоді пісня "Пасьянс" вважається візитівкою Добриднєвої.
Одразу кілька аварій на трасі "Рівне-Сарни".
А я відповідаю: «Василю Михайловичу, це Боже благословення.
Має площу у майже 13 тис кв м. Є 186 номерів.
Маркус Зузак - австралійський письменник, народився 1975 року.
Своєю чергою Меркель вважає за можливе будівництво газопроводу, незважаючи на санкції США.
Треба розуміти, що тенденції, які зараз відмічаються, є довготривалими", – попереджала ще на початку березня Вікторія Бойко, начальник відділу гідрологічних прогнозів Українського гідрометеорологічного центру ДСНС.
Вона додала, що декілька спілок підприємців наголосили, що запровадження закону матиме «катастрофічні наслідки для економіки України».
Разумков нейтрально ставиться до всіх в парламенті.
Від понеділка, 9 листопада, у Португалії запровадять локальну нічну комендантську годину, щоби стримати поширення коронавірусної інфекції.
Сумлінність, уміння переконувати партнера, товариськість допоможуть вам вийти зі скрутного становища.
Ходить на тренування по паратхеквондо, плаває в басейні, Перейшов у 11 клас загальноосвітньої школи.
Всі готові, всі налаштовуються", - сказав Лавріненко.
Златан Ібрагімович перебрався в "Мілан" взимку 2020 року.
Я, як інфекціоністка, якби наші фінансові можливості дозволяли, рекомендувала б обстежувати на COVID-19 методом ПЛР кожен випадок респіраторного захворювання.
Під час судового засідання чоловік свою вину визнав, але зауважив, що розпоряджень про закриття чи припинення торгівлі на ринку з боку органів місцевого самоврядування не було.
Це ключова проблема президента та його оточення.
Менше уваги до виборів.
Ці люди мають атлетичну статуру та стійкий темперамент.
Разом з тим, він є вишуканим і добре оснащеним сімейним автомобілем, який дозволяє пересуватися по місту з комфортом.
Тактика російської гібридної агресії базується на використанні слабких місць і внутрішніх протиріч, які існують у будь-якій демократичній країні.
Підтримка полягає в тому, щоб прорекламувати невеликі бізнеси на своїй сторінці, в якої майже 560 тис. підписників.
Нагадаємо, торік компанія ДТЕК ВДЕ, що управляє активами холдингу у сфері відновлюваної енергетики, чистий прибуток на 119% – до 2,85 млрд грн, показник EBITDA компанії виріс на 111% – до 3,88 млрд грн.
Найбільше картоплі імпортували з Білорусі, Росії та Казахстану.
Наводити лад у старих справах, доробити й підтягнути "хвости", вирішувати поточні завдання.
Ба більше – щонайменше половина з них заледве назве прізвища більш ніж трьох-чотирьох гравців національної команди України. Чому?
До слова, в цьому ж районі була розкопана і ще одна усипальниця, імовірно, що вона відноситься до періоду правління династії Східна Хань (25-220 роки нашої ери).
«За останню добу є 6 підтверджених випадків захворювання на COVID-19 серед медпрацівників», — додав Віталій Федорів.
Тепер за наркоторгівлю таксистам загрожує до 15 років ув'язнення.
Але часи і умови змінюються і коли раніше Російська Федерація могла сміливо вийти з будь-якого «нецікавого» для неї договору, то тепер не все так просто.
Довічне ув'язнення загрожує підозрюваним у подвійному вбивстві під час перестрілювання у Нікополі.
Надія лише на небайдужих водіїв, або ж на власні дві.
За добу госпіталізовано 83 людини.
Бо нерідко в сезон збору врожаю на фермі може працювати до 100 працівників.
Також у протоколі МОЗ чітко розписано, як лікувати пацієнтів з легкою формою коронавірусу та як з уже важким перебігом.
Причиною масової бійки в Жамбилській області Казахстану, що забрала життя восьми людей, став побутовий конфлікт.
Вона з'їдала по дві ложки.
«Ми чекаємо до кінця дня результатів, однак її стан був пов'язаний з важкою неврологічною патологією, але вона контактувала з особою, яка повернулася з за кордону, з Італії», - каже заступниця директора департаменту охорони здоров’я ОДА Марія Поліщук.
Кадри з малим уже потрапили до відомого футбольного пабліку 433, де підписники захоплюються його трюками.
Ляшко: У всіх трьох пасажирів, яких зняли з літака МАУ, що прилетів з Мілана, немає коронавірусу.
"За допомогою нашої команди, громадськості та громадських організацій наша мережа станцій постійно збільшується", - зазначає команда проекту.
А саме - виконувати умови депозитних договорів, укладених кіпрською філією банку з офшорними компаніями братів Суркісів на суму майже $257 млн. Про це повідомив юридичний радник "ПриватБанку" Андрій Пожидаєв агентству "
Гурт «5-й Океан» існує в Івано-Франківську вже понад шість років.
Це й була перша фотографія Єгорова і Кантарії.
"Жінка вистрілила у чоловіка та у доньку.
Незмінним лишається те, що Леся продовжує бути берегинею сімейного вогнища.
А скоро я поділюся найкращими легкими вправами на все тіло!
Раніше Лукашенко під час спілкування з працівниками агрокомбінату "Дзержинський" ствердив, що спеціальний центр під Варшавою займається організацією протестних дій у Білорусі.
Не дай бог вірус з Китаю дійде до нас.
Пасажирів скануватимуть тепловізорами на наявність підвищеної температури.
Спектр лікарської дії досить широкий.
Також не забувайте застосовувати гребінь з рідкими зубцями, який майже не завдає шкоди.
Вбрання зірки оголило її плече та засвітило стрункі засмаглі ноги.
"Себастьян отримає нове шасі, тому що в результаті аналізу, проведеного після гонки в Сільверстоуні, ми виявили невелике ушкодження шасі, викликане жорстким контактом з поребриком".
Максим розцілував дружину і дітей, а потім задмухав свічки на торті.
Виконавці ролей у виставі ”Левів не віддамо” (зліва направо) Малґожата Маховська, Оксана Черкашина, Роберт Журек, Матеуш Мікось, Пьотр Мечислав Напєрай за столом слухають монолог Даґни Ціпори про ”справжнього українського героя Степана Бандеру”.
Крім того, на користь бюджету було стягнуто 92,7 млн грн.
Нагадаємо, 17 червня, Комітет Верховної Ради України з питань правоохоронної діяльності рекомендував парламенту включити до порядку денного сесії проєкт постанови про звільнення Арсена Авакова з посади міністра внутрішніх справ України.
Однак таке покриття вже давно не користується попитом через крихкість, жорсткості і високу ціну.
Подробиці угоди не розкриваються, так само як поки немає і офіційного підтвердження з боку турецького або українського клубів.
У жовтні в Миргороді мають здати в експлуатацію футбольне поле на стадіоні «Старт»
Має відповідати чотирма словами – ніколи, рідко, іноді, завжди.
Потім ми з дівчатами сортуємо — в одному кутку подарунки для дітей з Яворівщини, в іншому — з Добромиля… До 15−16 грудня намагатимемося розвезти усе адресатам.
Так, 135 млн доларів від Світового банку в Україні використають на переобладнання та навчання персоналу відділень екстреної медичної допомоги опорних лікарень та придбання медобладнання для запобігання поширенню COVID-19.
Сезон в Іспанії збираються дограти у : матчі гратимуть щодня.
Як повідомлялося, скандал з витоком персональних даних українців розгорівся кілька тижнів тому.
Лос-Анджелес Лейкерс гарантували собі місце в плей-оф після перемоги над Мілуокі Бакс.
Упродовж січня вже 1253 краян подали податкові декларації про отримані доходи.
Ми зараз обговорюємо, як бути впевненими в тому, що цей проєкт поховано остаточно", - заявив голова правління НАК "Нафтогаз"
Він порекомендував у такому випадку шукати іншого лікаря або довго і старанно вчіться самому.
"Ми вже побачили два приголомшливих поєдинки, Геннадій вважає, що повинен був виграти їх.
Подібні зміни фіксують і вчені за межами Чилі.
За допомогою лікарів звернулося майже півтори сотні городян, які не втримались на слизькій дорозі.
"І тоді, коли це все є, тоді й з'являються оонівці, які підтримують мирний процес.
Зараз ви читаєте новину «Миколенко та Бущан заразилися коронавірусом — ЗМІ».
За попередньою інформацією, причина смерті - травми, отримані при падінні з висоти.
Російського опозиційного політика отруїли ще до його приїзду в аеропорт Томська.
Старалися зняти так, щоб у ветеранів не виникло жодної недовіри до матеріалу.
В цей час приїжджає таємний агент зі столиці, який прагне вбити Шевченка, за сюжетом.
У лікарні у Харкові ще й досі перебувають 5 постраждалих, один - в реанімації.
Нагадаємо, нещодавно помер зірка соулу Білл Візерс.
Але не до кінця зрозуміло, як відбуватиметься голосування.
Наприклад, за результатом експертизи Центру «Тест», яку провели на початку минулого року, підробкою виявилось Богодухівського молокозаводу (Харківська обл), а також масло фірми «Апрель».
Виявилось, що Кейт два рази спілкувалась телефоном із 85-річним чоловіком, який доглядає свою дружину з хворобою Альцгеймера.
На думку журі, саме ця лексична одиниця мала «найбільший вплив на політичне, економічне й соціальне життя року».
Згодом він переоформив її на тещу.
Основну сесію ЗНО, старт якої запланований на 25 червня, через несприятливу ситуацію з поширенням коронавірусу COVID-19 можуть перенести на серпень.
Часто для контролю знань ми обираємо тести.
Це значить, що вони, може навіть цього не знаючи, теж вступили у наше військо.
Ні, не нормально", - вважає він.
Таким чином іспанські гранди синхронно вилетіли з Кубка короля.
У звіті про укладення договору замовник не оприлюднив марки та ціни за кілограм.
Що далі вас несе течія (а вона завдовжки максимум метрів п'ятдесят), то вона слабкіша.
Беда Преподобний написав близько 40 великих релігійних та філософських прац.
Лікарні, звісно, зазнають збитків через брак пацієнтів, але їм допомагає держава — днями набув чинності закон про надання госпіталям 75 мільярдів доларів.
І зараз нема віри».
Усім іншим під час занять маски та респіратори можна не використовувати, однак вони є обов'язковими під час пересування всередині приміщення, на перервах.
Зараз ви читаєте новину «Далеко не "янголята": показали фото незадоволених собак».
Зараз ви читаєте новину «П'яна мати спала на лавці, поки син намагався її розбудити».
України в цьому списку немає.
Зараз вони просто ризикують залишитись без грошей.
Крім усього іншого, перед вами все ще лежить пропозиція, внесена мною на попередніх виборах.
Деякі виробники вводять в оману, пишуть, що олія сиро давлена – а насправді вона виготовлена на шнекових металевих пресах, тобто є олією холодного пресування, у процесі якого вона нагрівається до 60 і більше градусів.
І після цього ми перейдемо до наступної фази, де, підібравши дозу, даватимемо одним добровольцям вакцину, іншим - плацебо.
У понеділок, 13 січня від початку доби до вечора, на передовій на Донбасі підтримувані Росією бойовики чотири рази порушили режим припинення вогню.
«Вертеп – це театральна вистава, де є чітка мета: показати, що зло подолане добром.
Фестиваль приймає більш ніж півмільйона відвідувачів зі 100 країн світу та виконавців із близько 60 країн.
І це в той час, коли Європа вкладає мільйони доларів у розроблення екологічно безпечніших засобів захисту рослин.
"Ми знищимо монополію у сфері містобудування.
"Ми ґрунтовно опрацювали всі правки та пропозиції народних депутатів, викладені у постанові Верховної Ради про схвалення Бюджетних висновків, якими було передбачено внесення низки змін до проєкту бюджету на 2021 рік до другого читання.
Обидві, коханка і дружина, служили в армії і вміють водити військову техніку.
Головне – пам’ятати про безпеку", – заявив він.
У попередні 5 років у цей період яблука продавались за ціною 8-10 грн/кг.
Зараз ви читаєте новину «Атака бойовиків на Донбасі: США звернулися до Росії».
Поляки йдуть на поступки і створюють усі умови, аби більше українців приїздило у їх країну.
Про це заявив президент України Володимир Зеленський під час свого відеозвернення.
Зараз ви читаєте новину «Порошенко: "Слава героям, які віддали життя у боротьбі за Україну"».
Роботу ринків дозволили, але працювати торговці більшості базарів так і не почали.
Державні закупівлі у сфері охорони здоров'я традиційно вважаються в Україні скандальною темою.
Ми підтримуємо реформи в українських збройних силах.
Якщо не виходить з Мінськом, треба шукати інші формати.
В Іспанії на Канарських островах впав метеорит.
Вова заново вчився ходити і говорити, так як хвороба вразила головний мозок.
Вони всі гравці Реала, саме тому я обрав таку одинадцятку", – розповів Зідан.
Агенти змін, які не хочуть змін Директори шкіл хочуть скасувати наказ про реагування на булінг.
Найбільш популярним сортом яблук, який зараз культивують на Львівщині, є Айдаред.
"Китай заявляє, що надасть усім лікарям, медичним санітарам та санітаркам, що померли під час боротьби з вірусом, звання мучеників", - йдеться у повідомленні.
Зал на 124 місця поступово заповнюється.
Зокрема, було задіяно винищувальну й транспортну авіацію, БПЛА, підрозділи зенітних ракетних і радіотехнічних військ, радіоелектронної боротьби, йдеться на сторінці Повітряного командування "Схід" у Facebook.
Черкаський обласний кардіоцентр розпочав підготовку до проведення національного конгресу кардіохірургів України, який відбудеться у травні саме в Черкасах.
Також знаменитість адресувала коханому зворушливі слова.
Якщо сметана холодна, то є позитивний ефект, але це дорого весь час – 15-20 хвилин – поливати холодну сметану на обпечену ділянку.
Він уточнив, що "критична" кількість інфікованих може змінитися - "може збільшуватись, але може і не збільшуватися".
Нагадаємо, що Ан-26 і досі залишається основною "робочою конячкою" ЗСУ.
А от на номер — не надто дешевше ніж влітку.
На державному рівні відсутня адекватна міжвідомча система охорони лісів, торфовищ, інших природних ландшафтів від великого вогню.
Наразі тут найбільше підтверджених випадків після Києва.
Звичайно, я говорив полякам не приєднуватися до єврозони.
Про це лідер Польщі Дуда сказав на спільній пресконференції з українським колегою, "Європейська правда".
Нових мотоциклів і мопедів 2019 року було продано майже 34 тисячі - майже на 50% більше, ніж 2018 року.
Чорні скриньки зі збитого українського літака є одними з основних об'єктів для вивчення інциденту і повинні залишитися в Ірані.
Отже, формально ми «опустили» вступників з окупованих територій до найнижчого рівня за наші ж податки.
З них 4,723 млрд. — кошти на підтримку працівників малого та середнього бізнесу в період карантину.
Коваль додав, що протягом дня в евакуйованих візьмуть зразки крові для аналізу за допомогою тест-системи у київській лабораторії.
Навіть якщо всі аналізи - і комп'ютерна томографія, і ПЛР-тест - в нормі, все одно потрібно звертатися до свого лікаря. Адже потрібно лікувати людину, а не аналізи.
Польщі, на відміну від України, вдалося втримати незалежність.
Ну, а тим, хто зібрався орендувати квартиру в Івано-Франківську, хочемо дати одну єдину пораду – не поспішайте й ретельно обдумуйте пропозиції.
Нагадаємо, від початку тижня у Луганській області вигоріло 5 тисяч гектарів лісу.
Очевидці фільмують силовиків без розпізнавальних знаків - вони затримують людей на вулицях і забирають невідомо куди.
Траплялися випадки, коли змінював свої ж недавно прийняті кадрові рішення.
Завдяки такій ініціативі створять 600 нових робочих місць, повідомив генеральний директор ВО "Карпати" Дмитро Втерковський.
Також у місті проведуть перевірку ринків, супермаркетів, ТРЦ, спортивних закладів та закладів громадського харчування на дотримання карантинних вимог.
"Думаю, люди змогли зрозуміти, про що ця пісня.
Ці квіти – татари, росіяни, вірмени, євреї, німці, – пише у статті про завдання Курултаю Номан Челебіджихан.
Нововведення у сфері медицини та спростування міфів щодо вакцинації – ТСН про актуальне і важливе стосовно здоров’я.
Вже за годину поліція знайшла та затримала злочинців.
Сергій має травмовані барабанні перетинки.
Талановитий майстер слова Олесь Воля одним із перших виказав устами сотень свідків в усій повноті оголену правду про винищення українського народу в 1932–1933 роках.
Евакуація українців з Уханя.
Так що келих червоного вина перед сном здатний замінити годину тренування в спортзалі.
Через 11 років Чарльз одружився на Діані Спенсер.
Люди заповнюють спеціальний формуляр, який перевіряє поліція.
Він має підтримку, але не зміг сформувати бачення майбутнього держави.
В Україні на коронавірусну інфекцію захворіли 58 842 людини.
Нагадаємо, що раніше став відомий розширений список кандидатів у національну збірну України, а навчально-тренувальний збір українська команда почне вже 2 лютого.
Інші древні жуки і мухи теж були не менш строкатими, ніж сучасні.
Про це повідомляє "" із посиланням на очільника парламентського комітету з питань правоохоронної діяльності Дениса Монастирського.
Усі матчі цього тижня можуть бути скасовані.
Є такий бізнесмен – (займався бізнесом в РФ, потім повернувся в Україну.
Також на нашому сайті ви зможете максимально оперативно переглянути усі забиті голи, та огляди кожного з таймів.
Вже на кінець наступного року кожна із цих чотирьох вертикалей матиме свій баланс, що дозволить потім їх реорганізувати в компанії холдингу", – розповів Володимир Жмак.
У більшій мисці збити яйця з цукром, додати кефір, олію, сіль та все перемішати.
Сухофрукти залити кип’ятком, залишити на хвилину і відцідити.
Потроху готував себе до цього, тому шоком не було, що не поїхав.
Раніше говорили, що найкрутіший бізнес - це зброя, нафта, наркотики.
Жінка викликала швидку для доньки, яка скаржилась на різкий біль.
З цієї нагоди Потап насмішив архівним фото з Каменських.
"Скільки ж там потужності"
«На таких уроках можуть підніматися питання про запобігання небажаній вагітності, про сучасну контрацепцію, про хвороби, які передаються статевим шляхом?»
Під час зимового сонцестояння сосна слугувала оберегом від непроханих гостей з іншого світу.
"Наголошую на оперативному та професійному реагуванні на всі заяви та повідомлення, пов’язані з виборчим процесом.
Наприклад, коралові рифи, що вражають уяву красою і різноманітністю.
Нагадаємо, 25 серпня Верховна Рада збиралася на позачергове засідання, на якому було ухвалено рішення про підвищення мінімальної заробітної плати в України від 1 вересня 2020 року до 5 тисяч грн.
В акції приймають участь експреси з мінімальною кількістю подій – 7. Якщо 6 подій зіграють, а 1 – ні, то клієнту вертаються всі витрачені гроші.
Зараз усе в ваших руках.
Український режисер Ахтем Сеітаблаєв планує брати участь в марші на Крим, який анонсував Меджліс кримськотатарського народу.
Вчені проаналізували різні варіанти розвитку подій, застосувавши більш 40 кліматичних моделей, зокрема і ті, що передбачають значне скорочення викидів вуглекислого газу в атмосферу.
Transfermarkt оцінює гравця в 2,4 млн євро.
Припинено роботу торгових центрів і магазинів, крім тих, які продають продукти харчування або медичні товари.
Це пов'язано із прогнозованим потеплінням.
Скорпіони дуже пристрасні натури, тому тим, хто захоче їх скривдити, важливо гарненько подумати, адже негативні емоції вони приховувати не вміють.
І це тим гірше для нього.
Для хлопчика ще вибирають ім’я, але вже зрозуміло: щастя (принаймні, в цю родину) високосний 2020-ий таки додав.
Ви там були вперше?
Адвокат поліцейського запевняє, що той вистрілив в темношкірого, оскільки захищав себе і людей навколо, а після - офіцер негайно викликав швидку допомогу і почав надавати допомогу Бруксу.
Дешевші презервативи мають термін придатності 2-3 роки, дорожчі — 3-5 років.
Новак Джокович заразився під час виставкового турніру.
Ці бали завжди враховуються, і, якщо студент в міру активний під час занять, про нього складається позитивне враження.
Завдяки незвичній зовнішності вона зібрала понад чотири млн підписників у інстаграмі і таким чином стала рекордсменкою Книги рекордів Гіннеса Також у неї є власні сайт і магазин.
Увага має бути кваліфікована.
Костянтин Єлісєєв також зауважив, що чартерні перельоти членів української делегації — це великі кошти з державного бюджету.
Вітаємо з нагородою авторів конкурсної роботи – Руслана Запухляка, Миколу Кузя, Тетяну Остафійчук, Наталію Павлюк”, – йдеться в повідомленні.
Якби ми приймали іспит з критичного мислення та фактчекінгу, то Ірина Верещук його б точно провалила", - кажуть у VoxCheck.
Розклад матчів можуть опублікувати вже наступного тижня, можливо 28 травня.
У п’ятницю, 16 жовтня, набуло чинності нове «Положення про дистанційну форму здобуття повної загальної середньої освіти».
"Зловмисники пропонували роботу кур'єром-експедитором, а насправді змушували людей працювати наркодилерами.
Щодня у Олега беруть кров, щоб контролювати рівень тромбоцитів, лейкоцитів і гемоглобін.
Спочатку дівчина відчувала невеликий дискомфорт, але потім змогла розслабитися, і пара помирилася.
Наразі вже протестували 20 людей, і шестеро студентів виявилися зараженими коронавірусом.
Саме цього дня у нього підвищилася температура і з‘явився кашель.
Артист і саундпродюсер, учасник гуртів MOZGI та "Время и Стекло" Позитив (Олексій Завогородній) візьме участь у шоу "Танці з зірками".
Таких будинків в Україні лише 2 – більш відомий та розкручений у Житомирській області та цей, у Львівській.
Батьки та супроводжуючі особи повинні одягати респіратор або захисну маску (у тому числі саморобну), так, щоб були покриті ніс та рот.
Шлях вичікування полегшення становища в країні для радикальних дій - не виправдає надії.
Він чотири рази ставав віцечемпіоном світу.
Але не всі вони готові до об’єднання.
Внаслідок події 40-річний мешканець Мелітополя отримав тілесні ушкодження.
Макс відразу викликає прихильність до себе, відкритий, комунікабельний, простий у спілкуванні, ерудований», — ділиться Григорій.
Поповнити їх можна буде у будь-якому терміналі.
Кращий сценарій передбачає появу вакцини протягом найближчих декількох місяців", - сказала вона.
У мене магазинчик налаштований на бюджет, беруть недорогі букети.
Чим нижче вартість квартири, тим менше продавець хоче знижувати її ціну.
Однак політик не виключив можливого повного скасування сезону, привівши в приклад рішення влади Франції.
Як правильно заборонити дитині сидіти за гаджетами.
З понеділка по четвер о 20:15 на телеканалі СТБ виходить 2 сезон першого українського гумористичного серіалу від творців «Дизель Студіо».
Власний рекорд спортсмен побив уже за рік, на Іграх доброї волі у Москві.
Смерть від вірусу найчастіше спостерігалася в людей похилого віку, тобто віком від 60 років.
Торік у вересні у Авакова з-під впливу збиралися забрати Нацгвардію.
Мак запарити і перемолоти в блендері.
Вночі в Нагірному Карабаху тривали запеклі бої між азербайджанськими та вірменськими військовими.
Свого часу краєзнавець провів ціле дослідження й таки розтлумачив загадкову приказку, пише «
Водночас, користувачам пропонують скористатися терміналом самообслуговування.
"Він зняв для нас найбільший номер готелю і влаштував грандіозну тусовку, про яку ми всі могли тільки мріяти.
Перед подачею розкласти фрукти по склянках, влити алкоголь і сироп.
Воду в них міняють двічі на день і при цьому їх добре миють.
Боруссія із Менхенгладбаха та леверкузенський Баєр зустрінуться в матчі 27 туру німецької Бундесліги.
Зважаючи на твердість святих в сповіданні істинної віри, проконсул піддав їх тортурам.
З новою Конституцією я вже з вами президентом працювати не буду.
При виборі кольору віддайте перевагу квітам, які не будуть відволікати від роботи.
У штаті Нью-Йорк нову коронавірусну інфекцію підхопили майже 294 тисячі людей.
Зараз ви читаєте новину «Христич розповів, скільки платив податків під час виступів у НХЛ».
Запущений у продаж в кінці липня, Hong Guang отримав понад 15 000 замовлень протягом 20 днів з моменту випуску і ще 35 000 наступного місяця.
В Україні цей показник становить 57 на 100 тисяч населення.
І при цьому вони не вміють вчитися на своїх помилках, так що все їх життя – безперервна боротьба, з якої вони рідко виходять переможницями.
Це спонукало місцеву владу збільшити кількість лікарень, які приймають хворих на COVID-19.
Зараз ви читаєте новину «"Інтер" заманює Мессі космічною зарплатою».
Цього року дуже хочемо з'їздити до Харкова і до Трускавця.
Головні ролі в ньому виконають Кріс Хемсворт — Тор, Тесса Томпсон — Валькірія, Наталі Портман — Джейн Фостер.
"Головна причина закриття бізнесу — введення соціального податку, який зобов'язали платити всіх підприємців.
Коли учасники акції почали наближатися до селища Дрозди у Мінську, де розташована одна з резиденцій Лукашенка, з боку силовиків було здійснено кілька попереджувальних пострілів у повітря.
Також в групі 4 разом з Україною та Швейцарією зіграють Німеччина та Іспанія.
Під час акції Pussy Riot висунула ряд вимог, серед яких — легалізація одностатевих шлюбів та розслідування вбивств і викрадень геїв в Чечні.
Така проблема є актуальною у приміських селах та в містах областей.
Плюс досі нічого для себе не вкрав і не збудував собі замок за містом.
"Починаючи з 5 квітня ми можемо опинитися в скрутному стані", - зазначив Блазіо.
Зрозуміло, що ніякого дозволу на перехід із їхньої церкви московський митрополит не дасть.
Після цього усі автомобілі із номерами 0202, якими користуються Кернес, його рідня й охорона, полишили паркінг біля терміналу.
За словами очевидців, перед вибухом четверо хлопців кинули щось у смітник.
І це дало йому змогу надійно закріпитися в десятці загального заліку Кубка світу.
Артем зустрічався з вимагачем і записав це.
Так що наберіться терпіння і все у вас вийде.
Історія України. Політичний розвиток українських земель у складі Польщі.
Також папір захищає від широкого кола бактерій, таких як MRSA або золотистий стафілокок", - говорить Майкл Брода, генеральний директор SPM-Security Paper Mill, який брав участь у розробці.
Про це повідомляє Football Hub.
Ані від сонця, ані від зливи не сховатися.
Із колишньою дружиною у нього чудові стосунки.
"Незаконний бізнес "налагодив" керівник одного з державних лісогосподарських підприємств області.
За його словами, перехід на ринкові ціни за поточної ціни на газ не призведе до підвищення тарифів на опалення.
Україна в цьому списку знаходиться на 25-й позиції.
«З приводу інших осіб, на яких готувалися замахи… Я, як слідчий, оперую доказами.
При цьому лікарня регулярно не публікувала специфікацій до великих договорів, а тому перевірити ціни на закуплені товари неможливо.
Коли із запізненням на летовище виїхав броньовик, палестинці розстріляли заручників у першому вертольоті, а потім кинули гранату в другий, де згоріли решта ізраїльтян.
Внаслідок падіння літака Ан-26 Збройних сил України загинуло 26 людей.
Таку зарплату отримує кожен 5-й українець.
У південному регіоні буде до 34 градусів тепла.
Міністри закордонних справ ЄС зустрілися в режимі онлайн-конференції.
Стріляють навіть удень із кулеметів та автоматичних гранатометів.
У Білорусі зафіксували першу смерть внаслідок коронавірусної інфекції.
Але скільки винуватців злочинів залишаються без покарання, а жертв — без шансів на відшкодування збитків, якщо у справі правоохоронці та інші причетні професіонали стають у позицію обвинувачів?
Усі бачать, що коїться зі справою Шеремета.
Ось який чоловік стане для вас ідеальним, згідно з вашим місяцем народження!
"Анічка в мене єдина дитина.
Верховна Рада вчора ухвалила постанову «Про призначення Кирила Шевченка на посаду голови Національного банку України».
Як повідомлялося, уряд виділив 1,6 млрд грн на період карантину для фізичних осіб-підприємців, які мають дітей.
Тепер це важливо перевести в формальну складову, не забуваючи зробити офіційні накази і ввести інструкції у дію (офіційно)", — говорить Кавилін.
Незабаром я почала купувати продукти для всіх за свої гроші.
Періодично ці сни можуть повторюватися, а викликані вони певними життєвими ситуаціями або спрацюванням інстинкту виживання.
Конкретні дані про апарат і його завдання засекречено.
За словами лікарки, батько дуже тішився тому, що міг спостерігати за народження своєї донечки.
Байден заявив, що відмова Трампа визнати поразку на виборах призведе до зростання смертності від коронавірусу.
У разі необхідності можна звертатися за телефонами, ми будемо реагувати і надавати допомогу.
За його словами, покінчив із собою житель с. Шевченкове Володимир Сердюченко, 1954 року народження.
У першій трійці глобальних лідерів за привабливістю у 2020 року опинилися Італія, Мальдіви і Мексика.
Зірка позує біля басейну на плетеному дивані у фіалковому бікіні.
Тобто він має опікуватися реформами, ходити на засідання уряду.
«Є фірми, які мають мінус 50%, мінус 100% у прибутках, якщо порівнювати 2020 рік з минулорічним», – додав начальник відділу туризму.
Згідно з рішенням Кабміну України, житло постраждалим власникам держава має придбати на вторинному ринку нерухомості.
Це свято характеризують такі народні прикмети.
Позаяк ризиків, що всі перераховані займаються відмиванням грошей, немає.
Отримала нагороду "Найкращий режисер" у міжнародному конкурсі документального кіно американського фестивалю Sundance.
Державу, її інституції «перевіряють на слабо».
Сьогодення в енергетичній галузі відображає ті тенденції – серед вищої та середньої керівної ланок все більше жінок.
Також правоохоронці зазначили, що водій самосвалу МAN не вибрав безпечної швидкості та не дотримався дистанції, внаслідок чого зіткнувся з автомобілями, які рухалися в корку та зупинились.
Після в'їзду в Україну всі машини з іноземними номерами потраплятимуть у базу даних.
По перше, в нас є закон: на тимчасово окупованих територіях вибори не організовуються і не проводяться.
Гривневі заощадження подешевшали більше ніж на 1 відсотковий пункт.
Такі розваги стають дедалі більш популярними та приваблюють понад 200 тисяч відвідувачів на рік.
Дівчина своїм потужним голосом та унікальним тембром змогла розчулити тренерів, які одразу ж зійшлись на думці, що Ольга має високі шанси на перемогу у шоу.
Узимку температура не опускається нижче 25. Тільки бувають сильні вітри.
Юридичний процес починається тільки зараз", — зауважив він в своєму Twitter.
Пізніше спецлабораторія Бундесверу провела токсикологічний аналіз проб і встановила сліди хімічної речовини групи "Новачок".
БАТЕ - Шахтар: онлайн-трансляція матчу 13 туру чемпіонату Білорусі.
Маємо вибивати бюджетне фінансування на дороги, школи, амбулаторії на обласному рівні.
«Мені не можна соромитись, бо я вже добряче потоптав сцену, – сказав присутнім Костянтин Лінартович.
До нового року ми домовилися показати серйозний результат.
У Миколаєві через буревій відірвався від берега пішохідний понтонний міст.
"На сьогодні в підрозділах "Київпастрансу" зафіксували 11 випадків захворювання на коронавірус.
З її допомогою намагалися підвищити шанси для проходження малих партій, а також подолати властивий корейцям регіоналізм у симпатіях до лівих і правих.
Лікарі не давали надії, але останній тиждень за допомогою лікування дорогими препаратами, які допомагали закуповували волонтери, у малюка почалася стрімка позитивна динаміка, тож лікарі змінили прогнози.
"Зараз працюємо з Міністерством щодо підписання договорів.
Тим, у кого зберігся природний колір волосся, потрібно підфарбувати їх у сивину.
Так, Бучанська міськрада виявилася найщедрішою на цьогорічні святкування.
Дізнайтеся всі подробиці в 6 випуску проєкту «Супермама».
Нанести на сухе волосся і залишити на 30 хвилин, після чого змити.
У таких випадках поліцейські реагують відповідно - складають адміністративні протоколи", - пояснив заступник голови Нацполіції.
Щоб прогресувати як команді, нам потрібні час і терпіння ".
Представники ОРДЛО вимагають скасувати постанову про місцеві вибори.
Нинішній 2020 рік напевно увійде в історію, як один з найбільш кризових і глобально складних для всього людства в сучасній історії.
Страви в ресторанах 8-12 дол, вино та пиво 3-4 дол.
Ліга чемпіонів - це зовсім інший турнір.
А виходила з квартири й опинялася у ворожому"».
Ми будемо все одно порушувати це в Радбезі ООН і фіксувати.
Ще кілька років тому машини з червоно-зелено-червоним прапорцем на номерах можна було зустріти на дорогах Одеської області.
У затриманого є дійсний дозвіл на вогнепальну зброю.
Нагадаємо, що не так давно відома українська реперка Alina Pash також повідомила, що підхопила коронавірус.
Ушпиталено принаймні трьох пожежників, один перебуває у критичному стані.
Україна не входить до списку країн, які першими отримують вакцину проти коронавірусу.
Малдера працює в тренерському штабі "синьо-жовтих" від 2016 року.
Вчені виявили, що хвороба пов'язана з Covid-19.
Причиною зриву вважають злив інформації росіян з Офісу Президента.
У ванночку налийте 2 скл. води, по чашці лістерину й білого оцту.
Ще до того, як я зробила його натальну карту, я знала, що він Риби за Місяцем.
Локдаун в Україні запровадять тоді, коли медики не зможуть справлятися з кількістю хворих на коронавірус.
Це майже удвічі більше, ніж торік.
Зараз можна побачити лише зруйнований вхід.
Це солодка ягода: в 100 г продукту — 15-16 г глюкози з фруктозою.
Нагадаємо, у ніч проти 21 січня в Одесі пес породи ротвейлер напав на 47-річну жінку, коли вона вийшла з ним на прогулянку.
Трапляється, що пневмонія є двічі, в інших випадках тест може бути позитивний, але симптомів немає і навпаки», — каже вона.
День пам’яті жертв Голодоморів відзначається щорічно в четверту суботу листопада на підставі президентських Указів 1998 та 2007 років.
Його романи перекладено 30 мовами.
А можливо, у когось - це і зовсім на психологічному рівні.
Шевченківський райсуд Києва обрав запобіжний захід 39-річному Антону Желепі, що скоїв ДТП із чотирма загиблими.
Вони підходять для експрес-озеленення, адже відразу при посадці прикрашають ділянку.
Хворі, або легкохворі з домівок і перебувати в місцях масового скупчення людей", – сказав Ігор Берник.
Є свідчення, що в давнину жінки застосовували горобину як ефективний протизаплідний засіб.
На горизонті може виникнути покупка, про яку вони не думали, але яка була б для них дуже корисною в перспективі.
Мораес у збірній себе ще не «знайшов».
“Коли укладаємо цей договір, ми на своїх зборах визначаємо, хто від нашого імені буде цей договір укладати.
Про це повідомляє molbuk.
А оскільки фінансовими справами займалася Рокбрюн, то попри смерть чоловіка, відповідати має вона.
Його вартість на 1 км у 2020 році склала 11,193 млн грн, що на 91,6% більше, ніж у 2019 році.
"Манчестер Сіті" посідає друге місце у турнірній таблиці АПЛ.
"У МНС Росії негативно сприйняли факт неетичної поведінки глави Республіки Чувашія.
За інформацією окупантів, військовослужбовець нібито збирав і передавав у Головне управління розвідки Міноборони України відомості, що становлять державну таємницю.
Суми коштів на засіданні не озвучили.
Про це співвітчизникам нагадав Уповноважений із захисту державної мови Тарас Кремінь.
Слідчі Голосіївського управління поліції повідомили затриманому про підозру у вчиненні злочину, передбаченого ч. 2 ст. 289 (Незаконне заволодіння транспортним засобом, яке завдало значної матеріальної шкоди) Кримінального кодексу України.
В Індії він виробляє телефони iPhone 7 і пристрої iPhone SE 2-го покоління.
Згадайте, скільки всілякого добра з логотипами, назвами партій та прізвищами кандидатів у депутати з’являється напередодні виборів.
Минулого тижня була заблокована робота популярного онлайн-магазину продуктів Foodex24.
Нагадаємо, на початку серпня Суворовський районний суд Одеси на 34 тисячі гривень бармена закладу, розташованого на Миколаївській дорозі, 172-А.
Про це повідомляє білоруська правозахисна організація "Весна".
Від початку епідемії їм було заборонено залишати гарнізони й зустрічатися з родичами та друзями.
Збройні сили України отримали перший модернізований безпілотний апарат SPECTATOR-M1.
Який дачник не мріє про багатий врожай?
Логінов народився 1964 року.
Щодо такої ініціативи церкви уже відреагувала наукова спільнота.
Взагалі немає сенсу ставити запитання про симптоми.
За рахунок політики імпортозаміщення "Енергоатом" ще й фінансує дотичні галузі, закуповуючи товари та послуги у українських, переважно, підприємств.
Колос найбільшої поразки в УПЛ зазнав саме від Шахтаря (0:6, 18.10.
Вона сприяє дефекації, що вкрай важливо для виведення токсинів з організму через жовч і кал.
Стовп із піску здіймався високо в небо.
Тарасові Шевченку було дев'ять із половиною років.
Під час особистих зустрічей із деякими з них цілував і торкався їхніх статевих органів.
"Через просідання напруги в електромережі спостерігалися збої в роботі пасажирської автоматики метрополітену.
Серед них і наші земляки Назар Мамчур, Максим Руденко, Андрій Куницький, Тарас Олексюк, а також Юрій Паласюк, який нині виступає за «Епіцентр».
Які думки, якщо в більшості бюлетні заповнювали самі волонтери?
Воргол залишив величезний творчий спадок і ще за життя став легендою.
Ляшко уточнив, що зусилля всіх виробників, академіків, науковців спрямовані сьогодні на пошук лікарських препаратів та засобів для імунопрофілактики коронавірусної хвороби.
Нацбанк заявив, що це не дасть змоги запустити доступні іпотечні кредити.
Прив’ялі квіти необхідно вчасно прибирати, щоб процес формування насінневої коробочки не забирав зайві сили.
Під час передачі другої партії обладнання в листопаді засновник компанії "Епіцентр К" Олександр Герега пообіцяв відремонтувати обидві реанімації медзакладу.
Згодом усі разом із синьо-жовтими прапорами створили живий ланцюг єднання.
Проте, левова частка відповідальності лежить саме на місцевій владі, яка, створюючи свої регіональні партії дуже часто вдається до адмінресурсу.
Тоді «Велике будівництво» допоможе кожному українцеві», — підсумував Володимир Зеленський.
Як він у тебе з’явився?
Натомість на забезпечення правопорядку залишилося лише 9% з передбачених 2,7 мільярда.
Генеральним директором клубу виявився відомий китайський мафіозі, який хотів зробити з мене ручного тренера.
Але ці взаємини — це чисто історія Микитася.
Городиною займатися не збираюсь.
Вершина Пікуй розташована на межі Львівської й Закарпатської областей.
А підліткові дуже важливо, щоб він міг поговорити.
Зараз ви читаєте новину «Вбивство Гандзюк: активісти влаштували під ОП нічний мітинг».
Зазначимо, що за легендою, той рік, в який Благодатний вогонь не зійде на землю, буде останнім перед Страшним судом.
Зараз дитина перебуває в реанімаційному відділенні лікарні з черепно-мозковою травмою у вкрай тяжкому стані", - повідомили очевидці.
Нова структура влади туманна, але терміни її закріплення в конституції вже визначені — кілька місяців.
Причому коефіцієнт смертності вже становить 6,6%, а це відразу в кілька разів більше, ніж у Донецькій області по цей бік лінії розмежування.
Воно ідеально впишеться у будь-який гардероб – будь ви шанувальницею офісно-ділового стилю або ж прихильницею глем-року.
Для звичайної української родини така сума захмарна і самостійно її не зібрати, тож надію вони покладають на добрих людей.
Менше – це не довготривала історія працевлаштування", – наголосив Малюська.
Ексфорвард Динамо Олег Саленко не проти щоб люди ходили до церкви, але сам не піде.
Його урочиста ліквідація, очевидно, передбачала, що натомість із подвоєною силою запрацюють раніше лінькуваті суміжники на чолі з новими начальниками.
Ягоди можна перемолоти на однорідну масу на млинку для м’яса чи кави й з’їдати по 1 ч. ложці, запиваючи відваром хвоща польового.
Над розвитком гіпотези працює з 2005 року.
Гороскоп на 2 квітня 2020 року розповість, чого варто чекати кожному знаку зодіаку.
У жовтні Кабінет міністрів тимчасово призначив на посаду керівника Держкіно Юлію Шевчук.
Все є. Все я перекинула.
Традиційна мораль західних суспільств пропонує зважувати усі плюси та мінуси діяльності конкретних осіб і вшановувати (або проклинати) те, чого буде більше.
У найближчій перспективі і тестування населення в різних районах міста, що стало можливим завдяки придбаним за бюджетні кошти Харкова 9 спецавтомобілів.
Що стосується працездатності, то за середнім числом ТТД українець перебуває на другому місці в Манчестер Сіті - 114 з браком 13%.
"Історія наших з Іздриком стосунків цікава, - додає Цілик.
Вони хотіли пройти нашим шляхом.
На квітень-травень 2020-го запланували відкрити перший центр підтримки для підприємців у Харкові.
Заходи з нагоди річниці депортації чеченців та інгушів, а також пам'яті жертв репресій кримських татар відбулися у Дніпрі.
До другого туру виборів пройшли кандидати від ОПЗЖ і "Опозиційного блоку"
За бажанням змащуємо середину майонезом або часниковим соусом, викладаємо нашу начинку.
Зустріч з Бандерою, секретні архіви та куля в лісі.
Востаннє подібну ситуацію в економіці країни Китай переживав у 1976 році після смерті лідера Компартії Мао Цзедуна.
У межах міжнародного проєкту «Вища освіта України» коштом потужних фінансових інституцій, серед яких Європейський інвестиційний банк і Північна екологічна фінансова корпорація, у нашій державі модернізують і реконструюють будівлі університетів.
"Ці захисні екрани - це альтернатива традиційним захисним засобам, що використовуються у лікувальних закладах.
Ви активні і позитивні, бо вірите в себе і впевнено мчите вперед.
"Останні події показали, що держава в особі того ж Мінінфраструктури, як і раніше МОЗ, не здатна приймати рішення і діяти в нестандартних умовах.
Серед нових випадків COVID-19, 1 370 – зареєстровані у Москві.
Тому в середній школі раз на місяць наші учні обов’язково йдуть в одноденний похід.
На своїй сторінці в Instagram зірка опублікувала сімейне фото, на якому у схожих рожевих вбраннях позує з чоловіком та синами.
Предметом "уточнення", як виявилось, якраз і було голосування з питання 9 порядку денного засідання Міжвідомчої комісії з міжнародної торгівлі", - повідомив Дубінський.
Це — великий бренд.
Лікарі наголошують, що перед вильотом кожного пасажира оглянули китайські медики, і жодного симптому коронавірусу не виявили.
І містер Ідеал в одну мить перетворився на містера Недосконалість.
Моя батьківська філософія проста: хочу навчити дітей жити на повну.
"Дивіться, поки що така ситуація: ми збільшуємо ліжка, перепрофілюємо лікарні, збільшуємо кількість тих лікарів, які проходять практику.
Цього разу опозиція назвала дії уряду "насильством" і пригрозила уряду Філіппа вотумом недовіри.
Проте за словами голови відділу «Східного партнерства» Європейської служби зовнішньої діяльності Річарда Тібельса, Київ і Брюссель розуміють, що Угода про асоціацію потребує певних коректив.
Тож передусім варто запропонувати руку допомоги й підтримки тим, хто хоче працювати і розвиватися.
Законодавець передбачив встановлення 100% будинкових приладів обліку, вартість яких споживачі мали б відшкодовувати протягом п’яти років.
Повідомляється, що сварка відбулася через алкоголь: на столах його не було, але Антігулов вирішив випити.
Енергетична криза приведе до того, що в Росії не буде коштів, щоб атакувати Україну.
Зараз тенісистка взяла паузу у виступах через травму ліктя.
А ось шеф-кухар київського ресторану Сергій Пашинський розповідає, що з гранату можна приготувати соус для м'яса чи салату.
Для того щоб побороти страх і мати відчуття контролю над рецидивом, потрібно дотримуватись усіх рекомендацій лікаря та прислухатись до організму.
Підприємець мав віддавати кошти частинами.
І він на мою думку перейшов на вищий рівень.
Почали дивитися вже на те, як зірка тримається на сцені.
Рейси не будуть обслуговувати до 17 червня до 03:00 за місцевим часом відповідно до урядової постанови №392, передала пресслужба аеропорту.
Почали будівництво й монтаж аеротенка для біохімічного очищення води, збудували нове приміщення повітродувної станції", – заявив Руслан Сава.
Магістрант спеціальності “Економіка”, ОП “Економічна кібернетика” Віталій Крамар на конкурсі представляв Прикарпатський університет.
У руїнах 1600-річного храму на південному сході Туреччини археологи розкопали майже вцілілу ранньовізантійську мозаїчну підлогу.
Наприклад, ви вирішували взяти такий кредит на https://www.
Виявляються сімейні проблеми, які вимагають до себе підвищеної уваги.
Від початку спалаху у Південній Кореї нову коронавірусну інфекцію "підхопили" 36 332 людини.
Але це лише пів кроку на шляху до більш справедливого перерозподілу податкового навантаження.
Це не просто сирник, а розкішний десерт із маковим і сирним шаром на тоненькому пісочному коржі знизу і під соковитим яблучним желе зверху.
На відео видно, що агресія виходила від Оханни.
Тому на місце злочину патрульні мають викликати слідчо-оперативну групу і процедура доведення порушника до суда значно ускладнюється.
Як зазначається, перші ознаки хвороби у нього з’явилися ще 1 квітня - підвищена температура та утруднене дихання.
Ворог завдає ударів по житлових кварталах і суспільно значущих об'єктах", — йдеться у повідомленні.
Як у такому разі розцінити звернення трускавецьких депутатів?
Триває досудове слідство під процесуальним керівництвом Луганської обласної прокуратури.
І де-факто йдуть, маючи величезний ризик захворіти, рятувати людей", – зазначив Порошенко.
Наступні 7 запусків апаратів в рамках програми "Венера" були вдалі.
До гасіння займання було залучено 5 рятувальників та 1 одиницю пожежно-рятувальної техніки.
А він пояснював це тим, що забув", – відзначив Блохін.
До слова, психологи зазначають, жовтень вважається одним із найдепресивніших місяців року.
Зокрема, можна поїхати в об'їзд через Оріхівське шосе.
Він заявив, що треба розглянути варіант з таймами менше 45 хвилин.
Він нічого такого не робив - просто був собою і все.
У президентському законопроєкті встановлено фільтри для вищих посадових осіб Кабміну, НБУ, ГПУ, всіх антикорупційних органів, силових структур, держрегуляторів, голів місцевих держадміністрацій та місцевих чиновників.
І про це сьогодні сказав міністр фінансів.
У нас популярний месенджер Telegram, бо наче гарантує анонімність.
Вона вихопила в нього слухавку та заявила правоохоронцям, аби вони не зважали на це, бо це несерйозно, чоловік просто надумав собі у такий спосіб порозважатися.
Бажаємо колективу газети «Урядовий кур’єр» довголіття, процвітання і творчих успіхів!
У соцмережі гонщики пояснили свої дії тим, що хочуть залагодити конфлікт із місцевими жителями.
Покупці перераховували кошти на платіжні картки та на рахунки мобільних операторів.
Зараз ви читаєте новину «Спокій та релакс: показали 15 ідей оригінальних терас біля дому».
Із мурчиками у політиці легше.
І я почула відповідь, яка мене заспокоїла: "Галя, а що ви такого робите?
Купівля комплексів ППО С-400 стала наріжним каменем у відносинах між Туреччиною та США.
Битва за королівський престол розгорілась у Бельгії - позашлюбна донька колишнього короля Альберта ІІ збирається через суд отримати права на монарший титул і спадщину.
Танцюєш ти краще, але”.
Загалом, цей тиждень буде прохолодним.
Там є перекази, що мученики Флор і Лавр були навчені архангелом Михаїлом мистецтву керувати кіньми.
А 27 вересня харків'янам і гостям міста пропонуються три безкоштовні екскурсії: "Підземелля Гостинного двору", "Таємниці харківського підземелля" і "Сім чудес Харкова".
Перемогу в останній партії Домінік здобув на тай-брейку -
Олігарх має вплив на українські суди, буде там намагатись відстоювати свою позицію", - пояснює експерт.
Під час поверхневої перевірки у нього виявили телефон потерпілої та готівку.
Автори програми зробили Челмерсу сюрприз і з’єднали його з Гаррі.
А всі свої гонорари витрачали на її лікування.
Якщо економіка країни характеризується наявністю добре розвинених фінансових ринків, ринків праці, конкурентних ринків товарів, то величина цих шоків не є значною.
Їхня подальша реалізація несе прямі загрози територіальній цілісності, суверенітету й безпеці держави.
З кінця 70-х у промовах Алі все більше відчувається зміна інтонації і дефект уповільнення, характерні при синдромі Паркінсона.
Більше того, ніколи з ним не був знайомий і ніяких договірних стосунків із ним не укладав", - продовжив перший заступник керівника ДБР.
За словами Юлії, критичний момент стався за рік-два після народження первістка.
Історії реальних людей, які втрачають своїх близьких, свої домівки, свої життя.
Банани багаті на калій, який регулює затримку води в організмі.
Що це показує про нинішню владу?
Приміщенням для цього цього може служити, наприклад, Палац спорту або великий стадіон.
Також потрібно консолідуватися.
У Малині зареєстрували чотири випадки COVID-19: дві жінки 56 і 68 років, двоє чоловіків 54 й 68 років.
Наступна - через декілька днів так само полетить з Китаю нашим бортом.
Щодо фінансів — ви все робите правильно, дійте так само і надалі.
Отже, мінімальна заробітна плата — це встановлений законом мінімальний розмір оплати праці за виконану працівником місячну (годинну) норму праці.
У русі кар'єрними сходами оберіть іншу дорогу.
Нагадаємо, що це не в перший раз, коли компанія приймає рішення подібним чином.
На вул. Срібнокільській, 14б, у Києві 30-річна жінка викинула з вікна 7-го поверху 2 котів, сина, 3-річного Івана, а потім викинулася сама.
У коханні не ображайте одне одного.
Знаменитість сумує за літом в Україні.
Але зі стартом трансформації системи охорони здоров'я на спеціалізованому рівні зробити операцію можна безоплатно, повідомляє ексміністерка охорони здоров'я Уляна Супрун.
Але яблука з цією метою можна не тільки вживати, але і зовнішньо використовувати.
Станом на ранок 28 липня у Києві 110 нових випадків COVID-19 за добу.
Було таке відчуття, ніби зайшов у свій дім і розумієш, що тебе обікрали».
Клуб Девіда Бекхема оголосив про перехід аргентинського нападника розірвав контракт з Ювентусом за обопільною згодою сторін та на правах вільного агента перебрався до команди з МЛС.
Він також подякував 83 тисячам львів’ян, які підтримали його на виборах, і пообіцяв «і надалі залишатись зі Львовом та його мешканцями».
І деякі з них визнають, що запізно".
Змішую його склянку і тютюнового пилу.
Ла Ліга пішла на паузу після 28-го туру.
Нагадаємо, 15 лютого президент України Володимир Зеленський під час виступу на безпековій конференції у Мюнхені анонсував створення громадської діалогової платформи "Мир Донбасу", до якої мають бути залучені мешканці ОРДЛО і переселенці.
Кемаль провів модернізацію і європеїзацію країни.
Переважно обирають житло комфорт класу.
Захисник Баварії Давід Алаба відхилив першу пропозицію мюнхенців за новою угодою.
Натомість в клініці у Барселоні шанси на одужання у Настусі високі.
Я поступатиму в Київський політехнічний інститут.
Не думаю, що можливе відлучення "Манчестер Сіті" позначиться на англійській прем'єр-лізі.
Про нього ви вже згадали.
Про це розповів тренер російського бійця Хав'єр Мендес.
Акторка зі сльозами на очах розповіла про страшний діагноз.
Сьогодні, 14 березня, в рамках 23 туру УПЛ у чемпіонській групі Олександрія приймала Колос.
На численні наукові дослідження та клінічне підтвердження безумовної ефективності препаратів знадобляться місяці, а можливо, навіть роки.
Ми бачимо, що деякі меседжі він не хоче озвучувати, а на деяких готовий виступити нібито посередником, як вони кажуть.
Вітчим брав участь у подіях "русской весны" в Луганську – ходив на барикади, воював за ЛНР.
Вони не бачать зв'язку між кризою та безвідповідальною фіскальною політикою відповідного уряду, наприклад.
"Саша сама виховує трьох маленьких діток 2, 3,5 і 5,5 років.
Розвідувальний супутник США перед катастрофою українського лайнера тепловий слід двох іранських ракет, випущених у напрямку лайнера.
Підсумки конкурсу буде оприлюднено 20 березня 2020 року.
Голова Верховної Ради заявив, що економіка України потроху виходить з кризи, але говорити про її серйозне зростання ще рано.
Чи був страх, що не вдасться вилікуватися або що хвороба повернеться?
До прикладу, на той час це були лише одиниці підтверджених діагнозів у міських закладах: по 3 чи 4 хворих”, – пояснила Бойко.
Спростовуючи ці небилиці, Ґжеґож Ґауден у зв'язку із заявами тодішньої польської влади згадує крилату гоголівську фразу про унтерофіцершу, яка сама себе відшмагала.
Не пропустіть телепрем`єру українського художнього фільму "Віддана" 24 серпня о 23:10 на "1+1".
До 7 квітня зробили таких вже понад 1000.
Пікантність же цій історії додає те, що довірливий доктор Лаїк Хан не просто випускник провінційного медичного коледжу, а володар диплома одного з престижних лондонських університетів.
А на Чернігівщині, Сумщині та Харківщині є ймовірність невеликого дощу або мокрого снігу.
З них 9 випадків у лікарів.
Особисте життя також потребує відновлення і позитивних вражень.
При собі мав мобільний телефон Apple.
Метеорологи кажуть, востаннє така злива була у Харкові у 19 сторіччі: у 1881-му році.
Взагалі я професійно навчений оцінювати військову та політичну ситуацію.
У тому числі: загального фонду — 8,8 млрд грн; доходи спеціального фонду — 834,4 млн грн, з них бюджету розвитку — 700 млн грн.
Поставлені пломби, коронки та мости не служитимуть довго.
Бажаємо усім експертам успішно застосовувати отримані знання, зростати професійно і сприяти удосконаленню якості освіти Тернопільщини.
На ділянці в Пилипці ведеться активне будівництво 6 котеджів і СПА на 671 кв. м та облаштування території.
Від скоординованості спільних дій уряду, бізнесу, громадськості та міжнародних організацій залежить ефективність боротьби з поширенням коронавірусу в Україні.
Обробляти окремі частини виборчих скриньок також можна, але потрібно не допустити потрапляння речовини та засобів дезінфекції усередину виборчої скриньки", — йдеться у документі.
Вона доволі проста, не потрібно сильно фізично напружуватися, але вправляються всі м'язи та внутрішні органи, зокрема легені.
Ну а якщо і цього вам буде мало - станьте наостанок в планку.
Сьогодні потрібно бути більш обережними й обачними, тому що цей день вважається днем крадіжок, втрат і обманів.
Але віддавати мені дитину навідріз відмовляються.
Ракета мала доставити на орбіту Землі військовий GPS-супутник.
Окремим пунктом у промові Зеленського стало досягнення, що про Україні не говорять зі втомою.
В Австралії з вересня горять ліси.
Для цього учасники торгів мають під час аукціону дізнатися, як оцінюють товар їхні конкуренти.
Або фотопроект Дженні Льюїс «Перший день життя», що показує, якою красивою може бути жінка відразу після пологів, навіть якщо вона виглядає не ідеально.
У моменти, коли їй хочеться провести час із мамою, та не завжди може знайти вільну хвилину для дочки, адже повинна подбати і про малюка.
Бомби такого розміру використовувались ще в Першу світову війну, іноді їх скидали з літаків на цільові підводні човни.
Тепер не зрозуміло, яким буде літнє трансферне вікно та й чи буде взагалі.
Інцидент стався 6 серпня на вулиці Петра Запорожця.
Оскільки, ті фермери, які їх викинули або продали за безцінь, в той час поки ринки були закриті - це кошти, необхідні для забезпечення нового циклу вирощування.
У Харкові обирали запобіжній захід жінці, яку підозрюють у вбивстві власної 13-річної доньки.
Про дивний смак цієї страви писали ще мандрівники XVIII століття, ну а перші згадки про нього належать до X-XI століття.
Це платформа для спілкування мистецьких поколінь.
Виступили в свою, так би мовити, силу.
У найближчу годину, протягом ночі та ранку 8 вересня на Прикарпатті, в тому числі в Івано-Франківську, очікується погіршення погоди.
На другому місці - Харківська область, 390 договорів (11% від всіх) на загальну суму майже 176 млн грн (7,7% від усіх).
Також у Вінниці захворів 32-річний чоловік, який подорожував Європою.
Одна з його причин - значне зменшення обсягу відшкодування ПДВ бізнесу.
В H&M розповіли, що після початку пандемії продажі почали поступово відновлюватися, але все ще на 5% нижчі, порівняно з аналогічним періодом минулого року.
З них в Одесі – 124, в Б.-Дністровському – 9, в Ізмаїлі – 19, в Чорноморську – 10, в Южному – 1. 7233 особи.
Тому, я думаю, люди почнуть хворіти сильніше", - підсумувала лікарка.
Під час візиту Форда до її рідного міста ховає револьвер у сумку і пробирається крізь 3-тисячний натовп біля готелю Saint Francis.
Наразі вона вказує на падіння реального ВВП на 53,8%.
Однак увагу на світлині привертає досить пікантний животик зірки, яка відома своєю стрункістю.
Нині комишняни з благоговінням розміщують у церкві подаровані до свята ікони і, звісно ж, мріють, що в майбутньому вдасться побудувати новий храм, в якому за Україну молитимуться їхні діти й онуки.
Жерсон почав в Україні доволі здорово.
Ті, на кого ви могли розраховувати раніше, стануть людьми не такими вже й надійними: партнери по бізнесу, колеги, партнери по шлюбу і т.д. Вам необхідно до наступного року змінити рамки життя, в яких ви живете.
Сучасники намагалися знищити будь-які згадки про його правління.
У цей період вас можуть намагатися обдурити або списати на вас свої помилки.
"Ми маємо намір збільшити фінансування і замовлення в промисловій сфері, оборонній сфері вже цього року для того, щоб зберегти робочі місця, а також дати можливість працювати супутнім бізнесам.
В Україні людям, які знаходяться на самоізоляції через коронавірус, будуть виплачувати допомогу.
Тетяна Кузмечева з дитинства бігала в лепрозорій, де працювали батьки.
Хоча такі перспективи не можуть не засмучувати країни, в яких туризм суттєва стаття доходів.
По фото видно, що посічені крила та корпус літака майже тотожні тому, що ми бачили на знімках з MH17.
Нові епізоди розповідатимуть про слухання, які призвели до імпічменту президента Білла Клінтона, проте "Американська історія злочинів" обіцяє показати ці події з незвичної сторони, адже третій сезон спродюсував не хто інший, а сама Моніка Левінськи.
Мета посту – це зустріч з Богом.
На підтвердження оприлюднили записи розмов нібито фігурантів справи.
Офіційно президент весь час щось інспектує.
До речі, в старому (тепер уже) приміщенні мені якось довелося побачити маленькі свічнички і такі самі більші – поруч.
Переможниця Євробачення-2016 і ексчлен журі ексклюзивно для читачів сайту STB.
Взагалі в Європі багато сильних захисників - вони дуже грамотно грають, мало шансів виграти у них м'яч.
Натомість Росія рішуче виступала проти зменшення видобутку.
Що відбувся суд?
Я її відтягував і вона прийшла до тями.
Стежте за новинами!", — йшлося у повідомленні.
Зразки біоматеріалу спрямовані на дослідження в лабораторний центр, також проводиться аналіз на грип.
Її знайшли мертвою у коморі поруч з кімнатою Лі 15 листопада 1884-го.
У Полтаві від завтра карантин.
Нагадаємо, нещодавно компанія Ілона Маска SpaceX підписала свою першу угоду з американською космічною компанією Space Adventures про запуск на орбіту Землі туристів на космічному кораблі Crew Dragon.
Євгеній Єнін має безпосереднє відношення до цієї справи: як заступника міністра закордонних справ України Президент делегував його на кураторство в її розгляді (те саме і щодо збиття українського літака в Ірані).
Діана розлучилася з коханим Анатолієм кілька тижнів тому.
Для визначення розмірів їх частин він просить кожну з них сказати, на скільки сильно вона його любить.
Загалом на Сокальщині забрав життя понад 60 людей.
Подібний випадок стався у Києві, група чоловіків побила водія трамваю, коли той відмовився їхати поки всі пасажири не одягнуть маски.
Лиш переживав, аби їхня дараба не порівнялися з плотами з Білого Черемоша, бо була б метушня.
Змоченим у воді ножем нарізати рол на 6 частин.
Зараз ви читаєте новину «"Раз на рік повертають переплату за комунальні" – скільки платять за комунальні в різних країнах».
Томас Енглер (Thomas Engler) і його колеги використовували зразки, знайдені в китайській провінції Цзянси, в єдиній кладці, датованій віком майже 67 мільйонів років.
І це тоді, коли до цієї галузі начебто прикута найбільша увага і влади, і громадськості.
Артистка поділилася яскравими фото, де постала з рожевим волоссям та в спідньому.
Це могли бути замальовки якихось сцен або просто ескізи героїв - батька, матері, мене, дідуся, Віктора.
У нещодавньому інтерв'ю Сергій Стаховський назвав свою перемогу над Роджером Федерером - однією з найемоційнішою в кар'єрі.
Аналітичний портал Transfermarkt оновив вартість національних збірних.
Компанія Google запустила сервіс Nearby Share для швидкого передавання файлів між смартфонами.
Через деякий час ви відчуєте приємний запах, яким наповниться кімната.
Немає достатніх підстав стверджувати, що його варили і за часів Київської Русі.
У конкурсі переміг Володимир Жмак.
Таке рішення, на думку уряду, допоможе українським громадянам пережити тимчасові проблеми з грошима.
За його словами, найголовніша проблема у відносинах зараз - дефіцит довіри.
На світлині парочка позує у захисних масках, притулившись одне до одного.
Депутатка Костенко відмовилася проходити будь-які тести на наявність алкоголю у крові.
Захід Байдена та його адміністрації відчуємо у лютому-березні.
Зміни в житті Риб уже поруч, але якими вони будуть залежить тільки від вас.
Президент Володимир Зеленський провів традиційну селекторну нараду щодо запобігання поширенню коронавірусу.
На виклик поїхали медики Віта Голуб, Любов Носик і водій Юрій Кіптілий.
Так, станом на ранок 30 березня їх вже 102. Натомість 2 людей вилікувалися, їх було виписано з Олександрівської лікарні.
Поліція відреагувала на порушення.
Зґвалтував – і тоді вже не мала вибору.
У кіоску на розі Хрещатика і вул. Богдана Хмельницького перепічку продають із 1981 року.
Кращий спосіб — промовчати на репліки партнера, а коли він заспокоїться, спробувати владнати конфлікт.
Загибель однієї дитини - трагедія, але зовсім не обов'язково повернення дітей до рідного батька має бути поганим.
Оксфордський університет, що розробляє вакцину проти коронавірусу й нещодавно почав її тестування на людях, тісно співпрацює з Центром для захисту даних свого дослідження.
Та найбільша проблема у тому, що бідних людей легше купити.
Потім перебрався до Сєверодонецька, влаштувався кіномеханіком у ПК будівельників.
Україна братиме активну участь у процесі її реформування", - наголосив український лідер.
Коронавірусна інфекція не вчухає у Львівській області.
"Шотландська висловуха Еліс використала одне з котячих життів", – написала вона.
Спроби в односторонньому порядку порушити (розділ 230 закону про порядність у ЗМІ, — ред.) загрожують майбутньому онлайн-висловлювань та свободи в інтернеті», — наголосили в компанії.
Бреда і Йонг АЗ зустрічалися в матчі чемпіонату Нідерландів.
Перекладаємо його до форми разом із пергаментним папером.
Вимоги: уважність, відповідальність та посидючість; здатність організувати свій робочий час максимально ефективно; грамотність та пунктуальність; швидкий інтернет і ПК для роботи; знання англійської мови (Intermediate/Upper-Intermediate).
Так ось, з "Дженоа", за яку тоді грав Чіро, вийшла кумедна історія.
Кажу, вам, ніде такого не бачив.
Вона закликала обидві сторони конфлікту прискорити процес взаємного звільнення та обміну утримуваними особами, на яких давно чекають рідні та близькі.
За його словами, особливе занепокоєння викликає "зростаюче число випадків в країнах з низьким і середнім рівнем доходу".
Нещодавно призначений директор національної розвідки США Джон Реткліфф виступив із заявою, в якій застеріг, що витоки інформації про цей епізод — злочин.
Після інциденту було проведене розслідування, в результаті якого виявили порушення в системі зберігання імплантів.
Можна було б знайти, мабуть, талановитішого за нього, але вдумливішого – ні.
Представника української делегації та депутата "Слуги народу" Олександра Мережка обрано віцепрезидентом Парламентської асамблеї Ради Європи, а президентом став представник Бельгії Гендрік "Рік" Дамс.
Існує кілька стадій захворювання, кожна з яких має свої прояви.
Це зміна чотиритрубної мережі на двотрубну, переведення всіх будинків на індивідуальний тепловий пункт, забезпечити цілодобову гарячу воду, покращити якість питної, відмовитися від старих приватних маршруток.
Тут не те, що пів року, року буде замало, щоб це завдання виконати.
"Співробітники СБУ задокументували, що, перебуваючи на цій посаді, "служитель церкві" неодноразово брав участь у допитах українських полонених і тортурах, давав вказівки щодо незаконного ув’язнення громадян", — йдеться у повідомленні.
Я не боюся", – підписав світлину Емінем.
Прем'єр-міністр вважає, що в українців з'явиться ще одна причина виготовити закордонний паспорт.
Після 11 турів чемпіонату Білорусі лідирує БАТЕ, який набрав 26 очок.
Працював у телекомунікаційних компаніях МТС, ”Вега”, ”Воля”, експертом з обслуговування абонентів, маркетинговим аналітиком і керівником служби трейд-маркетингу.
Зараз ви читаєте новину «Фантазія вражає: як модно вписати мішковину в сучасний інтер'єр».
Прем'єра першого фільму відбулася 1996 року, останній вийшов 2011-го.
Сам оборонець бажає відпрацювати угоду до кінця.
Ти чоловік, розумієш, що ти - захисник.
У смт. Білицьке Донецької області внаслідок дорожньо-транспортної пригоди одна дитина загинула, інша опинилася у реанімації.
У четвер, 31 грудня, долар і євро подорожчали.
Пілот Mercedes Вальттері Боттас впевнений в тому, що зможе випередити свого напарника Льюїса Гамільтона в боротьбі за чемпіонський титул.
Що новенького можна подивитися на просторах інтернету вже цієї осені?
Згідно з таким сценарієм, усі забудуть про перспективу членства в ЄС для держав Східної Європи, — Європейська комісія із властивою їй обережністю у формулюваннях усіляко уникатиме "геополітичних наративів".
За кошерними правилами – це неприпустимо.
Тому ймовірність загрози на продовження наступу дуже висока.
Не меншими клопотами були і замороки з реєстрацією автомобіля.
Голлівудський актор Кріс Пратт, який привітав дружину оригінальним відео зі свинями, зізнався, через що дратується його кохана.
Будь-який ресторан захоче собі на кухню такого кухаря, який зуміє і створити шедевр, і добряче заощадити.
Залишити, щоб тісто знову підійшло.
Зжитися в одному домі двом сім'ям не вдасться.
В "Атлантиді" є два образи: воїна, який покінчив життя самогубством, і воїна, який знайшов себе і все-таки продовжив жити.
«Думала, що хтось у хату заїхав.
«Тут треба нашим громадянам розібратися чого вони хочуть.
Однак у більшості розвинених країн це вважається позитивним явищем.
Капітан "Реала" не зіграє проти "Шахтаря"
І це в першу чергу про безпеку.
Жінка зникла під час піку паводків у регіоні.
Президія Верховної Ради ухвалила указ "Про Державний гімн"
Міністерстві закордонних справ Угорщини заявили, що не погоджуються з українською оцінкою приїзду на Закарпаття державного секретаря Угорщини з питань національної політики Яноша Арпада Потапі.
Із 30 січня фільм буде у прокаті у кінотеатрах країни.
З психологічної точки зору герань дає відчуття безпеки та комфорту, здійснює м'який гармонійний вплив.
До речі, крапельне зрошення нескладно організувати на присадибних ділянках, дачах.
Верховна Рада прийняла у першому читанні законопроєкт №3023, який, зокрема, передбачає виведення користувачів персонального легкого електротранспорту у нову категорію учасників дорожнього руху.
Тренує юне трускавецьке обдарування її рідний тато — Ігор Микитин.
На місце одразу приїхали рятувальники та керівництво вишу.
Але в цю мить працівник київського метро вийшов по відкритому зв'язку і почав закликами всіх іти на Майдан.
Між тим ми становимо 51 процент населення.
Розібрали своє майно.
Попри висоту у сім поверхів і тяжкі травми, на час приїзду рятувальників, хлопець був при тямі.
Що він може підтвердити, якщо ми його запитаємо, це що в української армії був доступ до "БУК" з номером 312", - повідомляють захисники.
Погода в Україні 16 квітня істотно зміниться.
Тим часом ставши автором першого гола жовто-чорних в чемпіонатах України, Федорчук відкрив гольовий рахунок в 8-й команді УПЛ і тим самим повторив рекорд ліги, що належить Сергію Шищенко.
Щотижня ми збираємося на партійні наради, щоб визначити, як найкраще застосувати інноваційні принципи при вирішенні тих чи інших гострих проблем.
Якщо цих контактів нема, то, скоріш за все, це так званий «зливний бачок», створений, аби заробляти на переглядах».
Ти закликаєш нас не боятися.
Відповідно, черги на бебі-бокси становлять 4 і 3 особи», – повідомив Микицей.
Однак у відповідь на запит української сторони Франція цього факту не підтверджує.
Безумовно, варто розглянути ці пропозиції ", - сказав Склодовський.
Також на іншій дільниці в Івано-Франківській області члени комісії "розправилися" з тисячами невикористаних бюлетенів буквально за кілька хвилин - кутики пиляли болгаркою.
Також з цього ж дня скасовано заборону на вільне переміщення Чехією Про це сказав міністр охорони здоров'я країни Адам Войтех.
KFC разом зі своїми франчайзинговими партнерами, компаніями "Глобальна ресторанна група-Україна" та "Тесті Фуд", запускають програму підтримки медиків в Києві та Дніпрі.
Оптовики не приїжджають по квіти, оскільки їх ніде реалізовувати.
Попередні два сезони Андрій відіграв в орендах - в "Леганесі", "Вальядоліді" та "Ов’єдо".
Сама ж приліжкова тумба продається окремо, її вартість 3,6 тис. грн.
Вони не лише допоможуть українцям краще розуміти свою країну, а державі — виробляти ефективну політику.
На думку Вонга, його сенсор може бути корисним у людних місцях - лікарнях, вокзалах чи школах.
Під час Першої світової війни воював на німецькому фронті у складі російської армії: спершу як начальник штабу дивізії, потім як начштабу артилерійського корпусу.
У зв’язку зі збільшенням такого фонду означеного показника досягти непросто, однак в області мобілізовують усі ресурси.
Нехай помирає вдома?", – запитав лікар.
Також двічі ходили на Маттерхорн, з першого разу зійшли на вершину.
У мене багато знайомих говорять російською - вони більші патріоти, ніж багато хто з тих, хто ходив у вишиванках.
Але додає, що "бажано, щоб це була команда не учасників "Вар’яти-шоу", а команда профільних фахівців".
Також він подякував своїм колишнім колегам.
Увечері четверга, 6 серпня, у Рівненській області наявність нового типу коронавірусу підтвердили в іще 66 людей.
Крім того, журналіст Ігор Соловей на своєму Telegram-каналі спростував слова Єрмака про те, що під Мінськими угодами стоять підписи представників «Л/ДНР».
Суть в тому, що в даному випадку у партнерів виходить врівноважувати один одного, як би кумедно це не звучало.
Зазначається, що "Динамо" ще має можливість оскаржити рішення в Спортивному арбітражному суді в Лозанні (CAS).
Карти Таро можуть стати хорошим дороговказом у житті.
Буславець заявила, що причиною такого рішення стала низька ефективність Рябчина.
Яскравим підтвердженням перспектив, які відкриває будівництво доріг у межах «Малого карпатського кола», є приклад Львівської області.
Так бояться це втратити, що пішли на війну", - каже журналістка.
У нас тоді виник форс-мажор.
На індонезійському Балі до кінця року не прийматимуть іноземних туристів.
За потреби, хворих з коронавірусною інфекцією лікуватимуть на базі обласного протитуберкульозного диспансеру.
Про таке рішення вже повідомила більшість сусідів — Вірменія, Пакистан, Афганістан і Туреччина, хоча остання наголосила, що такі заходи мають тимчасовий характер.
Але й те він нам дає для того, щоб ми упокорювалися і йшли тим шляхом, яким він нас веде", - заявив спортсмен.
Зараз ви читаєте новину «Рятувальник постраждав від вибуху під час гасіння пожежі».
Цей метал - одна з найбільш поширених речовин на Землі.
Їхні стосунки по-справжньому здорові, а значить – не потерплять фіаско.
У Києві активісти пікетували Офіс Президента.
Також станом на 5 липня досі підтоплені 5 будівель на Тернопільщині, 19 підвалів в Івано-Франківській, Тернопільській та Львівській областях.
Про все на світі можна написати цікаво – так вважав Андерсен, а за ним – українські репортери кінця 20-х.
Очікується, що в небі можна буде спостерігати до 15-20 метеорів на годину.
Колишній чемпіон світу і мер Києва Віталій Кличко опублікував фото свого сина Максима поряд із братом Володимиром.
Мені дуже приємно, що Лобановський в будь-якій ситуації міг на мене покластися.
Міжнародний центр зустрічей молоді споруджують біля спортивно-оздоровчого комплексу “Смерічка”, який також належить Прикарпатському національному університету.
Арвідас прийшов туди позайматися з маленькою 6-річною Юсте.
Карат став кульгавити, мав гулі і підшкірні гематоми.
Англійською роман було видано 1970 року.
Втім, вночі та вранці 11-12 квітня на Прикарпатті очікують заморозки – 0-5, повідомляє управління з питань цивільного захисту ІФ ОДА.
У Шевченківському районі Дніпра у дворі будинку знайшли мертвою 43-річну жінку.
Спочатку працював в тренерському штабі Кривбасу, потім Торпедо Запоріжжя, де кінець чемпіонату провів в ролі головного тренера.
Оцінки різняться, однак більшість політиків та експертів сходиться на думці, що прориву на саміті у Парижі не сталось, але й великих поступок з боку України аж до порушення національних інтересів теж.
Стосовно ляльок я зрозумів, а що стосовно грошей?
У цей час, крізь двері магазину одягу вилізла жінка, побачила патрульних та кинулася навтьоки ", - йдеться у повідомленні.
Виявилось, що звичайний базар - недооцінений у високих кабінетах канал збуту.
Починаючи з 3 квітня, користуватися автобусами, трамваями чи тролейбусами в Краматорську на Донеччині отримують можливість тільки пасажири з документом «Спеціальний квиток для проїзду в громадському транспорті».
Дитина готується вже перевершити свій власний рекорд.
Шию красуні прикрашають червоні коралі, а руса коса, як співається в пісні, «до пояса».
Зараз ви читаєте новину «Венгер розповів, чому хочуть створити футбольну Суперлігу».
Коли той погодився, пророк привселюдно переміг у духовному двобої жерців-ідолопоклонників.
Олександр Стоянов: "Ні, у нас різні напрямки.
Туманне коло навколо сонця — на хуртовину.
Якщо магазинної – то 1,8 л(на форму 26Х40 см).
До слова, згідно з програмою Міністерства соціальної політики усі інтернатні заклади в Україні мають бути ліквідовані до 2026-го року.
Лікування Антон проходить у відділенні онкогематології Київського Національного інституту раку, пройшов 5 курсів імунотерапії.
Пристарілі є, старші люди.
До кидка по всій лінії фронту Путін готовий.
Безумовно, змінюватиметься ставлення до життя, влади», — наголосив соціолог.
У звичайному легковику були четверо нелегалів із Бангладеш, троє з Іраку та один із Сомалі.
Там ухвалили звернення до президента та Кабміну, у якому закликали не допустити розміщення українців з Китаю у них в районі.
Магнітна буря почнеться вранці 29 вересня з геомагнітних коливань середньої інтенсивності, а вже до 30-го досягне свого піку.
Однак такі костюми та аксесуари жодним чином не захищають від коронавірусу.
У Запоріжжі затримали "мінера", який погрожував правоохоронцям закласти вибухівку на кількох мостах міста.
З них 18 літніх людей згодом померли.
Що стосується Санти, то його історія розпочалась на старому континенті, в Європі.
Найменше у червні отримали представники сфери тимчасового розміщування й організації харчування.
Тема Голодомору - це не скиглення, а спроба зрозуміти, хто ми сьогодні.
Неможливо було не звернути увагу на ялинкові прикраси, малюнки, композиції.
Зазначається, автомобіль Opel Frontera з'їхав в річку Білий Черемош у селі Яблуниця Верховинського району у ніч проти 22 червня.
Лютнева революція та повалення самодержавства 1917-го призвели до масового звільнення в'язнів, серед яких був і Махно.
Хоча я сподіваюсь, що США щось в нас побудують.
Думаю, може б він погодився взяти мене на станцію?
В разі пожежі він дзвонив на знак тривоги та вказував напрямок загоряння: вдень – прапорцем, вночі – ліхтарем.
Був також вагон із запасом набоїв та гранат.
За допомогою масок, приготованих у домашніх умовах, можна відновити пошкоджене волосся, повернувши йому колишній здоровий вигляд.
Це дозволить швидко піднятися температурі поверхні, забезпечуючи соковитіший кінцевий продукт.
Прекрасно розуміємо, що і Зоря, і Десна, і Динамо - це дуже серйозні суперники.
Тому зараз, коли попереду зимовий сон, хочемо переконатися, чи все гаразд", – розповіла, головний зоолог Київського зоопарку.
Вдома вже все переробив – і перемонтував, і пофарбував.
Була деескалація і це народ оцінив.
Історія боротьби за свободу та власне щастя чекає вас у серіалі «Кріпосна».
Але якщо у мене буде шанс зробити неприємно, щоб він відчув і запам’ятав, то я обов'язково це зроблю.
На запуск програми планують виділити з бюджету 2 млрд грн.
Затопило один із найбільших ТЦ столиці, Ocean Plaza.
Він замовив його у листопаді 1974-го, а отримав вже у квітні наступного року.
Весь той час Лето був повністю ізольований від повсякденного життя.
І вже укладено угоди з двома компаніями, тривають перемовини ще з чотирма.
У селі Кохан, Довгопільської сільської ради відбувся зсув грунту на автодорогу місцевого значення «Кохан-Перехресне» (об’єм приблизно 1200-1400м3).
З квіточками постояти, ще щось зробити.
Ним виявився раніше судимий 31-річний житель районного центру.
Капітан вирішив плисти на острів в Іст-рівер замість найближчого доку, де б їм могли допомогти пожежники.
Бо обидві політичні сили готові піти назустріч одна одній лише тоді, коли їхній представник буде першим у ротації.
Втім, коштів все одно бракувало.
Буде місцевий Путін В.В., який хоче довічної каденції і зациклення всіх процесів під себе.
Потрібен зовсім новий підхід до зниження нерівності, і мова не про поправки до податкових кодексів.
Про це повідомили на російських новинних каналах, зокрема, Telegram-каналі РІА Новини.
У червні традиційно починається сезон консервування.
Українській мові Вакарчук повертав належне місце.
Але попередній керівник МОЗу Ілля Ємець це підважив.
Це був найбільший фінал в кар'єрі Костюк, раніше вона вигравала 2 турніри ITF з призовим фондом $60 тис.
Саме зараз варто вирушати на збір цілющих трав та використовувати особливі обряди.
Зручності та літній душ для відпочивальників надворі.
Дає можливість прийняти п'ятьох пацієнток на годину.
Увечері 20 квітня в приймальному відділенні Сумської обласної клінічної лікарні померла 79-річна жінка, яка мала високу температуру та цукровий діабет.
Члени Центральної виборчої комісії України в розпал карантину за квітень отримали зарплати понад 300 тисяч гривень.
Тому, мовляв, і запровадили ще жорсткіше покарання.
Протягом усього дня очікується дрібний дощ, який після обіду може посилитися.
Гол Старенького не зарахували через офсайд після перевірки VAR на 74 хвилині матчу.
Коли ви стали мамою, напевно, всі давали вам купу порад про те, як виховувати дітей.
До Дня вишиванки 2020, який цього року українці святкують 21 травня, читайте про те, як з’явилось це гарне вбрання!
Валерій Лєсніков назвав, хто може виступити в одиночній змішаній естафеті на чемпіонаті світу-2020 в італійському Антгольці.
Загальна вага наркотичних засобів становить близько 112 кг.
Ви йшли туди і знаходили кого треба.
Для розщеплення крохмалю і білків з яких складається сир / м'ясо необхідні різні ферменти, які не здатні виділитися одночасно.
Відтоді якого тільки кольору не були мої губи!
Джорджина зізналася, що соромилася тренуватися разом з Роналду.
Що таке «Пенсійний калькулятор»?
Презентували перший iPad у січні 2010-го.
Якщо врахувати, що в найближчі місяці всю увагу в ЄС буде приділено боротьбі з пандемією, то питання зняття санкцій з Росії не розглядатиметься цього літа.
Нарізати цибулю чверть кільцями, обсмажити на олії до золотистого кольору.
Чернігівська область — 64 випадки.
У Харківській області контррозвідка СБУ заблокувала канал незаконних соцвиплат бойовикам НЗФ.
Українські мережі неоднозначно сприйняли такі новини.
А вже 3 лютого вона прийняла перших пацієнтів.
Крім того, є поріг рентабельності - вкладатися можна від 100 тисяч гривень, а справжня прибутковість починається від 1 мільйона гривень.
Автор романів "Карбід", "Твій погляд, Чіо-Чіо-сан", "У пошуках варварів".
Дорогі наші партнери і друзі!
Довгий час люди не розуміли, як Максвеллу вдалося в присутності групи традиційно скептично налаштованих членів Королівської Академії Наук синтезувати кольорове зображення.
За наступні 20-30 років навантаження на працюючих українців може збільшитися майже у два рази за рахунок старіння населення України та, відповідно, зростання кількості пенсіонерів.
Однак у будь-якого дизайнерського рішення є свої особливості.
При величезних кількостях моментів, "помаранчевих" підвела погана реалізація.
Шмигаль заявив про підтримку профільним енергетичним комітетом плану антикризових заходів, який розроблений урядовим антикризовим штабом.
Здається, мета кожного з членів родини − дістати одне одного якомога сильніше.
Однак сам Депп досі заперечує цю інформацію та стверджує, що і вона сама намалювала собі синці та подав позов про наклеп проти неї в березні минулого року.
У "Право на владу" оприлюднили результати опитування групи "Рейтинг".
"Андрій Олександрович Альошин народився 28.03.1987 року.
Але візьмемо ситуацію 2014‒2015 років.
Covid-19 викликає вірус, а не бактерія, тож антибіотик тут абсолютно безсилий.
Як відбувалася ця зустріч в умовах коронавірусних обмежень і про що домовилися – у сюжеті.
Підприємці хочуть, аби їм дозволили працювати з дотриманням карантинних вимог, оскільки ринок не є закритим приміщенням.
Японський Lexus виявився лідером рейтингу надійності за версією незалежної некомерційної організації Consumer Reports.
Ці підписи ми направимо президенту України Володимиру Зеленському та в ЦВК», — сказали представники «ОПЗЖ».
Бажано проявити добрі наміри і допомогти тим, хто цього потребує.
Мало оптимізму й для української економіки.
Якщо на нозі, як правило, на одній раптово з’явився набряк і водночас болю нема – це може бути тромбоз глибоких вен.
На них вона хизується перед дзеркалом принадами свого тіла.
Прогресу в його грі немає.
"Учора, 27 вересня, в країні зафіксовано 22 протестні акції.
При цьому при реально виснажливих навантаженнях (характерних для спортсменів), взагалі може перетворитися у вторинний стресовий імунодефіцит.
На вас чекає приємна зустріч.
Цього року його мають доставляти до вірян різних країн за спеціальною процедурою.
Але вона формується з двох частин.
Іскри, ймовірно, потрапили на сіно.
Таке практикували за Порошенка і Януковича - "Схеми"
Цьогоріч інфляція у вересні, порівняно з аналогічним періодом минулого року, склала 2,3%.
Іномовник створили, бо СВІТ ДИВИТЬСЯ на нас РОСІЙСЬКИМИ ОЧИМА.
Є випадок, коли через запізніле надання медичної допомоги померла людина.
У Верховній Раді були голосування, де "Голос" підтримує "Слугу народу".
Але імплементувати рішення КСУ має Верховна Рада, пам’ятаючи про інтереси суспільства у боротьбі з корупцією серед представників судової гілки влади.
Згодом тест пройшли й інші медики, які працювали у цьому ж корпусі і були контактними особами.
Зараз ви читаєте новину «ЄС не захотів їсти українську курятину».
Зараз ви читаєте новину «Пенсіонер підірвався на гранаті».
Він заснований на книзі-бестселері Ентоні Бурдена «Кухня конфіденційності».
Глазур складалася з барвника, крохмалю, борошна, води.
Найбільше любить, коли збирається вся родина в батьківській хаті.
Він разом із дружиною повернувся після подорожі Італією.
Ми робимо такі, які відповідають стандартам санітарної служби – восьмишарові.
Нагадаємо, тренер чоловічої збірної України Юрай Санітра не візьме участі в гонці переслідування на Кубку світу в Контіолахті.
Пізно ввечері 5 жовтня був захоплено парламент.
До уваги бралися насамперед особистий внесок кожного учасника у соціально-культурний розвиток міста, ті чи ті галузі міського господарства.
Раніше все було ідеально.
Шанувальники оцінили результат ведучої та її донечок, відзначивши що писанки вийшли надзвичайно гарними.
Слабке озброєння, нестача боєприпасів обмежували бойові можливості повстання, яке зводилось до героїчної оборони окремих дільниць Варшави.
Захисник Динамо Тамаш Кадар може продовжити кар'єру в Росії.
Скорботні заходи відбулись у с. Сокільники.
Нині ж усю процедуру знову повертають.
Нагадаємо, що судячи з останніх даних, Google Pixel 4a буде працювати на базі процесора Snapdragon 730, мати 5,8-дюймовий дисплей, одинарну основну камеру на 12 Мп і 6 ГБ оперативної пам'яті на пару з 64 або 128 ГБ пам'яті постійною.
Саме там вона готуватиметься до стартів у Поклюці (Словенія).
Неправильно зрослася, потрібно знову операція по корекції гортані і реабілітації», - розповідають рідні чоловіка.
Правоохоронці вже встановили: за кермом він був п'яний.
Зараз ви читаєте новину «Хто може прийти на заміну Зеленському: найцікавіше в журналі "Країна"».
Найактивніше номери бронюють українці з інших регіонів, а серед іноземців — турки, поляки, білоруси, німці тощо.
Світовий банк спільно з Міністерством охорони здоров'я України готує проєкт із закупівлі вакцин від COVID-19,обладнання для медустанов на суму близько 100 мільйонів доларів.
Проте в домашніх умовах забезпечити ізоляцію хворого буває важко, особливо якщо це дитина.
У Чорнобилі досі тліє, а на Житомирщині вигоріли кілька сіл. Які наслідки для природи від таких пожеж та як вберегтися від повторення ситуації - наживо ТСН.
У цей день всі ваші плани можуть зруйнуватися в один момент.
Тому хтось може сумніватися в результатах, але у мене є всі підстави сумніватися в тому, що ті, хто сумніваються, були абсолютно чесні", - сказав Путін.
Вони постили інформацію переважно російською та англійською мовами про "вибори та протести в Білорусі, російську й українську політику, геополітичні теорії змови, відносини Росії та НАТО" тощо. На рекламу в соцмережах ці акаунти витратили близько $10 тис.
До півфіналу Ліги Європи вже вийшли Інтер та Манчестер Юнайтед.
Однак на цей раз вона пройшла в незвичайному форматі.
Орієнтовно площа пожежі складає 200 м кв. Про це повідомляє Державна служба України з надзвичайних ситуацій.
У Дніпропетровській області бійця ООС засудили до 6 місяців "гауптвахти"
У першого пів року в мене була така депресія, що не знала, як жити далі.
ЗМІ називали різні причини розлучення.
У мене було двояке враження.
Можу ствердити, що це людина, яка на своєму місці.
А тим тільки цього й треба було, вони якраз шукали земельну ділянку для того, щоб закласти молодий ліс. Як мовиться, на ловця й звір.
Коли ми повернемо всіх наших людей та всі наші території, коли на нашій землі буде сталий мир - ми зробимо великий парад усіх наших військ та техніки.
«Цей фільм — це моє життя, — розповідає дружина Чубая пані Галина.
Про це повідомив на своїй сторінці у Facebook голова Чернівецької обласної державної адміністрації Сергій Осадчук.
У любові додайте щастя.
Добиратися з Тернополя до Ниркова досить довго – близько 110 кілометрів, тому краще планувати свій маршрут від Чорткова, тоді маршрут займе лише 35 кілометрів.
Сьогодні, 9-го листопада, свій 46-й день народження святкує легенда Ювентуса Алессандро Дель П'єро.
Як повідомляє французьке видання Franceinfo, цю практику назвали «формою расизму», передає Громадське.
Що теж — окрема велика тема для розмови.
Показавши останню колекцію, він сказав, що створив максимально елегантну, щоб його клієнтам ще довгий час було що носити.
Він закликав громадян не боятися коронавірусу, звертатися по допомогу до церкви і молитися, «бо на кону християнська душа».
Інтернасьйонал не добився прогресу в переговорах з Тайсоном, який виступає за донецький Шахтар.
І ці зусилля ще більш ускладнюються рішенням США», — зазначив глава МЗС Німеччини.
Серед них мало щасливих людей"
Від початку пандемії у Киргизстані зафіксували понад 48 тисяч випадків зараження коронавірусом.
"Ми закликаємо президента звернутися до парламенту найближчими днями з проханням про продовження надзвичайного стану до 10 травня.
Пропозиція діятиме до кінця липня Фото: facebook.
Коли я подивилася причину, то виявилося, що колись, ще коли їхні троє синів були малесенькі, цей мужчина знайшов собі коханку.
Також вона додає, що це наступ на культуру.
Життя після штучної вентиляції легень.
Я був стрункішим, але не почувався сильнішим.
Навчальний рік у школах, попри карантин через коронавірус, закінчиться традиційно у травні.
"Консульська установа перебувала в постійному контакті з близькими померлого, медзакладом та страховою компанією.
Але в молодого спеціаліста, щоб ви розуміли, зарплата – 7000 грн.
Згідно з тайванських законів в той період він нічого не порушував і ніколи не притягувався до кримінальної відповідальності.
Зате наодинці здатні на набагато гірші вчинки.
Подібні обговорення йдуть у всіх чемпіонатах.
Із грибів можна приготувати багато різної смакоти: стушкувати в сметані, зробити крученики, приготувати різото, замаринувати і засолити на зиму.
На моїх очах відміниться не один концерт.
Платіжні системи почали розслідування стосовно PornHub одразу після публікації.
Двоє братів-близнюків каталися на гойдалках біля лісу.
Українець у середньому споживає 50-60 кг фруктів та ягід на рік.
Брав участь у морських походах козаків.
Західна мода дісталася й до нас: окрім організації весільної забави, тепер можна замовити урочисте розірвання стосунків.
"Це сильні команди.
У Франції для цього обирають коньяк або арманьяк, у Португалії – портвейн, а італійці надають перевагу граппі й лимончелло.
Проте і самі стають жертвами своєї вибухівки.
Але слід знати, що рецепти окрошки можуть відрізнятися за складовими.
Але внаслідок жахливої автомобільної аварії дівчина зазнає важких травм і майже втрачає зір.
Книжки, які повертають іванофранківці у бібліотеки, відставляють на 14 днів на “самоізоляцію” і не видають іншим користувачам.
Сконцентруйтеся на роботі.
Від часу створення у 2018 році літній табір уже прийняв 200 молодих представників з 15 країн.
Можна й змусити, але виключно у разі запровадження в Україні надзвичайного стану, влада старається уникати такого сценарію.
Якщо цього не робити, бутони рослини дрібнішають, забарвлення квітів стає блідим.
Та й, узагалі, якщо більшість стратегій мають декларативний характер і відірвані від реальної політичної практики, то й організація діяльності суспільства на виконання поставлених завдань відбувається в такому ж самому дусі.
При цьому податкове навантаження на фонд оплати праці потрібно робити обережно у частині зниження податків на доходи фізичних осіб. Бо податкові надходження з нього формують основу доходів місцевих бюджетів.
А більше нічого не треба.
Солдатів не було - ні радянських, ні німецьких.
Тож до офіційного рішення Кабміну або Міністерства освіти, харківські школярі будуть навчатись у звичайному режимі.
Зазначимо, що храм розміщений у Сихівському районі Львова по вулиці Зубрівська, 1г.
Бережіть нервову систему", - звернувся до українців лікар.
Маленькі діти завжди вірять у диво і чекають див, тому головне свято для них – це Новий рік.
У Дніпропетровській області протягом 2019-2020 років зловмисники тримали у трудовому рабстві людей.
Команда Олександра Удовіченка «Рідне місто» взялася за виправлення ситуації.
Поліція припустила, що підозрюваний діяв сам.
Microsoft змінила політику оновлень Windows і рідше випускатиме апдейти.
За його словами, закон, яким було встановлено обов’язковість носіння засобів індивідуального захисту в громадських місцях та штраф у понад 17 тис. грн за невиконання цієї норми, масово порушувався з двох причин: юридичної та психологічної.
“Починаючи з дитинства автора за Залізною завісою, його першої зустрічі з допінгом як студента МГУ і закінчуючи подорожжю через прогнилу систему, наповнену хибними людьми, обманом і неоднозначними моральними рішеннями”, - йдеться в описі книги.
Назва у нього злегка хитромудра, від чого може здатися, що готувати його дуже складно.
У такій ситуації, коли дійсно пристрасті розгорілися і неприйняття відверте виникло, ну, значить, не потрібно це", - розповідає Леонідп Калініна, глава експертної ради РПЦ по церковному мистецтву, архітектурі і реставрації.
"Ми уважно проаналізували матчі збірної України зі Швейцарією та Іспанією.
Все, що потрібно для стеження за балістичними ракетами побудували за чотири роки.
На знак вдячності за віддану працю, на території було встановлено пам’ятник військовим медикам – камінь з червоного граніту з вирізьбленим обличчям сестри милосердя, яка пригортає до себе пораненого воїна.
Коронавірус підтвердили ще у 114 людей.
Згодом продовжив навчання в аспірантурі.
До речі, 35-річна співачка стане мамою вперше.
Зараз ви читаєте новину «Коронавірус ламає плани Путіна, Кремль переходить в атаку на Україну: 5 блогів тижня».
Ми виростаємо з переконанням, що не заслуговує на довіру, і приймаємо це як невід’ємну рису свого характеру.
Спочатку Шахов лікувався вдома, але потім його з пневмонією госпіталізували до Олександрівської лікарні.
Найбільш важлива його праця - книга «Українська Автокефальна Православна церква – вічне джерело життя» 1988 рік.
Це не є нормально, люди добрі, це справжня торгівля і дійсно рабство!"
Для встановлення усіх обставин події у рамках кримінального провадження проводяться необхідні слідчі дії та призначено ряд відповідних експертиз.
Зустріч дограють сьогодні, 9 грудня.
За мною почали стежити вже в поїзді.
Як видно на відео, дівчата матюкаються і б’ють дівчину по голові руками, до того ж хлопці завдали декілька ударів по тілу ногами через те, що вона нібито пліткувала про них.
Від 7 серпня українці можуть знову перетинати кордони Чорногорії без додаткових обмежень.
Мова про тих, хто у 21 сторіччі спалює траву, чим спричиняє страшні пожежі.
На полях розпочалися жнива, тому наша сьогоднішня розповідь — про них.
Саме це відео стало свідченням, з одного боку, відкритості Стерненка, який бажає справедливого розслідування.
У мене почало прокидатися моє українське коріння.
З птахоподібними крилами роботи могли б робити більш круті віражі у захаращеному просторі, наприклад, навколо будівель або в лісі», – каже Даріо Флореан, робототехнік з Французької Політехнічної Школи в Лозанні.
Отримаємо ґрант, зможемо скласти нормальний графік тренувань і платити Рудю зарплату.
У нього всі ознаки COVID-19.
У США є докази дій Китаю, сказав політик, передає "
У неділю в західній частині України опади припиняться.
Ігри будуть зіграні 7-8 жовтня.
Печиво із хвилями і написом "Дніпро" стало візитівкою міста ще пів століття тому.
Венера закінчила фазу ретроградного руху, що приносить гармонійну енергію і розвиток у взаємини.
Тарас Масляк: “В перші дні у пацієнтів нашої лікарні була паніка”
Ми хочемо покарання лікарю, всіх причетних до цього випадку, щоб не було іншого такого ще раз", - каже чоловік померлої.
Картоплю зварити у підсоленій воді, повністю злити відвар, потовкти.
Однак, захоплюючись і відволікаючись, ви не усвідомлюєте, що і скільки їсте.
Однак, за його словами, у значної кількості українців (до 10%) заощаджень вистачає лише на 9-10 днів.
"Газові мережі, якщо ми беремо одну з основних версій, завжди були під пильною увагою держави і контролюючих органів.
Назвали дату зустрічі ТКГ.
Не треба цього робити", — додав голова МОЗ.
До них потрібно бути готовим: наповнитися позитивною енергією і гарним настроєм.
Серед них переважна більшість — це кримські татари.
Додати лимонний сік і цедру, проварити ще 1 хв. Гаряче варення залити в простерилізовані банки.
Якщо розраховувати на кілограми маси тіла, то 01,-0,3 мікрограма на кілограм ваги вважаються токсичними і смертельними для людини.
"З огляду на, що Сигида зараз теж перебуває у Бердянську, самі розумієте, що в такі випадковості ми не віримо", — сказав Антон Пшеничний.
Нагадаємо, колишній інспектор з ювенальної превенції одного з відділів поліції в Одесі постане перед судом за зґвалтування неповнолітньої.
«Які б не були обставини, мусимо боротися до кінця», – мовить Головний Отаман.
Результат знімань у стилі "мода та технології" нагадують і фільм "Матриця", і кліп артистки Waiting For Tonight.
Спочатку заручників було більше, але деяких вдалося звільнити.
Нагадаємо, Чийгоза заарештували ще у січні 2015 року та протримали 15 місяців у слідчому ізоляторі.
Головне – щоб вони грали побільше", - зазначив Луческу.
"Найбільше випадків захворювання виявили в Дарницькому районі – 300, Деснянському – 260, Дніпровському районі – 245 випадків", - уточнив мер Києва.
У перший день учасниці вирушать у гості до мами хулігана Альони, яка вчить свого сина постояти за себе.
«Сумно, що дітей буде так мало, – говорить Тетяна Стефінів.
Фаркас вважає, що росіяни з 2016 року продовжують повторювати спроби вплинути на вибори в США.
Є моменти, які не видно неозброєним оком уболівальникам, але ті, хто в футболі, хто розуміє його, все бачать і відчувають.
"Ще одна важлива зустріч — із президентом ЄБРР Сумою Чакрабарті.
Мені потрібно було показати, що я можу грати в стартовому складі, хоча мені там нічого не обіцяли", - розповів Погба.
Пережив усе це на власному досвіді.
Несприятливий час для здійснення великих покупок.
На це падіння миттєво відреагував російський рубль, курс якого впав до чотирирічного мінімуму - 73,29 рубля за долар.
Цибуля має протизапальну і бактеріальну дію, а ще підвищує імунітет.
Тепер, щоб знову отримати цільові кошти та використати їх за призначенням, слід по-новому пройти передбачену для таких випадків бюрократичну паперову процедуру, підготувати необхідний пакет документів.
Про це з посиланням на Міноборони РФ повідомляє ТАСС.
Цього року в хореографічному училищі буде 2 неймовірно красиві ялинки.
Неймовірна командна праця, я вдячна всім, хто вклав частинку себе і своєї душі в "Дискач".
Зазначимо, що станом на 22 червня в Україні виявили 37 241 випадок коронавірусу.
У ситуації, що склалася на боротьбу з пандемією повинні бути кинуті всі наявні ресурси.
Зараз ви читаєте новину «Коронавірус добрався до Харківщини».
Скоро ситуація зміниться на краще.
Ігор Коломойський виграв суд у Валерії Гонтаревої.
Для кожного спортсмена і вболівальника це непросто, але здоров'я завжди має бути на першому місці", - сказав Зінченко.
Нові карантинні правила будуть стосувати й під час проїзду у громадському транспорті.
Експодружжя пробуло у шлюбі менше року.
Спільний моніторинг КПВВ представництвом президента в АР Крим, Мінреінтеграції та представниками громадських організацій у березні показав, що металопластикові конструкції і стеля в окремих службових приміщеннях уже потребують косметичного ремонту.
Організацією у Запорізькій області керує міністр цифрової трансформації Михайло Федоров.
Збройні формування РФ не припиняють обстріли.
Важливим питанням є також зниження навантаження на мости в місті.
Не за горами – новий сезон «МастерШеф».
Також 14 грудня народився Нострадамус, Михайло Старицький і Поль Елюар.
Поки поліція їхала, під час сварки з цим кандидатом одній із членів стало погано, місцевий фельдшер надала першу допомогу, але викликали "швидку".
Вони мають надію, що за допомогою лікарів вдосконалять капсулу та отримають сертифікацію.
До відновлення нормальних умов проїзду дорогою вантажні транспортні засоби спрямовуються на подорожні майданчики, зокрема біля об'єктів сервісу.
Погрожував слідчим, була заява про злочин.
Центральне місце займає тарілка з облатками (прісним хлібом), які всі присутні передають одне одному з побажанням миру, добра і Божої благодаті.
Для виходу в світ Алла Борисівна одягнула усе чорне.
За його словами, відомство проводить додаткові перевірки.
На початку липня Світоліна повернулася на корт на турнірі у Швейцарії, але вилетіла вже у другому матчі, поступившись місцевій тенісистці Вікторії Голубіч.
Але я повинен цих людей побачити, побачити у них бажання допомагати клубу.
Вибирайте не прості, а складні вуглеводи, наприклад, що містяться в яскравих овочах і фруктах.
Раніше у ВООЗ заявили, що COVID-19 може стати однією з постійних хвороб людства, й наразі неможливо передбачити, коли пандемію можна буде взяти під контроль.
Її тримають у розташуванні прикордонного загону в Гомельській області.
І як би між іншим завжди розповідає, що у нього на мене - отакенна величезна папка справ.
В українській делегації переконані, що ця позиція продовжить бути основою ефективної спільної роботи в рамках ТКГ.
Про Академічний інструментальний ансамбль «Високий Замок» Львівської національної філармонії я писала неодноразово, бо мала нагоду побувати з музикантами на гастролях у Польщі, Німеччині та Сербії.
Однак у компенсований час команда Жозе Моурінью воротам Віллі Кабальєро не загрожувала.
Січень розпочався, а зими в Україні так і не видно, незважаючи на прогнози синоптиків про те, що вона мала прийти, як і годиться, у грудні.
Це достатньо мотивує людей», — підкреслив Кривонос.
Зараз менше, охотніки стріляють прямо з човнів, хотя бити з ходу не можна.
Вона завжди пригорне, підтримає і розрадить.
Зуміють головні герої змінити погляди містян чи все марно?
Грім під час грози не стихає негода буде тривалою.
Думаю, наступного тижня ми спробуємо пограти.
Управління з санітарного нагляду за якістю харчових продуктів і медикаментів США почало розслідування після того, як в одного з пацієнтів, який погодився випробувати вакцину Johnson&Johnson виявили невідому хворобу.
Повернення на ринок значного обсягу гривні може спровокувати зростання курсу до верхньої межі діапазону", - говорить Олена Іщенко.
Ці дії допомагають позбутися гаймориту, фарингіту, ларингіту та інших хвороб.
Уява – щоб біжучи 10 км або півмарафон своїм рідним містом, відчувати, що ти біжиш своїм містом мрії, і маршрут твій пролягає вулицями Токіо, Центральним Парком у Нью-Йорку, а фінішуєш ти просто під Бранденбурзькими воротами у Берліні.
Штучні новорічні дерева є великі й маленькі, а також різної пишності та відтінків.
Як складно було знайти саме нашу акушерку, так ще складніше було знайти чоловіків, які змінюють її життя.
Тут продовжує діяти комендантська година, але в деяких регіонах, приміром у Каталонії, з понеділка скасують частину заборон, зокрема дозволять працювати барам, ресторанам та кінотеатрам.
У нього всього два або три поразки за кар'єру в майже 500 боях.
Обидві мумії були піддані рентгенівському аналізу, який показав, що вони належали чоловікові і жінці.
«Усі офіційні онлайн-канали вказані на офіційному сайті президента.
До лікарень столиці госпіталізували 63 пацієнти.
"Я прийшла до лікаря: всім робите, давайте і мені.
Про це розповів сам нападник.
"Ця медаль дуже важлива і дорога для мене.
Із рішенням Дарницького суду Вахтанг Кіпіані не згідний, буде оскаржувати його.
У Росії за останню добу виявлено 10 598 хворих на нову коронавірусну інфекцію у всіх 85 регіонах, з них 4748 лише у Москві.
Президент Володимир Зеленський звернувся до Венеційської комісіїоцінити конституційну ситуацію, спричинену рішенням Конституційного Суду України від 27 жовтня.
Тільки-но я прийшов в Мінфін, мені швидко з усіх боків зливати інформацію почали - з розшифровками, по компаніях, за сумами.
По поверненню його обрали почесним членом Академії наук і Московського університету.
Нині там будують футбольне поле зі штучним покриттям розміром 100 на 60 метрів.
У найближчі суботу та неділю, 26 і 27 грудня, денна температура повітря в Україні складе 0°…+10°.
За словами віцепрем’єр-міністра України Павла Розенка, паралельний підрахунок голосів за протоколами показав, що Віталію Кличку кияни віддали 50,9% голосів.
Підлеглі організаторам наркокур’єри отримували товар, фасували його та закладали в різних місцях.
Ще одна ознака, що з'являється на ранній стадії і триває тривалий час, пов'язаний з порушеннями роботи мозку, які виражаються у сплутаній свідомості.
У цьому разі потрібно просто казати їм так: «Ви любите свою маму і хочете проводити з нею якомога більше часу?
У них уже з’явилися центри надання соціальних послуг.
"Вам жити в цій країні.
Якщо ж таки желатин пішов грудками, помістити на кілька секунд в мікровильовку і вимішати.
Тому біологічна мати, 33-річна Надія Чижевич, не мала права їх забирати.
Попросила відкрити, щоб узяти молоко чи сметану.
До того ж ми інколи недооцінюємо динамічність процесів, які виникають в світі.
Усі докази проти неї, і їй загрожує тривале ув’язнення, а безгрошів’я і непутяща мати не дають жодної надії на допомогу тямущих адвокатів.
З цього періодичного затемнення методом транзитної фотометрії вчені і знаходять нові світи.
«Мастіні скористався тимчасовим одноденним звільненням із в'язниці суворого режиму на Сардинії, щоб втекти, не повернувшись до своєї камери в суботу», — повідомили в поліції.
Ось такий у мене тепер розпорядок", - каже зірка.
Шанувальники Камінської подякували їй за такі корисні на карантині відео.
В Україні відбувається жвава "торгівля" сертифікатами на платні камери в тюрмах.
І цим автором є відомий франківський блогер, фотограф і співзасновник відкритого мистецького простору “Підземний Перехід Ваґабундо”
Для Тельців серпень буде дуже плідним.
В Україні понад 85% летальних випадків від коронавірусу COVID-19 припадає на людей похилого віку та осіб, які мають супутні захворювання.
І ось маємо — Олександр Ткаченко, голова профільного комітету з гуманітарної та інформаційної політики, народний депутат, журналіст і медіаменеджер.
Вогонь вдалося ліквідувати за майже 3 години роботи.
Нагадаємо, що декілька тижнів тому Мілла Йовович показала, як відсвяткувала 13-річчя дочки.
Найкритичніша ситуація із заборгованістю склалася в Донецькій, Одеській, Харківській та Дніпропетровській областях, борги жителів кожного з цих регіонів перевищують 2 мільярди гривень, зазначили в Асоціації постачальників енергоресурсів.
Але якщо спробувати це розвивати, то ви ризикуєте обзавестися новим захопливим хобі.
На неї впало дерево на розі вул. Чорновола і Преображенсько.
За словами члена комісії Ірини Єфремової, на дільницях створено спеціальні лінії черги з дистанцією один метр, проводиться періодична дезінфекція поверхонь столів, кулькових ручок для виборців та регулярне провітрювання приміщень.
Ось і сьогодні хоч і вечоріло вже, і завірюха здійнялася – дарма!
Вона не потребувала прямого контакту між продавцем та покупцем і згодом стала революційним проривом на ринку віртуальних продажів.
Нацбанк планує відмінити для українців "кредитні канікули"
Неперевершено обіграний пошук мистецтва в самому творці.
Матчі зазвичай відбувається за схожим сценарієм: Мессі і компанія кружляють навколо штрафного майданчика, "Атлетіко" намагається вкусити на контратаках і при стандартах.
Анатолій Бондаренко відповів президентові Володимиру Зеленському з приводу озвученої під час пресконференції інформації про 19 кримінальних проваджень, які порушені проти міського голови.
На "нокаутах" він вперше заспіває англійською мовою та виконає легендарний хіт Вітні Г'юстон – I Have Nothing.
Зараз ви читаєте новину «Як порахували українців - думка соціолога».
Товариство розробляє одне родовище – Стрілкове, газ з якого направляється для забезпечення потреб міста Генічеськ у Херсонській області.
Також теми бойових дій на сході України немає на порядку денному майбутнього саміту Радбезу ООН.
Сояк додала, що нині ще й досить велика кількість лікарів хворіють, тому з персоналом однозначно будуть проблеми.
Corriere dello Sport припустило, що португалець використовував хворобу партнера по команді, щоб відкласти своє повернення до Італії.
Уряд Російської Федерації у повному складі на тлі оголошених президентом Володимиром Путіним пропозицій про зміни до конституції.
Повідомляється, що у грудні 2019 року правоохоронці "вибивали" з громадянина зізнання у вчиненні злочину.
Нагадаємо, 15 листопада другий тур виборів мера відбувся в семи великих містах: Кам'янці-Подільському Хмельницької області, Краматорську Донецької області, Луцьку, Одесі, Сумах, Українці Київської області, Херсоні.
Прикордонники кажуть, що на ранок кількість прочан суттєво не збільшилася.
«Або це „особливий статус“, або це щось таке, де є ознаки державності, або це автономія.
Полум'я пожежникам вдалося уже збити, зараз вони намагаються загасити дерев'яне перекриття, яке продовжує тліти.
Ви спочатку у себе там розберіться, у Польщі розберіться, вона ближче.
Відзначимо, що згідно з регламентом нанесення фізичної шкоди офіційним особам (офіційно - неспортивна поведінка) веде до дискваліфікації спортсмена.
Проте розвинути свій локальний успіх і повністю захопити перевагу в ринзі українцеві все ніяк не вдавалося.
Згодом "вау" минає, й починається проза життя.
Нині виготовляють захисні костюми під замовлення для Шишацької та Зіньківської лікарень, – зазначає заступник генерального директора з соціальних питань агрофірми імені Довженка Наталія Хорольська.
Причина загоряння поки не відома.
Каже, Україна не є великим гравцем на політичній карті світу.
Найкраще підійде для смаження на вогні саме домашнє курча.
"Коронавірус набирає обертів - і дуже важливо, щоб ви дотримувалися правил нової реальності, встановлених у нашій країні.
Вартість земельних ділянок близько 300 мільйонів.
Продемонструйте його у стосунках.
Мрію знайти поховання лужицької культури доби пізньої бронзи.
Будь що вона хотіла повернути собі нормальне життя, в якому є радість, щастя та кохання.
До Греції вона поїхала на конференцію, а 2 липня мала відвідати один з наукових заходів.
Їх затримали після укладання ними чергового договору купівлі-продажу.
Відтепер реклама має бути лише державною мовою.
Хоч ініціатива й комерційна, але дуже потрібна, бо презентує у світі Україну та українців.
Гурт "Антитіла", який не так давно випустив кліп на трек Stand up, представив римейк пісні "Птаха" зі свого першого альбому.
Ухвалено RAB-тариф, що дає змогу власникам електромереж інвестувати в їх модернізацію.
Займання сталося на тій ділянці, де будівельники ще не приступили до покриття гідроізоляції".
Зростання зарплат можливе з вересня.
Перед Новим роком мандрувала Європою.
Проте глава Нацбанку України вкотре заявив, що про включення друкарського верстата не йдеться.
Юристи, до яких ми звернулися, зазначили, що «схема» майже бездоганна.
Коли щось у цей день порушить звичну вам рутину ― не панікуйте і не метушіться, а краще подумайте, як ви можете адаптуватися до ситуації і отримати вигоду з неї.
Серед номінацій: "Найкращий фільм", "Найкраща чоловіча роль", "Найкращий монтаж", "Найкраща операторська робота".
Підпис під постановою поставив головний санітарний лікар країни.
Завершиться епоха селфі з більше ніж однією особою в кадрі.
Скалки пробили селезінку і зачепили обличчя.
Найбільш суттєве зменшення зафіксовано по кукурудзі — на 70%, всього 502 тис тонн.
Це держави, що мають подібну до української долю – довге життя під окупацією, заледве відома історія та культура, повільне віднаходження ідентичності.
Він також був, можна сказати, недолугим, адже гравець пройшов по центру через рикошет.
Дослідники впевнені, що протягом 18 місяців у них буде готова хоча б одна вакцина.
Родом з райцентру Южноукраїнськ Миколаївської області.
У понеділок студенти Київського національного університету імені Тараса Шевченка вийшли на протест під головний корпус навчального закладу на вул. Володимирській.
Якщо ми будемо отримувати так, як ми отримували без надбавок 300%, 8-9 тисяч, то за 400 тисяч я сам поїду в Польщу працювати", - сказав Дубров.
Не виходячи з авто, там можна пройти експрес-тест на наявність вірусу і впродовж 48 годин отримати на телефон результат.
Експерти повідомили також, що редагування генома не привело до збільшення кількості алергенів або токсичних речовин.
За недорогу крупу, хліб, оселедець, картоплю, сардельки, кефір, десяток яєць, каву, 200 грамів шоколадних цукерок і морозиво кореспондентка заплатила 302 грн.
У селі Лазещина Рахівського району на Закарпатті у власному будинку знайшли вбитими 42-річного чоловіка та його 49-річну співмешканку.
Щодо любовної ситуації, то слід очікувати приємних подарунків.
Потім почав втрачати віру.
Нардеп від фракції "Голос" подала до суду заяву на бездіяльність Офісу Генерального прокурора та його очільника Руслана Рябошапки.
До прожиткового мінімуму прив'язують розміри штрафів, надбавок до виплат.
Були помилки і скандали, але у кого їх немає?
Тетяну П'янову затримали у Харкові із головою доньки в пакеті.
Нагадаємо, Нова Зеландія ввела суворі обмеження через пандемію коронавірусу.
Поступово ситість пом’якшувала серце, приглушувала образу на сусіда, котрий зрадив і котрого вважав колегою.
"Протистояти пандемії - це наше спільне завдання.
У Мінекономіки повідомили, що вплив китайського коронавіруса на економіку України буде мінімальним через незначний обсяг зовнішнього туризму в країні.
Кака виступав за "Сан- Паулу", "Мілан" та "Реал".
В анексованому Росією Криму пронісся великий торнадо.
У 2009 році В’ячеслав закінчив університет театру, кіно і телебачення ім. Карпенко-Карого.
Найчастіше вони обирають такі професії, де зможуть проявити свої таланти в повній мірі.
Це очевидні для мене кроки.
У 2014 році ми запустили проєкт "Благаю, живи!
Ось коли будуть представлятися люди, скажуть, хто вони і куди везуть, щоб я не боялася їхати".
"Встановлено, що водій автомобіля Chevrolet не впорався з керуванням та допустив зіткнення з бетонним парканом домоволодіння.
Ударів завдавали навіть по військових машинах швидкої допомоги.
Печерський районний суд Києва скасував підозру Івану Кузнецову, який був одним із нападників на екслідера одеського осередку "Правого сектору" Сергія Стерненка і загинув під час нападу.
Це дозволить вам накопичувати та незабаром ви зрозумієте, що витрачати 90% бюджету і 100% - це практично одне і те ж саме.
Діти в будь-якому віці не мають отримувати освіту, пов'язану зі зброєю.
З боку збройних формувань Російської Федерації 21 серпня також не було обліковано порушень повного і всеосяжного режиму припинення вогню.
Натомість у Нью-Йорку заборонили зібрання понад десяти людей і вимагають, аби ресторани та спортклуби зачинялись о 22:00.
По-перше, це зараз модно, а по-друге, під джинсову куртку оверсайз можна легко одягнути будь-яку кофту або светр.
Будь-яку можливу альтернативу дорогій "державній" електроенергії використовують і останні промислові підприємства, які ще відчайдушно борються за виживання.
Кожного вечора я лягаю і молю Бога пережити ніч і зранку бути живою.
Таке вже підтвердили у Держдепі.
Однак складна система організму і взаємодія клітин дозволяють відновлювати будову ДНК в колишній вигляд.
Зараз ви читаєте новину «Апетитна скоринка: курку запікають у медово-гірчичному маринаді».
Результат не відповідає грі.
Усі країни світу мають оголосити «надзвичайний кліматичний стан», доки не буде досягнута нейтральність вуглецю, а викиди парникових газів в атмосферу не зменшаться до нуля.
Йому готують підозру, ДБР клопотатиме про запобіжний захід у вигляді тримання під вартою.
Блювання, що спричиняються у більшості випадків гірким смаком ромашки.
Зараз працюють лише на виніс і доставку.
Сутність обмежувальних заходів полягає у візовій забороні на в’їзд кіберзлочинців на територію Євросоюзу й арешті їхніх рахунків у банках країн-членів ЄС.
Її вартість становитиме не менш як три розміри прожиткового мінімуму для дітей віком до 6 років, зазначається на сайті глави держави.
У цій ситуації парламент має зупинити тотальну бездіяльність і скочування України в економічну прірву», — зазначив народний депутат.
"Аптеки теж відкриті, але ти не можеш зайти всередину, перегородили вхід столами, тому ти можеш тільки біля входу попросити щось, щоб тобі продали.
Ми матимемо підвищення атмосферного тиску, фронт буде поступово розмиватися, інтенсивність дощів буде зменшуватися.
Подорожчав рис. На ціні відобразилася курсова різниця", - підсумував економіст.
Леонід Кравчук анонсував створення ради людей з Донбасу для допомоги ТКГ.
Чинне законодавство забороняє йому балотуватися на пост глави держави.
Про це повідомив журналіст Фабріціо Романо.
Внаслідок цього у небо здійнявся стовп диму.
Половина цих учнів тепер не будуть жити в закладі.
"Один новий випадок зафіксовано в Івано-Франківській області, один - у Харківській, один - у Львівській", - сказано у повідомленні.
Так, співачка з'явилася на галаконцерті Клайва Девіса із бойфрендом-полісменом Шоном Ларкіним.
Їх направляють до державних структур, газет різних рівнів та телерадіокомпаній, підприємств, організацій, комерційних фірм, посольств і консульств, за кордон.
Києву загрожує півторарічний карантин через стабільно велику кількість щоденних випадків коронавірусу.
Такі "інвестиційно привабливі умови" не стимулювали жодної з 32 українських компаній-операторів перейти на нову модель регулювання - і реформа не була реалізована.
І надавати інформацію про відомі їм випадки захворювань або людей, які контактують із потенційно хворими особами.
На полях Донбасу триває українська боротьба проти російської агресії, як і йде протистояння її гібридній війні на всій території нашої держави.
Залишити доти, поки вода охолоне.
За останню добу Кількість одужалих сягнула вже 238 811.
Всі ці роки його мучила совість, почувався винним перед жінкою, котра була його першим і, схоже, єдиним коханням.
У Кремлі ж запевняють, що правильною датою є 22 лютого.
"Докторе Лі, ви хороший совісний лікар. Я сподіваюся, що у вас усе буде добре", - йдеться у одному з коментарів.
Столиця України обійшла міста Китаю, Таїланду та інших країн.
Кожен кіпер отримає кількість пляшок пива, рівну кількості пропущених від нападника м'ячів.
Розслідувати правопорушення в оборонці будуть завдяки декільком комісіям.
В умовах глобального падіння цін на енергетичні ресурси збитки, пов'язані з утриманням державних шахт, лише зростатимуть.
За східним гороскопом 2021 пройде під заступництвом Білого Металевого Бика, тож господині активно планують святкове застілля та ламають голову, як же догодити тварині, аби рік був успішним.
Традиційно щороку до Великодня Асоціація Сомельє України тестує найпопулярніші Кагори.
У цьому фільмі цікаво осмислений афоризм Декарта "Я мислю, отже, існую".
Один із лідерів групи перебуває у розшуку на території РФ.
Так, у своєму Instagram, світська левиця розмістила знімок, на якому постала у бежевого кольору, лежачи на пляжі.
За словами команди розробників, новий дрон здатний контролювати температуру, частоту серцевих скорочень і дихання.
У "Право на владу" - генетик, доктор медичних наук, патофізіолог Віктор Досенко.
У Мінську 19 вересня відбувся черговийна знак протесту проти чинної білоруської влади.
Фірсов після цього займався екологічними проблемами Донецької області, залучав до цього питання ОБСЄ, міжнародні інституції, щоб змусити окупаційну владу вирішувати питання затоплених шахт.
У кожному разі ви перевіряєте самі себе: спрацьовує він або ні", - повідомив Олександр Коляда, один із розробників.
В Україні російська мова відрізняться від тієї, якою розмовляють в Росії, тому вона має бути визнана окремою "українською російською мовою"
Логіка зазвичай така: ви перестаєте (майже) їсти, рівень інсуліну падає, ви відчуваєте себе голодним, але організм при цьому худне.
За інформацією фінських ЗМІ, в аеропорту Гельсінкі щороку проходить понад 10 000 собак.
Вам підготують офіційне запрошення для відкриття візи, анкети польською мовою та страховий поліс на 30000 євро.
Нагадаємо, що Комітет Верховної ради з питань освіти науки та інновацій на своєму засіданні 3 червня мав розглянути прізвища кандидатів на посаду міністра освіти та науки України.
Цим забитим м'ячем футболіст перервав серію з 21 матчу (1 168 хвилин) в єврокубках без голів.
Між двома лідерами встановились справді дружні відносини.
За словами Коляди, бактерії лікарі знають набагато краще, бо з ними почали боротися ще у ХІХ столітті.
До речі, відповідно до аналізу доходів і витрат домогосподарств Держстату за минулий рік, у 31,5% домогосподарств на одну особу припадало до 4000 грн доходів.
Він тривав хвилин 5. Лікарка вислухала скарги, послухала, подивилася горло і сказала, що це - застуда.
Вирішується питання про притягнення жінки до відповідальності за нанесення дитині тілесних ушкоджень.
Улюблена книжка дитинства – ”Гобіт, або Туди і Звідти” Джона Толкіна.
Хоча попереду колони якійсь селянин ніс велике розп’яття.
Професорка каже, що настільки часто миє руки, що аж надто відчуває сухість, але без цього ніяк.
У коментарях до свого посту вона повідомила, що "допомагає Агенству з міжнародним партнерством, донорами та МФО".
Вона вирішила ні хвилини не залишатися тут, на морі, з цим консерватором і посіпакою влади.
Обсяги виробництва російської картоплі зросли - і вона стала дешевою.
Результат ПЛР-дослідження його біоматеріалу прийшов вже після його смерті.
"Стратегічний об'єкт, який вже обійшовся державному Енергоатому майже у 1,5 млрд грн, потребує ще грошей для завершення його будівництва.
Це знущання з гідності, здорового глузду.
На Одещині розшукують 17-річну Тетяну Борчук із с. Троїцьке Любашівського району.
Лише пятеро гравців і троє тренерів отримали негативні результати тестів.
Мета Дня полягає в підвищенні рівня інформованості населення щодо заходів зниження ризику життю та здоров’ю від стихійних природних явищ.
Цього тижня була ситуація, коли пацієнт помер, тіло ще було у відділенні, а ліжко вже перестелили і на нього була госпіталізована інша пацієнтка", – Суспільному" анестезіолог обласної лікарні.
За рік до Френка Макнамари приєднався ще один підприємець, який організував бізнес у Лос-Анджелесі за схожою схемою, – Альфред Блумінгдейл.
Серед знімків були і сучасні фото, на яких Кріс зображена разом з Кім.
У 1960 році Daimler став підконтрольним Jaguar.
З іншого боку, паспортного варіанту теж не потрібно.
А те обладнання, яке безпосередньо необхідне для відділень, закуповувати не планується.
Це методи 70-80-х, але я думаю, що вони абсолютно адекватні.
В ціні зростає хліб, крупи, молоко.
Коли я зайшов до кабінету лікаря, він попросив присутніх: "Дівчата, вийдіть!"
Вбудований графічний процесор пропонує до 50% швидшу графіку завдяки 4-ядерному дизайну.
Про це він написав у Facebook в п'ятницю.
Він винуватець смертельної ДТП на Майдані Незалежності, під час якої загинули 2 жінки.
Нагадаємо, у Греції у суботу, 16 травня, дозволили роботу понад пів тисячі пляжів, які повинні працювати з дотриманням суворих заходів безпеки через пандемію коронавірусу.
Мовчання Медведчука як ризик для науки?
Щоб підтримати популяцію, я збираюся віддавати одну упаковку презервативів при покупці трьох", - цитує Аспрілью Daily Mail.
Сподіваємося, що частіше бачитимемо їх на міграції та годівлі.
Вартість однієї дози буде коштувати трошки більше 15 євро.
"Водій автомобіля "Деу Сенс" на заокругленні дороги не обрав безпечної швидкості, у результаті не впорався з керуванням, виїхав на смугу зустрічного руху та здійснив зіткнення з маршрутним таксі, де в салоні перебували 8 людей.
Чемпіонат в іспанській Ла-Лізі повинен відновитися після паузи через пандемію коронавірусу 11 червня.
Вже під час роботи з подивом дізнався, що цей ліс – унікальне місце, єдиний в Україні та один із кількох у світі національних парків, розташованих у межах мегаполісу", - пише Тодорчук.
Близько 200 українських співробітників щодня створюють бренди та виготовлять продукцію для споживачів усієї України уже понад 27 років.
Таким чином "Динамо", скоріш за все, гратиме на стадіоні Лобановського.
Володя Онищенко робив ривок на правий фланг, потім відбувався або простріл, або стінка.
Зараз ви читаєте новину «Банки все менше підтримують бізнес: деталі».
Прессекретарка Зеленського їдко огризнулася на запитання про "плівки Єрмака"
Своїм мовчанням, своєю відстороненістю ти, ти, ти зламала мені життя” – і театрально закине руку до чола.
З травня ми приймаємо туристів у звичайному режимі, звісно популярними лишаються окремі садиби, бо це дозволяє локалізуватися.
У Пентагоні також попередили, що Китай може найближчим часом запускати ядерні ракети з землі, повітря і моря.
Зараз ви читаєте новину «"Вивчив "Отче наш" і просить для старшого братика здоров'я" - на лікування Кіріла Брігінця потрібно 47 тисяч доларів».
При чому тільки на задньому сидінні.
За втраченим очками «Рух», у якого ще відкладена домашня гра із запорізьким «Металургом», поступається лише «Інгульцю», який у минулому турі повернув собі лідерство, розгромивши на своєму полі «Кремінь» — 3:0.
Тому, коли ми відчуваємо головний біль, болить зовсім не мозок, а навколишні його тканини.
Запровадили комендантську годину: вільно пересуватися містом можна було лише до десятої вечора.
Загальна площа багатофункціональної арени становитиме понад 8 тисяч квадратних метрів.
Артистові було 85 років.
Монетарна політика і взагалі політика Національного банку на сьогодні є незалежними.
Знайшли 53-річного чоловіка - це тато 19-річної дівчини.
Загалом же вони перерахували до місцевих бюджетів 839,8 тисячі гривень транспортного податку.
Нагадаємо, лікарка-пульмонологиня Світлана Гук розказала, як довго може тривати відновлення після коронавірусу та від чого це залежить.
Станом на 11 серпня за користування платними камерами у слідчих ізоляторах України сплачено понад 495,5 тисяч гривень», — повідомили в Мін’юсті.
У своїй кар'єрі Пато також виступав за Інтернасьйонал, Корінтіанс, Челсі, Вільярреал і Тяньцзінь Цюаньцзянь.
Його четвертою дружиною стала на 30 років молодша Ейнат Кляйн з Ізраїлю.
Головний удар на себе взяв Сергій Марченко.
У багатьох містах світу місцеві жителі різним чином висловлювали свою подяку медичним працівникам.
Прямо під час руху на трасі «Київ - Одеса» спалахнув автобус.
Цією рідиною змивали зі стін і дахів радіоактивний пил.
Якщо є гроші — то вона може покрити, якщо недостатньо — то ні», — підкреслили у відомстві, а також порадили зв'язатися з органом місцевого самоврядування.
Тому тренери збірної повинні дякувати Містеру за те, що він їм дав можливість поставити і не боятися, що Забарний відіграє три матчі поспіль.
Не варто дивитися в дзеркало після півночі: можна побачити потойбічний світ і злих духів.
Зараз ви читаєте новину «Кількість госпіталізованих із Covid-19 б'є антирекорди».
Якщо у новонародженого була підозра на вади слуху, спеціалісти приходили у пологовий та проводили апаратне обстеження.
Разом з тим, на форум до Ізраїлю замість литовського президента поїде спікер парламенту Вікторас Пранцкетіс.
Якщо тіло буде збережене цілковито, у нього запускатимуть мікророботів.
Розпочалася і військова інтервенція Московії та виступила внутрішня опозиція.
Галині Садовській — честь понад усе!
Ви знаєте, що я полюбляю експериментувати з вбранням.
Приймайте теплі ванни з мандариновим настоєм за годину до сну через день.
"21 січня 2020 року відбулись збори суддів Окружного адміністративного суду міста Києва, на порядок денний яких було винесено питання щодо обрання голови суду.
Відтоді вона перебувала в лікарні міста Варезе.
Тільки в разі негативного результату тесту на коронавірус буде отримано зелене світло, щоб футболісти змогли брати участь в матчі", -
У цій зоні забороняється відвідування установ соцзахисту, в яких перебувають люди похилого віку (крім тих, що надають послуги).
Навального хочуть відправити у ЄС.
Бо в сучасному світі, який поступово відмовлявся від державних кордонів, ставлячи під сумнів потребу існування самої держави, цунамі демократії, здавалося, от-от змете навіть ті жалюгідні європейські крихти соціальної дисципліни, які залишилися.
То ж це не „перекос“ у фінансуванні, а відображення якості роботи кожного медзакладу.
Коли такий чоловік щось обіцяє, він ніколи не порушує свого слова.
Астрономічний об’єкт Oph 98 A має масу, у 15 більшу за масу Юпітера, тоді як Oph 98 B перевищує масу Юпітера лише у 8 разів.
Вони не підвищують рівень глюкози, але рефлекторно зачіпають рівень інсуліну.
«Всіх знайдемо і передамо до суду для визначення міри і ступеня вини кожного», – стверджує Геращенко.
Треба вибрати свою дорогу, і щастя буде йти разом з тобою.
Зараз можна заморожувати журавлину на зиму і при перших ознаках застуди робити корисний морс.
ЗМІ повідомляли, що затримані у Білорусі найманці ЧВК "Вагнера" нібито опинилися в Мінську у межах спецоперації СБУ та військової розвідки, метою яких було їхнє затримання і притягнення до відповідальності за низку злочинів.
Українцям планують індексувати пенсії до кінця 2020-го.
Будинок в Австрії, у якому народився Адольф Гітлер, переобладнають у поліцейський відділок.
Обмеження ввели у серпні.
За 6 років війни видали 37110 посвідчень УБД військовослужбовцям НГУ.
Важливою складовою проєкту стало оцифрування рідкісних номерів видань і викладання їх у вільний доступ на сайті Бібліотеки українського мистецтва.
Такі девайси здатні потягнути нові ігри й рендери дизайнерів.
Причиною зупинки чемпіонату стала хвороба футболіста Опави, яка змусила піти на карантин всю команду, яка боролася за збереження прописки у вищому дивізіоні.
Він проживає на Саксаганського, 121, а злочин стався на Саксаганського, 117.
Сьогодні Сьоміну виповнилося 73 роки.
Відповідне рішення Кабінет міністрів ухвалив 3 березня 2019 року, пише пресслужба Міносвіти.
Тож такі механізми уряд напрацьовує.
"І намагаються обдурити та порушують закон, чим дискредитують честь і гідність бійців Національної гвардії України", - написали у ВЧ.
Наприклад, спалити хату Тетяні Олешко просто за те, що вона не відмовилася від своїх свідчень.
Саме її визначили 21 квітня 2015-го постановою Верховної Ради України "Про заяву Верховної Ради України "Про відсіч збройної агресії Росії та подолання її наслідків".
Життя полягає в тому, що створити себе.
Також онлайн матч ПСЖ - Баварія наживо дивіться на нашому сайті.
Пірло 4 роки грав за "Ювентус".
Іграшки можна купити за 150 євро за штуку, щоб підтримати ресторан та його працівників.
Телеканал ABC опублікував відео з місця катастрофи літака МАУ рейсом Тегеран-Київ, зняте з висоти пташиного польоту.
Саме тут зосередили свої сили рятувальники.
Це все потрібно перерости, насититися, щоб віднайти свій образ.
У Петербург делегація із Запорозької Січі приїхала на аудієнцію до 46-річної Катерини ІІ.
Найкраща експериментально-пошукова вистава — "Гамлет" Івано-Франківського театру Івана Франка.
У цій історії немає ні краплі правди.
Своєю чергою, у відділі освіти міста Сквира повідомили, що інцидент стався 19 лютого об 11:30 в одній з навчальних аудиторій Сквирського академічного ліцею.
Щодо його підлеглих, які причетні до цього злочину, - їм повідомлено про нову підозру.
Цю позицію підтримали й київська клініки.
Винятки - поїздки на роботу, якщо її неможливо виконувати вдома, походи в магазин, до лікаря і інші поїздки, які не можна скасувати, зокрема, на похорон, за власними потребами чи для вигулу тварин.
А наші чотири танці - це безперечний успіх!
Дитину треба навчити, як видавлювати зубну пасту на щітку, як правильно чистити зуби і після цього мити щітку.
На правій пластинами тимчасово запломбують ріст кістки.
У штабі ООС запевнили, що "ситуація в районі проведення операції Об’єднаних сил залишається контрольованою".
« Я обіцяю не продавати справи, не зливати їх, я обіцяю не повертати прокурорських обертнів», - каже Венедиктова.
До створення відео з полуничкою залучав своїх вихованців.
Кілька готелів та баз відпочинку підготували для цього різні міністерства.
Також у наказі йдеться про виплату Корецькому компенсації в розмірі двох місячних зарплат та компенсації за невикористані дні відпустки.
Дайте нам можливість працювати, поговоріть з нами, як нам спільно розробити план виходу з карантину та відродити багатогранну культурну сферу України".
Не забудьте привітати улюблених педагогів з Днем вчителя!
Чому матеріал внутрішньої і зовнішньої частин Сонячної системи не перемішувався між собою в ранній період її історії», – каже Брассер.
Вони чекають на день, коли зможуть повернутися до США та возз'єднатися зі своєю сім'єю.
Ми повинні зменшити шанси вірусу на розповсюдження столицею і Україною!
Розстріляли майже 100 тисяч осіб. Радянська влада тривалий час замовчувала про 70 тисяч убитих у Бабиному Яру євреїв.
Відносини можуть і повинні бути прекрасними.
Одне з кращих місць для сплаву.
За попередньою інформацією, пенсіонер зі скаргами на стан здоров’я звернувся до медиків 17 березня.
Також повідомляється, що лікарня розрахована на 1000 місць, у ній працюватимуть відділення інтенсивної терапії та загальні відділення, а також допоміжні відділення для інфекційного контролю, огляду, спеціальної та радіологічної діагностики.
Тепло в інших регіонах України затримається: від +8 до +13 буде 23 грудня.
А ще модніше – до Лівії або ще кудись", - каже Олександр Лукашенко.
Принаймні, про це тепер свідчить його надмогильна плита.
Адже зараз йдеться саме про проміжні результати досліджень.
Відбулася не тільки "революція прав людини", за формулою Марселя Ґоше, а також відторгнення самої тоталітарної думки, що всі ми – частини великого колективного тіла, яке має право нас знищити заради своїх цілей.
Державний аудит, за даними ЗМІ, нарахував десятки мільярдів гривень, які ніби недоотримав бюджет.
Вперше в історії України людина, проти якої об'єдналися всі олігархічні клани країни, змогла увійти до другого туру президентських виборів.
Поїхав через те, що вщент програвся у казино, заборгував близько 20 000 доларів, які потрібно було терміново повертати.
Льотчики-інструктори 831-ї бригади тактичної авіації, яка дислокується у Миргороді, Олександр …
Хто із артистів представить Україну на Євробаченні в Нідерландах, стане відомо в фіналі Національного відбору 22 лютого.
Чекаю на послаблення карантину, аби "вивести" її в театральні люди.
Вірусолог Марк ван Ранст припустив, що причиною масового зараження могла стати погана вентиляція приміщення.
Історично й географічно Україна - зрозуміла держава для всіх громадян, цілісна.
За його словами, основа військової розвідки – це військові професіонали з великої літери.
Недостатній відсоток виявлення зафіксовано у Волинській, Закарпатській, Львівській, Рівненській та Чернівецькій областях.
"Одного разу ми цікавилися Тодором Нєдєлєвим з пловдівського Ботева (найкращий бомбардир і один з найкращих асистентів команди – прим.).
Оперативна інформація щодо кількості постраждалих сімей внаслідок повені уточнюється”, – каже очільник області.
Найбільша колекція творів Вінсента ван Гога, - понад 200 картин, 500 малюнків і понад 750 особистих листів.
Компанія Intrepid Travel опублікувала щорічний рейтинг Not Hot List - маловідомих напрямків для туристів, повідомляє travelandleisure.
У Верховній Раді зареєстрували проєкт постанови про призначення голови Антимонопольного комітету.
Таким чином, упродовж березня-червня 2020 року він 13 разів примушував шестикласника виносити з дому і віддавати йому гроші та ювелірні прикраси", - йдеться у повідомленні.
Наприклад, у проектах «Імунітет» та «Антиципація» взяли участь понад 200 митців.
І він пішов на неї, розвиваючи в собі такі властиві німецьким футболістам якості, як самовідданість, колективізм, бажання і вміння боротися до кінця.
Карпо в окупації Криму й Донбасу звинувачує "майданутих".
The Coca-Cola Company, PepsiCo та АТБ визнали найбільшими забруднювачами України цьогоріч за кількістю пластикових відходів, які вони продукували.
Раніше у Києві чоловік у камуфляжній футболці пошкодив сім припаркованих автівок.
Рятувальникам довелося довго виманювати лебедя, аби відновити міжміське сполучення.
На кону в повторному бою Вайлдер – Ф'юрі не лише пояс WBC, а ще й престижний вакантний титул американського журналу The Ring.
"Друге читання буде восени.
«Незважаючи на те, що Євробачення є виключно публічним мовним форматом, ми вирішили відкритися для талантів ззовні та зосередитися на тому, щоб показати Європі найкраще з того, що може запропонувати наша країна» додає Сітсе Баккер.
Ще й тазом в такт латиноамериканської музики обертав.
У зв’язку із цим комунальна корпорація "Київавтодор" повідомляє, що готова до погіршення погодних умов.
За попередніми даними, дитина залізла на підвіконня та обперлася на протимоскітну сітку.
Опади прогнозують в Карпатах та на Закарпатті.
Але якщо буде тенденція до зростання або якщо буде накопичення цих 2 тисяч в двох-трьох областях, це буде критично для цих областей; можливо, доведеться залучати інші сили, можливо, тимчасові госпіталі», – розповів Ляшко.
«Артему майже 4 роки.
У КНР також прозвітували про ще 57 безсимптомних випадків.
Валентин КРАСНОПЬОРОВ, 33 роки, політичний аналітик, голова громадської організації ”Сильні громади”.
Я так хочу зробити його щасливим.
До ясновидиці звернуться герої, які не можуть пояснити серію дивних збігів у своєму житті.
Аграріям компенсують кошти, витрачені на сільгосптехніку.
Працьовитість і завзятість допомагають Платону в роботі.
За словами Дмитра, ця ідея дуже сподобалась морпіхам, тепер вони хочуть таке й собі.
Більше того, за словами міністра, уряд посилюватиме роботу в цьому напрямі в умовах карантину.
Та й сама Ольга залюбки розповідає фоловерам у Instagram, наскільки закохана.
Коштів обмаль, але робимо все, що у наших силах».
У складі Лос-Анджелес Лейкерс Слава двічі вигравав першість НБА.
Від пілота до кухаря — 20 років польотів на малайзійських авіалініях не вберегли Азріма.
«1 вересня 1939 року, десь близько 11-ї, я сиділа в хірургічному кріслі, у відомого в Польщі ларинголога на вул. Льва Сапєги (сучасна Бандери).
У Вінниці двоє чоловіків напідпитку просто з балкона із пневматичної зброї.
У пацієнтів з цим синдромом виникали проблеми з серцем і шлунково-кишковим трактом.
Коротше, той ще персонела.
На Львівщині СБУ затримала контрабандиста цигарок, який прикривався неіснуючою дипломатичною недоторканістю.
Своєю черною, президент України зазначив, що повинна відбуватися перевірка доправлення всього цього до медичних закладів.
Якщо одна велика країна зробила "exit", може для України настав час зробити "enter"?", - пожартував президент.
Від отриманих травм пішохід помер в медичному закладі.
Назвали криницю за ім’ям колишнього лісника Костенка, який працював у лісництві у довоєнні роки.
В активі Родрігеса 29 матчів за національну збірну своєї країни, у яких він забив 5 м'ячів.
Щоб не було тисняви, кажуть в уряді, пасажирів має бути не більше, ніж сидячих місць.
Державні працівники мають від 13 до 26 робочих днів оплачуваної відпустки на рік, залежно від стажу, а також 13 днів лікарняного.
Віктор Вихрист розпочав кар'єру у професійному боксі.
Як зазначено, такі оборудки зловмисники здійснювали щомісяця до десяти разів, залежно від сезонного збирання врожаю.
У Кенії неповнолітніми вважаються особи до 18 років.
На жаль, у колеги виникли непередбачувані невідкладні справи.
"Ми вважаємо вибори в Білорусі сфальсифікованими, тому вважаємо Лукашенка нелегітимним президентом", — заявив голова європейської дипломатії Жозеп Боррель.
Для цього внесено відповідні зміни до програми «Турбота».
Деякі мережі кінотеатрів хочуть відкритися аж восени через побоювання другої хвилі коронавірусу", - розповів співвласник мережі кінотеатрів "Планета кіно"
За останню добу померли три людини.
Цього року готелі більше уваги приділятимуть безпеці гостей, обробці номерів дезінфікуючими засобами.
Жінка померла у неділю, відтак, у морзі нікого не було.
За цю суму він гарантував бізнесмену сприяння в укладанні договору інвестиційної діяльності з подальшою передачею у постійне користування земельної ділянки", — йдеться у повідомленні.
Щось вказує, що нас чекає більше уваги до пошуку взаємопорозуміння в парламенті найближчим часом.
Тому постарайтеся зараз трохи заощадити.
Так, на опублікрованих знімках, можна простежитияк змінювалася маленька Катя впродовж десятиліття починаючи від 7 років.
Для Захари, Пакса і Меддокса Джолі стала прийомною матір'ю, коли кожен з них був зовсім маленьким.
Працівник організації підчепив хворобу в Ірані.
Атмосфера в команді дуже тепла, хлопці прийняли мене добре.
Генеральна продюсерка Галина Балан-Тімкіна зазначає, що це історія, передовсім, про виняткову любов: «Це неймовірної краси і глибини любовна історія.
Ми повертаємося додому в США, принаймні я повертаюся додому.
За містом зустрічаємо колону пожежних машин у супроводі поліцейської автівки.
Хоча багато у чому з ним можна посперечатись, проте автору вдається вимити з голови "рожеві сиропи".
Про це повідомляють організатори фестивалю на сторінці Facebook.
Закрапувати в ніс по 1 краплі 3 рази на день.
У тебе гідна зарплата, можеш дозволити собі відпочинок на хорошому закордонному курорті, автомобіль середнього класу.
Проте слід бути обережними, через нові ідеї ви можете забути про рідних та близьких, яким ви раніше довіряли.
Якщо дощів не буде, то вони можуть критично зміліти, а то і висохнути.
У нього гомілки зі зміщенням відламків.
Найшвидше, кажуть, у промисловому масштабі вакцина з'явиться не раніше, аніж за рік.
Ми перебуваємо зараз на місці з багатьма колегами», — повідомили правоохоронці.
Найдетальніший чоловічий гороскоп – тут є ВСЕ про твого чоловіка!
Резонансна справа в Італії.
На Запоріжжі СБУ блокувала діяльність організованого угруповання, учасники якого викрадали кошти з рахунків клієнтів приватних і державних банків в Україні та за її межами.
Зараз ви читаєте новину «Показали, як Ярмоленко повернувся до тренувань».
Бред Пітт назвав цей фільм видатним, і зізнався, що зйомки у Фінчера стали для нього найкращою акторською школою.
Перегорнули ще одну сторінку футбольного клубу Інгулець.
Так, вона серйозна, з нею потрібно боротися, але це не означає, що потрібно все кинути.", - розповів Ясинський.
Із покійними не контактувала.
Гравці зіткнулися у вузькому проході, мене затиснули посередині.
Вона народила йому трьох синів і п'ятьох доньок.
Просто зараз 19 година.
Нагадаємо, з часу початку поширення коронавірусу у світі захворіли 785 тисяч 709 осіб, з них померло 37 тис. 686 осіб і вилікувались — 165 тис. 837.
По прибуттю до місця події вогнеборцями було встановлено, що горить сміттєзвалище на площі 500 м.кв. Негайно було прокладено магістральну лінію і подано два стволи на гасіння загоряння.
Дослідження проводять швидко: на шлях він початку до лікування першого пацієнта знадобилося 40 днів.
З 1 квітня долар подешевшав на 70 коп.
Це відбуватиметься у два етапи - до 6 тис. грн від початку 2021 року і до 6,5 тис. грн з 1 липня.
У цьому впевнений ведучий "ТаТоТаке" Михайло Співаковський.
За цей час вийде зайва рідина і сирна паска прийме красиву форму, потім прикрасьте на свій смак цукатами.
Чернігівська область — 578 випадків.
Це буде зроблено на честь Китайського Нового року.
Хто виступає проти вимушеної ізоляції, мусить лишитися у Китаї.
Три білки й чотири столові ложки цукру збиваю у густу піну, з'єдную з вишнями.
Астрономи спостерігали за вибухом AT2019qiz впродовж пів року, у той час коли він ставав все яскравішим перед тим, як згаснути.
Про це під час прес-брифінгу оголосив заступник голови Національного банку Олексій Шабан: «Ми продовжуємо наводити лад у готівковому обігу та приводити його до світових стандартів, – розповів Олексій Шабан.
Хіба лише в сучасних авторських композиціях.
Сподіваємося, що саме ці громади вже невдовзі покажуть той економічний та соціальний розвиток своїх територій, на який насамперед і спрямована реформа з децентралізації.
Зазначена справа з невідомих, але мабуть передбачуваних причин, тягнеться ще з 2015 року.
Тільки так ви можете дати їй зрозуміти, що дійсно готові до труднощів, якщо вони виникнуть.
"Сильвестр Ступка мав дуже гарний голос, і рідний брат матері, оперний співак Павло Крупник влаштував його у хор Львівського театру опери та балету, - згадує двоюрідна сестра Богдана, Надія Дика.
Я знаю, в нас в місті є хороші та відповідальні працівники поліції, які справно робили свою роботу, завдяки яким було порушено багато кримінальних справ проти злочинців, але ці провадження були закриті їхнім керівництвом", - говорить чоловік.
Зараз ви читаєте новину «Санкції проти "Північного потоку-2": в Нафтогазі підтримали новий американський пакет».
Це лише припущення, яке треба підтверджувати науковим методом", - сказав директор Департаменту екології та природних ресурсів Одеської ОДА.
Що стосується нападників, то про них нічого не повідомляється.
Іван Редкач вважає, що Василю потрібно спуститися на категорію нижче і завоювати всі пояси там.
Першу смерть від коронавірусу 5 березня зафіксували у Швейцарії.
Від отриманих травм помер у лікарні.
Ціна за "свободу" одного наркозалежного складала від 500 до 1000 доларів США.
Нині в МОЗ вже створена робоча група, яка займатиметься впровадженням електронних рецептів.
"Я говорив про поєдинок проти Ломаченко з Бобом Арумом.
«Вперше за 30 років незалежності ми реально зможемо відновити історико-культурну спадщину, яка, подекуди, в критичному стані — занедбана й напівзруйнована.
Достигає за 90–110 днів після появи сходів.
Українець вийшов на поле зі стартових хвилин та зрівняв рахунок у грі ударом головою на 29-й хвилині.
Перетворіть роботу на ворога.
Ситуацію обговорили на сесії міськради.
"ЄС вкотре підтвердив незмінність своєї підтримки суверенітету і територіальної цілісності України шляхом введення санкцій у відповідь на так звані "місцеві вибори" в окупованому Криму і Севастополі.
Відкрив першу — виявилася книга дружини.
У стосунках із близькими здатний проявляти довготерпіння.
Зі звіту НБУ вкрай важливо буде дізнатися обсяги витрачених резервів, які наразі оцінюються у 300 млн доларів.
Здавалось би, після умисно наїзду на поліцейських чоловік уже точно дивитиметься на небо через решітку.
Слідуючи інструкціям, запросто створити своїми руками оригінальний предмет інтер'єру з підручних матеріалів.
Після того, як компанія місцевих жителів повернення свого приятеля з-за кордону, попри карантин, у Малині Житомирської області зафіксували масові випадки зараження новим типом коронавірусу COVID-19.
Незалежний медійник без «криші» над головою нею ж, головою, в першу чергу й ризикує, через що маю враження, що їх – і голів, і незалежних – у нас катастрофічно меншає.
Після того, як США урізали військову допомогу, Москва стрімко наростила торгівлю з Каїром.
За два місяці їм те зробив.
Це сталося на околиці селища Бейта на Західному березі річки Йордан, Palestine Chronicle.
"Це стидоба, чому в поліцію набирають неграмотних тупаків?
Як не дивно, свої послуги у цій сфері пропонують навіть українські компанії.
Замріть в цій позиції на 10 секунд, потім зробіть те саме в інший бік.
«Один раз бачила чергу до грилю, бо там був потрібен час, щоб м"ясо і риба просмажились, — пригадує Оксана Гутник.
Героєм став зірковий бомбардир - саме його гол дозволив "Лестеру" уникнути поразки в складному поєдинку.
Міністерство охорони здоров’я не виключає, що режим червоної зони карантину пошириться на всю територію України в разі погіршення ситуації з коронавірусом.
«Та чорт з ними, переживу.
Маски від студії з виробництва незвичайних головних уборів і аксесуарів Лесі Патоки "Nagolovy"
Попри те, що були деякі арешти і суди, виконання закону залишається проблемою через брак ресурсів, труднощі з доступом у віддалені райони і небажання деяких суддів виконувати вироки.
Ймовірно, канал буде транслюватися в аналогових кабельних мережах України. Про решту майданчиках показу поки невідомо.
І як виявилося, цей бізнес у нього вже був налагоджений.
Треба з цим щось робити", – йдеться у повідомленні.
Медики, вивчаючи статистику, виявили, що в регіонах, де поширений сезонний дефіцит вітаміну D, частіше реєструються важкі випадки COVID-19.
Головне для них – отримати гарантії, що суд і судова система будуть чесними, прозорими та ефективними.
"Це не належне виконання професійних обов'язків медичним працівником, щоб з'ясувати, чи кваліфіковану допомогу надали лікарі закладу, куди зверталися батьки за допомогою", — говорить прессекретарка прокурора Тернопільської області Леся Гурецька.
Знаючи час, який потрібно для повернення кондицій футболістів, у кожному клубі УПЛ необхідно протестувати гравців і підібрати оптимальну програму підготовки.
Так, на одному із фото Ірина у прикрашений вогниками та свічками альтанці позує в обіймах коханого чоловіка.
№ 797/798 Харків — Запоріжжя: курсуватиме в обох напрямках 6, 7 та 9 березня.
"Готуємося", - підписав відео Рамос.
Під праву руку Олександра Гвоздика краще не потрапляти.
Тривають оперативні заходи з встановлення та затриманню всіх причетних осіб. Кожен, кого заарештовано, буде перевірятися на причетність до скоєння інших злочинів.
Його конкурентка Світлана Тихановська – близько 10. Опозиція вимагає перерахунку.
Після виступу нардепа в Раді в «Слузі народу» почали збирати підписи за його усунення з фракції.
Розтин підтвердив, що артистка померла у результаті нещасного випадку, Рівера потонула.
Василівка увіковічує ім’я свого «маестро пензля»
Танці – це найкраща реабілітація, тіло розрухується.
Як зазначається, держава покриватиме 40% заробітної плати працівників компаній, що намагаються уникнути звільнень.
За останню добу в Україні виявили 5426 нових хворих на коронавірус.
Другий рік в "Атланті" не став для одного з двох українських легіонерів в НБА логічним продовженням дебютного року в складі "Хоукс".
У Національній службі здоров'я України повідомили, що лікування одного пацієнта з Covid-19 обходиться державі в середньому в 20 тис. грн.
Протягом останніх 12 місяців 19% опитаних (алкоголь, цукерки, білети на концерт тощо) або грошові внески чи пожертвування за лікування, 30% - не робили таких подарунків.
Його відчуття Україна переживала двічі – 1986-го на моїй пам'яті й 1933 року на пам'яті моєї бабусі.
"Когось сильно дратує, що в нашій лікарні всі хворі лікуються безкоштовно і не купують медикаменти.
"Залізний Майк" і Джонс провели 8-раундовий виставковий бій по 2 хвилини.
Якщо підлеглий, це теж погано.
Він йде на другому місці в списку бомбардирів.
А в Італії — 130% до ВВП.
Проте, півзахисник провів 20 матчів за мадридців в цьому сезоні, залишаючись важливим гравцем для Зінедіна Зідана.
Я дивлюсь кіно і українською, і іншими мовами.
Вони є нащадками пари бурих ведмедів Потапа і Насті.
Головна ялинка України, встановлена на Софійській площі столиці, визнана однією з найгарніших у Європі.
До середини листопада планують збільшити кількість до 26-27 тисяч ліжок.
Там 32-річний гравець зізнався у вбивстві рідного сина.
Але це все теорія, яка не враховує, що людина – жива істота, а не механізм з переробки енергії в тепло.
Як пише «Інформаційний спротив», «верховний отаман» Панченко, який був присутній на пропагандистському заході, неодноразово фігурував у гучних скандалах.
Нагадаємо, раніше затримали блогера Сергія Тихановського, який критикував чинну владу.
Три архієпископи – Василій Великий, Григорій Богослов – ще за життя здобули собі славу своєю святістю, спасенними проповідями й релігійними творами.
Історія може повторитися.
Та й більше – виробляти якісний продукт на експорт, нарощувати ВВП країни", - зазначив Радуцький.
Чиновник обіцяв посприяти у знятті з реєстрації за місцем мешкання двох неповнолітніх осіб.
А слухатися вона його буде тому, що погано пристосовується до всього.
Запитанням, навіщо розводять вогонь поруч із хатою та лісом, вони не раді.
Зараз ви читаєте новину «Пожежа в "Токіо Стар": співвласника взяли під варту».
Ми попросили Франківського голови транспорт, він дав нам транспорт – ми приїхали.
Незначно підвищилися ціни також і на непродовольчі товари.
Дуже люблю музику в цьому фільмі.
Тести по картинках мають прямий зв’язок з нашою підсвідомістю.
У рамках проекту можна було замовити мотиваційне відеопривітання від Сергія Сидорчука, Георгія Бущана й Олександра Караваєва.
Сказав, що Девівд відігравав важливішу роль за Фукса.
Щоб гризуну було комфортно, клітка має бути хоча б 30х40х60 сантиметрів.
Власники ферми кажуть, що собаки між вівцями мають бути світлого кольору, щоб отара боялася вовків.
Тепер закуповують нову сировину за новими цінами.
Лікували жінку в міській лікарні, де її самопочуття поступово поліпшувалося.
Тому ми ретельно підготувалися до зими з допомогою ЄС і Норвегії.
Ще в молодших класах знав правила та регламенти практично всіх змагань в усіх видах спорту.
У березні уряд Дениса Шмигаля, який раніше працював у компанії ДТЕК, у розмірі 65% на поставки в Україну енергетичного вугілля, а також на поставки електроенергії із Російської Федерації.
Серед усього розмаїття знайшовся завзятий рокер, який хоче зібрати струни з усіх світів тролів, щоб отримати небачену силу.
Марш почався у парку імені Тараса Шевченка біля пам'ятника Кобзарю.
Керівна партнерка Музею Леся Корсак зазначає, що ініціатори мають на меті збільшити доступність сучасного національного мистецтва для кожного мешканця держави і сприяти розвитку мистецтва в різних регіонах, представляючи провідних художників.
Але їй дуже хотілося шоу, хотілось якогось хайпу.
Крупний ланцюг був у тренді ще минулого року і перекочував у цей.
Нагадаємо, 15 січня на YouTube-каналі "Как обмануть президента" виклали два аудіозаписи.
Вона стане першою цеглиною в побудові ефективної системи захисту населення від біологічних, кліматичних та техногенних загроз.
Цей рецепт – перевірений, тому не підведе.
Через погіршення стану внаслідок дуже тяжкого перебігу захворювання, переведена в реанімацію, згодом на апарат ШВЛ.
Є і пріоритетні напрямки.
Колекція налічує понад три тисячі експонатів - ляльки, казкові персонажі, настільні ігри, машинки та навіть упаковки тогочасних солодощів.
"Повна відсутність державної економічної та оборонної стратегії.
Зараз ви читаєте новину «У затісному топі: пишногруда фітнес-блогерка виклала в мережу спокусливі фото».
Станом на 9:00 24 квітня відомо про 7647 хворих у країні.
Чим запам'ятався Боб Марлі світу, розповімо в найцікавіших фактах з його короткого життя.
З незрозумілих причин той виїхав на зустрічну і там лоб у лоба зіштовхнувся з ВАЗом.
Захист 36-річного спортсмена збирається подати апеляцію до касаційного суду.
Санкція ст. 44-3 КУпАП передбачає покарання у вигляді накладення штрафу на громадян від 17 тисяч до 34 тисячі гривень і на посадових осіб - від 34 тисяч до 170 тисяч гривень.
Також рекомендується користуватися рукавичками.
Бій Усик - Джошуа може стати абсолютно грандіозною подією.
Російські оглядачі кажуть, що Кремль готовий використати "зелених чоловічків" у якійсь із країн Балтії, щоб показати недієздатність НАТО.
Забивши за 7 років у 296 матчах за Мілан 175 голів, у 2006 році Шевченко перейшов до лондонського Челсі за рекордну для Англії суму 30,8 млн фунтів (близько 45 млн євро).
У Скрипова Артема у вересні піднялась температура до 40 градусів і декілька днів не спадала, тож батьки терміново звернулись за допомогою до лікарів.
На фото Кортні постала стоячи на яхті та демонструючи апетитні форми.
Не встиг у жовтні роздивитися, як сонце зійшло, а воно уже на заході.
Якщо у вас з’явилися цікаві ідеї або проєкти, постарайтеся не розповідати про це всім.
Вести активний спосіб життя, більше рухатися.
Нагадаємо, в Одеській області син вбив власну матір та "відправив" у реанімацію батька.
Другі команди продовжать боротьбу на наступному етапі.
На вихідні також не зможуть працювати басейни, спортивні зали та перукарні.
Ще гіршу ситуацію кілька місяців тому переживало велике портове місто Гуаякіль.
Як Динамо може зіграти з нею 1:1?
Вуличний торговець в Тунісі від безнадії вчинив акт самоспалення і це призвело до знесення десятку авторитарних режимів на Близькому Сході.
І от головний плюс - супершвидкість її виробництва, каже генетик Олександр Коляда.
Одна – яблучно желейна, а друга – теплий крем із сиру, який потрібно варити.
А от молодих спеціалістів не влаштовує заробітна плата.
Генсекретар ООН також розкритикував багаті країни за те, що на викопне паливо вони витрачають на 50% більше коштів, спрямованих на стимулювання економік, ніж на розвиток низьковуглецевої енергетики.
Як повідомляє журнал Cell Reports, «невразливою» для SARS-CoV-2 виявилася рогівка ока.
Саме з цим конкретним запитанням до Ірану відправляється українська делегація на чолі з заступником міністра закордонних справ.
Ми, батьки, хочемо якнайкраще, але…
Навесні 1911 року Крилач вигулькує в Дрогобичі, потім у Львові.
Їй легше усвідомити свої почуття, ніж почуття іншої людини.
Акустичний виступ відбудеться 25 квітня о 20:00 у приміщенні столичного концерт-холу ВВ22.
Наприклад, у квітні статус безробітного отримали 149 тис. осіб, у травні - 97 тис., у червні - 75 тис., у липні - 68 тис. громадян.
Заступник міністра охорони здоров'я, головний державний санітарний лікар заявив, що можливість запровадження нових карантинних обмежень розглядатимуть у разі виявлення 15 тис. нових випадків захворювання на COVID-19 за добу.
"По суті нічого не змінилося.
Про це повідомляє FCDnipro.
Україна лишається країною, де економіка розвивається завдяки нестабільним речам.
В Україні, за різними оцінками, від 10% до 15% ліків (а також до 40% медичних виробів) мають неналежну якість.
Темні кола під очима можна класно замаскувати, але не прибрати!
Писала, що чекає його, і він потрібен вдома.
Також вони перебувають на зв’язку із представниками автобусних перевізників, які також працюють над вирішенням питання.
Фільм, якому майже 60 років!
Внаслідок події люди не постраждали.
Тому що наука розвивається шаленими темпами", - зазначив Данілов.
Анатолій лежав, наче мрець, не рухаючись.
За 10 хв перед закінченням випікання сирника почати збивати міксером білки з цукром в міцну піну.
"Ти зібралась і твоя партитура була ідеальною.
Після Одеси Скіра виступав за Хімік, 2018 року перейшов до Монако, але так і не зіграв там.
Слідчі відділу з розслідування злочинів проти учасників масових протестів у 2013-2014 роках невдовзі скерують до суду одну зі справ Майдану.
Хоча певна позитивна еволюція президента Зеленського, а відтак, і його дипломатії — від наївного романтизму і навіть авантюризму в бік державницького прагматизму — все-таки відбувалася.
Про це повідомляє пресслужба Нацполіції у Донецькій області.
А з людей потроху, дуже повільно й не усюди, сповзає тупа самовпевненість.
Зі спортивної точки зору - це абсолютна маячня, але Конор дуже хоче роздобути бій.
Богдан Михайличенко розпочина кар'єру в "Динамо"Фото: zarya-lugansk.
Коли записували в метрику, переплутали і внесли як Ірина.
З інтервалом в одну хвилину ці два футболісти виявилися в епіцентрі і поєдинку.
На результати тестування очікують близько десяти днів.
А за видобуток корисних копалин з використанням несертифікованого обладнання (приміром помпи) передбачено штраф для громадян від 100 до 200 неоподатковуваних мінімумів доходів громадян, а для посадових осіб — від 200 до 300 неоподатковуваних мінімумів.
Зокрема, за допомогою одного концентратора за хвилину можна виробити 10 літрів кисню, який так потрібен в оперативних умовах, коли облік часу йде на секунди.
"Вчора відбулося екстрене судове засідання зі зміни запобіжного заходу, де було прийнято рішення змінити запобіжний захід з тримання під вартою на поміщення до закладу для надання психіатричної допомоги", - розповіла вона.
Я думаю, що хтось спостерігав за ними збоку.
Скоро на ній з’являться плавучі понтони.
Але не варто сподіватися на те, що Пилип допоможе в скрутну хвилину і вам.
Із підозрюваною проводять невідкладні слідчі дії.
Колаборації двох талановитих музикантів передувала випадкова зустріч у коридорі студії звукозапису.
"Але це жодним чином ні сьогодні, ні завтра не запустить підприємство.
Зараз ви читаєте новину «"Через наркотики я побив сімох повій" - Майк Тайсон».
Останнім часом Росія активізувала спроби домогтися скасування санкцій за агресію проти України, прикриваючись необхідністю боротися з пандемією коронавірусу COVID-19.
Зараз ви читаєте новину «Вакарчук розповів про новий проєкт».
Підвищувати будуть розрахунковий розмір пенсій, а не ту суму, яку отримує українець.
Зараз жінка живе з двоюрідними братами і сестрами.
Отримавши з того боку лінії фронту підтвердження цього, група евакуації у білих касках та з іншими чіткими розпізнавальними знаками вирушила на місце загибелі бійця.
А в лікарні фельдшер: "Синьйора, з такими симптомами можна було лишатися вдома".
Всі помічали: Селеш бракує колишнього вогню в очах, вона грає ніби через силу.
У 18 місця – "Борнмута", який йде в зоні вильоту також 27 очок.
Потім продавав товари в соцмережах українцям.
І чим довше Богдан не виходив в ефір, тим активніше плодилися версії, що ж сталося.
Постраждалих та травмованих внаслідок пожежі немає", - зазначили в ДСНС та додали, що причини пожежі ще встановлюються.
За рік навколо команди президента сталося кілька скандалів.
Фундук висипати на деко і підсушити у духовці за температури 190 ОС 10-12 хв. Стежити, щоб горіхи не підгоріли.
Менш ніж за добу тверк знаменитості переглянули понад два мільйон користувачів.
Нині він живе в безпечному місці і має охорону.
Утім, перед виходом на роботу Міноборони вирішило додатково перевірити своїх працівників.
Тому ми працюємо системно й намагаємося розуміти, що робити в міжнародній торгівлі.
Безумовно, на якомусь етапі політик може поглинути правозахисника.
Це найбільш економний спосіб, оскільки не вимагає додаткових матеріалів.
На останній стадії деко з пончиками необхідно відправити у духову шафу на 15 хвилин.
Експрес-тести показують наявність вірусу лише у випадку, коли у людини є симптоми хвороби – гарячка та кашель чи пневмонія.
Творчий шлях зірка розпочала 19 років тому.
Шанувальники мало знають про життя Данилка, адже виконавець майже не дає інтерв'ю, пише "
Нацисти обгородили 3-метровою стіною та колючим дротом частину міста й заселили її євреями.
Природно, що працюючи з молодіжними, або дорослими командами рішення ухвалюються самостійно, і вся відповідальність лягає на одну конкретну людину.
Ерін змушує адвоката прийняти її на роботу.
У сільраді "Нових Санжар" розповіли про жінок, які першими почали кидати каміння в автобуси з українцями та іноземними громадянами, евакуйованими з КНР.
Відповідно до підпункту 298.1.1 пункту 298.1 статті 298 Податкового кодексу України для обрання або переходу на спрощену систему оподаткування суб’єкт господарювання подає до контрольного органу заяву.
Більшість країн ще на ранніх стадіях епідемії", - зазначив очільник ВООЗ.
"За попередньою інформацією, вогнепальне поранення отримав один із учасників ГО "Автопатруль Майдан".
По-друге, це варто робити після успішної здачі проєкту чи інших досягнень у компанії.
Потім викласти на змащену маслом і розпечену сковороду і посмажити до появи золотистого кольору.
Сьогодні ж рух стратегічним мостом у обох напрямках відкрито.
Тому вони вирішили зайвий раз не ризикувати і скористатися нехорошим пунктом.
У пацієнта були супутні захворювання - ішемічна хвороба серця, постінфарктний кардіосклероз.
В автобусі перебувало близько 40 людей.
"Гуанчжоу Евергранд" виступає на стадіоні Тяньхе, який вміщує 58 500 глядачів.
У МОН наразі розглядають чотири сценарії проведення ЗНО.
У Кремлі заявили, що стежать за протестами у сусідній Білорусі, які почалися після виборів президента, але у події не втручаються.
У 1933 вони разом із батьком купують малу вугільну копальню біля Коломиї, однак різні перешкоди й погана якість вугілля змусили закрити підприємство.
Інтелектуалка, лінива мама, кар’єристка і домогосподарка.
Вимога — організатор заходу відповідальнийза дотримання дистанції між учасниками — не менше, ніж півтора метра.
З колишніх вінків деякими квіти були взяті на пам'ять, а на другий ранок були покладені вінки зі свіжих квітів".
Протестувальники встигли втекти, і під час події ніхто з них не постраждав.
Під час контролю прикордонники встановили, що подружжя виїжджало з тимчасово окупованої території через закритий пункт пропуску "Новоазовськ".
У другу чергу це вболівальники та фанати, а вже після цього тренер і гравці.
Тривалий час вважалося, що це відбулося після того, як сучасні люди покинули Африку і дісталися Європи та Середнього Сходу, де вже мешкали неандертальці.
За результатами першого туру Анджей Дуда здобув 43,5% голосів, натомість за Тшасковського віддали свої голоси 30,46% виборців.
Радіовуглецевий аналіз кісток датує поховання приблизно 2200 року до н. е.
Ткаченко не готовий назвати імена "лицарів", яких він запросить, бо перемовини з ними ще тривають.
Троє - випускниці медичних вишів,до Військово медичної академії.
Щоб це зробити, використали новий метод – не колії, як роблять зазвичай, а дві сотні рухомих роботизованих підніжок, на які поставили будівлю.
Зараз ви читаєте новину «Без прихованих відсотків: "ШвидкоГроші" підтримує закон про прозорі мікрокредити».
Це набагато дешевше».
У «лідерах» за ними – Рівненська область.
Райндт розповів, що вони планують продовжити розвідувальні роботи в Індонезії і планують подальші експедиції.
За попередньою інформацією, інцидент стався вранці близько 9:30 просто під час руху.
Фактично низка суддів Конституційного суду діяла в стані конфлікту інтересів", – сказав Ситник.
Урядовці ліквідували Державну архітектурно-будівельну інспекцію, що займалася ліцензуванням будівельної діяльності, а легітимність новоствореної Державної сервісної служби містобудування викликає великі запитання з точки зору закону.
Об`ємний вибух газу може статися внаслідок вибуху як метану, так і пропану, бутану та інших газів, зокрема інертних, водню наприклад", - пояснив він.
Вони можуть залишити напризволяще будь-якої миті.
Стаючи на шлях духовної просвіти, деяких людей так і тягне поділитися своїми «високими» духовними знаннями й навіть повчити інших.
Тренерський штаб і керівництво клубу Динамо повідомили футболістам рішення про продовження карантину і рекомендації щодо подальшого дотримання нових правил і вимог самоізоляції.
Автобуси з кримcькими татарами зупинили російські ДПС, зібрали паспорти пасажирів і посвідчення водіїв.
Такі виплати також відбуваються за графіком.
Першими напрямками для пілотного проєкту безготівкової оплати обрані Київ – Фастів та Київ – Святошин.
На все це у мене пішло місяців дев'ять", - розповідає журналіст.
Стічні труби очистить біопрепарат "Біо Дрен" із серії "Санекс Septix".
В інтерв’ю одному із всеукраїнських видань він розповів, що заробив за грудень 2019 року 1 мільйон 24 тис грн.
Сьогодні для цього є спеціальні апаратні технології.
Навчальні заклади в країні вже закриті.
При чому тут він?
Після цього, як очікується, він сформує новий кабінет міністрів.
Також людей "з похмілля" просили заповнити анкету і оцінити інтенсивність різних симптомів.
Форма, яка обрана на сьогоднішній день Міністерством освіти – це можливість проходження пробного ЗНО дистанційно, тобто онлайн", – заявив Степанов.
На сьогодні, на день нашого спілкування я не бачу, як там можуть відбуватися вибори.
Чинну угоду аргентинця з клубом розраховано до літа 2021 року.
Була цікавою й сама церемонія.
Відтоді вірус забрав життя понад 400 людей, а заражених у світі понад 20 тисяч.
Я терпіла шлюб заради дітей.
Але виявилося, що підтверджуючі документи були підроблені.
У нинішньому сезоні форвард провів 25 матчів, відзначившись 17 голами за шпор.
Протягом посту Церква закликає своїх вірних чад до посиленої молитви в храмах і вдома, до благодійної допомоги нужденним і постійної уваги до ближніх.
Жінка з жовтня 2019-го веде боротьбу за звільнення сина, затриманого так званими спецслужбами ДНР.
Та й сам атракціон із площі прибрали.
Для підтвердження цієї думки вчені вивчили швидкість змін структури метильних груп в геномі собак і людей.
Крім того, овоч багатий поживними речовинами і генетично схожий на арабідопсис – квітучу рослину з сімейства капустяних, за якою вчені вже спостерігали в умовах мікрогравітації.
Зараз ви читаєте новину «Тепер про розкриття справи Гандзюк можна забути – Рябошапка».
Наявність тромбозу вен вказало на проблему застосування антикоагулянтів (речовини, що пригнічують активність згортання крові та перешкоджають утворенню тромбів).
"Фонд і бізнеси Смарт-Холдингу були серед перших, хто відгукнувся на заклик влади надати допомогу в боротьбі з епідемією.
За його словами, влада попросила сектор оборонної промисловості допомогти з ремонтом бортового самописця.
Найближчим часом бою не буде.
Оскільки попередні лікування, які родині обійшлися в 50 тисяч гривень, дали нетривалі результати, лікарі радять новий підхід, більш дієвий, але і більш дорогий.
Перед тим його мати Олена тричі поспіль розродилася мертвими малюками.
До магазину заходить пара молодих людей.
Зараз ви читаєте новину «В одній з областей України заборонили гральний бізнес».
Пара виконала пристрасне танго під пісню Біллі Айліш Bad Guy.
Кожної весни, коли люди виповзають на сонечко, вони зазвичай виповзають на людей.
Вони перші на передовій, тож найбільших утрат зазнає саме цей рід військ.
Основна сесія зовнішнього незалежного оцінювання в Україні розпочинається 25 червня, учасники мають бути в масках і пройти температурний скринінг через пандемію COVID-19.
До виготовлення контрафакту причетна Росія.
У середу, 4 листопада, долар і євро здорожчають.
Ця недавня ювілейна дата на виробничому календарі СТОВ «Перемога» Лебединського району для багатьох залишилася непоміченою.
Сергій Наєв офіційно очолив об'єднані сили Збройних Сил України.
Їх тут можна побачити, відчути й створити.
Провів 102 матчі за збірну Аргентини.
Бралися за те, що робилося швидко.
Потім долити до вишень 1 скл. холодної кип‘яченої води, потрусити банку і вилити з неї рідину, змішати її з горілчаною настоянкою.
Також там докладають зусиль, аби такі інциденти не відбувалися в майбутньому.
У документі вказано, що через коронавірус низка країн запроваджують заходи, які суперечать демократичним цінностям.
Упевнений, все це не вплине на Лео.
У рідних стінах "Інтер Маямі" дебютує 14-го березня (проти "Лос-Анджелес Гелаксі").
Які твої причини і його?
Зараз ви читаєте новину «"Слуги народу" визначилися з кандидатом на посаду віцепрем'єра з питань ОПК».
Вікторія Тобілевич не змогла вийти заміж за Володимира.
Скарб з безліччю предметів, переважно з різною зброєю, став одним із найбільш значущих відкриттів і визнаний третім за величиною відкриттям епохи бронзового століття у Великобританії.
Крім того, певні медзасоби звільняються від мита.
Але хорошого здоров’я все ж не мала.
Лев Парнас почав надавати Конгресу свідчення проти Трампа.
Після цвітіння полив можна скоротити і до серпня він припиняється, щоб деревовина встигла дозріти та зміцніти перед зимівлею.
Вони доставляють людям продукти і води», — зазначив міністр.
За підсумками ІІІ кварталів 2020 року на ці потреби уряд витратив 45,8 млрд грн із запланованих на цей рік 112,6 млрд грн.
Нерви здають - а надто в жителів великих міст, бо вони вже два дні живуть без метро, натомість - із суворими обмеженнями в наземному транспорті.
Або якщо ви житель наприклад Сумської області, то вам краще взагалі не хворіти, бо доведеться їхати на лікування за 200 кілометрів.
Сторіччя Української революції 1917–1921 років повернуло в суспільну свідомість мужній чин борців за незалежну Україну.
Якщо ви відчуваєте, що починаєте хворіти, краще залишитися вдома.
Безкоштовно навчатися можливо, місць багато, проте перший рік програми – це студіювання грецької.
"Мій бар живе з туризму.
Зараз ви читаєте новину «Оплата українців за комунальні послуги зросла на 10%».
Його знали багато тутешніх людей.
Закон про роздержавлення ЗМІ передбачав фінансову підтримку реформованих видань.
Нагадаємо, раніше повідомлялося, що від 1 липня Київ остаточно переходить на електронний квиток.
У нього також відібрали біологічні зразки.
Але ця історія стосується і моєї родини, тому напишу.
Але необхідно лише дотримуватися правил.
Французький президент оголошує в країні спеціальну військову операцію під кодовою назвою "Стійкість".«
Днями її забрали до лікарні й підключили до апарату штучної вентиляції легенів, однак врятувати не змогли.
Клієнти розбирають настільні ігри та спортивний інвентар.
Не маємо єдності, одного бачення і вектора руху.
Святий апостол Андрій Первозваний – один з дванадцяти апостолів і улюблений учень Христа, він першим пішов за Ісусом, за це його називають Первозваним.
У Берегово знайшли велику колекцію мопедів і мотоциклів Фото: transkarpatia.
Який подарунок від ледачої мами Жені змусить почервоніти чоловіка Ірен?
Гарнізонна церква святих апостолів Петра і Павла, відомий у Львові як костел Єзуїтів — чинна церкваУГКЦ у Львові.
Українську сторону ціквить оновлення Угоди про асоціацію, інтеграція в цифровий ринок.
Згодом у селі організували й виробництво сметани та сиру, пише Репортер.
Сервісні центри МВС деякий час не будуть приймати запити на отримання довідки про несудимість.
Якщо місця перед будинком обмаль і ви хочете, щоб проектор стояв близько, але створював велику картинку, кут обмеження повинен бути мінімум 50 градусів.
Крім цього, коронавірус може вплинути і на презентації нових пристроїв.
У Дніпрі на стіні ЖК "Молодіжний" з'явився надзвичайно красивий мурал.
"Я тут, бо ми боремося за права жінок.
Зазвичай друге.
Попри це, деякі штати, де захворюваність зменшується, почали послаблювати карантин.
Ініціатива пов'язана з тим, що під час пандемії багато людей змушені перебувають на самоізоляції.
Зараз ви читаєте новину «У столиці можуть повернути жорсткий карантин».
Ми закликаємо людей обирати життя та здоров’я.
У 8-ій міській клінічній лікарні станом на ранок перебуває 59 пацієнтів, у 1-ій міській клінічній лікарні — 62 пацієнти, у лікарні швидкої медичної допомоги — 136 пацієнтів.
На чемпіонаті світу у Нове-Место вона стала другою після Олени Зубрилової українською біатлоністкою, яка виграла чемпіонат світу.
Польська підтримка української незалежності виявилася половинчастою та запізнілою через територіальні претензії.
Як повідомляє журналіст ТСН.
Мер Івано-Франківська наголосив, що локдаун призведе до катастрофи для економіки і сильно вдарить по малому і середньому бізнесу.
Відтак питаємо відповідального за тендери, звідки взялися такі космічні суми і що там збираються такого дорогого збудувати.
Але його образливість, відчуття провини через сварки, постійне розпорошення сил на дрібниці, не вміння зосередитися на справі — все це йому заважає досягти успіху не тільки в кар’єрі, але часом і навіть в особистому житті.
Нагадаємо, станом на 22 травня, у столиці 2522 підтверджених випадки захворювання на COVID-19.
Кожен офіціант проходить за зміну близько 10 кілометрів.
Очистити організм дитини від глистів допомагає полин.
Ліквідація районів: чи вплине це на повноваження політичних партій?
І це цілком заслужено.
Як протистояти коронавірусу за допомогою гімнастики у домашніх умовах?
Також Трамп незадоволений кількістю коштів, які Німеччина вкладає в оборону країни як член НАТО, і закликав її виконати цільовий показник в 2% для членів Організації Північноатлантичного договору.
Олімпійська чемпіонка американка відповіла хейтерам, які критикують її за тіло.
Вони вільно пропускали найбільш дрібні частинки рідини і частинки твердої матерії.
Я молю Бога, щоб таких, як я, більше не було на Землі!
Також, за словами Молчанової, в січні 2019 року було досягнуто домовленості зі Стельмахом про придбання 54,25% частки в ринку "Столичний" за 12 млн дол. Були підписані два меморандуми, за якими були внесені 2 млн дол. і 1,5 млн дол. авансу.
За словами урядовця, щороку від ДТП гине близько 4 тисяч українців – це більше, аніж від війни на Донбасі: "Дорожня війна – це окрема проблема".
У цьому зв'язку у німецькому МОЗ наголошують на необхідності бути пильними до інших штамів вірусу, а також до грипу.
Глобальна група компаній Meest вже понад 6 років надає послуги авіадоставлення поштових надсилань з Китаю в Україну.
Мати почала переслідувати викрадача, в результаті чоловік був змушений відпустити дитину", - сказано у повідомленні.
Його команда поступилася Трабзонспору (1:3), однак тим самим в черговий раз активувався бонус, прописаний в договорі між Динамо і Галатасараєм.
Донька зірки Антоніна Паперна разом з чоловіком Володимиром Ягличем позувала російському глянцю.
А ось акторці Аліні Кошарній, яка виконала роль медсестри регістратури, довелося на майданчику пережити втрату довгого волосся.
На реформу назви Нідерланди витратять приблизно 200 тис. євро.
У Чернівцях співробітник поліції на BMW вилетів на огорожу приватного господарства на вул. Винниченка.
Тут такий стрімкий берег (ред. – Схил гори) до сонця.
Але для того, щоб дожити до цього “злюбиться”, спочатку потрібно було навчитися терпіти і приймати людину такою, якою вона є.
Я ще раз наголошую, що це спроба перекласти з хворої голови на здорову.
Пиво чи вино: що краще для схуднення?
Центр "Нова Європа" поставив це запитання закордонним експертам із країн-учасниць "Ініціативи трьох морів" у рамках нової рубрики на - "Нова Європа цікавиться".
Трагедія сталася через те, що від Олега пішла дружина,.
Фільм приурочено до річниці битви, яку у Туреччині відзначають у березні.
Це дуже хороший рецепт, перевірений часом.
За словами тренера, Чеберку залишилося лише пройти медогляд в австрійському клубі.
Тунель буде складатися з двох двосмугових магістралей, розділених службовим проїздом, і двох електрифікованих залізничних колій.
Тепер Десна ні за яких обставин не зможе посісти друге місце в турнірній таблиці.
Трійки УНКВС "Сандармох" відкрили розстрільні справи на 1116 людей 9 жовтня 1937-го.
«Уродженець Запоріжжя Рудзько Віталій Євгенович 1975 року народження, був тричі судимий.
Того ж року за поширення прокламацій, організацію революційних боївок на Херсонщині, Крилача висилають на три роки на Північ.
Гасло "Крим — це Україна", — не жертовний вогонь, у якому треба спалювати найдорожче, це дороговказ — куди треба рухатися, закріпившись на підконтрольній території.
Для вирішення проблеми на початку серпня ОДА звернулася з листом до Прем’єр-міністра України щодо додаткового виділення області коштів у розмірі 1,5 млрд грн.
"Якщо результату не буде, нам доведеться зробити подальші кроки", - сказав Моравецький.
Кілька місяців тому волонтерка Наталія Арестова, яка допомагає виходжувати поранених бійців у військовому госпіталі у Львові, попросила свою знайому, психолога за освітою, Дарію Казакову надати хлопцям «танцювальну» підтримку.
Для запобігання цьому у 2020 році такі заходи проводитися не будуть.
Адже там спостерігається аналогічний польському дефіцит робочих рук — приблизно в 1,2 млн осіб», — говорить HR-директор компанії EDS-Engineering Валентина Пучка.
Мілевський заявив в кінці листопада 2020-го, після матчу заключного туру Чемпіонату Білорусі.
Зможемо робити суттєвий внесок у міжнародну безпеку - будемо бажаним партнером для НАТО та станемо повноправним членом Альянсу", - додає дипломат.
Так що я залишаюся в команді", - сказав Мессі.
І, відверто кажучи, стає страшно за пару Бондар - Кривцов.
При цьому необов'язково мати кількість кандидатів, яка покриватиме всю чисельність ради.
Водночас у Twitter зазначили, що не вживатимуть заходів примусового контролю за кожним твітом: "Ми надаємо пріоритет видаленню вмісту, коли він чітко закликає до дії, яка потенційно може завдати реальної шкоди".
"Оскільки вакцинування є добровільним, а не обов’язковим в Україні, то кожен зможе такі речі собі забезпечити на комерційній основі.
Попередньо зустріч перенесена на липень.
У відповідь оснащені спецзасобами силовики розпили перцевий спрей, сльозогінний газ та використовували світлошумові гранати.
За легендою, власник міста барон Петріно, щоб заохотити селян, організував конкурс на кращий карнавальний костюм, а переможцеві пообіцяв бочку пива та звільнення від роботи на барона на цілий рік.
У місцевих жителів я випитала рецепт і тепер таке варення готую сама.
Станом на 1 вересня в Швеції офіційно підтверджено 83 958 випадків захворювання коронавірусом.
Пандемія стала для цієї країни надзвичайно гострою проблемою, що не змінило геополітичних амбіцій іранської влади.
Правоохоронці встановили причетних до злочину осіб, якими виявились двоє місцевих мешканців 12 та 13 років.
Зараз ви читаєте новину «Швидкий рецепт: пасту присмачують баклажанами та сиром».
Національне агентство з питань запобігання корупції вручило два адмінпротоколи про адміністративне правопорушення президенту Володимиру Зеленському через недекларування змін у майновому стані.
Рішення Дорадчої палати підлягає оскарженню в Спортивному арбітражному суді (CAS)", - йдеться у заяві.
На кадрах видно, як пасажир намагається пройти контроль на вокзалі.
Чоловіка тримали в наручниках у підвалі.
Дорогою вона милується природою, спостерігає, як тягнуться до сонечка квіти.
Українська служба погоди організована в 1930-х роках, регулярні спостереження за погодою в Києві ведуться з 1881 року.
Після 2 матчів Команда Мілевського та Нойка посідає 5 сходинку в турнірній таблиці, набравши 4 очки.
Візуально можете поділити тарілку на три частини: 1/2 — фрукти або овочі, 1/4 — вуглеводи і 1/4 — білки.
Дитина повинна знати, куди її ведуть, і що будуть робити.
У неділю, 19 жовтня, в Україні стане холодніше.
За словами Наталки Діденко, тумани плаватимуть вночі та вранці.
Він також опублікував порівняльні фотографії.
"Сьогодні, 2 травня, російсько-окупаційні війська вчергове обстріляли наших захисників поблизу населеного пункту Гнутове.
У чому ж полягають ці підходи?
У шкільних підручниках з історії написали, що Шевченко виступав за "Ювентус", а не "Мілан"
Андрей Шептицький залишив по собі величезний духовний спадок — трактати, послання, листи, зокрема «Про милосердя» та «Не убий», пасторські звернення.
Мамусю, дорогенька, з днем народження!
І якщо кожен із нас відстоюватиме нашу неньку, як це робили вони, то Україна обов'язково переможе.
Тому я вважаю, що зараз у нас банки абсолютно стабільні, нормальні, банкам можна довіряти — і це треба робити.
А офіційні результати виборів 9 серпня назвав чесними, адже " понад 80% фальсифікацій".
Тоді було розстіляно майже 80% мешканців єврейської сільськогосподарської колонії, яка існувала в цьому селі.
Це пов'язано з несприятливими погодніми умовами в період достигання.
Еліна опублікувала в Instagram добірку фотографій та відео з коханим, залишивши романтичний підпис.
Карта бойових дій, станом на вівторок, 19 травня.
А люди вже сьогодні без газу", – каже Богатир.
Віктора Федоровича Януковича можна привітати.
"У кожного своя стратегія, але Європа, схоже, виходить з карантину на більш ранній стадії епідеміологічного циклу, ніж Азія.
Загальна сума складає 10 млн 606 тис. 92 грн.
Нова дата поєдинку - 3 жовтня.
Національний банк України на 6 березня встановив курс долара на рівні 24,74 грн.
Купальники, море і літо без карантину і вірусів.
На фасаді готелю і вхідних дверях виявили як мінімум вісім кульових отворів.
Вони вирізняються художнім смаком, вражають щирістю дитячої душі й таланту, життєрадісністю.
Зараз матір з дитиною залишаються у пологовому.
Як стверджують росіяни, у результаті влучання ліквідовано одного бійця російсько-терористичних військ, а ще один отримав поранення.
Зараз ви читаєте новину «Переможці фестивалю "Крутий заміс" забрьохалися в глину».
Про це повідомили у чаті 112, пише “
Тим більш, що у нього на балансі є 10 КХП і хлібних баз, що одночасно можуть зберігати 500−700 тис. т зерна — це для потреб країни цілком достатньо.
Кияни вигравали у першому таймі з рахунком 2:0.
Інструкції щодо дотримання гігієни вже розроблені, запевнили в асоціації.
Так намололисі, шо ходили у штири бокі і гикали.
Конфліктний та агресивний – кажуть сусіди про чоловіка, який кинув гранату.
З нагоди свята дружина Євгена Ксенія чуттєво привітала його.
Містяни живуть у звичному ритмі.
У Києві рятувальники витягли з Дніпра потопельника.
Актриса дублює українською мовою фільми і мультфільми для кінотеатрів і телебачення, озвучила багато ігор і додатків.
Станом на 27 червня в Криму офіційно зафіксували 866 людей із COVID-19, померли від ускладнень, спричинених інфекцією, 29 осіб. Дані можуть бути зумисне занижені окупантами.
Основна кількість інцидентів стосується поширення ШПЗ (93% від загальної кількості) і фішингу (4%)", - написали в повідомленні.
«Всі вони були виконані — так Верховна Рада України ухвалила зміни до законів про державний бюджет на 2020 рік та про запобігання відмиванню брудних коштів.
Відомий голлівудський актор може стати новим агентом 007.
Пропуск людей з гуманітарних причин продовжиться.
Письменник не так живе й не так росте, як проста собi людина.
Деталі цієї зброї були виготовлені в інших країнах.
Нагадаємо, «ТойХтоПройшовКрізьВогонь» побував в українському прокаті у 2012 році.
Приймати цілющу настоянку слід по 4 столові ложки за пів години до сніданку.
Оля ‒ домогосподарка, з юних років мріяла про сім’ю.
Надіслала світлину її дідуся та бабусі, датовану січнем 1925 року.
Сонце крізь жалюзі, тюль чи мереживо малює на жіночому обличчі дивовижні візерунки.
Це означає, ймовірно, зменшення фінансування шкільної освіти як найбільш вразливої ланки освітніх послуг, — ректори закладів вищої освіти, як показує досвід, навчилися відстоювати свої бюджети значно ефективніше.
“Я бачу необхідність і роботу цього міністерства у складних умовах для забезпечення стабільності в Україні.
Порушення закону тут нема, але, звісно, порушена логіка».
За словами Шмигаля, збільшення доходів бюджету стало можливим завдяки тому, що "вперше держава почала ефективно боротися з різними схемами та скрутками".
Думав, їх уже немає живих.
Але й ця не завжди добре лежить, адже складно створити ідеальну температуру і вологість.
У пісні Jerry згадалавідомих російських блогерок Настю Івлееву та Ольгу Бузову та висміяла залежність від соціальних мереж тих, хто живе у віртуальному, фейковому світі.
Для цього імпортери й дилери повинні бути зареєстровані в Головному сервісному центрі МВС як суб'єкти господарювання та підписати з МВС договір про співпрацю.
"Ми витрачаємо багато зусиль та багато часу.
У Херсонській області звільнили з трудової експлуатації 13 заробітчан, які були змушені працювати на полях місцевих фермерів по 15 годин.
Тобто є повністю керована вертикаль.
На той момент просто не могло бути по-іншому.
Політичних опонентів арештовував, дуже обмежив свободу слова.
Сьогодні ця співпраця може здійснюватися в рамках ООН, НАТО, ОБСЄ та інших міжнародних організацій безпекового характеру як на регіональній так і міжрегіональній основі.
Засоби масової інформації в будь-якому разі мають тенденцію приділяти більше уваги майбутньому економіки, а не поточним економічним умовам.
Воно має нетипове орієнтування захоронення для цього народу.
Тільки карантин і економічна криза примусили владу всерйоз згадати про реінтеграцію мігрантів, яку, не маючи досвіду й напрацювань, спробували втілити адміністративними методами.
Було навіть проведено опитування серед фанатів дуету, чи хотіли б вони побачити колектив у новому складі.
Їх справді було дуже мало.
Про це у своєму Телеграм-каналі повідомив перший заступник голови з питань фінансів, податкової та митної політики Ярослав Железняк.
«Зараз у парламенті дві кандидатури на посади суддів КСУ.
Нам важливо пам”ятати, що дітей не потрібно увесь час розважати.
Шанувальники тепло відгукнулися на нові кадри.
Також він звернувся до фракції «За життя».
"У мене сьогодні сталася біда, сьогодні моя донечка Настя Швець викинулася з 7 поверху.
Люди просто мандрують мостом і насолоджуються гармонією дикої природи, «підглядають» за життям великих диких хижаків у їхній рідній стихії».
Навіть якщо ви відчуваєте в собі силу і вважаєте, що можете самостійно змінити світ на краще, немає причин, щоб відмовлятися від допомоги.
"Давайте не будемо забувати про те, що в Лівані знаходиться найбільше число біженців в світі — в розрахунку на душу населення.
Своє перебування у хасиди намагалися пояснити тим, що планували потрапити на старовинне кладовище, а документи нібито залишили у готелі міста Умань, де вони проживали.
У поточній кампанії після 5 матчів – йде на 13-й сходинці.
Неоднозначно ставляться до закриття кордонів, припинення авіа- та залізничного сполучення, а також запровадження адміністративної та кримінальної відповідальності за порушення карантину.
При досягненні певних цифр, ми одразу будемо говорити, що треба перейти на той етап, який був раніше.
Акула атакувала дитину з матір'ю та гідом під час занурення в заповіднику Рас Мохаммед.
Нагадаємо, 15 вересня мер Києва Віталій Кличко із фонтаном на Оболоні.
Також з кропиви створювали тканини.
Якщо запитати, що пересічний громадянин знає про грип, назбираємо чимало порад.
Факту вбивств він не заперечував і прямо заявляв те, що він „прийшов з пекла“, те, що „він Бог“, що якийсь „голос“ наказав йому вбити 15 осіб», — повідомив він.
Через інсульт у мене з'явився дефект мовлення – то й що?
Є також цікаві пропозиції серед туроператорів — традиційні гарячі тури, а також так звана "рулетка-фортуна" вартістю орієнтовно у 250-300 доларів/6 днів "все включено", коли назву готелю ви дізнаєтеся лише в аеропорту.
Нагадаємо, 8 січня в Ірані української авіакомпанії МАУ.
Зокрема, йдеться про ремонт і будівництво доріг в рамках програми Зеленського “Велике будівництво”.
А у столиці Фінляндії, Гельсінкі, цієї зими було на 6°С вище середньої температури, аніж у ті ж місяці в період від 1981 до 2010 року.
Підозрюваний, обвинувачений чи підсудний має право на захист.
Через вікно вони побачили тіла.
Марселу Ребелу де Соуза легко спілкується з громадянами країни, його неодноразово помічали на пляжах, у крамницях чи в кіно, а південь країни він нині відвідує, аби підтримати місцевий туризм.
Такі деталі дещо ускладнюють процес зйомки.
Але ці підрахунки не включають непередбачуваних факторів.
За словами Трампа, Болтон заявив це лише для того, щоб продати книжку.
Раніше українці, які купували житло вперше, могли повернути сплачений пенсійний збір тільки через суд.
На них викарбувано імена реальних героїв, які полягли в цій неоголошеній «гібридній» війні з російськими окупантами.
Які витрати понесли?
Неважливо, хто і що говорить про вас — приймайте все це з посмішкою і продовжуйте робити свою справу.
На його думку, це зможе запобігти масштабним пожежам в Україні навесні-восени щороку.
Поява ж некрополя, на думку вчених, припадає на початок християнства в римському світі.
Він напередодні вийшов на ґанок Кабміну, де відбувався протест батьків.
У невеличкому селищі у повіті Арджеш в Румунії 42-річна румунка стала матір’ю-героїнею, народивши вже 20 дітей.
Трохи пізніше в руках повстанців опинився адмінцентр преф.
Такий аналіз треба здавати хоча б раз на півроку.
Матч гірників відбудеться 12 березня, у Німеччині.
Якщо високі бур'яни, то зима буде сніжною.
На розміщеному знімку мати і дочка позують для селфі в обнімку, в той час як 23-річна модель в зеленій міні сукні без рукавів та червоною сумочкою демонструє неголені пахви.
Втім, їх можна назвати найбільш пристpaсними, тому що ніхто не віддається любові з такою повнотою, як вони.
Інспектори запропонували водію пройти огляд на стан сп'яніння, проте він відмовився.
Зараз ви читаєте новину «Даша Астаф'єва заінтригувала інтимним фото з жінкою».
А вже коли порушення фіксується вдруге – можна штрафувати.
У 30-річного адвоката Ігоря з дружиною наразі триває дискусія щодо відпустки.
Це великий виклик, тому що сформувати символ принади туристичної, того, якою вона має бути, — серйозна робота.
Так і їхав з нею ґрунтовою дорогою.
Помер актор у 83 роки, 22 жовтня 2001-го.
Сьогодні, 4 серпня, у групі В ХІ традиційного турніру Кубок Львівщини-2020 з футзалу херсонський Продексім зустрічався з ФК ІнБев.
Трагедія сталася у селі Варварівка Долинського району в приватному житловому будинку.
Нині модель знімається у рекламних кампаніях бікіні та спідньої білизни, а також регулярно тішить шанувальників пікантними фото в Instagram.
Євлампій обурився через гоніння на християн і фактично себе видав цим.
Доходить до того, що це нібито прописано в Конституції.
Петро Порошенко за час пандемії 100 мільйонів гривень передав для того, щоб закупити 167 тисяч захисних костюмів.
Я не могла утримувати в собі їжу.
"Ми розглядаємо Лігу націй як дуже важливий турнір.
Ситник, тим часом, збирається оскаржити в Європейському суді з прав людини штраф за відпочинок, завдяки якому він опинився у "реєстрі корупціонерів".
Ми теж лаємося, і ті пари, про які ми говоримо, це нормально.
Сир двічі перемелюємо на м‘ясорубці.
Джеб Чарло постійно зупиняв Сергія.
Тому чайний напій є дуже доречним та ефективним.
На екскурсії через карантин приходить мало людей.
Насправді, можна дивитися будь-які чемпіонати.
Іншого виходу, окрім пересадження, чоловік не мав.
Традиційно дітям під подушку в ніч з 18 на 19 грудня кладуть даруночок.
І як ви ознайомлюєтеся з темою ефіру?
Зрівняв рахунок Марлос, якого блискучою передачею віч-на-віч із голкіпером вивів Тайсон, а він ефектно перекинув Бандуру.
Його присудили 20 років в’язниці за вбивства та транспортування наркотиків.
Ще один пам'ятник відкрили в польському Гданську 2015 року.
Потрапити в першій стадії плей-оф на чемпіона Португалії - це треба мати сильне везіння".
Попередні тести стверджують, що ні він, ні його партнерка не були інфіковані.
Нездужання священнослужитель відчув ще три дні тому, зараз же інфекція нібито підтвердилася.
Однак в низці країн це призвело до зростання соціальної напруженості.
Влада розглядатиме окремо кожен запит з Європи щодо українських заробітчан.
В країні не вистачає місць у лікарнях.
Чоловік пред'явив свій диппаспорт, тому поліція після складання протоколу його відпустила.
Ви стали занадто вимогливі до інших людей.
Бо вийде так, що тато дозволяє, а мама — ні, бабуся — так.
Парламент і церква не схвалили його наміру побратися з двічі розлученою американкою 40-річною Волліс Ворфілд-Сімпсон.
У свою чергу, підозрюваний Сулима обурився у своєму виступі, що "20 слідчих ДБР розслідує таку дрібну справу".
На вході учасникам проводитиметься термометрія та оцінка на ознаки гострого респіраторного захворювання.
Директора закладу було звільнено.
У травні українці святкують День вишиванки.
Загалом у країні зафіксовано близько 80 000 хворих на коронавірус.
Разом з тим, Бик досить суворий і не потерпить, якщо будуть порушені його гастрономічні принципи.
У Кримінально-процесуальному кодексі є така норма.
Це перший гол Лазаро в трьох матчах сезону-2020/21.
Пам'ятаю, мене посадили на лавку й сказали: подивися поки що.
А чому ж так довго ви не подавалися на Нацвідбір з цією піснею?
Не потрібно забувати, що Усику ще належить пройти Дерека Чісору", - розповів Гірн.
Всі ці люди – на самоізоляції».
І для мене ідеальний представник України на Євробаченні – це артист з яскравим образом, з вираженим мелодизмом, сучасною подачею і аранжуванням.
Тому вона й вирішила звернутись по допомогу до бабусі.
І 7 тис. людей не будуть щороку заражатися невиліковними хворобами.
Хоч графік відключення води в сімферопольських районах регулярно порушують.
Тому в нас свої навчання провели.
Висока температура, важкі респіраторні розлади і пошкодження легенів є ознаками імунної відповіді.
Індекс продукції рослинництва порівняно із 2018 р. становив 101,3%, зокрема на підприємствах — 102,9%, у господарствах населення — 98,8%.
«Тяжко доїхали, але як приїхали, то було таке щастя, – каже чоловік.
На вулицях досить тихо і порожньо, люди виходять лише у магазини.
І нехай відростають нові пагони дерева вашої родини!
Експерти кажуть, що 62 відсотки людей, які відчували будь-які симптоми Covid-19, повідомили про головний біль.
Sport24, 35-річний гравець відповів на запитання щодо повернення Криму.
Для лікування гнійних наривів можна приготувати мазь: гроно горобини добре промити, зірвати ягоди і розтовкти їх дерев’яним товкачем.
Ми вже розуміємо, що слово «безсимптомне» насправді не означає нічого суттєвого, окрім, мабуть, очікування неприємних сюрпризів.
А що ви знайшли під подушкою?
При найгіршій ситуації одночасно наша лікарня може розгорнути 2250 ліжок.
Похмурий зелений Грін не вміє радіти, а Різдво і зовсім ненавидить.
Колишній народний депутат, вокаліст гурту "Океан Ельзи" Святослав Вакарчук заспівав для військових на передовій.
У Сарнах Рівненської області та пограбували сім'ю пенсіонерів.
Ще один кандидат з Ради НБУ — Олена Щербакова.
"Я звертаюся до всіх, хто працює в дільничих територіальних комісіях, до членів комісій всіх політичних сил – не брати участь у злочині.
Однак шкіряні кульки діаметром 7-9 см, знайдені в могилах на північному заході Китаю, дозволяють припустити, що там в м'яч почали грати куди раніше – вік знахідок становить близько 2900-3200 років.
Там розміщував фото, де він у військовій формі зі зброєю в руках знятий на фоні уламків збитого пасажирського літака.
Ці дві складові впливатимуть на економіку негативно.
Це лише один з інструментів.
Спочатку цю модель її розробники називали "централізованою", потім, коли її стали критикувати за адміністративний монополізм та обмеження конкуренції, — "комбінованою", а віднедавна (відповідно до нових тенденцій) позначили модною абревіатурою SMART.
В Україні декілька попередніх днів кількість тих, хто одужав від COVID-19, перевищувала кількість хворих, і влада зраділа, що правильно вибрала карантинну політику.
Влаштовувала у селі Софине поблизу Хорола просвітницькі уроки для селян, розповідаючи про українських письменників, передусім – Тараса Шевченка.
Навіщо тобі все це судилося пройти?
Якщо внесете, буде вища і яскравіша, квітка буятиме.
"Це призводило до втрати ресурсів, зниження виробничих темпів і, як наслідок, заморожування будівництва.
Існували особливі вишиванки для релігійних ритуалів та святкових подій.
Через коронавірус у ректора вишу чи не вся владна верхівка Сумської області пішла на самоізоляцію.
Таку цікавість до гостей ми зустріли на всіх островах Індонезії, які відвідали (Балі, Ява, Флорес) і незалежно від релігії (індуїсти, мусульмани, християни).
Підкорила Вільямса в ролі Аманди у "Скляному звіринці".
У Печерському районі Києва іноземець задушив повію.
"Ми розуміємо ажіотаж щодо законопроєкту щодо банків, більше 16 тисяч правок є яскравим тому свідченням.
Був на відкритті пам’ятника.
Сюди також чудово приїхати на захід сонця.
На порядку денному саміту Україна-ЄС, запланованому на 1 жовтня 2020 року, обговорять європейську інтеграцію України. Українську сторону ціквить оновлення Угоди про асоціацію, інтеграція в цифровий ринок.
Винагородою за зусилля стане розкішний вид на узбережжя Нью-Йорку.
Із 2014 року щонайменше 128 дітей зазнали поранень від мін, боєприпасів та інших ВЗВ, щонайменше 38 дітей загинуло.
"За такий "жарт" мене навіть налякали, що складуть адмінпротокол", - розповів чоловік, який знайшов гроші.
Він зараз намагається всі свої провали переключити на свого попередника Порошенка», — говорить народний депутат.
Будинок на вулиці Ясній, 10 було споруджено у 1912 році за проєктом архітектора Адольфа Мінкуса.
Ми пропонуємо нарядні мереживні сукні всього за 409 гривень.
Казахстанська хіп-хоп зірка їде до Києва, аби дати концерт у столичному Osocor Residence.
Білорусь – і та: вчора начебто добровільно лізла в обійми ведмедя, а сьогодні має види на Європу.
Однорічні панди, кажуть працівники, дуже схожі за поведінкою на дітей віком трьох-чотирьох років.
Кожна країна світу святкує Новий рік відповідно до своїх традицій.
Сьогодні нервова система Близнюків піддасться випробуванням.
Ці стовпи включають захист працівників від втрати робочих місць, підтримку охорони здоров'я, безпеку фінансової системи, підтримку підприємців і державні інвестиції.
Із поразкою Другого зимового походу спроби армії УНР визволити Україну з-під більшовицького панування завершились.
"Здається, що це невеликий показник, але насправді це показник зміни всієї кліматичної системи.
Щоб перевірити вакцину, її доведеться ввести тварині, щоб побачити, чи спрацьовує вона, та оцінити ефект імунної відповіді.
Степанов наголосив, що на сьогоднішній день у світі не існує жодного лікарського засобу, в показаннях якого було б написано COVID-19, і весь світ перебуває в пошуках.
На 80 хвилині Зозуля втік від Кошельни, але Лоран вставив ногу в момент замаху й звалив Романа на землю.
У вас завжди круті образи, але це просто неймовірно.
Загинули більше трьох десятків армійців.
Також госпіталізований 21-річний потерпілий із внутрішньо-суглобним переломом, забоями та саднами.
Долучайтеся до виклику", - підписав веселе відео футболіст.
У нього головні болі через високий артеріальний тиск.
“Напевно у нас Україна різна!
Які симптоми можуть свідчити про проблеми з легенями?
Тим часом, назвали попередню у середмісті Лісабона.
Правоохоронці доправили їх до Коропського відділення поліції для з’ясування всіх обстави події", – розповів начальник ГУНП в Чернігівській області Володимир Нідзельський.
Першим автобусом, випущеним 1956-го на Львівському автобусному заводі, був ЛАЗ 695 "Львів", який став наймасовішим для заводу і світу.
За допомогою водолазно-рятувального спорядження та човна тіло було доставлено до берега та передано правоохоронцям.
Загальна сума привласнених коштів – 95 тис. грн, які виділялись на проведення ремонту даху школи у селищі Богородчани.
Відновлювали аеродром силами відряджених підрозділів, оскільки попередній персонал був давно скорочений.
У Харкові сьогодні, 23 грудня, прощаються з мером міста Геннадієм Кернесом.
День сприятливий для обмірковування домашніх справ.
Виявляється, у подружжя не було дітей і через це вони все життя дуже страждали.
Завжди однією з перших приходила в міністерство і однією з останніх завершувала робочий день.
«Воювати важко… Поки йдуть суперечливі повідомлення сторін про втрати і просування.
"Брати участь у шоу, які пропагандують дії загарбників – жалюгідний вчинок, на який не міг піти справжній український воїн, захисник.
Вона почала тягнути понтифіка до загорожі, проте Франциск, намагаючись звільнитися, кілька разів вдарив її по руці.
У "Слузі народу" вважають, що Зеленський прийме відставку голови НБУ.
Кандидатка в мери Києва від партії "Слуга народу" змінила свою позицію щодо доцільності метро на Троєщину.
У Миколаївському яхт-клубі розпочали очистку карстових печер, а вже по завершенню карантину сюди планують водити перші екскурсії.
"Існує ціла низка причин, чому Верховна Рада вирішила не призначати пана Шкарлета міністром освіти і науки.
На ділянці розведення», — додав Білецький.
Однак достеменно невідомо, чи жартує актор, чи іронізує, чи говорить щиро, однак на деяких фотографіях можна побачити, що Паттінсон точно не може похвалитися м'язистим тілом.
Тривають слідчі дії для встановлення всіх обставин правопорушення та притягнення до відповідальності інших, причетних осіб", – йдеться в повідомленні.
Двоє українських співаків Олександр Пономарьов та Олег Винник вирішили вбити наповал своїх прихильниць.
Сучасні ланчбокси для школярів виготовляють у дійсно нестандартних, прикольних дизайнах, в тому числі в тематиці Нового року.
Достатньо здорового глузду, тобто життєвого досвіду нормальної людини.
Всі виявлені рештки та одяг направлені на експертизу для встановлення причин і обставин смерті людини.
Хорвати вони такі.
Ми поставили це питання на контроль та поспілкувалися з місцевою владою.
Однак в результаті хлопчик став Нобелівським лауреатом, отримавши премію саме за математичні розрахунки.
Щодо закладів освіти, то найбільше шкоди наробили дерева, які впали неподалік.
Як свідчить практика, більшість дівчат будуть у захваті від такого презенту.
А ще в житті героїні з’являються два чоловіки, що змагаються за її прихильність.
При цьому частина з них через карантин втратила роботу.
Свободівка принесла в Раду вазон у синьо-жовтому горщику та написала у Facebook про “нерозривний зв’язок українців зі своєю землею”.
Поки невідомо, чи зіграють поєдинки плейоф Євро-2020, які заплановані на 26 та 31 березня.
Все перемішати, приправляючи за смаком сіллю і перцем.
Хіба дитина з того уроку щось зрозуміла?
Послом США в ООН призначили Лінду Томас-Грінфілд — колишню помічницю держсекретаря у справах Африки за часів Обами.
У результаті якої керманичі-порушники правил дорожнього руху побили чоловіка.
Це для мене головне.
Без першого не буде нічого, а від мене залежить дуже багато людей.
Але коли буде не оренда, а податок з власності, то дохід зменшиться в рази.
Нині цей напрям набув особливої актуальності, враховуючи зусилля РФ з дестабілізації ЄС зсередини через дезінформаційні кампанії, які руйнують довіру до європейських інституцій.
Прийматиме зразки науково-дослідного інституту ЛНМУ імені Данила Галицького.
Відомо, що чоловік на ім'я Джин повернувся із Балі до Китаю 28 січня, а через тиждень у нього підтвердили захворювання на коронавірус.
"У зв'язку зі зростанням захворюваності на коронавірус та з метою запобігання поширення хвороби у колективі КНУ університет переводить навчання з аудиторних форм на використання технологій дистанційного навчання", – написали в повідомленні.
Так, 51-річний артист більше не приховує від загалу кохану, 29-річну агентку за талантами Моллі Гервіц.
"Я знаю, що Трамп часто насміхався наді мною, але це (захисна маска — ред.) рятує мені життя і рятує ваше життя".
Презентації книжки відбудуться у рамках туру містами України.
Нагадаємо, на початку квітня опублікована на сайті президента України петиція про повернення Уляни Супрун на посаду міністра охорони здоров'я України набрала понад 25 тисяч підписів.
За вчорашню добу лабораторні центри провели 1401 ПЛР-тест, з них позитивні — 203. Серед них львів’ян — 138.
Вони відмовляються писати це", — зауважив президент США.
Але йому вдалось одужати.
Таким чином, функцій цілепокладання українська політична система, фактично, не реалізує.
За даними прес-служби флоту, він навіть не знав про її існування.
Про це повідомляє пресслужба уряду.
У грудні можлива зустріч з давнім партнером, минулим коханням, відновлення взаємин, які, здавалося б, уже закінчені.
Раніше у владних коридорах порушувалося питання про можливість будівництва нового мосту через Дніпро біля міста Горішні Плавні.
Тому неможливо уявити різдвяний стіл горян без наваристої юшки з боровиків.
Згодом артист обчикрижив довгі кучері та постав перед прихильниками з короткою зачіскою та борідкою.
В середньому їхній заробіток становив близько 19 тис. грн на кожного.
Пакет передбачає кошти на догляд за дитиною або відпустку для роботи батькам, які не можуть працювати вдома після того, як уряд запровадив онлайн-класи для середніх шкіл.
Він вкотре звернувся до жителів області та Харкова з проханням дотримуватися карантинних вимог.
Його причиною може стати укус скаженої собаки.
Нагадаємо, Іллю Ємця призначили міністром на початку березня цього року.
Решту витрат міський бюджет та лікарня взяли на себе.
Одні крадуть таблички з назвою села, а інші, ледь одягнені чи навіть зовсім голі, воліють під тими табличками… зайнятися сексом.
Наразі Добриднєва продовжує активно займатися творчою діяльністю та пише нові пісні.
"Четверо мешканців селища Липці віком 2, 5, 6 і 8 років доставлені до токсикологічного відділення обласної дитячої клінічної лікарні.
Зоозахисники на острові Пхукет в Таїланді зняли на відео позбавлену зубів мавпочку на ланцюзі.
Коли ми закінчимо роботу, кожен зможе знайти те, що його цікавить найбільше.
І як деякі мої добрі знайомі та друзі почали обурено вступатися за поваленого Ілліча.
Тепер хлопці змушені йти по харчі, а це означає, що вчергове наражатися на небезпеку підхопити коронавірус.
Хоча немає жодного зв'язку.
Святослава Вакарчука передати повноваження голови партії є позитивним для "Голоса".
Жартома Санька називають заступником бібліотекаря.
Загалом у медичних закладах перебувають 24 людини, ще 35 хворих лікуються вдома, оскільки не мають симптомів.
Затриманим загрожує 15 років в'язниці.
Однак, як на мене, є певна в тому надія або така можливість сказати, що, тим не менше, ми не маємо підстав до почуття приреченості і відчаю.
Наші органи досудового розслідування під процесуальним керівництвом прокуратури йдуть вперед і згодом планують повідомити про підозри й іншим фігурантам.
Чотири роки тому вони відкрили кондитерську Milly Filly.
"Мені не вистачить коштів кожного місяця сплачувати цей кредит, це вже не враховуючи того, що потрібно облаштувати це житло, витратитись на ремонт і також сплачувати ті ж самі комунальні послуги", - каже Богдан.
Тому треба було не сидіти вдома, а йти в лікарню, а не до сімейного лікаря. Я їх не звинувачую, але яке лікування може бути в режимі онлайн?
Наші найстарші вихованці вдруге поспіль стали чемпіонами Екстра-ліги U-17.
Станом на 11 серпня Національний банк установив офіційний курс на рівні 27,6 грн/дол.
Відомий радянський актор потрапив до лікарні.
Попередні виходи вони зробили 26 червня, 1 і 16 липня.
«Результат є - Аліса тримає голову, майстерно перевертається, сидить посаджена, повзає по-пластунськи, лепече на своєму, любить перебувати в компанії, тягнеться до діток, цікавиться іграшками і предметами побуту», - розповідає мама дитини.
Їх було троє – комбат бандформування Вадим Погодін (кличка Кєрчь), а також Максим Сухомлинов (кличка Буба) та Юрій Москальов (кличка Жора).
Ринки можуть закрити навіть після їхнього відкриття.
А політичну відповідальність Зеленський уже несе.
Це все так гидко, навіть якщо ти відповідаєш жорстко і йдеш, все одно є відчуття нікчемності і запитання: "Де я себе повела не так?
На тлі цих новин нафта марки WTI уже подорожчала на понад 6% - до $25,12 за бар.
У нас же не було такого поняття – підприємство-банкрут.
Що він порадить мамі-тренерці Анні під час особистої зустрічі?
Керуючий Міністерством закордонних справ Української Народної Республіки Андрій Лівицький вів переговори з поляками майже пів року.
Про це Ніковський потім писав Чикаленкові в листі.
Зокрема, це натуральний противірусний засіб.
Португальський тренер натомість звинуватив його в зраді.
Операція з пошуку Гаспарда тривала кілька днів.
На борту було 27 людей: 20 курсантів Харківського університету повітряних сил імені Кожедуба та 7-ро членів екіпажу.
Поки що у жодного із них ознак коронавірусу не виявлено.
Ніхто з них, як і інквізиція в цілому, особисто до насильства не вдавався.
Визначити реальний рівень тренера у таких реаліях важко.
Зараз ви читаєте новину «На Закарпатті створили військове формування».
У засушеному вигляді ціну, яку, звичайно, теж формує ринок, можна тримати хоч скільки.
Працюють рятувальники, ріжуть бетонні плити, за допомогою автокрану ці плити спускаються вниз", – розповів пресофіцер ДСНС України Олександр Хоружний.
Раніше ТСН Проспорт писав про австралійського регбіста, якого відправили на самоізоляцію після того, як він поцілував репортерку.
Гучномовець фоном розповідає, як має працювати ринок, і застерігає покупців не знімати масок та триматися подалі одне від одного.
Він наголосив, що попри те, що українські моряки повернулися, моральна та матеріальна шкода, заподіяна за час незаконного утримання, "має свою ціну".
Дощ хліба прибиває, а сонце підіймає.
Мені довелося стояти в черзі хвилину-дві.
Про це розповів відомий педіатр Євген Комаровський.
Звичайна залізна діжка, її туди засунули, кришку згори – тому що вона виривалася.
Відомий в Україні джазмен розповів, що коли у 2008 році провели перший Performansjazz, ніхто не вірив у продовження та успіх заходу.
Також у ЄС засудили участь у процедурі голосування мешканців непідконтрольних уряду України районів Донбасу, яким було видано російські паспорти, що є порушенням духу Мінських домовленостей.
У Тернополі майже 17,5 мільйона гривень виділять на впровадження проєктів-переможців «Громадського бюджету»
Цього дня доцільно скористатися вітром як рушійною силою для змін: можна викинути старі речі, пустити за вітром свої печалі та проблеми.
Він вважає, що відносини з МВФ можуть погіршитися, а це створює великі макрофінансові ризики.
Не розуміють, що СРСР умер.
Про це повідомляє прес-служба Пентагону.
Зі слів потерпілої, дорогою він купив їй дві пляшки слабоалкогольного напою, які вона випила, а потім вивіз у безлюдне місце, де зґвалтував.
Зараз ви читаєте новину «Youtube визначив теми-табу про коронавірус».
Тоді киянин знаходився на вулиці без засобів індивідуального захисту.
Відносно всіх порушників склали адміністративні протоколи за ст. 46-1 "Порушення вимог режиму радіаційної безпеки в місцевостях, що зазнали радіоактивного забруднення" Кодексу України про адміністративні правопорушення", - йдеться у повідомленні.
Зараз ви читаєте новину «"Челсі" не може підписати зіркового форварда через карантин».
Перший - українська мова і література, другий - математика або історія України. Третій предмет вступник обирає на свій розсуд.
Фонд Порошенка купує кисневі концентратори, яких так бракує хворим.
"Ми спробували відчути цю пісню з різних сторін і запросили кількох саунд-продюсерів.
У другій і третіх чвертях матчу гості забезпечили собі 5 очок переваги.
"Через декілька хвилин виявили автомобіль, який стояв без водія.
Двоє людей загинули на місці інциденту внаслідок самого вибуху.
У полуницях високий рівень таких пігментів, як лютеїн.
Коли свою історію журналістка сміливо розповіла у соціальних мережах, вона отримала сотні коментарів та повідомлень від інших жінок зі словами підтримки, проханням поділитися власним досвідом, або з запитаннями про специфіку проведення операції.
"За три дні роботи наткнулися на десятки поховань.
У дні зустрічі Нового року важливо проявити любов до родичів, згуртованість у приготуванні до свята.
Маємо зрозуміти й відчути, що держава – наша, ми її утримуємо.
Але не питали, що вони думають про ту чи іншу торгову марку.
Народилася 4 липня 1989-го в російському Красноярську.
Остаточну крапку буде поставлено під час найближчого візиту президента Зеленського на Львівщину.
Ви доповнюєте одне одного", "Такі красиві", "Молоді і красиві, як і зараз", – писали юзери під знімком.
За його словами, такі заходи запроваджуються для безпеки поляків, повідомляє із посиланням на «Укрінформ».
Міністерство охорони здоров'я робило запит на 15,6 млрд грн.
Під час британської премії нагородили титулом "Герой року за версією Top Gear" семиразового чемпіона "Формули 1" Льюїса Хемілтона.
Крізь серце люди йдуть і віки.
За добу зафіксовано 4 нових випадки.
"Ми називаємо це "паузою", тому що тенденції циркуляції потоків можуть поновитися, залишитися без змін або повернути назад", - каже хімік з Університету Колорадо в Боулдері.
Крім того, 380 випадків коронавірусу зафіксували в Харківській області, 284 — у Тернопільській, 264 — в Одеській.
Як наслідок, там залишилась велика кількість боєприпасів, що не розірвалися і почали детонувати від високої температури.
Дві тисячі чотириста дев'яносто п'ять нових випадків.
В Інтернеті можна також знайти Центральну базу даних імен жертв Шоа (Шоа – катастрофа європейського єврейства – результат політики нацистів середини XX століття з планомірного знищення євреїв.
Є пропозиції, де готові платити від 30 до 200 тис. грн.
Дуже хотілося б, щоб відповідно до чинного законодавства люди дочекалися офіційних висновків, офіційного завершення тих слідчих дій, і потім вже спирались на ті дані, які будуть”, - додала речник міністра оборони.
Відзначимо, що Андраде і Сондерс повинні були зустрітися у 2018 році, але перед боєм британця спіймали на вживанні заборонених препаратів.
Протягом 3 діб космічний корабель "Восток-6" облетів планету 48 разів.
Відтак в уряді планують створити програму, яка б забезпечила цих людей роботою і допомогла втримати в Україні.
І буде великий бадабум.
Рішенням своїм лиш визнав його звільнення протиправним.
Гарно оброблені мідні браслети з драконячими головами називають унікальною знахідкою для регіону.
Люди з позитивною енергією можуть і не знати про таку свою здібність.
Також він заявляв, що коли він був на зніманнях, Ілон здійснював "пізні візити" до Ембер.
Загалом, до своєї честі, Зеленський вирішив законодавчо відновити більшу частину антикорупційної інфраструктури і загрожує провести розслідування щодо суддів Конституційного суду і навіть звільнити їх з КС у відповідь на недавні дії.
Волонтери майно знайшли.
За його словами, в країні намагалися "усунути чергу" на перевірку тестових зразків.
Про це свідчать результати опитування Harvard CAPS-Harris poll.
Ну, думаю, – все, краще вже не зможу.
Тому майже цілодобово доводиться сидіти вдома.
Транслятори в Великій Британії просто беруть гроші у фанатів і не повертають.
Його можна зробити у вигляді торта із бісквітом або печивом замість коржа, а можна шарами залити в креманки.
Мирне життя в містечку закінчується драмою, в результаті якої деякі герої гинуть.
Анжеліка не стала заперечувати цього і додала, що на тлі скандалів і принижень від вітчима її старший син почав уживати наркотики.
Із них дітей – 570, медпрацівників – 360.
Туреччина з населенням 83 мільйони осіб підписала контракт на купівлю 50 мільйонів доз вакцини у китайської компанії Sinovac Biotech Ltd.
Першу міжпланетну станцію для вивчення Венери запустили 12 лютого 1961 року.
Нардепа від Прикарпаття Романа Мулика відзначили в рубриці “людина тижня”
Йдеться про шістьох осіб і одну компанію.
В інтерв'ю Зубов розповідає про коріння "імперського синдрому"; переконує, що зараз його викорінено й росіяни хочуть нормального життя; дає пораду Володимиру Зеленському та мріє про Росію без Володимира Путіна.
Збити масло і цукор, поступово ввести заварну масу і все добре збити до легких піків.
Україна вимушена здійснювати великі військові затрати, витрачаючи ресурси, які, якби не було війни, пішли б на розвиток науки, культури, освіти, охорони здоров'я та соціальну сферу.
Налийте колу в пульверизатор та обприскайте колонії попелиці на рослинах.
Чим більше киян зможе побачити цю колекцію, тим більше користі вона принесе, запевняє чиновник ДБР.
Нагадаємо, роботи на вулиці Бандери виконує турецький «Онур», який є переможцем тендеру.
З літа 2019 року працює асистентом Андрія Шевченка в збірній України.
Із Китаю та особливо з міста Ухань країни світу масово евакуюють своїх громадян.
«Після того, як осередок відредагований, він стане постійним, і цей осередок збережеться, сподіваюся, на все життя пацієнта», — сказав Ерік Пірс, лікар з Массачусетського госпіталю, який працював над проектом.
У 1991 році Нагірний Карабах, більшу частину населення якого становили вірмени, "проголосив незалежність" від Азербайджану.
Павловський, своєю чергою, знайшов організатора вбивства Торбіна.
На Прикарпатті зафіксовано вже 160 випадків, пише із посиланням на Центр громадського здоров’я.
Усі дерева мікуризували… білим трюфелем з італійського П’ємонту.
Підіть у поліклініку і на базар, послухайте, що говорять люди.
Мойра Атропос вже приготувала ножиці, щоб перерізати нитку української незалежності, нитку життя української нації.
У дописі до фото зірка вже вкотре закликала полюбити себе та своє тіло.
Розкрити образ зомбі вам допоможе навіть найпростіше декороване вбрання!
Невідомий переліз через паркан закритої стоянки та жбурнув в авто пляшку із запальною сумішшю, а сам втік.
На Думку Вацлава Радзівіновича, вся ідея послання Путіна прихована в останніх кількох абзацах.
Натомість завершальні миті гри із запорізьким «Мотор-ОДЮСШ» стали для наших земляків випробуванням на міцність характеру.
Також вважають, що створення такого бренду дасть можливість привабити інвесторів і туристів, які б хотіли бачити, як виготовляється саме гуцульська коров’яча бринза і саме у Карпатах, бо більше ніде такого нема.
Шість осіб були арештовані, 274 людини були оштрафовані за порушення маскового режиму.
Тривожний дзвінок голови Світової федерації українських лемківських об’єднань Ярослави Галик укотре повернув до болісної, інакше й не скажеш, теми примусового виселення найзахіднішої гілки українців з їхніх етнічних земель Закерзоння в 1944—1951 роках.
Через скандал з імпічментом Дональду Трампу український президент так і не доїхав з візитом до Білого дому.
Столичні поліцейські встановлюють обставини смерті чоловіка в Оболонському районі Тіло уродженця Одеси із пораненням.
"Оля цей пост якраз для мене.
При цьому вони практичні в експлуатації та доступні за ціною, мають навіть кращі властивості, ніж із натурального каменю.
Про це розповів головний державний санлікар Віктор Ляшко.
"Це круте місце і чимало людей люблять проводити там час.
Молодик спершу розгубився, але потім заграв для президента.
Натомість обіцяли вирішити його проблеми, тобто його шантажували.
Що стало причиною трагедії - наразі невідомо.
Від коронавірусу одужав прем'єр-міністр країни Борис Джонсон.
Тут анонсоване підвезення медиків не працює взагалі.
Зазвичай маю пари на першому курсі.
Перша ракетка України Еліна Світоліна (5) у першому колі Australian Open зустрічалася із британкою Кеті Бултер (
У парку Шевченка зацвів дерен Коуза або кизил японський.
Червінський Роман Ярославович, 29 липня 1991 року народження, мешканець Яворова, призваний на військову службу у 2011 році", – йдеться у повідомленні.
А шанувальники засмучено пишуть у коментарях про можливості пари все налагодити.
Вони не можуть взяти на себе таку відповідальність, бо ці витрати просто не передбачені", - сказав освітній омбудсмен Сергій Горбачов.
Росія звинуватила Україну у "саботажі Мінська" і погрожує зривом "нормандської" зустрічі.
У серпні цього року тварина відзначила 38-річчя.
Для нас обох це мов американські гірки", - розповіла Пінк.
"Триває слідство і наразі здійснюються експертизи ДНК тіл загиблих, які триватимуть близько 2-3 тижнів.
Але термін давності таких справ – понад 10 років", - вважає експерт.
Як же запис розмови Порошенка і Байдена чотирирічної давності опинився в руках Деркача й Кулика (навряд чи хоч хтось повірив у їхню версію про журналістів-розслідувачів)?
Рейтинг п'ятого президента Петра Порошенка від квітня знизився на 4%.
На зауваження ведучого проєкту батьки відповіли, що не бачать у цьому проблеми, адже спорт дисциплінує.
Зараз ви читаєте новину «Італія заборонила в'їзд для 13 країн».
Ми говоримо про працівників служби гідрометеорології.
"Великих претензій немає, але людина хоче займатися бізнесом.
Але зараз вже оголошення недоступне.
Йому першому в історії вдалося виграти Кубок світу сім разів поспіль.
Однак, у рамках кримінального провадження вже призначена судово-медична експертиза, яка власне і надасть вже конкретні відповіді і причини смерті", - розповіла Ганна Дан.
Можливо, інші пацієнти й раніше стикалися з цим рідкісним захворюванням, але симптоми не були розпізнані через незвичайну і значною мірою невідому природу патології.
Незабаром лікар допоміг розлучитися з життям ще 3 людям.
Ревнощі можуть зруйнувати стосунки, які тривають не один рік.
…Вранці викликаю телефоном у диспетчерській службі машину «із шашечкою».
З наближенням літа українці зазвичай починають планувати свої відпустки, зазвичай надаючи перевагу відпочинку на морі у Єгипті або Туреччині.
За бажанням, можете приготувати свою улюблену страву.
Електроенергія була продана "Маріупольському меткомбінату ім. Ілліча" з групи Ахметова.
Симптоми, пов'язані з нежитем (нежить, чхання, сухість у горлі, закладений ніс).
І в умовах епідемії не може підготувати реальний план протидії вірусу.
Зауважимо, що це схоже на змову — слідчий не приходить на засідання, хоча завчасно повідомлений про нього.
Як стало відомо «Високому Замку», за Андрія Садового проголосували 39%, бачити Олега Синютку в кріслі мера хочуть 31% виборців.
Учасники свята можуть спробувати пиво не тільки різних сортів, але і виробників багатьох країн і навіть рідкісні сорти.
На допиті з’ясувалося, що протягом другої половини 2014 року затриманий проходив службу в складі одного з воєнізованих підрозділів бойовиків.
Через продовження карантину до 24 квітня половина підприємств ще цілий місяць залишатиметься закритою.
"Інформація, яку поширюють деякі харківські пабліки про те, що нібито Харківський міський голова Геннадій Кернес впав у кому, не відповідає дійсності.
Вадим Омельченко закінчив Національну юридичну академію ім. Ярослава Мудрого.
Це відчуття було не лише в мене.
Вихідні вдома мені подобаються більше виїзних.
Стан її стабільний, тобто, не важкий.
Його представив колективу заступник генерального прокурора Ігор Мустеца, повідомила Офісу генерального прокурора.
Не можна постійно продавати футболістів і при цьому розраховувати на якісь трофеї.
Володимир Зуб: «Я проти послаблення карантину!»
Визнаний ООН уряд не згідний з заявою Хафтара.
Можемо лише шкодувати, що чергова адміністрація США, яка йде, вважає за краще штовхнути російсько-американські відносини, які й так перебувають у поганій формі", - наголосив речник Путіна.
Заступник начальника місцевого райвідділу міліції Олександр Гнучий викликав працівників міліції капітана Івана Терещенка та сержанта позавідомчої охорони Романа Крамаренка.
Як повідомляють у Центрі громадського здоров’я України, медики діагностували маніфестну форму сказу з тяжкою формою перебігу.
Хотіли закріпити це на місцевих виборах.
Запровадження такого обов’язкового страхування має стати частиною реформи», – переконаний Михайло Радуцький.
Дмитро Кулеба акцентував на необхідності посилення санкційного тиску на РФ через нові грубі порушеннями Росією прав людини й міжнародного права в окупованому Криму.
У 13-й раз Україна висунула національного кандидата на премію "Оскар".
Шинок, у якому виявили коронавірус, нині зачинений на карантин.
Саме в цих кросівках 13 жовтня 2019 року кенійська бігунка Бріджит Косгеї пробігла Чиказький марафон з новим світовим рекордом - 2:14:04.
Традиційно напередодні виборів політики для власних цілей маніпулюють і спекулюють на мовній темі, розділяючи і підбурюючи українців.
Скарбниця країни додатково отримала 4,4 мільйона гривень ПДВ.
“В Севастополі також навчали російською” – з таким транспаорантом стоїть коротко стрижена дівчина років 17 в оточенні хлопців-однолітків.
Запевняємо, що на цей раз в студії зламається не одна ручка.
Нагадаємо, що у Донецькій області неповнолітній пасажир зухвало вбив таксистаз Мангуша.
Їх можна взяти на прокат у Мигії.
Гени, виховання, мій знак зодіаку - не розумію, що могло вплинути на це.
У лютому найчастіше орендували одно-, дво- та трикімнатні квартири у Шевченківському, Солом'янському, Дарницькому, Голосіївському районах Києва.
Мало що приємного відбувається навколо, але вам зараз щастить.
Це спроба пограбувати або захопити Центр. І політично ми точно будемо стояти на захисті.
Можна припустити, що партія вирішила не відмовлятися від отримання грошей, а після надходження спрямувати їх до Стабілізаційного фонду.
За його словами, захисні засоби дадуть із державного резерву.
Оператор може надати дані про абонентів, які повернулися з-за кордону.
Хотів знайти роботу вдома, та нічого не було.
Я тоді відразу подзвонив Андрієві Шевченкові, послу в Канаді, він каже, мені шкода, але у тебе є два шляхи розв'язання цієї ситуації.
Джерела також пов’язують Абдукадирова із кримінальним авторитетом з Донбасу Арменом Саркісяном, більш відомим як Армен Горлівський, який за часів правління президента Януковича був уплутаний у злочинні схеми ватажка донецької мафії Юрія Іванющенка.
Убий Путіна", - писав чоловік у Facebook за 3 дні до захоплення банку.
Збільшення вантажних перевезень річкою допоможе вберегти від руйнування автошляхи та заощадити державні кошти на ремонті дорожнього покриття", - сказано в повідомленні.
Йдеться про те, щоб "прикрити ці схеми" і направити гроші в бюджет, по-друге - "припинити класичні політичні спекуляції" і, якщо схеми є, допомогти Кабміну їх побороти максимально швидко.
Найближчим часом він буде наданий до ознайомлення, та сподіваюся, що найближчим часом він буде погоджений Кабміном", - сказав Шкарлет.
Українські заробітчани попри карантин та небезпеку інфікуватися коронавірусом все ж намагаються до країн Європи.
Також можна заморожувати самі коржі, не перемазані кремом.
У цьому випадку йдеться про конкретний документ", — відзначив Пєсков, називаючи умови для проведення зустрічі на вищому рівні.
Думаємо, ви зрозуміли, хто переміг.
Про це заявив український проспект суперважкої ваги Владислав Сіренко.
Цю продукцію давно регламентовано, в серпні регламент буде вдосконалено.
Під час кокусів кожен виборець у штаті приходить до певного місця — це може бути церква, школа чи навіть урядова будівля — і публічно виголошує свою підтримку тому чи іншому кандидату.
Нагадаємо, В Іспанії зафільмували на камеру поліцейських, які розважають жителів, що перебувають вдома через пандемію коронавірусу.
На першому ж допиті він розповів про місце перебування Уліяна в селищі Здовбиця.
Майже 90% компаній не зможуть без державної підтримки пройти тримісячний термін карантину.
Імовірність виникнення нових вогнищ при травмі пропорційна ступені важкості акне.
Вакцина, швидше за все, буде корисною вже для стримування нових спалахів у майбутньому.
Підозрюємо, що це можуть бути конкуренти.
Косинський отримав їх в особисте володіння за службу, завдяки клопотанню коронного гетьмана Яна Замойського.
У будь-якому разі організація рано чи пізно досягає масштабів, коли керування нею за допомогою прямої демократії стає неможливим.
Пара молодих центральних захисників Олександр Сирота – Олександр Романчук отримали чотири м'ячі від четвертої команди Казахстану.
З початку поточної доби бойовики з 82 мм міномета відкрили вогонь поблизу Павлополя.
Із них 1249 летальні.
Розм’якшене масло збити міксером до пишної маси, поступово додати згущене молоко, збити до однорідності.
Нагадаємо, 26 лютого, Спортивний арбітражний суд (CAS) в Лозанні зареєстрував апеляцію "Манчестер Сіті"
"Відтепер у закладі стало можливим убезпечити здорових тварин від інфікованих.
Домовитися з іспанцями не вдалося, і Кака залишився в "Реалі".
У чому його найбільша проблема?
Усього госпіталізовано 2 489 осіб, з них 109 дітей та 244 медики.
А потім дізналася, що мого тата вбили.
Марс розташований далі від Сонця, ніж Земля, а чотири мільярди років тому, коли Червона планета тільки формувалася, Сонце виробляло приблизно на 30% менше енергії, ніж сьогодні.
Або, більше того, Ян стрілявся срібною кулею, бо почав… перетворюватись на вовкулака.
На своїй сторінці в Instagram 23-річна зірка опублікувала фото, зроблені під час її відпочинку на острові Капрі, куди на честь галавечері LuisaViaRoma з'їхалося багато європейських знаменитостей.
Конституційний суд своїм скасуванням електронного декларування особисто образив президента, дав йому ляпаса.
Зараз уся увага українців прикута до нової пошесті, яка шириться світом, — китайського коронавірусу.
У місті Джексон в штаті Мічиган на продаж виставили замок за більш ніж півмільйона доларів.
Що стосується Міжнародної слідчої групи, то наразі делеговано для включення в JIT чотирьох представників Офісу генерального прокурора.
За інформацією, ним став заступник міністра закордонних справ Олег Кравченко.
Яка то ганьба перед родиною.
Крім того, до весни в Україні почнеться процес вакцинації населення і поступово в людей буде формуватися імунітет до хвороби.
Після 23-х турів у турнірній таблиці лідирує "Шахтар", "Ворскла" ж посідає 10-те місце.
Добре, що діти трохи допомагають.
Сказала, що не хотіла йти по горілку", - розповіла учителька зарубіжної літератури Волосіївської ЗОШ Світлана Баглай.
У зв’язку з цим будуть підвищені також інші соціальні виплати.
Надвечір з'являлися все нові і нові осередки пожежі.
І що його підзахисний після першого ув'язнення вирішив змінити своє життя та почав займатися волонтерською діяльністю.
Багато хто запитує, як я виховала таких успішних дітей.
Королева Марія не припала до душі угорським магнатам, вони підняли повстання і заарештували свою правительку.
«Наша промзона тягнеться від вулиці Автоливмашівської.
В результаті аварії загинуло щонайменше двоє людей, близько двох десятків - постраждало.
На наступний рік закладено значну суму на підготовку національних збірних України до Паралімпійських і Дефлімпійських ігор.
По-друге, можна зробити з паперових рушників.
При цьому опрацювали 63% площ, або 9,7 млн гектарів.
У відомстві уточнюють, що постраждалих немає.
У вищій лізі чемпіонату Греції забив 10 голів.
Судді заявили, що нинішня ситуація навколо ОАСК є частиною даного плану.
Нефьодов вважає, що за шість років в публічному секторі довів, що прийшов працювати чесно і що навіть невеликою командою однодумців можна змінити багато.
Головним арбітром матчу Ліги Європи Шахтар - Базель стане англієць Майкл Олівер.
Так, користувачі зазначили, що Ротару – власниця оселі мрії.
Під час випробувань машина проїхала понад 15 тис. км, зокрема й місцевістю, призначеною виключно для руху гусеничної техніки.
Зазначається, що ще в березні 2014 року зазначені вище зрадники пропонували заступнику командувача ВМС ЗСУ перейти на бік Росії та допомогти захопити академію ВМС ЗСУ ім. Нахімова у Севастополі, однак офіцер відмовився.
Виходить навіть кращий, ніж магазинний.
Boeing 737 авіакомпанії "Міжнародні авіалінії України" от-от має вилетіти до Києві. На борту – 167 пасажирів, дев’ять членів екіпажу.
Надвечір втома валитиме з ніг.
У Борзні на Чернігівщині знайшли мертвим 18-річного Миколу Хатнюка із с. Головеньки.
А от не забити пенальті у фіналі чемпіонату Європи - розчарування куди конкретніше.
Перемішати, настояти тиждень у темному місці, процідити.
Google фото нагадав, що було рік тому.
Швидше, самота, самоаналіз своєї поведінки й відносин принесе більше користі, ніж постійне з'ясування стосунків.
Звісно, що всім порадили самоізолюватися.
За словами Стерненка, далі справу повинні відправити до Приморського райсуду Одеси.
Під’їхали дізналися в чому справа.
Група зловмисників, деякі вже мали проблеми із законом, ґрунтовно підозрюється у скоєнні розбою, бандитизмі, незаконному поводженні зі зброєю та боєприпасами.
” розповість про найважливіші події в Україні та світі, які стались 26 грудня.
За мою каденцію нових суддів у КС не призначали".
Обмеження будуть діяти до 3 квітня, якщо ситуація не зміниться.
Сьогодні ви зустрінетесь зі старими друзями.
У 1941-1944 роках, під час німецької окупації, станція працювала з перебоями, адже були проблеми з паливом.
Симптоми однакові - нудота й біль у животі.
На стажуванні Дорі видали книжку - це детальна, з картинками інструкція.
Особливо в тих, хто живе у приватному секторі.
Ми перебуваємо в щільній комунікації з країнами Європи.
У документальній стрічці "Земля блакитна, ніби апельсин" режисерка 37-річна Ірина Цілик спостерігає за сім'єю у прифронтовій зоні на Донбасі.
Це остання заборона на експорт, що діяла у зв`язку з коронавірусом.
Школяр за кермом братової автівки на смерть збив півторарічного хлопчика.
Про це заявив лідер партії "Єдиний національний рух" Григол Вашадзе на, повідомляє "Грузія-онлайн".
За словами поліції, воно пролежало там кілька років.
Про причину затримання не повідомили.
Зловмисників затримали одразу після передачі потерпілими коштів", - сказано в повідомленні.
Як повідомлялося, у четвер Дональд Трамп новий швидкий тест на коронавірус.
Мені подобається, хоча є куди рости.
Вночі передбачається +3…+8 градусів, хіба десь на Сході та Заході окремі приморожені 0−3 градуси ще вчепляться у красивий весняний цвіт», — попереджає українська синоптикиня Наталка Діденко на своїй фейсбук-сторінці.
Просто розтирайте сухе тіло долонями, особливу увагу приділяйте голові, шиї, грудям і стопам.
Західний світ, до якого тягнулися, від якого брали образ Бога і кращого життя, вже не має так багато цієї віри.
За четвертий квартал 2019 року доходи Google за рекламну виручку YouTube зросли на 36% і склали $15 млрд.
У виданні зазначили, що у цих штатах кількість випадків зараження перевищує статистику навіть таких європейських країн як Італія, Франція, Іспанія та Велика Британія.
За даними The Sunday Times, заморожені зразки вірусу з шахти у провінції Юннань китайські вчені надіслали 2013 року саме до Інституту вірусології в Ухані.
Дослідники з Франції провели епідеміологічне дослідження, аби виявити, у скількох хворих на коронавірус виробляються антитіла до хвороби.
Пісенний конкурс відкрив гурт MOONZOO feat.
З протилежного боку стоїть капличка з великими вітринними вікнами.
Йому доведеться зважитися на відверті розмови, переосмислити стосунки з матір’ю, пережити підлість найкращого друга, врешті – припинити скиглити й почати діяти.
Кліп співачка зняла сама у дворі власного будинку.
За день до саміту, 5 жовтня, була змушена піти на карантин і очільниця Єврокомісії Урсула фон дер Ляєн.
До слова, по деяких амбулаторіях роботи були ще на стадії проєкту», — підкреслив міністр.
Позитивні емоції кожного дня: радість від смачного пирога, щастя від можливості бігати по калюжах, обійми без причини від мами, неймовірний вихідний із батьком – все це не просто красиві картинки.
Якщо Діана щаслива в сім'ї, то її таланти та потенціал розкриваються повною мірою.
Україна відповіла ударом у поперечку після виконання Калиниченком штрафного.
Проте жоден адекватний політик не запропонує останнього.
Валерій став безхатьком після того, яка дружина виїхала за кордон, а спритний племінник обманом позбавив його житла.
Також не виключають, що радіосинтез може бути корисний для захисту здорових тканин від іонізуючої радіації при радіотерапії.
Терези часто вважають дуже повільними та нерішучими, тому вони доводять оточення до сказу своїм ваганням і сумнівами.
Дієтичний морквяний пиріг від судді «МастерШеф.
Аби мати сили любити і дарувати любов рідним та всім навколо – треба починати із себе.
У лондонській лікарні 12 дітей, які поступили із новими симптомами, дали позитивний результат на Covid-19, хоча в інших областях у деяких пацієнтів був негативний результат.
Того дня почав читати газети.
Нагадаємо, Львівська обласна комісія з надзвичайних ситуацій від ослаблення карантину на території регіону з 11 травня.
Заяву оприлюднив представник з питань зовнішньої політики та безпеки.
Неприйняття ситуації, образи і фіксація на минулому, ускладнює можливість реалізації поточних завдань.
І наша межа, на яку ми розраховували, і якої ми притримуємося — не більше 3,5 тисяч одночасного перебування хворих у відділеннях інтенсивної терапії.
На думку Василевської-Смаглюк, це свідчить про незаконну вирубку та вивіз сировини.
Якщо ж ви відчуваєте, що партнер або ви ще не готові до відкритої розмови - її краще не починати, оскільки найменше непорозуміння може призвести до серйозного конфлікту.
Поки відремонтували дві камери.
Зберігають уламки літака та передсмертні записки – їх знайшли з десяток.
Низка університетів отримали значно більше, аніж отримали б за старою ручняковою системою, коли гроші давались МОНом на основі просто штатних розписів і кількості студентів", - нагадала вона.
Зовсім на вас не схоже.
Кайдаша паралізувало від горілки, впав у кому.
На прохання британців посол Беата Пенкс покинула територію Іраку і зараз вона вже перебуває в Польщі", - пояснив він.
Прихильники Порошенка пішли з протестом на Банкову.
Зокрема, не передбачено перереєстрації в разі зміни особою місця проживання.
І от та тиша, перед тим як увійдуть студенти, яка немов іскриться можливостями, що вибухнуть із їхнім приходом.
Для подачі рису заклад використовує спеціальну машину, яка відміряє однакові порції рису щоразу.
Ми згуртувались як змогли.
Минулої п’ятниці, 16 жовтня, у Долинському та Рожнятівському районах відкрили поліцейські станції.
Тимур Баротов: «Вікно можливостей для Росії звужується, але загроза нападу ще залишається»
Це лише дещиця з багатої, колоритної, природної мови твору «Свято останнього млива».
За 2018 рік ДП "Артемсіль" наростило виробництво солі на 9% - до 1,72 млн т, а чистий прибуток майже вдвічі.
"Необхідно відновити повагу до базових принципів і зобов’язань ОБСЄ.
За його словами, інформацію почнуть звіряти з даними різного роду баз та реєстрів, щоб з’ясувати чи не вводить людина в оману установи, які призначають соціальні виплати.
Третина єдиноподатників (8770 осіб) надали перевагу третій групі.
Щоб ідентифікувати їх, у родичів відібрали зразки ДНК.
Про це заявив столичний мер Віталій Кличко.
У МОЗі достатньо швидко відреагували в інформаційному плані.
Таким чином 18 жовтня в Україні 298 872 лабораторно підтверджених випадки Covid-19, із них 5 607 летальних, 125 377 пацієнтів порбороли недугу.
За фактом нападу відкрито кримінальне провадження.
Нагадаємо, що пророкують зірки 19 жовтня.
Про це заявив генеральний директор ВООЗ Тедрос Аданом Ґебреєсус під час спеціальної сесії Генеральної асамблеї ООН, передає "
Юрій звільняє сили природи до їх повного розквіту й життя.
Уханський вірус уже зафіксували у 25 європейських країнах.
Нехай Бог благословить її на щасливу долю, і всіх тих, хто допоміг цій сім'ї!
Щоправда, Ліон категорично не погоджується на такий варіант, оскільки хоче набагато більше.
Замість цього він займався поїздками по регіону, тобто займався просто звичайним піаром.
З тією різницею, що в магазинах, в яких нема автоматичних дверей, просто тримають їх відчиненими, щоб покупці не торкалися руками», — розповідають містяни.
Роман Ілик: "Головна мета суворого карантину – виграти час"
А вихованець КДЮСШ №1 Сергій Лисобей відзначився в плаванні на спині — впевнено пробився до фінальних запливів на дистанціях 50 і 100 метрів.
Ліжка по всій Україні для лікування хворих на COVID-19 наразі зайняті на 65%.
Потрапити на центральні станції виявилося проблематично.
Це — священне місце для індуїстів.
Сьогодні вони знову вигадують міфи про те, що нібито здобули велику перемогу", - вважає Алієв.
Він біг на убій.
Робота АЗС та станції з ремонту транспортних засобів.
Розпитала водія про робочі будні в умовах карантину.
Ситуацію ускладнює те, що на найближчі дні в регіоні знову прогнозують сильні зливи і нову хвилю паводку.
Голова Комітету з питань соціальної політики та захисту прав ветеранів каже, що на неї пішов "організований булінг", бо "зачепила радянську соціальну парадигму".
Не виключено, що власника фірми ті самі поліцейські вже вбили у гетто.
Цікаво ще те, що переносником цієї хвороби є тільки особі жіночої статі.
І за стадіон взявся зі своїми партнерами, і за клуб візьметься.
Біологи створили першу в світі штучну копію коронавірусу SARS-CoV-2, виростивши вірусні частки в клітинах дріжджів і модифікувавши геном патогена.
Зниження тиску - це економія як мінімум десяти тисяч кубометрів на добу.
Також зазначено, що в січні цього року жінку вже притягали до кримінальної відповідальності за те, що вона навмисне побила сина "під час перевищення меж необхідної оборони".
Порожнє небо і масове приземлення.
Він був госпіталізований в лікарню в Омську.
По-перше, минулорічна ревальвація гривні продовжить відображатися на вартості імпортованих товарів і товарів з високою часткою імпорту в собівартості.
Такі рішення приймалися в той час, коли облікова ставка НБУ становила 30% річних.
Тепер і спецзаклади фінансуються Національною службою.
Раніше повідомлялося, що знаменитий рестлер відсудив 110 мільйонів доларів за домашнє порно.
Шахтар три з 9-х своїх найбільших домашніх поразок у Чемпіонатах зазнав саме від Динамо (1:3 — двічі та 2:4).
Обставини складаються відповідним чином, щоб усунути суперечності.
За її наказом чоловіка доправили до Архангельської губернської канцелярії, де відбувся черговий суд, що врахував і справу 1763-го.
Міський голова Нетішина Олександр Супрунюк написав заяву до СБУ та Нацполіції на УПЦ Московського патріархату через поширення коронавірусу у місті.
Після нього на столику залишилися "Правда" і "Красная звезда", учора він пропонував усім грати в дурня два на два, але ти, Хомський, пішов до вагона-ресторану, де замовив обід і розглядав з вікна понуру російську рівнину.
Слід пам’ятати, що перед початком укладання підлога повинна бути ідеально рівною, сухою і твердою, тому що це призводить до ламання замків, прогинань і втрати вигляду.
Він там щось порозбирав, пилососив всередині.
Вчені зуміли визначити її точні розміри.
”Зараз матеріали передаються ”прокуратурою” до ”суду”, а сторона захисту готується до судового процесу, вивчаючи матеріали і формуючи позицію.
Наприкінці 2019-го підписав контракт із "Динамо" Брест.
І перед цією загрозою особлива відповідальність покладається на глобальні сили, які, пам'ятаючи про те, що сталося понад 80 років тому, повинні повторити те, що вони зробили в 1945 році.
Через жорстоку критику у соціальних мережах, "страшно гарну" Оленку демонтували після недовгого існування.
Зараз ви читаєте новину «Вибух на Позняках: Зеленський передав першим постраждалим сертифікати на квартири».
Багато переглядів, коментарів і подяк з різних куточків України та світу.
Жінка надійшла із застудою, а вже в пологовому їй діагностували пневмонію.
Від лікування за кордоном відмовилась.
Коли людину утримують таємно, ніхто за неї не відповідає.
Уже наші сусіди заблокували його, щоб він нікуди не втік.
Існують різні групи фітохімікатів.
Незважаючи на те що на ягоди та фрукти в Україні злетіли до історичних рекордів, аномально висока вартість перших партій лохини почала знижуватися буквально на самому початку сезону.
Кота, який став яблуком розбрату, звали Доркінсом (Doorkins Magnificat).
Поліцейські повідомили, що за словами знайомих загиблої, останнім часом вона нібито перебувала у пригніченому стані.
За своєю структурою він дуже схожий на SARS-CoV, який викликав епідемію гострої пневмонії в листопаді 2002 року.
Жінка повідомила, що бачила зятя лише декілька разів.
Менш ніж за два місяці її починання набрало дивовижних масштабів, і Аліса істотно допомогла закінчити збирати гроші для хворого старшокласника.
Його дитинство пройшло в фавелах, і неблагополучне життя позначилася на фізичному розвитку хлопчика, який, до того ж, народилася недоношеним.
Проте лише кожан п’ята фірма робитиме це саме через кризу, спричинену пануванням COVID-19.
Попри психіатричні відхилення Хайдніка визнали осудним і засудили до смертної кари 1 липня 1988-го.
Чи змінилися ви після проєкту?
За його словами, він розірвав з нею стосунки, як тільки з'ясувалася правда.
& Mrs. Timma", – написав чоловік зірки.
У Чернівцях 10-річний хлопчик був сам у кімнаті та з власної необережності випав з вікна п'ятого поверху багатоквартирного будинку.
У зв'язку із введенням карантину переніс виступ і популярний російський гурт "Сплин".
Як зазначила мистецтвознавець Зоя Навроцька, для нього було важливим бути у Львові і бути в картинній галереї.
За поточну добу втрат серед українських захисників немає", - йдеться у повідомленні штабу ООС.
Інформацію про досягнення домовленості щодо припинення вогню підтвердив журналістам повноважний представник Росії на переговорах Борис Гризлов.
У Сингапур експерти визначають "середні ризикм безпеки подорожей", бо періодично відбуваються політичні хвилювання, протести і зростання рівня дрібних злочинів порівняно з країнами з низьким рівнем ризику.
В Україні від серпня поточного року запрацював ринок газу для населення, і тепер громадяни мають змогу вільно обрати собі постачальника газу з найвигіднішими умовами.
Адже чоловік Діва керується більше розумом, а не почуттями.
З нею були уродженки Росії, Білорусі та Казахстану.
Незважаючи на відсутність лежаків, тут є чим зайнятися, окрім плавання.
Через це науковці припускали, що мозок австралопітеків значною мірою нагадував людський.
Микола Кумановський часто доповнював зображальний ряд фрагментами справжніх текстів.
Продовжили роботу продуктові магазини, банки і аптеки.
Ідеальних людей немає і не варто вимагати від себе неможливого.
Чим я гірша за подруг?
Хоча призупинення не вважається неминучим, в документі йдеться, що країни-члени «відзначають, що велика кількість необґрунтованих заяв про надання притулку громадянами деяких країн-партнерів в країнах-членах ЄС викликає занепокоєння».
Скажімо, ще у давніші часи один етнограф описував таку ситуацію.
Коли на дворі були 00's, я ходив у перший клас і ганяв голубів, шпортаючись об бордюри, - каже репер.
Небесне тіло запустили з космодрому Капустін Яр, що в астраханській області Росії.
Обидві палати парламенту Японії проголосують за кандидатуру нового прем'єр-міністра.
Але, як показала гра, у Андрія Шевченка є близько 25 осіб, з яких він може вибирати.
Згодом державна газета The National оголосила, що ці зміни набули чинності, та розповіла деталі, не вказуючи джерело інформації.
Таку мав бібліотеку велику!
Результат ПЛР тестування від 18 жовтня – позитивний.
Виховання ‒ це формування життєвих пріоритетів і цінностей.
Рішення компанія запозичить у Microsoft.
В цілому ми підтримуємо ідею будівництва заводу».
Не менш важливим секретар Полтавської міської ради називає й розвиток освітнього потенціалу в співпраці із зарубіжними партнерами.
Прикрашали вишивкою, загаптовували малюнками, що не лишалося пустого місця.
На вас чекає чудовий день.
У другому турі виборів Порошенка переміг Володимир Зеленський, який став президентом.
До правоохоронців звернувся 20-річний хлопець.
Хоча б як до себе самого.
Сюжет полягає в тому, що це подорож вигаданої червоної птахи в потаємних коридорах снів.
Світлі ягоди краще залишити на варення.
Нагадаємо, Сергій Рибалка був гравцем Динамо з 2008-го по 2018-й рік.
"Рятувальники зупинили поширення полум’я на підступах до поруч розташованої дзвіниці церкви і трапезної та врятували ці будівлі від вогню.
Він звернувся до нас, оскільки деякі новини про тренера в пресі не відображали правду.
"Під час переливання життєважливої тромбоконцентрату, сина заразили вірусом гепатиту С. Ми приїхали до Італії лікувати рак крові, а довелося, в терміновому порядку, лікувати Гепатит С. Ми не просто засмучені цим, ми збентежені!
Зазначається, що сьогодні від самого ранку акторові двічі викликали швидку допомогу через підозру на інсульт.
Веде на другий поверх музею.
Раніше прем’єр-міністр Денис Шмигаль заявив, що за умови помірного розвитку епідемії коронавірусу в Україні діти підуть до школи 1 вересня.
Разом із Гаврилюком винаймають однокімнатну квартиру.
Крім іншого, вони надають мікробітати і потенційні джерела їжі для інших організмів.
Вона набагато краща за мене.
Ви бачили його бій з Мак-Грегором?
Про це повідомила заступниця голови Національного банку Катерина Рожкова.
Макрон привітав звільнення 20 полонених з окупованих Росією територій 16 квітня.
В Україні рак легень – найпоширеніший тип раку у чоловіків віком 35-70 років.
Нагадаємо, в березні в Лаосі пасажирський літак авіакомпанії Thai Airways випадково зіткнувся з бізнес-джетом і зніс йому хвіст.
Вірусологи попереджають, кожен американський мегаполіс рано чи пізно чекає різкий спалах епідемії.
Після гри Шахтар повертається до Києва.
Він може почати з’ясовувати це навіть в процесі розмов на кухні «за життя», обережно вивідуючи, як ви ставитеся до сім’ї, дітей і веденню господарства.
Чи можна сказати, що сталося диво?
Однак це гарна нагода влаштувати свою відпустку-2020 в Україні та познайомитися з новими місцями.
Подробиці читайте у "" №18 (521) від 7 травня 2020 року.
Трофеї черкащан у конкурсі — лідерство в голосуваннях за кращий конкурсний проєкт, 5 спеціальних нагород від міжнародних партнерів МАН України, 5 третіх і 4 других призових місць, 6 із 66 золотих медалей конкурсу.
Кабінет міністрів дозволить працювати деяким продовольчим ринкам – рішення планують розглянути 29 квітня.
Така знахідка — велика рідкість, кажуть науковці.
Наступного року хочу поїхати на чемпіонат світу з бігу й спробувати себе там.
Як опинився за кермом, що перевозила деревину до підприємства, з'ясовують.
Філадельфія обіграла Сан-Антоніо, перемоги Лейкерс та Торонто.
Не так багато людей чекає від Теофімо Лопеса перемоги над українцем Василем Ломаченком.
Зеленський приїхав на засідання фракції "Слуга народу"
Це буде тоді, коли відбудеться деокупація.
Йдеться, по суті, про плагіат (через описання його ознак) — те, що в законі 2014 року називатиметься академічним плагіатом.
Загалом у КНР на лікуванні залишаються 359 пацієнтів із коронавірусом, стан тринадцятьох із них оцінюють як критичний.
Може через судові механізми вимагати компенсації збитків від Росії або ж повного повернення своєї власності, що була у Криму та виключній морській економічній зоні до моменту окупації.
Вони надіслали фотографії своєї знахідки до Королівського музею Тіррелла, який встановив, що кістки належать молодому гадрозавру, широко відомому як качкодзьобий динозавр.
Безпілотник „Лелека 100“, дійсно, є продуктом промислового виробництва, виготовляється він у Дніпрі.
Артист має сина від стосунків із Кейт Гадсон.
Довіру Потоцький виправдав і незабаром написав історію Херсонської, Подільської та Волинської губерній.
Купальний сезон починається в липні і триває до початку вересня.
«Гвардійці стежитимуть за дотриманням ізоляційно-обмежувальних заходів у режимі цілодобової охорони», — розповіли у військовій частині.
Я проводила супервізії по "Синіх китах", "Червоних совах" тощо. За формою, відтінками щось змінюється.
"Яка витончена!", "Красуня, струнка і приваблива", "Які гарні ніжки, стройняшка!"
Зазначимо, що декілька днів тому Святошинський районний суд Києва обрав відомому фотографу Олександру Ктиторчуку запобіжний захід - два місяці за ґратами без права на заставу.
Якщо впродовж цього терміну людина не скористалася правом на податкову знижку, то на наступні роки таке право не переноситься.
Можуть потрапити до рук порно злочинців.
Ризик дуже високий.
Всі ж знають як чудесно пахне сіно.
До речі, це дуже важливо для інвесторів будівництва, тобто пересічних громадян, які вклали кошти у зведення будинку.
Цього ж дня, 14 вересня 2020 року, Кабмін затвердив проєкт держбюджету-2021.
У квітні цього року скандальний відеоблогер був знятий з розшуку на підставі рішення Солом'янського райсуду Києва.
Тому я, Галушко Микола, офіційно заявляю про вихід з партії "Слуга народу", - зазначив депутат.
Карантин дуже сильно вдарив по доходах місцевих бюджетів, каже Марцінків.
Тоді тут тривали масові грабунки, під час яких люди ґрунтовно «почистили» усі державні склади та крамниці.
В Острозі затримали відомого митця та вже експрацівника Острозької академії.
Департамент охорони здоров’я Київської міської держадміністрації розіслав медичним закладам міста наказ про особливі умови лікування “особливих пацієнтів”.
У ній батько Альфреда звинувачував Вайльда в содомії.
Так, за його словами, загалом це буде імпровізація.
Звичайно, є багато випадків, коли питання не стоїть — залишатися чи ні, де нагальна потреба, і ми робимо все, щоб допомогти громадянам в цій ситуації».
Так, у лютому, коли в Україні не було повного локдауну, а світ лишень починав розуміти, що таке “корона”, ми відчули, що коронавірус - це серйозно.
На території Луганської області 2 жовтня продовжується гасіння пожеж.
Церемонія відбудеться на суднобудівному заводі "Залив" в анексованій Керчі.
У нас є деякі області — Чернівецька, Івано-Франківська, де дуже високий рівень захворюваності.
"У зв'язку з вірогідністю поширення COVID-19 МОЗ України рекомендує: за можливості залишатися вдома; мити/дезинфікувати руки і обмежити контакти; у випадку поганого самопочуття – звернутися до лікаря. Рекомендуємо утриматись від поїздок за кордон.
Відповідоно до Закону України «Про друковані засоби масової інформації (пресу) в Україні» (далі – Закон) перереєстрація друкованого ЗМІ здійснюється реєструючим.
Із першим біля трибуни парламенту стояв 29 серпня торік - після парламентських виборів.
Для цього впродовж наступних дев'яти місяців світ повинен зосередитися на співпраці.
Про це заявив секретар Ради національної безпеки і оборони Олексій Данілов під час зустрічі з представниками найбільших міжнародних компаній, які спеціалізуються на кібербезпеці.
Як пояснив Кравчук у інтерв'ю «», справа в тому, що закон у нинішній його редакції суперечить Мінським домовленостями.
Нападник Ювентуса Кріштіану Роналду пообіцяв керівництву клубу нікуди не йти аж до закінчення угоди.
Нагадаємо, матч відбудеться без глядачів через карантинні заходи.
Також глава держави доручив створити комісію з ліквідації Нацкомфінпослуг, визначивши головою цієї комісії керівника апарату Нацкомфінпослуг Тетяну Галабудську і зобов'язавши її поінформувати в тримісячний термін про результати проведеної роботи.
Або любовний зв'язок послужить серйозним трансформаціям вашої особистості.
Тоді просто прочитайте ці рядки…
Правда, у другому сезоні Іра вийшла дуже глибоким персонажем.
Нещодавно УАПЦ, на балансі якої перебувала пам’ятка, передала її приватному ТОВ «Джурин Фортеця».
І це не випадковість, оскільки 14 серпня – день пам’яті семи старозавітних мучеників Маккавеїв.
Вони йому знайомі.
Рендерні зображення, створені, на основі шпигунських фото нещодавно опублікували на порталі Сarscoops.
Звичайні ж люди можуть дозволити собі більш легкий варіант.
За час карантину було зареєстровано 19 шлюбів Загалом в день відбувається від двох до чотирьох реєстрацій.
Про це повідомив президент Володимир Зеленський на Всесвітньому економічному форумі у швейцарському Давосі.
Зоря може в Чемпіонатах на полях суперників може 60-й раз зіграти внічию.
Він згадав міф про те, що австрійські спецслужби нібито працювали над українською мовою.
У мене було багато чого готового.
За допомогою цих документів шахраї без відома їхніх власників оформлювали кредити в Інтернеті.
Також дозволено проведення навчально-тренувального процесу спортсменів національних збірних команд України з олімпійських, неолімпійських, національних видів спорту та видів спорту осіб з інвалідністю тощо за ряду умов.
У 2019 вони зловили та позначили 4BBRW разом з 19 іншими грициками в Темзській затоці на південний схід від Окленда.
«Вперше у Східній Європі медики нашої лікарні застосували новітній, неінвазивний метод ендоскопічно асистованої радіочастотної абляції (ELRA), тобто випалення пухлини позапечінкових шляхів.
Є у жителів і відповідь поліції, яка заїзд також забороняє.
На них же перш за все і позначаться негативні ефекти заходів, запроваджених владою Китаю, яка рекомендувала призупинити роботу багатьох підприємств і фактично закрила на карантин цілі міста.
От сьогодні у мене питна вода скінчилась.
Цього прагнуть усі батьки.
Про це повідомляє Центр громадського здоров’я.
Уряд докладає для цього максимум зусиль» – сказав Прем’єр-міністр Денис Шмигаль.
Я завжди кажу: людина йде на роботу, щоб отримувати достойну заробітну плату.
Тут у вільному доступі та у високій якості публікують документи про український визвольний рух, матеріали з архівів КҐБ та інші тематичні колекції, присвячені історії ХХ століття.
Міністр закордонних справ Угорщини Петер Сіярто заявив, що його країна продовжить блокувати засідання Ради Україна-НАТО до тих пір, поки в Україні "не будуть відновлені права меншин".
Готуємо разом з малечею: закуска "Новорічна гірлянда"
Померло в Росії майже 4 тисячі людей від коронавірусу.
На крики збіглися люди та сам господар, котрий забрав тварин.
Об’єдналися 324 506 селян, що становить 28% загального населення області.
Всього за пів доби спокусливі світлини зібрали понад шість мільйонів вподобань.
А для того, щоб використовувати розчин у домашніх умовах, його можна перелити в пляшку від засобу для миття вікон.
На ньому вона позує в різних купальниках, які ледь прикривають інтимні місця.
І приблизно за шість місяців прокладе тунель у напрямку станції "Сирець" – довжиною в 1300 метрів.
Під підозрою перебували 10 498 людини.
Зараз ви читаєте новину «У Зеленського назвали умови отримання іпотеки».
"Пацієнтка опритомніла ще на операційному столі.
Увечері неділі, 29 березня, президент України звернувся до українців щодо ситуації з новим коронавірусом COVID-19 у державі та заходів, які вживаються задля припинення його поширення.
Висипав з-за пазухи на стіл цілу купу цукерок і знову надвір.
Зазвичай 12 жовтня мисливці поверталися з полювання і влаштовували гучні застілля.
За різними оцінками, в Туреччині натепер перебувають близько 3,5 мільйона біженців та мігрантів, переважно з сусідніх Сирії та Іраку.
ТРЦ "Оcean Plaza" має діючий договір комплексного страхування з "ІНГО Україна".
Увага всього світу прикута до місця, де лежить Дональд Трамп.
Наступною російські судді розглядатимуть справу Facebook.
Після падіння з 5-метрової висоти тваринка нічого не пошкодила – тож після звільнення вона радо чкурнула геть.
Дисонанс між величезними формальними повноваженнями цієї людини, що бере участь в ключових рішеннях влади, з досить скромним його професійним бекграундом, який не має жодного відношення до будівництва державних інституцій, не може не насторожувати.
Волонтерка Галина Абрам'юк на своїй сторінці у Facebook нагадала, що на борту літака перебували 9 членів екіпажу та 40 військовослужбовців дніпропетровської 25-ї окремої повітряно-десантної бригади, які летіли на ротацію.
Дівчата, які взяли участь у зніманнях, пройшли попередній відбір, "відвоювавши" своє місце в кліпі серед кількох десятків претенденток.
Він, незалежно від кінцевого рішення сенаторів, хоче викласти деякі деталі про липневу розмову Трампа з президентом України Володимиром Зеленським.
Чим ще здивує 6 випуск Холостяк 10 - дивіться анонс 6 випуску Холостяк 2020 від 10.04.
Бо на рівні законодавства особа має право на самооборону.
Публіка буде нудьгувати по спорту.
Він символізує російсько-українську війну на Донбасі.
Подання до 5 заяв на місця державного замовлення.
Тим часом на сухопутному турецько-грецькому кордоні вранці 2 березня знову виникли сутички між грецькими силовиками та мігрантами, які прагнуть потрапити до ЄС.
А вже за 2 роки знову став нардепом – цього разу від блоку "За єдину Україну", який очолював Володимир Литвин.
«Сіяти муку треба обов’язково, бо тоді тісто набирає повітря, – пояснює господиня.
Нагадаємо, на українських прилавках починає з’являтися молода городина.
Чому вирішили звернутися до минувшини далекого світу?
"Станом на 10:00 4 липня у Збройних силах України хворіє 170 осіб на гостру респіраторну хворобу COVID-19, спричинену коронавірусом SARS-CoV-2.
У суботу, 14 листопада, через запровадження карантину вихідного дня на вулиці Рівного вийшли підприємці, вимагаючи скасувати обмеження і дозволити їм торгувати, як це зробили в багатьох містах.
Окупанти застосовують заборонену Мінськими угодами зброю.
Але на жаль, природне старіння організму незворотнє.
І простягає мені список.
Однак через карантин посипалась система, відпрацьована десятиліттями.
За словами Венедіктової, ДБР ініціювало законодавчі зміни, які дозволять притягнути всіх винних осіб до відповідальності, зокрема, тих, хто переховується за кордоном.
Для цього імунітет задіє приблизно такі ж біологічні механізми, як ті, що дозволяють нашому тілу боротися з вірусами грипу.
Згідно з повідомленням правоохоронців, 14 жовтня запланована піша хода з нагоди Дня зaхисника Укрaїни, 78-ї річниці створення УПA та Дня кoзацтва.
За це проголосували 260 нардепів, хоча для 108-ми ця ідея до душі не припала.
Однак шанувальникам було достатньо таких слів, щоб припускати те, що між парою більш ніж дружні стосунки.
Електричний пристрій видаляє до 97% небажаної рослинності, витягуючи густі і тонкі волоски разом з фолікулами.
Місія Міжнародного валютного фонду (МВФ) мала прибути до Києва для співробітництва.
Бенкен і Герлі протестують системи контролю, дисплеї, і решту елементів Crew Dragon.
Церемонія вручення відбудеться 31 січня 2021 року в Лос-Анджелесі.
Ібрагімович після розставання з "Міланом" у тому ж 2012 році пограв за "Лос-Анджелес Гелаксі".
Чому саме ці експозиції відправляє МСУМК у кругосвітню подорож?
Не бачу приводу, щоб не запропонувати подібне тобі.
Трирічна Меделайн Маккейн зникла з готельного номеру батьків у Португалії За два тижні дівчинці мало виповнитися чотири роки.
Фактично відповідав за функціонування клубу.
Ми, коли приїдемо на місце, розділимося на менші групи по 10−12 людей, і цими групами поїдемо з конкретними бригадами на місця їхньої дислокації, де й будемо ночувати.
На дверях, з обох сторін, вооружонні солдати з вівчарками.
Єрмак півтори години пояснював, що і до чого.
Друзі мої, нарікати не можна.
Найпоширеніші заходи, до яких вдалися у різних країнах – оголошення кредитних канікул для населення та бізнесу і рекомендації для банків щодо перегляду умов погашення кредитів під час карантину.
Усім здоров’я, любові та добра!
Ваші найрідніші люди поруч, у безпеці, можна розслабитися і забути про будь-які обмеження.
Загальна кількість обстрілів російсько-окупаційними військами наших оборонних позицій за добу майже не змінилася, проте противник активніше застосовував заборонені домовленостями міномети калібрів 120 та 82 мм.
Вони чекають на результати тестів.
Нам завжди було складно грати дві гри поспіль, а зараз буде три зустрічі поспіль.
Під Києвом юнак зарізав батька та поранив бабу.
На європейський ринок кросовер вийде під маркою Dacia у жовтні наступного року.
Першими отримали посвідчення пожежного-рятувальника добровольці Пісочинської та Роганської ОТГ.
Воно й не дивно, адже тільки так можна визначити найсильнішого.
На початку червня в українському перекладі вийде роман "Дев’ять незнайомців" Ліян Моріарті, повыдомляє пресслужба видавництва "КМ- Букс".
Ця ситуація стосується і кору, і грипу.
УПЛ поновила сезон 30 травня 24-м туром.
Писати цей текст по-справжньому гірко.
Від 22 березня до 4 квітня 215 жінок народили немовлят у Нью-йоркській Пресвітеріанській лікарні Аллена та Медичному центрі Колумбійського університету Ірвінга.
Ви розумієте, вони не отримують, просто, що вони працюють у цьому відділені, а от саме за ці години.
Окупована Варшава повстала з надією, що людям вдасться протриматися кілька днів, до приходу Червоної армії.
Причини загибелі поки що невідомі.
WBO має вплив, щоб змусити чемпіона провести обов'язковий захист.
І це лише опис певних стадій досудового розслідування.
У коментарях під постом жінці відповіла заступниця міського голови Житомира Марія Місюрова.
Тож навряд чи така машина підлягає ремонту…
Але такого, як у Генті, не бачила.
Якщо на вулиці видалася спекотна посушлива погода, і томати недоодержували необхідну кількість вологи, їх листя починають жовтіти.
Українських військових, поранених під час учорашньої ранкової атаки з боку окупантів, готують до евакуації з мобільного військового шпиталю, загрози їхньому життю немає.
Перші виборчі дільниці відкрилися в штаті Нью-Гемпшир, о 7:00 за київським часом, а також в штаті Вермонт - від 12:00.
На знаменитість підписані понад 15 мільйонів фоловерів, а знімки Майкла збирають понад два мільйони вподобань.
Для розблокування руху на кожен такий інцидент викликають поліцію, але це поки що мало допомагає.
Вони сідають у транспорт: або в громадський — і бачать, у якому він стані, або у свій особистий — і спостерігають вічні затори на дорогах.
"Лєднєв пропустить матч з "Динамо".
На одній з них знаменитості у білих футболках та з фіолетовою тканиною на стегнах щиро усміхаються.
Захист поки що виступає проти, тому що не впевнений, яким чином можна безпечно організувати такий виступ, щоби уникнути арешту їхнього підзахисного.
У Європі над винаходом радіо працювали паралельно в кількох країнах, майже в один час.
"Під час заходу відбулася незначна штовханина, яка була локалізована силами поліції.
За шість років в останню путь тут провели 90 загиблих.
Водночас про подробиці щодо можливих штрафів або термінів оголошення результатів розслідування не повідомляється.
Ми то все бачили.
І з приводу моїх погроз.
Застосовують його для антибактеріальної обробки в медицині, промисловості й навіть для знезараження води у комунально-побутових господарствах.
Цей досвід можна поширити на проекти громадського моніторингу повітря по всьому світові.
Якщо це можливо…»
Адже екзопланети, що обертаються близько біля надхолодних карликів, мають найкращу можливість вивчати атмосферу планет земного типу.
На думку економістів, найбільший вплив на економіку станеться у другому кварталі 2020 року.
Заразилися вони від чоловіка, у якого COVID-19 підтвердили раніше.
Апетити треба зменшити і заробляти не на відсотках, а на об'ємах операцій і різниці.
Багатьом стає некомфортно перебувати під постійним тиском.
Торги за ексклюзивного "німця" пройдуть 24-27 червня в Ессені.
Відповіді на ці та інші запитання читайте в інтерв'ю зі Світланою Матвієнко.
Не бажано надміру працювати та переносити важку роботу на іншу людину.
Думаю, співпраця з Містером дасть поштовх особливо для молоді, тому що у нього багато досвіду, і всі лише додаватимуть у майстерності", – цитує Лєднєва офіційний сайт Динамо.
Здогадаєтеся, який найбільший фейк ранку?
Загалом, за останніми даними, на планеті понад півмільйона хворих на коронавірус.
Зараз ви читаєте новину «ЄС може не відкрити кордонів для українців після 1 липня».
Отже, громадянам, у яких народилася дитина, відкриватимуть рахунок в «ПриватБанку» зі спеціальним режимом використання та видаватимуть спеціальну соціальну картку.
Відома голлівудська акторка вирішила закінчити з побаченнями.
Її затисло зруйнованими конструкціями", - повідомили у сюжеті.
Тобто, за цей період продукт подешевшав на 16 грн.
Це пов'язано з тим, що асортимент в магазинах занадто величезний.
Чи є компанія, яка найбільше вразила під час візиту?
Як для чиновника такого рангу — це дуже великий мінус.
Це фактично оплот і фортеця між Східною Європою та авторитаризмом.
Втім він додав, що також немає інформації про те, чи готується візит Папи до Москви.
На старті зустрічі Нойок зі штрафного поцілив у стійку воріт суперника.
Наталя розповідає, що лікарі не могли пояснити їй, що з дитиною.
А в ці вихідні вперше за квітень всі обмеження поклали тільки на Енергоатом.
Чим ближче осінь та настання холодів, тим частіше всі говорять про імунітет.
"Також ми презентуємо новий новорічний маршрут від Арки Дружби народів, через пішохідно-велосипедний міст, парк Володимирська гірка, Алею художників, Андріївський узвіз та до Контрактової площі.
«Урядовий кур’єр» — нині приклад професіоналізму та журналістської етики.
Електроавтомобілісти можуть замовити в YASNO зарядні станції для установки в будинку або в офісі і отримувати додатковий дохід.
Раніше стало відомо, що з футболістом "Динамо"
Про курсування додаткових потягів та систему знижок під час купівлі квитків в ефірі розповів директора філії "Пасажирська компанія" "Укрзалізниці" Олександр Перцовський.
Головний удар стихії припав на велике місто Ізмір, який є одним з туристичних центрів країни.
Людям не місце на горах, але ті, як наркотик, – якщо спробував, зупинитися важко.
Сьогодні, 26 вересня, відбулися матчі 2 туру Бундесліги.
Натомість вірмени вважали, що в обмін на "пояс безпеки" можуть претендувати на визнання повної незалежності.
Більш того, вже цієї суботи о 19:00 відбудеться 5 випуск «МастерШеф.
Поблизу суду Стерненко вимагав, щоб усередину пропустили поручителів.
Наприкінці січня 2020-го вперше з 2017 року в Україні зафіксували випадок пташиного грипу.
Але це дозволяє створити захист лише тих борозен, які не були атаковані бактеріями.
Схоже, однопартійці поспішатимуть до запланованого на 4 лютого щорічного звернення президента до нації.
У Тернопільській області, в Кременецькому районі, чоловік торгував інтимними фотографіями та відеозаписами своєї дружини.
Ніколи не запізнювалася на заняття.
Банки зменшать комісію за користування картками.
Кім відвідувала його приблизно раз на п'ять тижнів і привозила з собою дітей.
Під кінець життя йому вдалося взяти під контроль свою хворобу.
Модель заявила про бажання за місяць після першої операції.
В цей день розпочався Успенський піст, який закінчується 28 серпня.
Решта перебувають вдома на самоізоляції та лікуються під наглядом медиків.
Колишній абсолютний чемпіон світу у крузервейті хоче досягти такої ж вершини у хевівейті.
Тому не забувайте змінювати губку не рідше 1 разу на тиждень.
Про це на своєму офіційному повідомив прем'єр-міністр України Денис Шмигаль.
Вони більше порушують карантин"».
Депутати хочуть підвищити ліміт зі 100 до 150 євро.
"Цей перший серйозний зовнішньополітичний виклик перед Україною показав повну деградацію державних інститутів управління.
Не забули в Анкарі й про Сполучені Штати Америки.
Земля: Такі чоловіки зазвичай працюють руками, в результаті чого шкіра рук досить груба.
Усе почалося банально: помила голову й, не висушивши, вийшла в холодну пору надвір.
В це важко повірити, проте досі в світі існують такі випадки.
Вважаю, що вчасно вивіз дітей до Греції – на початку 90-х на всьому пострадянському просторі дуже складно було.
Пізніше в ОПУ пояснили, чому президент так вчинив.
Учені відібрали зразки нового збудника хвороби у пацієнтів та порівняли їх з коронавірусами, виявленими у різних тварин-господарів.
Прожили разом 42 роки.
Ми 14 років разом!
Найближчим часом ми подивимось на результати разом з прем'єром і дійсно когось може не бути», — зазначив він.
«Потрібно робити аборт, поки не пізно, — сказала лікарка.
Китай також можуть додати до цього переліку за умови, якщо Пекін дасть добро на в’їзд громадян ЄС.
Фотографія і покази свідка, долучені до справи, підтверджують, що захисна маска у підприємниці, яка перебувала на робочому місці, була вдягнена так, що закривала тільки підборіддя.
Магнітні бурі вона розпізнає за підвищеною дратівливістю.
«Вітряна віспа (вітрянка) — одна із найпоширеніших інфекцій у світі.
Нова програма дозволить покупцям продавати старі в обмін на дисконтні та подарункові карти.
За даними слідства, співробітник поліції був свідком сварки, після якої його знайомий з вогнепальної зброї застрелив 26-річного Володимира Чебукіна.
Там є понад тисячу медичних працівників, то 35 хворих — це малий відсоток.
Крім того, місцева влада дозволила рух громадського транспорту у вихідні дні.
«Неймовірна різноманітність технік — вишивка хрестиком, бісером, стрічками, лонгстіч, декоративні шви — дасть змогу кожному знайти для себе щось нове і цікаве», — розповідають організатори.
Протестувальники вважають результати виборів сфальсифікованими та вимагають відставки Лукашенка.
Чи є різниця між двома Андріями?
Дитина була в глибокій комі.
Бій був запланований на 23 травня у Лондоні.
У Запорізькій області поліцейський врятував життя члену виборчої комісії.
Крім того, в них депутати райради зможуть вести особисті прийоми жителів.
Так, у мене є гарне розуміння ситуації, але я не можу говорити про це зараз.
І ситуацію, яка відбувалася на моїх очах з оператором Олександром Дмитрієвим, про яку він навіть не здогадувався, поки я молився, мій пульс зашкалював, а серце вискакувало з грудей.
Протягом години церемонія прощання була закритою - для родичів і близьких.
Краще зосередитися на чинних взаєминах оскільки зв'язки, що виникають у цей період, як правило, неглибокі і швидкоплинні.
Зараз ви читаєте новину «Озонова діра над Арктикою затягнулася».
Для цього ми здійснили колосальну роботу.
Захисних масок або рукавичок ні в кого з них не було.
Дачникам теж не пощастило.
А оскільки в неї двоє дітей, то таким чином вирішила перестрахуватися.
Вклав багато грошей.
Вочевидь, розуміючи, що її позиції дуже слабкі, Туреччина знайшла ще один шлях — через домовленості з Лівією.
А це теж неабиякий плюс для агроформування.
Тому печаткою банку її завіряти не потрібно.
Також дніпряни ставали віцечемпіонами України в сезонах 1992/93 і 2013/14.
Перший - ефект недооцінки суперника.
Які конкретні заходи зможуть забезпечити успіх?
Згодна, що завдання це чисто юридично не таке вже й просте.
І вся "магія" гри команди Лобановського зникла.
І також мають інструкції на випадок виявлення хворого на коронавірус.
Аби побачити оборонну церкву Покрови Богородиці (1462 рік), яка представляє собою неповторне диво фортифікації і не має аналогів в Україні, варто поїхати на Хмельниччину.
За однією з версій, Стекляр кинув усередину гранату, після вибуху якої не вижив ніхто.
Зеленський також висловив переконання, що всі завдання будуть виконані розвідкою на найвищому рівні.
У першому кварталі 2020 року зареєстроване 1570 заяв про надання притулку.
Адже утворення районів — це про делегування державної влади на місця, а не про місцеве самоврядування.
Татарські війська зрадили гетьмана через нестачу провіанту.
"Зараз такому рівню сприяють погодні умови.
Також там підготували місцеву лікарня для евакуації мешканців із вулиць Шевченка та Москва-Донбас в разі виникнення загрози їхньому життю.
Також онлайн пройде ритуал посвяти в студенти, знайомство з відділами та їх керівниками, святкові виступи.
Я б хотіла, щоб нашого президента перевірили психіатри, оскільки у стрімі не було жодної прямої погрози.
У такій ігровій формі ви можете обговорити, як подолати перфекціонізм, а дитина не залишиться один на один зі своїм почуттям.
Зараз ви читаєте новину «Кортеж "швидких" під столичною лікарнею був не до інфекційного відділення — КМДА».
Їх підозрюють в атаці на комп'ютери Комісії з цінних паперів і бірж.
Співробітницю Академії СБУ "замовив" колишній чоловік.
Ми говоримо різними мовами, щоб розуміти один одного без слів.
Має роботи Олега Тістола, Сергія Радька, Назара Білика, Романа Михайлова, Павла Макова, Тіберія Сільваші.
Від 24 грудня до 6 січня в Італії вводиться загальнонаціональний уся територія країни стане "червоною зоною".
Вирішили також встановити сутінкові фотореле і таймер, які із настанням темряви засвічували б святкові вогники, а на світанку гасили б їх, заощаджуючи електроенергію.
Зведіть витрати до необхідного мінімуму.
Власники Маркоші кажуть, що матимуть науку на все життя.
В уряді переконані, що такі видатки виправдані, бо будівництво доріг – швидкий розігрів економіки.
Про це заявив наставник Маріуполя Олександр Бабич.
Тут є очевидне зловживання з боку медиків.
Українці розуміють, що в тому ж офісі чи магазині можна витримати соціальну дистанцію.
Про це наводить цитату голови "Укравтодору" Олександра Кубракова пресслужба відомства у своєму Telegram-каналі.
Більшість роботодавців прислухалися до наших рекомендацій і перевели своїх працівників на віддалену форму роботи", - сказав голова Дніпропетровської облдержадміністрації Олександр Бондаренко.
Її чоловік Адам Осмаєв був поранений - він виживПрокуратура взяла справу під особливий контроль.
Таропрогноз на листопад: що карти нам віщують.
Раз на день протягом пів години вигулюю песика.
Стало відомо, скільки вболівальників зможе відвідати матч "Динамо" - "Ювентус"
На кадрах видно, як небом стрімко летить яскравий об'єкт, а коли наближається до землі, він гасне.
У четвер, 9 липня, на вулиці Тичини патрульні побачили та зупинили автомобіль Volkswagen Golf за порушення правил дорожнього руху.
Мер Львова наголосив, що за минулу добу в місті підтвердили 212 хворих на коронавірус, щоб є рекордним за усі місяці досліджень.
Щодо закладів освіти, то початку нового навчального року в дистанційному режимі поки що не буде.
Лікування Роми продовжується вже рік.
Жінку також помістили до реанімації.
Він зазначив, що для коронавірусу не мають значення соціальний статус, посада або професія.
Як швидко нам чекати на другу хвилю епідемії коронавірусу?
Ellinair анонсувала про відкриття прямих рейсів з Києва до Греції, повідомляє з посиланням на інформацію аеропорту.
В такому разі доля – це ті обов’язкові рухи, котрих не можеш уникнути, які довелося опанувати.
Цілком припустимий і невигадливий декоративний елемент у вигляді банта або коміра з оборками чи мереживом у вінтажному стилі.
Пустовіт каже, що люди не дотримувалися дистанції, а деякі були без масок.
"Із сировини, закупленої за старими цінами, вже зробили прикраси.
Мої колеги, друзі, сім'я, я сам - фактично всі, з ким я пов'язаний, - були ображені і зганьблені, отримували смертельні погрози, зіткнулися з переслідуванням і оприлюдненням особистою інформацією, а також з мерзенними і брехливими історіями.
Та у серпні 2018 році хлопцю стало зле і знову довелося почути страшний діагноз - ГЛЛ, рецидив.
Цей сказав: "Зачини двері і вимикай світло".
"Профілактичне" лікування антибіотиками, як показує практика, неефективне та навіть небезпечне.
Втім, будемо сподіватися, що в єврокубковій грі обійдеться без таких емоцій.
Ніколи, як Козючці в ковороті.
Меморіал відкриють напередодні Дня Державного Прапора.
Спадають на думку щонайменше п'ять кандидатур.
Думаю, що Костя, судячи з його постійно блаженного виразу обличчя", - почала говорити Анна, на що Полякова сказала: "Все ж хтось виявився більш маніпулятивним за Костянтина", натякаючи на Віру Брежнєву.
Ну ось, скажімо, у 1974-му Полтава відзначала 800-ліття, а нині вже 1121 рік нашого славного міста над Ворсклою святкуватимемо.
Лише у колі рідних можна відчути, що час насправді завмирає", - підписала знімок ALYOSHA.
На жаль, результати тесту COVID-19 Софі є позитивними.
Поліція встановила, що стріляли із вікна квартири та затримала двох підозрюваних виконавців злочину, суд взяв їх під варту.
Загалом це були монети, але серед них траплялися срібні прикраси.
Про це повідомляє LFC.
Обороняючись, активіст смертельно поранив одного з нападників.
"Під колесами маршрутного таксі опинився чоловік.
Оскільки букмекерська контора Фан Спорт надає послуги на підставі офшорної ліцензії, у деяких користувачів можуть з’явитись проблеми із доступом до ресурсу.
І доволі серйозно.
Після матчу керманич виправдався, що нібито почув свисток судді в моменті з підкатом, тому він думав, що матч перерваний.
Бо йдеться про здоров’я і життя українців", - пояснив Степанов.
Загальна кількість заражених на лайнері зараз становить 70 осіб.
Це участь у проєкті "Початок".
Чеський уряд наполягає, частковий карантин в країні необхідний, бо лише наприкінці минулого тижня зафіксували рекордні 11 тисяч нових випадків інфікування.
Зараз ви читаєте новину «У Києві в пакеті знайшли рештки людини».
Сестри Катерина та Настя Данильчук випасали худобу неподалік річки Нічлави та побачили щось блискуче.
"Приїхав додому - ніби все нормально.
Забезпечення сталого функціонування суспільно-політичних інститутів.
Окрім того, президент заявив про "голосування після закінчення виборів" та "використання радикально лівої комп'ютерної системи Dominion, яку відхилив Техас та низка інших штатів через питання безпеки".
Нагадаємо, не так давно Міша Романова у червоному бікіні засвітила пишний бюст.
Ці троси надійшли від німецького виробника.
Він викликав широкий суспільний інтерес.
У поточному сезоні команда йде на другому місці у першій лізі та претендує на вихід в УПЛ.
Це основна причина зміцнення курсу.
Український наставник Шахтаря Солігорськ Юрій Вернидуб задоволений тим, що чемпіонат Білорусі єдиний в Європі не зупинено через коронавірус.
Чи спрацює "план Сєчіна"?
Кишинів обрав соціалізм Мером Кишинева став кандидат від проросійської партії Іон Чебан.
Відсутність клінічних проявів гострого респіраторного захворювання протягом трьох днів, починаючи від 10 дня від дати появи симптомів без лабораторного обстеження.
Таким чином, каже урядовець, хоче показати приклад іншим татам.
Перед тим здійснить проміжну посадку в Алмати.
«Якщо ми будемо мати стійкий імунітет до цього вірусу і мутації не викликатимуть хворобу — це один варіант розвитку подій.
Щодо майна районних адміністрацій і рад — то об’єкти від них переходять громадам.
Ви чули про афганців у батальйоні “Айдар” та їхню участь у війні на Донбасі?
Йому не менше 13 тисяч років.
"Єрмак прийшов із бізнесу, він думає, що тут можна, як і там, про все домовитись і порішати.
Від щирого серця вітаю кожного українського медичного працівника, незалежно від категорії.
Загалом в Україні лабораторно підтверджені 23672 випадки Covid-19, з них 708 летальних, 9538 пацієнтів одужало.
Ясновидиці відчули, що загибель дівчинки спровокував мертвий чоловік, який шукає своє серце.
Але це мої думки, ніякої інформації у мене немає", – відзначив Циганик.
В їхньому активі сім балів.
За новим законопроєктом "Про митний тариф", який прийняла Верховна Рада України, з 1 липня 2020 року класифікація електрокарів відбуватиметься не за окремим кодом (8703 90 10 10).
Кожна мала свої обов’язки і визначене чергування.
У стосунках вас чекає успіх.
Відповідно до нього, архіпелаг входить до складу Норвегії, проте з низкою обмежень.
Лише у разі, коли продукції більше за певний обсяг, ти маєш підтвердити, що виростив її сам.
Терези спробують вирішити питання відпочинку.
• Титан – за основними характеристиками схожий на сталь, але за вагою легший.
Проте навряд це станеться.
Порівняно з іншими країнами Центральної Європи і особливо з європейськими країнами Євросоюзу ситуація із захворюванням на коронавірус в Угорщині виглядає краще.
Триває процес вручення підозр ще 4 особам", - йдеться в повідомленні НАБУ у Twitter.
Саме у трейлері до своєї на телебаченні Адель продемонструвала дивовижну втрату ваги на 45 кілограмів.
У 30 років вона здобула шість вищих освіт.
Але ніхто з нас ніколи не почувався так добре, як зараз.
На кінець цього року показник знизиться до 9,3%, а наступного — до 5,5%.
Максиміан та Діоскор не мали змоги довго зловтішатися над загибеллю святої.
Проєктна потужність установки складає 350 тис. тонн на рік.
Народні обранці планують заслухати Максима Степанова щодо ситуації з поширенням COVID-19.
Порушників чекає адміністративна відповідальність.
Про це на своїй сторінці у Facebook повідомив радник Кабінету міністрів з економічних питань Олексій Мушак.
Таке рішення Кабінет міністрів ухвалив на виконання закону «Про вищу освіту», який встановлює рівні права на здобуття освіти українцями, іноземцями, біженцями та особами без громадянства.
Скучив і за командою, і за емоціями від самого процесу підготовки", - розповів Бондаренко.
Хоча під час останньої зустрічі у Варшаві президенти України і Польщі Володимир Зеленський і Анджей Дуда заявили, мовляв, «все буде добре», дали зрозуміти, що спірні історичні питання починають вирішуватися.
Верховний суд Китаю виніс рішення на користь легенди Національної баскетбольної асоціації Майкла Джордана в справі про незаконне використання торговельної марки місцевим виробником спортивного одягу.
Батько сказав: "Відлітай, нічого не змінюється, вона в комі".
Здебільшого, у вітчизняній історії про Андрія Розумовського згадають як про блискучого дипломата і підкорювача жіночих сердець.
Це сталося, після того як Пекін примусово звільнив чотирьох їхніх колег.
В підсумку, коли повернувся до Києва, виявився в команді останнім з могікан - більшість партнерів роз'їхалася по європейським клубам.
Хтось один виходьте, бо в нас тут один учасник!"
Неправильне ставлення до збирання урожаю яблук може звести нанівець всі зусилля, що витрачені на вирощування продукції.
Годі шукати своє.
Ремонт а/д Н-09 Мукачево Львів у цьому напрямку здійснений у 2015 році.
Про це свідчать дані карти Ради національної безпеки і оборони.
"Електронний реєстр є публічним, відкритим та оприлюднюється на сайті Мінфіну.
Вони переслідували його на мотоциклах до будинку в центрі Паттайя, де американець орендував квартиру.
Не зовсім вдалий день, можливі негативні емоції та неприємні звістки.
Ну дуже смачний пиріг!
Пік припаде на 22-25 жовтня.
Експерт прогнозує значну девальвацію вже найближчого тижня.
Щоб віддати волосся на добру справу, можна скористатися послугою перукарні, дружньої до проєкту.
Тим часом, Кількість випадків коронавірусу у світі перевищила 3 з половиною мільйони.
Та співачка зізналася, що не збирається зупинятися на двох малюках і планує народити чоловіку ще дітей.
Вона запозичає елементи з різних періодів.
Директорка інтернату Наталія Базюк виданню “Подолянин”, що серед працівників COVID-19 підтверджено у 12 осіб. Всі вони перебувають на самоізоляції.
У них виникають питання — куди ці кошти пішли», — наголосила депутатка.
Великдень у його класичному розумінні ми не святкуємо.
Джо Байден уже був політиком, коли чимало його теперішніх виборців навіть не народилися.
У всіх нас бувають проблеми у стосунках.
Також після бою з'явилася інформація, що покинувши ринг, Вайлдер відправився прямо в лікарню.
"Наша принципова позиція, щоби просто лікарі, які були причетні до цього, були відсторонені, і інші люди не попадали до таких (медиків - ред.)", - говорить він.
Руслан Малиновський виступає за "Аталанту" із 2019 року.
Це було при Лобановському, команда набирала обертів, Ювентусу тоді програли у чвертьфіналі Ліги чемпіонів.
Це інфікування для того, хто хоче сам писати вірші, – говорить Олександр Бойченко.
На території заповідника вже діє православна церква.
Президент Ірану Хасан Рухані виступив із заявою про те, що країна «глибоко шкодує про цю трагічну помилку».
Різ заявила поліції, що бачила мішок з отрутою у сараї Річардсона.
Там справді були інструменти.
За його словами, зараз відсоток летальності через COVID-19 в Україні становить 2,1%, тоді як у квітні він був 3%.
Та в моєму житті є важливі жінки.
Чи можна їсти рибу в Великий піст?
У Росії за останню добу зареєстровано на коронавірусну інфекцію COVID-19.
За менш ніж пів години пожежу було локалізовано.
Інтернет пістрявить інформацією про те, що Україна Тілець за гороскопом.
Нагадаємо, 10 червня, близько 03:09 в Одесі за адресою: вулиця Ясна, 10, частина чотириповерхового житлового будинку.
Живокіст сухий, корінь алтея, полин і кора горіха, по невеликій жменьці.
В одного з курсантів Дніпропетровського університету внутрішніх справ виявили підозру на інфікування новою коронавірусною інфекцією, він перебуває на ізоляції.
Якщо він пройде у другий тур - це означатиме що міськрада сформована.
До збірки увійшло п'ять оповідань, присвячених музиці і музикантам.
У Бразилії — 78,8 тисяч летальних випадків, у Великій Британії — більше 45 тисяч, у Мексиці — понад 38 тисяч, в Італії — 35 тисяч.
Станом на 15 годину 10 квітня пожежу досі ліквідують.
Тому що у нас в клубі немає ніяких пропозицій.
Крім того, в межах житлових районів можна можна виходити з дому для отримання банківських послуг, в тому числі і через банкомати.
Слідство довело, що бойовики отримували різну оплату за бої на боці бойовиків на Донбасі між 2017 і 2018 роками.
Зараз ви читаєте новину «Росія заявила про старт проекту водозабезпечення Криму».
Уряд, розповів Зеленський, готує програми задля підтримки бізнесу.
"Повага до закону, приватної власності та один до одного" – перетинаючись із цінністю "толерантність", найбільше відповідає "дисциплінованості", "раціоналізму (ухвалення обдуманих і зважених рішень)" і "самоконтролю (стриманості, самодисципліні)".
Тому Телець не буде винаходити велосипед, а діятиме за заповітами великого Макаренка: «Рі-і-івняйсь!
Міського голову, що помер від ускладнень коронавірусу, відспівали у соборі.
Сьогодні подумки висповідайтеся – попросіть у Бога милості.
Лікар Андрій Аносов без відпустки працює вже понад 10 місяців.
Я дуже вдячна лікарям за професіоналізм і оперативність, з якою вони змогли провести операцію, не вдаючись у подробиці про те, що трапилося.
Донецьке дербі відбулося у Києві на "Олімпійському" та завершилося впевненою перемогою команди Луїша Каштру -
Дружні стосунки стануть ще довірливішими, забезпечено успіх у суспільному житті, а також у любовних стосунках, все буде схилятися в позитивний бік.
Через карантин багато людей вимушено опинилися далеко від дому.
Пояснювала, що від мене це не залежить.
У соціальній мережі зловмисник реєструвався під виглядом малолітнього хлопця та знайомився з юними користувачами.
"Сметана, в якій міститься молочний фермент, заживляє та освітлює шкіру.
Народився в Баку.
Кількість туристів на озерах збільшується, тож сміття варто забрати із собою і не залишати нічого на березі.
За матеріалами СБУ Прикарпаття судитимуть керівника розвідки “ЛНР”
Переважна більшість з тих, хто лягає на штучну вентиляцію, поправляються через 7-10 днів.
Влітку він перейшов в аргентинський "Бока Хуніорс".
Саме в цій частині Апеляційний орган не погодився з групою експертів.
Із його дітьми в мене спочатку теж усе було добре.
Прикарпатські “наркобарони” потрапили в рубрику “люди тижня”
Ми зберегли двопалатну підтримку США, Україна та Велика Британія офіційно стали стратегічними партнерами.
Нагадаємо, на північному узбережжі Перу знайшли місце наймасовішого дитячого жертвоприношення в історії.
Але таке обладнання не по всіх параметрах підходить для функціонування на Місяці, тому його доведеться спеціально доопрацьовувати для безповітряних умов, а також для перевантажень при пуску з земної поверхні.
Іноді це рецепт.
На момент прибуття співробітників поліції Кожара перебував в неадекватному стані.
Першою заповіддю політичного дискурсу стало: або йди зі зграєю (роби й кажи те, чим одержима твоя "інформаційна булька"), або мовчи.
Джерело стверджує, що Булут володіє українською.
Ангелятка порадилися і вирішили: щоб вгамувати біль цього хлопчика і віддячити за чудовий вчинок, треба подарувати йому маленьке грайливе цуценя.
Він родом з Молодечно, його сім'я живе в Жодино.
Зокрема, тарифи на медичні послуги перераховуватимуть у бік ринкових, розповів голова комітету Верховної Ради з питань здоров'я нації Михайло Радуцький.
Також 9 летальних випадків сталося 31 жовтня у Київській області, там виявили 352 нових випадків коронавірусу.
Друзі розповідають, зустрічався з дівчиною радикальних поглядів.
Готувати близько 5 хв без кришки на середньому вогні, поки м’ясо добре не підрум’яниться.
Температурний фон у ці дні буде вище кліматичної норми: від +8.
Офіційно стати холостяками зірки змогли лише після того, як домовилися про опіку над спільною донькою, шестирічною Еверлі.
"Я закликаю всіх, хто був учасником моєї кампанії, приєднатися до мене, тому що ми знайшли лідера у Джо Байдені, який незабаром стане президентом", - сказав Буттіджич.
Наразі триває підготовка цього законопроєкту до другого читання.
В інших випадках навіть за умов актуальної реєстрації та наявності всіх необхідних документів її видавати не будуть.
Одна міна впала біля багатоквартирного дому навпроти школи.
Вона отримувала їх на підконтрольній Україні території і доставляла їх на ТОТ Донецької області як через лінію розмежування, так і територію РФ.
Зараз пенсійна реформа вже не висить у повітрі.
Вона почала кричати.
Очільник МОЗ припустив, що на українців чекає суворий карантин, якщо за добу будуть фіксувати понад 20 тисяч нових випадків коронавірусу.
"Нереальні", чесне слово, не заслуговували на поразку, але в пляжному футболі не буває нічийного результату.
Жорстоку "розвагу" хлопці влаштували в Хортицькому районі міста.
Це означає, що якщо раніше одні й ті ж кандидатки могли доповнювати гендерну квоту, то тепер партії мають посилено шукати кандидаток-жінок, щоб подати список в різні ради.
Який це план — тема окремої великої розмови.
Так, судячи зі знімків, які Софія Михайлівна опублікувала в своєму Instagram, на ювілей Руслана, зібралася вся його родина, зокрема матір, діти - Софія та Анатолій, дружина Світлана та тітка Ауріка Ротару.
Просто уявіть, що ходити/бігати по доріжці ви будете шість днів на тиждень по годині цілий рік.
РФ є активним учасником підготовки, оснащення та управління збройними формуваннями в районах, які не знаходяться під контролем України.
Чи це правда, невідомо, але точно відомо, що навіть невеликі дози калію, вживані без призначення, можуть бути отруйними.
В результаті зіткнення травми отримали 52-річний водій швидкої, 21-річний фельдшер і 20-річний медичний працівник.
Тепер міністр сподівається, що первинне оформлення документів чи конкурс буде уже на початку літа.
Із води і цукру зварити сироп, охолодити, додати амаретто.
Тільки зараз директорат повстав проти президента, хоча роками жив із ним у любові.
Європейський футбольний союз () повідомив на офіційному сайті про призупинення клубних турнірів сезону-2019/20 на невизначений термін через пандемію коронавірусної інфекції.
Як і обіцяв, допоміг хлопцям із 5-м сезоном на Новому і закінчив кар‘єру у «ВШ».
"Індія, Індонезія, Росія, Туреччина і Україна залишаються країнами 2-го пріоритету.
Також виявилося, що чоловік був раніше судимий.
Ми як один народ. Хоч Україна, хоч Білорусь, хоч Росія.
Зараз ви читаєте новину «Що загрожує українській економіці — думка експерта».
Він змусив звернутися до онлайну навіть принципових прихильників традиційного способу подання документів і стимулював органи влади приділити ще більше уваги онлайн-послугам.
Загалом учасники заповнили 215 787 електронних бланків, А та 95 549 електронних бланків Б".
Юрченко вже покинув лави "слуг народу".
Тому газотрейдери знижують вартість на тлі надлишку пропозиції.
У місті-побратимі Ужгорода словацькому Кошице вирішили заборонити приносити на міське кладовище штучні квіти, свічки у пластику тощо. Екологічний планують облаштувати вже за рік.
Про те, що дитину вдарили у Вепринському дитсадку у соцмережі розповіла її мама Маша Ткачук і додала скріни переписки із завідувачкою закладу та вихователями у групі у Вайбері.
"Коротше, це мій найголовніший антистрес", - написала Маша.
"Кожного дня (і сьогодні не виняток) Нацгвардія спільно із поліцейськими залучаються із 16.00-22.00 на заходи публічної безпеки.
"Напружений матч, в якому ми грали і боролися, жертвуючи собою.
Власне, як відомо, у західних країнах використання по батькові взагалі не є традиційним.
Зараз ви читаєте новину «У "Ворсклі" виявили спалах коронавірусу».
Про що сигналізує кашель?
Десять українських команд, які наразі виступають на аматорському рівні, але з наступного сезону претендують на отримання професійного статусу.
Психологічно всім було важко.
Україна – це край, де в сільських хатах висів портрет не царя й навіть не гетьмана, а поета Шевченка.
В УЦОЯО наголошують, що придбати відповіді до тестів ЗНО неможливо.
"Зловмиснику повідомлено про підозру у скоєнні даного кримінального правопорушення.
Борис Георгієвський народився 20 березня 1968 року в Києві. Навчався в кількох школах, потім у ПТУ, в якому опанував спеціальність фрезерувальника третього розряду, навіть трохи попрацював на авіазаводі.
Його мертвим у гаражі біля дому знайшли рідні, повідомили у відділі комунікації обласної поліції.
Кілька рибзаводів, які вже понад пів століття штучно розводять рибу, створили в Херсонській області після того, як Дніпро перегородили гідроелектростанції, які зменшили силу течії і порушили процеси розмноження риби.
На сьогоднішній день обсяг благодійної допомоги, наданої Фондом Вадима Новинського в боротьбі з епідемією, перевищив 100 млн грн.
Тиснемо по ній, і програма встановиться протягом 10 секунд.
Водночас керівництво держави сподівається, що карантину вихідного дня вдасться стабілізувати ситуацію з коронавірусом.
В Україні карантин надто жорсткий і не цільовий.
Це зовсім не означає, що в цій сфері нічого не робиться, — мене особисто надихає зачищення всіляких нахлібниць, юродивих та жебраків від культури.
Уханьска національна лабораторія з біобезпеки є першою лабораторією, що розроблена для відповідності стандартам рівня біобезпеки-4 (BSL-4) — найвищий рівень біологічної небезпеки.
Він звернувся до сімейного лікаря за консультаціями.
Її робили фахівці Центру серця та судин під контролем професора з Польщі, який має величезний досвід.
Лікарка закликає всіх буковинців, які мають хронічні захворювання, залишатися вдома і бути особливо пильними щодо власного здоров`я.
Він підозрюється у заволодінні майже сімома мільйонами гривень державних коштів, виділених на ремонти шкіл.
Одна дитина померла.
Водночас в КНР виявили ще 28 пацієнтів із новим коронавірусом, які не мають симптомів захворювання.
Посередині цієї розмови Уповноважена з прав людини раптом заявила, що серед згаданих документів є ті, які нормують міждержавне усиновлення.
Через позицію 2 країн, ухвалення бюджету заблоковано.
Перше правило сімейного щастя.
"Вони відвідують сеанси терапії не рідше одного разу на тиждень.
Він може цим займатися у статусі мого офіційного радника із доступом до інформації державних органів", - повідомив Єрмак.
Відбувається він раз на три роки.
Зазначається, що на суд викликають і міського голову Львова Андрія Садового.
Нині покійний постійний представник РФ в ООН Віталій Чуркін майже на кожному засіданні організації у відповідь на факти про російську агресію проти України та окупацію Криму відповідав глумливим питанням «Де ваші докази?»
"Серед сприятливих чинників для української промисловості – це очікування, що з четвертого кварталу поточного року почнеться відновлення економік у різних країнах світу.
Дим здійнявся на кількадесят метрів угору.
Ви не вважаєте доїдалки за повноцінний прийом їжі, але це ті ж продукти з тієї ж калорійністю.
Він спершу поліцію набрав, а потім — дружину.
І не лише простудних.
Згодом Юлія опублікувала на сторінці допис, де подякувала фанам за підтримку, якої їй не вистачало протягом усієї вагітності.
Напевно, це вже вік (сміється. — Прим.
Потім ця «лавочка» закрилася.
Найголовніше – немає нічого неможливого!
"Я тільки хочу знати, за що поплатилися ці діти.
Залишаємо на 3 години в теплому місці.
Утім прессекретар Міністерства закордонних справ Китаю Ван Венбін заявив, що між винесенням вироку Сю та поточними відносинами між Китаєм та Канадою немає зв'язку.
Крім того, для охорони водних об’єктів від забруднення та засмічення Київрада ухвалила рішення про встановлення водоохоронної та прибережної захисної смуги Труханового острова у Дніпровському районі.
Так було і до початку пандемії, адже це частина системної турботи про власний персонал.
У першому колі кияни в гостях знищили полтавців -
Масштабна пожежа у багатоповерхівці спалахнула надвечір у Новомосковську, Дніпропетровська область.
Зараз ви читаєте новину «У Тростянці запрацює унікальна для України випарна станція».
Літак Ан-225 "Мрія" 11 квітня почав доставляти вантажі для боротьби з кооронавірусом.
Важливою може бути кожна хвилина - кажуть надзвичайники.
Педагоги шкіл області прагнуть створити всі умови, аби підліткам було зручно вчитися і складати ЗНО в Україні.
Змоделюйте поведінку дітей", — таке завдання опубліковане в підручнику "Я досліджую світ" для третього класу.
"Стурбованість медиків зрозуміла, адже призначення голови НСЗУ затягується.
У любові очікуйте на проблеми.
Так, наприклад, коронавірусна інфекція, відома як тяжкий гострий респіраторний синдром, перейшла до людей від африканських цивіток – представників родини котячих.
Необхідно пояснити людям доступними середниками комунікації, що відбувається і як ми маємо діяти".
Кажуть хлопці, що мене замовили: один єврей заплатив 100 тисяч, обіцяв 5 мільйонів", — говорить жінка.
Якщо будете брати на себе відповідальність, то можете зайняти керівну посаду.
Лимоны 98 грн Имбирь 419 грн Чеснок 250 грн Это совсем ку-ку!
Орієнтовно на 10 кг капусти, 2 кг моркви, 250 г солі і 3 ст. ложки кмину.
Команда перебуває в хорошій ігровій формі та максимально мотивована на турнір.
Представники обох країн поставили підписи на документах в аеропорту Бен-Гуріон поблизу Тель-Авіва.
"Ми зробили це, ми об'єднали титули за 20 боїв.
"Разом ми виграли цю битву, але війна за ідентичність триває.
Лісоруби-нелегали тероризують жителів кількох сіл.
Він наголосив, що третина всіх коштів від програми має піти в регіони вже у травні.
Мер міста Сергій Собянін повідомив про закриття для відвідування під час Великодній свят усіх московських кладовищ.
Але я намагаюся зустрічатися з простими людьми.
Коронавірус може вразити дві третини населення планети.
Наприклад, для літератури – п’ять віршів або мала проза чи драматургія до 20 сторінок.
Насолоджуйтеся простими радощами життя у веселій компанії, проте будьте нетерпимими до будь-яких обмежень.
Після повернення з Польщі він був в окремій палаті.
Завдяки підтримці інших мовознавців він отримав посаду позаштатного співробітника Інституту російської мови АН СРСР в секторі "Словника мови О. С. Пушкіна".
У порту на складі здетонували 2750 тонн нітрат амонію.
А от складальнику меблів нині пропонують близько 15 тисяч гривень на місяць.
У матчі 38 турі італійської Серії А Фіорентина на виїзді зустрічалася зі СПАЛом.
На дверях оголошення - прохання заходити в Храм у захисних масках.
Про це заявив екстренер команди Олег Дулуб.
Станом на зараз бій завершено.
Хоч би як журналісти намагалися докопатися до його суті і нерва, який, здригнувшись, може видати справжню емоцію, цього не стається.
Зможуть пройти програму навчання самостійно.
Майже одразу після ліквідації Сулеймані Тегеран обіцяв помститися за вбивство лідера, назвавши дії американців "актом війни".
"Ми глибоко стурбовані повідомленнями про дискримінацію та утиски ромів з боку міського голови Івано-Франківська", - написали у посольстві.
Нещодавно до Діани звернулися люди, які залишили свою домашню собаку літнім батькам.
Представники самих перевізників кажуть - карантин зменшив пасажиропотік і загострив взаємини між легальними перевізниками та нелегалами.
Так тримати!", "У вас є дочка!
В спекотні дні рослину бажано поливати декілька разів на тиждень.
Саме в сусідньому обласному центрі першого серпневого дня відбувся XVI Всеукраїнський турнір пам’яті майстра спорту Петра Мицика.
Наразі слідчі РФ відкрили кримінальну справу за фактом порушення правил безпеки і експлуатації повітряного транспорту.
Прямої заборони на в’їзд в обласний центр не буде.
Молодь йшла до коменданта, і він давав вказівку: як весільний подарунок видати сторонам і нареченого, і нареченої по 10 тон цукрових буряків - на самогон і компот.
А до тих, хто досі тут, немає питань.
Здатен зіграти на декількох позиціях.
КНП ЛОР «Львівський регіональний фтизіопульмонологічний клінічний лікувально-діагностичний центр» провів закупівлю у системі Prozorro на постачання тест-систем для виявлення антитіл IG/IgM до коронавірусу 2019-nCoV (цільна кров, сироватка, плазма).
Проводяться громадські консультації, щоб визначити, як найкраще це зробити.
Чи згадають про нього через місяць?
Луїс Суарес твердо вирішив покинути Барселону і вже попрощався на базі з гравцями і персоналом.
Розуміла, що діяти треба, але взяти себе в руки було складно.
Працівники ювенальної превенції Прикарпаття виявили два факти продажу тютюнових виробів та пива неповнолітнім.
Його мати розповіла, що не очікувала отримати відповідь від компанії.
На нараді також обговорювалося, що сьогодні повинні відкритися продовольчі ринки, однак вони мають працювати за чіткими правилами, щоб запобігти поширенню коронавірусу.
Він набрав 50,52% голосів виборців.
Кулеба висловився проти того, щоб "ім’я дитини було несвідомою забаганкою батьків "виділитися".
Перед судом відбувається мітинг на захист Сергія Стерненка.
Показати, що не всім байдуже.
Не дивно, що зовсім скоро у ченців з’явилися.
Це може викликати проблеми із запам’ятовуванням, мисленням і міркуваннями, виникають проблеми із зосередженням уваги на завданнях.
У четвер було зареєстровано 1211 нових випадків.
І нині вже мають, ким пишатися.
«До війни ставлюся негативно.
Зазначимо, що унаслідок масштабних пожеж у Житомирській області вже згоріли понад 80 будинків.
За його словами, наразі міністерство збирає пропозиції, які потім опрацює незалежна експертна рада, затверджена Кабміном.
На решті території тепла погода 10-го квітня втримається – +15.
Загальну суму новачків - 140 млн євро.
Підсилювати відповідальність за дотримання карантинних обмежень, але не закривати підприємства тотально, тим самим, знищуючи їх.
А в нас Рада сприймає Кабмін, як нав'язаного їй підкидька.
Послухавши його коментарі, склав свою порівняльну таблицю плюсів і мінусів роботи нового несистемного президента.
Це й стало причиною дій підсудних.
У цьому контексті вона додала, що коли вакцина від коронавірусу стане доступною, вакцинуватися від Covid-19 необхідно людям, які належать до групи ризику, насамперед людям похилого віку та тим, хто страждає на хронічні захворювання.
У зв'язку з подією Дімопулос поділилася з шанувальниками дуже особистим відео.
Нападника пітерського "Зеніту" та збірної Росії запросили зніматися у фільмах для дорослих після скандалу зі зливом в Інтернет інтимного відео, де він мастурбує на камеру.
Значний внесок у його зменшення мало отримання НАК «Нафтогаз» компенсації від російського Газпрому за рішенням Стокгольмського арбітражу.
Сподіваємось, що цей проєкт принесе позитивні результати і нашій області».
Про це під час засідання уряду повідомила міністр освіти і науки Любомира Мандзій.
Аварія сталася поблизу с. Видумка Пулинського району на Житомирщині, повідомили в прес-службі ДСНС області.
Українські дипломати у Брест-Литовську домовилися з Німеччиною та Австро-Угорщиною про визволення України. Взамін пообіцяли забезпечити тих продовольством.
Усе через плутанину із послабленням карантину в п'ятницю.
МОЗ Чехії також констатує, що раніше оголошені владою обмежувальні заходи сьогодні вже неефективні.
Без допомоги місцевих фірм сходження практично неможливе.
Наш природний супутник може стати плацдармом для інших місій, наприклад до Марса.
Шкоду від стихії вже оцінили у 125 мільйонів гривень.
Літак вилетів з Ухані, сідав на дозаправку в Алмати, і зараз - вже над територією України. За даними сайту, приземлення літака досі заплановане у "Борисполі".
Тут упродовж п’яти годин відбуватимуться баталії, під час яких юнаки та дівчата розмірковуватимуть, доводитимуть, як вони можуть впливати на різні ситуації, в тому числі й надзвичайні, в життєдіяльності міста.
Розростаються судини, покращуються кровообіг і кисневий обмін.
Серб Ненад Єстровіч розповідав: "Сергію, коли тебе в роздягальні немає, капітан і одноклубники починають на тебе бочку котити.
Дуже важко отримати кошти на зйомки історичного кіно.
Густий туман також призвів до зіткнення легковика з монументом.
Фейки, кібератаки і шахрайство: кому вигідно нагнітати паніку під час пандемії?
До прибуття рятувальників сусід встиг витягнути через вікно старшу дівчинку.
У Новоселиці зараз немає ні сільського голови, ні навіть старости.
Упродовж травня та червня щосуботи в Тернополі організовують толоки зі збирання сміття в парках міста та біля Тернопільського ставу.
Дев'ятирічна ж Альбіна поки що з бабусею.
Тест на вірус просто так не зробити.
На його думку, «в обох випадках будуть свої переможці, і свої переможені».
Але робота такої техніки може бути затьмарена поломками.
Нагадаємо, аварія трапилася між Івано-Франківськом та Тисменицею.
Прем'єру стрічки в Україні заплановано на 3 грудня.
«Якщо температура +38С, але при цьому ви активні і відносно добре почуваєтеся — навіщо вам таблетка?
Здавалося б банальний біль у лікті для Олега Підгурського став передвісником раку крові, але навіть місцеві лікарі на Вінниччині спочатку цього навіть не запідозрили і призначали різне лікування, яке зовсім не діяло.
Щодо всіх пасажирів застосовують жорсткі заходи перевірки: оцінюють загальний стан людини та міряють температуру.
Старша донька навчалася в 3-му класі.
Серед них Panasonic, NEC та інші.
П'ятеро — залишалися у кабіні і до останнього відводили охоплений полум'ям транспорт за житловий сектор.
Серед них захисні костюми, маски та 200 переносних дезінфекційних апаратів на суму близько 175 тис. євро.
Якщо і ви зіткнулися з цією проблемою, не поспішайте купувати косметичні засоби.
Біля храмів несуть службу правоохоронці.
Упродовж вересня в Україні зареєстрували 7,5 тис. нових автомобілів.
Тому вийшов такий собі мікс технік і методів.
Але слід зазначити, що перелічені заходи із запобігання зараженню грипу не довели своєї ефективності.
Захисник виклав відео, на якому демонструє технічні навички з м'ячем та підписав ролик: "Маленька робота з м'ячем, щоб не втратити практику".
І думали, що нас можна нахилити, танками полякати, ракетами.
Під загрозою життю відбирає сумку з медичними ліками і сильнодійними засобами й особистий телефон фельдшера.
Горіли знову очерет та суха трава, але вогонь надто швидко поширювався через сильні пориви вітру.
Підготовче судове засідання по даному кримінальному провадженню призначено на 11.00 23 листопада 2020 року.
За їхніми словами, жодного впливу на дітей реквізитом або муляжними копіями наукових та медичних приладів не здійснювали.
Удерцо та Госсінні (помер у 1997 році) вважаються творцями сучасних коміксів та графічних романів.
Сьогодні виноград люди купують очима, а не за характеристиками.
У питаннях любовних не варто розв’язувати й свої проблеми, і виклики партнера - "Болівар не винесе двох".
Що вдалося Україні за 29 років?
Перед тим бачиться з Тетяною.
Але в підсумку він не дотримав свого слова.
У одного з гравців "Миная" діагностували захворювання COVID-19.
"Чи у вас власне чи орендоване житло?"
У Польщі грає від 2013 року.
І маємо знов погіршення настрою та нестачу сил.
Найбільше постраждали мешканці сіл та невеликих міст, робітники промисловості, домогосподарства з дуже низьким рівнем добробуту та родини, в яких є безробітні.
Як його пережити?
Як приклад навела незаконну анексію Криму, атаки ісламістського тероризму, війну в Сирії та розповсюдження ядерної зброї.
Весна починається з настанням 8 березня, коли всі святкують Міжнародний жіночий день.
У Москві користується тим, що європейці заражені "вірусом страху" перед Росією.
Одного разу, на Яниних очах її 17-річну дочку викрали.
Майже 52 тис. бакалаврів і молодших бакалаврів зарахували до українських вузів за державний кошт.
Мова про репутацію держави на світовій арені!
"Зараз запускається механізм прямої участі Національного банку на вторинному ринку ОВДП.
Це форма затверділого нальоту.
Так вони називали малярію, — пише Комаровський.
Ваша щирість і доброта зачаровують всіх навколо.
Якщо курс зупиниться на поточній позначці 28 грн, то потенціал зниження буде 3–4 грн/л.
Злочинцеві вдавалося уникнути арешту завдяки тому, що в молодості він працював у міліції експертом-криміналістом.
Низка інших дослідницьких груп також перевіряють надійність і точність тестування слини й отримують хороші результати.
Про цей чарівний спосіб “оновити” ніжки мені розповіла подруга.
А вже наступного понеділка на землі можна буде спостерігати ще одне унікальне астрономічне явище - зближення двох найбільших планет сонячної системи - Юпітера і Сатурна.
Зеленський телефонував Путіну на Новий рік, хоч Кремль не висловив Києву протокольних привітань.
"Щоб вони робили тести і таке інше.
Коли лідерські функції переходять від Марлоса, Мораеса, Тайсона, Ісмаїлі до більше молодих футболістів – Манора Соломона, Тете, Маркоса Антоніо, Додо.
Незалежно від того, вирішите ви стати волонтером у місцевому притулку, відвідати будинок літніх людей або відіслати несподіваний подарунок тому, хто його потребує, це має величезний ефект.
Це зменшить кількість контактів із людьми і зробить подорож безпечнішою.
"Дитина плаче і просить не бити собаку, але батя не може зупинитися.
"БРСМ-Нафта" в усіх регіонах підняла ціни на бензини на 30 коп./л: А-92 подорожчав з 20,49 до 20,79 грн/л, А-95 – з 21,49 до 21,79 грн/л.
Не можна вирушати у далеку дорогу.
Зазначимо, що Габб’ядіні був першим гравцем "Сампдорії", в якого виявили коронавірус.
Зауважимо, на даний час у суді вже слухається кримінальне провадження, розпочате у 2018 році про керівника установи у вчиненні аналогічного злочину.
ПЦУ, звісно, виникла не на порожньому місці, — нашій тисячолітній історії, великим предкам та всьому такому іншому місце неодмінно знайдеться.
• Суму, яка буде зарахована на картку або рахунок отримувача до копійки.
Нагадаємо, від 1 січня 2020 року у Мінсоцполітики змінили механізм фінансування соціальних виплат, що дозволить українцям значно швидше отримувати гроші.
На баштан під хутором Василяки приїздили покупці з Києва та майже всіх областей.
Українська Гельсінська спілка з прав людини (УГСПЛ) закликала Верховну Раду утриматись від надання військовослужбовцям Національної гвардії України поліцейських функцій та відхилити законопроєкт №3105.
Ближче до кінця тижня вам захочеться померти від втоми, але близька людина, як справжній Супермен, врятує вас від злої безодні і віднесе в приємне задзеркалля.
Лише карколомний удар Роберто Карлоса дав "Реалу" змогу уникнути поразки від "Динамо" й вийти до півфіналу, а згодом і виграти турнір.
Крім того, президент передав міському меру привіт, той пообіцяв протистояти, а поліція попросила підприємців дочекатися закінчення обмежень.
А вже обіцяти комусь, що певну справу буде розслідувано як треба, - то чистий злочин.
"Ми направляємо додаткові війська в Ідліб, щоб підтримувати режим припинення вогню і контролювати регіон.
Чоловіки попалися «на гарячому» під час одержання частини коштів у розмірі 480 тисяч доларів, заявили тоді в НАБУ.
Зараз він перебува в інфекційному відділенні лікарні, його кров також взяли на аналіз.
Після цієї перемоги "Лаціо" піднявся на першу сходинку таблиці.
Крім того, у Туреччині оприлюднять дані про можливості медичного обслуговування у туристичних районах.
Є фактори, які можуть посилити інтерес.
Знову травмований лідер команд Вінгера турбують проблеми із м'язами.
Станом на сьогодні він є автором 28 особистих рекордів, з яких 16 як гирьовика, решта – пауерліфтингіста.
Зрозумів, наскільки це важко усвідомлювати і який це сюрреалістичний момент, коли все раптом змінюється.
Того ж дня президент Туреччини Реджеп Ердоган підписав указ, який перетворює культову будівлю в мечеть.
Він відноситься до речовин, які не синтезуються в організмі і повинні надходити ззовні.
Штучне м’ясо там виготовляють із рослинної сировини: суміші рису, квасолі та різних олій.
Якщо не зміниться ситуація, відбуватимуться і новорічні заходи біля ялинки.
Рукавички необхідно змінювати після кожної дії (робочого процесу), що не пов’язані між собою.
Російський коментатор Олексій Андронов в шоу "Вацко лайв" порівняв збірні Росії та України.
"Хай нас розсудить залізо і кров"
Після його смерті у 2009 році помешкання перейшло у власність міста.
До лікарень столиці госпіталізували минулої доби 65 пацієнтів.
Госпіталізовано у заклади охорони здоров’я 83 людини.
Водночас бізнесмен безпосередньо причетний до однієї з тем програми - питання енергетики.
Це те, в чому ми зараз живемо.
Про це заявив голова української делегації на перемовинах у межах Тристоронньої контактної групи з урегулювання ситуації на Донбасі в ефірі телеканалу «Україна 24».
"Соля тільки стає на цю доріжку – написання листів святому Миколаю, бо їй лише 3 роки.
Тож лікування потрібно було розпочати негайно.
Бізнесмени і підприємці за своєю зірковою природою.
Форма насильства, в якій простежується навмисне “відкидання» партнера по спілкуванню.
Рекордна кількість хворих на коронавірус у світі - за добу інфікувалося понад пів мільйона людей.
За Петра Порошенка - 24,45%.
Великою популярністю користуються ягоди чорної смородини серед бажаючих зменшити вагу.
Нагадаємо, на спільному брифінгу з польським президентом Володимир Зеленський заявив про рішення щодо відкриття нового Генерального консульства України у польському місті Вроцлав.
Нагадаємо, також сьогодні день народження святкує Євген Коноплянка.
Портрет 33-річної Міхрімах написав венеційський художник 1555 року.
У МОЗ про цю проблему знають і обіцяють її вирішувати.
Україна відправляє літак із гуманітарним вантажем до Італії, яка найбільше у Європі постраждала від спалаху коронавірусу.
Стабільність економіки України та добробут її громадян значною мірою залежать від того, наскільки ефективною є функціонуюча в країні банківська система.
Нагадаємо, Лукашенко, який вже 26 років утримує владу в Білорусі, визнає, що "трохи пересидів", але йти не збирається.
Це означає, що у кризовій ситуації члени подружжя не проявляють активності, не можуть змінити свою поведінку.
Я не знаю такого видавництва — „Центр навчальної літератури“, але, судячи з їхнього сайту, видають вони „підручники і посібники“ на замовлення Української Держави, аж гай гуде, і ми з вами за це платимо», — написала Забужко.
"Ми підтримуємо Україну та готові запропонувати нашу підтримку та допомогу в розслідуванні, що триває", - написав він.
Нагадаємо, поліція метрополітену припинила розваги зачеперів, які на станції “Печерська” чіплялись до вагонів та стрибали на колії.
Їздив до інших областей, дивився, як там працюють скульптори, підтягував теорію та практику.
Лікар-дієтолог Тіана Фіалкова попереджає, що у найсерйозніших випадках прийом олії натще може спричинити госпіталізацію і хірургічне втручання.
Крім того, поліграф показав, що у Сергія Змроця «не виявили реакцій», які б свідчили про неправдивість його показів про обставини ДТП.
Разом з тим, прикордонники надіслали до компетентних органів повідомлення про виявлення ознак кримінального порушення за ст. 267−1 ККУ (порушення вимог режиму радіаційної безпеки).
Тому ми в цьому законі про медіа практично не торкалися мови", – сказав Ткаченко.
Жінка у тяжкому стані в лікарні.
Католицька церква традиційно вважала гомосексуальність гріхом і переслідувала геїв, хоча в останні десятиліття значно пом’якшила свою позицію.
Севастян має гострий розум, домагається успіхів практично у всіх сферах діяльності.
Нагадаємо, днями Олександра Кучеренко здобула диплом магістра.
Як місто дотримується карантину в порівнянні зі столицею – дивіться пряме включення.
На них гойдаються хлопці дошкільного віку.
Й нагадав, що торік Росія розгорнула ракети SSC-8, що призвело до розпаду Договору про ліквідацію ракет середньої та малої дальності (РСМД) і про випробування Росією системи балістичних ракет повітряного базування.
Вони виїжджають дезінфікувати лишень ті будинки, де офіційно виявлені хворі на коронавірус.
Україна та Румунія підписали міжурядову угоду про військово-технічне співробітництво.
Знову заарештували одного з організаторів злочину Ігоря Павловського.
Чого найбільше чекає від мене суспільство?
Сфальсифіковано і цифри явки виборців, і самі результати голосування.
Як зазначається, 30 липня у Києві відбувся перший раунд переговорів з іранською стороною, які Кулеба охарактеризував як конструктивні.
Єдине, що я могла зробити - це зупинити сльози і перестати їсти.
Одеський веломандрівник Руслан Верін потрапив до книги рекордів України, бо першим піднявся на велосипеді на вершину болівійського вулкана.
Нагадаємо, раніше повідомлялося, що під час збору урожаю на полі у Харківській області біля села Черкаська Лозова зловмисники заблокували роботу комбайна, погрожуючи водієві і його помічнику пістолетом.
Голосування відбуватиметься 25 жовтня з 08:00 до 20:00.
У випадках, коли ви вважаєте, що такий Страховик порушує ваші майнові права, для їх захисту варто звернутися до суду згідно з чинним законодавством.
Через декілька днів отримала відповідь: для перевірки, щоб підтвердити власність сторінки, потрібно зробити фото із зазначеними цифрами.
Не виграє - буде непросто", - сказав Маркевич.
Одного ранку після нічного чергування вона прокидається в ліжку з Огнєвим.
Найгірший результат в Анастасії Меркушиної - 55-е місце при точності 79,7%.
Загалом в країні від початку пандемії зафіксовано 96 403 випадки COVID-19.
«Україна не повинна чекати, коли з'явиться „добра воля“ в Кремлі.
Цей дуже смачний високий пиріг з картоплею — ідеальний святковий гарнір до м'ясних чи рибних страв, або ж основна страва для вегетаріанського столу, від якої всі будуть у захваті.
Автор дякує Тарасу Зеню за допомогу матеріалами.
Тож долю протистояння вирішував парний матч.
Ресторанам і кафе дозволити приготування їжі лише на доставку.
Політична реклама партії рівномірно охопила користувачів з усіх регіонів України.
Вони могли народитися в ніжній і вразливій, добрій душі.
Два місяці під вартою без права на заставу.
Верховний головнокомандувач досі перебуває в полоні ілюзій.
Не залишайте гроші на зберігання у знайомих.
Нові обмеження мають на меті "запобігти загальній зупинці роботи у світлі різкого зростання захворюваності на коронавірус", пояснили в уряді країни.
Ті, кого хвороба торкнулася, але пощадила, до кінця життя мали на тілі шрами від пухирів.
У тому числі — до Яна Петровича — Авт.).
За даними правоохоронців, всього на вечірці були присутні понад 100 осіб.
Внаслідокдвоє осіб загинули на місці, ще троє – постраждали.
На Одещині 24-річний чоловік душив 27-річну співмешканку, а потім кинув у криницю.
Я не засмутився через те, що не зустрівся віч-на-віч з Ентоні Джошуа.
Правозахисники кажуть, за ґратами щонайменше сім сотень активістів.
Ніхто не може зараз сказати, де пишуться закони.
"Наша команда працює над тим, щоб не було масового звільнення лікарів і закриття лікарень.
Хіба його зовсім не ставитимуть у клубі.
Тож, якщо змушувати кожного пристібатись, то це і час, і зайві нерви.
Можуть, звичайно, з'явитися й інші способи дискредитувати ідею, наприклад, створивши своїми руками подвійний режим, як описано вище, а потім впровадити контроль над "перетоками", — а це взагалі жахіття у плані адміністрування…
У цей день може здійснитися ваша мрія.
Попередньо, мати залишила його одного купатися.
Поблизу Водяного окупанти два рази здійснили обстріл опорних пунктів підрозділів Об’єднаних сил з мінометів калібру 120 мм та 82 мм, випустивши загалом 23 міни, а також вели вогонь з автоматичного станкового гранатомета та великокаліберних кулеметів.
Як у грудні сніг ляже, то у серпні жито виляже.
На записі видно, як вибухова хвиля б'є по будівлях поблизу пристані і ті руйнуються немов піщані.
На деяких іноземних дільницях ще продовжують голосувати.
Вони одна з дев'яти пар, які цієї ночі змогли прилетіти з Аргентини до своїх дітей.
Boeing 737 авіакомпанії "Міжнародні авіалінії України" рейсу PS 752 Тегеран – Київ вранці 8 січня незабаром після вильоту з аеропорту імені Імама Хомейні в Тегерані.
Така заява була своєрідним "актом злуки", який передував Акту 1919 року.
Щороку в 4-ту суботу листопада в Україні вшановують загиблих від голоду.
За словами Андрія, запасу трохи є, бо зимовий сезон цього року був добрим, сніжним.
Якщо російською - то намагаєшся думати російською".
Зараз ви читаєте новину «Чемпіонат України з футболу призупинять – ЗМІ».
Андрій Шевченко був нічним кошмаром "Інтера"
"Прокурора Криворізької місцевої прокуратури №3 Олексія Пипку підстрелили з травматичної зброї.
Близнюки не цукерка, щоб бути всім до смаку.
Випускникам шкіл з окупованих територій Донбасу хочуть дозволити вступати у вищі навчальні заклади без складання зовнішнього незалежного оцінювання.
Нагадаємо, першою про дискримінацію жінок-режисерів на "Оскарі-2020" заговорила зірка "Великого Гетсбі", британська акторка Керрі Малліган.
Наповніть своє життя любов’ю: любіть себе, свою сім’ю, близьких та друзів.
Viasat нині пропонує акційну місячну абонплату 69 грн за 84 канали – до 1 першого лютого.
Зараз ви читаєте новину «"Українська - моя рідна мова, але зараз мені простіше говорити російською" - екскапітан "Динамо"».
Зінедін Зідан не приховує, що хоче бачити свого співвітчизника в Мадриді.
Порівняно з квітнем 2019-го, це на 22%, або 70 тис. осіб, більше.
Також з 2020 року університети більше не будуть видавати дипломи державного зразка.
Вам залишається викроїти кілька годин, а може й цілий день для новорічних приготувань і очікувати, коли один з найчарівніших свят року постукає у ваші двері.
Користь кисломолочних продуктів під час вагітності неможливо переоцінити.
У Романів день рибалки не ходять на водойми, тому що, за прикметами, улову все одно не буде, риба цього дня ховається у вирі.
"Барселона" — "Ельче" "Атлетіко" — "Севілья" перенесено на невизначений час, оскільки клуби, які влітку виступали в єврокубках, отримали додатковий тиждень відпочинку перед стартом нового сезону.
Хоча загальна тенденція в тому, що люди роблять свій простір непроникним для інших.
Гороскоп для всіх знаків зодіаку за варто прагнути більшого, а потрібно очікувати обмежень.
Щоб симуляція тюремного середовища була достовірною, психологи звернулися до послуг консультантів.
Сиплю 100 грамів цукру або додаю рідкого меду.
Екс-глава ОП Андрій Богдан дав скандальне 4-годинне інтерв'ю Дмитру Гордону, в якому розкритикував президента Зеленського та його оточення.
А також багато історій про вимагання в соцмережах.
Мовляв, бійці завжди хочуть подарувати щось оригінальне.
Упродовж поточної доби збройні формування Російської Федерації 7 разів порушили режим припинення вогню.
Все складеться не так, як ви планували.
Потрібно думати про те, чи зможеш ти забезпечити їх увагою, матеріальним і всім іншим", – зізнався артист.
І дуже важливо зрозуміти, як віртуальний світ може бути корисним для розвитку традиційного спорту", - виступив з вітальним словом представник Parimatch Вадим Місюра.
Ти не рівень "Динамо".
Тривалість навантажень - 30-60 хв на день, мінімум 4 дні на тиждень обов’язково.
Цим буде займатися Рада з питань економічного розвитку.
"Там у приймальному відділенні у неї виявили температуру, тому установою було відмовлено у прийомі.
Актуальність таких законодавчих змін зумовлена тим, що до початку збройної агресії Російської Федерації проблема кримінальної відповідальності за основні злочини за міжнародним правом для правової системи України була суто світоглядною.
Розумію, що для нас ризик заразитися є незначним, тому ми повинні бути солідарними з тими, хто бореться за життя людей з перших днів хвороби.
Чим більше сил ви будете вкладати в роботу, тим більш вагомим буде результат.
Наш народ навіть в найкризовіших ситуаціях не втрачає почуття гумору", - пишуть фани у коментарях.
Чому цієї організації немає при кожній школі?
Зараз ви читаєте новину «Штукатурка під бетон - показали універсальний тренд інтер'єру».
Раніше на полігоні поблизу селища Гончарівське Чернігівської області відбулися випробування легкого переносного ракетного комплексу "Корсар" виробництва ДП "ДержККБ "Луч".
Підприємства, робота яких припиняється через карантинні обмеження, отримають компенсацію витрат на сплату єдиного соціального внеску за найманих працівників.
Тоді мешканці вирішили провести його в останню путь, влаштувавши грандіозний похорон.
Зеленський у підтопленому від негоди селищі Ланчин на Івано-Франківщині, 25 червня.
Смажте млинці кілька хвилин з обох боків.
Постраждало скло, вмонтоване у доріжку, через яке можна було споглядати вниз.
№ 258/227 Одеса — Ужгород: з Одеси 6 та 8 березня, з Ужгорода — 7 та 9 березня.
Також необхідно прописати процес переходу на дистанційний режим роботи (які ресурси потрібні для цього, обсяг завдань для кожного, приблизна тривалість та ін.).
Я завжди рухалася від одного кроку до іншого, намагаючись не упустити момент поліпшення гри.
Саму експертизу просять долучити до матеріалів судової справи адвокати Віктора Чумака", - йдеться в повідомленні.
Механізм, коли гроші йдуть за пацієнтом, точно не працює в результаті інфекційних захворювань.
Це привабило багатьох парижан.
Погба з дружиною відвідав тиждень моди в Парижі, поки МЮ готується до битви з "Ліверпулем"
Це можуть бути банки, мікрокредитні організації, фізичні особи.
Після цього Ситник був внесений до реєстру корупціонерів НАЗК.
Причиною стало зростання рівня захворюваності на коронавірус, повідомляє Волинська ОДА у Facebook.
Зараз ви читаєте новину «Джон Леннон: "Ми зайшли в туалет Букінгемського палацу і викурили травки"».
Вона поскаржилась на незадовільний стан пам’ятної споруди.
Ferrexpo є найбільшим виробником і експортером окатишів серед країн колишнього СРСР.
На п'ятницю-суботу буде посилена робота "муніципальної варти" і поліції з патрулювання парків, скверів", - повідомив Садовий.
За інформацією, між школярами виник словесний конфлікт, який переріс у бійку: один хлопець завдав іншому тілесних ушкоджень.
У цей день Діви будуть дуже комунікабельними.
Даватимуть добро лише тим областям, де динаміка захворюваності на COVID-19 буде в нормі.
Близько 400 млн доларів щороку, а це 15% надходжень до загального бюджету.
В США на мешканців такого віку припадає лише 19%.
"Хочу щиро привітати всіх українських уболівальників з тим, що "Динамо" і "Шахтарю" дісталися такі сильні суперники.
У нейтральному одязі – водолазці, джинсовці чи білій сорочці – ти виглядатимеш свіжішою й молодшою, ніж у сукні з парчі чи костюмі.
Виберіть одну відповідь і перевірте інтерпретацію нижче.
Тут і прямі алюзії, і відсилання до символічних – до лебедя у шляхецькому гербі цієї родини.
Так, експерти аналітичного порталу EastFruit вважають, що ціни на черешні, вишні, абрикоси, персики тощо будуть досить високими.
Інша справа – взяти для приправи гілочки зелені зі свого підвіконня, якість відрізняється в рази.
Тоді ж обидві команди по два рази виграли Кубок європейських чемпіонів.
У 987 році князь Володимир виступив у похід на місто Херсонес (Корсунь) в Криму, що належало у той час Візантійській імперії.
Усі громадяни України пропущені на територію держави за встановленим порядком", - повідомили в Міністерстві внутрішніх справ України.
Також у МОЗ поінформували, що станом на ранок 6 березня у світі зареєстровано 98 387 випадків Covid-19, з них 3383 виявилися летальними, 55 441 (56,3%) осіб — одужали.
Коханої не замінити.
А у 2018 році став головою наглядової ради "Альпарі банку"
Поєдинок тривав 4 години і 5 хвилин.
Помер гетьман у 1690 році на московському засланні – в Тобольську.
На знайомстві вона розповіла своїм конкуренткам, що найбільше любить порядок.
Рослини мають природно закладену фільтраційну систему, яка вбирає шкідливі частинки та нейтралізує їх.
Водночас він не впевнений, чи Верховна Рада підтримає зміни до постанови, а також додав, що Україна має шукати відповіді на всі питання, навіть якщо бажання домовлятися є лише з боку Києва.
За словами Катерини, ця композиція про відродження і уособлює матку – місце, де зароджується життя.
Зокрема щодо ситуації, яка склалася в одному із дитячих закладів обласної ради, де була травмована дитина.
Поліція перенаправляє машини на вулицю Вишгородську.
На Одещині викрили 27-річну працівницю банку, яка привласнювала кошти іноземних клієнтів.
Використовувати можна для дітей від 3 років.
А люди, які працюють і отримують пристойну заробітну плату, думаю, що у змозі самостійно купити вакцину.
У суботу, 25 січня, відбудеться змішана естафета.
Виконавчий віцепрезидент Єврокомісії з економіки Валдіс Домбровскіс заявив, що Україна виконала всі політичні вимоги, які Євросоюз висував до неї для виплати їй другого траншу макрофінансової допомоги обсягом пів мільярда євро.
А Наталчин просто тільки закінчений.
Україна має зробити чітку заяву, кажуть у парламенті.
"Я продовжував бути на зв'язку з клубом навіть після того, як офіційно залишив команду.
У п'ятницю, 10 липня, над територією України пролетів російський пасажирський літак рейсу SVR346.
У резюме вказують бажані заробітки на рівні 16 256 грн.
Нічого такого не було.
На Одеському ринку "Сьомий кілометр" цієї ночі сталися сутички між продавцями та спецпризначенцями.
До слова, поширення вірусу в Європі спонукало Францію на до рівня "високий".
Я був дуже радий!
В УПЛ Тайсон грає з 2010 року.
Він також сказав, що улюбленою колядкою є "найпростіша" – "Нова радість стала, яка не бувала.
Потужного удару по планах мирного врегулювання конфлікту завдала заява командувача Лівійської національної армії Халіфи Хафтара, оприлюднена ввечері 27 квітня.
Нині виявлені факти незаконного вирубування застрягають у судах.
Всі гроші планують повернути до початку грудня цього року.
Перенесла кілька операцій, та серце не витримало.
"У разі повернення людини з країн з епідеміологічною ситуацією такою ж, як в Україні, або кращою, вона зможе спокійно потрапити в Україну та вільно пересуватися.
Розповідає, що служити хотіла завжди, але батько відмовляв, бо «це не жіноча справа».
Будь-яка ситуація насправді дається нам для розвитку і зростання.
Ось ти ж не помітила, що вони літають?
Б. Є. Патону належить значний внесок у розвиток міжнародного наукового співробітництва України, входження вітчизняної науки до європейського і світового наукового простору.
Закупівля триватиме у кілька етапів, а перший планують розпочати уже в 2021-2022 роках.
"Не потрібно одразу бігти і робити КТ легенів.
Учора Міністерство охорони здоров’я України підтвердило можливість відновити чемпіонат України з футболу серед команд прем’єр-ліги із суботи, 30 травня.
Підозрюваним виявився 39-річний житель Бориспільського району.
Як розповіла агроном-фітосанітар Марія Чубко, з хвороб найнебезпечніші біла шийкова і сіра гниль, гельмінтоспороз, фузаріоз, жовтяниця, несправжня борошниста роса (або пероноспороз), мозаїка, іржа і трахеомікоз.
У такому разі постачальник може відступити заборгованість покупця банку і отримати кошти протягом кількох днів на більш прийнятних умовах, ніж беручи кредит.
Список охочих обіцяють скласти вже невдовзі.
Після "Реала" "Шахтар" не впорався з "Ворсклою"
Цей етап передбачає в тому числі початок функціонування баз відпочинку.
Ці стіни вирощували мене 4.5 місяці на «підлітках».
За циліндри вартістю у 12 шилінгів платили два шилінги.
Згідно із зафіксованими до 11 лютого даними щодо зараження вірусом у КНР, найменше до зараження були схильні діти і підлітки.
Якщо це все відбудеться, то вже від 14 квітня 2020 року люди отримають по одній тисячі гривень", - зазначила міністерка соціальної політики Марина Лазебна під час засідання уряду.
Зараз потерпілого транспортують до автомобіля швидкої допомоги.
Також на прилавках багато хурми сорту Шарон, виведеної в Ізраїлі.
Дихання за замовчуванням – акт несвідомий і підпорядковується вегетативній нервовій системі.
Криптоанархізми в епоху третього Базеля Як в Україні намагаються регулювати віртуальні активи.
ATP (чоловічий теніс) скасувала усі змагання в найближчі 6 тижнів.
Або легалізація та отримання ліцензії, або демонтаж та закриття – альтернативи не існує.
❗️ ❗️ АПД: Роботу Центрального залізничного вокзалу у м. Києві відновлено.
Заступник секретаря РНБОУ вказав на багато проколів з фінансуванням інших важливих напрямів: від зв’язку — до бронетехніки.
До того ж ми закінчували матч удев'ятьох - Ігор Кирюханцев останні 15 хвилин догравав з травмою.
Серед затриманих раніше судимі харків’яни 60 та 49 років, та 39-річний приватний підприємець.
Новорічні свята в Полтаві завершили традиційними гуляннями "Сало - Fest".
Там зазначили, що повідомлення, у якому йшлося про «емблематичні національні перші страви російської кухні — борщ та рассольнік», виправлено.
"Вона не користувалася громадським транспортом, не відвідувала великих зібрань і відтоді, як повернулася з Китаю, не підтримувала тісних контактів ні з ким за межами свого будинку", - розповіли в департаменті охорони здоров'я.
Нагадаємо, раніше Потап розповів про найекстремальніші місця, де у них з Каменських був секс.
За словами Франкова, динамівці зараз набрали хорошу ігрову форму, хоча у 1-му таймі поступалися супернику.
Зрештою, багатство – це просто факт життя, до якого я звик.
Політик вже вчетверте відхрещується від чуток про своє призначення.
За його словами, зараз МОЗ розширює лабораторну мережу, закуповує різне обладнання, в тому числі для проведення ПЛР-тестування.
Винагорода за участь в ефірі стартує від $ 45.
Добре поєднується із м'ясними стравами.
Однак багато хто за майже півроку дистанційного навчання - забув, що треба купувати до навчального року.
За словами Ляшка, українська лабораторна мережа готова проводити мільйон таких тестів на добу.
Багато жінок підраховують усі спожиті калорії.
Трамп також підтвердив, що разом із рештою європейських країн до США тимчасово заборонять в'їжджати з Великої Британії та Ірландії - задля стримання пандемії.
Ви якось залучаєте сина до тренувань?
» познайомився з ним у потягу.
Температура вночі 5-11°С, удень 26 травня 13-19°С, 27 травня 15-21°С.
Кишеня не буде порожньою, проте список витрат виросте.
У період Української революції 1917 року отримав посаду Генерального секретаря судових справ Центральної Ради.
Із нетерпінням чекаю на продовження своєї роботи в клубі – ми повинні змінити ситуацію та підписати гравців, які залишаться в "Барсі" на кілька років.
Від початку поточної доби, 8 серпня, на ділянках відповідальності наших підрозділів з боку збройних формувань РФ обстрілів не зафіксовано.
Якщо бачить, що якісь рішення себе не виправдовують, були помилковими, не чекає, а переглядає.
Загалом в змаганнях взяли участь представники 22 областей України.
А тепер ще й світова криза плюс коронавірус у 2019–2020 роках.
"У сім'ї з музикою ніхто не пов'язаний.
Не виключено, що на початку кримінального процесу обвинувачення буде висунуто новим підозрюваним.
Я сумніваюсь, що паломники, які виявили бажання відвідати наше місто, матимуть довідки про відсутність COVID-19.
Закохані зібрали найближчих друзів та родичів в одному із закладів на даху у Києві. Наречена обрала стриману сукню на бретельках, яку доповнила сріблястими туфлями-човниками.
Ми таке бачили навесні 2014 року, коли ще була можливість врятувати ситуацію у Криму.
Президенти домовились про подальшу координацію зусиль у питанні подолання пандемії коронавірусу та її наслідків.
Айзек Стерн зробив там навчальний центр, таким чином пам'ятку не змогли знести.
"Якщо режим Лукашенка доведе, що права людини на останньому місці, на жаль, він вже це доводить, я не вважаю, що співпраця можлива.
Вона, як і будь яка матір, що працює, намагається поєднувати роботу і материнство, проте це не завжди є можливим.
Парламент сформували зі щойно зметених історією парсун, злегка розбавивши націонал-патріотами і вчорашніми дисидентами.
Організатора розбійного нападу у Дніпрі, внаслідок якого загинув лейтенант поліції Дарвін Потуданський, затримали у Києві. переховувався на арендованій квартирі.
Вам доведеться трохи приділити часу начинці та здобному тісту.
"Це місце в аеропорту "Бориспіль" виникло не випадково.
Україна зустрінеться з Росією в Мінську.
Торік із дружиною купили квартиру в дев'ятиповерхівці.
Загалом, розкажуть про одинадцять пов’язаних із Каменярем місць – переважно це приміщення і будівлі, які збереглися до сьогодні.
На Майдані був із 21 листопада по 22 лютого, не в рясі.
Володимир Голубош побажав новопризначеному керівнику успiшно виконувати службовi завдання, працювати задля безпеки i спокою громадян, а також акцентувати увагу на ефективній взаємодії із громадськістю та підвищенні рівня довіри населення до поліції.
"Засуджена прибула до СІЗО з ізолятора тимчасового тримання ще 28 березня.
На нас весь час сильно тиснули, ми не могли контролювати гру.
Як би ми не старалися знезаражувати приміщення, робити профілактику, якщо день у день працювати з важкими хворими, то організм дає збій.
Про проривну технологію пише видання NewAtlas.
Засновниками «Віді Автострада» з-під Києва є ТОВ «Віді Алея» та ТОВ «Віді Груп», а кінцевим бенефіціаром — Віталій Джуринський.
На їхню думку, найбільш імовірно, що це захворювання стає результатом надмірної імунної реакції на інфекцію.
Боррель привітав останню домовленість, яка була досягнута на засіданні Тристоронньої контактної групи.
"Я запитала: "Як думаєш, ти б наважився на таке з кимось ще?"
Також кошти стягуватимуть за кожну тонну вантажу, відправленого або який прибув до аеропорту.
Просто насипте на нього трошки солі та олії й кілька хвилин потріть ганчіркою, потім насухо витріть іншою.
Мета, яка мотивує тебе, повинна бути завжди.
Такі обмежувальні заходи діятимуть до 22 години неділі, 19 квітня.
Так про що наступного року буде цей формат?
Можна загорнути кожен плід у серветку, просочену вазеліновим маслом.
Зараз ви читаєте новину «Гранату підірвали на кухні гуртожитку».
Навчався в Дрогобицькій гімназії, де керував осередком Пласту, а пізніше приєднався до Української військової організації.
"Згідно з чинним законодавством, споживач не зобов'язаний встановлювати лічильник газу за свої гроші.
Завдяки цьому можна більше зосередитися на пандемії коронавірусу, про це заявив президент Франції Еммануель Макрон.
Прийміть положення на сидячи навпочіпки так, щоб ваші стегна були паралельні підлозі.
Після карантину до режиму повернемося.
За словами Ігоря Козловського, у незалежній Україні його радують багато речей, і насамперед можливість розвитку і пізнання.
Тоді їй було вісім років.
Загалом в Україні виявили 49 043 випадки коронавірусу.
Готуватися до святкування Великодня починали за тиждень, а то й раніше.
Рух на перехресті буде частково обмежено.
Так, до переліку потрапили особи, які мають негативний результат тестування на COVID-19 методом ПЛР, який проведено не більш як за 48 годин до перетину кордону, та особи, котрі здійснюють перевезення гемопоетичних стовбурових клітин для трансплантації.
Тому "не читайте перед обідом радянських газет", які розганяють зраду.
Це коли все ясно й конкретно.
Історія боротьби міста Солт-Лейк-Сіті (штат Юта, США) за право приймати Олімпійські ігри налічувала багато років.
Про це повідомляє Громадянська мережа "
Тому уявіть собі наше здивування, коли ми виявили це!"
Ми навчилися так жити, вони (родина - ред.) розуміють, що це відповідальна сторінка не тільки моя, це відповідальна і важлива сторінка у житті моєї родини.
Нагадаємо, уже відомо, коли завершиться відбір на Олімпійські ігри 2021 року.
Українського в'язня Олександра Шумкова засудили до чотирьох років колонії загального режиму за участь у "Правому секторі" у грудні 2018 року.
У західних областях пориви вітру 15−20 м/с (I рівень небезпечності, жовтий).
За словами дієтологів, чим темніша ягода, тим більше у ній корисних речовин — кальцію, калію, заліза, магнію, фосфору і кремнієвої кислоти.
Другий елемент — це посилення міжнародного тиску.
Чай із пелюстками півоній ефективний при вірусних і простудних захворюваннях.
Кількість активних хворих в Україні складає 23 454 особи.
У документі зазначено, що від 3 липня Україну вилучено з переліку країни поза межами Євросоюзу, мешканці яких не повинні перебувати на самоізоляції.
Цей прийом убереже ґрунт від пересихання, та й поливати можна буде рідше.
Воно розташоване у 500 кілометрах від фінансової столиці Індії Мумбаї і приваблює численних туристів та екологів.
Його їм здатен подарувати лише футбол.
Однак, щоб урожай всіх культур, як ранніх, так і пізніх, був високим, доведеться застосувати підвищений агротехнічний фон: поливи, своєчасне розпушування ґрунту та видалення бур’янів, підживлення як органічними, так і мінеральними добривами.
Таку маску можна робити один раз на тиждень.
Своїх очільників - з другої спроби - сьогодні обирали ще 11 міст країни.
Бо якщо у нас не можуть відучити водіїв говорити по телефону, коли вони за кермом, то з музикою, напевно, буде ще складніше.
Деяких з учасників протесту вже відпустили.
Назаров очолював штаб АТО влітку 2014-го, коли бойовики збили літак із нашими десантниками біля Луганського летовища.
Важко сидіти вдома й нікуди не виходити.
Він зізнався, що чи не щодня отримує від фанатів "Голосу країни" запитання, що відбувається між Даном і Тіною.
На сьогодні у Києві підтверджені 9 378 випадків захворювання на COVID-19.
Як зазначається, якщо ІФА-тестуванням в особи будуть виявлені антитіла, вона повинна буде здати зразок для ПЛР-діагностики.
За сина й за невістку.
Є досвідченим чиновником, яких зараз бракує.
Карітас Івано-Франківськ співпрацює з колегами зі сходу з 2017 року.
Із них 4597 - летальні.
"Кохання Панночки" - це прем’єра театру корифеїв за п’єсою Марка Кропивницького по повісті "Вій" Миколи Гоголя.
Рудь хоч і був неписьменним, але хитрим: землю купив – і, мабуть, багатенько, – та й залишив її собі.
У найближчі тижні це буде нашим керівним принципом.
Температури немає, тому працюю онлайн, поки мій лікар це дозволяє.
На жаль,це не про Хачеріді" - Чижевський».
Тому я не бігаю за жінками, і не буду знову і знову намагатися долати жіноче “ні”.
Короткочасні опади можливі хіба на Півночі, Сході та Півдні.
А якщо заморозки й висока вологість – то висока ймовірність снігу.
Народився 16 серпня 1984-го в місті Марганець Дніпропетровської області.
Продукція MIDA експортується до Білорусі, Ізраїлю, Казахстану, Узбекистану, Польщі, Чехії, Канади, США.
Винні мають бути покарані хоча б для того, щоб більше такого не повторювалося", – додав Мотрий.
Передчасне розпакування призводить до пошкодження кореневого кома.
Зараз ви читаєте новину «Сестра плакала і просила зупинитись: 26-річний чоловік порізав батьків».
«Збільшення частки ВДЕ в балансі електроенергії та недосконалість правил енергоринку значно погіршили умови забезпечення балансу в енергосистемі.
Шахов розповів, що коронавірус підтвердили у його сестри.
Проте міністр молоді Валонії Валері Глатіньї заявила, що влада не виноситиме на обговорення вимогу петиції.
Наразі світові потуги зосереджуються на подоланні наслідків коронавірусу та нафтової війни.
Як підрахували аналітики, у випадку реалізації пропозицій Байдена середнє податкове навантаження у штаті Каліфорнія і місті Нью-Йорк становитиме аж 62%.
Наприклад, на одному з прямих ефірів дівчині бризнули в обличчя перцевим балончиком, через що Валентина навіть почала задихатися.
Навіть там, де діяли процедури конкурсів і громадського контролю, сьогодні людей призначають кулуарно – "за рекомендацією".
І ми її закріпили.
Крім того, на суді він стверджував, що, працюючи на телеканалі і навчаючись на журналіста, «проводив розслідування щодо розповсюдження дитячої порнографії».
Чому американські політики та фінансисти не змогли дати собі ради після падіння курсу акцій на біржі 24 жовтня 1929 року?
Наступним етапом має стати внесення продукту до Національного переліку елементів нематеріальної культурної спадщини, а згодом і до переліку під охороною ЮНЕСКО.
Країни ЄС, а також США, Ізраїль, Канада і Китай розпочали координовану масову кампанію з вакцинації пріоритетних груп населення.
За даними ДСНС, евакуйовано 120 осіб.
Останні пів року хлопець живе та допомагає тут.
Роботи Уляни Нищук рідко мають традиційну квадратну форму.
Яких національних традицій дотримуєтеся?
Крижані очі – це не просто наукова цікавість – вони також представляють серйозну небезпеку: всього за кілька тижнів до того, як було отримано супутникове зображення, вантажний фургон врізався в лід і затонув.
За деяких захворювань баклажани все ж протипоказані — за виразкової хвороби шлунка і 12-палої кишки, гострих гастритів і шлунково-кишкових розладів.
Йдучи повз неогороджену територію однієї з місцевих установ, зловмисник помітив велосипед і поїхав далі вже на ньому.
І ось зірки на небі зараз дають чітку картинку, яка сходить на східній точці гороскопу - асценденте.
Це рішення індивідуальне, адже передусім ялинку Ви прикрашаєте для себе і вона повинна подобатися Вам.
Стоматолог-терапевт має на руках протоколи лікування різних захворювань зубів і порожнини рота.
У липні срібло подорожчало на 34% — це найбільший стрибок за місяць з грудня 1979 року.
Яскрава співачка з Болгарії VICTORIA була обрана конкурсантом на Євробачення-2020.
Після цієї дати людей, які не пройшли процедуру підтвердження, повинні індивідуально повідомити про те, що їм необхідно з'явитися в «пенсійному фонді» до 25 липня.
Щоб закохані могли триматися за руки, їхні ліжка поставили близько одне до одного.
Пориньте у світ романтики разом із серіалами Любов з ароматом кави, Сонячні дні, Привіт, тату!, Мій коханий ворог.
Тим більше, події, яка залучає десятки тисяч гостей, відвідувачів та передбачає активне спілкування.
Відповідне рішенння було прийнято на засіданні парламенту 4 червня, пише “
Техніка ламається, одяг - зношується, а сувеніри припадають пилом на полиці.
Небезпечно здійснювати довготривалі фінансові вкладення, грати на біржі, оформляти договір оренди та критикувати начальство і вищу владу.
Наведіть лад в українському футболі.
Співачка зауважила, що проєкт допоміг їй стати ще впевненішою у собі та не приховувати своїх емоцій.
Зараз ви читаєте новину «В Карпатах випав сніг - у мережі показали фото».
А разом з тим і страшні кадри наслідків, пише «
Це дуже велика сума, тож тепер значна частина госпіталів не може забезпечити весь арсенал медичної допомоги, норм харчування.
На нараді у президента міністр охорони здоров’я повідомив, що кількість щоденних тестів постійно нарощується, нагадавши, що в перші дні робилося лише по 200 тестувань, система лабораторій потребувала відновлення.
Для цього потрібно лише зварити інжир в молоці.
І як і всі тоталітарні системи, вони не здатні доводити свою ефективність ні через що інше, крім спорту.
Футболіст та його наречена поділилися з шанувальниками яскравими фото та відео в Instagram.
Можливо, ви отримаєте пропозицію руки і серця або дізнаєтеся, що скоро станете батьками.
Тому дотримуйтесь правил карантину та бережіть один одного.
Нині, тривалість відключення тепла залежить від середньодобової температури.
Однак, на підприємстві це заперечують.
Активіст зазначив, що далі справу мають відправити у Приморський райсуд Одеси для розгляду по суті.
В інші місяці удача буде на вашому боці.
Днями МАУ оголосила про скорочення 900 співробітників, це більше третини штату.
Як і він з награним старанням випромінює радість від звуків класичної музики в моєму плейлисті.
Активістів убивають і калічать, але за вказівкою Портнова і під медійний акомпанемент телеканалів Медведчука посадити хочуть ледь не єдиного діяча, який спробував дати відсіч під час нападу на себе.
Батько створив фірму з виготовлення ножів і канцтоварів.
Власне "позбутися" стосується не тільки Мендель.
Першим прокоментував виступ Балог MONATIK: "Настю, ти сяєш навіть через екран!
У минулому сезоні поляк в 47 матчах за Баварію у всіх турнірах забив 55 м'ячів і віддав десять результативних передач.
Це вже четвертий вихід цієї пари американських астронавтів у космічний простір для продовження модернізації її енергосистеми.
Наразі стан здоров’я трьох військових задовільний.
Конфлікт між чоловіками стався через спиртне та гроші.
Наразі його стан лікарі оцінюють, як важкий.
Сьогодні вирішальна гра в боротьбі за друге місце і путівку в лігу чемпіонів.
Він призначений для збору грибів.
Питання науки в "Фармак" основоположне.
Щотижня на Telegram підписується не менше 10 мільйонів нових користувачів, і ми постійно масштабуємо як наше програмне забезпечення, так і обладнання", — додав він.
Міністр охорони здоров'я не буде більше рекомендувати уряду проводити карантин вихідного дня.
У місто були стягнуті сили Національної гвардії.
Їй передувало рішення суддів КС про відміну обов'язкового є-декларування.
Він настільки полюбився читачам, що щороку протягом 12 років цей рецепт публікували у газеті!
Не можу собі уявити жодну розумну людину, яка з доброї волі в кризу заводитиме свої капітали в Україну.
Про це у телеграмі повідомив журналіст Віталій Глагола.
"Мене запросили в Африку, Туреччину, Індію, Пакистан і кілька інших азіатських країн, щоб бути послом для різних благодійних робіт", - сказала Бхаша.
Один із перших кроків до зміни поведінки – навчитись перевіряти свої почуття.
Це не простий кредит, а під майнову заставу", — каже співзасновник Харківського антикорупційного центру Євген Лісічкін.
Джоан не змогла вступити до Оксфорду, тож пішла здобувати освіту викладача французької й англійської мов в Ексетерському університеті.
А сукня вперше замість дачного одягу – просто як вихід на сцену.
Цедру і цукрову пудру залити водою і варити 20 хвилин.
Ще у травні 2019 року маєток продавали за 410 мільйонів доларів.
Я пропоную використовувати її з простим жакетом.
Станом на ранок, 23 вересня, відомо, що 11 гравців покинули лікарні, а троє ще залишаються під наглядом лікарів.
Дякую, Кріссі та всі жінки, які діляться своїми історіями про втрату немовлят.
Зверніть увагу, цей допис мав бути присвячений президенту Зеленському, проте на ньому жодного акценту, адже його не існує.
До медзакладів столиці госпіталізували 17 пацієнтів.
Еліна Нікітєнкова – "Радикальна партія Олега Ляшка"
Сьогодні ми пропонуємо вашій увазі будинок-музей Генерального судді В. Кочубея", - йдеться у повідомленні.
Окрім посилення енергетичної безпеки ЄС і зменшення ризику шантажу з боку Росії, для цього є ще одна причина: польсько-данський газопровід «Балтійська труба», мета якого — забезпечення Польщі газом із Норвегії.
Нове знайомство може перерости в щось більше.
Народився 1975 року в Києві. Ветеран війни в Іраку.
Його досвід і приклади мудрих вчинків стануть у нагоді не одному поколінню медичних працівників.
У ніч проти 4 березня у сусідній Польщі офіційно підтвердили перший випадок інфікування новим коронавірусом з Китаю.
Прізвисько — "безвірний Тома (Фома)", через сумнів у воскресінні Христа при зустрічі з ним після розп'яття на хресті.
Отримувачам, яким у травні субсидію було призначено на новий період, на цей опалювальний сезон її розмір розрахують автоматично.
Банк було ліквідовано у 2016 році.
У залі вже сидить онука разом з чоловіком.
Так, 2, 4, 14 серпня — литиме.
Були випадки, коли на вакансію вантажника претендували 30 людей.
Космічний телескоп «Hubble» отримав знімок спіральної галактики NGC 7513, розташованої на відстані майже 60 мільйонів світлових років від Землі у напрямку сузір'я Скульптор.
"Він стосується так званої землі "товарного сільсько-господарського використання".
У кімнаті офісу фестивалю, яку переробили під студію, розповідає про свій фільм "Земля блакитна, ніби апельсин".
Маємо і новий корпус, і електроніку, яку розробили інженери з українського представництва німецької компанії», — пояснив керівник проекту IOON.
Відповідно, вартість нашої планети Земля поки більша всіх вивчених планет разом узятих.
Виходячи з того, чим Сташенко ділиться в цих джерелах, життя актриси, нарешті, увійшло в тиху щасливу гавань сімейної радості і розміреної творчої роботи.
Так, у 2019 році були зареєстровані дві торгові марки «Слуга народу» на його ім’я.
Всі партії у цій області є патріотичними.
За міськради, 106 із них вже одужали, тоді як один інфікований помер.
Міністр внутрішніх справ може піти у відставку, якщо справа вбивства журналіста "розвалиться на очах".
Крім того, опис діяльності організації назвали розпливчастим.
Про це йдеться у відеозверненні Гордона.
Близько 3-ї години ночі 19 липня в Одесі з обриву зірвався 12-річний хлопчик та упав на каміння на пляжі.
У ситуації невизначеності зависли понад 11 тисяч родин учасників АТО і ВПО, що зареєструвалися в цій програмі.
У Голландії та Швейцарії нарахували більше 1400 випадків інфікування за добу.
Зайво розказувати, що коли замість DE я вписав BY (Білорусь), то це ще раз неминуче притягло Яндекс.
Що нам карантин, коли весна за вікном!
Кореспонденти, які працюють дистанційно, допомагають редакції із якимись невеликими формами матеріалів.
Протягом 1914-1930 років він брав участь у кількох десятках експедицій, під час яких фотографував пейзажі та побут Волині, Галичини, Карпат, Куявії, Мазурів, Підкарпаття, Сілезії, Поділля.
У їх результаті нарахували понад 135 мільйонів гривень збитків.
По-факту, це будуть продовжені літні канікули.
Мрії мають здійснюватися, коли, якщо не зараз?", - зазначила Тарабарова.
На третю сходинку в Україні область «витягнули» також Дубно та Вараш.
Допоки надворі не стемніло і ще не почалась Свята вечеря, господиня світить лампу — “щоб кури неслися”.
Разом з чоловіком дівчина часто подорожує світом.
Київ станом на 9 червня через великий показник захворюваності на новий коронавірус COVID-19 не може перейти на наступний етап послаблення карантину.
Деякі закономірності виявилися при порівнянні здорових людей з пацієнтами з початковою стадією діабету, однак вони не описували повної картини.
Реалу слід було діяти раніше.
Поряд із речами співачки - ще один пляжний капелюх та жіноча сумка.
"Те, що пропонується панові віцепрем’єру (віцепрем’єр-міністру – міністру з питань стратегічних галузей промисловості – ред.), у нас прописано до 2024 року, що ми маємо покроково робити.
В німецькому театрі Шлоспарк ляльок-маріонеток розсадили на місця, які слід лишати порожніми.
Наскільки розуміємо основу нашої віри?
Понад 40 компаній з усіх куточків України представили свою продукцію на щорічній виставці «Нафта.
Армії країн НАТО, крім розгортання шпиталів, контролюють дотримання карантину в середині країн та на кордонах.
А потім тато отримав квартиру в центрі.
Місцеві еліти у підготовці до виборів вивчили ринок політичних партій і дійшли логічних висновків.
Крім того, вводиться більш жорсткий контроль за носінням масок в транспорті та торгових центрах.
Нагадаємо, Центральний державний архів вищих органів влади та управління України раритетні світлини голови Директорії УНР Симона Петлюри.
Це коли є невисока гарячка, до 38 ℃, що добре контролюється жарознижувальними препаратами.
Під час перевірки на кордоні ніяких симптомів виявлено не було, а вже 27-28 лютого в нього підвищилася температура.
Заявивши, що вважає правильним ухвалення відповідного закону, президент Зеленський послав сигнал не лише стурбованому Ко!
Почала виготовлятися з близько 1987 року.
Наразі навіть японцям це не відомо, скільки лайнер буде стояти на карантині.
В українську мову воно потрапило через старослов'янське посередництво від грецького слова, що означає "переможець".
Нові випадки інфікування підтвердили в Ірані, де за останні два дні загинуло четверо людей, та в Лівані.
Чоловік намагався вилетіти з Києва до Дубая.
Орієнтація на духовні цінності, колективні процеси, дружбу.
"Ми будемо продовжувати зусилля зі збільшення обсягів допомоги, в тому числі військової, для України. Це підтримується обома партіями в США.
Але й то смакота!
Шість років вона воює зі своїм ексом за право бачитися зі спільними дітьми.
Одночасно правоохоронці провели санкціоновані обшуки в автомобілях, у гаражі та за місцем мешкання членів злочинного угруповання.
Думав піти в університет.
Унаслідок удару легковик розірвало на шматки, водій при цьому не постраждав.
Нагадаємо, раніше у Міносвіти розповіли, що під час цьогорічної вступної кампанії майбутні бакалаври правові, управлінські, гуманітарні та IT-спеціальності.
[truncated: 514,963 more chars]
