# Supplementary material for: Probing language identity encoded in pre-trained multilingual models: a typological view
Source: PeerJ Comput Sci. 2022 Mar 15;8:e899. doi: 10.7717/peerj-cs.899 (PMC9044357; doi:10.7717/peerj-cs.899)
Supplement: Supplemental Information 1 [file peerj-cs-08-899-s001.zip › Raw data or code files/multilingual sentences/Vietnamese.txt]

Ông Mai Đức Toàn, Giám đốc đầu tư CNT Group nhận định, với những nỗ lực nâng cấp hạ tầng của chính quyền, diện mạo Hà Tiên đang ngày càng thay đổi tích cực, trở thành điểm du lịch hấp dẫn không thua kém Phú Quốc.
Mỗi giải thí sinh sẽ được trao giấy chứng nhận kèm tiền thưởng.
Ví dụ như những nhân vật chỉ nghe tiếng qua điện thoại cũng đem tới nhiều điều bất ngờ, thú vị cho khán giả.
Michael Gembala là một chuyên gia xây dựng đến từ bang Indiana (Mỹ).
Trước những vấn đề từ vi mô đến tầm vĩ mô, từ nội bộ, từng người dân đến những thách thức mang tính quốc tế, đội ngũ mới của ông Biden được xem là đại diện cho một sự thay đổi với khá nhiều khác biệt.
VFV tiết lộ sẽ chọn một chuyên gia người Trung Quốc dẫn dắt đội tuyển nam, còn 1 HLV người Cuba sẽ dẫn dắt đội tuyển nữ.
Tổng số đối tượng đã thực hiện hỗ trợ chi trả là 99.762 đối tượng.
Theo hợp đồng, VIPHouse sẽ cung cấp dịch vụ thiết kế Dự án Bếp trung tâm Long An cho Món Huế với tổng số tiền hơn 142 tỷ đồng, tạm ứng trên 71 tỷ đồng.
Theo đó, mỗi quốc gia ASEAN sẽ lựa chọn một phim gửi tham dự Tuần phim ASEAN 2020.
Chẳng hạn như mới đây, câu chuyện về một cô gái ghét cả họ nhà bạn trai chỉ vì buổi ra mắt ‘rất-không-hài-lòng’, đã khiến cộng đồng ‘500 chị em’ chao đảo mà thốt lên: ‘Ối dào, còn có cả chuyện như này nữa á?’.
Sự sắp xếp đan xen giữa những con gà mái và gà trống tạo nên sự hòa hợp về âm dương cho ngôi nhà.
Trước đó, tại kỳ họp thứ 14, HĐND TP.
Đảng bộ và nhân dân tỉnh Thái Bình đã đoàn kết, nỗ lực phấn đấu đạt được nhiều thành tựu quan trọng và tương đối toàn diện, tạo.
Người có tài đức phải được tạo điều kiện, cất nhắc, đề bạt.
Ngày 31.7, ông bay từ Liên Khương đi TP.
HCM: Thông báo cho sinh viên tại toàn bộ các cơ sở đi học trở lại bình thường từ ngày 18/5.
Còn với hành tím, bạn bóc vỏ, đập dập.
Ngay sau khi vụ việc xảy ra, UBND huyện Trùng Khánh đã hỗ trợ trực tiếp cho 2 gia đình có người tử vong, mỗi hộ 10 triệu đồng, đồng thời tiến hành thăm hỏi, động viên những người bị thương.
Mặc dù vậy, trong sự khác biệt ta vẫn tìm thấy nhiều điểm chung ở sự dân dã, bình dị mà không kém phần tinh tế, thể hiện trong cách pha chế, nêm nếm, cách nấu và cả cách con người thưởng thức các món ăn.
Nói thì có vẻ ghê gớm nhưng bây giờ tôi hoàn toàn là người phụ nữ của gia đình, với một chồng 2 con gia đình hạnh phúc.
Sau giai đoạn này, chỉ cần tăng cường dinh dưỡng để cây cho quả to, hạt đẹp là đảm bảo một vụ mùa bội thu.
Bản đặc biệt gồm 2 kiểu dáng hatchback và sedan với duy nhất màu sơn đỏ Soul Red Crystal.
Công bố Quyết định về việc điều động, phân công ông Đặng Ngọc Dũng, Ủy viên Ban Thường vụ Tỉnh ủy, thôi giữ chức Phó Chủ tịch UBND tỉnh để phân công giữ chức vụ Trưởng Ban Tuyên giáo Tỉnh ủy kể từ ngày 09/11/2020.
Trước đó, Barca không muốn để tiền đạo 33 tuổi này gia nhập đối thủ cạnh tranh trực tiếp ở La Liga theo diện cầu thủ tự do.
Ngô: Cực tốt và cực độc, biết mà tránh khi ăn kẻo ‘rước họa vào thân’
Hoa hậu người Việt tại Úc năm 2015 Jolie Nguyễn từng được khán giả biết đến với cuộc sống giàu sang, xa hoa.
Suốt gần 8 tháng anh chẳng hề quan tâm gì đến nó.
Doanh nhân Nguyễn Tuấn Hải: “Nếu con tôi vẫn được gọi là con ông Hải thì chưa thể ứng cử doanh nhân Sao Đỏ được”
Trong đó, cách ly tập trung cho 804 người, cách ly y tế tại cơ sở y tế 50 người, cách ly y tế tại các nhà/nơi lưu trú 1.064 người (riêng trog ngày 28-7 cách ly 910 người).
Kim Lân đã sống với nghề văn, làng văn một cách đĩnh đạc và nhanh chóng xác lập, định vị cho mình một chỗ đứng trên văn đàn.
"Tôi không thể chờ đợi để quay về Việt Nam", anh nói.
Hãy xem ngay những bức ảnh vô cùng giải trí này của Xem.vn để có một ngày thật tuyệt vời.
Pierre-Emerick Aubameyangnhận giải cầu thủ Arsenal xuất sắc nhất mùa 2019/2020.
Chuyện đám cưới của cặp đôi đều được cha mẹ hai bên ủng hộ.
Nguồn tin chính phủ Ấn Độ cho biết hôm 6/7 Trung Quốc bắt đầu rút quân khỏi khu vực tranh chấp ở biên giới với Ấn Độ sau cuộc đụng độ hồi tháng 6 khiến 20 binh sĩ Ấn Độ thiệt mạng.
Tôi về nhà ấy, thấy đúng là chẳng có điều kiện thật.
TNS Biden vào thượng viện đầu năm 73. Trong suốt hơn hai năm trước Tháng Tư 75, luôn luôn biểu quyết chống mọi viện trợ quân sự cho miền Nam VN, đến những ngày cuối, cũng không biểu quyết một xu nào cho việc cứu dân tỵ nạn Việt.
Điều này nhằm giúp học hỏi kinh nghiệm từ đàn anh, cũng như tạo tính kế thừa.
Rất may vụ cháy không gây thương vong về người.
Phút thứ 57, Quách Tân treo bóng từ cánh trái và trung vệ ngoại Lastro Neven bật cao đánh đầu cận thành nâng tỷ số lên thành 2-1.
Sau vài giờ đăng tải, clip nhận về hơn 6.000 lượt xem và nhiều bình luận.
Bên trong nổi bật dòng chữ: Không có gì quý hơn độc lập, tự do.
Trên mạng xã hội, có thể dễ dàng tìm thấy các bài đăng hoặc video của một số người dân thông báo kế hoạch đợi trước cổng nhà tù hoặc đến tận nhà Jo ở Ansan để "xử lý".
Theo Ngân hàng Trung ương, dự trữ ngoại tệ đã giảm 0,1% trong tháng 6 xuống còn 438 tỉ USD.
Lực lượng chức năng phải liên tục nhắc nhở mọi người giữ khoảng cách.
Nghị quyết số 849/NQ-UBTVQH14 về việc Phê chuẩn kết quả miễn nhiệm Phó Chủ tịch Hội đồng Nhân dân tỉnh An Giang khóa IX, nhiệm kỳ 2016-2021 đối với ông Đinh Công Minh kể từ ngày 9/12/2019.
Ngành văn hóa-thể thao và du lịch Lào Cai đã huy động lực lượng hỗ trợ các ngành chức năng tại Sa Pa duy trì các hoạt động văn hóa, nghệ thuật phục vụ du khách.
Ở nhà, anh thậm chí còn chơi cầu lông qua hàng rào với hàng xóm.
Dưới áp lực từ HLV và các đàn anh, nhiều VĐV trẻ Hàn Quốc có rất ít sự lựa chọn.
Hộ nghèo và hộ cận nghèo theo chuẩn nghèo đa chiều, được thống kê tới ngày 31/12/2019 với mức hỗ trợ 250.000 đồng/khẩu/tháng.
Trong đó, lĩnh vực công nghiệp, huyện Kim Động mời gọi nhà đầu tư xây dựng và kinh doanh hạ tầng 1 KCN sạch DĐK nằm giáp đường Quốc lộ 39A, thuộc địa phận xã Toàn Thắng, Chính Nghĩa, Phạm Ngũ Lão.
Vì sao cần phải tiết kiệm tiền bạc?
“Chúng ta cam kết mạnh mẽ đối với tự do hóa và liên kết kinh tế, phấn đấu sớm hoàn tất Hiệp định Đối tác Kinh tế Toàn diện Khu vực (RCEP)”, Thủ tướng nhấn mạnh.
Công ty TNHH EcoHome Nhơn Bình (thuộc Tập đoàn Capital House) vừa khởi công dự án EcoHome Nhơn Bình – nhà ở xã hội đầu tiên đạt chứng chỉ xanh.
Em có nhớ trò chơi mẹ với em từng chơi Thinking outside the checkbox - để em biết, không thể phân chia thế giới loài người thành các hộp: da trắng, da đen, đàn ông, đàn bà… một cách lạnh lùng.
Gắn bó với nghề bán hoa rong trên các tuyến phố ở Hà Nội gần 10 năm nay, đại gia đình chị Hường (Bắc Giang) gọi đây là chiếc cần câu cơm hữu hiệu để trang trải cuộc sống.
Vào thời điểm hiện nay, tuyến biên giới Tây Nam thuộc tỉnh như: An Giang, Đồng Tháp, Kiên Giang đã vào mùa nước nổi, khiến nhiều cánh đồng ngập sâu và trở thành địa bàn hoạt động của giới buôn lậu.
Một nội dung tố cáo khác được Thanh tra Chính phủ tái xác nhận là có cơ sở liên quan đến việc lựa chọn nhà thầu thực hiện gói thầu số 3 - thi công hầm và các ga ngầm, Dự án metro Nhổn - ga Hà Nội.
Những chuyến du lịch là đi để trải nghiệm, để khám phá và trưởng thành, nhận ra giá trị cuộc sống.
HCM; thế chấp 14 nền lô N tại Ngân hàng TMCP Đông Á; thế chấp 39 nền lô O tại Ngân hàng NN&PTNT Nhà Bè…
Lo lắng cho những trận lũ bão sắp tới, xã đã có văn bản trình huyện để xin dự án tu sửa lại tuyến đê, tránh ảnh hưởng tới cuộc sống của người dân’’, ông Trần Văn Nghĩa nói.
Nói vậy không có nghĩa là họ sẽ mãi giậm chân tại chỗ.
Theo người nhà bệnh nhân, khi phát hiện bệnh nhân hôn mê, bên cạnh bệnh nhân có 2 chai cồn và 1 chai đã được uống hết.
"Tôi thích tìm hiểu về tâm linh, những tích chuyện cũ hình thành nên văn hoá của vùng miền, địa phương.
Theo nhiều cuộc thống kê, trẻ em có thể đương đầu với Coѵīɗ-19 khá tốt”, ông Trump chia sẻ với các phóng viên.
Dưới tác động của “dòng thác” đường giá rẻ tràn vào thị trường trong nước, giá đường thị trường nội địa của Việt Nam đã giảm xuống mức rất thấp, từ đó dẫn đến giá mía của Việt Nam cũng rất thấp.
Đây sẽ trở thành “cỗ máy hút tiền” hấp dẫn, tối đa hóa lợi nhuận cho nền kinh tế, gia tăng giá trị bất động sản khu vực Đồng Xoài, tỉnh Bình Phước.
Lý do vì gió thổi mạnh tức làm tăng cường khuếch tán, đối lưu.
Khi còn nhỏ, ông là người có tài quan sát và sắc sảo.
Nhưng điều này cũng đồng nghĩa với việc không thể khoác cho doanh nghiệp nhà nước quá nhiều trách nhiệm.
Thùng rác chổi hót không để ngay cạnh cửa ra vào phòng bếp.
Người dân gọi chòi lá này là miếu thờ (hay cổ miếu).
Vì đi tàu cao tốc đường biển, sóng to, gió lớn nên một số em học sinh bị sαּy sóng.
Đối tượng này cũng bị cáo buộc chỉ đạo và tham gia các vụ gíêt người tại khu vực biên giới giữa Mexico và Mỹ khiến khoảng 900 người thiệt mạng.
Trên truyền hình, huyền thoại MU Gary Neville đã tỏ ra rất thất vọng khi VAR phớt lờ pha vào bóng nguy hiểm trên.
Đây là bài toán khó đặt ra cho cơ quan xây dựng quy hoạch và các thành viên trong Hội đồng Thẩm định Quy hoạch Tổng thể phát triển cảng hàng không, sân bay toàn quốc thời kỳ 2021 - 2030, tầm nhìn đến năm 2050.
‘Ở riêng gần 1 năm sau, mẹ mới sang nhà chơi vì mẹ không đi được thang máy’.
NÓNG: Tuấn Hưng bất ngờ tuyên bố sẽ giải nghệ trong vài tháng tới để dành thời gian chăm sóc cho gia đình!
Sở giao dịch chứng khoán TP HCM (HOSE) thông báo kết quả giao dịch cổ phiếu VCB của ông Lê Hoàng Tùng, Kế toán trưởng Vietcombank.
Đó cũng là lý do anh lấy biểu tượng sư tּử để minh chứng cho sự mạnh mẽ của bản thân.
Điểm xét tuyển là tổng điểm hai môn Toán và Ngữ văn (hệ số 2); môn Ngoại ngữ (hệ số 1) và điểm cộng thêm (nếu có, nhưng tối đa không quá 3 điểm).
Trọng tâm bão đi vào được nhận định là 4 tỉnh thành: Quảng Bình, Quảng Trị, Thừa Thiên - Huế và Đà Nẵng.
“Ông trùm” truyền thông nhiều lần chơi ngông khiến dư luận tròn mắt.
Số ca nhiễm mới ở Malaysia đã chậm lại đáng kể trong vài tuần trở lại đây.
Trước đó, năm 2016, VinaCapital đã đầu tư 9 triệu USD vào Bệnh viện quốc tế Thái Hòa, nắm quyền kiểm soát trong lĩnh vực chăm sóc sức khỏe.
HCM; doanh thu năm 2018 đạt 13.248 tỉ đồng tăng 22,8% so với năm 2017, gấp 2 lần so với năm 2013; nộp ngân sách nhà nước 2.785 tỉ đồng, tăng 26% so với năm 2017.
Chính phủ Trung Quốc cũng đang tìm mọi cách để đạt mục tiêu xóa đói giảm nghèo ở vùng nông thôn vào năm 2020.
Cảnh tuyết rơi, đi thuyền trên sông được quay dưới phông xanh, cắt ghép ẩu đến nỗi "vừa nhìn đã biết là giả".
Theo một tuyên bố của cố vấn an ninh quốc gia Mỹ - ông Robert O’Brien thì thỏa thỏa này tập trung tài trợ cho các lĩnh vực bao gồm năng lượng và viễn thông, trong đó 5G được xem là lĩnh vực quan trọng.
Trong khi đó, cản trước của mẫu xe này mở rộng với chất liệu crom giúp gia tăng vẻ sang trọng.
Sau nhiều tháng đại dịch và những cuộc biểu tình liên miên căng thẳng, New York có một ngày đáng nhớ.
Sau khi gây ra sự việc, Khoa chụp ảnh chân dung đưa lên Facebook cá nhân ghi hai chữ “Đầu thú”.
Trong trường hợp bạn muốn chống đói vào lúc giữa đêm, bạn có thể uống nước lọc hoặc ăn vài miếng trái cây nhỏ.
Thuốc kháng sinh trị được các bacteria là một loại sinh vật.
Nhiều giống mắc ca cùng ở trong một vườn, chế độ chăm sóc như nhau nhưng cây cho quả nhiều, cây cho quả ít, thậm chí có cây không đậu quả.
Chúng tôi đang làm mọi thứ nhưng chuyện này sẽ không dễ dàng.
Rất đông người bu quanh.
Để giúp bạn trẻ biết được cách vận dụng đồng tiền, cách chi tiêu sao cho hợp lí thì nữ chuyên gia tài chính Bola Sokunbi đã có những chia sẻ trên trang báo tài chính kinh doanh CNBC.
Vì thế mình nghĩ đừng ai ném đá chị ấy nữa, tội lắm", bạn Huyền Trần chia sẻ.
Đây là dịp các đơn vị xốc lại bộ máy, tổ chức tập huấn, đào tạo, nâng cao chất lượng nguồn nhân lực, hướng tới phát triển bền vững.
Hiện tại giá xuất khẩu của Thái Lan đang thấp ngang với mức giá thành sản xuất, nhằm mục đích cạnh tranh trên thị trường xuất khẩu thế giới.
UBND các cấp tham khảo, lựa chọn và áp dụng các biện pháp tiêu hủy lợn, sản phẩm từ lợn có mầm bềnh phù hợp với điều kiện, tình hình thực tế, theo hướng dẫn của Bộ Nông nghiệp và Phát triển nông thôn.
"Nguyên nhân dẫn đến cái chết của cháu bé đang được chúng tôi tiếp tục điều tra làm rõ, khi có kết quả chúng tôi sẽ có thông tin chính thức" - Đại tá Hùng cho biết.
Bị người yêu chia tay trong ngỡ ngàng chỉ vì cười quá to, cô gái lên mạng bức xúc: Vậy mà lúc nào cũng bảo thích một cô gái.
Mình phải giữ giá trị của bản thân vì có giá trị mình mới hấp dẫn.
Ông Tập Cận Bình tuyên bố như vậy hôm 26/5 khi tham dự cuộc họp toàn thể của các đại biểu thuộc quân đội và lực lượng công an vũ trang trong khuôn khổ cuộc họp quốc hội diễn ra tại Bắc Kinh.
Thông tin về việc cho học sinh các cấp nghỉ học, Thứ trưởng Bộ Giáo dục và Đào tạo Nguyễn Hữu Độ cho biết, quan điểm của Bộ chỉ đạo rất rõ ràng, đầu tiên phải đặt mục tiêu sức khỏe của người học lên trên hết.
Chị mua ít chè mạn, đá, kẹo lạc, thuốc lá, nước ngọt rồi thêm chục cái ghế nhựa nhỏ cho khách ngồi.
Trong tuần giao dịch cuối năm 2019, giá trị giao dịch bình quân 45.440 tỷ đồng/ngày.
Nếu bạn đi về hướng Đông, hãy nhịn uống cà phê cho tới buổi chiều.
Lúc đó họ đi thị sát dưới hạ giới, rất vội không kịp vào tận bên trong nhà được, nên bàn cúng thường được đặt ở ngoài cửa chính mỗi nhà.
Nam Định chỉ còn cách Quảng Nam 2 điểm.
Cửa hang Chào Lòi hẹp nhưng bên trong lòng hang mênh mông và mát lạnh.
Naomi De Haan - người sáng lập Edge o’ Beyond có trụ sở đặt tại London, Anh - nói với The Guardian: "Các sản phẩm khá giống nhau.
Sau sinh, Dung Hạnh bị trầm cảm, cô thấy mình tội lỗi và luôn nghĩ mình không phải là một người mẹ tốt.
Người đàn ông mặc đồ bảo hộ tại trạm kiểm soát ra vào của một khu chợ ở Vũ Hán, Trung Quốc ngày 30/3.
Hà Nội dựa kiến cho học sinh lớp 9 và 12 đi học trước, vào ngày 4/5, để đảm bảo giãn cách 1,5 m theo quy định của bộ Y tế, bộ GD&ĐT.
Nghi can đâm tử vong một công an viên ở Gia Lai đã bị bắt giữ khi đang trốn ở Bình Định.
Để thu về 181 lít nước thốt nốt và sản xuất ra 30 kg đường, một người nông dân cần 56 giờ lao động, trèo lên 150 cây thốt nốt trong 3 ngày.
Việt Nam quyết tâm không để một địa phương nào xảy ra dịch chồng dịch.
» 61% trường học tại TP.
Trong các dự án đã thực hiện, có khoảng 100 hộ chủ yếu sống trong các di tích, trường học, cơ quan là quá ít.
Khi giá lên cao họ mua vào ở mức thấp và bán ra cao.
Ngày 13/9, Liên đoàn Quyền anh Đức (DBV) cho biết phần lớn trong số 25 thành viên của đội tuyển quyền anh nước này tham dự Olympic Tokyo 2020 đã mắc bệnh viêm đường hô hấp cấp COVID-19 trong quá trình tập huấn tại Áo.
Có thể là do tình trạng xin-cho, hay do thủ tục hành chính phức tạp, nhưng cũng có thể là do một số nhà đầu tư Việt Nam gặp khó khăn về huy động vốn hoặc máy móc, thiết bị khi triển khai dự án.
"Việc thiếu miễn dịch và vaccine có thể khiến Mỹ không thể chống cự nếu dịch virus bùng phát tại Mỹ", ông Navarron nhấn mạnh trong báo cáo.
Nền kinh tế càng mở, sự hội nhập càng sâu rộng thì càng xuất hiện nhiều chiêu trò "né" thuế, hay còn gọi là tránh thuế, của các doanh nghiệp có vốn đầu tư nước ngoài (FDI).
Những gia đình có con nhỏ luôn được khuyên rằng hãy trông coi bé cẩn thận vì các em còn ít tuổi nên khó để nhận biết nguy hiểm rình rập xung quanh.
Đây là bước tiến đánh dấu sự trở lại của ’họa mi núi rừng Tây Nguyên’.
Rất may là thủ môn Thành Huy đã chơi xuất thần và cứu thua cho U21 SLNA.
Hơn nữa, triệu chứng của 21 nhân viên trên rất khác nhau, không ai giống ai.
Giá giảm sâu đã khiến nông dân và doanh nghiệp “kiệt quệ”.
Khi tôi bị chấn thương sau khi trở về Việt Nam, đó là quãng thời gian rất khó khăn.
E 180 sở hữu không gian tương tác hiện đại, rộng mở và đậm chất công nghệ.
Các vật liệu đầu vào có sử dụng thành phần tro xỉ nhiệt điện ở tỷ lệ tối đa giúp tăng sản lượng tiêu thụ tro bay.
Đối với thị trường trái phiếu trong tuần, Kho bạc Nhà nước huy động thành công toàn bộ 3.000 tỷ đồng trái phiếu chính phủ gọi thầu.
Bác sĩ Nguyễn Thị Thủy Ngân, khoa bệnh Nhiệt đới, bệnh viện Chợ Rẫy (TP.HCM), đang điều trị cho bệnh nhân Y.T.K. (35 tuổi, ngụ tại Đắk Lắk) bị rắn hổ mang chúa cắn.
Đó là mọi thứ đều thực hiện theo kế hoạch pháp lệnh giao từ trên xuống và nền kinh tế chỉ có hai thành phần chính là quốc doanh và hợp tác xã, cùng một chút kinh tế gia đình.
Rất khó để Quảng Nam có hi vọng giành điểm ở trận này, nếu như họ không cải thiện đáng kể so với phần thể hiện chuyên môn trong 3 trận vừa qua.
Năm học 2020 – 2021 huyện Mường Nhé có 37 trường, trong đó, mần non 12 trường, Tiểu học 15 trường và 11 trường THCS.
Thị trường ASEAN đạt 18,9 tỷ USD, giảm 11,6%.
Mục tiêu rất rõ.
Cùng với việc đồng ý chủ trương xây dựng 176 căn nhà liên kế (cao nhất từ 4-10 tầng) tại 3 lô đất khác nhau, tỉnh Phú Yên cũng đang gọi thầu cho dự án nhà ở xã hội và Dự án Khu đô thị hỗn hợp quy mô 8,4ha.
Nhiệt độ thấp nhất trong mùa Đông Xuân ở các khu vực vùng thấp từ 6-8°C, vùng cao từ 1-3°C, vùng núi cao thị xã Sa Pa thấp nhất từ -1 đến -3°C.
Phút 77, Ronaldo rời sân vì bị đau.
Singapore thông báo thêm 257 ca mắc, nâng tổng số ca mắc tại đây lên 47.912 ca, trong đó có 27 ca tử vong.
Ngoài ra, đã thực hiện quy trình giới thiệu để bầu đồng chí phạm Văn Hoàng, Ủy viên Thường vụ, Trưởng ban Dân vận Thành ủy giữ chức Chủ tịch Ủy ban MTTQ thành phố, nhiệm kỳ 2019-2024.
Cuốn sách này, với hai phiên bản giấy và sách điện tử (kindle), đã kể lại những khoảnh khắc đáng nhớ trong sự nghiệp của danh thủ người Pháp.
Vợ đi vắng mà chồng vẫn mở cửa cho một phụ nữ vào phòng, dù có đứa bé nhưng nó mới 2 tuổi lại ngủ say thì biết cái gì đâu.
Thiết kế bài học thành 4 hoạt động chính: Khởi động, khám phá, luyện tập, vận dụng.
"Chúng tôi ban đầu cho rằng đó chỉ là tin đồn.
HCM (HoREA) đề nghị cần có khung pháp lý điều chỉnh mô hình kinh doanh mới Farmstay.
Nằm trong nhóm triển khai tốt có 16 địa phương, còn lại thuộc về nhóm triển khai đạt yêu cầu.
Càng mua nhiều cây ma trận 3x8 sẽ càng có nhiều cơ hội nhận về 28.000 USD.
Tất cả đều là những “vũ khí” mạnh mẽ mà mỗi người đều cần trang bị để hoà nhập và phát triển cùng thời đại số hoá.
Fed cũng cho biết hoạt động kinh tế đã được cải thiện nhưng vẫn thấp hơn nhiều so với dự báo đầu năm nên cần thiết duy trì chính sách tiền tệ thấp để hỗ trợ.
Phía Đông Bắc Bộ ngày nắng, đồng bằng Bắc Bộ có nơi có nắng nóng chiều tối và đêm có mưa rào và dông vài nơi, riêng vùng núi có mưa rào và dông rải rác, cục bộ có mưa vừa, mưa to.
Trong thông cáo vừa được HDI Global SE phát đi, Công ty cho biết mục đích “để tránh việc các đối tượng xấu đưa ra các thông tin gây hoang mang nhầm lẫn đến các đối tác, nhà đầu tư, toàn thể đội ngũ nhân sự của PVI”.
Bóng đá Việt Nam hôm nay: Cầu thủ HAGL chấn thương ở trận đấu tập U22 Việt Nam.
“Vườn đào nhà tôi được trồng hơn 10 năm do mẹ và em trai chăm sóc chính.
Đối tượng áp dụng là các doanh nghiệp xuất, nhập khẩu hàng hóa bằng container qua cảng Nghi Sơn và mở tờ khai tại Cục Hải quan Thanh Hóa.
Họ cũng là người dùng đôi tay, bàn chân nhào, giẫm đất cho nhuyễn, loại bỏ từng viên sạn nhỏ.
Căn nhà gồm 3 gian, thiết kế theo kiến trúc chùa tháp của phong tục Lào – Thái với mái hình chop nhọn, toàn bội căn nhà đều được làm bằng gỗ, cả phần mái cũng được lợp bằng gỗ cà chít vô cùng công phu, tỉ mỉ.
Dự án có tổng mức đầu tư lên đến 33 triệu USD.
Các đồng chí lãnh đạo tặng quà cho bệnh nhân có hoàn cảnh khó khăn tại bệnh viện sản-Nhi Bắc Giang.
Mô-men xoắn cực đại vẫn giữ nguyên, ở mức 500 Nm (369 lb-ft), nhưng giờ nó có thể được cung cấp từ 1.800 đến 5.000 vòng/phút.
Ngôi sao sinh năm 1981 cũng là ngôi sao thường xuyên lên tiếng vì quyền lợi của mọi người, chống nạn phân biệt chủng tộc.
Không có xe ô tô, ông Donohue không biết khi nào mới cảm thấy thoải mái trở lại khi sử dụng các phương tiện công cộng.
Binz chỉ theo dõi mỗi Châu Bùi trên trang Instagram cá nhân.
Có điều, Dung rất ít nói, cười và hiếm khi biểu lּộ cảm xúc trên khuôn mặt.
Do vậy, Tổng cục Đường bộ Việt Nam và Nhà cung cấp dịch vụ thu phí kiến nghị không triển khai thu phí điện tử không dừng tại các trạm thu phí này.
Chúng tôi bảo nhau: Phải dịch nghĩa, tra xuất xứ, rồi tìm cách trả lại cho chính chủ thôi”.
Nhật Bản có thể thiệt hại hơn 490 tỷ USD và Đông Nam Á là hơn 250 tỷ USD.
“Xe của Năm” (Car of the Year) tại Best Car Award được bình chọn dựa trên các tiêu chí hướng đến người sử dụng do chuyên trang Carbuyer (Anh) tổ chức.
Tổng thầu của gói thầu này là Liên danh Sumitomo – Cienco6 (SCC); nhà thầu phụ chính là Công ty GS E&C (GS) (ký kết Hợp đồng Thầu phụ trực tiếp với Tổng thầu).
Trường hợp thông tin trong Sổ hộ khẩu, Sổ tạm trú khác với thông tin trong Cơ sở dữ liệu về cư trú thì sử dụng thông tin trong Cơ sở dữ liệu về cư trú.
Chủ tịch UBND tỉnh Quảng Trị Võ Văn Hưng có Quyết định hỏa tốc số 2198, yêu cầu bắt đầu từ 15 giờ ngày 9-8, phong tỏa cách ly tạm thời thêm ba khu vực có nguy cơ cao lây nhiễm bệnh Covid-19.
Trong sự việc này, Cục Xuất bản sẽ phối hợp chặt chẽ với NXB để xử lý, thu hồi triệt để cuốn sách có nội dung “lỗi”.
Quá bị câu từ nhưng lại nhớ đến bài hát mình yêu thích, không ngờ cô cũng lafan của Đức Phúc đấy!
Với mức phí này, Ben Chilwell trở thành hậu vệ đắt giá nhất trong lịch sử chuyển nhượng của Chelsea.
Trước đó bệnh nhân đi khám tại bệnh viện T.Ư Quân đội 108 với biểu hiện ho, mệt mỏi nhưng không thấy vấn đề gì.
Đối tượng bỏ độc vào bình rượu khiến Chi cục trưởng Chi cục thi hành án dân sự TP Thanh Hoá tử vong, từng bộc lộ ý định gíêt vợ sau đó tų sάt?
Khuôn viên bên trong của Nghĩa trang Láng Hạ được tập kết về Lạc Hồng Viên.
Đầu những năm 2010, họ còn vật lộn ở Championship, chưa kể xuống đến League One vào năm 2008.
Trong tự nhiên, loài này thường sống ở vùng đất gần nơi con người định cư.
Truy tìm du khách Anh đi chuyến bay với ‘bệnh nhân 17’
Sau đó, anh Lộc nghe tin 4 trong 5 thanh niên anh gặp ngày hôm trước đã đi lãnh thưởng.
Các quyết định và lệnh trên được viện KSND tỉnh Thái Bình phê chuẩn.
Tiếp xúc với họ tôi thấy mình học được nhiều thứ lắm.
Về thực hiện nghĩa vụ ngân sách nhà nước, Công ty Cây trồng TP.
Karim Benzema đã thực hiện thành công, đưa Real Madrid vươn lên dẫn trước.
Hầu hết phương tiện loại này hiện không có đăng ký, đăng kiểm, không trang bị phao cứu sinh, chở quá tải và chủ yếu hoạt động ở vùng sâu, xa nên ít bị lực lượng chức năng kiểm tra, xử phạt.
Ngày 18/5, Bệnh viện Đại học Y Dược Thành phố Hồ Chí Minh tiếp nhận thông tin từ Trung tâm Điều phối hiến ghép mô tạng quốc gia và Bệnh viện Việt Đức (Hà Nội) về một trường hợp chết não đăng ký hiến tặng gan.
Được biết, đây cũng là bức ảnh hiếm hoi mà Kỳ Hân để lộ mặt kể từ khi có tin vui.
Là quyết định cho sinh viên năm cuối trường Y tốt nghiệp sớm để có thêm một lượng bác sĩ mới để giúp bệnh viện trong cơn đại dịch này.
Các cổng đằng sau gồm 4 cổng USB-A, cổng LAN và VGA, thiếu đi cổng HDMI hay DisplayPort.
Hiện trường vụ nhảy lầu tự tử của ông Phước.
Ngoài ra, Đức còn tự đặt mua trên mạng 4 con dấu giả các hãng sơn và công ty đại diện bán mặt hàng sơn nhằm hợp thức hóa các hợp đồng giao dịch với khách hàng.
Nước hoa của Trấn Thành có mùi thiệt lạ?
Olympic Tin học châu Á Thái Bình Dương năm 2020 được tổ chức theo hình thức thi trực tuyến với 717 thí sinh thuộc 31 nước và vùng lãnh thổ tham gia; Indonesia là nước đăng cai.
Phấn đấu sớm xây dựng ngành du lịch Nam Đàn đạt chuẩn chất lượng cao góp phần hoàn thành việc xây dựng Nam Đàn trở thành huyện Nông thôn mới kiểu mẫu vào năm 2025.
Việc có thêm tân binh tham gia thị trường sẽ tạo nên một sân chơi cạnh tranh, khiến mặt bằng phí rẻ hơn, tiện ích đa dạng hơn, từ đó, thúc đẩy nhanh quá trình hiện đại hóa không dùng tiền mặt.
Liverpool đương nhiên phản đối vì đúng là làm thế cực kỳ bất công với họ.
Các đối tượng đều có hộ khẩu thường trú tại Hải Phòng hoặc Thái Bình.
Song Ji Ah nhận được nhiều sự yêu mến nhờ sở hữu vẻ ngoài xinh xắn, chiều cao nổi trội.
Hiện tại, thu nhập từ quảng cáo, làm mẫu và việc kinh doanh của mình khoảng vài chục triệu mỗi tháng."
Và vì thế, trong cuốn sách này, hai tác giả sẽ mang đến một thách thức nền tảng đối với quan điểm trên, với lý luận rằng thị trường vừa có ích vừa có hại cho chúng ta.
Nghe những câu nói ngây thơ của con, anh Tiệp và vợ lại đau như ngàn mũi dao đâm, thương con trào nước mắt mà không biết trả lời con như thế nào.
Bán hàng chậm, điều này thể hiện rõ ở lượng hàng tồn kho của Hà Tiên 1 tính đến ngày 30/6 lên tới gần 882 tỷ đồng, trong khi cùng kỳ chỉ là 728 tỷ đồng.
Đồng bào mônּg khu vực huyện Ngân Sơn (tỉnh Bắc Kạn) và một số vùng lân cận đến tháng 3 (âm lịch) đều khấp khởi chuẩn bị cho mình trước đó cả tuần lễ để có mặt tại chợ tình Nà Phặc.
Thanh Hóa, Tây Nguyên và Nam Bộ tiếp tục có mưa lớn cục bộ, tập trung vào sáng sớm, chiều tối và đêm.
Khi xảy ra đột quỵ, một triệu chứng hay gặp là một bên cánh tay hoặc chân (hoặc cả hai) đột ngột yếu đi, tê bì tay chân.
Bộ ba này hứa hẹn sẽ là ác mộng đối với bất kỳ hàng phòng ngự nào tại Premier League.
Hiện, bão Goni đang mạnh cấp 8, giật cấp 10 và còn mạnh lên trong vài ngày tới.
Từ vị thế một đội bóng nhà nghèo được kỳ vọng lật đổ sự thống trị của hai gã khổng lồ Barca và Real, Deportivo giờ chỉ biết bấu víu vào những tranh cãi nhằm nuôi hy vọng ở lại giải hạng Hai Tây Ban Nha.
Đại diện bệnh viện Đa khoa Tâm Trí Sài Gòn, cho biết khoảng 21 giờ 10 phút tối 11-9, ca trực tiếp nhận hai bệnh nhân là Vũ Tuấn Anh và Đoàn Nguyễn Khắc Tr.
Nếu như trước đây, để gửi tiền hay rút tiền, chuyển khoản, người dân phải xếp hàng dài để giao dịch, thì hiện nay, sự vắng vẻ của các điểm giao dịch ngân hàng đã trở nên quen thuộc.
Một góc phố Hoàng Văn Thụ thể hiện nét đặc trưng của đô thị miền sông nước.
Theo đánh giá của giáo viên, đề thi môn Ngữ văn vào trường THPT chuyên Khoa học Tự nhiên (ĐH Quốc gia Hà Nội) nhẹ nhàng, giữ cấu trúc quen thuộc như năm ngoái.
Thế nhưng, vì dịc‎h bện‎h, các phòng tập, spa đóng cửa làm bạn l‎o lắn‎g về tình trạng cân nặng sẽ tăng, hay da không được chăm só‎c cẩn thậ‎n.
Giữ ấm cơ thể, tăng cường vận động, có lối sống khoa học và dinh dưỡng.
Nữ thần Kim Ưng không phải là một giải thưởng về diễn xuất nhưng nó được quan tâm không kém.
Đây cũng là cách điều trị hiệu quả cho bệnh tiểu đường loại 1, bởi các tế bào gốc trong răng sữa có thể sản xuất ra nhiều insulin giúp kiểm soát lượng đường trong máu hiệu quả.
Cấp độ rủi ro thiên tai do mưa lớn là cấp 1-2.
Cha mẹ không còn, nay chị bệnh tim lại phải chăm em bại não.
Mùa sau, Barca cần phải nghĩ khác đi, nhưng để cầu thủ quan trọng nhất ra đi không phải giải pháp.
Bản chất của sự vật thực ra rất đơn thuần, chỉ khi đơn giản hóa sự phức tạp, ta mới có thể đạt được kết quả mà mình mong muốn nhanh chóng hơn.
Tham gia góp ý về vấn đề này tại hội nghị lấy ý kiến đầu tuần này của Cục Đầu tư nước ngoài, đại diện một số doanh nghiệp đều thống nhất với phương án không bao gồm các khoản vay và bảo lãnh nêu trên.
Thế nhưng, khi lớn hơn một chút, heo cứ dùng mõm ủi ủi xuống đất, vào chân mọi người khi muốn được ăn, được tắm hoặc đi chơi.
Cô cũng thế, vì tiền mà bám lấy tôi nhưng nói cho cô biết, để moi được tiền tôi không đơn giản vậy đâu.
Ở chiều ngược lại, cổ phiếu VHM quay đầu giảm sau khi tăng tổng cộng 8,4% sau 4 phiên giao dịch.
Sinh ra và lớn lên tại Huế, Ngô Thanh Huyền – chủ nhân của bản cover hấp dẫn này thường chia sẻ các bản cover trên Facebook cá nhân.
Còn 1 người từng tiếp xúc với bệnh nhân thứ 30 hiện không liên lạc được.
Kết hợp với bộ số sàn của xe Deawoo cũ và bộ cầu sau của xe lam Trung Quốc.
Tuy nhiên, hình ảnh về con bọ ngựa đen là có thật.
Nhiều cụ cuồng chống Trump đã mau mắn mang câu nói này vặn ngay ra thành một tin chấn động cả nước, tố cáo TT Trump và đảng CH muốn giết người cao niên để cứu kinh tế.
Trung bình mỗi năm, điểm đến thu hút 120 nghìn đến 130 nghìn lượt khách.
Độ ẩm này khá lý tưởng vì với độ ẩm này hầu như không gây ra những ảnh hưởng đến cơ thể người.
Thông báo của Juventus cho biết: "De Ligt trải qua cuộc pɦẫּu tɦuּật để ổn định vai phải.
Có hai yếu tố gây tranh cãi trong tình huống này.
Ngày 5-4 vừa qua, Thủ tướng đã chủ trì cuộc họp Chính phủ nêu nhiều giải pháp về an sinh xã hội đi liền phát triển kinh tế - xã hội, thông qua những kịch bản rất cụ thể cần thực hiện song song với nhiệm vụ chống dịch.
Cũng như nhiều địa phương khác, về cơ chế, chính sách thu hút đầu tư đã được Chính phủ xây dựng và ban hành chung, sự khác biệt nằm ở cách vận dụng của từng địa phương và tiêu chí cải cách hành chính, hỗ trợ Nhà đầu tư.
Về CMND giả, Dương khai đặt mua qua một người ở trên mạng.
Đến nay, Dự án vẫn còn một số nội dung tồn tại chủ yếu, trong đó, nổi cộm là chi phí bảo toàn vốn trên phần vốn chủ sở hữu trong thời gian khai thác và lợi nhuận vốn chủ sở hữu trong thời gian thi công.
Ngày thường thanh thản của bà Y Vêng.
Cầu thủ người Indonesia được giao chiếc áo số 10 và đã có 2 lần ra sân cho đội một ở mùa này.
» Có thể nộp phạt luôn cho cảnh sát giao thông?
U23 Thái Lan tích cực chơi pressing tầm cao và tạo ra được nhiều khó khăn cho U23 Saudi Arabia.
Từ tháng 12/2019, COVID-19 đã xuất hiện và lan rộng toàn cầu, gây ảnh hưởng sâu sắc tới toàn bộ đời sống xã hội.
Hôm 7/8, Ủy ban Kiểm tra Thành ủy TP.
Theo Reuters ngày 20.9, dữ liệu cá nhân của 1.000 cảnh sát Belarus đã bị phát tán rộng rãi trên ứng dụng Telegram tối ngày 19.9 (giờ địa phương).
Nhiều bà bầu có thể sẽ không quan tâm đến cơ thể mà chỉ chú trọng vào sự phát triển của thai nhi.
John thừa nhận: “Chúng tôi có những người mua sẵn sàng ở miền Đông Uganda.
Chung cư Five Stars - An Khánh nằm trên địa phận Xã Lại Yên, Hoài Đức, Hà Nội.
Khi mở ra kiểm tra thì thấy có một bé sơ sinh nên báo cáo công an địa phương.
Với nỗ lực không ngừng suốt hai thập kỷ ở nhiều dự án hướng đến cộng đồng, Prudential đã và đang song hành cùng người dân vượt qua những biến cố trong cuộc sống.
Ngày 31/8, cơ quan cảnh sάt điều tra Bộ Công an đã hoàn tất kết luận điều tra vụ án sai pɦạm tại cao tốc TPHCM- Trung Lương.
Vợ chồng chị tiếp tục đưa con đến bệnh viện Đa khoa Ngọc Lặc tỉnh Thanh Hoá, sau khi xét nghiệm, các bác sĩ kết luận Đạt bị thiếu máu nặng nhưng không rõ nguyên nhân cho nên đã làm thủ tục chuyển ra bệnh viện Nhi Trung ương.
“Lúc nghe chị điều dưỡng chăm sóc cho mình tâm sự chị ấy rất nhớ con, muốn về nhà, thực sự tôi rất cảm động.
Cấn Văn Lực, có thể kỳ vọng sẽ có một thời kỳ bình thường hơn về giá vàng trong thời gian tới, tất nhiên còn phụ thuộc vào nhiều yếu tố khác như dịch bệnh và chiến tranh thương mại, công nghệ.
Chiều 16/8, CDC Hà Nội cho biết, có thêm một trường hợp được xác định dương tính với Covid-19 tạm trú trên địa bàn quận Thanh Xuân, Hà Nội.
Theo thông tin của Bộ KHCN đây là chủng virus giống như ở Bangladesh”.
Lượng mưa quá lớn.
Theo đánh giá, khoảng 60% các bộ phận của con tàu đã hoặc thành than, không thể sử dụng được.
Thời điểm kiểm tra, Công an ghi nhận 10 người đang có biểu hiện “phê” ma túy, say sưa nhảy trong tiếng nhạc inh ỏi.
Ngoài bà N, hiện cũng có 4 nạn nhân khác đến cơ quan công an để tố cáo hành vi của nhóm người trên.
Tin tức chuyển nhượng 28/5.
Tại đây, bệnh nhân lưu trú tại khách sạn Sunday, số 331 Nguyễn Văn Linh, Thanh Khê, Đà Nẵng.
Đây chính là nền tảng để thị trường bất động sản quay trở lại với tốc độ phát triển như thời điểm trước dịch, thậm chí có thể sẽ tạo nên một “cú nổ” lớn, mạnh mẽ hơn cả trước đây.
Ở Lý Sơn, đôi khi đi trên đường, mắt bất chợt gặp những “cụ” bàng sừng sừng đứng “mồ côi” bên bờ biển, bên những vạt ruộng hành, tỏi của cư dân trên đảo.
Với sự nỗ lực, sáng tạo, quyết liệt của các cấp, các ngành, địa phương, tỷ hộ nghèo tại tỉnh đã giảm nhanh.
Tham gia phiên họp, các thành viên Chính phủ sẽ phát biểu giải trình, làm rõ một số vấn đề được đại biểu Quốc hội nêu.
Tuy nhiên, “thánh chửi” Trang Trần bật lại như “tôm” với những lý lẽ cực kì gay gắt khiến MC Quyền Linh và T.S Lê Thẩm Dương “cạn lời”.
Và nhiều khả năng đây sẽ là những quốc gia được Mỹ hướng đến nhằm tái cấu trúc chuỗi cung ứng toàn cầu.
Kết quả này phản ánh đúng những gì diễn ra trong trận đấu.
Và nếu không thể nhanh hơn, rất có thể, ta sẽ phải đi chậm hơn, sâu sắc hơn và chính xác hơn các nền tảng mạng xã hội.
Ngoài ảnh hưởng từ giãn cách xã hội trong tháng 4/2020, một trong những nguyên nhân tác động đến kinh doanh của Vàng Phú Nhuận trong quý II và 6 tháng đầu năm 2020 là sự tăng vọt của chi phí lãi vay.
NSƯT Kim Oanh và Quỳnh Kool trong phim.
Trực ban Hình Sự, Công an TP.
Trong 6 chuyến làm khách gần nhất của Aston Villa, The Blues chiến thắng 4 lần.
‘Thường là người ta phạt thức ăn gọi lên đã chế biến và không ăn hết chứ rau bắp thấy còn nguyên mà lại phạt thì rất phi lí’, Quốc Khánh cho hay.
Phân tích về cơ chế hoạt động của con chíp peltier, cô Hằng giải thích, tấm bán dẫn siêu công nghệ còn gọi sò nóng - lạnh hay chíp peltier là cấu kiện bán dẫn có tính chất làm lạnh một mặt và mặt còn lại được làm nóng.
“Còn ai hỏi gì nữa không nhỉ?”, thầy Phương thi thoảng dừng lại hỏi.
Anh có điểm mạnh là sống hòa đồng, chân thật.
Các nước cũng đang đẩy nhanh tốc độ trong cuộc đua điều chế vaccine.
Ông cũng là người dấn thân vào nhiều công việc khác nhau để từ đó có được những nguồn tư liệu sống động cho các trang viết của mình.
“Ghe mình ghe biển, kiêng kỵ dữ lắm.
Các đặc vụ liên bang chặn đường sau khi giải tán người biểu tình khỏi khu vực trong một cuộc biểu tình chống lại bạo lực cảnh sάּt và phân biệt cɦủּng tộּc ở Portland, Oregon vào ngày 27/7.
Tiếp đó là đơn đặt hàng từ Hong Kong và Nhật.
Ở thời điểm cách bờ biển các tỉnh từ Quảng Nam đến Phú Yên 240 km sáng 28.10, bão đạt đến cường độ mạnh cấp 12-13, giật cấp 15. Đây có thể là cường độ cực đại của bão trong suốt thời gian di chuyển trên biển.
Vì chi tiêu như vậy nên mỗi tháng vợ chồng chị Huệ tiết kiệm được 15 triệu đồng.
Riêng bị cáo Phan Thị Hoa Mai và Nguyễn Bảo Long đề nghị HĐXX cho hưởng án treo.
Nhóm dầu khí vẫn khoác sắc đỏ trong phiên hôm nay khi PVD, PVC, PVB và PVS vẫn rớt điểm, song mức giảm đã thu hẹp đáng kể xuống dưới 4%, trong khi BSR và OIL chỉ còn lùi gần 2%.
Chủ tịch tổ chức Y tế Thế giới WHO, ông Tedros Adhanom, trong bài phát biểu vào ngày 5/3 đã nhận định sự đáng lo ngại cho các đất nước có tài nguyên y tế còn yếu kém.
Sau khi được truyền thông tuyên bố chiến thắng cuộc bầu cử Mỹ, ông Biden tích cực thúc đẩy quá trình chuyển giao quyền lực mặc dù Tổng thống Donald Trump không thừa nhận thất bại.
Chịu đầu tư là vậy, nhưng nhiều người nuôi lại cứ vô tư thả chúng ra đường hoặc dắt ra công viên để kiếm chổ cho chúng “ị” chứ không đầu tư được một nơi trong nhà để cho chúng thải phân.
Một cửa hàng Uniqlo ở TP.
Cô cũng chỉ muốn như bao người phụ nữ khác sống với một người tới già nhưng cô không may mắn như vậy.
Thị trường chứng khoán: Về vùng.
Đây là nơi dừng chân cuối cùng trên trái đất.”
Đó là điều ta muốn, phải không?
Phần nữa gửi kỳ hạn 3 tháng, tận dụng tiền nhàn rỗi trong khoảng thời gian chưa cần sử dụng.
"Áp dụng khoa học kỹ thuật, vườn cam đặc sản hơn 400 gốc của tôi không phun tɦuּốc bảo vệ thực vật từ khi cam bắt đầu cho quả.
Theo tìm hiểu của chúng tôi, kinh doanh đá quý tại đây phải tuân thủ nguyên tắc nói đúng về nguồn gốc xuất xứ của sản phẩm và chịu trách nhiệm hoàn toàn về sản phẩm đã bán ra.
Cổ phiếu các ngân hàng truyền thống quy mô lớn của Singapore hôm nay đồng loạt đi xuống, trong khi chỉ số Straits Times diễn biến đi ngang.
Đây là động lực để tôi tập luyện chăm chỉ, tìm hiểu nhiều hơn về sức khỏe và thể chất.
Tuy đã được đầu tư trang bị đầy đủ, nhưng vấn đề môi trường vẫn là vấn đề lớn cần giải quyết để tránh mùi hôi trong chăn nuôi ảnh hưởng môi trường.
Trực tiếp bóng đá nữ Cúp quốc gia: Than KSVN vs TPHCM.
Giáo sư Andrew Pollard, giám đốc Tổ chức Vaccine Oxford, đơn vị điều hành các thử nghiệm lâm sàng.
Riêng những người bấm vào nội dung thông tin để xem "trong đó có gì" sẽ được dẫn đến một trang đăng nhập Facebook.
Bảo tàng vũ khí cổ Robert Taylor không phải là một bảo tàng thông thường.
“Chuyện chúng mình không phải cổ tích”
"Không tổ chức cách ly cả phường hay quận mà thực hiện theo đúng chỉ đạo của Thủ tướng, Chính phủ và BCĐ Trung ương.
Do sát vách nên sau khi anh H. mất đi, nhà bà Hương trở thành mục tiêu hướng đến của nhóm đòi nợ khiến cuộc sống gia đình bà bị đảo lộn.
Mỗi vụ sầu riêng cho ông thu nhập một tỷ đồng, chưa kể các loại cây khác như: Bưởi da xanh, quýt đường, cam xoàn, cam xã đoài… Ông Tạo không cho ai vào vườn tham qua vì sợ người lạ mang theo mầm bệnh, gây hại cây trồng.
Tượng Đại Phật ở Lạc Sơn là bức tượng Phật bằng đá lớn nhất và cao nhất thế giới, được xây dựng từ khoảng năm 713-803 sau Công nguyên, dưới thời nhà Đường.
Góp phần, đẩy nhanh quá trình chuyển dịch cơ cấu kinh tế, kéo gần các khu vực trong thành phố.
Xét về phong độ và con người, U23 Hàn Quốc đều nhỉnh hơn đối thủ.
Chưa kể trước đó còn có bê bối rời nhóm nữa.
Vụ cháy xảy ra tại tiệm cầm đồ ở góc ngã 3 Chiêu Liêu, đoạn giao lộ Nguyễn Thị Khắp và đường Nguyễn Thị Minh Khai, thuộc phường Tân Đông Hiệp, TP.
Tuy nhiên, sau một thời gian lượng nhập về đã đủ bão hòa nên tồn kho sản phẩm này của các doanh nghiệp trong nước sẽ không tăng.
Nằm giữa trái tim của Vinhomes Grand Park, The Manhattan và The Manhattan Glory sở hữu chuỗi boutique villa, shophouse và biệt thự ven sông linh hoạt mục đích: kinh doanh sinh lời, đầu tư cho thuê, mua ở với lợi thế ôm trọn đại công viên.
Ngay sau đó, bà T. yêu cầu nhóm người này ra khỏi nhà nhưng không được, hai bên xảy ra mâu thuẫn, thậm chí nhóm đòi nợ còn có hành động, lời nói đe dọa tới gia đình bà.
Thực tế, thẻ thấu chi được các ngân hàng triển khai từ lâu, song chủ yếu ở khu vực thành thị, áp dụng với các cán bộ, nhân viên, công nhân… - những người có thu nhập ổn định, chứng minh được khả năng trả nợ.
Bà con nông dân trên địa bàn huyện Trực Ninh cũng đang tức tốc cứu lúa.
Trong thời gian thi đấu ở Trung Quốc, Carrasco đã ghi được 24 bàn trong 52 lần ra sân.
Ngày 31-10, Chủ tịch UBND tỉnh Quảng Ngãi Đặng Văn Minh đã đến hiện trường kiểm tra tình hình khôi phục lưới điện, cấp nước, dọn vệ sinh môi trường.
Đặc điểm của người đàn ông này là xăm trổ kín tay, thường xuyên đeo dây chuyền màu vàng gắn huy hiệu đại bàng, tay đeo nhẫn hình rồng.
Thời điểm bị bắt giữ, Quý, Huy cùng đồng bọn thực hiện trót lọt 4 vụ cướp giật tài sản trên địa bàn quận Thủ Đức bằng thủ đoạn dùng hung khí uy hīếּp nạn nhân.
Kíp trực cấp cứu đã ℓập tức giảm đau, chống sốc và kích hoạt báo động đỏ nội vıện.
Lần thứ 2 gặp tôi chỉ nói: 'Với tôi, có lẽ nên ra đi sẽ tốt hơn, tôi muốn được chơi bóng'".
Thủ tướng nhấn mạnh, đánh giá lại quy mô GDP là thực hiện theo thông lệ quốc tế, các nước họ cũng đánh giá lại GDP vì sau 5 - 10 năm nền kinh tế có sự thay đổi.
Để khoan được một cái giếng lấy nước, trung bình một hộ dân phải tốn 10 triệu đồng, với gia đình ông Phước phải tốn đến 20 triệu đồng tiền công cho thợ, chưa kể tiền cơm nước cho đội thợ làm việc trong thời gian 15 ngày.
Rất may là người chỉ bị trầy xước nhẹ.
Cuộc ra đi không bất ngờ này liệu tác động thế nào tới Barca?
“Chúng ta có thể là đối thủ, nhưng chúng ta không phải kẻ thù.
Phóng viên TTXVN thường trú tại khu vực, báo cáo của UNODC cho biết sản lượng cocaine thế giới đã duy trì xu hướng tăng trong giai đoạn 2008-2018.
Khi đại dịch Covid-19 ập đến, hầu hết các trên cả nước đều điêu đứng, hoạt động sản xuất - kinh doanh của doanh nghiệp đều bị ảnh hưởng nặng nề.
Thực tế thì những phẩm chất kỹ thuật Công Phượng thể hiện trước Hougang United không có gì mới.
Không cần so sánh với Hà Nội FC hay Viettel, những đội bóng có đông đảo tuyển thủ quốc gia, cứ nhìn sang Quảng Ninh sẽ thấy sự buông xuôi của HAGL không mang nhiều điều tích cực.
Nhờ tiếp cận được nguồn hỗ trợ tài chính, các doanh nghiệp vừa và nhỏ giờ đây được cấp vốn để đảm bảo hoạt động kinh doanh, mở rộng và thúc đẩy tăng trưởng kinh doanh.
Cây cầu tên gì đó Trang quên rồi ở Quảng Bình.
Vì thế bà đành phải lấy quần áo cũ lót chỗ cho con nằm.
Từ đây, gia đình anh gắn chặt với bệnh viện vì con trai liên tục rơi vào tình trạng nguy kịch.
Với phương châm “Chống dịch như chống giặc”, lực lượng Công an đã “đi từng ngõ, gõ từng nhà, rà từng người”, góp phần cùng cả nước vừa phòng chống dịch hiệu quả, vừa phát triển kinh tế - xã hội.
Đâu phải ai cũng may mắn lấy được vợ đẹp đâu.
Liên quan đến các gói hỗ trợ doanh nghiệp trong thời điểm dịch bệnh hiện nay đang được Chính phủ và các bộ, ngành xem xét, ông Dương cũng cho rằng, các gói hỗ trợ, cứu trợ cần rất cụ thể, không nên chung chung.
Theo thông cáo của Bộ Quốc phòng Nga, các máy bay cất cánh tại các sân bay ở vùng tự trị Chukotka và tỉnh Amur ở vùng Viễn Đông (Nga).
Trao đổi trên báo Công An TP.
Dù kinh tế còn nhiều khó khăn bởi tác động của dịch bệnh nhưng các mẫu xe mới, đắt tiền của Piaggio vẫn được khách hàng Việt Nam chào đón nhiệt tình.
Nhận thức được việc bạn dùng làm hung khí gây án nhưng bị cáo vẫn đưa dao cho bạn, nên bị coi là đồng phạm giúp sức.
Tiếp đến là Milan (7 lần vô địch), Liverpool (6 lần), Bayern và Barca (5 lần).
Sau những khó khăn, vất vả, phim đã đạt đượcnhiều giải thưởng danh giá và được khán giả trong nước đón nhận nhiệt tình.
Gia đình đều ở quê nhưng vợ chồng em làm việc trên phố.
Chuyển đổi số ngay từ khái niệm không phải chỉ là một sự thay đổi vụn vặt mà đó là một sự chuyển đổi toàn diện.
Tại sự kiện này, VietinBank đã được vinh danh là đơn vị nằm trong Top 50 Thương hiệu dẫn đầu năm 2020.
Quan điểm sống của cô gái này chính là “Sống biết điều sẽ gặp nhiều may mắn”.
Bất ổn Trung Đông gia tăng cũng khiến EU hứng chịu thêm làn sóng người di cư, kèm theo đó là chủ nghĩa khủng bố bùng phát khắp châu lục.
» Người dân trong khu cách ly ở Hà Nội: “Công an, bệnh viện mới khổ chứ tôi còn đang béo ra đây này!”
Trước diễn biến phức tạp của dịch Coѵīɗ-19 và có nɡuy cơ mất giá nhưng những ngày vừa qua nhiều gia đình ở xã Phong Thu (huyện Phong Điền, tỉnh Thừa Thiên – Huế) đã được các thương lái đến đặt mua ngay tại vườn với giá cao.
Anh ơi, nếu mình tới Đà Nẵng có quán hải sản nào?
Bùi Công Dân được cộng đồng biết đến là một cậu bé ngoan ngoãn, chăm chỉ, hiếu thảo và học giỏi.
Cơ cấu kinh tế tiếp tục chuyển dịch đúng hướng, tăng tỷ trọng công nghiệp - xây dựng và dịch vụ trong cơ cấu GRDP.
Theo thông báo khẩn vừa phát đi ngày 7/3, Trung tâm Kiểm soát bệnh tật TP.
Mặc dù đây là thỏa thuận lớn chưa từng có, nhiều nhà phân tích cho rằng sự cắt giảm này là chưa đủ lớn để tạo ra sự khác biệt.
Có 7 nhóm ngành thuộc lĩnh vực công nghệ thông tin có nhu cầu tuyển dụng phổ biến, trong đó mảng phát triển phần mềm chiếm ưu thế bền vững trong suốt thập kỷ “gia công”.
Trong một bài báo được công bố trên tạp chí Phys Review Letters vào năm 2007, nhóm nghiên cứu tại Đại học Liên bang Pernambuco (Brazil) đã sử dụng điện để làm bay hơi các tấm silic nhỏ.
Thằng bé nghe tin tức qua TV rồi hỏi chuyện tôi.
Tôi nuôi nó mấy năm nay, nó có đem đến điềm gở nào đâu.
"Bữa ăn đó Cristiano chỉ có gà và nước lọc, không gì khác.
Đó là chưa kể, ngân hàng này liên tiếp phải hủy cả đại hội cổ đông bất thường sau khi không tiến hành được đại hội cổ đông thường niên.
Khối lượng còn lại hơn 25km đường dây trung hạ áp và 12 TBA có tổng dung lượng 1.560kVA đã thi công hoàn thành, dự kiến nghiệm thu đưa vào sử dụng cuối tháng 7/2020”.
Chính quyền Trump vài tuần qua yêu cầu một số công ty, bao gồm cả nhà sản xuất khẩu trang 3M, giao hàng đến Mỹ thay vì chuyển cho các nước nhập khẩu khác.
Tại thành phố phía bắc Turin, dưới chân dãy Alps, bà Anna Marcone 64 tuổi đang làm tất cả có thể để bao bọc người mẹ 94 tuổi của mình khỏi thế giới bên ngoài.
Cục diện tại bảng G vòng loại thứ 2 World Cup 2022 sau loạt trận ngày 19/11.
Anh Đinh Văn Chiến, tiểu khu 4, thị trấn Quy Đạt cho hay: "Từ năm ngoái đến nay, những hộ phát triển mô hình kinh tế gia trại như chúng tôi gặp rất nhiều khó khăn.
Chị Lê Thị Mai, kinh doanh rau, củ ở chợ Ngọc Hà cho biết, giá một số loại rau tăng do mưa liên tục trong nhiều ngày qua.
Theo Nghị định 126/2020/NĐ-CP quy định chi tiết thi hành một số điều của Luật Quản lý thuế, sẽ phải cung cấp cho cơ quan thuế các thông tin như giao dịch qua tài khoản, số dư, số liệu giao dịch của khách hàng.
Thời còn học tại trường Sân khấu Điện ảnh, Quyền Linh không có đủ tiền ăn, phải đi rửa bát thuê cho hàng cháo để vét chút cặn cháo, rồi khuân vác rau củ tại chợ đầu mối để người ta cho ăn.
Hội đồng Bộ trưởng Armenia đã ban hành lệnh thiết quân luật trong cả nước, Thủ tướng Nikol Pashinyan đã ra công lệnh tổng động viên.
Những năm qua, đơn vị này tiếp tục thực hiện hàng loạt dự án hạ tầng giao thông lớn như cao tốc Nội bài - Bắc Ninh, Pháp Vân - Cầu Giẽ, Quốc lộ 10, Hà Nội - Lào Cai, Đà Nẵng - Quảng Ngãi.
Sau đây sẽ là kinh nghiệm bạn cần lưu ý để biết cách chế biến rau xào cực ngon như nhà hàng, đảm bảo đĩa rau sẽ là món ăn hết đầu tiên trong bữa cơm.
Mỗi lần vào bếp xong, quần áo bố ướt sũng.
Năm 2009, chị Thu mang thai lần thứ hai nhưng dường như số phận quá trớ trêu với vợ chồng chị.
Cuối cùng, các quan chức IMF lưu ý dù thế giới "đang học cách sống chung với virus, nhưng việc hồi phục hoàn toàn kinh tế là điều không thể xảy ra nếu không có một giải pháp y tế lâu dài."
Lúc này lãnh đạo cơ quan anh điền tên Trần Quốc Bình vào danh sách lớp học.
Theo CNBC, khi thông tin về sắc lệnh mới của ông Trump được công bố, giá cổ phiếu của hàng loạt tập đoàn công nghệ ở Trung Quốc bắt đầu lao dốc.
Từ những gì đã đạt được, Naomi Scott đang được kỳ vọng trở thành đả nữ thế hệ mới của Hollywood.
Ngày 30/7, Hội đồng nghĩa vụ quân sự huyện Hòa Bình có văn bản kiến nghị khởi tố Hình Sự đối với Nguyễn Thanh Sang và cấm đi khỏi nơi cư trú.
Vừa qua, trung tâm này thông báo đã chế tạo một nguyên mẫu pin kim loại lithium với một số tính chất rất thú vị.
Do ảnh hưởng của giá dầu sụt giảm nghiêm trọng, giá dầu trung bình trong 4 tháng khoảng 48 USD/thùng.
Người đàn ông bị đập vỡ xe cùng một số người dân ghi lại sự việc đã lên cơ quan công an trình báo.
Trong bài viết, mỹ nhân TVB chia sẻ về cuộc sống của mình ở Anh.
Dù hàng loạt doanh nghiệp ở Mỹ phải đóng cửa vì dịch COVID-19, các cửa hàng súng vẫn được mở bán bên cạnh cơ sở kinh doanh thực phẩm, rượu và thuốc chữa bệnh.
Trong từng trường hợp cụ thể, cơ quan BHXH ṡẽ cung cấp hồ ṡơ, cung cấp thông tin và đề nghị cơ quan có thẩm quyền vào cuộc để ҳử lý những ɦἁnh ѵı vi ρɦạm Pɦáp Luật của tổ chức, cá nhân liên quan.
Cập nhật bóng đá Anh.
Theo đó, Lộc Fuho cho biết kênh của anh mới lập được hơn 8 tháng và 1 tháng đầu tiên không thể bật chức năng kiếm tiền.
Chỉ trong thời gian ngắn ngủi, Ngọc Ánh đã về dáng với số đo: 85 – 66 – 92 (cm).
Theo dự báo, kim ngạch xuất khẩu giày dép của Việt Nam đến năm 2025 sẽ đạt 27,77 tỷ USD tương đương với 1.899 triệu đôi, tăng 48,2% về doanh thu và 45% về sản lượng so với năm 2020.
Thủ tướng Nguyễn Xuân Phúc phát biểu tại cuộc họp chiều nay.
Theo báo mạng Gazeta.
Nghe xong, cả xe ai cũng tròn mắt ngạc nhiên.
Nhà cửa gần như tan tành, không có tiền, chị Phan Thị Hoa chạy vạy khắp nơi mượn tiền mua lại tôn, thuê người lợp lại mái nhà.
Ấn Độ cũng gửi quân tiếp viện đến đây.
Có 638 người khác đã hoàn tất và không còn bị cách ly.
"Các tỉnh cần tăng cường đào tạo, tập huấn và tuyên truyền trên các phương tiện thông tin đại chúng về mô hình nuôi tôm hiệu quả, đảm bảo an toàn thực phẩm để bà con học tập và làm theo" - ông Tiêu nói.
“Sẽ có người đặt câu hỏi tại sao chúng ta phải cấp tiền cho những doanh nghiệp đã rời đất nước cách đây vài năm trước”, nguồn tin này lập luận.
Dịch bệnh ở một khía cạnh nào đó lại tác động tích cực đến gia đình chị Hải Yến ở Mỹ Đình.
Hậu quả, một người bị cɦém đứt rời chân.
Việc tổ chức lễ kỷ niệm 21 năm ngày cưới không thể vắng bóng con trai cả.
Điển hình là tại Michigan, đội ngũ của ông Trump khởi kiện cấp liên bang để chặn xác nhận kết quả bỏ phiếu ở hạt Wayne, nơi có phần đông cử tri da màu ủng hộ ông Biden.
Hà Nội: Xét học bạ để tuyển sinh.
Chi tiết hơn, chi phí xây dựng là 6.500 tỷ đồng, trong đó riêng chi phí xây dựng 10 cây cầu và xử lý nền đất yếu đã chiếm 4.014 tỉ đồng, còn chi phí đầu tư hạ tầng kỹ thuật chỉ vào 1.430 tỷ đồng.
Bộ Y tế cho biết, hai người nhiễm Covid-19 đều là nữ, trong đó bệnh nhân số 46 là nữ tiếp viên hàng không.
Căn nhà thì rách nát, cũ kỹ, không có cửa và xuống cấp trầm trọng vì lâu ngày không có người ở.
Tương tự, cảnh tượng đông đúc cũng xảy ra tại một điểm bán bảo hiểm ô tô, xe máy trên đường Xuân Thuỷ (Cầu Giấy, Hà Nội).
Người này sau đó đã được phát hiện dương tính với Covid-19.
Còn anh ấy vào thăm bệnh.
Bình luận trên kênh BT Sport, Rio Ferdinand – một huyền thoại MU cũng đồng ý rằng Crystal Palace có quyền đặt câu hỏi về quyết định của trọng tài trong tình huống trên.
Rồi lại nói là do cơ địa mỗi người hấp thụ thuốc khác nhau nên anh/chị vui lòng dùng thêm một liệu trình nữa.
Theo báo cáo nhanh của Sở Y tế Hà Tĩnh, tính đến 17h ngày 10/4, tổng số người đang được cách ly tại các bệnh viện trên địa bàn là 125 trường hợp.
Cả hai cũng dành cho ARMY những cảm nhận về sản phẩm mới của Suga.
Các xét nghiệm tự nó không thể làm giảm số ca tử vong.
Thung lũng Mường Lò là vựa lúa lớn thứ 2 vùng Tây Bắc Việt Nam.
Hiện, Cơ quan CSĐT Công an huyện Thoại Sơn đã thực hiện lệnh giữ người trong trường hợp khẩn cấp, quyết định tạm giữ và lệnh bắt người bị giữ trong trường hợp khẩn cấp đối với các đối tượng thuộc nhóm của Chiến.
Tôi biết mình ngu dại nên mới sa bẫy kẻ lừa tình, liệu có phải đã quá muộn để tôi ân hận?
Liệu điều này có khiến nhà đầu tư thêm rời bỏ thị trường?
Tuy nhiên, nếu mở rộng vấn đề, xét từng môn học, có lẽ không khó để biết rằng kiến thức từ 2 môn học trên, môn nào cũng quan trọng.
Chưa kịp nhập học thì quá trình điều trị mới lại bắt đầu.
Trí và các đối tượng cầm đầu đường dây thu lợi bất chính với số tiền rất lớn từ chênh lệch tỷ giá USD do các đối tượng quy định và tiền hoa hồng.
Và ngày 25/11 mới đây, nữ ca sĩ Hồ Ngọc Hà một lần nữa khiến fan hâm mộ "ôm tim" khi chia sẻ tấm ảnh chụp gia đình nhân dịp kỷ niệm sinh nhật 36 tuổi của mình.
City đã chuyển sang Dias sau khi ngày càng thất vọng với việc định giá Jules Kounde của Sevilla.
Cả 3 mẫu xe đều đứng đầu các phân khúc nhờ chất lượng vượt trội và chính sách bán hàng, hậu mãi đẳng cấp.
Dự án vì thế là sự kết tinh giữa phong cách truyền thống, đậm bản sắc của gia đình Việt và nét hiện đại, hội nhập thế giới.
ADB cũng cho biết, sẵn sàng bổ sung hỗ trợ cho các thành viên đang phát triển trong nỗ lực ứng phó với tác động bất lợi của COVID-19.
Nguyên nhân tiền điện tּử tɦּiếu sức hấp dẫn là tính biến động của nó.
Theo luật thuế của TT Trump, ông chỉ được trừ tối đa 10.000 đô thôi, tức là phải đóng thêm 148.750 đô thuế cho liên bang.
Cô cho rằng để làm được những việc trên, "nửa kia" phải quan sάּt kỹ và ghi nhớ thói quen của cô.
Lý Minh Úy lên tiếng xin mọi người giúp đỡ về kinh tế để cô tiếp tục điều trị bệnh.
Đến tháng 6, sự tức giận trong nước đã dâng cao vì cuộc đụng độ đẫm máu giữa quân đội hai nước ở thung lũng Galwan khiến 20 binh sĩ Ấn Độ tɦiּệt mąnּg.
Không may, những mẫu khí tài hiện đại của hai nước lại ở hai bên chiến tuyến, cả tại Syria lẫn Libya.
Các chuyên gia đang tiếp tục tìm ra những cách ứng dụng nó để tạo ra vật liệu mới với đặc tính ưu việt như lớp phủ cho thiết bị y sinh và nhựa có thể phân hủy.
Trò chơi luyện nghe tiếng Anh mang lại trải nghiệm tương tác, thú vị cho những người học đang gặp khó khăn trong việc cải thiện kỹ năng nghe.
Tại Đại hội cổ đông lần này, VNG dự kiến trình kế hoạch kinh doanh năm 2020 với chỉ tiêu doanh thu 6.714 tỷ đồng, tăng 20%.
Và đặc biệt nên trải kín chăn ga gối để tạo nên vẻ đẹp bắt mắt cho căn phòng.
Tổng thống Rivlin quyết định trao lại quyền thành lập chính phủ cho Quốc hội.
Theo trình bày của ông Y Prơt, vào ngày 09/06/2010, bà H Béo, tới nhà ông ngỏ ý muốn vay ngân hàng bà này sẽ giúp đỡ bởi bà H Béo quen biết với ngân hàng tín dụng.
Theo báo cáo của ông Hồ Kỳ Minh, Phó Chủ tịch UBND TP Đà Nẵng Hồ Kỳ Minh, trong giai đoạn này thành phố thu hút được 159 dự án với tổng vốn đăng ký hơn 77.000 tỷ đồng (tăng hơn 43.000 tỉ so với nhiệm kỳ trước).
Vay tài chính trên mạng và bị công ty thu hồi nợ liên tục gọi điện đòi tiền, Chau Ra Chhíth đã nảy sinh ý định cướp giật để kiếm tiền trả nợ.
Đáng tiếc, mười năm sau, chàng trai ấy đã không còn.
Thời điểm này năm ngoái, đã có trên 50% diện tích mía được tiêu thụ, giá bán từ 5.000 – 7.000 đồng/cây.
Chiều 23/11, anh Linh cùng người nhà ông Tích ra vườn cắt cỏ tươi ở khu đất gần đó.
Nhiệt độ thấp nhất 15-17 độ C, cao nhất 20-22 độ.
Thành phố Hà Nội đã thực hiện quyết liệt công tác phòng chống dịch.
Trên BXH mới nhất của FIFA, ĐT nữ Trung Quốc cũng đứng thứ 15, tức trên 23 bậc so với ĐT nữ Thái Lan (38).
Vì sao ‘Hoàng tử châu Á’ Lee Kwang Soo ít đóng phim tình cảm?
Bên cạnh đó, Trung Quốc ủng hộ nguyên tắc tự do hàng hải, bao gồm cả việc đi thuyền qua vùng biển Bắc Băng Dương.
Danh sách chờ đã có gần 10.000 người và đang tăng lên mỗi ngày.
Các đội bóng Thái Lan không có nghĩa vụ phải trả tuyển thủ về để tham dự AFF Cup vì giải đấu này không thuộc hệ thống của FIFA.
Tốc độ tăng năng suất lao động xã hội bình quân đạt 5,7%/năm.
“Thật không dễ dàng để miêu tả lại những cảm xúc về trải nghiệm suốt hơn 10 năm lập nghiệp.
Chiếc xe tang vật được cơ quan công an thu giữ.
Do đó, việc yêu cầu đóng cửa trong hơn một tháng là để đảm bảo an toàn trong công tác phòng chống dịch bệnh, tránh để xảy ra tình trạng lây nhiễm.
Chị Dương Thu Thủy (cư dân) cho biết: “Gia đình tôi treo cờ từ những ngày đầu ban quản trị kêu gọi.
Có khoảng 6.000 thợ thủ công giỏi nhất Morocco đã hợp sức để xây dựng nhà thờ.
Ông Nguyễn Văn Hòa (SN 1976, quê quán huyện Giồng Riềng, tỉnh Kiên Giang); trình độ: đại học xây dựng cầu đường, cao cấp chính trị.
Ông Ashcroft gọi những tiết lǭ của Michael là "bản cáo trạng" dành cho các lực lượng hải quan và an ninh tại các sân bay quốc tế của Nam Phi.
Tổng thống Trump hôm 31/7 nói với các phóng viên rằng ông sẽ sớm "cấm cửa" ứng dụng video TikTok tại Mỹ.
Người Chàm gọi nàng là Bia Ut.
Việc chồng George và vợ Kellyane đứng hai phía đối nghịch trong chính trị Mỹ cũng không có gì mới lạ.
Cô Huệ cũng trải lòng, với những học sinh như Lộc, cô luôn tìm cách động viên, giúp đỡ để em có được một tương lại tươi sáng hơn.
Anh chàng cũng đăng ký sở hữu trí tuệ bản quyền sáo trúc, đồng thời từng lập kỷ lục GUINESS Việt Nam với chiếc sáo dài 2m.
Trong ngày học sinh lớp 9 và lớp 12 đến trường, có hơn 99% học sinh của khối này đến lớp, nhiều trường số học sinh đi học đạt tỷ lệ 100%.
Dây chuyền sản xuất dầu ăn Tường An (ảnh minh họa: Tường An).
Chia sẻ lí do quyết định về quê ở giữa thời gian cách ly, H’Hen Niê tiết lộ rằng cô muốn tiết kiệm chi phí.
The Blued’s Face là chương trình tìm kiếm tài năng dành cho cộng đồng LGBT với dàn giám khảo là Lâm Khánh Chi - Dược Sĩ Tiến - Đỗ Nhật Hà.
Lý do việc bắt đầu đọc sách của chị là gì?
Các thủ tục gửi tiền, rút tiền nhanh gọn, thuận tiện.
Sở GD-ĐT, Sở Lao động, thương binh và xã hội, UBND các huyện, thành phố Nam Định có trách nhiệm thông báo và hướng dẫn các cơ sở giáo dục trên đại bàn tình về việc tiếp tục nghỉ học và đi học trở lại.
Vùng thấp cần khẩn trương sơ tán người và tài sản khi cần thiết, mọi người dân không vận chuyển bè mảng, đánh bắt cá, vớt gỗ, củi, các vật trôi nổi trên sông khi lũ lớn để phòng tránh mọi hīểּm họa bất ngờ.
Cuộc thi thu hút được đông đảo thanh niên hưởng ứng.
Cổ phiếu của đế chế dầu mỏ lao dốc khiến tài sản của Chủ tịch Mukesh Ambani bốc hơi gần 7 tỷ USD chỉ trong một tuần, xuống còn 71 tỷ USD.
Tại một khu chung cư thuộc phường Xuân Phương (Nam Từ Liêm, Hà Nội), người dân vô cùng thích thú với sáng kiến tạo hai chiếc cầu trượt để người dân dễ dàng thả cá chép tiễn ông Công ông Táo về Trời.
“Tôi cho rằng, đội ngũ bác sĩ trẻ của bện‎h việ‎n Đà Nẵng hết sức xung kíc‎h, trác‎h nhiệm.
Một là nhu cầu tất yếu phải gắn nỗ lực đổi mới căn bản, toàn diện giáo dục và đào tạo nói chung và giáo dục đại học nói riêng với xu thế cách mạng công nghiệp 4.0.
Theo báo cáo của Ban ATGT tỉnh Bạc Liêu, trong 6 tháng đầu năm 2020, trên toàn tỉnh xảy ra 19 vụ TNGT, làm chết 13 người, bị thương 17 người.
Tiền vệ người Bỉ quá ngang bướng, bỏ ngoài tai lời góp ý từ các bậc tiền bối, như Marc Wilmots, Enzo Scifo - những thành viên lão làng trong BHL tuyển Bỉ, để rồi phải trả giá đắt và không bao giờ có thể hồi sinh trở lại.
Trường hợp thứ hai đã qua 35 ngày nên tính an toàn không nhiễm bệnh dịch của trường hợp này cao.
Thứ 6 ngày 1/1/2021 Sở GD-ĐT sẽ có thông báo khi có hướng dẫn của UBND thành phố.
Một trong những lý do quan trọng là có tin chính quyền Trump đang làm dự thảo kế hoạch trùng tu hạ tầng cơ sở đường xá, cầu cống,… trị giá tổng cộng hơn 1.000 tỷ đô.
Đợt lũ lụt ở miền Trung thời gian vừa qua đã khiến người dân nơi đây chịu nhiều thiệt hại.
Trong 2 năm qua, Ngân hàng Eximbank đã 4 lần phải hủy đại hội thường niên do không tìm được sự đồng thuận của các cổ đông lớn.
Xem Video: CSGT có nên được trang bị súng trường?
"Tối qua lo quá ngủ không được.
Để nuôi con nhỏ, bà sớm hôm tần tảo với ít ruộng.
Chúng tôi nhìn nhau: Liệu có khám phá nào dễ vậy không?"
Xã cũng xây dựng và triển khai kế hoạch tổ chức các hoạt động phụ trợ và tiếp đón khách du lịch như chuẩn bị các vườn mận đẹp, tạo điều kiện để du khách đến tham quan, khám phá, trải nghiệm.
Đồng USD lao xuống đáy 3 tháng trong bối cảnh ông Joe Biden được kỳ vọng sẽ giành chiến thắng ở cuộc chạy đua vào Nhà Trắng.
Cuộc sống như vậy là ổn.
Tuy nhiên đây chỉ là căn nhà hoang ba tầng bụi bặm.
Đối với các khoản phải thu ngắn hạn, HSG dường như đã tập trung vào việc quản lý công nợ khách hàng hiệu quả hơn.
Chỉ 24 chiếc được sản xuất.
Cô thường phát trực tiếp từ 10h tối hôm trước tới 3h sáng hôm sau.
Hà Nội cho phép 100% xe buýt hoạt động.
Đôi khi chỉ cần dùng những phím tắt, bạn sẽ tiết kiệm được rất nhiều thời gian so với việc phải di chuyển con trỏ chuột và trông chuyên nghiệp hơn rất nhiều.
Ấn Độ đã ghi nhận tới 7.113 ca mắc COVID-19 mới trong 24 giờ qua, nâng tổng số bệnh nhân lên 138.536 trường hợp.
Mức tăng trong tháng 5 trước đó cũng là 30.600 tỷ với tiền gửi của người dân và gần 166.700 tỷ tiền gửi của các tổ chức kinh tế.
Khi thấy Anh máu me bê bết Hiếu mới dừng tay đi về phòng của mình.
Chuyến xe không chỉ đi các tỉnh xa mà còn giúp đỡ những bệnh nhân cấp cứu trong khu vực này, ai cần chúng tôi cũng đều sẵn sàng giúp”, ông Khẩn nói.
Hay nói cách khác, Zeman để lại phần "chiến thắng với hệ thống này" cho người khác.
Các ngày từ 1 - 3/8 ở nhà không đi đâu.
Tuy nhiên, đa phần người dân thường tự dàn xếp với nhau nếu vụ tai nạn không quá nghiêm trọng nên việc nhận được bảo hiểm là không dễ.
Thiết kế đặc biệt phù hợp với những bạn gái có phần hông nhỏ bởi kiểu dáng nhún eo sẽ tạo cảm giác cho vòng eo hút mắt, tạo điểm cong giúp xóa nhòa ấn tượng về một vòng 3 khiêm tốn, kém đầy đặn.
Sự ra đi của HLV Mike D’Antoni sẽ là một mất mát lớn cho triết lý small ball mà ông cùng Daryl Morey đã xây dựng trong thời gian vừa qua.
Bà Điềm kể, đợt dịch bệnh bùng phát đầu tiên, thấy người thuê trọ không có việc làm, ông Đề liền miễn giảm tiền, cho cái này cái kia.
Waka là đơn vị duy nhất trong khối phát hành sách điện tử có doanh thu tăng mạnh.
Romania đã ghi nhận thêm 6 ca nhiễm mới trong tuần trước, đưa tổng số ca nhiễm COVID-19 tại nước này lên 15.
Đúng 6 tháng thì ra ở riêng!
Khác với PCR, bộ xét nghiệm kháng nguyên mới không đòi hỏi phải có kỹ thuật chuyên môn hay thực hiện ở phòng xét nghiệm.
Việc thành lập Văn phòng VinFast tại Melbourne - trung tâm công nghiệp của Australia là một bước đi chiến lược của VinFast trong hành trình tiến ra thế giới.
Người bạn 55 tuổi của ông sau đó gọi điện báo cho cảnh sάּt, họ lập tức có mặt ở hiện trường và bắt giữa ông Satoh vì tộּi hἁnּh hυnּg và phá hoại tài sản.
Nam ca sĩ cũng chia sẻ anh mong Đom Đóm sẽ là một công tắc tinh thần để bật lên những nguồn năng lượng tích cực.
Chuyển đổi số chính là con đường để giảm chi phí và tạo cơ hội tăng doanh thu trong tương lai”.
Tham dự buổi lễ có ông Lê Hữu Chiến, Phó Chánh án tòa án nhân dân tỉnh Tây Ninh cùng với đại biểu là lãnh đạo, thẩm phán, thư ký tòa án nhân dân thành phố Tây Ninh tham dự.
Ngoài ra, cô hỗ trợ tiền mặt cho các hộ dân vay ngân hàng làm nông nghiệp, thủy sản nhưng bị mất sạch vì thiên tai.
Suốt thời gian ấy, đuôi từ trường sẽ bao phủ Mặt Trăng bằng các electron.
Harry Maguire là vụ áp phe thành công nhất trong mùa Hè nhưng Aaron Wan-Bissaka đang thể hiện tiềm năng tuyệt vời trong vai trò hậu vệ phải còn Daniel James tiếp tục tiến bộ dù được chiêu mộ với giá chỉ 15 triệu bảng.
HAGL hiện chỉ có 8 bàn thắng và đã thủng lưới 10 bàn.
Lễ viếng diễn ra 9h ngày 9/7 tại nhà tang lễ Bộ Quốc phòng.
Công việc lặp đi lặp lại, 24/24h, nắng mưa vẫn đều đặn.
Với mức giá như đợt rồi thì tôi sẽ có lãi đáng kể”, anh Phèo chia sẻ.
EU sẽ xóa bỏ đến hơn 85% số dòng thuế ngay khi Hiệp định có hiệu lực.
Tỉnh Bình Dương đã đề.
Do đó, tôi cho rằng chúng ta phải xử nghiêm để không xảy ra trường hợp như ĐH Đông Đô hơn là đi công khai danh tính những người sử dụng bằng giả", vị hiệu trưởng này nói.
Thành quả sau 23 năm nỗ lực phấn đấu không ngừng, Tôn Văn được nhiều người trong nghề gọi là “vua nút áo”.
Ông Giorgio Aliberti, Đại sứ EU tại Việt Nam hé lộ điều này trong cuộc trao đổi gần đây với phóng viên Báo Đầu tư.
Đến khoảng 9 giờ 30 sáng 3-6, thi thể em T. được lực lượng chức năng tìm thấy và đưa vào bờ.
Lúc đó, Quỳnh đã nghĩ: “Ôi, không biết mình đã làm gì mà các bạn lại tốt như thế.
Như đã đề cập ở trên, gói độ Inferno Light chỉ thay đổi ở mặt ngoại thất nên động cơ V8, dung tích 4,0 lít tăng áp kép của G63 này vẫn sản sinh công suất tối đa là 577 mã lực và mô-men xoắn 850 Nm.
Bệnh nhân 30 tuổi nhập viện trong tình trạng nguy kịch, ho ra máu nặng.
Đặc biệt là những kỹ năng vượt qua những cú sốc và thận trọng, sáng suốt trong việc trao gửi tình cảm cho một ai đó.
Tổng thống Mỹ Donald Trump sẽ ban hành lệnh cấm đối với TikTok - ứng dụng video do doanh nghiệp Trung Quốc phát triển và sở hữu.
Hiện Bộ đội Biên phòng tỉnh đã liện lạc và đang hướng dẫn 31 phương tiện còn lại của tỉnh với 260 lao động trên biển khẩn cấp vào bờ tránh bão, dự kiến vào bờ chiều nay 17-9.
Sáng nay (3-11), Ban Chỉ đạo trung ương về Phòng, chống thiên tai tiếp tục họp chỉ đạo ứng phó với bão số 10.
Khỉ đột đất thấp phía tây được xếp vào danh sách động vật cực kỳ nguy cấp.
Phút 19, Woo-Yeong Jeong (U23 Hàn Quốc) dứt điểm góc hẹp nhưng thủ môn của U23 Saudi Arabia đã kịp thời lao ra cứu thua.
Chiến tranh công nghệ giữa hai siêu cường leo thang lại hóa hên cho doanh nghiệp Trung Quốc khi bắt tay nhau khai thác thị trường nội địa, bất kể là công nghệ “cùi bắp”.
The Caterers JSC công bố hoàn tất việc bán toàn bộ hoạt động kinh doanh của mình cho Công ty TNHH Epicure Catering.
Nhìn vào hình ảnh của họ, người ta nhìn thấy tinh thần trách nhiệm lớn lao đối với sức khỏe của bản thân mình.
Cùng sử dụng trí óc để làm việc, các anh chị nhân viên văn phòng có thể chăm chỉ tăng ca đến 8 giờ tối, còn chúng con, thậm chí có thể cật lực ngồi bàn học đến giữa đêm, rạng sáng.
Dân mạng còn chưa hết bất ngờ thì mới đây, ’thánh đếm số’ lại tiếp tục ’thả thính’ trên trang Instagram cá nhân một ’chiếc hint to đùng’ được netizen dự đoán là sản phẩm mới của anh.
Theo Phòng Công nghiệp và Thương mại Đức (AHK) tại Việt Nam, thậm chí, ngành điện tử và ngành y tế-dược phẩm bất chấp việc cách ly xã hội vẫn đạt tăng trưởng trong quý 1, tương ứng là 14% và 44%.
Những công dân còn lại được cách ly tại tỉnh Quảng Nam.
“Đây sẽ là câu hỏi mà các phóng viên sẽ tiếp tục hỏi từ nay cho đến ngày nhậm chức”, phóng viên Franco Ordoñez của NPR bình luận thêm.
"Tôi phải được trời phật phù hộ lắm mới hoàn thành được chuyến đi này", ông Hùng nở nụ cười mãn nguyện.
Tuyến đường lộ Tẻ - Rạch Sỏi từ Cần Thơ đi Kiên Giang dài 51km cho 4 làn ô tô lưu thông sẽ được thông xe vào cuối tháng này.
Công ty cổ phần chứng khoán Bảo Việt (BVSC) vừa ký kết thỏa thuận hợp tác với Hiệp hội Doanh nhân & Đầu tư Việt Nam – Hàn Quốc (VKBIA).
Có mặt tại gia đình chị Ngẫm vào buổi chiều tháng 6 khi cái nắng oi nồng của mùa hè đang bao trùm căn nhà nhỏ nằm sâu trong ngõ.
Về thị trường xuất khẩu, tính chung 5 tháng, Trung Quốc vẫn là thị trường chiếm thị phần lớn nhất với kim ngạch xuất khẩu đạt gần 3,7 tỷ USD, giảm 15,5% so với cùng kỳ và chiếm 23,8% thị phần.
Cả hai lần đều có ghé viếng thăm xã giao chính quyền chủ nhà, trong đó một lần phất cờ VC để gửi thông điệp Mỹ nhìn nhận CSVN là nước độc lập, không phải là tỉnh mới của TC.
Cô để lại ấn tượng tốt đẹp trong lòng khán giả với gương mặt luôn tươi cười, xinh đẹp.
Đó là một trong những nội dung trong Kế hoạch số 119/KH-UBND về việc tổ chức Hội nghị “Hà Nội 2020 - Hợp tác Đầu tư và Phát triển” vừa được UBND thành phố Hà Nội ban hành.
Lịch thi đấu Vleague.
Về tuyển thẳng và cộng điểm ưu tiên, thí sinh đăng ký xét tuyển thẳng và cộng điểm ưu tiên như đối với xét kết quả kỳ thi THPT quốc gia trong cùng hệ thống.
Khi được Hùng chia sẻ và hứa chắc chắn sẽ làm cho người yêu cũ quay về nên chị C. đã chuyển 4 triệu đồng tiền làm lễ và 500.000 đồng tiền công vào tài khoản của Hùng.
Không những giúp làn da bóng khỏe, đu đủ còn đem đến cho bạn làn da trắng sáng một cách tự nhiên.
Sau bộ phim này, tôi nhận được nhiều nhưng cũng mất đi nhiều thứ.
Giá cổ phiếu của ba công ty săm lốp gồm CSM, SRC và DRC đều tăng mạnh.
Ngay sau vụ gíêt người đốt phi tang xảy ra tại tỉnh Đăk Nông, sáng nay (11-5), Công an tỉnh Đắk Nông đã tổ chức buổi họp báo thông tin ban đầu vụ gíêt người tạo hiện trường giả xảy ra tại địa phương.
Tháng 11/2018, TAND tỉnh Nghệ An đã đưa ba bị cáo phạм Đình Luận, Nguyễn Hữu Thu, phạм Đình Phi ra xét xử và tuyên phạt Luận 15 năm tù, Thu 14 năm tù, phạм Đình Phi 8 năm tù về tộı lừa đảo chiếm đoạt tài sản.
Quá trình gıải quyết vụ áɴ, bà Mai cho rằng 250 triệu đồng trả cho ɱột ĸʜoản vay ĸʜác nhưng ℓại ĸʜôпġ chứng ɱinh ᵭượς ngoài ĸʜoản nợ này thì có ĸʜoản vay nào ĸʜáċ.
Ủy ban Kiểm tra Trung ương vừa quyết định thi hành kỷ luật cảnh cáo Trung tướng Nguyễn Văn Thành, Trung tướng Trần Xuân Ninh.
Nó phản ánh những mối quan tâm hàng đầu của họ như những công dân sinh trưởng trong xã hội Mỹ.
Đồng thời yêu cầu người dân hạn chế ra khỏi nhà, đóng cửa các cửa hàng, cửa hiệu kinh doanh mặt hàng không thiết yếu, nghiêm cấm công dân đi lao động trái phép sang Trung Quốc.
Điều này đã tạo ra một môi trường hoàn hảo, cho phép châu chấu sinh sản nhanh đến Khủng kɦїếp.
Dù thông tin này có được xác nhận hay không, các chuyên gia của cơ quan này đã bày tỏ lo ngại về hình ảnh vệ tinh cho thấy phần lớn lãnh thổ Nga ở cực Bắc đang nằm trong vùng báo động đỏ.
Nữ diễn viên thuê 20 người làm, chia thành các công việc như dọn dẹp vườn, cắt cỏ, giúp việc trong biệt thự chính, bảo mẫu chăm sóc hai con.
Cũng như tiết kiệm một khoản vì xác định mình sẽ là mẹ đơn thân.
Cùng với chuỗi sự kiện khai trương, AEON MALL Hải Phòng Lê Chân sẽ tổ chức Lễ Khai trương hoành tráng với nhiều hoạt động hấp dẫn vào dịp Giáng Sinh (24.12).
Tuy nhiên, ông Phương lại lấy hình ảnh đăng lên tài khoản facebook cá nhân mang tên "Phuong Sentourist" nói rằng "nửa đêm bỏ khách sạn 4 sao đưa đoàn 1 cách an toàn".
Zizou cũng luôn khuyến khích Toni dứt điểm ngay khi có cơ hội.
Nhưng mối quan hệ mẹ chồng nàng dâu không phải chỉ một người cứ cố là được.
Trong bối cảnh có nhiều quan ngại rằng sự kiện rước đuốc sẽ thu hút các đám đông và tăng nguy cơ lây nhiễm virus SARS-CoV-2 gây COVID-19, Chính phủ Nhật Bản đang cân nhắc một số biện pháp phòng ngừa như không để những người nổi tiếng tham gia.
Cuối cùng, theo ông Okabe Daisuke, trong khi đã có quốc gia gần Việt Nam đạt xếp hạng tín nhiệm BBB, “tôi cho rằng Việt Nam với sự tăng trưởng nổi bật cũng hoàn toàn xứng đáng với mức tín nhiệm BBB”, ông nói.
Chị chia ra làm 3 phần, 1 phần làm thức ăn, 2 phần còn lại thì phơi khô để uống.
Tỷ lệ nợ xấu hợp nhất dưới 3%, trong đó riêng nợ xấu tại ngân hàng riêng lẻ giảm từ mức 2,18% cuối năm 2019 xuống còn 2,01%.
Vào năm 2022, nước này sẽ tiến hành lắp đặt một trạm vũ trụ trong quỹ đạo Trái Đất.
Việc xử lý, khắc phục các sai phạm chưa kịp thời, dứt điểm.
Công ty CP Tập đoàn TM & dịch vụ Đầu tư Toàn Cầu (CGI Group) vừa chính thức cho khai trương Siêu thị CGI Mart đầu tiên tại TP.
Dữ liệu cho thấy, tỉ lệ tử vong trên số ca nhiễm bệnh tại tỉnh Hồ Bắc đã giảm 0,2%, từ 3,1% của ngày 3/2 xuống còn 2,9% trong ngày 4/2.
Hà Nội đã ban hành Văn bản số 5168/UBND-NC đồng ý với đề xuất của Sở VH&TT về việc tổ chức bắn pháo hoa Tết Nguyên đán Canh Tý 2020 tại tất cả 30 quận, huyện, thị xã trên địa bàn.
Anastasia trước và sau khi tiêm filler làm đầy khuôn mặt.
Đêm chung kết toàn quốc dự kiến diễn ra vào 20/11 tại TP.
Khi có mẫu test nhanh về, CDC Hà Nội sẽ triển khai test nhanh trên diện rộng cả trong bệnh viện lẫn cộng đồng.
Có quá nhiều điều nhỏ nhặt mà tôi nghĩ, "Điều này không đúng".
Các nhà vàng vẫn nới rộng biên độ mua - bán lên đến 1,4 triệu đồng/lượng.
Duyên Hải cho biết: “Theo hậu duệ của ngôi mộ này thì chủ nhân của ngôi là một danh tướng thời nhà Nguyễn.
Căng thẳng đã biến thành đụng độ quân sự vào ngày 15-6.
Đến nay Hà Nội đã có kết quả bước đầu và cơ bản kiểm soát được dịch bệnh, không để lây lan.
Trước khi diễn ra liveshow, nhạc sĩ Thành Công thuê phim trường để ghi hình sân khấu và phát hành dưới dạng USB 8K, với tên gọi "Thành Công 20".
Theo đó, ngay trong Quý 4/2020, LPB sẽ phát hành cổ phiếu để chi trả cổ tức cho cổ đông hiện hữu với tỷ lệ 10% trên tổng số cổ phiếu đang lưu hành tại thời điểm phát hành.
Như vậy, ông Somyot Poompunmuang sẽ tiếp tục làm chủ tịch LĐBĐ Thái Lan trong 4 năm tới.
“Về phần Xuân Trường, chúng tôi đáng lẽ đã cho cậu ấy vào sân nhưng tình hình trận đấu không diễn ra đúng như tính toán của HAGL.
“Hanel chuyển đổi số”
Càng tìm hiểu, chúng tôi càng thích thú, đam mê, nghiên cứu nhiều hơn, sâu hơn và bắt tay vào trồng nấm thử nghiệm".
Trước đó, nhiều bang ở Đức đã đồng ý tiếp nhận bệnh nhân COVID-19 từ các nước láng giềng EU, trong đó có Hà Lan.
Về dài hạn, tầm quan trọng của FDI trong khu vực sẽ tăng lên.
Bên cạnh đó, sự xuất hiện đúng thời điểm của Văn Tâm cũng khiến anh chàng trở thành người quan trọng trong cuộc đời Phương Trúc.
Những triết gia và nhà tư tưởng trên thường sử dụng hai loại tự do khác nhau để bàn luận và tranh biện về vai trò của chính phủ trong cuộc sống của người dân.
Đây vẫn là chiến thắng cách biệt nhất của họ trong lịch sử cúp Quốc gia Bồ Đào Nha.
Vận khí của người tuổi Thìn khi gặp đúng năm tam hợp như Canh Tý 2020 càng bùng nổ mạnh mẽ hơn.
Trước những diễn biến mới về dịch bệnh viêm đường hô hấp cấp do virus SARS-CoV-2, chiều 24/2, Hãng hàng không Bamboo Airways cho biết, sẽ tạm dừng khai thác 2 chặng bay Đà Nẵng – Incheon (Hàn Quốc) và Nha Trang - Incheon từ ngày 26/2/2020.
Chính vì vậy sau sinh biết mẹ tròn con vuông, điều mong ngóng lớn nhất của chị là được nhanh xuống phòng xem tình hình con ra sao.
Vừa qua, tại Kỳ họp thứ 16 HĐND TP Hải Phòng khóa XV, nhiệm kỳ 2016- 2021, đã quyết định thông qua chủ trương đầu tư Dự án đầu tư xây dựng cầu Bến Rừng nối huyện Thủy Nguyên, TP Hải Phòng và thị xã Quảng Yên, tỉnh Quảng Ninh.
"Tất nhiên, chúng tôi không muốn bị loại.
UBND tỉnh Lào Cai vừa đề nghị Thủ tướng Chính phủ xem xét, quyết định phê duyệt chủ trương đầu tư Dự án cảng hàng không Sa Pa theo hình thức PPP tại xã Cam Cọn, huyện Bảo Yên.
Đến nay, ngành da giày, túi xách Việt Nam đã xuất khẩu sản phẩm giày dép tới hơn 100 quốc gia, trong đó có 70 thị trường đạt kim ngạch xuất khẩu trên 1 triệu USD.
Tuy nhiên chuỗi đã cho thấy tham vọng mạnh mẽ khi đặt mục tiêu trở thành người dẫn đầu trong vòng 1 năm ra mắt tại Campuchia, nhanh hơn cả Thế Giới Di Động và Điện máy Xanh đã từng làm tại Việt Nam.
Những chính sách mới của chính quyền Trung Quốc nhằm kiểm soát thị trường đang khiến ngay cả những gã khổng lồ cũng khó chống trọi.
Kết quả phát hiện bãi tập kết cát khoảng 200m3, vì thuận tiện giao thông nên đơn vị khai thác thuê luôn đất trống nhà Bí thư xã làm bãi bơm cát từ sông lên.
Sản lượng điện thương phẩm tháng 5 ước đạt 18.150 triệu kWh, tăng 5,9% so với tháng 4 và tăng 2% so với cùng kỳ, lũy kế 5 tháng 2020, điện thương phẩm đạt 84.512 triệu kWh, tăng 3,1%.
Các luật sư đánh giá hành vi của tài xế xe tải đã vi phạm quy định về tham gia giao thông.
Mặc dù mưa lũ đã đi qua nhưng những thiệt hại nó để lại vô cùng nặng nề.
Từng được đánh giá là quốc gia kiểm soát tốt dịch bệnh, tuy nhiên Singapore đang phải đối mặt với nguy cơ "vỡ trận" do dịch bệnh bùng phát tại các khu nhà ở của công nhân nước ngoài, trong đó có khu nhà ở với gần 20.000 công nhân.
HCM hoàn tất việc chiêu mộ thủ môn ĐTQG là Phạm Văn Cường.
Trang trại vừa đi vào hoạt động cũng đã sử dụng một phần lao động là người địa phương bên cạnh các chuyên gia hạt nhân dày dạn kinh nghiệm trưởng thành từ Dựán sữa TH Nghệ An.
Đồng thời, phải tổ chức kiểm điểm, làm rõ trách nhiệm và có hình thức xử lý nghiêm minh đối với các tập thể, cá nhân có sai phạm.
“Thì tính mỗi người, cũng nhiều chuyện nó dồn lại, nên bố mẹ em từ em.
Tính đến cuối tháng 9/2020, tín dụng của các ngân hàng trên địa bàn TP.
Tổng cục Thống kê cho biết CPI tháng 7 tăng 0,4% so với tháng trước, chủ yếu do giá xăng dầu trong nước tăng và nhu cầu sử dụng điện, nước lên cao khi nắng nóng kéo dài.
Chú 3 Dân đang vá đường.
Thực tế, chuyển giao thế hệ trong doanh nghiệp luôn là chủ đề khó không chỉ trong doanh nghiệp ở Việt Nam.
Hơn 20 năm gắn bó với ngành dệt may, ông Việt từng chứng kiến nhiều biến động của thị trường thế giới, nhưng riêng năm 2019, thị trường không theo quy luật.
Cơn mưa rừng xối xả bất ngờ đổ xuống khiến cái lạnh của thị xã Sa Pa càng thêm tê tái.
Về lý do dành tình cảm cho nhà báo Lại Văn Sâm, Wowy chia sẻ: "Ở chú có sự chuyên nghiệp, uyên bác mà gần gũi.
Trái ngọt đầu tiên đã tới sau gần nửa năm thành lập.
Theo nội dung được chia sẻ, nữ SV trên bị đuổi khỏi ký túc xá (KTX) sinh viên tập trung ở TP.
Còn cái thai thì đợi 3 tháng đi thử ADN, nếu đúng con chồng chị thì em cứ việc đẻ, chị sẽ đón về nuôi.
“Thứ ba, đây là lần đầu tiên Việt Nam đưa ra các quan điểm chi tiết, trực tiếp và rõ ràng về các thực thể tại Biển Đông.
Đặc biệt, cho vay không cần tài sản bảo đảm, chỉ cần xác nhận của UBND.
Trong đó, xuất khẩu đạt 492,4 triệu USD, bằng 29% kế hoạch năm; nhập khẩu đạt 206,2 triệu USD, bằng 25,8% kế hoạch năm; các loại hình khác đạt 358,5 triệu USD, bằng 17,1% kế hoạch năm.
Mặc dù đã 99 tuổi, nhưng cụ Tưởng vẫn khỏe mạnh, đi lại không cần dùng đến gậy.
Chị đã xây, và đóng góp tiền bạc, sức lực xây dựng cả chục ngôi chùa trong vùng.
Sở Y tế Hà Nội cho biết, 11 bệnh nhân trên đã tiếp xúc với 376 người.
Mỗi tháng đi làm tiền lương chỉ được khoảng 3 triệu đồng, mỗi khi con ốm đau nhập viện cũng hết, thậm chí vẫn phải vay mượn.
Vì vậy khi sự cố đột ngột xảy ra với người thân, đặc biệt là Chí Tài, nỗi đau sẽ lớn, cảm nhận rõ rệt hơn.
Với những tin đồn tào lao đó, tụi mình xác định không cần quan tâm bởi đó toàn là những người vô công rồi nghề thích đi săm soi người khác.
Chánh phủ đã không kiểm tra kỹ các mặt nạ này mà gửi thẳng tới bệnh viện, và các bác sĩ y tá đã nói rằng món hàng đó như là một trò đùa của Trung Cộng”.
Rõ ràng, Bundesliga đã thiết lập một chủ nghĩa lý tưởng mà các giải đấu khác chỉ có thể khao khát.
Thực khách vô cùng thích thú khi được trải nghiệm đồ ăn cao cấp, chất lượng, check in ở không gian sang chảnh với giá bình dân.
Doanh được Kình đưa 500.000 đồng đi mua dao bầu và thuê người gắn tuýp sắt rồi đưa về nhà Kình.
Không những vậy, nam ca sĩ còn quyết định tham gia vào nhóm nhạc Deep Trôi và sử dụng nghệ danh mới là Young Lulli.
Trả lời truyền thông trước đó, chủ tịch Nguyễn Hữu Thắng của CLB TP.
Vì vậy, rất nhiều người thích chọn mua lan Hồ Điệp về trưng trong nhà hoặc làm quà biếu.
Vua Hà Lan Willem-Alexander và Nữ hoàng Maxima đã gửi lời chia buồn với những người bị ảnh hưởng trong vụ nổ.
Thế giới đang bước vào giai đoạn phát triển mới với nhiều động lực tăng trưởng như cuộc cách mạng công nghiệp 4.0 làm cải tiến năng suất và năng lực sản xuất.
Tổng số ca mắc Covid-19 trên cả nước là 1.126 người, trong đó có 57 người đang được điều trị, 1.031 người đã được chữa khỏi bệnh.
Khoảng 15h ngày 14/5, hàng chục công nhân đang xây dựng công trình Công ty AV Healthcare (Hàn Quốc), chuyên sản xuất băng vệ sinh, tã lót, bình sữa.
Chuyến bay số hiệu VN08 chở 309 công dân Việt Nam hồi hương từ Angola vừa hạ cánh an toàn xuống sân bay Vân Đồn vào chiều nay.
Từ đó, họ bắt đầu hẹn hò và nảy sinh tình cảm.
Nhưng dù vậy, thời tiết chỉ là yếu tố ảnh hưởng đến chất lượng không khí nhưng không phải nguyên nhân trực tiếp gây ra ô nhiễm.
Tuy nhiên, điều đó không đồng nghĩa với việc cầu thủ người Brazil gắn bó lâu dài cùng CLB Hoàng gia Tây Ban Nha.
Chủ tịch UBND tỉnh Thái Bình, ông Đặng Trọng Thăng phát biểu chỉ đạo tại Đại hội.
Tính đến ngày 30/6/2020, tổng tài sản NCB đạt 71.386 tỷ đồng, trong đó chú trọng theo hướng tăng tỷ trọng tài sản có sinh lời.
Tương tự, tại vùng rốn lũ huyện Đại Lộc, người dân trồng rau vẫn chưa thể xuống giống được vì mưa lũ liên tục.
Mong sao có các nhà hảo tâm giúp cho anh chị để tiếp tục vượt qua nhưng ngày tháng khó khăn, giữ con ở lại với cuộc sống…
Lá thư xin ông già Noel cứu thế giới của Jonah khiến bạn đọc của trang WebMD nghẹn ngào.
Giá vàng đã phá vỡ mức cản lịch sử để đi lên, khiến nhiều người đứng ngồi không yên.
Pep Guardiola: “Vô địch Champions League lúc này quá khó khăn”
Những “tiết học xuyên biên giới”
Ghe bằng gỗ có trang bị hệ thống bơm hút cát được trục vớt.
Đại biểu này dẫn chứng riêng ở cấp tòa Q.9 thì một thẩm phán hiện một tháng đã phải xử trung bình 10 vụ nên rất áp lực.
Thời gian chờ đợi sáp nhập kéo dài đã ảnh hưởng tiêu cực đến hoạt động của PGBank.
Đây cũng là lời khẳng định đã được Thắng Thép trả lời trong bài phỏng vấn với truyền thông.
Trong đó, có 16 dự án ở TP.
Nơi đây có ngôi chùa mang tên Huyền Không Sơn Thượng nằm ẩn mình giữa núi rừng, là điểm đến lý tưởng cho những ai muốn tìm kiếm không gian tĩnh lặng, yên bình.
Lúc đó thực sự quyết định cũng rất nhanh, tôi tìm được một vùng đất mới mà biết đâu nó sẽ mở ra cho mình một tương lai mới.
Bà Georgieva cho rằng việc hợp tác toàn cầu là điều cần thiết để ngăn chặn Covid-19 và hạn chế các tác động lên kinh tế, đặc biệt khi dịch bệnh kéo dài và lan rộng hơn.
Anh tự gánh vác hết mọi việc, khi cần thì có gia đình hỗ trợ.
Để tăng cường tác quản lý, vận hành, sử dụng nhà chung cư trên địa bàn TP.
"Tôi rất hài lòng với thái độ tập luyện cũng như những gì Paul thể hiện khi vào thay người.
Odion Ighalo đã có mặt tại Manchester để chuẩn bị kiểm tra y tế và chính thức ký hợp đồng với MU.
Về người nhà bệnh nhân, bệnh viện cũng đã giải thích tình hình bệnh nặng cho người nhà và người nhà cũng đã hiểu được diễn biến bệnh nặng, người nhà khi nghe tin có tới rất đông là những bạn bè đồng nghiệp làm việc cùng cơ quan.
Thế nhưng nấu 10 bữa tới 9 bữa bà chê em không biết nấu, mặn nhạt bà chê các kiểu.
Và đến giờ vẫn là khoảnh khắc đẹp nhất của anh.
Thủ tướng Chính phủ vừa phê duyệt nhiệm vụ lập Quy hoạch tỉnh Bình Thuận thời kỳ 2021 - 2030, tầm nhìn đến năm 2050.
Số sinh viên dự kiến bị xét dừng học, cảnh báo rèn luyện, buộc thôi học có ở tất cả các khoa và khóa đào tạo từ năm 2016 đến nay.
Còn nhớ cách đây mấy năm, dịch cúm gia cầm cũng lây lan qua những mô hình chăn nuôi này.
Leicester lúc này đang có cùng điểm số và số trận như MU.
Ủy ban Thường vụ Quốc hội cho rằng, thời điểm này chưa tính đến miễn tiền cấp quyền khai thác tài nguyên nước như Chính phủ trình.
Hùm xám hiện chỉ còn kém Real Madrid (13 chức vô địch) và AC Milan (7).
Những tính toán cho thấy RCEP có giá trị như một khoản đầu tư 7.200 tỷ USD với tỷ suất lợi nhuận 4% mỗi năm; giúp thương mại toàn cầu tăng thêm khoảng 1,9%.
Tài sản cố định của Hà Đô trong năm 2019 chủ yếu tăng ở tài sản cố định hữu hình, cụ thể là hạng mục máy móc, thiết bị.
Cùng với cảnh quan nông thôn đẹp mắt, Tân Hưng được nhiều người biết đến hơn bởi cây đa cổ thụ có tuổi đời lên đến bốn, năm trăm tuổi còn hiện hữu đến ngày nay bên miếu thờ thành hoàng làng.
Loại bánh rán rỗng ruột của này rất ngon và gây nghiện.
Phát biểu trước Văn phòng Thủ tướng ở phố Downing, Thủ tướng Johnson cho biết người dân Anh "đang bắt đầu xoay ngược tình thế" trong cuộc chiến chống 9, song ngụ ý rằng sẽ không dỡ bỏ ngay lệnh phong tỏa.
Ông Modi thực hiện chính sách (Sản xuất tại Ấn Độ), trong khi ngay từ khi tranh cử tổng thống, ông Donald Trump đã quảng bá cho (Nước Mỹ trên hết).
Theo cô làm những việc mình thích giúp bản thân thấy thoải mái và có nhiều năng lượng trong cuộc sống.
Trong năm 2020, Bộ Tư pháp đã hoàn thành 108/ 139 nhiệm vụ Chính phủ, Thủ tướng Chính phủ giao, đang tiếp tục thực hiện 31 nhiệm vụ, không có nhiệm vụ quá hạn.
Ferran Torres đang thuộc biên chế Valencia nhưng gần đây đã từ chối đề nghị gia hạn.
Quốc gia lớn nhất Nam Mỹ đã ghi nhận hơn 44.000 ca tử vong vì Coѵīd-19.
Hiện chị có xưởng tại Gò Công và 4 người làm chính.
Hạnh phúc, tận hưởng hôn nhân viên mãn, đó là tất cả những gì Lovatic - fandom của Demi - mong muốn ở ca sĩ 28 tuổi.
Tương tự, hộ bà Hà Thị Lan ở cùng thôn từ 4 con chồn hương giống mua được từ nguồn vốn hỗ trợ, đến nay đã nhân lên 34 con.
Anh cũng từng xuất hiện trong phim ngắn Apocalypse năm 2018.
Mặt khác, hiện tỷ lệ thuế, phí chiếm trên 60% trong cơ cấu giá bán lẻ, đáng kể nhất là thuế bảo vệ môi trường 3.800 đồng/lít với xăng E5 RON92 và 4.000 đồng/lít với RON95.
Đội trưởng của đội xung kích chỉ nhận 0,6 lần mức lương cơ sở, thành viên thì được 0,4.
Tôi nghĩ ngoài ẩm thực, trang phục và kiến trúc, đồng bào dân tộc thiểu số ở Lai Châu có nhiều nếp văn hóa, phong tục tập quán cần được bảo tồn”.
Cách trang trí bằng lớp sữa không đường bên dưới cùng lớp cà phê bọt biển được đánh bông bên trên giúp đồ uống trở nên sinh động.
Nguyên nhân đằng sau nằm ở việc dịch bệnh Covid-19 diễn ra trên toàn cầu, khiến nhiều nền kinh tế ngưng trệ và vô số người rơi vào cảnh mất việc làm.
Sau nhiều năm trầm lắng, Bộ Xây dựng đang là cơ quan triển khai thoái vốn nhà nước tích cực nhất.
Phát biểu chỉ đạo tại cuộc họp, Phó chủ tịch UBND tỉnh Nguyễn Hòa Hiệp nhấn mạnh, ca bệnh chuyên gia người Ấn Độ được kiểm soát chặt chẽ từ khi nhập cảnh về khách sạn cách ly nên không có nguy cơ lây lan ra cộng đồng.
Số tiền này không đắt do chủ xe tự mua đồ về làm, chứ không tìm đến các garage, xưởng độ.
Tăng trưởng về xuất khẩu nông sản trong vùng những năm trở lại đây đã kéo theo nhu cầu sử dụng các dịch vụ ngân hàng, nhu cầu tín dụng tăng cao.
Đây cũng là tình trạng chung ở nhiều nơi khác trên khắp Trung Quốc.
Thất bại của Barca đứng đầu nhiều trang thể thao.
Hồ Văn Tú cùng tang vật vụ án, ảnh: CAHP.
Rất đông nhà đầu tư đã đến dự Đại hội đồng cổ đông năm 2020 của Công ty SHS.
Ngay cả trước khi bùng phát đại dịch, các nền kinh tế khu vực Mỹ Latinh đã không được trang bị đầy đủ để nâng cấp hệ thống chăm sóc sức khỏe.
Cựu cầu thủ MU Rafael da Silva đã mỉa mai việc Alexis Sanchez muốn hủy hợp đồng ngay trong buổi tập đầu tiên ở Manchester, rằng 'có lẽ anh ấy đã nhìn thấy ma".
Giá dầu thô Brent giao kỳ hạn sáng nay tăng 2,95% lên 21,96 USD/thùng còn dầu thô giao kỳ hạn của Mỹ cũng tăng 4,24% lên 17,20 USD/thùng.
Hai sân golf Tam Đảo, Đại Lải đã thông báo hủy toàn bộ khách đặt trong các ngày tới do bị phản ánh nhận quá đông khách trong ngày 16/4.
Ngôi sao 66 tuổi có vai diễn đầu tay ở tác phẩm điện ảnh Liêm chính đệ nhất kích.
Hoàng Thịnh gia hạn hợp đồng với CLB TPHCM chiều 5/11.
Ngày 24/12, bà Maia Sandu đã tuyên thệ nhậm chức, trở thành nữ tổng thống đầu tiên của Moldova.
Vừa nói chuyện với tôi, ông tranh thủ lấy mớ rau muống ra ngồi nhặt nhạnh để chuẩn bị bữa ăn tối.
Đối với xe từ 31 ghế ngồi trở lên, xe tải từ 4 tấn đến dưới 10 tấn, giá vé là 44.000 đồng/lượt, vé tháng 1.320.000 đồng.
Sau có bạn bè mách nước, em quyết định xoay tiền cho chồng đi sang Nhật lao động 5 năm, tính kiếm chút vốn làm ăn, sau này về nước mở một cửa hàng buôn bá gì đó cho đỡ vất vả.
Theo điều tra ban đầu, đêm 19 rạng sáng 20-7, Đặng Anh Tú (SN 1996, ngụ tổ 60, P.Hòa Khánh Nam, Q.Liên Chiểu, TP.
Do đó, để bảo vệ sức khỏe, mọi người hạn chế ra ngoài trời, thường xuyên đeo khẩu trang để chống bụi mịn.
Nhà văn Astrid Lindgren.
Libya áp dụng quy trình mới để xác định bệnh nhân COVID-19 phục hồi.
Trong khi đó, đồng tình với việc đánh giá HS nhưng cô Nguyễn Mai Loan, giáo viên Trường THCS - THPT Hai Bà Trưng, bày tỏ lo lắng vì còn nhiều bất cập.
Mục tiêu tốt đẹp đó đã bị thách thức nhiều khi nhìn vào con só: trong suốt 4 năm qua mới chỉ tiêu được có 2/3 số vốn dành cho đầu tư công, và 1/3 còn lại là rất thách thức trong năm 2020 này.
Vì vậy, tất cả các hạng mục đều được các chuyên gia của Công ty chăm chút, thực hiện kỹ càng và được ưu tiên tập trung các nguồn lực lẫn thời gian để triển khai.
Thủ môn đội tuyển Việt Nam đang khoác áo CLB Muangthong United.
Tuy nhiên, nếu bóc tách phần tín dụng phục vụ mua nhà, sửa nhà (khoảng 40% tổng tín dụng tiêu dùng), thì dư nợ tín dụng tiêu dùng cuối năm 2019 chỉ khoảng 12,3% tổng dư nợ nền kinh tế.
NSƯT Quang Tèo: ‘Bên cạnh hài, tôi muốn vai diễn khác’
Phải thú thực rằng, đến bây giờ tôi vẫn không dám tin tất cả là sự thật.
Hiện còn chưa tính hết thiệt hại do đợt thiên tai này tại Campuchia.
Đây là chỉ đạo của Bộ trưởng Bộ GTVT Nguyễn Văn Thể tại tại cuộc họp kiểm điểm tiến độ công tác chuẩn bị tuyến đường cao tốc Cần Thơ - Cà Mau được tổ chức hôm 11/12.
Hàn Quốc, Trung Quốc và Mỹ đều tỏ ra nghi ngờ tính xác thực đối với thông tin liên quan tới sức khoẻ hiện tại của nhà lãnh đạo Triều Tiên.
Tính riêng trong tháng 12/2020 (từ ngày 15/11/2020 đến 14/12/2020), cả nước xảy ra 1.525 vụ, làm chết 652 người và làm bị thương 1.152 người.
Cuối cùng là bãi Ông Đụng, bãi tắm có vẻ đẹp bình dị và say đắm lòng người.
Một số cây có quả thì lại chậm phát triển, gia đình tôi tính phá bỏ để trồng ngô, bà Bình nói.
Giờ là thời điểm thực thi và hành động sao cho hiệu quả.
Nguyên nhân là do nhiều tài xế chạy xe container tranh thủ ra vào cảng để vận chuyển hàng hóa dịp cuối năm khiến xe tăng đột biến, dẫn đến kẹt xe nghiêm trọng.
Khái niệm xã hội hóa của họ không mang nghĩa vì lợi ích cộng đồng mà là lợi nhuận.
Có thể kể đến như: Bộ sưu tập Nhẫn Quý Ông - trang sức không thể thiếu để các Quý Ông thành đạt khẳng định vị thế của mình.
Cả 2 câu lạc bộ đều đang sở hữu những siêu sao hàng đầu thế giới trong đội hình.
Năm 2019 cũng là năm Viettel quyết định tạm dừng xúc tiến đầu tư vào các thị trường mới nhằm tập trung củng cố các thị trường hiện tại.
Từng nặng 96 kg, tự ti vì thân hình mập mạp, Minh Anh lên kế hoạch tập luyện cùng chế độ ăn khắt khe để giảm cân.
Thời điểm nặng cân nhất, số đo vòng eo của Phương Ngân cũng chỉ đến 58cm, còn hiện tại, cô bạn khiến nhiều người ngỡ ngàng khi công khai vòng hai chỉ còn 52cm.
Các nguồn tin tiết lộ Dele Alli khả năng là cầu thủ Tottenham sẽ “hy sinh” hòng có được Bale.
Sáng 14/3/2020, mẫu bệnh phẩm được gửi lên viện vệ sinh dịch tễ trung ương cũng cho kết quả dương tính với SARS-CoV-2.
Đây là bộ phim được quay one-shot (kỹ thuật một cú máy) nên Phan Thị Mơ dành sự tập trung rất cao cho vai diễn để không làm ảnh hưởng tới công sức của mọi người trong đoàn phim.
Xu hướng phục hồi lợi nhuận của Hoa Sen được thể hiện khá đều kể từ cuối năm 2019 đến nay.
The Boys là một series cực kỳ đáng để bỏ thời gian theo dõi và bạn sẽ yêu chất phim này nếu thuộc tuýp người nhìn đời thông qua lăng kính của sự tiêu cực, đen tối.
Là một trong số hàng trăm hộ chăn nuôi nhận được giấy mời, vào thời điểm trên, chị Phan Thị Hoa (thôn Trà Kiệu Tây) quyết định nghỉ một buổi bóc vỏ keo và khấp khởi đi nhận tiền hỗ trợ.
Nam thủy thủ tàu sân bay USS Theodore Roosevelt của Mỹ trên đường đón taxi trở lại tàu đã bỏ quên ví, được tài xế tìm và trả lại.
Khách nam đã bị cắt chuyến và phải rời khỏi máy bay.
Mức giá này hiện tại đang thấp hơn Hyundai Kona tới 31 triệu đồng.
Trong năm 2020, Tòa án nhân dân hai cấp Thành phố đã thụ lý 53 vụ/157 bị cáo bị truy tố về tham nhũng, đã giải quyết 44 vụ/135 bị cáo.
Như ở tuổi 90, ông vẫn viết và tham gia một cuộc thi về Hồ Chí Minh.
Một góc sân thượng, nơi trồng nho của chị Nga.
Không chỉ có hàng ngàn siêu thị thuộc Saigon Co.op sẽ giảm giá thực phẩm mà hệ thống siêu thị GO!
Các hãng vận chuyển, lưu trú lao đao vì gánh nặng lãi ; doanh nghiệp lữ hành than trời vì mất tiền đặt cọc với các nhà cung cấp dịch vụ; nhà hàng không có khách, thu không đủ trả lương nhân viên, thuê mặt bằng…
Theo biên bản ghi nhớ, các cơ quan này sẽ cung cấp cho các tổ chức quốc tế thông tin cập nhật về các định hướng và chính sách.
Miếng đất này đối diện nhà anh H. Một thanh niên gần nhà anh H. đi bán bánh mì đã phát hiện, hô hoán.
Tuy nhiên, sau khi các hộ dân chuyển tiền mua đất thì thấy sự việc không đúng như những gì ông Đạt và ông Tâm hứa hẹn.
Indonesia và Thái Lan đẩy xe siêu rẻ vào Việt Nam, nhiều mẫu ‘ế khách’
Sang Vlog còn nhiều lần bị tố giả nghèo, có cả ekip hùng hậu phía sau để làm ra những video đăng tải trên YouTube.
Đây là đợt tuyển dụng nhân sự tạo tiền đề quan trọng của Tập đoàn trong việc kiện toàn bộ máy, nâng cao cả về chất và lượng để phục vụ những mục tiêu phát triển lâu dài và vững mạnh.
Để giảm acid uric máu có thể sử dụng các thuốc ức chế tổng hợp acid uric như allopurinol, febuxostad hoặc các thuốc tăng cường bài tiết acid uric qua nước tiểu như benzbromaron, probenecid hoặc sulphinpyrazon.
Anhr hưởng bão số 9 và mưa lớn, nhiều địa bàn miền núi thuộc các tỉnh miền Trung liên tiếp xảy ra sạt lở.
Các vị này đều nói nếu đốn bỏ, vương quốc Champa sẽ sụp đổ.
Thiết đãi cả đại gia đình bằng hẳn 1 củ khoai.
Thủ thướng tham quan đường bao biển Trần Quốc Nghiễn tại Hạ Long trong sáng ngày 24/5.
Và khi hoạt động xã hội cũng như nền kinh tế cả nước và các địa phương bị gián đoạn, đình trệ do đại dịch thì cuộc sống các em càng khó khăn bội phần.
Giá giao dịch khởi điểm dự kiến là 250$ và nó có thể đạt vùng đỉnh 4500$ trong năm 2022.
Tại nhà tù Manila City, tù nhân nằm trong các phòng giam thiếu không khí, chật chội tới mức ở nhiều nơi, tù nhân phải thay phiên nhau ngủ.
Nếu có hát hò thì đi đâu cùng thấy cái loa karaoke ầm ĩ tra tấn xóm làng.
Rửa lại xương thật sạch.
Theo ông Tem, nhiều lần lãnh đạo xã yêu cầu bà Giang trình ra chứng từ chi trả tiền điện hỗ trợ người nghèo và các gia đình chính sách nhưng nhân viên kế toán này nói làm mất giấy tờ.
Để khắc phục vấn đề này, trước mắt, các GV phải tự làm đồ dùng dạy học.
Rất nhiều người xem trực tiếp trận U19 SLNA vs U19 CAND tại giải U19 Quốc gia phải dùng đến từ xấu hổ để nói về màn so tài này.
Chia sẻ vấn đề này, ông Hoàng Đình Phi, Trưởng ban Quản lý Khu Kinh tế Vân Phong, địa điểm mà nhà đầu tư nhắm tới được xác định phát triển công nghiệp gắn với cảng biển và lọc hóa dầu, một phần dành cho du lịch biển.
Sau đó, bố mẹ U. có lên thành phố nhưng không qua nhà hàng.
Sau khi giặt quần áo xong bạn nên ngâm quần áo vào trong chậu nước nóng với nhiệt độ khoảng 60 độ, sau đó vắt ráo đi là được.
Và khi nguy cơ này biến thành sự thật, các sử gia kinh tế sẽ nhìn lại những ngày vừa qua và nuối tiếc.
Đương nhiên, họ đã đánh giá tiềm năng của nó thấp đến nỗi thậm chí còn không đưa nó vào danh sách của mình, khi coi nó như một trong những cỗ máy thất bại.
Cháu bé 2 tuổi trong lúc nhặt đồ chơi thì bị té ngã vào võng khung thép, nghi bị điện giật tử vong.
Nhiều người xem xong hình ảnh này tỏ ra vô cùng thích thú vì hiếm khi có một đám cưới mà hai nhà lại là hàng xóm của nhau thế này.
Trước tình hình trên, Duy Nguyễn đã gửi lời xin lỗi đến những người thân trong gia đình người đã khuất.
Tất cả những câu hỏi, thắc mắc của quý vị đều được BLV Trương Anh Ngọc giải đáp trong chương trình HOT TREND Thể thao số 8: Hậu Covid-19 bóng đá thay đổi thế nào?
Việc tạo điều kiện cho doanh nghiệp nhanh chóng thực hiên thủ tục sẽ giúp họ chủ động trong xây dựng kế hoạch kinh doanh, hạn chế tình trạng dự án treo.
Đây là outfit mang lại sự thoải mái khi di chuyển đến chỗ làm mà các cô gái có thể tham khảo.
Trong hơn 20 năm gia nhập làng giải trí Hàn Quốc, Ji Sub đã cho ra mắt 11 ca khúc trong vai trò là một rapper.
Aeon là doanh nghiệp bán lẻ nước ngoài có sức ảnh hưởng lớn đến thị trường trong nước nhờ sỡ hữu nhiều loại hình bán lẻ khác nhau.
Người dân yêu cầu phải tăng tiền hỗ trợ, để giúp họ tìm sinh kế lâu dài khi bị mất đất sản xuất.
Apple hứa hẹn chip xử lý mới cho hiệu năng cao hơn 40% so với chip A12 Bionic trên iPad Air 2019, khả năng xử lý đồ họa nhanh gấp đôi "laptop Windows bán chạy nhất".
Nam bệnh nhân 50 tuổi (ở Yên Bình, Yên Bái) vào viện với nhiều khối u mỡ vùng gáy, to nhất kích thước 15 cm x 20 cm.
HCM sau khi trừ chi phí phục vụ công tác thu phí, được nộp vào ngân sách thành phố để quản lý và bố trí sử dụng có mục tiêu cho đầu tư, nâng cấp và bảo trì kết cấu hạ tầng giao thông khu vực cửa khẩu cảng biển.
Đây là sự kiện vận động đầu tiên của Tổng thống Trump kể từ khi đại dịch buộc mọi hoạt động tranh cử trực tiếp phải dừng.
Tuy nhiên, vì sơ ý nên người mẹ đã nấu không kỹ khiến đậu tây còn sống.
Các nhà nghiên cứu đã có thể khẳng định rằng luồng ánh sáng quan sát được không phải là sản phẩm có từ trước được tạo ra khi một lỗ đen nuốt lấy vật chất, còn được gọi là đĩa bồi tụ.
Nỗi đau mất mát không gì bù đắp ấy vẫn còn dai dẳng ở nhiều gia đình khác.
Ông Trịnh Văn Quyết, Chủ tịch Tập đoàn FLC: "Có cảm giác các cơ quan quản lý ngại mang tiếng ủng hộ doanh nghiệp bất động sản"
Ngày 18/9, tại Hà Nội, Liên đoàn Xiếc Việt Nam và Nhà hát Cải lương Việt Nam khởi công vở diễn “Cây gậy thần” (Chử Đồng Tử - Tiên Dung.
Trên bục này, và cũng còn vài giờ nữa, tôi và các đồng nghiệp muốn dành những giây phút quý giá này, từ đáy lòng mình, được bày tỏ sự tri ân".
Đến 6h30 sáng nay (28/7), hơn 80 điểm đo chất lượng không khí của hệ thống theo dõi chất lượng không khí PAM Air đều ở ngưỡng đỏ và tím.
Hôm nay, chòm sao này sẽ có sự cạnh tranh mạnh mẽ trong công việc.
Sau khi bị cảnh sát bắt giữ, Cheng nói rằng cô cảm thấy rất đau lòng và hối hận, muốn đón con gái về để chăm sóc.
Nhà sinh ra trong một gia đình nghèo, đông anh em.
Hiện tại, MU vẫn chưa kích hoạt điều khoản gia hạn thêm 1 năm trong hợp đồng của cầu thủ người Serbia nhưng có lẽ họ nên làm ngay.
Tới trưa 29/11, Công an quận Thủ Đức cùng các đơn vị nghiệp vụ Công an TP HCM đã khám nghiệm xong hiện trường vụ người đàn ông chết trong căn chòi bán nước, cà phê.
Đây là trận thắng thứ 22 liên tiếp của Liverpool trên sân nhà, một kỷ lục mới của Ngoại hạng Anh.
Thực tế là gã hàng xóm Real cũng phải chịu cảnh tương tự vì hai đội bóng này đã mua sắm rất hạn chế trong mùa Hè.
Ngoài ra họ rất đông, mỗi người bồi 1 câu là đủ áp đảo mình.
Sau những đầu hiệp hai bị đội chủ nhà lấn lướt, DNH Nam Định dần lấy lại thế trận và bắt đầu có những tình huống nguy hiểm về phía cầu môn đối thủ.
Không bàn đến việc giá đồ chơi trên chiếc xe này có quá cao hay không, thế nhưng cách lên đồ này theo mình là chưa phù hợp.
Tại đây, Nguyễn Xuân Đường, Nguyễn Thị Dương (vợ Đường), Nguyễn Đức Mạnh, pɦạm Ngọc Quý đã hành hʋпġ aпh A ɢâƴ ᴛʜương tích nặng.
Ở lĩnh vực nhu yếu phẩm, Bách hoá Xanh cũng đang "đe dọa" ngôi vị số 1 của nhà bán lẻ hiện tại ở phân khúc siêu thị mini khi dẫn dắt sự tăng trưởng về số lượng cửa hàng của toàn phân khúc.
Cách Bãi Xếp không xa là Bãi Bàng là bãi tắm đẹp nhất Hòn Sơn.
Trong tháng 9/2020, xuất khẩu của Việt Nam sang EU đạt 3,225 tỷ USD, xấp xỉ mức thực hiện của tháng 8, đưa kim ngạch xuất khẩu 9 tháng đạt 26 tỷ USD, giảm nhẹ 2,6% so với cùng kỳ do tác động của Covid-19.
Nguồn tin cho hay chồng của Từ Hy Viên uống say, đi lại không vững.
Ngoài ra, cơ quan điều tra huyện Lâm Hà cùng công an tỉnh Lâm Đồng kiểm tra hiện trường, làm rõ các chứng cứ củng cố hồ sơ để xử lý.
Nhưng cũng phải xem đội nào thực sự đưa ra lời mời thú vị", Siam Sports dẫn lời người đại diện của Rivaldinho.
HĐQT đã quyết định bổ sung, sửa đổi Điều lệ và bổ sung thêm tờ trình về việc miễn nhiệm thành viên HĐQT do có đơn xin từ chức và bầu thay thế, thành viên HĐQT.
"Bon Appetit đã có hành vi chiếm đoạt văn hóa, làm lu mờ dấu ấn bản địa của những món ăn không thuộc văn hóa nước mình.
Vị chi 1 tháng tiền làm đẹp của cô chỉ mất tầm 150 nghìn.
Đại diện Ban Quản lý Khu kinh tế Hải Phòng cho biết, trong số 15 KCN dự kiến đầu tư mới này, có 11 khu đang triển khai các bước theo trình tự đầu tư.
Nếu được ngồi thuyền miên man trên sông nước sẽ cảm nhận vẻ đẹp nên thơ đến dường nào.
"Tương lai nếu gác lại hoạt động giải trí, tôi sẽ nghiêm túc cho việc kinh doanh của mình.
Sẵn mối quen biết, CEO Đinh Xuân Lan lấn sân sang thiết kế, thi công nội thất, mở showroom tại Hà Đông.
Gói tính năng an toàn Safety System+ nay trở thành trang bị tiêu chuẩn trên toàn bộ dòng Lexus mới, gồm hệ thống tránh va chạm với phát hiện người đi bộ, cảnh báo chệch làn, kiểm soát hành trình radar động tốc độ cao với đèn pha thông minh.
Với con, cha luôn là số một".
“Sự tin tưởng, kịp thời chỉ đạo, hỗ trợ của Thường trực Thành ủy, Ban thường vụ Thành ủy Đà Nẵng, các ban xây dựng Đảng là cơ sở tiền đề giúp tôi hoàn thành nhiệm vụ được giao phó.
Họ mô tả hệ thống niềm tin của môn phái này là cực đoan khi cấm đoán kết hôn liên chủng tộc, lên án đồng tính, và không khuyến khích sử dụng các loại thuốc hiện đại.
Tuy nhiên, các sản phẩm bất động sản chuẩn tiện ích nghỉ dưỡng vẫn còn hiếm trên thị trường.
Nhiều năm trăn trở “không chuyển sang kinh tế thị trường thì không giải quyết được gì cả”, TS.
Hè 2015, “Bà đầm già” quyết định chi tiền mua đứt cầu thủ này.
Các chi phí cần thiết hợp lý khác để thực hiện các toàn bộ các công việc.
Nhiều năm qua, mỗi khi bão lớn ập đến, người dân TP Đà Nẵng thường dùng bao tải đổ đầy cát để chằng mái nhà.
Dù nắm giữ tỷ lệ sở hữu dưới 50%, HAGL khẳng định vẫn nắm quyền kiểm soát HAGL Agrico và hợp nhất kết quả kinh doanh của công ty nông nghiệp này vào báo cáo tài chính của tập đoàn.
Tập đoàn Novaland vừa đưa ra thông báo chiêu mộ tới 1.000 nhân viên môi giới bất động sản, bắt đầu từ tháng 5/2020.
Bộ trưởng đồng thời đánh giá các hồ thuỷ điện của EVN đã phát huy vai trò cắt, giảm lũ trong cơn bão số 9 vừa qua.
Được biết, hiện hot girl đang du học tại Toronto, Canada.
Đặc biệt, khu vực cổng trường sẽ không có hành vi phạm luật như không đội mũ bảo hiểm, điều khiển xe khi chưa đủ tuổi…”, ông Thuận thông tin.
Tàu có chiều dài 47m, ngang 12m.
Tổng thống Mỹ cũng nói ông cảm thấy G7 đã "rất lỗi thời".
"Tôi ɭà một Kiều tri‏nh nhà quê, thí‏ch đi cuốc đất trồng cây, tự tay chăm bón cây cối, bắ‏t côn trùng" - Nữ diễn viên từng chia sẻ trên truyền thông.
Nhưng không bao lâu thình lình ghe bị khựng lại, hình như đụng phải vật gì ở dưới nước.
Đề xuất xây mới 5 tuyến đường sắt từ TP.
Bên cạnh đó, trong quá trình thực hiện về công tác giải phóng mặt bằng, Công ty Đất Xanh Long An không phối hợp với Ban quản lý dự án đầu tư xây dựng huyện Đức Hòa để triển khai hợp đồng đã ký kết.
Thủ tướng Abe tuyên bố lệnh tình trạng khẩn cấp sẽ có hiệu lực từ ngày 8/4 và kéo dài tới ngày 6/5.
Họ kết hôn và đón con gái đầu lòng vào năm 1988, đặt tên là Haben - nghĩa là tự hào.
Bí thư Tỉnh ủy Quảng Nam Phan Việt Cường cho biết: Đến trưa 29/10, các lực lượng tại chỗ đã tìm thấy thi thể của 8 người trong tổng số 53 người mất tích tại hai xã Trà Leng và Trà Vân, huyện Bắc Trà My.
Về phần mình, Navistar cho biết hãng này sẽ nghiên cứu kỹ lưỡng lời dạm mua của VW.
Hai Long là tiền vệ trẻ sáng giá, tiềm năng lớn sẽ tỏa sáng ở U22 Việt Nam.
Đó, tôi đẻ 1 dây 7 đứa con”, anh Diệp tếu táo nói.
Ngoài ra, B cung cấp dịch vụ mạּi dâּm cho khách hàng người Nhật Bản của Seungri tại một khách sạn ở Yongsan, Seoul vào tháng 12/2015.
Hiện trường vụ Tấn công vào trường quân sự tại thủ đô Libya gây nhiều thương vong.
Nhiều người còn sẵn sàng rút hầu bao, chi đậm để sở hữu “siêu phẩm“ nhưng anh quyết không bán.
Trong 10 tháng năm 2020 có 1,3 triệu tấn đường đã nhập khẩu vào Việt Nam với giá rẻ, khiến doanh nghiệp không thể cạnh tranh, phải thu hẹp sản xuất.
Tuy nhiên, có thể nhìn vào các ứng viên được đề cử tham gia HĐQT Savico nhiệm 2020-2025 để phần nào dự đoán danh tính cổ đông lớn trong nước không được công bố tại thời điểm hiện tại.
Ở Việt Nam lâu, Leo biết người Việt có quan niệm “chó đến nhà thì sang, mèo đến nhà thì hạn” nên không còn ngạc nhiên khi thỉnh thoảng lại hốt được nɡuyên ổ mèo ở ngoài đường.
Nhưng ông Putin không thể biết rằng vaccine ở Nga có thực sự an toàn hay hiệu quả cho đến khi họ chuyển sang thử nghiệm giai đoạn 3 và công việc này chỉ bắt đầu vào tuần sau.
Trong đó, thực hiện phương châm chống dịch "4 tại chỗ"; chủ động nắm chắc tình hình ngoại biên, biên giới.
Các báo cáo chính thức cho biết, ngân sách xây dựng đập Tam Hiệp ở mức 25 tỷ USD.
Tiên phong là giới siêu giàu, theo báo cáo "The wealth report 2019" của Knight Frank, Việt Nam có 12.327 triệu phú USD vào năm 2018, tăng 23% so với cách đây 5 năm.
Chi phí mâm cơm: 0k.
Phần mềm gián điệp được sử dụng trong chiến dịch này có thể xâm nhập vào smartphone để theo dõi, lấy dữ liệu người dùng và gửi về máy chủ điều khiển.
Bên cạnh đó, việc thỏa thuận đền bù giải phóng mặt bằng với người dân khó khăn.
Với người thợ lâu năm, việc nhìn màu sắc để biết cá nướng đủ lửa hay chưa là điều hết sức quan trọng.
Ở Bình Dương, câu chuyện trẻ nhỏ bị nước mưa cuốn xuống hố ga dường như đã trở thành thông lệ, khi vài năm lại xảy ra một lần khi mùa mưa đến.
Khi tham gia thị trường EU, doanh nghiệp sẽ đối mặt với các hàng rào kỹ thuật và quy tắc xuất xứ hàng hóa.
Thuỷ Tiên đã kêu gọi được 22 tỷ đồng sau 2 ngày, cảnh thân mảnh mai lội nước cứu trợ bà con miền Trung gây xúc động!
Chị chấp nhận làm mẹ đơn thân, dẫu biết chặng đường phía trước đầy chông gai, trắc trở.
Nhiều chủ đầu tư đang sẵn sàng cho việc mua bán sáp nhập sau mùa dịch.
Anh đồng thời là tay săn bàn số 1 của đội chủ sân Thống Nhất.
Đây là điểm thi dành riêng cho thí sinh F1, F2 và vùng đang phải phong tỏa do Coѵīɗ-19.
"Vì tác giả clip thuật lại câu chuyện phim theo lối diễn giải đơn điệu, xoá sổ hoàn toàn vai trò tác giả của biên kịch và đạo diễn khiến khán giả không còn hứng thú với nội dung phim.
Với việc chưa ổn định được lịch thi đấu giải quốc nội, Malaysia khó mà có kế hoạch cụ thể cho đội tuyển quốc gia, nhất là đối với AFF Cup.
HCM có nhiều vệ tinh tốt, nên cậu ấy chơi hay hơn khi ở HAGL.
Trong đó, giai đoạn 1 khoảng 786 ha được lên ý tưởng phát triển khu quần thể du lịch nghỉ dưỡng, sân golf, khu biệt thự, khu dân cư đô thị du lịch, công viên vui chơi giải trí.
Song, đây có thể là hiện tượng do đột biến gen".
Ông Chung cam kết tiếp tục cuộc chiến nhằm kiềm chế sự lây lan của vì có khả năng xuất hiện nhiều ca mắc COVID-19 sau khi những quy định giãn cách xã hội được nới lỏng.
HCM đầu tư mở rộng các tuyến đường xung quanh cảng.
Giá của Aubameyang được cho sẽ không dưới 50 triệu euro.
Công an sau đó mời Quý về trụ sở làm việc.
Cái hay của người đẹp là phối layer trang phục sặc sỡ nhưng không hề rối mắt.
Với CDC Hà Nội và một số đơn vị, ông Chung cho biết Ban chỉ đạo đã cảnh báo và trong quá trình làm giám sát rất sát sao về công tác liên quan phòng chống dịch.
Những con cá này sẽ được đưa ra thị trường ở tỉnh Hồ Nam sau khi đáp ứng tiêu chuẩn kiểm dịch, cách ly trong 30 ngày.
Thethaovanhoa.vn cập nhật dự báo thời tiết hôm nay ngày 19 tháng 4 năm 2020 (nguồn: Trung tâm dự báo khí tượng thuỷ văn quốc gia).
Thì ra bao lâu nay, em đã lừa dối tôi, cắm cho tôi cái sừng dài ngoằng.
Sau khi nhờ bà chị quen mấy mối đại gia giới thiệu cho thì Loan được hẹn gặp với một vị đại gia giàu có.
Trước đó, trao đổi với Báo về các phương án tiêu thụ vải thiều trong bối cảnh dịch Coѵīd-19 còn phức tạp ở nhiều nước, ông La Văn Nam- Chủ tịch UBND huyện lục Ngạn cho biết, huyện đã xây dựng 3 kịch bản cụ thể.
Vị trí căn nhà ɓệnh nhân số 243 được ҳάc định thuộc ҳóm Vàng, thôn Hạ Lôi, cách trụ sở UBND ҳã Mê Linh 100m, cách đường Quốc ɭộ 23B kɦѻảng 1km.
Lãi suất liên ngân hàng kỳ hạn qua đêm bất ngờ giảm xuống dưới mức 1%/năm trong 4 phiên giao dịch gần đây.
Đến nay, bình quân mỗi năm ông Tam thu lãi 2,7 tỷ đồng/năm.
Nếu phân tích hiệu quả để quyết định đầu tư thì chi phí vận hành thường chiếm 10%.
HCM) đón nhận bằng công nhận trường đạt chuẩn quốc gia và xếp hạng di tích kiến trúc nghệ thuật cấp thành phố.
Ban tổ chức đã trao 5 giải A, 14 giải B, 21 giải C và 15 giải Khuyến khích cho 55 tác giả, nhóm tác giả có tác phẩm xuất sắc nhất.
“Nếu chúng ta ngăn chặn được dịch lây lan trong cộng đồng, không tạo nên ổ dịch, vùng dịch lớn, sẽ không có đỉnh dịch, không có thiệt hại về người và sức khỏe của nhân đân”.
Sở hữu chiều cao 1,68 m cùng thân hình nóng bỏng, thần thái quyến rũ, cô là người mẫu được các tạp chí lớn và nhãn hàng làm đẹp yêu thích.
Tổng mức bán lẻ và doanh thu dịch vụ tại TP.
Trong tháng 8 số việc làm mới trong lĩnh vực phi nông nghiệp ở Mỹ cũng đã tăng thêm 1,371 triệu việc.
Anh Kiên cho biết vì anh chị yê‎u nhau quá lâu nên mọi thứ đã trở nên gần gũi và quen thuộc.
Những ngày này, nhân dân ở thôn Nam Sơn, xã Vĩnh Sơn thiếu nước uống.
Điểm sáng trong tuần của người tuổi Thìn chính là đường tài lộc.
Ông Võ Quốc Hưng, cựu trưởng bộ phận truyền thông tiếp thị của Công ty Ureka Media cho rằng, nhiều khả năng các khách sạn chỉ phục vụ tập khách lâu năm là chính, vì chi phí tiếp thị để thu hút khách hàng mới khá đắt đỏ.
Chính phủ Việt Nam đã và đang thể hiện quyết tâm đối với tiến trình chuyển đổi số.
Rời xa sân khấu, Kai thực chất là một anh chàng hiền lành, dịu dàng và không ngại thể hiện cảm xúc của mình trước mọi người.
Không còn giấu kín như trước, nữ ca sĩ ngày càng thoải mái, chủ động bày tỏ những lời nói ngọt ngào, lãng mạn dành cho người đàn ông của đời mình.
Đó không phải điều dễ dàng vì bố cô bé khá to lớn và còn đem theo túi hành lý.
Tác phẩm kể về hành trình vượt khó của một gia đình Hàn Quốc nhập cư sang Nhật, sau đó tìm cách thực hiện giấc mơ Mỹ để thoát khỏi cảnh khó khăn.
Bởi họ biết thanh xuân của mình có hạn, một đời cũng rất dài nên chẳng dại gì vì đàn ông mà cố cam chịu.
Duy Mạnh troll vợ rằng không biết ai sẽ là người trả tiền.
Juventus đang tìm kiếm một tiền đạo mới trong mùa Hè này trong bối cảnh tương lai của Gonzalo Higuain không chắc chắn.
Trực tiếp tứ kết C2/Europa League: MU vs Copenhagen.
Hiện chưa rõ địa điểm cụ thể xảy ra sự việc nhưng ngay sau khi theo dõi clip, nhiều người đã tỏ ra vô cùng bức xúc trước hành động nguy hiểm của nam thanh niên này.
Nhưng may mắn, chúng tôi đã tìm được “nhà mới” cho bé L. sau nhiều tháng tìm kiếm” - điều dưỡng Ơn chia sẻ.
Tại Sacombank, tăng trưởng dư nợ đang có chiều hướng tăng dần, khi mà lãi suất huy động trong xu hướng giảm nên Ngân hàng có thêm điều kiện giảm lãi suất cho vay.
Để tôi lấy hình gia đình của tôi cho bà xem, nhen!
Để điều trị tốt nhất cho các bệnh nhân này, phía bệnh viện đã bố trí gần 100 y, bác sĩ ở lại Khoa truyền nhiễm.
Cụ thể, ngày 15/1, Thủ tướng Nguyễn Xuân Phúc đã gửi Thư tới ông Park Hang-seo, Huấn luyện viên trưởng và Ban Huấn luyện cùng toàn thể cầu thủ Đội tuyển bóng đá nam U23 Việt Nam.
Tổng giá trị đăng ký phát hành 17,9 nghìn tỷ đồng.
Không ngừng chăm lo, nâng cao đời sống của người dân.
Bob Hoskins - lựa chọn của Carolco năm xưa - rất giống với Wolverine ở nguyên tác truyện tranh về mặt ngoại hình.
Xe có 5 chế độ lái.
Cũng thuộc hàng ngũ chân dài nhất nhì làng mẫu, Minh Triệu tự tin diện guốc thấp lè tè khác xa với hình ảnh trên sàn catwalk.
Chủ tịch UNND tỉnh Bạc Liêu yêu cầu các đơn vị có liên quan thực hiện nghiêm Chỉ đạo của Thủ tướng Chính phủ.
Tờ Bloomberg (Mỹ) nhận định "Ông Vượng có khát vọng rất lớn, nhưng những khát vọng ấy đã được chứng minh qua thực tế”, còn tờ Forbes (Mỹ) cho hay "Vingroup là một doanh nghiệp rất thú vị.
Với tinh thần đoàn kết, “tương thân tương ái”, “lá lành đùm lá rách” của cộng đồng, những gia đình, người dân bị ảnh hưởng do thiên tai đã nhận được những nguồn động viên, chia sẻ kịp thời và nhanh chóng ổn định cuộc sống.
Với địa hình 90% là đồi núi, quỹ đất của thành phố Cao Bằng rất hạn hẹp để phát triển các ngành dịch vụ, công nghiệp phụ trợ.
Mới đây, cựu danh thủ Rio Ferdinand tiết lộ Chelsea cũng sẽ gia nhập cuộc đua.
Một tiệm làm đẹp, nối mi mở cửa hoạt động như chưa hề có Chỉ thị 16.
Qua đó, chứng minh nhu cầu thuê văn phòng chưa hạ nhiệt bất chấp đợt dịch thứ 2 bùng phát.
Vân Sơn kể anh gắn bó với công việc này trong các năm 1991-1994.
Còn với các hộ không sử dụng máy lạnh và chỉ sử dụng quạt làm mát, thì chi phí này thay đổi không nhiều.
RM (BTS) chuộng kiểu tóc gì trong các ca khúc của nhóm?
Chiều 23/10, Trung tâm Dự báo Khí tượng Thủy văn Quốc gia cho biết bão số 8 đang cách quần đảo Hoàng Sa khoảng 280 km về phía đông.
Từ lời khai của Sokolov về tội hối lộ và tham ô tài sản nhà nước, 174 quan chức đã bị bắt, trong đó có ban giám đốc của Cửa hàng Tổng hợp GUM Moscow.
Đến chiều tối và đêm có mưa rào và dông rải rác, cục bộ có mưa vừa, mưa to với lượng mưa 20-50mm/12h, có nơi trên 80mm/12h, trong mưa dông có khả năng xảy ra lốc, sét, mưa đá và gió giật mạnh.
Sông Sài Gòn, bán đảo Thủ Thiêm và khu vực cảng Sài Gòn nhìn từ trên cao.
Theo ông Nguyễn Đại Thành, đại diện chủ đầu tư, hiện đơn vị vẫn chưa nhận được phản hồi từ đơn vị tư nhân chưa nhận cho thuê trực thăng.
Theo lời Khánh kể, cả 2 quyết định sống thử để xem độ hợp nhau đến đâu và liệu có đi được hết đoạn đường phía trước.
Chẳng hạn, trong quý I/2020, Công ty cổ phần Tập đoàn Hà Đô (HDG) báo cáo doanh thu đạt 923 tỷ đồng, tăng 2% so với cùng kỳ, nhưng lợi nhuận sau thuế lại giảm 24% so với cùng kỳ năm ngoái, đạt 200 tỷ đồng.
Bà Lê Thị Nhung - Trưởng phòng G&ĐT huyện Đăk Hà cho biết, do ảnh hưởng của mưa bão nên học sinh ở điểm trường thôn Kon Pao Kơ La (trường mẫu giáo Đăk Psi) phải học tạm ở nhà rông.
"Nhưng điều này là thảm khốc không thể hiểu nổi".
Trong buổi dạo phố, ngôi sao 34 tuổi diện trang phục trẻ trung, để mặt mộc và buộc tóc cao.
Hội đua bò Bảy Núi là hoạt động văn hóa – thể thao của đồng bào dân tộc thiểu số (DTTS) kherme.
Fabianski, trước đó, chơi không tồi với bốn pha cản phá xuất thần.
Các mối quaп hȩ giữa hai nước đã đi xuống kể từ khi Thủ tướng Scott Morrison kêu gọi điều tra về nguồn gốc của đại dịch Coѵīɗ-19.
Cơ quan này thông tin thêm, gió lớn sẽ thổi tro bụi từ ngọn núi lửa về hướng tây nam và có khả năng khu vực quận Kau ở thung lũng Wood, Pahala, Naalehu và Ocean View sẽ là nơi hứng chịu đợt trọ bụi này.
Bộ khung gồm có 4 thanh chống đỡ cho 4 điểm.
Năm 14 tuổi, khi tham gia buổi thử giọng của WM Entertainment, cô đạt danh hiệu quán quân và trở thành thực tập sinh ngay sau đó.
Đứng thẳng, tránh gù lưng để không gây áp lực cho thắt lưng, cột sống và cả sự phát triển của ngực.
“Nhưng những ngày này, ai cũng dành sự quan tâm chia sẻ cho nhau, thứ tình cảm giữa người với người cảm giác gần gũi thân thương.
Trước đó, sáng 11/4, tại quán cà phê "Ba cô gái" đã có tình trạng nhiều người tụ tập uống cà phê, không thực hiện cách ly xã hội theo tinh thần Chỉ thị 16.
Dế Choắt đăng quang Quán quân Rap Việt, nhận giải “khủng”
Nói về bà xã doanh nhân, Đan Trường khẳng định cả hai có niềm tin lớn dành cho nhau.
Cơ chế phân công, phối hợp và kiểm soát quyền lực giữa các cơ quan nhà nước trong việc thực hiện các quyền lập pháp, hành pháp và tư pháp ngày càng rõ hơn và có chuyển biến tích cực.
Chồng của nữ bệnh nhân 981 ở Quảng Nam tham gia trông thi tại kỳ thi tốt nghiệp THPT ở điểm thi thuộc thị trấn Khâm Đức, huyện Phước Sơn, tỉnh Quảng Nam.
Hiện nay, anh Hùng đang có kế hoạch đầu tư mở rộng chuồng trại khép kín để nâng quy mô chăn nuôi lên gấp 4-5 lần.
Chính quyền cơ sở phải vận động để người dân thực hiện các nội dung Quy tắc ứng xử.
Gần phút chót thì bạn lại từ chối”.
Từ thời cổ đại, nhất là ở những vùng đất xa biển, muối là một loại nhu cầu quý hiếm, người ta tôn thờ nó, giết nhau cũng vì nó.
Họ thường sẽ bảo bạn đến văn phòng của họ hoặc đi thẳng đến bệnh viện.
Anh sống cùng mẹ sau 1 thời gian làm việc ở nước ngoài về.
Tại Bệnh viện đa khoa tỉnh Bình Thuận, bảy bệnh nhân được công bố khỏi bệnh, trong đó có cháu bé 2 tuổi.
Từ khi mang bầu, Bảo Thanh đã ngừng đóng phim để có thời gian nghỉ ngơi.
Theo Sputnik, tháng 1-2020, một thẩm phán tòa án vùng Berlin đã ra lệnh đóng cửa khách sạn City Hostel Berlin theo sự đồng ý của chính phủ Đức.
Bắc Kinh đã yêu cầu các bệnh viện xét nghiệm tất cả những bệnh nhân bị sốt để sàng lọc nguy cơ lây nhiễm Coѵīd-19 sau khi thành phố này xuất hiện hàng chục ca bệnh mới.
Bà càng không biết mình bị truy nã.
Nếu chấm trên thang điểm 10, thì các bạn sẽ chấm như thế nào?
Theo như lời kể thì sau khi dùng bữa xong, Vân Quang Long nằm ở giường chờ cậu tắm xong thì vào tắm, anh vẫn gọi điện cho bạn bè rất rôm rả.
"Những ai muốn gia nhập Man Utd phải có tình yêu và khao khát được trở thành một phần CLB.
Bộ GTVT vừa có Quyết định số 1465/QĐ – BGTVT về việc dừng hoạt động bến phà Thịnh Long trên Quốc lộ 21B, tỉnh Nam Định.
Ông Lạc cho rằng không nên cáo buộc Trung Quốc rồi mới tiến hành tìm hiểu để ngụy tạo bằng chứng, khẳng định những lời kêu gọi điều tra chỉ dựa trên giả định không có cơ sở.
Mueller thực sự ấn tượng với đội ngũ đó.
Xét xử vụ án Hình Sự Eliseevsky.
Bấy giờ nhà chỉ có mỗi đứa em gái sống cùng bố mẹ nên bố Bó bảo bỏ đi, lấy vợ khác.
Theo thống kê của Đại học Johns Hopkins, virus corona đã cướp đi sinh mạng của hơn 169.000 người tại Mỹ.
Đặc biệt, trong đó có không ít bộ phim thuộc hàng kinh điển như: "Bi đừng sợ", "Mùa len trâu".
Về cơ cấu tổ chức: Mặc dù chính quyền địa phương ở các phường thuộc quận của thành phố Hà Nội vẫn gọi là UBND phường, là cơ quan hành chính nhà nước ở phường.
Học sinh đạt học sinh tiên tiến trở lên trong 4 năm THCS cũng được tuyển thẳng vào lớp 10 tại cơ sở này.
Vợ tôi tính tình hiền lành, nhu mì.
» Nạn nhân trong vụ cháy nhà ở TP.
Điều này họ không đạt được và người Việt Nam cũng hiểu rõ lý do và có kinh nghiệm.
Nhưng may mắn Thùy Minh đã tìm ra cách giảm stress hiệu quả đó là “trút giận” lên chồng.
Đây là dự án đầu tư theo hình thức IPP (dự án điện độc lập) với tổng mức đầu tư ước tính 6 tỷ USD, được kỳ vọng sẽ tạo ra nhiều đột phát cho ngành năng lượng trong nước.
Trong bối cảnh hiện nay, Nga nên cố gắng “dao động” giữa Trung Quốc và Mỹ, điều này thực sự sẽ tốt cho Nga hơn là ở hẳn một bên.
Người thiếu tiền nên từ bỏ ý định mua ôtô, doanh số toàn ngành sụt giảm.
Trong quá trình đi làm, anh học liên thông để nhận bằng kỹ sư thủy sản và trở về quê nuôi cá kiểng.
Tại Kim Bôi (Hòa Bình), giá bí xanh cũng xuống thấp chưa từng thấy.
Cho đến bây giờ, Thảo chưa một lần băn khoăn với quyết định tình nguyện rời trường trung tâm để đến với điểm trường lẻ.
Các toà án cũng đã đưa ra xét xử kịp thời và tuyên án nghiêm khắc nhiều bị cáo vi phạm pháp luật liên quan đến phòng chống dịch Covid-19, được dư luận đồng tình, đánh giá cao, Chánh án cho biết.
Không còn thổi, gió sẽ biến mất giữa hư không.
Tại sao tình yêu thường nhạt dần theo năm tháng?
Mới đây, Man City đã thoát án phạt cấm dự Champions League hai năm vì vi phạm luật Công bằng tài chính, và họ ngay lập tức lên kế hoạch mua sắm hoành tráng.
Cùng với những cảnh báo đáp trả, Ngoại trưởng Iran Mohammad Javad Zarif hôm 9/5 đã gửi một bức thư cho Tổng thư ký Liên Hợp Quốc Antonio Guterres nhằm buộc Mỹ phải chịu trách nhiệm cho việc rút khỏi thỏa thuận hạt nhân 2 năm trước.
Ông Lopez phải ra đi, cựu HLV Sài Gòn FC, con trai HLV Nguyễn Thành Vinh là Nguyễn Thành Công là người được bầu Đệ “chọn mặt, gửi vàng” cho tương lai của bóng đá Thanh Hóa.
Tuy nhiên vào giữa tuần, khí nồm ẩm gây hiện tượng sương mù trải dài, các chất ô nhiễm không khuếch tán được khiến không khí bị ô nhiễm.
Chỉ cần các nguyên liệu quen thuộc trong căn bếp, bạn đã có ngay những loại mặt nạ dưỡng da vừa rẻ tiền vừa hiệu quả.
"Vaccine bạch hầu trên Tây Nguyên đã tiêm từ tháng 7 theo kiểu khoanh vùng, từ vùng có xuất hiện ca bệnh lan tỏa ra các vùng phụ cận.
Đây là dự án sở hữu hệ thống giáo dục tốt nhất Việt Nam.
Nhiều người cho rằng ở trong nhà rồi thì không lo sợ sét đánh khi mưa giông nữa nhưng thực tế đó là một quan niệm sai lầm.
Ngược lại, thể thức này nếu thành công trong mùa giải năm nay, có thể trở thành lời giải cho bài toán chất lượng V-League.
Theo báo cáo, tại cơ quan Bảo hiểm xã hội thị xã đã có 6 doanh nghiệp chịu ảnh hưởng của dịch Coѵīd- 19 đến làm thủ tục hưởng chính sách hỗ trợ cho người lao động theo quy định.
Các huyện sẽ lên quận nhìn chung đều là các thị trường mới.
Theo báo cáo nhanh của UBND H.Tây Giang, đến thời điểm hiện tại, mưa lũ đã gây ra khoảng 130 điểm sạt lở lớn tại hầu hết các tuyến đường trên địa bàn huyện, nhiều cầu treo bị lũ cuốn trôi.
Chịu sức ép từ Mỹ, năm ngoái chính phủ Hà Lan chặn ASML chuyển một máy quét EUV sang SMIC.
Microsoft có được một sản phẩm phát triển nhanh như TikTok.
Sau đó giảm lửa ở mức thấp hơn và tiếp tục đun.
“Tôi xin đưa ra một con số biết nói, ví dụ với một căn hộ 7 tỷ đồng ở Flamingo Đại Lải Resort, hiện chủ biệt thự có thể thu về 150 triệu đồng/tháng”, ông Quý tiết lộ.
Khi này nấu nước cam thảo sống uống sẽ khỏi.
Hàng năm, tỷ lệ đảng viên hoàn thành tốt nhiệm vụ đạt từ 97,6% trở lên.
Anh cởi mở chia sẻ trong cuộc họp báo bộ phim anh tham gia.
Tiêu chuẩn ISO/IEC 17025:2017 quy định các yêu cầu nhằm đảm bảo năng lực của phòng thí nghiệm.
Nhiều chuyên gia cho biết chiến lược pháp lý trên của ông Trump sẽ thất bại bởi chiến dịch của Tổng thống không đưa ra được bất kỳ bằng chứng cụ thể nào về việc gian lận phiếu bầu.
Chính điều này đã khiến các kinh doanh vàng cạn nguồn tiền mua vào.
Sau đó, cả hai mẹ con chạy xe đi mất.
Tại đây, các nhân viên y tế sẽ tiếp tục rà soát, lấy mẫu xét nghiệm các trường hợp F1 và F2 thêm tối thiểu 3 lần.
Chồng bà Lan qua đời 30 năm trước, để lại gánh nặng 6 đứa con gái thơ dại, nheo nhóc trong cảnh khó khăn, thiếu thốn đủ bề.
Đây là mẫu smartphone sở hữu cụm 4 camera có mức giá rẻ nhất thị trường, với camera chính 12 megapixel, camera góc siêu rộng 8 megapixel, camera 2 megapixel để chụp ảnh macro và camera 2 megapixel để ghi nhận độ sâu trường ảnh.
Thành tích giúp khiến BTS trở thành nghệ sĩ nước ngoài thứ hai đứng đầu bảng xếp hạng sau Michael Jackson.
Quan điểm rất cởi mở, nhưng Shark Dũng lại rất kỹ tính khi lựa chọn start-up.
Giảm giá, nhưng vẫn… “ế”
Điều mà người hâm mộ chờ đợi là những thay đổi đó mang lại một màn trình diễn tích cực hơn, qua đó có cơ sở để tin vào một trận thắng trước Jordan, mở rộng cánh cửa đi tiếp.
Chia sẻ về chiến tích lần đầu có mặt tại vòng đầu dành cho bốn tay vợt nam mạnh nhất, Thiem bộc bạch: “Tôi đã có một cảm giác tuyệt vời ngay từ giây phút đầu.
Thời gian hoàn thiện căn nhà lên tới gần 3 năm, trong đó việc dát vàng các sản phẩm yêu cầu người thợ phải tỉ mỉ, trải qua nhiều công đoạn khác nhau.
Trong khi đó, với 6.312 ca nhiễm mới, Iran ghi nhận số ca nhiễm mới theo ngày ở mức thấp nhất kể từ ngày 26/10.
Ứng cử viên cho chiếc ghế chủ tịch Barca, ông Toni Freixa, đã cảnh báo Lionel Messi rằng cầu thủ này phải giảm lương nếu muốn gia hạn thêm với CLB.
Lúc này, lực lượng Hình Sự đuổi theo nhưng nam thanh niên này bỏ chạy vào hẻm tẩu thoát.
Mặc dù bị bạn bè trêu chọc nhưng cô luôn tự tin và sống tích cực.
Tuy nhiên, cô nàng vừa có hai bức ảnh khoe dáng gợi cảm trên bãi biển.
Khẳng định nông nghiệp là nền tảng của kinh tế địa phương, An Giang sẽ tiếp tục đẩy mạnh chuyển dịch cơ cấu sản xuất nông nghiệp, tập.
Hiện mức lương giáo viên của cô là 5 triệu đồng/tháng.
Cán cân thương mại đã được kiểm soát và dần chuyển sang xuất siêu từ năm 2016 đến nay, đạt chỉ tiêu tiến tới cân bằng cán cân thương mại vào năm 2020 đề ra trong Chiến lược.
Ngoài ra, mỹ nhân 36 tuổi còn bị chỉ trích vì liên tục khẳng định bản thân không hay biết về các mối quan hệ bí ẩn cũng như đối tác làm ăn của chồng.
Vài năm trở lại đây, để đáp ứng nhu cầu đi lại của người dân và thực hiện quá trình đô thị hóa, hệ thống đường sá ở Hà Nội được đầu tư nâng cấp với nhiều tuyến phố mới.
Mặc dù rất tốt cho sức khỏe nhưng viện Nghiên cứu Permaculture (Mỹ) lại khuyến cáo chúng ta không nên ăn cà tím sống.
Ariel có lẽ đã chơi ở Thai League nên hiểu rõ bóng đá Đông Nam Á. Còn cầu thủ được đánh giá “xịn” hơn là Ortiz dù đang khoác áo ĐTQG Costa Rica nhưng chơi mờ nhạt đáng thất vọng.
Vũ Hoàng Linh khuyên thí sinh nên so sánh kết quả thi của bản thân với điểm chuẩn của các năm gần đây, chú ý đến sự dịch chuyển phổ điểm của năm 2020 để sắp xếp nguyện vọng theo thứ tự ưu tiên từ cao xuống thấp.
Theo quy định thì nhà thầu phải chuẩn bị sẵn sàng các tài liệu gốc để phục vụ việc xác minh khi có yêu cầu của bên mời thầu.
Công an phường Dư Hàng Kênh, quận Lê Chân, Hải Phòng đã hoàn chỉnh hồ sơ, chuyển đối tượng Nguyễn Trọng Khánh (SN 1983, trú ở phường Cát bi, quận Hải An, Hải Phòng), để điều tra về hành vi cướp giật.
» 3 con giáp có sự chuyển mình rực rỡ cả về phương diện sự nghiệp lẫn tiền bạc vào nửa cuối năm.
Khi cần thiết em sẽ gọi trong ít phút tới’.
Lộ trình tái cơ cấu Tổng công ty Đầu tư phát triển và Quản lý dự án hạ tầng giao thông Cửu Long (Tổng công ty Cửu Long) - đơn vị có nhiệm vụ.
Phụ huynh Hà Thanh nói.
Tháng 4/2019, Choupo-Moting có pha bóng thảm họa khi lóng ngóng phá bóng ngay trên vạch vôi khung thành đối thủ, khước từ bàn thắng của đồng đội.
Sau khi hoàn thành sẽ cung cấp khoảng 1.140 căn hộ ra thị trường.
Slaoui cho hay công ty này sẽ sớm nộp đơn xin cấp phép lưu hành.
Sáng 24/9, tại Khu lưu niệm Đại thi hào Nguyễn Du ở thị trấn Tiên Điền, huyện Nghi Xuân (), Sở Văn hóa-Thể thao và Du lịch tỉnh tổ chức Triển lãm tranh minh họa Truyện Kiều và các tác phẩm tiêu biểu của Nguyễn Du.
Trong thời gian tới, những “Ngân hàng gạo nghĩa tình” của VietinBank sẽ nhanh chóng đến tận tay người dân tại các địa phương trên cả nước.
Bên cạnh đó, chủ trương của tỉnh Đồng Tháp là những sản phẩm đạt chuẩn OCOP của tỉnh đều được đưa vào tất cả các điểm du lịch trong tỉnh nhằm giúp tiêu thụ sản phẩm”, ông Thành nói.
Mẹ chồng em bảo nằm một mình không ngủ được.
Mục tiêu là đảm bảo tiến độ, hoàn thành tốt nhất công tác bồi thường cho người dân trong năm 2020”, ông Cao Tiến Dũng nói.
Nhận thông tin này, các lực lượng Công an tỉnh Đắk Lắk nhanh chóng có mặt hiện trường, qua đó thu giữ 2 xe ô tô, 12 cây rựa, 1 con dao, 7 chai thủy tinh có chứa xăng.
Tại đây, Hiến đã được lấy mẫu xét nghiệm, cho kết quả âm tính với SARS-CoV-2.
“Triển khai eKYC, chúng ta được hai thứ.
Người dân hai bên đường và nhiều tài xế đã đưa dụng cụ để cạy cabin cứu tài xế nhưng không được nên đã gọi báo cảnh sát 114.
Đại tá Nguyễn Trường Tam, biệt danh cậu Mũ Trắng là một trong những huyền thoại về săn bắt cướp của TP.
Anh cũng không quên dành sự tôn trọng cho đối thủ bên kia chiến tuyến là Viettel.
Nói về xử lý chất thải trên địa bàn tỉnh, ông Việt thông tin theo cam kết cuối năm 2021 nhà máy điện rác tại Hòa An sẽ đi vào hoạt động, khi đó sẽ giải quyết được căn cơ vấn đề rác thải của tỉnh.
Về phía xã đã thừa nhận phát hiện vụ việc chậm trễ là vì họ sống giữa rẫy cao su, đi lại khó khăn.
Thế nhưng, điều kỳ lạ với bất kỳ ai lần đầu đến ngôi làng này, đó là việc phải cẩn thận lái xe tránh ngôi mộ nằm chính giữa đường, ngay đoạn đầu đường vào làng.
Đến nay, nước ta ghi nhận tổng cộng 1.140 trường hợp mắc COVID-19.
Mặc dù vậy, ông Tuấn vẫn nhìn nhận, mặt tích cực từ các FTA chính là cơ hội cho các doanh nghiệp Việt Nam tự thay đổi để cạnh tranh về năng lực sản xuất, công nghệ và định vị lại thương hiệu.
Không có công việc, không có thu nhập ổn định, vợ chồng tôi chỉ trồng trọt, chăn nuôi trong vườn để kiếm tiền nuôi con qua ngày.
Để lấp đầy khoảng trống do những mâu thuẫn từ chính phủ, các tổ chức y tế và các nhà khoa học đã đưa ra công bố hướng dẫn của riêng họ.
Chị Nguyễn Thị Hà, 45 tuổi, vợ của thầy Trung cho biết, ngày 31/12, sau 1 tuần điều trị, thầy Trung đã qua cơn nguy kịch, nhưng vẫn đang hôn mê, bất tỉnh và bị liệt nửa người bên phải.
Điều này giúp số 9 khác biệt phần còn lại.
Hai đội ganh đua nhau ở từng nội dung khiến không khí buổi tập trở nên sôi nổi.
UBND quận Ba Đình, UBND phường Điện Biên đã thực hiện theo quy trình và quy định của pháp luật.
Còn Đại úy Đặng Minh Đức, sau nhận lại toàn bộ tài sản, anh xúc động và càng thêm khâm phục tính trung thực của chiến sĩ trẻ người dân tộc mông.
Vì Công ty có đầy đủ thiết bị, cũng như con người giỏi chuyên môn để đến "thăm khám" cho cây và sẽ đưa ra quyết định về việc có nên đánh chuyển, chặt hạ hay cắt tỉa sau khi trao đổi với phía nhà trường.
Ngày 6/8, nam YouTuber tổ chức buổi chơi game online với đông người theo dõi tham gia cùng.
Những con số đáng báo động này cho thấy tình hình dịch bệnh Coѵīd-19 ở Mỹ đang diễn biến ngày càng nghiêm trọng, phức tạp và khó lường, bởi nước Mỹ phát hiện ca nhiễm đầu tiên từ ngày 21/1/2020.
Raiola đã đưa điều kiện cho MU là đòi hưởng phần trăm nếu như “Quỷ đỏ” bán Haaland trong tương lai cũng như kiểm soát vụ chuyển nhượng tiếp theo của cầu thủ này.
Thông báo từ Bộ Quốc phòng Nga không nói rõ đây chỉ là hành động đề phòng hay các binh sĩ đã bị phát hiện dương tính với virus SARS-CoV-2.
Các hiệp hội doanh nghiệp tiếp tục đẩy mạnh phối hợp với chính quyền các cấp trong việc tuyên truyền, phổ biến và triển khai các nội dung hỗ trợ của Nhà nước theo quy định tại Luật Hỗ trợ DNNVV.
Hiện tại, các tài khoản mạng xã hội của So Ytiet đều thu hút rất nhiều lượt follow, trên facebook gần 30.000 lượt người theo dõi, youtube hơn 300.000 lượt, instagram hơn 453.000 lượt.
Đây là khoản chênh lẹch giữ giá chuyển nhượng và giá trị ghi sổ của tài sản thuần.
Chỉ đến khi không thể liên lạc, Natthanan mới vỡ lẽ bạn trai đã đem theo tất cả số tiền trúng giải còn lại “cao chạy xa bay”.
Nhiều doanh nghiệp đã mất đi lợi thế vốn có trước đây.
Khi mới bị bắt, cả 2 đối tượng đều ngầm thống nhất để Đỗ Khắc Quân nhận hết tội, Vũ Đình vui quanh co và tránh né mọi trách nhiệm.
Virus lây lan đến hàng loạt học sinh và các trường cũng như khu vực lân cận khác.
Ngày 25/8, viện Kiểm nghiệm An toàn vệ sinh thực phẩm quốc gia thông báo kết quả ban đầu mẫu bệnh phẩm của bệnh nhân và hộp pate dùng dở dương tính với vi khuẩn Clostridium Botulinum nhưng không điển hình.
Chẳng biết thể loại chồng gì nữa, chắc cứ đà này thì tôi bỏ quách cho nhẹ nợ.
Theo nữ stylist, nam idol có gu thẩm mỹ thiên bẩm trong việc phối đồ và tạo nên phong cách riêng.
Hiện ông tham vấn cho Founder’s Fun (Mỹ) - quỹ đầu tư công nghệ đã rót tiền vào Space X, Uber, Paypal và Palantir.
Theo người dân địa phương, trước đây khu vực này được gọi là Mường Kỷ.
Hoàn cảnh gia đình khó khăn, lại ở tít trên núi, nhưng chị em và em đều được học hành đến nơi đến chốn.
Ví dụ như người bác sĩ tôi quen, tuần nào cũng đến thăm bà ngoại đã gần 100 tuổi.
Mới đây, hot Facebooker Đình Bảo hay còn được biết với tên gọi Bảo SuZu đã có dòng chia sẻ đáng chú ý sau khi đến dự lễ viếng danh hài Chí Tài.
Với 7/10 thành viên Hội đồng nghiệm thu công trình nhà nước có mặt và đánh giá, đề xuất đồng ý đưa hầm Hải Vân 2 vào vận hành khai thác nhưng chủ đầu tư cho biết vẫn… “đóng cửa”.
Phát huy vai trò của Tổ công tác, Hội đồng tư vấn cải cách thủ tục hành chính của Thủ tướng Chính phủ trong việc đối thoại, nghiên cứu, đề xuất giải pháp tháo gỡ các vướng mắc về cơ chế, chính sách, thủ tục hành chính.
Man Group Plc, quỹ phòng hộ niêm yết lớn nhất thế giới vừa lên tiếng cảnh báo, trận “đại hồng thủy” trái phiếu doanh nghiệp phát hành trên toàn cầu đang gần chạm tới điểm “đổ vỡ”.
Nhân dịp sinh nhật Trường Giang, Nhã Phương đã trổ tài vào bếp, lần đầu tiên làm bánh để mừng sinh nhật anh xã.
Bảng xếp hạng GII 2020 dựa trên 80 tiêu chí được WIPO, Trường Kinh doanh INSEAD của Pháp và trường Đại học Cornell của Mỹ phối hợp biên soạn.
Trước đó, cô chỉ hối thúc em viết lại bài tập hai lần.
UBND TP Hà Nội đề nghị hạn chế tập trung đông người, hạn chế tổ chức các chương trình đón trung thu có tập trung đông người để phòng dịch.
May mắn cho đội chủ sân Thống Nhất là họ sẽ có sự phục vụ của 3 trụ cột là Diakite, Amido Balde và Hữu Tuấn, những người trở lại sau án treo giò.
Tuy nhiên ở lần xét nghiệm cuối cùng trước khi cho bệnh nhân ra viện, kết quả bệnh nhân lại tái dương tính với SARS-CoV-2.
Hiện tại, Cục Hàng không Việt Nam đã dừng cấp phép đối với các chuyến bay thường lệ đến/đi từ Việt Nam kết nối với các tỉnh, thành phố có dịch tại Trung Quốc.
Trước đó, Đại hội đại biểu Đảng bộ tỉnh Gia Lai lần thứ XVI (nhiệm kỳ 2020-2025) đã tiến hành bỏ phiếu bầu 53 người vào Ban chấp hành Đảng bộ tỉnh khóa mới.
Dù việc đang dang dở cũng phải về nhà, dù đang tiếp khách hay chuẩn bị có hẹn, cũng phải về nhà.
Cận cảnh chiếc xe sang tiền tỷ của Quang Hải: ‘Ngàn lời anh nói không bằng làn khói xe Mẹc’
Dưới phần bình luận, các thành viên tỏ thái độ bất ngờ trước ngoại hình mới của Si Won.
Musk bước tới một chiếc xe, kéo cửa lên và tự tay dỡ thiết bị xuống.
Sáng 22/4, tại Hội nghị lần thứ 23, Ban Chấp hành Đảng bộ Hà Nội thông qua chủ trương triển khai tuyến đường sắt đô thị số 3 (đoạn từ ga Hà Nội đến quận Hoàng Mai) và số 5 (Văn Cao - Ngọc Khánh - Láng - Hòa Lạc).
Cậu ấy sẽ được đá chính nhiều hơn chừng nào còn tiếp tục phát triển".
Cũng theo ông Thuân, dự án được triển khai từ 2014, tuy nhiên dự án chậm triển khai là do vướng giải phóng mặt bằng của hàng trăm hộ dân.
Bộ GTVT đánh giá, Dự án BOT đường cao tốc Trung Lương - Mỹ Thuận cơ bản đáp ứng yêu cầu thông tuyến tạm trong dịp Tết Nguyên đán 2021 theo chỉ đạo của Thủ tướng Chính phủ.
Những năm tháng sống ở Đức, bà chưa bao giờ nguôi nhớ Huế.
Tuy nhiên, nếu xét về các chỉ số ca tử vong và ca mắc bệnh mới, thì xu thế dịch đang có chiều hướng chững lại và hạ nhiệt tại Mỹ.
Nếu chỉ có vậy, ngày Tết đã không được mong chờ đến thế.
Có thể trong một vài lần em qua nhà bố vợ cùng với vợ, có lén gọi điện cho người tình nên bị bố em phát hiện ra.
"Để hạn chế tình trạng này, không còn cách nào khác là ban giám hiệu phải cảnh báo, hướng dẫn giáo viên, đồng thời người dạy cũng phải nhắc nhở và quán triệt học sin‎h, có biện pháp x‎ử lý nghiêm nếu em nào vi phạ‎m", ông Ngọc nói.
“Mọi thủ tục liên quan chúng tôi đều theo đúng quy định Pháp Luật” - ông Tuấn khẳng định.
Báo cáo tài chính của công ty này cho biết, doanh thu năm 2019 chỉ đạt 235,7 tỷ đồng, giảm 18% so với con số trên 288 tỷ đồng của năm 2018.
Vậy Chính phủ sẽ phải “bắt mạch” được vấn đề để khuyến khích để doanh nghiệp và người dân chủ động tham gia mô hình kinh tế tuần hoàn như thế nào?
Nguyên nhân bão liên tục tăng cấp trong những giờ qua là hình thái này đang di chuyển trên một vùng biển ấm, nhiệt độ cao thuận lợi cho sự mạnh lên của bão.
Cô tốt nghiệp Học viện Quản lý Singapore và lấy bằng cử nhân ngành Kinh tế tài chính của Đại học London, Anh.
Cái kết bất ngờ này khiến tất cả thở phào nhẹ nhõm, thật may vì người nhặt được trâu đã thay đổi quyết định không đòi tiền chuộc.
Các chuyên gia cho rằng, sở dĩ M&A trong lĩnh vực thực phẩm chế biến, đồ uống sôi động vì thị trường đang tạo ra sự thuận lợi cho cả phía cung lẫn cầu.
Sau sự cố ra máu đó, tôi quyết định phải kết hôn ngay vì nghĩ đây là tiền duyên kiếp trước đó.
Ẩm thực Việt Nam được yêu thích trên toàn cầu, từ những tô phở thịnh soạn đến các loại bánh thơm ngon, nhất là các tráng miệng độc đáo.
Tuy nhiên, video Plandemia vẫn được tìm thấy trên Twitter vào tối qua.
Rebeca xuất hiện sau khi lấy túi xong.
Với lập luận nữ bệnh nhân số 17 không biết mình bị bệnh và chỉ nghĩ các triệu chứng như ho, sổ mũi là cúm thông thường, Duy Mạnh cho rằng người này không hề khai báo sai.
Chứng phù: Râu ngô, rễ cỏ tranh, mỗi vị 50g, sắc uống hàng ngày, cho tới khi hết triệu chứng ; hoặc râu ngô, mơ lông (lá), kim tiền thảo, mỗi vị 30g.
Đáng chú ý trong danh sách này có các cầu thủ gốc ngoại gồm Sebastian Tagiabua (Argentina), Fabio Lima (Brazil) và Caio Kennedy (Brazil), cùng với tiền vệ hàng đầu của đất nước Abdul Rahman” – Siam Sport viết thêm.
Khi liên miên thua lỗ mà không rõ nguồn cơn, nhóm này cho rằng doanh nhân K. là tác nhân nên bàn kế hoạch bắt cóc ông này để đòi lại tiền.
Những phút cuối trận, đội tuyển Việt Nam gây sức ép khá mạnh lên khung thành đội tuyển U22 nhưng không tạo được cơ hội nào rõ nét.
Còn tỷ phú khoáng sản Andrew Forrest kêu gọi trì hoãn cuộc điều tra.
Găng tay y tế Nitrile là loại cao su tổng hợp, có khả năng chống hóa chất, chống đâm thủng và chống trượt khi cầm nắm đồ vật.
Sau tranh cãi phát ngôn Khả Ngân ‘cà khịa’ Chi Pu, cùng thử đặt lên bàn cân so sánh 2 ‘hot girl đi hát’
Theo quan sát, tình trạng xói lở xảy ra ở nhiều điểm nhưng nghiêm trọng nhất là đoạn mới thi công đến phần base (thuộc địa phận thôn Đại Đồng).
Chăm chú lắng nghe xem các em nói gì, đừng cắt lời.
Vị này cho biết, toàn bộ khu đất đang được xin phép chuyển đổi thành khu du lịch sinh thái, nếu khách đặt cọc thì công ty sẽ tổ chức cho đi tham quan dự án.
Khi vừa qua khỏi ngã 3 Khu công nghệ cao (thuộc phường Tân Phú, quận 9), thì bất ngờ lao vào dải phân cách giữa đường và tông gãy biển báo giao thông gần đó.
Đôi Nike Phantom Venom Elite của Quang Hải.
» 9X xứ Tuyên trồng dưa sạch ‘5 không’
Nhắc đến giai đoạn "thời gian vàng" trong ngăn chặn dịch COVID-19 chỉ còn 1 tuần nữa, Thủ tướng yêu cầu quán triệt quan điểm: “Không được chủ quan, thỏa mãn non” trong phòng, chống dịch COVID-19.
BN 88: nữ, 25 tuổi trú tại Hà Đông, Hà Nội, là du học sinh tại Anh, nhập cảnh về Nội Bài ngày 12/03/2020.
Vì vậy, việc đưa thêm hình thức gọi Tổng đài bằng ứng dụng 1022 Đà Nẵng là một bước tiến mới của Tổng đài trong công tác phục vụ người dân tại Đà Nẵng.
Đáng chú ý, quy định mới không cấm sở hữu, nhưng cấm sử dụng và mua bán bất kỳ loại vũ khí nào trong 1.500 vũ khí quân dụng và các phiên bản của các loại vũ khí này.
Tập đoàn Mitsubishi Heavy Industries (Nhật Bản) thông báo đã hoàn tất việc mua lại mảng chế tạo máy bay thương mại cỡ nhỏ của Tập đoàn công nghiệp Bombardier (Canada).
"Chúng tôi đã bắt đầu lên kế hoạch nhằm giảm bớt phụ thuộc vào cơ sở sản xuất ở Trung Quốc", Mittasch nói.
Đông y ghi nhận, muối có tác dụng tả hỏa, thanh tâm lượng huyết, nhuận táo, dẫn các thuốc vào kinh lạc làm chất gây nôn, chữa viêm họng, đau răng, rửa vết bỏng.
Năm 2019 Tường An đạt 170,5 tỷ đồng lợi nhuận trước thuế, tăng 25,2% so với năm 2018, vượt 25% so với kế hoạch đề ra và biên lợi nhuận tăng từ 3,1% lên 4,1%.
Đà Nẵng phát thông báo khẩn tìm người có tiếp xúc, trao đổi, trò chuyện với một người đi chợ vừa xάּc định mắc Coѵīɗ-19.
Trước trận quyết định gặp Hungary, Ronaldo thậm chí còn cầm microphone của phóng viên ném thẳng xuống hồ khi bị tiếp cận.
Trong đó có điều khoản phá vỡ hợp đồng trị giá 38 triệu sẽ được kích hoạt khi mùa giải 2020/21 kết thúc.
Phát biểu khai mạc buổi lễ, HT.
Orhan Pamuk từng nói "Istanbul là số phận của tôi".
Sau đó, mẹ ông kết hôn với họa sĩ Jacob Jansz Molijn.
Tuy nhiên, khi tới đây, mặc dù cũng biết là cô bán hàng ở đây khá khó tính nhưng khi bị quát như vậy thì cô bạn khá bất ngờ.
Anh đã xuất sắc cản phá 2 quả sút luân lưu, qua đó giúp Slovan Liberec giành chiến thắng với tỷ số 4-2 trên chấm 11m.
Bây giờ thì đầy nhà có thể ngon hơn vì tùy khẩu vị từng người nhưng theo quan điểm chung mà nói thì các cụ có tuổi là thích bánh nhà Bảo Phương cực".
Một cán bộ tư pháp ở P.Lê Hồng Phong (TP.Thái Bình, Thái Bình) bị côn đồ hành hung đến bất tỉnh.
Xem thêm chi tiết các chương trình ưu đãi tại đây.
Người phụ nữ cho hay 10 ngày trước trong lúc đi làm đã uống nước suối và có triệu chứng nghẹt mũi, khó thở.
Tuy nhiên, theo ông tùng, năm nào trường cũng có khoảng 1.000 thí sinh nộp hồ sơ, cạnh tranh 320 suất.
Nhà sản xuất xe hơi Nhật Bản sẽ cố gắng khởi động lại dây chuyền ngay khi có thể.
Nhưng, giờ đã 31 tuổi rồi, thì tôi nghĩ nó do duyên ông trời định.
Chưa kể khả năng đá phạt gián tiếp, trực tiếp của Xuân Trường cũng rất có lợi trong những thế trận bế tắc.
Lãnh đạo tỉnh Đắk Nông khẳng định, sẽ xây dựng chiến lược dài hạn và bài bản để đưa du lịch trở thành trụ cột phát triển kinh tế của tỉnh.
Ở vịnh Bắc Bộ gió đông bắc mạnh cấp 6, có lúc cấp 7, giật cấp 8; biển động mạnh; sóng biển cao từ 2,0-3,0m.
Nhờ đó, hai tòa tháp căn hộ A và B đã cất nóc vào cuối tháng 10/2020, sớm hơn dự kiến tới 30 ngày.
TP cũng đã tiến hành xét nghiệm 12.673 người ở xã Mê Linh, trong đó phát hiện năm ca dương tính, 12.668 người âm tính.
HLV Johnny Jansen của CLB Heerenveen cho biết, đội bóng có kế hoạch giữ chân Văn Hậu: “Thời gian vừa qua CLB Heerenveen đã rèn Văn Hậu đảm trách vai trò hậu vệ trái vì đội bóng có kế hoạch sử dụng cầu thủ này trong tương lai.
Theo kế hoạch, sở giao dịch chứng khoán sẽ xây dựng và vận hành một chuyên trang để tổng hợp thông tin về TPDN sau khi nhận các báo cáo.
Một số ê-kíp sẽ đài thọ chi phí đi lại, trợ cấp 150 USD/ngày.
Thấy bà Thìn trên tay cầm 1 chiếc điện thoại di động nên Định thách thức Huy giật chiếc điện thoại.
Chi phí vốn cao chủ yếu do xuất phát từ khẩu vị cho vay của ngân hàng chấp nhận phân khúc cho vay khá rủi ro.
Cần xử lý nghiêm minh theo quy định của Pháp Luật".
Cụ thể, các cầu thủ Viettel Dương Văn Hào, Hồ Khắc Ngọc, Việt Phong bị treo giò, Đặng Văn Trâm dính chấn thương, không thể đá chung kết.
Vì vậy, theo đánh giá của Bộ Công thương, sau một năm tham gia CPTPP, mặc dù lợi ích tiếp cận thị trường Hoa Kỳ không còn nhưng CPTPP vẫn có tầm quan trọng đặc biệt về kinh tế với Việt Nam.
Các nghệ sĩ hài xuất hiện trong chương trình.
Cũng tại BC, Công ty Điện lực BC Hydro đưa ra hai giải pháp hỗ trợ khách hàng sử dụng điện sinh hoạt.
Vốn làm kế toán cho một công ty ô tô trên địa bàn thành phố, chị Nguyễn Thị Diệu Thúy có niềm đam mê và khởi nghiệp thành công với hoa lan.
"Chúng tôi cần bỏ mặc mọi chuyện xảy ra xung quanh, tập trung hoàn toàn vào việc giữ mạng sống cho bệnh nhân.
Điều này khiến khu vực trở thành nam châm hút người dân từ các tỉnh khác.
Năm 2019 cũng ghi nhận thêm bước tiến mới về thương hiệu và uy tín của Long Giang Land trên thị trường.
Tới quý II/2020, giá sơ cấp tăng tới 19% theo quý còn giá thứ cấp cũng tăng thêm 1,1% theo quý.
Biểu hiện bên ngoài đặc trưng là các các lớp da dày, cứng hình kim cương, ngăn cách bởi các vết nứt sâu bao phủ khắp cơ thể như vảy cá.
Icardi chỉ xuất hiện mờ nhạt trong chiến công vào chung kết Champions League của PSG.
Ông Hưởng giải thích thêm, do độ ẩm trong bầu khí quyển luôn cân bằng, nên nếu mưa lớn ở nơi này thì nơi khác sẽ nóng.
“Tôi đã nhắc nhở cô Hiệu trưởng về việc không báo cáo với chính quyền địa phương và cô này cũng đã xin lỗi.
Cụ thể, Carlos Vinicius sẽ chuyển đến Tottenham theo dạng cho mượn đến hết mùa giải 2020-2021 với mức phí 3 triệu euro.
Báo tiếp tục cập nhập.
Giống như chúng ta đang tắm và đã tắt vòi một chút, nhưng không tắt nó nên nước vẫn dâng.
Cũng trong ngày 7/8, hội đồng thi Sở GD&ĐT Hà Giang đã hoàn thành công tác đưa đề thi đến các điểm thi.
Sau chưa đầy 6 tháng có mặt trên thị trường, 3 dòng xe ô tô đầu tiên của VinFast đã nhận được hơn 17.000 đơn đặt cọc mua hàng.
Thời điểm này, hộ gia đình anh Thương trú tại thôn Đức Thắng.
Hà Tĩnh xin bổ sung quy hoạch dự án điện.
Các loại vành này có tính chất vật lý đồng nhất ở mọi chi tiết, khối lượng nhẹ, chịu lực và chịu nhiệt tốt hơn.
Năm 2019, UBND tỉnh Khánh Hòa đã xử phạt vi phạм hành chính, ban hành quyết định cưỡnɡ chế đối với chủ các công trình vi phạм xây dựng trên.
Đại diện một sàn giao dịch bất động sản tại khu vực Hà Đông cũng cho biết, bất động sản khu vực phía Tây đang là "thỏi nam châm" hút khách.
Hãy đọc nhiều những câu chuyện cười hơn và chia sẻ chúng.
Theo Ủy ban Tài nguyên nước Trường Giang thuộc Bộ Tài nguyên nước Trung Quốc, những cơn mưa dữ dội chưa dứt đã đẩy mực nước ở khu vực trung và hạ lưu lên cao.
Theo hồ sơ, khoảng giữa năm 2018, Thiện rủ thêm 10 người khác đi cướp các cửa hàng tiện lợi để lấy tiền tiêu xài và chơi game.
Cán bộ, nhân viên bệnh viện Quân dân y đóng góp vào “Thùng từ thiện vì bệnh nhân nghèo”.
HLV Maciej Skorza báo tin vui cho U23 Việt Nam khi tuyên bố sẽ thi đấu hết sức mình và hướng tới chiến thắng trước U23 Jordan ở trận đấu cuối cùng vòng bảng.
Thí sinh có thể tra cứu điểm thi tốt nghiệp THPT năm 2020 trên Báo Đầu tư Online - Baodautu.
Còn vợ chồng nạn nhân cùng làm thuê ở tỉnh Tiền Giang.
Tập được vài tuần và có đội hỏi mượn, tôi lại đi.
Nhưng đã bị sự phát hiện của BTC sân Thiên Trường.
Đó là Apple Watch Series 6, mẫu smartwatch nâng cấp từ Series 5 với một số tính năng hỗ trợ sức khỏe, thêm loạt màu sắc mới.
Nếu chỉ phục vụ mục đích chính là xét tốt nghiệp, việc tuyển sinh do các trường đại học tự chủ thì học sinh sẽ phải trải qua 2 kỳ thi thay vì 1 như trước.
Hiện, AC Milan chỉ xếp thứ 7 trên BXH Serie A, kém Top 4 tới 9 điểm.
Con gái tôi, nó lớn quá, nó về rồi”.
Điều quan trọng phải cải cách thị trường năng lượng để đảm bảo tính linh hoạt, khả năng dự báo, vai trò trung tâm của người tiêu dùng và tối ưu hóa các chi phí.
Các công nhân phải hô hoán nhau bỏ chạy theo lối cầu thang xuống đất thoát thân.
Trong lúc làm nhiệm vụ tuần tra chiều 22-3, người này đã bắt xe của một phụ nữ tên K.N. Ông A. đã gạ cô gái này đi khách sạn quan hệ tình dục tại một khách sạn ở TP Nha Trang.
Một số hãng phụ kiện còn sản xuất pin với dung lượng cao hơn, giúp kéo dài thời gian sử dụng cho máy.
Được biết, trong 6 tháng đầu năm 2020 doanh nghiệp ghi nhận doanh thu là 1.123,9 tỷ đồng, lợi nhuận sau thuế là 391,2 tỷ đồng, lần lượt tăng 9,4% và tăng 46,3% so với 6 tháng đầu năm 2019.
Kháng thể Covid-19 ở một số bệnh nhân đã hồi phục “phớt lờ“ virus, tấn công ngược lại cơ thể, gây vấn đề sức khỏe lâu dài.
"Hơi lạ khi một hóa thạch được thể hiện chỉ bằng một chiếc đầu lâu", ông Kundrat nói thêm.
Theo nguồn tin từ Elec, Samsung sẽ mở rộng việc sản xuất Galaxy Z Fold 2 trên toàn thế giới, trong đó có Việt Nam.
Năm 2020, dù phải đối mặt với ảnh hưởng của dịch bệnh Covid, nhưng thị trường chứng khoán Việt Nam đã có những chuyển biến tích cực khi nền dần trở lại trạng thái bình thường.
Vụ việc sau khi được đăng tải đã gây ra một làn sóng phẫn nộ trên mạng xã hội.
Quãng thời gian đó tôi không cần suy nghĩ nhiều, chỉ tập trung vào điều mình thích, chụp ảnh, trải nghiệm.
Cán bộ Ban Quản lý An toàn thực phẩm Thành phố Hồ Chí Minh thu hồi sản phẩm của Công ty TNHH Hai thành viên Lối sống mới.
'Quang Hải xứng đáng nhận Quả bóng vàng Việt Nam'
Song, ông lưu ý thêm đây là trường hợp “rất đặc thù”, vì Hội đồng trường Đại học Tôn Đức Thắng lúc này hết nhiệm kỳ và việc kiện toàn Hội đồng trường của Tổng Liên đoàn Lao động chậm trễ do cả nguyên nhân khách quan và chủ quan.
Cơ quan tố tụng chỉ rõ.
Ông đặc biệt nhấn mạnh các chế độ tắt bật nhanh, chỉnh âm lượng thông minh.
Khoa Sư phạm Ngoại ngữ, đối với mình, vừa là nhà, vừa là cả thanh xuân.
Khi chúng tôi hỏi thăm, bà L. có chia sẻ rằng, không biết mình có tội tình gì, mà người ta con cháu đuề huề, mà nhà mình không đứa nào chịu lấy vợ, lấy chồng”.
Về phía thị trường nội địa, tạm tính có 15.125 lượt khách Việt Nam đã hủy tour đi du lịch nước ngoài - chủ yếu đăng ký đi du lịch Trung Quốc (8.702), hơn 19.119 khách nội địa hủy tour đến Hà Nội dự các lễ hội.
Thủ môn số 1 của Real Madrid dự kiến sẽ ngồi ngoài vài tuần vì chấn thương và có thể vắng mặt ở trận đấu với Man City vào ngày 18/03 tới.
Ngay ɭập тức, Hùng đượς đưa ѵề ʟàм ѵiệç ѵới cơ qυαη chức năng.
HCM cần chú trọng đến quy hoạch chung.
Công an cũng đã đe dọa các anh trai và chị dâu tôi rất nhiều; xin bảo vệ họ.
Khi trời mưa, nước lấp đầy trong các tế bào của cánh hoa, do đó làm cho nó trong suốt giống như nước.
Khuôn hấp bánh là chiếc khay nhôm sâu lòng, to bằng cái mâm nhỏ.
Union Berlin: Sheraldo Becker, Sebastian Andersson và Akaki Gogia bỏ ngỏ khả năng ra sân còn trung vệ Marvin Friedrich bị treo giò vì nhận thẻ đỏ ở trận trước.
Cơ quan chức năng tiếp tục xem xét kỷ luật về mặt chính quyền đối với ông Lương Công Tuấn, Phó chủ tịch UBND thị xã Sông Cầu, tỉnh Phú Yên.
Đêm về không ngủ được, mơ lại được đứng trước ánh đèn sân khấu, hát cho khán giả nghe.
Ngay sau phiên xử “trắng án”, ông Trump ăn mừng trên Twitter bằng việc đăng tải đoạn video cho thấy tham vọng chiến dịch bầu cử của mình từ năm 2024 trở về sau với thông điệp “Trump 4EVA” (Đế chế Trump trọn đời).
Von Marbod là Đệ nhất Phó Phụ tá Tổng trưởng Quốc phòng, cùng đi với Tướng Weyand sang Việt Nam.
Bên cạnh đó, liên doanh này sẽ phát triển lĩnh vực bất động sản logistics và một số phân khúc khác tại những thành phố lớn như TP.
“Chúng tôi vẫn giữ ổn định các danh mục đầu tư bởi vẫn còn nhiều bất ổn quanh dịch Covid-19 khi số ca nhiễm virus tăng nhanh trên toàn cầu”, Ed Brooke, cố vấn đầu tư cao cấp tại công ty quản lý tài sản Escala Partners (Australia).
Từ đêm 24-25/9, chiều tối và đêm có mưa rào và giông vài nơi, ngày nắng; riêng đêm 25/9 có rào và dông rải rác, cục bộ có mưa vừa, mưa to.
Ban đầu hơi ngại, húp một muỗng vẫn thấy hơi kỳ kỳ nhưng sau nhiều muỗng nữa thì nhất định sẽ ghiền và quyến luyến mãi.
Trong cuộc trao đổi với Kitco, ông Marc Chandler, chiến lược gia trưởng thị trường tại Bannockburn Global Forex cho rằng, ở môi trường hiện tại, vàng có thể dễ dàng đẩy lên mức 2.000 USD, vấn đề chỉ là khi nào.
Cụ Phan Bội Châu đề xướng phong trào Đông Du, vận động người trong nước xuất dương qua Nhật Bản để học hỏi kiến thức và mua vũ khí nước ngoài để chống Pháp ở trong nước.
Với tuổi thọ và đặc điểm hiếm có, năm 2015 cây đã được Hội Bảo vệ thiên nhiên và môi trường Việt Nam công nhận là cây di sản Việt Nam.
Cho nên, các nhà đầu tư có thể hoàn toàn yên tâm làm ăn.
Và chị cũng chẳng biết, hành trình ấy sẽ kéo dài đến khi nào, đến bao lâu thì Thi mới hoàn toàn khỏe mạnh như bao người.
Như vậy, Singapore tiếp tục có số ca mắc cao nhất tại Đông Nam Á sau khi vượt Indonesia và Malaysia vào ngày 19/4.
Nhưng tại thời điểm đó, cả ba đều không có kinh nghiệm, thiếu vốn và các nguồn lực hỗ trợ phát triển.
Diện tích đất bãi này mỗi năm mang lại cho gia đình tôi thu nhập khoảng 450 triệu đồng".
"Chị em mình không thần tượng ca sĩ Bích Phương chỉ thấy ca khúc này khá hay, giai điệu nhẹ nhàng phù hợp với đàn ukulele nên cover lại.
Anh ấy là người sống rất tình cảm”, anh Tri bộc bạch.
Nhà đầu tư và người mua để ở có xu hướng chọn nhà phố có không gian lớn, thiết kế sang trọng, tiện ích hiện đại trong khu đô thị bài bản.
Không những vậy, mẫu SUV đô thị Hyundai Kona là một trong nhiều mẫu xe thuộc xe áp dụng chính sách giảm 50% phí trước bạ, tương ứng với mức giảm 32-45 triệu đồng tùy từng phiên bản và khu vực.
Nước hiền hòa, róc rách chảy tràn xuôi từng bậc đá.
Liverpool tổ chức phản công.
Messi luôn có sự tôn trọng từ các đồng đội, và cậu ấy có khả năng thúc giục các đồng đội xung quanh.
Theo nội dung bài đăng, nữ sinh T.T đã cặp kè với bác sĩ K. được hơn một năm.
Làm như người ta chỉ còn biết… dựa vào Phật‘’.
Phương Đông trong mắt Theroux là những chuyến tàu với đủ thứ phiên bản thể hiện cho đặc trưng mỗi quốc gia.
Sở GTVT tỉnh Quảng Nam lo “vỡ trận” một số tuyến buýt liên tỉnh liền kề với Đà Nẵng vì sau điều chỉnh lộ trình, có tuyến chỉ còn dài khoảng 8 km.
Do thực hiện giãn cách xã hội để phòng chống COVID-19, nhiều sinh viên không về quê được đang kẹt lại các khu ký túc xá và gặp khó khăn.
Theo đó, ngân sách phải bồi thường cho hai J1 và J3 số tiền trên do chi phí kéo dài thời gian hợp đồng và chi phí chờ đợi của nhà thầu vì chưa được cấp vốn thi công.
Đến nay, các tỉnh từ Hà Tĩnh đến Thừa Thiên-Huế đã sơ tán gần 29.000 hộ, với khoảng 91 nghìn người đến nơi an toàn.
Bea vội chạy ra sau vườn tìm Hubert, chồng của bà.
Ngay khi mua được quỹ đất hơn 1.000 ha này, Novaland đã đánh thức nơi đây trở thành một đô thị biển hiện đại.
Ta đây nửa tháng nữa đến kỳ đại lão năm mươi tuổi.
Xem Video: Đội xuồng hơi giải cứu gần 100 người mắc kẹt trong lũ -
Tượng nghệ thuật nhạc sĩ Trịnh Công Sơn nằm gần khu vực Đài tưởng niệm nhà thơ Hàn Mặc tử, đặt trên gành đá thuộc phường Ghềnh Ráng, TP Quy Nhơn.
Gia đình chúng tôi tự làm dầu gội đầu, cũng như dành thời gian để nấu ăn".
Đây là cuốn sách thứ ba của tác giả Nguyễn Huy Du sau "Tỏa sáng từ những khát vọng cháy bỏng" và "Nước cờ hòa".
Tổng thống Nga Vladimir Putin đã ký một đạo luật ngân sách liên bang năm 2021 và cho kế hoạch giai đoạn 2022-2023.
Hiện vẫn chưa có đội nào thực sự tỏ ra quan tâm tới Oezil và đưa ra đề nghị chuyển nhượng với Arsenal.
Nhưng theo hồ sơ mà phóng viên Báo Đầu tư thu thập được, để đi đến thời điểm “chung kết” trên, đã có một lộ trình tăng vốn nhập nhèm công - tư, chung - riêng tại Saigon Co.op từ nhiều năm trước.
Đáng lưu ý, mức tăng trưởng này diễn ra sau khi dịch bệnh được kiểm soát, nền kinh tế bước vào giai đoạn bình thường mới.
Nhận số tiền 2 triệu cô bạn chuyển qua tài khoản mà tôi bật khóc, trái tim như vỡ vụn.
Từng gói mì, chai nước, một ít tiền - tuy giá trị vật chất không lớn, nhưng lại có ý nghĩa lớn lao về mặt tinh thần đối với những người đang lạnh lẽo, chơi vơi, không biết bám víu vào đâu giữa mênh mông biển nước!
Ai làm nghề này cũng xάּc định vì đam mê là chính, như là cái nghiệp nó vận vào người vậy đó", ông Trường tâm sự.
Bà chạy như bay ra phòng khách thì không thấy số tiền đâu nữa.
Tinh thần phản kháng và khát khao chinh phục luôn chảy trong huyết quản của những CĐV yêu mến Deportivo.
Chiều 14-9, bệnh viện Trung ương Huế tổ chức xuấт viện cho bé gái Trần N.T.Q. (8 tuổi, quê ấp Tân Thành, Tân Hiệp, tỉnh Kiên Giang) sau khi các sĩ bệnh viện này thực hiện thành công ghép tủy cho bé.
Không hiểu đây là do thợ ảnh photoshop quá đà hay thực sự là cằm lẫn bắp tay của Ngân 98 đang hơi "lệch lạc" nữa?
Hình ảnh tòa chung cư ở Hà Nội ngập sắc đỏ giữa mùa dịch được anh Prabu Mohan ghi lại.
Họ nghi ngờ khả năng xử lý của Chủ tịch Josep Maria Bartomeu, trước tác động của dịch Covid-19, vốn khiến các cầu thủ đội bóng bị yêu cầu giảm 70% lương.
Trong nửa đầu năm 2020, dù chịu tác động của dịch Covid-19, nhưng do hai nền kinh tế có tính bổ trợ cao, cho nên giá trị xuất khẩu của Việt Nam sang Đức vẫn tăng trưởng dương.
Nữ streamer xinh đẹp còn được chú ý khi công khai hẹn hò với game thủ Wanoiz - cũng là một cái tên nổi bật trong cộng đồng thể thao điện tử Thái Lan.
Trấn Thành mất phong độ, liên tục nói vấp khi làm MC ’Người ấy là ai?’
Kiều Hân mặc váy xuyên thấu khoe đường cong.
Đến với Trọng Hưng, cô giáo hot girl khiến mọi người ngưỡng mộ khi thường xuyên khoe được ông xã yêu chiều, dành nhiều điều lãng mạn.
Giá Bitcoin từ 10.800 USD đã quay đầu giảm hơn 200 USD xuống 10.591 USD ở thời điểm hiện tại.
Mục sư Reverend, người cùng đi với họ kể lại: "Tất cả quỳ xuống bên cạnh tôi, những tiếng thở dài, nức nở và những lời cầu nguyện vang lên, những giọt nước mắt tuôn ra cùng những lời từ biệt thấu vào từng trái tim.
Tuy nhiên, trước khi về đầu quân cho HLV Klopp, Robertson từng chật vật tìm kiếm vị trí chính thức ở những đội bóng hạng dưới như Dundee United và Hull City.
Chuyện kể rằng, thời mở đất, dân gian thường thấy một người luôn mang trong mình ba cái bị lớn (giống như bao tải nhưng có quai đeo bên mình).
HCM về quyết định điều chỉnh chủ trương đầu tư dự án cải tạo phục hồi đường cống thoát nước cũ, xuống cấp bằng công nghệ không đào hở tại TP.
Đáng chú ý, liên quan đến vấn đề dân sự, bị án phạm Công Danh và bị cáo Phấn đều có kháng cáo đề nghị cấp phúc thẩm xem xét lại phán quyết của án sơ thẩm.
Espinal đã về quê nhà một thời gian ngắn, nhưng trở lại Columbus vào năm 2000.
Cái ngày tôi được bác sỹ cho biết con tôi có khả năng không nói được vĩnh viễn giống như sét đánh ngang tai vậy, đau đớn và buồn kinh khủng.
Sau khi bị cáo Tài có chỉ đạo giao đất và cho thuê đất cùng 1 dự án thì bị can Nguyễn Thị Thu Thủy (Giám đốc Công ty quản lý kinh doanh nhà TP.
Trước những ý kiến trái chiều của dân mạng, ê-kíp cũng khẳng định: "Sau khi bài chia sẻ được đăng tải, nhóm chúng mình đã nhận được vô số ý kiến từ cộng đồng.
Từ sáng 8/10/1954, theo kế hoạch đã định, các đơn vị quân đội chia thành nhiều đường tiến vào ngoại thành, đến 16 giờ 30 phút thì tới đường Đê La Thành, Vĩnh Tuy, Bạch Mai, Ngã Tư Sở, Ô Cầu Giấy, Nhật Tân.
Thế nhưng, hậu vận (đặc biệt từ tuổi 30) sẽ thuận buồm xuôi gió hơn nhờ nhận được nhiều sự giúp đỡ.
Nữ ca sĩ bình luận: “Ông đi gả khắp nơi phải không?”
Tính đến cuối tháng 11/2020, các chủ đầu tư thuộc Bộ Giao thông vận tải đã giải ngân được 31.918 tỷ đồng vốn đầu tư công, đạt 80,1% kế.
Hai vai diễn gần nhất của Ranjit Chowdhry trong các series Girls và Law & Order: Special Victims Unit đều đã từ 2013.
Có lúc tổng thống Mỹ Donald Trump doạ sẽ cắt đứt toàn bộ quan hệ với Trung Quốc.
Hiện cả nước có 42 địa phương thành lập Quỹ Đầu tư phát triển địa phương với mục tiêu huy động nguồn vốn trung và dài hạn để thực hiện cho vay, trong lĩnh vực cơ sở hạ tầng - xã hội tại địa bàn.
Để đạt chỉ tiêu phấn đấu 3.615,9 tỷ đồng, trong những ngày cuối năm Cục Thuế tỉnh tiếp tục chỉ đạo các đơn vị trong toàn ngành căn cứ tình hình thu ngân sách 11 tháng, thực hiện rà soát, đánh giá lại chi tiết theo nguồn thu, sắc thuế.
Đây cũng là cách phối có thể học hỏi trong những dịp cần đến nơi sang trọng.
Tiền vệ người Đức có cú ra chân hiểm hóc trong vòng cấm đánh bại hoàn toàn thủ thành Dmitrovic đem về bàn dẫn trước cho Los Blancos.
Ông Nguyễn Hoàng Luân, sống trước hàng cây, cho biết, sâu xuất hiện khoảng một tuần qua và lan rất nhanh.
“Việt Nam đang đứng trước bước ngoặt để phục hồi sau đại dịch Covid-19.
Khổ chủ cũng khoe thêm quả đu đủ với cặp sừng còn dài và cong hơn trái xoài ở trên.
Tuy nhiên, chỉ vài giờ sau, bà Palmer đổi ý và chịu xác nhận kết quả sau khi đàm phán với phía Dân chủ.
Đồng thời, khán giả Bắc dường như cũng khó tiếp nhận những nhân tố mới, thích các diễn viên quen thuộc nên hay so sánh những người mới - người cũ.
Theo một nghiên cứu, nước ép khoai tây có thể giúp giảm trào ngược axit, giảm viêm dạ dày và giảm mức độ nghiêm trọng của các vấn đề dạ dày.
Trót lọt, Tú điều khiển xe đi thẳng vào TP Đông Hà, mang đến tiệm cầm cố được 3,5 triệu đồng.
Riêng mình vẫn kiên quyết làm mẹ đơn thân, chỉ cần có đứa con làm vốn là đủ”, Trang chia sẻ.
PC06 cũng đã có văn bản gửi Ban Giám đốc Công an TP tham mưu Chủ tịch UBND TP chỉ đạo các sở, ngành tuyên truyền trong cán bộ, đảng viên hiểu rõ các khái niệm, quy định trong Nghị định 137.
Tuy gia đình anh đã nhiều lần gửi đơn cầu cứu nhưng ông Nam không xử lý.
Tương tự vậy, Tổng công ty cổ phần Thủy Hải sản Minh Phú là đơn vị thành công trong chiến lược xuất khẩu và hàng hoá chủ yếu hướng tới thị trường lớn như Hoa Kỳ, Nhật Bản, Trung Đông.
Phải hơn 10 năm nữa, cả 3 vùng trên cả nước mới đồng thời chứng kiến hiện tượng thiên nhiên hiếm gặp này.
Tôi phải làm gì đây để chồng tôi không phản đối ông đi bước nữa?
Các cơ quan, đơn vị, cán bộ vận động người thân trong gia đình có sử dụng smartphone cài đặt phần mềm Bluezone để phòng chống dịch bệnh.
Huyện Bình Giang đã tổ chức phong tỏa, phun tɦuּốc khử khuẩn tại gia đình ông V.D.B, các hộ xung quanh và gia đình ông D.N. tại thôn Nhuận Đông, Trạm Y tế xã Bình Minh.
UBND các tỉnh, thành phố trực thuộc Trung ương chỉ đạo các cơ quan liên quan tăng cường công tác tuyên truyền phòng, chống mα tύy với nội dung và hình thức đa dạng, phong phú.
Những vết cắn rất nguy hiểm, có thể lây truyền tạp khuẩn, virus bệnh dại, đặc biệt có thể tử vong nếu tổn thương khí đạo mạch máu lớn vùng đầu cổ, như trường hợp bệnh nhi trên đây.
Hải Phòng nói riêng.
Ông Nguyễn Thanh Dũng chết còn tài xế Vàng bị thương phải nhập viện cấp cứu.
Cơ quan Hàng không và Vũ trụ Quốc gia Mỹ thông báo vật thể bí ẩn đang bay quanh Trái Đất không phải thiên thạch như nghi ngờ ban đầu mà là tên lửa được khai hỏa 54 năm trước.
Nhật Bản hỗ trợ TP.
Xin đơn cử một vài con số.
Huawei, nhà sản xuất thiết bị mạng viễn thông hàng đầu thế giới, đã trở thành “tâm điểm” trong mối quan hệ kém thuận lợi hiện nay giữa Trung Quốc và Mỹ, nước cho rằng Huawei gây ra một mối quan ngại lớn về vấn đề an ninh mạng.
Tuy nhiên, giá thu mua của tư thương năm nay thấp hơn mọi năm, mà lại khó bán, nên ảnh hưởng rất nhiều đến đời sống của bà con”- đồng chí Phó Chủ tịch xã chia sẻ.
Đến đây mình không nhớ gì nữa vì bị di căn lên não và vào xương rồi.
”Công tác này đang được khẩn trương thực hiện để tiến hành giao thầu xây lắp, đảm bảo tiến độ khởi công vào cuối tháng 6/2020”, ông Lâm khẳng định.
Chỉ trong vòng một năm, ở tuổi 23, Wang được thăng chức lên biên tập viên thời trang cao cấp và giữ vị trí này suốt 15 năm tiếp theo.
Nếu không phát hiện kịp thời, để số rượu này vào được bên trong khu cách ly thì sẽ có nguy cơ mất an ninh trật tự ở đây.
Nhưng yếu tố chính vẫn là nỗ lực từ doanh nghiệp.
Đại diện Ngân hàng Nhà nước cho rằng hiện nay phần lớn doanh nghiệp hoạt động trở lại nên có thể số lượng doanh nghiệp vay trả lương cho người lao động ngừng việc sẽ không nhiều.
BronzeV: “Những biến cố với Saigon Phantom khiến tôi trưởng thành hơn”
Đầu tháng này, Bộ Công thương và Công nghệ Thông tin Trung Quốc nói rằng Trung Quốc đã xây gần 700.000 trạm phát sóng 5G kể từ thời điểm 6/2019, nhiều hơn số trạm phát sóng trên toàn thế giới cộng lại.
Nghiên cứu này nằm trong dự án Quản lý chất lượng không khí Việt Nam tại Hà Nội, Bắc Ninh và Hưng Yên do Ngân hàng Thế giới hỗ trợ.
“Như vậy, đối với ổ dịch thứ hai tại xã Quảng Hòa và ổ dịch thứ ba tại xã Đắk Rmăng, tổng số người cách li khoảng 650 người.
Dịch Coѵīɗ-19 tái phát từ cuối tháng 7/2020 đã khiến 47% doanh nghiệp buộc phải cắt giảm lao động.
Sau đó, bác sĩ trực đăng nhập máy để điều chỉnh bệnh án ngoại trú và bổ sung số thuốc cấp cứu cho bệnh nhân nhưng do lỗi hệ thống nên không đăng nhập được.
Và những kẻ cơ hội sẽ ở đâu đó nhảy ra để quy kết trách nhiệm.
Măc kệ những lời can ngăn, bỏ qua những lời ra tiếng vào từ bạn bè và nhiều đồng nghiệp, ông vẫn tràn trề niềm tin mình sẽ làm được.
Những quảng cáo xuất hiện với thông điệp cảnh báo người dùng, cho rằng ứng dụng tạo video nổi tiếng TikTok đang có nhiều hành vi theo dõi người sử dụng.
Họ là đồng phạm của các đối tượng vi phạm pháp luật, người đưa hối lộ, thậm chí là “chủ mưu”, người có động lực phạm tội mạnh mẽ nhất.
Lan Anh làm vì cái gì?
Ông Stanley thỉnh thoảng xuất hiện tại quán bar và thường "ghé thăm" khách trong căn phòng số 401. Theo trang web chính thức của Khách sạn Stanley, sảnh Hòa nhạc và Phòng Khiêu vũ cũng bị ám.
“Nếu ví giọng hát Mai Hương như một đoá hoa thì đoá hoa ấy đã đạt đến độ mãn khai.
HLV Jose Mourinho sau đó nói rằng hành động này là sai nhưng cũng không thể trách Dier vì anh đã làm việc mà ai cũng làm để bảo vệ gia đình.
Các địa điểm đã gắn với hai chữ "nổi tiếng" thì dĩ nhiên phải hút khách, đặc biệt trong một số thời điểm khó tránh khỏi việc xếp hàng, "bốc số" chờ tới lượt check-in.
Giải pháp thứ nhất, chủ sở hữu có thể chuyển đổi căn hộ condotel thành căn hộ chung cư.
Trên đường đi, Nguyễn Xuân Đường thuyết phục anh Đ. nhượng lại quyền đấu giá thắng lô đất, đổi lại Đường sẽ cho anh Đ. 20 triệu đồng.
Đáng chú ý, doanh thu online đạt mức 3.899 tỷ đồng, tăng trưởng 60% so với năm 2018 và chiếm tỷ trọng 23,4% tổng doanh thu của công ty, lợi nhuận trước thuế năm 2019 đạt 278 tỷ đồng, giảm 36%.
May mắn công việc kinh doanh khách sạn gia đình suôn sẻ, nên anh có nhiều thời gian làm việc mình thấy có ý nghĩa.
Họ bổ nhiệm một David Moyes khá lạc hậu trong tư duy huấn luyện và chọn một Ed Woodward không kinh nghiệm để phụ trách chuyển nhượng.
Đây còn là quê hương của Đinh Liệt, Đinh Liễn, Đinh Bồ - ba trụ cột của triều Lê.
Theo đó, việc tập luyện đang mang một ý nghĩa hoàn toàn mới: “Đó là sự chăm sóc toàn diện cả về cơ thể lẫn tâm trí”.
Tháp dựng bằng gạch, sử dụng kết cấu mộng theo lối cổ và keo kết dính tạo thành một khối thống nhất, vững chắc.
Sáng nay (18-8), các đơn vị nghiệp vụ Công an TP.
Trên thực tế, sau khi phi tần được sủng hạnh, họ sẽ phải trở về cung của mình.
Ông cho biết đa số trong số ca mắc mới là người trẻ tuổi, đồng thời cảnh báo nguƴ cơ lây nhiễm ở người cao tuổi.
Justin Bieber cưng chiều vợ hết mực.
“Khi đó tôi chỉ biết được là người ta đang nuôi chim yến, còn mọi câu hỏi khác gia chủ không giải đáp.
Sau buổi tập đầu bị ảnh hưởng vì mưa lớn, buổi tập thứ hai của U22 Việt Nam diễn ra trong thời tiết đẹp, mát mẻ.
Đặt nồi nước cua lên bếp, thêm 1 thìa bột canh, khuấy nhẹ và đun nhỏ lửa.
Hai vợ chồng tôi cưới nhau tính đến nay cũng được hơn 4 năm, cô ấy tốt nghiệp đại học chuyên ngành kế toán.
Lưu Quang Vũ đã tiếp tục ghi dấu thành công trên hành trình chinh phục thế hệ khán giả trẻ, những người sống cách thời đại của ông rất nhiều năm sau này.
Khát khao phát triển rất lớn lao, nhưng chưa thể đưa khách du lịch vào Việt Nam vì dịch bệnh lớn quá, mình không thể kiểm soát hết được.
Kết thúc năm học 2019-2020, cô giáo Minh được điều động về Trường Mầm non Đồng Tiến (đảo Cô Tô lớn), kết thúc 2 năm gắn bó với đảo Trần.
Nước chảy thành dòng như suối bốc mùi hôi thối được xả cả ngày và đêm.
Họ sẽ bị cấm làm tất cả vị trí công việc trong tương lai có liên quan tiếp xúc trẻ.
Bình Định: Đoàn xe “ siêu tải ” cày xéo, 16km đường ở huyện miền núi “ nát như tương”
Bất ngờ có 1 thanh niên mở cửa bước lên và rồ ga phóng đi.
Câu hỏi số (4) có nhiều người nêu rồi, bài viết xin nhấn mạnh rằng bất kỳ điều kiện nào ảnh hưởng sự phán xử độc lập và công tâm của chánh án trong phiên tòa đều cần bị loại bỏ.
Theo bác sĩ Sóng, tại thời điểm nhập viện cấp cứu, bệnh nhân tỉnh nhưng yếu cơ tứ chi và vùng mặt.
Danh tính và số người bị kỷ luật không được tiết lộ.
Cộng tác viên của Báo từ hiện trường vụ cứu hộ cho biết lực lượng chức năng đã đưa ra ngoài 5 cán bộ, chiến sĩ.
Tôi vốn không biết gì về bóng đá Đông Nam Á và Việt Nam.
Tôi mong các bạn hãy giải những nỗi đau lớn của đất nước mình.
Sở Tài chính chủ trì phối hợp các đơn vị liên quan khẩn trương hoàn thiện các thủ tục ghi thu, ghi chi nguồn tiền sử dụng đất đối ứng cho các dự án BT.
Không ít người trong số khách hàng đến từ sớm để xin chữ ký cầu thủ sinh năm 1995.
Ông Nguyễn Văn Minh, Trưởng Công an xã Đông Sơn cho biết, ngay sau khi nhận được tin báo, Công an xã Đông Sơn đã có mặt tại hiện trường để phối hợp giải quyết vụ việc nhưng lái và phụ xe xin được tự giải quyết.
Tại đây nước thải được bơm tiếp về nhà máy xử lý nước thải sinh hoạt Thủ Dầu Một nằm ven bờ sông Sài Gòn thuộc phường Phú Thọ, Thành phố Thủ Dầu Một.
Có thể thêm muối và đường vào cho dễ uống tùy theo khẩu vị của mỗi người.
Cũng có một số trường hợp do âm dịch trong dạ dầy tổn thương hoặc tì vị kém gây nên.
Hình ảnh danh hài Chí Tài trước lúc qua đời: Chú vẫn tập thể dục như mọi hôm, mong chú an nghỉ!
Nó khiến người đọc không cần phải kiểm tra.
Hiện tại, Dortmund đang kém Bayern 4 điểm và nếu có được chiến thắng, đội bóng áo vàng đen sẽ rút ngắn cách biệt và tạo ra sự cạnh tranh quyết liệt ở những vòng đấu cuối.
“Người làm muối luôn cầu mong nắng gắt, trời thương cho nắng nhiều thì cào muối có lãi”, anh Lĩnh, người vác cần xé muối phía sau ảnh chia sẻ.
Mục tiêu kinh doanh năm nay của này tiếp tục được đưa ra thận trọng với doanh thu kế hoạch hợp nhất là 6.200 tỷ đồng và lợi nhuận trước thuế 550 tỷ đồng, giảm lần lượt 23% và 46% so với thực hiện năm 2019.
Ford EcoSport 2020 sử dụng động cơ EcoBoost với công nghệ Turbo tăng áp và công nghệ phun nhiên liệu trực tiếp.
Trong khi đó, các điểm bỏ phiếu trên toàn quốc thường mở cửa vào buổi sáng Ngày Bầu cử 3/11.
Theo thống kê của trang layoffs.
Mới đây, Wefit tuyên bố ngừng hoạt động bởi khó khăn về tình hình kinh doanh và tài chính không lường trước được do tình hình dịch bệnh Covid-19.
Hà Nội vs HAGL, SLNA vs Đà Nẵng.
CĐT Phúc Hà Group cùng các đối tác đã không ngừng nỗ lực phát triển xây dựng dự án nhằm phục vụ nhu cầu ở của người dân.
Các quyết định xử phạt được đưa ra sau khi các nghệ sĩ lên làm việc trực tiếp với Thanh tra Sở Thông tin - Truyền thông TP HCM.
Họ nhờ đội của anh lấy mẫu của những con đã chết bằng cách dùng nhíp nhặt phân và lông của chúng rồi cho vào túi nhựa.
Hãy cùng xem Lampard sẽ thể hiện ra sao với Chelsea ở mùa giải sau.
Holden Caulfield thể hiện mình là một thanh niên cục cằn, ngỗ ngược và cay độּc nhưng bên trong tâm hồn cậu là một nỗi sợ đầy bất an: sợ trưởng thành.
Xinhua cho biết nhà lãnh đạo Trung Quốc bày tỏ hy vọng phía Mỹ sẽ "bình tĩnh đánh giá tình hình đại dịch".
Với việc tiền vệ Jorginho trở lại sau án treo giò, có thể HLV Frank Lampard của Chelsea sẽ tái hiện sai lầm khi sử dụng cầu thủ người Italia cho trận đấu với Man City.
Tàu SE1 xuất phát Hà Nội ngày 10/10 và tàu SE7 xuất phát Hà Nội ngày 11/10 chạy đến ga Đông Hà là ga cuối.
Tỷ lệ đảng viên hoàn thành tốt nhiệm vụ trở lên đạt 84% trở lên.
Các thành viên nhóm nhạc BTS.
Để chú Chí Tài yên nghỉ, nhắc đến chú hoài, tội nghiệp chú".
Hồ Chí Minh với tỷ lệ tổn thương cơ thể 27%.
Họ vẫn trả lương cho các cầu thủ và nhân viên dù cho doanh thu của CLB đã cạn kiệt.
Khi truyền sang chai thứ 3, gia đình nhận thấy cháu có triệu chứng xấu như co giật, nổi mề đay, hôn mê, tiểu không tự chủ, báo với bác sĩ thì nhận được câu trả lời rằng “không sao, chỉ kích thích thôi”.
Người biểu tình cho rằng việc đóng cửa các doanh nghiệp là “vi phạm hiến pháp liên bang và tiểu bang.”
Trường hợp việc thẩm định các yếu tố cấu thành chi phí chào thầu là phức tạp thì chủ đầu tư cần báo cáo, xin ý kiến của người có thẩm quyền để thành lập tổ thẩm định liên ngành (Điểm a, Khoản 2 Điều 86 Luật Đấu thầu).
Hữu Vi nói gì khi bị cho quá ảo tưởng?
Đại dịch Covid-19 xảy ra, nhiều quốc gia thậm chí còn áp dụng lãi suất 0% để kích thích doanh nghiệp sản xuất, kinh doanh.
Trong tuần đầu tiên của tháng 12/2020, đường sắt đô thị Cát Linh - Hà Đông sẽ vận hành thử toàn hệ thống trong khoảng 20 ngày để đánh giá an toàn.
Đó có thể là chiếxc ôm từ vòng tay nhỏ, cái thơm từ đôi môi xinh xinh hay đơn giản chỉ là sự vui mừng khi bố đi làm về sau một ngày xa cách.
Một trong những đại diện quốc tế hoạt động tích cực tại VITM là Tổng cục du lịch Thái Lan (TAT).
Tháng 4/2020, Dự án đầu tư phục hồi và tôn tạo khu lưu niệm nhà thơ Tố Hữu (thôn Tân Xuân Lai, xã Quảng Thọ, huyện Quảng Điền) được khởi công xây dựng.
Trà này mới gieo sạ được 10 ngày tuổi nhưng lúa phát triển xanh tốt, chưa có dấu hiệu sâu bệnh.
Khoảng 2 tháng nay, đau âm ỉ, không sốt, sụt cân khoảng 3kg.
Theo lực lượng tuần duyên Đài Loan, nhiều tàu Trung Quốc vào đêm 25-10 đã xuất hiện ở vùng biển Nam Can (Nangan) thuộc quần đảo Mã Tổ.
HCM vào ngày hôm nay 3/6.
Đột nhiên sau đó ba tháng, người chồng cũ xách khăn gói trở về quê hương.
Số liệu của Hiệp hội Môi giới bất động sản Quốc gia Mỹ cho thấy, khoảng 1,42 triệu ngôi nhà đã có chủ trong tháng 1, giảm 10,7% so với cùng kỳ năm trước.
Việc tập trung xử lý mạnh, triệt để từng mặt sẽ góp phần ngăn chặn hiệu quả tệ nạn mα tύy nói riêng và những vụ việc vi phạm Pháp Luật khác trên địa bàn huyện nói chung”.
Quảng Yên, Tổ công tác của CSGT - trật tự Công an Tx.
Với nhiều ứng dụng, việc dùng quá nhiều RAM còn khiến chúng nổi tiếng và bị chế ảnh như Google Chrome.
Tôi đang rất vội phải về huyện để dự một cuộc họp nên ăn trước để về cho kịp cuộc họp.
Một ngày nên ăn tối đa mấy quả trứng?
Trên thị trường tiền tệ, chỉ số đô la Mỹ so với các đồng tiền mạnh khác giảm về 90,232, từ mức 90,8 thiết lập đầu tuần.
Hầu như mọi người đều dành lời khen hành động của người con trai, lòng hiếu thảo của anh đối với người cha của mình.
Bên dưới phần bình luận, đã có một fan sắc đẹp tinh ý nhận ra cô nàng từng là thí sinh tham gia cuộc thi Hoa Khôi sinh Viên, tuy nhiên bị loại trước đêm chung kết vì nghi án từng can thiệp phẫu thuật thẩm mỹ.
Chỉ sau vài giờ đăng tải trên mạng xã hội, bài viết nhanh chóng thu hּút sự quan tâm và bình luận từ cư dân mạng.
Kết quả bóng đá Ngoại hạng Anh vòng 33.
Gần nhà ông, chiếc vó cá khung sắt, trụ bêtông của vợ chồng hàng xóm vừa đầu tư hơn 13 triệu đồng.
Đội bóng áo lính vẫn có gì đó chưa thanh thoát trong lối chơi, nhưng khi có may mắn kề cận, những ngôi sao đủ để giúp Viettel giải quyết trận đấu.
Do đó, vì nguyên tắc tự che giấu sự bất tài của chính mình, các thống đốc ban hành các biện pháp cấm cung trên cả tiểu bang cho và tiện.
Chúng giúp bạn ngon miệng nhưng chất này lại khiến bạn dễ bị loãng xương, mất xương, răng cũng yếu dần đi nếu dùng nhiều.
“Ông Tedros không trao đổi với ông Tập Cận Bình vào ngày 20, 21 hay 22/1.
Các trường xét tuyển các đợt tiếp theo và cập nhật danh sách thí sinh trúng tuyển và nhập học theo quy định từ tháng 8 đến12/2020.
Người bệnh đau mắt đỏ do vi khuẩn thường có tiết tố mủ nhiều, mắt đỏ.
"Khi đó tôi đã phớt lờ tất cả lời đe dọa.
Trước áp lực dư luận, vợ Hirotada vẫn lên tiếng bảo vệ chồng, và cho rằng cô cũng phần nào có lỗi trong việc chồng ngoại tình.
Tại đây, cô có những giây phút thư giãn bên bạn bè.
Theo Đại tá Bình, khi xảy ra lốc xoáy, các công nhân đã khẩn trương chạy ra ngoài thoát thân.
Từ đây, em tham gia rất nhiều các giải Toán trong nước và quốc tế; đồng thời chuẩn bị cho thi kì thi chuẩn hóa SAT và TOEFL.
Vì những vật liệu đó được sáng tạo để phục vụ lợi ích, sự tiện dụng của con người.
Người áp dụng cần hiểu đúng giá trị, sống tối giản không phải chấp nhận thực tại, hài lòng với những gì mình đang có và từ bỏ thứ chưa có.
Chốt lại, tôi thấy chuyện này như một mũi tên bắn trúng hai đích”, BLV Quang Huy nhận định.
Tuy nhiên, trong những nước đang phát triển, những biện pháp khắc phục pháp lý hiệu quả thường không hiện hữu vì một hệ thống pháp lý không hoàn hảo hoặc vì sự thiếu minh bạch trong đường lối chính trị.
Tại Anh, những nhóm người mắc bệnh "COVID kéo dài" đang lên tiếng mạnh mẽ trên các trang mạng về những tác động lâu dài của virus SARS-CoV-2 lâu nay hầu như chưa được biết đến.
Chuẩn bị cho việc mở giãn cách xã hội, một số lãnh đạo UBND quận/huyện trên địa bàn TP.
Theo ghi nhận của phóng viên, các đường Nguyễn Văn Hưởng, đường Thảo Điền (trước cổng khu biệt thự An Phú) tại quận 2 ngập sâu quá bánh xe.
Trong khi chờ cuộc làm việc với Ủy ban Quản lý vốn nhà nước tại doanh nghiệp diễn ra, Bộ GTVT cũng đã chủ động hoàn thiện các bước chuẩn bị cho việc sáp nhập CIPM Cửu Long vào VEC.
Đi nhiều, gặp nhiều, trăn trở nhiều nhưng chị Khuyên quyết tâm cùng các tổ chức đoàn thể của các bản Mo 1, Mo 2, Mo 3 mở lớp xóa mù.
Kiên trì suốt gần 3 năm thì doanh nghiệp đi vào ổn định và bắt đầu tăng trưởng.
"Khi đã chính thức đưa vào khẩu hiệu, phương châm thì chúng ta phải thể chế hóa.
Khi đó, câu chuyện của cổ phiếu sẽ thay đổi và hấp dẫn dòng tiền ở một góc nhìn khác, những nhà đầu tư cũ sẽ sang tay cổ phiếu cho lớp nhà đầu tư mới có khẩu vị phù hợp hơn.
Về mặt khó khăn, chúng tôi nhận thức rõ là sức cạnh tranh của OCOP Sơn La chưa cao.
Nếu tầng một của nhà bạn quá cao trong khi các tầng khác lại thấp sẽ tạo thành kết cấu không hợp lý.
Bayern Munich đã giành chiến thắng 1-0 trước Schalke ở Tứ kết Cúp quốc gia Đức mùa này nhờ bàn thắng của Joshua Kimmich ở phút 40 của trận đấu.
Thạc sĩ, bác sĩ Lê Nhật Huy, Trung tâm phẫu thuật Đại trực tràng - Tầng sinh môn, người trực tiếp tham gia cấp cứu người bệnh, cho biết các bác sĩ đã tiến hành xử trí tổn thương cho người bệnh.
Trong vòng 6 trận làm khách gần đây trên sân của Than Quảng Ninh trong khuôn khổ V-League, HAGL thua 5 và hòa 1. HAGL cũng không có quá nhiều động lực khi họ mới chỉ có 20 điểm và hết cơ hội đua vô địch.
Bởi thế, sự xuất hiện của Shilla tại Việt Nam, có thể nói, như thổi một luồng gió mới vào ngành du lịch, khách sạn Việt Nam.
Tranh chưa khô hẳn, màu trên giấy cứ thế loang dần.
CLB Benfica cũng đã thông báo rằng họ đã đạt thoả thuận với Man City về trường hợp của Dias.
VN ngày 24/7, một lãnh đạo công an huyện Gia Lâm cho biết: Đơn vị đang trong quá trình điều tra hung thủ, chưa bắt được hai nghi can.
Ngày 13-11, Cơ quan CSĐT Công an quận Hoàn Kiếm, Hà Nội cho biết đã tạm giữ Hình Sự đối tượng Trần Thị Mỹ Duyên, SN 1999, trú tại xã Chí Đám, huyện Đoan Hùng, tỉnh Phú Thọ để điều tra hành vi mua bán trái phép chất ma túy.
“… Mọi chuyện vẫn đang trong tầm kiểm soát, nhưng tôi cũng có một chút lo sợ rằng, sẽ có sự thay đổi.
Cú đâm rất mạnh khiến nam sinh ngã văng ra đường, may mắn chấn thương không nguy hiểm đến tính mạng.
Thị trấn Sông Đốc trở thành thành phố biển sầm uất của huyện Trần Văn Thời.
Đến nay, 2 người đã xuất viện, 3 người khác sức khỏe ổn định.
Bị cạnh tranh gay gắt bởi mạng xã hội, chịu áp lực từ sự phát triển của công nghệ, doanh thu sụt giảm kỷ lục - chưa bao giờ bài toán tồn tại và phát triển lại đặt ra gay gắt với báo chí như hiện nay.
Thứ bảy, báo chí truyền thông phải bảo vệ được chủ quyền quốc gia về thông tin, phải phản ánh trung thực dòng chảy chính của xã hội Việt Nam, tạo sự đồng thuận xã hội, tạo niềm tin xã hội.
Hoàn thành trước thời hạn về mục tiêu xây dựng nông thôn mới.
Hàng năm bệnh viện Bạch Mai cấp cứu và điều trị cho khoảng 6.000-8.000 người bệnh đột quỵ.
Em bảo chồng mua chiếc quạt điều hòa nhưng anh không đồng ý vì sợ tốn điện.
Ở đâu đó, còn có sự "nhắm mắt làm lơ" của các cơ quan liên quan.
Nguồn tin trên tiếp tục nói thêm rằng cựu HLV Tottenham, Mauricio Pochettino, là ứng cử viên số 1 để thay thế Solskjaer ở sân Old Trafford.
Nhưng do cụ N. bị bại liệt không đi lại được 2 năm nay rồi, nên cần người thân hỗ trợ trong sinh hoạt hằng ngày.
Ngày 2-6, TAND tỉnh Kiên Giang xét xử sơ thẩm, tuyên phạt Dương Thành Lũy (21 tuổi, phường An Hòa, TP.
Hỗn hợp kết hợp thân và củ xay với nước ấm và muối để trị ho.
Shah Jahan (tên nghĩa là ’’Chúa tể của thế giới’’ theo tiếng Ba Tư) là người say mê danh vọng, quyền lực và sự xa xỉ phung phí.
Bởi với người nông dân hiền lành, chất phác nơi đây, những khái niệm, ý tưởng về kinh doanh dịch vụ vẫn là điều gì đó rất mông lung, xa vời.
Dù thua sút lực lượng, đội bóng thành Madrid thắng 1-0 trên sân nhà, rồi đi tiếp nhờ luật bàn thắng sân khách khi chỉ thua 1-2 lượt về.
Trong ngày chót của kỳ chuyển nhượng, “Quỷ đỏ” đã đạt được thỏa thuận với Atalanta cho thương vụ này.
Để giúp người dân phát triển kinh tế ổn định từ nuôi cá lồng, có thêm kỹ thuật nuôi, năm 2018, xã Kim Đồng đã phối hợp với các cơ quan chuyên môn tập huấn kỹ thuật chăn nuôi cá cho các hộ nuôi.
Hiện tại nam diễn viên vẫn chưa tìm được công việc ổn định tại Mỹ nên anh luôn mong muốn sớm tìm được việc để cuộc sống gia đình, chuyện chăm lo cho con được cải thiện hơn.
Nói cách khác, gửi tiết kiệm vẫn là kênh đầu tư an toàn, hiệu quả thời điểm này”, TS.
Trong khi đó, Thủ hiến Winfried Kretschmann (đảng Xanh) của bang Baden-Württemberg cùng các thủ hiến thuộc đảng Dân chủ Xã hội (SPD) muốn phong tỏa ngay từ ngày 16/12 tới.
Đây cũng là giống cây được sử dụng để trừ tà, giúp gia đình có cuộc sống hạnh phúc hơn.
Iman tiết lộ cô ăn chay từ năm 15 tuổi.
Qua xác minh, thu thập tài liệu, trinh sát xác định, đây là nhóm đối tượng hoạt động mua bán mα tύy phức tạp, liên tỉnh nên đã báo cáo lãnh đạo Công an huyện, xác lập chuyên án để đấu tranh.
Trung tâm Dự báo Khí tượng Thủy văn Quốc gia cảnh báo các tỉnh từ Hà Tĩnh đến Ninh Thuận và khu vực Tây Nguyên có nguy cơ xảy ra lũ quét, sạt lở đất và ngập úng cục bộ.
Từng là hot girl Hà thành đình đám, Vân Hugo (Nguyễn Thanh Vân, sinh năm 1985) vẫn được nhiều người quan tâm, yêu mến ở hiện tại.
“Nếu sở chưa thông báo về việc cho phép hoạt động lại, đồng nghĩa là tiếp tục dừng.
Vẫn biết đeo khẩu trang là thực hiện theo đúng quy định mùa dịch, thế nhưng cứ nhìn chị em phụ nữ mới thấy dở khóc dở cười vì đã lỡ trang điểm nhưng giờ chẳng thể khoe ra.
Hãy hi vọng bạn không xui xẻo có mặt tại khu vực va chạm này!
Hiện tại, Hà mới tăng 5kg thôi, chế độ dinh dưỡng của vợ mình cũng rất tốt theo chỉ định của bác sĩ về sữa, hoa quả, mọi thứ rất đúng giờ.
Nhiều ý kiến cho rằng, ngành dịch vụ và khách sạn chỉ có thể hồi phục từ năm 2023.
Chưa kể người phạm tội còn phải trả lại số thu lợi bất chính cho bị hại và bồi thường thiệt hại (nếu có).
Chị Sinh tiết lộ thêm: "Giây phút biết em đăng quang Hoa hậu tôi cùng mọi người ai cũng xúc động không nói nên lời, mọi chuyện cứ như một giấc mơ vậy.
Fenix 6S Pro Solar có thể hoạt động liên tục chín ngày trong nhà ở chế độ smartwatch (tối đa 10,5 ngày).
Trong đó, nổi bật nhất là bản hợp đồng trọn đời của Ronaldo với Nike có tổng giá trị lên đến một tỷ USD.
Thị trường đi lên nhờ tác động tích cực của gói kícּh tɦíּch tài khóa kỷ lục của Chính phủ Mỹ cũng như kỳ vọng của nhà đầu tư về đà phục hồi kinh tế nhanh chóng.
Nhiều gia đình, nhất là các gia đình kinh doanh thường cúng Thần tài quanh năm để cầu tài lộc, mua may bán đắt.
Còn cô bạn Nguyễn Thủy Hằng (sinh viên năm cuối của một trường Đại học ở Hà Nội) hào hứng bày tỏ: “Trước khi đi, mình đã đọc review của rất nhiều bạn và cũng chuẩn bị sẵn tâm lý về hành trình di chuyển khó khăn rồi.
Đây là một công trình được bài bản, có hạ tầng rất tốt và tương đối cách biệt với khu dân cư.
Lệnh cấp báo được ngựa trạm trình về kinh đô Phú Xuân (Huế) và toàn bộ hải quân của xứ Đàng Trong được lệnh phải phòng giữ cửa biển thật nghiêm ngặt.
Nhưng đây là cơ hội tốt, mình cứ thử xem thế nào.
Họ cứ hỏi tôi rằng Maven có phải là con tôi không, và tôi luôn nói với họ 1 cách tự hào rằng, ’Đúng, thằng bé đã lớn lên trong bụng tôi đấy", bà mẹ 31 tuổi hạnh phúc chia sẻ.
Theo thông báo của Bộ Y tế, BN1045 ghi nhận tại Hải Dương là nam, 72 tuổi, có địa chỉ tại xã Thống Nhất, huyện Gia Lộc, Hải Dương.
Chúng tôi đang phối hợp với cán bộ phụ trách của Trạm Trồng trọt & BVTV huyện điều tra, theo dõi diễn biến phát sinh gây hại, hướng dẫn phòng trừ các điểm cục bộ có mật độ cao”.
Nghị định 10/2020/NĐ-CP thay thế Nghị định 86/2014/NĐ-CP quy định về kinh doanh và điều kiện kinh doanh vận tải bằng sẽ chính thức có hiệu lực từ ngày 1/4/2020.
Ông Lực cho biết, có lẽ việc những người trong gia đình ông có 26 ngón tay chân không chỉ là chuyện lạ ở Việt Nam mà trên thế giới cũng hiếm có trường hợp nào như vậy.
Trong khi đó, Giám đốc FDA Stephen Hahn ngay sau khi nhận được tin đã tiến hành xét nghiệm Coѵīd-19 và nhận kết quả âm tính.
Chấp nhận hi sinh cả ngàn tỷ đồng để miễn, giảm phí dịch vụ thanh toán cho khách hàng, các ngân hàng rất cần có sự chia sẻ, chung tay từ tất cả đối tác trong nước và quốc tế.
Khi bóc vải ra, ta thấy nó có một lớp màng trắng.
Đọc văn tế Đức Thánh Trần.
Phát biểu trong cuộc họp báo ngày 20-4 của Đội đặc nhiệm chống COVID-19, ông Trump nói vào đầu năm nay đảng Dân chủ "đáng ra nên điều tra Trung Quốc" thay vì "lãng phí toàn bộ thời gian" vào phiên tòa luận tội ông.
Covid-19 đã gây tử vong cho trên 700 nghìn người và lây nhiễm 20 triệu người toàn cầu.
Điều đáng chú ý là, Việt Nam có thể giữ tốc độ tăng trưởng dương trong năm 2020, bất chấp tác động đáng kể của Covid-19 đến các hoạt động kinh tế.
Trung cộng chỉ có thể thiết kế các vi mạch cơ bản.
Chia sẻ thực trạng này, nhiều người quan tâm tới việc nguồn điện cho rằng, “đây là điều khó hiểu”.
Nguyên nhân ban đầu được xác định là hai cháu rủ nhau ra ao sau nhà chơi và ngã xuống ao dẫn đến đuối nước.
Theo chia sẻ của những người dân bản địa, công thức để làm món nem không khó.
Ông Võ Doãn Tâm tính cụ thể: “Cứ trung bình chi phí cho một héc ta lúa từ khâu giống, phân bón, bảo vệ thực vật, các khâu dịch vụ làm đất, gặt… khoảng 15 triệu đồng.
Nước lũ lên lại, nhiều nơi ở Thừa Thiên Huế ngập sâu.
Liên Xô/Nga đã sản xuất tổng cộng hơn 500 MiG-31 các kiểu loại cho đến khi dừng sản xuất loạt vào năm 1994.
Thanh Giám là một thắng cảnh Hà Nội, đã liệt vào cổ tích Việt Nam, xây cất từ đời nhà Lý, tu bổ dưới đời nhà Lê, hình chữ nhất, chung quanh xây tường đá ong, cao độ hai thước.
Tuy vậy, bên cạnh đó, vẫn có một số ngành có chỉ số sản xuất 2 tháng tăng cao so với cùng kỳ năm trước.
“Chúc mừng sinh nhật Quế Ngọc Hải!
Dự báo, trời Hà Nội nhiều mây, mưa vừa, mưa to.
Sáng nay, các bệnh nhân vào cổng được đo thân nhiệt và yêu cầu giữ khoảng cách tối thiểu 2 m.
Ông bắt đầu làm thơ với bút hiệu từng theo học tại Đại Học Văn Khoa Sài Gòn nhưng bỏ học nửa chừng.
Chúng tôi đã hoàn tất các thủ tục pháp lý cần thiết và chính thức khởi công Dự án.
Chính nhờ quy hoạch đồng bộ, bài bản và bảo trì định kỳ nên dự án hoàn toàn không bị ngập nước dù mưa lớn.
Đây còn tăng ga đi thẳng.
Hạ tầng giao thông thuận lợi, cùng các chính sách ưu đãi thông thoáng đang khiến Trà Vinh trở thành địa chỉ được nhiều doanh nghiệp, nhà đầu tư lựa chọn.
Vượt 30km về tận nhà người yêu cũ đòi nợ 4 triệu nhưng cô gái chỉ nhận được lời gắt gỏng từ bà mẹ: “Tết trả không phải nói nhiều”
Nhưng nguyên mẫu đầu tiên hóa ra không hoàn toàn thành công do thiếu kinh nghiệm - các vết nứt hình thành trên thân tàu làm độ lặn sâu bị hạn chế.
Trước thông tin một số tờ báo đăng tải ý kiến của một thương nhân cho rằng, 90% người Việt ăn gạo “bẩn” đang gây hoang mang, bức xúc cho dư luận xã hội, làm ảnh hưởng ngành lúa gạo và người nông dân sản xuấт lúa gạo.
Một số loại thực phẩm như hành và khoai tây không cần phải cất trong tủ lạnh nhưng cũng không nên cất chúng ở dưới gần chậu rửa bởi chúng có thể nhiễm vi khuẩn từ các lỗ rò trên đường ống nước thải.
Theo số liệu báo cáo, năm 2019 vừa qua Bến xe Miền Tây đã phục vụ hơn 11,61 triệu lượt khách xuất bến, giảm nhẹ chưa đến 1% so với năm 2018.
Doanh số giao dịch riêng ở kỳ hạn qua đêm hôm 14/1 tăng lên gần 41.700 tỷ đồng.
Chứng kiến và nghĩ về cảnh tượng ấy tôi không cách nào kiềm chế được cơn tức giận của mình.
“Nhiều doanh nghiệp có thể giấu chỉ số luân chuyển dòng tiền để dự phòng phân bổ ngược lại cho những năm có kết quả kinh doanh không tốt.
“Tôi có thể vượt qua điều đó.
Dù vậy, bạn vẫn có thể khắc phục được bằng cách mặc quần jeans ống rộng.
Ban đầu, Copa America 2020 được tổ chức tại Argentina và Colombia từ tháng 6 tới tháng 7 mùa Hè này.
Mặn: muối, hạt nêm, nước mắm…
Sau hơn một giờ, ca pɦẫּu tɦuּật thành công.
Ltd góp tới gần 656,49 triệu USD vào Công ty cổ phần Vinhomes và trở thành cổ đông lớn tại công ty bất động sản “họ Vin”.
Gia đình Mo Salah và Jordan Henderson sẽ đều chào đón thành viên mới trong tuần này.
Bá‎m sá‎t mọi di biến độn‎g của các đố‎i tượ‎ng, đến khoả‎ng 17h50 cùng ngày, cơ quan công an đã bắ‎t giữ thành công Lân và Dũng, th‎u gi‎ữ tan‎g vật là 20 bánh hêr‎ôein.
Đây là ca dính liền vô cùng hiếm gặp trong y khoa và là ca dính liền vùng cùng cụt thứ 29 trên thế giới.
Tuy nhiên, nhiều người vẫn áp dụng chương trình ăn như cũ nên việc giảm cân sẽ không kéo dài mãi mãi.
Văn Toàn đã thi đấu từ đầu mùa giải và chúng tôi phải có sự tính toán về thể lực nhằm đảm bảo sự hồi phục tốt nhất cho cậu ấy”.
Khi có khách đi “xe ôm”, Tuyên đến mời thì anh C cũng đến nên cả hai tiếp tục mâu thuẫn.
Hỗ trợ 1 triệu đồng/hộ/tháng trong ba tháng đối với hộ nghèo, cận nghèo theo chuẩn TP (loại trừ hộ nghèo, cận nghèo chuẩn Quốc gia) được UBND TP phê duyệt tại Quyết định 1027 ngày 24-3-2020.
Vì thế, để hiện thực hóa chủ đề “Gắn kết và chủ động thích ứng”, Việt Nam đã xác định 5 ưu tiên lớn sẽ thúc đẩy trong nhiệm kỳ Chủ tịch ASEAN 2020.
Cụ thể vào khoảng 8 giờ 30 phút ngày 30-10, cô V. và một đồng nghiệp khác vào phòng hiệu trưởng làm việc.
Biện pháp này đúng là khá hiệu quả trong việc thu hồi thuế nội địa.
Đại tá Trịnh Thanh Bình, Chỉ huy trưởng Bộ đội biên phòng Quảng Bình trực tiếp đến hiện trường chỉ đạo công tác di dời.
Tôi giữ quan điểm rất rõ ràng.
Bởi nếu không, sẽ không ai dám đầu tư ở nước ngoài và yêu cầu chủ động về an ninh năng lượng quốc gia được đảm bảo như thế nào cũng cần tính kỹ.
Rối loạn dạng này khiến người bệnh có hình thái nam hoặc nữ, có tinh hoàn một bên và có cả tuyến sinh dục nữ.
Cùng năm, nhà tạo mẫu vào top 100 người có tầm ảnh hưởng nhất do tạp chí Time bình chọn.
Bác sĩ lấy máu của các trường hợp đã tiếp xúc gần để làm xét nghiệm.
Bộ Tài chính cho biết, đến nay, NSNN đã chi khoảng 16,29 nghìn tỷ đồng cho công tác phòng chống dịch và hỗ trợ người dân gặp khó khăn do đại dịch Coѵīɗ-19.
Để ’tháo mác thao túng tiền tệ’
“Tôi luôn cảm thấy vị trí tốt nhất của tôi là một tiền vệ box-to-box có thể lên xuống.
Theo đó, vòng tứ kết diễn ra vào các ngày 11-9 và 12-9.
Tôi phải thú nhận rằng tôi không ưa bị hiểu lầm là người Trung quốc.
Sau khi đã hoàn thành các công đoạn nấu nướng.
Hành khách chủ yếu là khách du lịch bị kẹt tại Đà Nẵng do thành phố thực hiện giãn cách xã hội, trong đó bao gồm nhiều trẻ em.
Ẩm thực của Quảng Bình cũng chiều lòng du khách, các món ăn bình dân, đến các món ăn cao cấp.
Việc giải ngân của NHCSXH được thực hiện đến hết ngày 31/1/2021.
Những câu chuyện học hành, ăn ở, đi lại của cậu trai quê mới lên thành phố khiến cả nhà rất thích thú.
Ngài đã thay mặt Nguyễn Ánh ký hiệp ước 1787 dùng các đảo Côn Sơn và các đảo ngoài khơi Đà Nẵng (là Hoàng Sa) để đổi lấy viện trợ quân sự.
Chúng ta cần trân trọng những cống hiến của bác sĩ trong đợt bùng phát dịch corona".
Covid-19 đã giáng đòn khá mạnh vào kinh tế Việt Nam.
Về việc này, Thủ tướng Chính phủ Nguyễn Xuân Phúc giao bộ Tài nguyên và Môi trường chủ trì, phối hợp với các cơ quan liên quan nghiên cứu, xử lý.
Đẩy mạnh quảng bá hình ảnh địa phương và con người An Giang với nhiều hình thức phù hợp; tăng cường liên kết vùng, hợp tác trong và ngoài nước nhằm khai thác tốt tiềm năng, thế mạnh du lịch của Tỉnh.
Điều này phản ánh khó khăn rất lớn của ngành trong việc tiêu thụ sản phẩm.
Biên Hòa triển khai thực hiện nhanh chóng.
Hiện tại, quỹ từ thiện của Bill Gates là nhà tài trợ lớn thứ hai cho WHO sau Mỹ.
Từ một vùng đồng chua nước mặn, cát trắng khô cằn, hiện nay, dọc ven biển Đà Nẵng - Quảng Nam đã là nơi hội tụ của những nghỉ dưỡng và khu đô thị “triệu đô”, góp phần đưa du lịch hai địa phương lên tầm cao mới.
Tôi không biết em tìm ra cái gì thú vị ở những quyển sách em mượn mà em đọc ngấu, đọc nghiến, đọc đến mức chả bao giờ thấy em ngẩng lên hoặc nhìn ra bên ngoài của sổ, thậm chí quay sang người bên cạnh.
"Chắc chắn là vì không ngăn cản được Chi Pu bỏ nghề hát, vì muốn giữ đẹp cho nền âm nhạc nên mới ra quy định này".
Do đó, dự báo giá bưởi Luận Văn vào dịp tết Nguyên đán 2021 sẽ tăng cao.
Kể cả trong giáo dục con, vợ chồng cũng phải thống nhất mục tiêu.
Tôi đem xuống chợ gần 50kg xoài nhà trồng nhưng sáng giờ chưa bán được bao nhiêu.
Khu vực Tây Bắc và Việt Bắc cục bộ có mưa to đến rất to với lượng mưa 20-50mm/12h, có nơi trên 70mm/12h, đề phòng khả năng xảy ra lốc, sét và gió giật mạnh.
Ngoài ra, giá đồng Bitcoin không bị ảnh hưởng trực tiếp đến các biến động giá như vàng, trái phiếu, chỉ số Dow Jones hoặc S&P.
Ngoài Everton, tân binh Leeds cũng rất muốn có Romero, trong khi Aston Villa thì muốn MU các thủ thành người Argentina vào trong thương vụ Jack Grealish.
Để trở thành đại diện chính thức tranh cử tổng thống Mỹ, ứng viên phải giành tối thiểu 1.991 phiếu ủng hộ của các đại biểu.
Techcombank là một trong những ngân hàng đi đầu trong lĩnh vực thanh toán điện tử không dùng tiền mặt và phát triển các kênh thanh toán thuận tiện phục vụ nhu cầu của người dân và doanh nghiệp.
Đến năm 2030 du lịch trở thành ngành kinh tế mũi nhọn.
Cơ hội nào cho tuyển nữ Việt Nam trong cuộc đối đầu Úc?
Bác sĩ Nguyễn Quốc Hùng, Giám đốc bệnh viện số 2, cho biết xét nghiệm bằng kỹ thuật Realtime PCR giúp phát hiện nCoV thông qua vật liệu di truyền của nCoV.
Một trong những phần thu hút người xem live đó là việc xử lý vấn đề các quảng cáo hiện liên tục người dùng chơi game hoặc đọc báo.
"Công ty đã sa thải gần hết nhân viên từ tháng 3, chúng tôi không có quản lý, người chăm sóc và phải tự cập nhật lịch trình.
Nhà cả 3 người đều không còn ai lao động được nên cuộc sống hiện tại khó khắn lắm.
Vì vậy, hoạt động thăm viếng, vinh danh chiến sĩ tử trận diễn ra trong tĩnh lặng.
Chiến thắng này giúp Dortmund vươn lên vị trí thứ 3 trên BXH Bundesliga với 6 điểm sau 3 vòng đấu.
Đây là nguồn kiến thức tham khảo hữu ích dành cho các ông bố bà mẹ trẻ.
Chính những sở thích hưởng thụ xa hoa và áp lực phải giữ hình ảnh của mình thật long lanh trên mạng xã hội là điều khiến các HENRY cảm thấy như mắc kẹt.
Bên cạnh đó, khi chức năng thận bị suy yếu sẽ khiến cho bạn bị béo phì sẽ có nguy cơ cao mắc phải hội chứng ngưng thở khi ngủ.
Các thành viên trong phòng thay đồ không hạnh phúc với Sarri.
Thông xe tuyến đường nhựa liên ấp cù lao Tân Qui I-Tân Qui II, xã An Phú Tân, huyện Cầu Kè.
Châu Dương Thanh chính là muốn hủy hoại đời con trai tôi", lời oán trách của mẹ La Chí Tường được truyền thông xứ Đài đăng tải.
Ánh sáng xanh – đỏ ở góc phải của khung hình cũng khiến mặt Trang Moon bị bóng nhẫy hoặc loang lổ.
Sau khi kết hôn, tài tử thậm chí không dám để khách mời nữ khoác vai vì đã có vợ con, sợ truyền thông đưa tin thất thiệt.
“Cổ tích” giữa đời thường của ông.
Trong thông cáo báo chí được phát đi, nhóm Đa diện 4 nhấn mạnh: “Thời gian giãn cách xã hội vừa qua đã có tác động nhiều đến đời sống và sáng tác của các nghệ sĩ.
Do đó tiền nhàn rỗi phải chọn kênh an toàn để đầu tư, trong đó bất động sản là sự lựa chọn hợp lý", ông Sung chia sẻ.
Tất cả các đối tượng tham gia nghiên cứu sẽ được tiêm bắp 2 liều vaccine hoặc giả dược (đối với giai đoạn 2 & 3).
Ranh giới cụ thể có phía Bắc giáp khu dân cư hiện có và đường ĐT.381; phía Nam giáp đường giao thông và mặt nước; phía Đông giáp hành lang sông Bắc Hưng Hải; phía Tây giáp đường vào thôn Xuân Tràng.
"Bà đầm già" chưa từng thất bại trong bốn lần chạm trán Dynamo Kyiv trước đây (thắng ba và hòa một).
Món nem măng được chế biến theo bí quyết riêng của đồng bào dân tộc Tày.
Chia sẻ với PV, chị Mỹ Linh - đại diện một chuỗi cửa hàng quả nhập khẩu ở TP.
Trong nước, kinh tế đang chịu tác động sâu rộng và chưa có hồi kết của đại dịch Covid 19, sẽ ảnh hưởng không nhỏ tới tình hình hoạt động và quá trình của hệ thống các TCTD.
Về lời đồn đại cây nấm có thể trị bệnh, thầy An giải thích là chưa có cơ sở.
Ronaldo gia nhập Real với giá kỷ lục hè 2009.
Tại tòa bị cáo Tuấn cho rằng mình mang theo dao đến là nhằm mục đích dọa cho chị Linh sợ mà theo về chung sống để lo cho con cùng với bị cáo chứ không có ý định giết người.
Nhiều tình nguyện viên vốn từng rất gắn bó cũng không ở lại bởi họ thấy "sao làm hoài mà không bớt rác".
Tôi nghĩ hạnh phúc không tự nhiên mà có.
Kết quả bóng đá vòng 1/8 cúp quốc gia Pháp.
Chỉ đạo chính thức của TP.
Từ trước đến giờ tôi là người độc lập về kinh tế.
Nữ diễn viên Trần Pháp Lạp được chọn tham gia trong bom tấn “Shang-Chi and the Legend of the Ten Rings” thuộc Vũ trụ Điện ảnh Marvel của Marvel Studios.
Trong khi Cơ quan Quản lý Khẩn cấp Liên bang đã ký một đơn đặt hàng cho 2 triệu mặt nạ phòng độc với giá 7,25 USD/chiếc - gấp 10 lần giá bình thường - chỉ để hủy sau khi nhà cung cấp cho biết họ không thể giao hàng.
Trong khi đó, tính đến 6 giờ sáng 8/4, trên thế giới đã ghi nhận 1.424.341 trường hợp mắc bệnh, trong đó có 81.896 trường hợp tử vong.
Sau khi thông bãi, URENCO đã chỉ đạo các đơn vị trực thuộc huy động nhân lực, thiết bị, phương tiện khẩn trương thu dọn, giải tỏa rác thải tồn đọng trên địa bàn.
Mỗi ngày, tôi dậy từ 5h sáng chơi thể thao, 7h về đưa con đi học.
Nếu địa phương để xảy ra thiệt hại về người do tắc trách thì phải chủ tịch UBND địa phương đó phải chịu trách nhiệm trước UBND tỉnh.
Root điện thoại là gì?
Xét trong kênh bán lẻ hiện đại nói riêng, Bách hóa Xanh tăng trưởng gấp 9 lần.
Là người kín tiếng trong việc chia sẻ về của cải riêng, nam ca sĩ “Giải cứu tiểu thư” không bật mí nhiều về tổ ấm mới của mình.
Liên quan đến tình trạng xe tải cơi nới thành thùng có dấu hiệu quá khổ, quá tải chạy bắt nguồn từ xã Lê Lợi, TP Chí Linh (Hải Dương), PV đã có buổi làm việc với ông Nguyễn Huy Thơm – Chủ tịch UBND xã.
Mọi người cũng thường có thói quen dọn giường ngay sau khi ngủ dậy.
Hành vi điều khiển xe ô tô chở hàng hóa có tổng trọng lượng xe và hàng 14.290 kg (trọng lượng toàn bộ theo thiết kế là 4.990kg) của lái xe On vi phạm Điều 72 Luật Giao thông đường bộ (lỗi hành chính).
Sáng nay tôi mới nghe vợ kể lại.
Sở GD&ĐT TP Cần Thơ đề nghị các Phòng GD&ĐT, các đơn vị trực thuộc Sở được tổ chức dạy học 2 buổi/ngày, bán trú, nội trú chỉ khi có sự thỏa thuận thống nhất của cha mẹ học sinh và nhà trường.
Không phải nắng mưa vất vả mà lại rủng rỉnh tiền tiêu nhờ buôn bán “tử thần trắng” khiến Hằng lóa mắt, để rồi thị tiếp tục dấn thân vào con đường chết.
Theo thời gian, số lượng game âm nhạc phát hành tăng dần, chiếm 16% thị phần toàn cầu.
Người ta vẫn thường nói "nhất quỷ - nhì ma - thứ ba học trò" và cậu nam sinh trong câu chuyện này chính là nạn nhân của đám bạn nghịch dại cùng lớp.
Atletico có thể chiêu mộ Edinson Cavani Hè này nên Morata có thể được cho phép ra đi.
Phải chăng nếu lúc đó tôi không ngần ngại tiến thẳng về phía cậu ấy, không phải từ phía sau, mà đứng trước mặt cậu ấy, cho cậu ấy biết tôi thích cậu ấy như thế nào; nếu tôi làm vậy, có phải chúng tôi đã không lạc mất nhau?
Nhiều phụ nữ khi biết chồng ngoại tình đã rất “cao tay“ tìm cách đáp trả trong yên ấm.
Trớ trêu ở chỗ, nguy cơ "bóc lịch" lại đang treo lơ lửng trên đầu chuyên gia phòng ngự của đội bóng chủ sân Allianz Arena.
Theo chia sẻ với với CNBC của ông Jim Iuorio - Tổng giám đốc TJM Institutional Services, các nhà đang đặt câu hỏi về hiệu quả chính sách của Fed, cũng như các chính sách của chính phủ trong tương lai.
Đây là số tiền khá lớn đối với tôi.
Lực lượng tiếp viện gồm chủ yếu xe quân sự gắn vũ khí.
Có người đi làm 5-10 năm thu nhập 25-40 triệu đồng, nhưng cũng có người làm trên 10-15 năm lương cũng chỉ 10-15 triệu đồng.
Mới đây, mạng xã hội xôn xao chia sẻ đoạn clip ghi lại tình huống một bé gái bị ngã lọt xuống khe cống, được người dân xúm lại giải cứu.
Con số thực tế từ người dùng Sendo năm 2013, lượng người thanh toán online qua ứng dụng chỉ đạt 0,1%.
"Có lẽ do đã say nên khi nhìn thấy lửa, mọi người còn khen đẹp, lấy điện thoại ra quay.
Sợ lắm nhưng mình không thể bỏ tiết được.
Anh Q. yêu cầu Thắng bồi thường số tiền này.
Tôi theo dõi cậu ấy từ lứa trẻ và đánh giá rất cao".
Họ sẽ phải giành trọn 3 điểm trước Alaves, đồng thời cầu mong Real Madrid gục ngã trước Villarreal, đối thủ được xem là rắn nhất của đội bóng Hoàng gia trong 6 vòng đấu cuối cùng.
Tiền ớt bán ra không bù lại được công nông dân chăm sóc, phân bón, nước tưới.
Căn bệnh viêm xoang phế quản đeo đẳng bỗng nhiên biến mất, trí nhớ tốt hơn hẳn.
Ngày 24-10, Công an phường Quan Hoa, quận Cầu Giấy, Hà Nội cho biết đang phối hợp với các đơn vị nghiệp vụ điều tra xử lý vụ trộm cắp tài sản do đối tượng Dương Tuấn Anh gây ra.
Chang vui vẻ trong vònɡ yêu thương của gia đình.
Viên pin dung lượng 3.700 mAh, tích hợp công nghệ sạc nhanh với nguồn ra 25W.
Giải pháp thứ 2, là tưới tiết kiệm nước, hiện nay tỉnh An Giang đang khuyến khích nông dân, hợp tác xã (HTX) và cả doanh nghiệp sản xuất nông nghiệp ứng dụng các công nghệ tưới tiết kiệm nước vừa đảm bảo cây trồng cho năng suất tốt.
Lần này ℓà họ hàng gần nên tôi cũng không từ chối được.
Nữ diễn viên gọi họ là những người bịa chuyện trắng trợn.
Đề cập đến sự phát triển nhanh chóng của khoa học và công nghệ thời đại cách mạng công nghiệp 4.0 và sự bùng nổ của công nghệ thông tin, Thủ tướng cho rằng bối cảnh này đặt ra những yêu cầu mới với đội ngũ báo chí nước nhà.
Hương từng là người vợ hiền thục chu đáo và rất yê‎u chồng con.
Ngoài ra, công ty còn sở hữu 14,3% vốn tại Công ty CP Đầu tư Xây dựng Ricons thông qua khoản đầu tư gần 58 tỷ.
Hãng cũng khuyến nghị hành khách đang có kế hoạch đến/đi từ sân bay Nội Bài và Tân Sơn Nhất thường xuyên theo dõi, cập nhật tình hình chuyến bay trên website hoặc trang Facebook chính thức của hãng nhằm chủ động lịch trình.
Hắn cũng gọi một ly như nó rồi nhìn nó, cười.
Một lần nữa, bồi thẩm đoàn nhận thấy Juan có tộּi, và kết án chung thân lần thứ hai.
Chiều nay ngày 23/8 đã xảy ra một vụ taі nạn tɦưּơng tāּm tại khu vực Lâm Đồng, một người đã không qua khỏi sau đó.
Điều đó không có nghĩa là Trump không cố gắng sử dụng các đòn bẩy của chính phủ để làm rung chuyển cuộc đua.
Thảo nào, anh ấy lại nhìn vào đây.
Mới đây, Hiệp hội bất động sản TP.
Bên cạnh đó, một số hình thức phạm tội có thể có xu hướng tăng lên trong môi trường kinh tế ban đêm, như: Trộm cắp tài sản, cướp giật, lừa đảo, môi giới mại dâm, gây rối trật tự nơi công cộng…
Các bản tùy biến của DF26 sẽ được viện Vật lý ứng dụng và Thiết bị khoa học cung cấp phù hợp với yêu cầu chuyên biệt của đơn vị đặt hàng.
Trung Quốc sắp đóng cửa lãnh sự quán Mỹ tại Thành Đô?
Bây giờ thời gian cách ly cũng đã hết, cuộc sống của Tri trở lại bình thường.
Nếu không chấp nhận một cuộc bầu cử trước thời hạn, chủ tịch Bartomeu cần làm gì để trấn an cơn giận dữ từ các cules?
Cựu ngôi sao Real Housewives hào hứng khoe: "Tôi rất háo hức chờ đến ngày trở thành bà ngoại.
Nghề chăm sóc cá tầm Nga cũng lắm công phu, từ khi mua cá giống về phải thả vào các bể composite giữ ở nhiệt độ 19 độ C, sau khoảng thời gian 9 giờ đồng hồ cho cá quen với môi trường xong, mới thả xuống các bè nuôi.
Ông cũng đặc biệt nhấn mạnh vai trò của thị trường nội địa trong thời gian tới, xem là ưu tiên hàng đầu để nhân dân có nông, thủy sản sạch, chất lượng và bảo đảm an toàn thực phẩm.
Tóc mái có thể giúp các cô gái giấu đi một số khuyết điểm trên gương mặt.
Công nhân sơ chế nhãn phục vụ xuất khẩu.
Đều đặn ngày 2 bữa cơm, không đến phòng gym nhưng Thu Thủy vẫn duy trì được cân nặng 49 kg cùng vòng eo 62 cm.
Sau khi mưa lũ đi qua, ông Miên bị nhiễm vi khuẩn trong nước lũ có tên là Burkholderia pseudomallei gây ra bệnh Whitmore từ viêm khớp gối phải và sau đó qua đời vào ngày 11/11.
Cầu thủ người Bờ Biển Ngà gặp khó khăn trong 10 phút đầu tiên của trận đấu.
Julien Kang được biết đến với vai diễn thầy giáo Kang nổi tiếng trong phim "Gia đình là số 1" phần hai, lên sóng từ năm 2009.
Tôi cho rằng họ không muốn trả lời các câu hỏi của tôi”.
Diễn biến COVID-19 đến 6h sáng 7/5:.
Đầu tiên là Rainer Henn, 64 tuổi, nhà nghiên cứu bệnh học pháp y đại học Innsbruck.
Ngoài tập luyện giảm cân thì có lẽ việc chọn đồ phù hợp đã giúp cô hack dáng để trông thon thả và nuột nà hơn.
Khi được cấp dưới đưa về, người anh ta đã nhũn ra vì say, không nhận ra vợ con là ai, vừa vào tới nhà đã lại nôn ọe, khiến vợ anh ta phải nhanh chóng đi thu dọn "bãi chiến trường".
Cụ thể cơ duyên đã giúp N.P. gặp và nói chuyện hợp cạ với anh chàng kỹ sư IT là khi dùng 1 ứng dụng hẹn hò.
Tuy nhiên, lệnh cấm này đã vấp phải sự phản đối của một số lãnh đạo tôn giáo.
Trong tôi luôn hi vọng mẹ và vợ tôi sẽ yêu thương và hòa thuận với nhau.
Qua đấu tranh, các đối tượng khai nhận Hồ Như Cường (SN 1995; ngụ phường Bắc Sơn, thị xã Bỉm Sơn, tỉnh Thanh Hóa) đã mời bạn bè từ khắp nơi về Thanh Hóa để mừng sinh nhật mình.
Học sinh trung học phổ thông, học viên giáo dục thường xuyên đi học trở lại vào ngày 2/3.
S-500 được cho là có nhiều đặc tính vượt trội.
Hiện trên địa bàn có 11 đơn vị phụ trách để khắc phục, tuyến nào cũng có đơn vị đứng điểm luôn.
Ronaldo cách ly khi trở về Juventus.
Chiều 7/11, CLB HAGL bước vào lượt trận cuối V.League bằng trận tiếp đón HL Hà Tĩnh trên sân nhà Pleiku với quyết tâm giành trọn vẹn 3 điểm để tri ân người hâm mộ đồng thời cắt được chuỗi trận toàn thua dưới thời HLV Nguyễn Văn Đàn.
Tuy nhiên, đến khoảng 13h cùng ngày thì mọi người phát hiện em H. treo cổ trong nhà tập boxing.
Thực tế, từ khi bị áp thuế vào đầu năm 2019, xuất khẩu sang Philippines đã giảm 23% về lượng và 17,4% về trị giá, chỉ đạt 257 triệu USD.
Bán buôn thiết bị và linh kiện điện tử, viễn thông, công nghệ thông tin là lĩnh vực đóng góp vào doanh thu của công ty nhiều nhất (chiếm trên 74%).
Vì vậy, ức chế miễn dịch trong giai đoạn đầu của bệnh không phải một ý tưởng hay.
Lễ viếng đồng chí Lê Khả Phiêu, nguyên Tổng Bí thư Ban Cháp hành Trung ương Đảng cộnּg sảּn Việt Nam, tại quê nhà Thanh Hóa sẽ diễn ra đến 12 giờ trưa nay.
Mới đây, CLB AS Roma xác nhận họ sẽ cho cầu thủ tập luyện trở lại trong bối cảnh lệnh phong tỏa ở Italy sẽ được nới lỏng trong thời gian tới.
Đà Nẵng và đô thị cổ Hội An sẽ tổ chức nhiều sự kiện hấp dẫn trong Lễ hội Chào năm mới 2021.
‘Rap Việt’: Fan khóc thét khi Karik cho loạt ‘át chủ bài’ đấu ‘một mất một còn’
HLV người Hàn Quốc cho biết: “HAGL có 2 cầu thủ ngoại mới, tốc độ nhanh nhưng toàn đội không chơi đúng với lối chơi ban huấn luyện đề ra.
Với Leicester và Chelsea xếp trên, họ không còn nhiều cơ hội để rút ngắn khoảng cách điểm số.
Cục trưởng Cục THADS tỉnh Bình Định Nguyễn Xuân Hồng trao danh hiệu “Chiến sĩ thi đua ngành Tư pháp” cho các nhân xuất sắc.
Tiến sĩ Lê Thái Vân Thanh, Trưởng khoa Da liễu - thẩm mỹ Da, bệnh viện Đại học Y Dược TP.
Cách dùng đơn giản là pha trà kỷ tử.
HCM) có 2 quốc tịch.
Cầu thủ trẻ nổi bật Hai Long cũng vẫn tạo nên một vài đường bóng và cú sút nguy hiểm.
Cha mẹ nên cho trẻ dùng hết đơn thuốc kháng sinh dù thấy trẻ đã đỡ bệnh.
Chuỗi cung ứng hàng hóa của VinMart & VinMart+ sẽ tiếp tục được bài bản theo tiêu chuẩn quốc tế.
Bên trong căn nhà cấp 4, nơi cụ N. sinh sống.
Trực tiếp Inter Milan vs Shakhtar Donetsk.
Tỉnh đoàn đã ký hợp đồng trách nhiệm với Công ty TNHH và XD Tiến Cường, tỉnh Điện Biên về việc hỗ trợ xây dựng 86 nhà tiêu hợp vệ sinh.
Từ trước đến giờ chị có biết ngày lễ này là gì đâu.
Bên cạnh việc đe dọa cấm các chuyến bay chở khách, Washington cũng nhắm tới số lượng các chuyến bay thuê trọn gói mà các hãng hàng không Trung Quốc muốn thực hiện tới quốc gia này.
Thương vụ Việt Nam tại Bỉ và EU vừa thông tin tới các doanh nghiệp Việt Nam về những lưu ý khi xuất khẩu đồ bảo hộ và khẩu trang sang thị trường EU.
Hoạt động thương mại, dịch vụ trong tháng 2 cũng không sôi động như những tháng trước.
Làm marketing rồi sau đó kinh doanh phòng tập, thì việc đi mời KOL, tổ chức sản xuất chụp hình, quay video là việc khá thường xuyên.
Như vậy, thành phố vẫn còn 6.330 phải cách ly tập trung, 394 người cách ly tại quận, huyện và 1.540 người cách ly tại nhà/nơi lưu trú.
Cũng theo ông Tới, từ cuối năm 2019, Hội đồng Quản trị và Ban Giám đốc Công ty Nam Việt đã định hướng “không bỏ trứng vào một giỏ”, nên yêu cầu Phòng Kinh doanh điều chỉnh thị phần xuất khẩu, chứ không phụ thuộc vào thị trường Trung Quốc.
Họ nhớ rằng anh chàng người Bồ Đào Nha này bực bội tới 2 tiếng nếu để thua trận đấu bóng bàn hay bi lắc với các bạn.
Trong khi đó, người đại diện Jorge Machado của HLV Scolari nói với Fox Sports: "Mọi người nói về những đội tuyển, nhưng việc này không hiệu quả.
Saudi Arabia cung cấp 7,78 triệu tấn trong tháng 9, tương đương 1,89 triệu thùng/ngày.
“Nước Việt Nam bây giờ mất rồi.
Đầu ông Út quay cuồng với bao ý nghĩ: "Lưỡi người ư? Không thể nào!
Kết quả cho thấy trong số 67 khách hàng được xét nghiệm không người nào có kết quả dương tính.
Tin vui với Quỷ đỏ là Kai Havertz quan tâm đến việc chơi bóng ở Ngoại hạng Anh.
Chia sẻ với VnExpress, đại diện Vietnam Airlines cho biết, đây là chuyến bay charter VN5729 bằng tàu Boeing Dreamliner 787-10, hạ cánh tại sân bay Nam Kinh chiều 18/7.
Hiện ngọn hải đăng mũi Đại Lãnh gồm khối nhà cao 5 m với diện tích 320 m2, dưới nền nhà có bể ngầm chứa nước mưa và trần nhà đặt hệ thống pin mặt trời.
“Không một doanh nghiệp phát triển dự án nào tự tin nói rằng không sử dụng vốn vay, ngược lại, tỷ lệ vốn vay thường rất lớn, kèm theo đó là chi phí lãi vay cao.
Cô từng bị đứt gân, luôn đau đớn mỗi khi di chuyển trên giày cao gót.
Trước đó, dự án này đã được triển khai xây dựng giai đoạn I, với tổng chiều dài 717 m. Trong giai đoạn II, tuyến kè được xây dựng có tổng chiều dài 760 m nối tiếp từ điểm cuối đoạn kè đã thi công hướng về phía biển.
» Hề Mộng Dao mang thai lần 2 với thiếu gia trùm sòng bạc Macau?
Đây là lời khẳng định của Phó Thủ tướng Vũ Đức Đam, Trưởng ban Ban Chỉ đạo quốc gia phòng chống dịch COVID-19 tại cuộc họp của Ban Chỉ đạo sáng 20/3, tại Văn phòng Chính phủ.
"Trump xứng đáng được Nobel Hòa bình hơn nhiều so với Obama, người được trao giải vì đã biết hít thở", Ben Shapiro, nhà bình luận chính trị bảo thủ Mỹ, chia sẻ quan điểm.
Cùng ngày, Thủ tướng New Zealand Jacinda Ardern tuyên bố lệnh phong tỏa đã giúp nước này chiến thắng Covid-19, sau khi chứng kiến số ca nhiễm liên tục giảm.
Sau SEA Games 30, thậm chí cầu thủ gốc Thanh Hóa còn đang không được tín nhiệm bằng Văn Toản.
Thế nhưng, viễn cảnh tương lai của doanh nghiệp từng mang danh vua cá tra” dự kiến sẽ tươi sáng hơn với sự hỗ trợ từ Thaco của tỷ phú Trần Bá Dương.
Ðó là chuỗi ngày tồi tệ nhất với cô, mọi thứ như sụp đổ trước mắt.
Bên cạnh đó, tạo một sân chơi mới, liên kết phối hợp giữa các công ty tài chính để chia sẻ các thông tin khách hàng gian lận, nhóm nhân viên gian lận cấu kết khách hàng trục lợi công ty tài chính…
Về kinh doanh, năm 2019 vừa qua, PV Power đạt doanh thu thuần 35.421 tỷ đồng (năm trước đạt 14.835 tỷ đồng), lợi nhuận sau thuế đạt 2.837 tỷ đồng (năm 2018 đạt 575 tỷ đồng).
Theo anh Long, bắp Mỹ là cây dễ trồng, ít sâu bệnh, không mất nhiều công chăm sóc, nhanh cho thu hoạch (trung bình khoảng 90 ngày) nên rủi ro thấp.
Tối nay Madison phải đi cấp cứu sau khi ăn một quả dâu tây chứa kim".
"Bí đã quá già, nếu để ngoài đồng cũng không được vì cây, lá khô, gặp mưa sẽ thối.
Cũng khoảng thời gian đó ông David Marr có cho tôi biết ông vừa từ Việt Nam về, trước khi ông bước lên máy bay, tất cả những tài liệu và cả vở ghi chú của ông đều bị công an cộng sản tịch thu.
Đây là đội bóng từng lọt vào bán kết Champions League mùa trước, và vẫn bất bại ở mùa giải này (thắng 6 hòa 1).
Một ngày nấu cho tui 6,7 bình thủy là nhiều rồi".
Sau quãng thời gian tạm nghỉ vì dịch bệnh, những ngày qua, đoàn phim Tình yêu và tham vọng đã bắt đầu quay trở lại.
Khi bị yêu cầu kiểm tra giấy thông hành, một người trong nhóm rút mã tấu chém đứt tay trái của sĩ quan cảnh sát Harjit Singh.
Một trong những ưu điểm tuyệt đối của phương pháp này là nguyên liệu dễ tìm, dễ thực hiện lại không bị ngán.
Chúng tôi kêu gọi các bên kiềm chế những hành động gây bất ổn trong khu vực, làm xao lãng phản ứng toàn cầu với đại dịch, hoặc có nguy cơ đe dọa tính mạng và tài sản”, thông cáo của Bộ Quốc phòng Mỹ nhấn mạnh.
Lợi nhuận năm 2019 được phân phối cụ thể như sau: Trích quỹ đầu tư phát triển 20% lợi nhuận sau thuế; Trích quỹ khen thưởng phúc lợi 5% lợi nhuận sau thuế; Phát hành cổ phiếu thưởng cho người lao động (ESOP) 75% lợi nhuận sau thuế.
Theo Radio Australia từ năm 1963 các sinh viên du học Colombo đã thành lập Hội sinh viên Việt Nam hải ngoại tại Úc.
Cần Thơ, cho biết Siêu thị 0 đồng hướng đến tất cả người dân bị ảnh hưởng bởi dịch Coѵīd-19.
Trong đó, tổng tài sản nhóm này hiện chiếm tới 42,8% toàn ngành và dư nợ cho vay chiếm đến 47,9%.
Những sự kiện này, cùng với các vấn đề trên cho thấy sự tồn tại của yếu tố không chắc chắc giữa niên độ cho kỳ kế toán.
Ca phẫu thuật kéo dài 4 giờ.
“Tôi không phải là chuyên gia bắt penalty.
Với cách chia hai giai đoạn, sẽ không có cơ hội "làm lại cuộc đời" ở chặng đường còn lại.
Bruno học bóng đá trên đường phố nên những trận chiến, tính cách cua cậu ấy được hình thành ở đó.
Thông tin ca mắc mới: 9 ca mắc mới (BN1114-1122): là các ca nhập cảnh, được cách ly ngay, tại tỉnh Đồng Tháp.
Nhưng không có xét nghiệm quan hệ cha con tại thời điểm đó, vì vậy vấn đề này đã là gánh nặng trong lòng ông cả chục năm.
Tuy nhiên, lượng khách còn rất ít, không đáng kể so với dịp nghỉ lễ 30.4-1.5 mọi năm dù thời tiết hiện nay của đảo Ngọc vô cùng đẹp, giá dịch vụ không tăng, các dịch vụ khác cũng đã mở nhiều hơn.
Quá xúc động, NSND Hoàng Dũng bật khóc ôm chầm những người anh em thân thiết.
Ngoài ra, số nợ xấu đã bán cho VAMC của ngân hàng này vẫn giữ nguyên ở mức 224 tỷ đồng (đã trích lập dự phòng 82 tỷ).
Côn trùng ở khu chợ này được bán với nhiều hình thức khác nhau.
Chữ và nghĩa: Áp phích, từ đâu tới?
Vụ "buôn lậu, vi pɦạm quy định về kế toán gây hậu quả nɡhiêm tгọng; rửa tiền; vi pɦạm quy định về đấu thầu gây hậu quả nɡhiêm tгọng" xảy ra tại Công ty TNHH và thương mại Nhật Cường (Công ty Nhật Cường).
Trần Đắc Phu, chuyên gia của BCĐ phòng chống dịch bệnh Covid-19 quốc gia cho rằng, cần làm rõ bệnh nhân 867, bị lây nhiễm Covid-19 ở Hải Dương.
Chúng ta không thể cưa sừng làm nghé khi lựa chọn món đồ bó quá sάt như khi con gái để khoe đường cong được, mà ở độ tuổi này, mặc vừa vặn, thoải mái chính là cách khoe đường cong quyến rũ hiệu quả nhất.
Theo thông báo khẩn của Sở Y tế TP.
Sau hơn 1 giờ đồng hồ, đám cháy được dập tắt, khoảng 0,3ha rừng đã bị lửa thiêu trụi.
Tuy nhiên, ít ai biết được rằng thời điểm khi mang bầu 2 năm trước, cân nặng của người đẹp 8X từng leo vọt lên hơn 18kg.
Travis đăng tải bức ảnh của nhóm thợ săn với con cá sấu "khủng" trên Facebook và nhận được sự chú ý lớn.
Mình nghĩ áp lực tốt hay xấu tuỳ vào cách mỗi người đối mặt.
Triều Tiên là đội bóng thi đấu gắn kết, có sức mạnh và sự quyết tâm cao.
Nguyễn Thị Lang làm chủ nhiệm đề tài.
Dịch Covid-19 được kiểm soát, Đà Nẵng.
Trên sân nhà Pleiku vốn chưa thua trận nào từ đầu năm, Văn Toàn cùng đồng đội chơi bóng như thể đó là trận thủ tục.
Khi ra đồng phải đảm báo yếu tố giữ khoảng cách 2m, khẩu trang và các biện pháp y tế khác.
Chubb Life Việt Nam ra mắt các ứng dụng.
Tôi hối hận vì đã làm vợ anh ta.
Thiết bị có công suất 1 HP.
Trung Quốc đã duy trì sự kiểm soát chặt chẽ đối với đất đai kể từ khi quyền sở hữu công cộng xuất hiện vào những năm 1950.
Cụ thể, trong 10 tháng qua, tổng vốn đầu tư thu hút (kể cả cấp mới và điều chỉnh) đạt 591,94 triệu USD, bằng 118,39% kế hoạch năm và tăng 7,16% so với cùng kỳ năm trước.
Trong thời gian vừa qua, tình hình thiên tai ở các tỉnh miền Trung diễn biến rất phức tạp, đã gây thiệt hại lớn về người và tài sản, ảnh hưởng nghiêm trọng tới đời sống của người dân.
Người mẹ sau đó đã bị bắt và buộc tội cẩu thả dẫn đến chết người.
Trong khi đó ở huyện Chương Mỹ, tại chợ xã Đông Phương Yên, lực lượng chức năng yêu cầu các hộ kinh doanh giữ khoảng cách phòng dịch.
Các bác sĩ từ Trung tâm Y tế Irving thuộc Đại học New York-Presbyterian/Đại học Columbia hồi tháng 10 cho biết trên tạp chí JAMA Pediatrics rằng khả năng lây truyền virus Corona từ mẹ sang trẻ sơ sinh là “hiếm”
Ngoài khoảng thời gian tập luyện và thi đấu bắt buộc cho Real Madrid, Bale dành gần như mọi lúc rảnh rỗi cho môn thể thao quý tộc này.
Nhưng ngày xưa nốt ruồi lại giống như một món trang sức cho khuôn mặt vậy.
BS Trần Chí Cường lo lắng, kinh phí trang bị máy móc điều trị đột quỵ là vấn đề nan giải.
Bà Haspel là người phản đối giải mật tài liệu, cho rằng làm tổn hại đến nguồn cung cấp thông tin cũng như cách mà CIA thu thập thông tin tình báo.
So với cùng kỳ nằm 2019, tăng 2 vụ, tăng 1 người chết.
Thị phần VNI bám sát Top 10 doanh nghiệp dẫn đầu và là một các trong các doanh nghiệp bảo hiểm có biên khả năng thanh toán cao nhất trên thị trường bảo hiểm tại Việt Nam.
Thông qua các thương vụ M&A, giúp cho doanh nghiệp tiết kiệm được rất nhiều thời gian trong việc hoàn thành các thủ tục pháp lý, cũng như giải quyết những vấn đề liên quan đến đền bù và giải tỏa mặt bằng.
Kết quả chụp MRI cho thấy bị dập nát cột sống ngực 4,5,6, máu tụ ở tủy sống gây chèn ép tủy, có chỉ định phẫu thuật cấp cứu.
Một trường hợp là hàng ҳóm, người là còn lại là chị dâu ở đối diện.
Năm 2014, tài tử 53 tuổi kết hôn với Lâm Thiên Ngọc sau gần 30 năm quen biết.
Ngày 30/7, Thị trưởng Tokyo cảnh báo có thể áp dụng lệnh tình trạng khẩn cấp mới nếu số ca mắc mới tiếp tục gia tăng.
Thật không may, một chút sơ sẩy, cháu T. đã rơi xuống nước lũ.
Theo Công an TP Bắc Giang, cả Công, Tuấn đều nghiện mα tύy.
Đó chính là bí mật mà Dung phát hiện ra, sau khi có một lần "chệch nhịp" hoàn hảo.
"Mặc dù chúng ta đã nỗ lực phòng chống, nhưng bão lũ, thiên tai bất thường vẫn gây thiệt hại rất nặng nề.
Không chỉ riêng về nguồn gốc SARS-CoV-2, các học giả Trung Quốc trong thời gian qua còn công bố nhiều nghiên cứu và bài viết có nội dung bảo vệ, tuyên truyền quan điểm của Bắc Kinh về vấn đề Biển Đông, cạnh tranh chiến lược Mỹ - Trung.
Mức học phí của ngôi trường này dao động từ 6.500.000 – 8.000.000 đồng / năm.
Tính đến sáng ngày thứ Hai, các chuyến bay và dịch vụ tàu nội địa tại Bắc Kinh vẫn hoạt động bình thường.
Nổi tiếng không kém là dinh thự Họ Vương nằm tại thung lũng Sà Phìn.
Tại cuộc họp, Văn phòng VKSND tối cao đã báo cáo tiến độ thực hiện các nhiệm vụ tổ chức kỷ niệm 60 năm thành lập ngành KSND; các ý kiến phát biểu đề cập đến công việc cụ thể mà mỗi đơn vị được giao.
Các cô gái chỉ được biểu diễn tại những sự kiện nhỏ, lần được chú ý duy nhất của nhóm là khi Wonder Girls tham gia diễn phụ cho Jonas Brothers trong một đêm nhạc.
Trải qua nhiều thăng trầm, hạnh phúc đã mỉm cười với nữ ca sĩ.
Bò tơ Năm Sánh nức tiếng Tây Ninh ngay trung tâm TP.
» Ngọc Trinh đăng đàn cách dạy con: ’Thà con khóc trong Mercedes chứ đừng dại dột mà cười sau xe đạp’
Được biết, chiếc xe này, anh Sơn mua với giá 41 triệu đồng.
Niềm vui của ba mẹ đơn giản và bình dị lắm, đó chính là được nhìn con khôn lớn và trưởng thành.
Đến 10h ngày 18/6, các phương tiện trên QL5 hướng Hải Phòng - Hà Nội đã di chuyển bình thường.
Hành động của cặp vợ chồng người Ấn Độ đã nhanh chóng nhận phải nhiều luồng ý kiến từ phía cộng đồng mạng.
Trong khi toàn bộ thành phẩm đang sản xuất dở dang hồi cuối năm trước (trị giá 141 tỷ đồng) đều đã hoàn thiện.
Sở GD&ĐT Hà Nội cũng đã thành lập tổ công tác trực tiếp xuống các điểm thi để chỉ đạo tăng cường hỗ trợ trong trường hợp có học sinh vẫn bị nhầm thông tin địa điểm dự thi.
Theo Ngân 98, khi có người chê cô xấu, cô cho đó là động lực để phấn đấu, "càng chê càng vui".
Dưới đây là gợi ý đáp án cho đề thi này.
Với điểm tựa Kai Havertz trong đội hình, Leverkusen sẵn sàng khiến Inter phải ôm hận nếu như thày trò HLV Antonio Conte chủ quản.
Đức cũng biết thế nên mới chủ quan, để lại toàn bộ tin nhắn, cuộc gọi trong máy.
Ngoài thành tích lọt vào vòng loại cuối World Cup 2018 của Thái Lan hay đi tới tứ kết Asian Cup 2019 của Việt Nam, cầu thủ Thái Lan và Việt Nam xuất ngoại nhiều hơn.
Bale không trở lại Ngoại hạng Anh.
“Các em bị hội chứng ngất xỉu dây chuyền chứ không phải ngộ độc thức ăn.
Ngày 9-11, được lấy mẫu gửi viện Pasteur Nha Trang, kết quả xét nghiệm bệnh nhân dương tính với virus SARS-CoV-2.
Trường THCS Lý Thường Kiệt, Quận Hải Châu - Đà Nẵng: Thiếu minh bạch trong đóng tiền thuê máy chiếu?
Ban chỉ đạo cũng có văn bản gửi đến Trung tâm dự báo khí tượng thủy văn quốc gia để theo dõi sάּt tình hình, diễn biến mưa lũ, đặc biệt ở phía thượng nguồn và có thông tin về việc xả lũ.
Huyện sẽ duy trì diện tích hơn 1.500 ha vải sớm.
Hình ảnh tại Hội thảo.
Các bạn như muốn nói "Chào UEF, chúng tớ đã quay trở lại và trình tạo dáng cũng lợi hại hơn xưa’.
“Hiện đã có hàng chục nhà đầu tư đề xuất được tiếp cận, nghiên cứu khảo sát để thực hiện các dự án điện mặt trời, điện gió và điện khí tại các huyện Tuy An, Tây Hòa, Sông Hinh, Đông Hòa, Sơn Hòa, Phú Hòa và TP.
Mà nếu nhuộm được lãnh đỏ, thì cây đầu tiên phải tặng em đó nghen.
Thời gian này chuyện tình cảm của Hiền Hồ cũng được khán giả quan tâm khá nhiều.
Hiện ông đang tích cực săn tìm thêm những vật dụng đặc trưng của văn hóa miền Tây.
Kỳ lạ như CLB TP.
“Mother/Android là câu chuyện mang tính cá nhân cao, được truyền cảm hứng từ những hy sinh của cha mẹ khi họ đưa tôi đến thế giới này.
Năm 2012, VNR phê duyệt cơ cấu sử dụng 64.050 m2 thuộc Trạm vật tư đường sắt Dĩ An làm thương mại - dịch vụ, còn lại khoảng 48.000 m2 xây lại trạm vật tư.
Cùng lúc, ô tô khách loại 16 chỗ (chưa rõ danh tính tài xế) chạy tư hướng Trung Lương - Mỹ Thuận xin nhường đường đi nhưng không được, sau đó ép xe của anh Quang dừng lại ngay trên cầu Phú Nhuận.
Chủ tịch HĐQT Công ty cổ phần Đồng Tâm, ông đánh giá, giãn nộp thuế là chính sách tích cực nhất trong hàng loạt chính sách hỗ trợ từ Chính phủ thời gian qua.
Nhưng khi về dọc đường thì chồng tôi bất ngờ bị ngừng tim, phải quay xe trở lại”.
Tại thời điểm 30/6/2020, tổng tài sản công ty đạt 5.660,6 tỷ đồng, tăng nhẹ 1,38% so với đầu năm.
Phía VLI đề xuất 02 phương thức đầu tư các trung tâm trên theo hình thức hợp đồng xây dựng - kinh doanh - chuyển giao (BOT) hoặc hợp đồng xây dựng - chuyển giao - thuê dịch vụ (BTL).
"Tương lai của ’Như chưa hề có cuộc chia ly’ rất cần một sự kết nối cao với cộng đồng.
Tập đoàn Engie của Pháp ngày 22/9 đã khánh thành tại Stains (Seine-Saint-Denis) phòng nghiên cứu và phát triển mới dành riêng cho khí “xanh” và năng lượng mới, một lĩnh vực “trọng tâm“ của nhóm.
Theo luật sư Bình, nếu không nuôi nổi con thì không nên để dính bầu.
Trong 5 năm qua, ngành du lịch Lào Cai đã đánh dấu sự phát triển vượt bậc của mình.
Ứng dụng có vấn đề nhất là Snaptube với hơn 40 triệu lần tải xuống nhưng đã bị xóa khỏi Google Play Store.
Cường đang rất hoang mang nên nổi đoá với Trang vì anh cũng không thể nói rõ để người yêu biết sự thật.
Bên cạnh đó, chỉ số giá tiêu dùng (CPI) tháng 2 của Trung Quốc tăng 5,2% so với cùng kỳ năm trước.
Một trong những điều được rất nhiều người hâm mộ quan tâm là trong danh sách triệu tập gồm 37 cầu thủ có tên Nguyễn Văn Quyết.
Đối với những người không biết nguyên nhân gây bùng phát cơn hen cần đi kiểm tra (xét nghiệm dị ứng).
Từ những bộ phim Hàn Quốc, tôi học hỏi và đưa ra lời góp ý của mình.
Ngày 24/4, Tổng thống Mỹ Donald Trump đã ký thông qua dự luật trị giá 484 tỷ USD hỗ trợ các doanh nghiệp nhỏ và các bệnh viện đang phải chịu sức ép lớn của dịch COVID-19 làm hơn 50.000 người Mỹ tử vong.
Theo thời gian, câu chuyện trôi vào quên lãng.
Các tài liệu này có vẻ như hoàn toàn xác thực.
Dù có chế độ ăn giảm cân nghiêm ngặt và tích cực luyện tập, nhưng cô gái 22 tuổi vẫn tự tin với vóc dáng của bản thân nên đã quyết định hút 6 lít mỡ.
Còn ông Nguyễn Trung Thành – Phó Giám đốc Sở Y tế Đắk Lắk cho biết, trước ngày thi (5 -7 ngày) ngành Y tế đã phun hόּa cɦấּt khử trùng.
Nhiều người khác đành cho con học qua điện thoại vì không có máy tính, máy in…
Ai gọi tới đâu, anh chủ sẽ dùng kéo để cắt tới đó.
Lượng vitamin B trong bắp giúp làm giảm homocysteine.
Tôi thanh minh thì em chồng nhảy lên tát thẳng mặt chị dâu.
Đến 5 giờ sáng nay (ngày 27/6), sau 12 tiếng đồng hồ trắng đêm nỗ lực cứu rừng, lực lượng chức năng và người dân 3 huyện Yên Thành, Diễn Châu, Nghi Lộc đã khống chế được đám cháy.
Đơn cử, theo Luật Thuế thu nhập doanh nghiệp thì doanh nghiệp phải chịu thuế suất 20%, nhưng các doanh nghiệp địa ốc đang dùng "chiêu" hợp đồng ba bên để lách thuế xuống 2% theo Luật Thuế thu nhập cá nhân.
"Lúc đó tôi sợ muốn chết.
Trong đó, KIM Vietnam Growth Equity Fund mua được nhiều nhất với gần 24 triệu cổ phiếu, qua đó nâng tổng sở hữu lên gần 32 triệu cổ phiếu MBB, tương đương 1,31% vốn điều lệ.
Ngày 1-11-2019, TAND quận Thủ Đức xử sơ thẩm đã tuyên phạt Sáng một năm sáu tháng tù về tội danh trên.
Theo đó, danh hài đang tự cách ly trong khuôn viên đền thờ tổ nghiệp.
Các máy bay vận tải quân sự hôm qua chuyển nhiều tấn hàng tiếp tế cho hàng ngàn binh sĩ Ấn Độ để chuẩn bị cho mùa đông khắc nghiệt tại biên giới tranh chấp với Trung Quốc trên dãy Himalaya, theo Reuters.
Không khác gì ăn mày”, anh than thở.
Kylie Jenner được chụp ảnh tạp chí thông qua ứng dụng Zoom.
Biết chị Y. thích uống trà sữa nên vào sáng 2/12/2019 Trang đã gọi điện thoại đến một cửa hàng và đặt mua 6 cốc trà sữa.
Vì từng chịu nhiều tổn thương, phụ nữ Koh Rong không còn cần đàn ông nữa.
Đã ký kết được hai bản hợp đồng lớn cung cấp những máy bay MiG-29K mới cho các tàu sân bay Ấn Độ và nâng cấp những chiếc MiG-29 đã được bán trước đó.
Dù mới chỉ dừng lại ở đề xuất nhưng thông tin xung quanh dự án sân bay thứ 2 tại Hà Nội ngay lập tức khiến những thôn làng vốn yên bình tại Ứng Hòa trở nên rôm rả.
Việc này tránh được tình trạng tập trung đông người, người bệnh cũng không phải chờ đợi lâu.
Những ngày sau đó, càng ngày sự thay đổi màu lông càng lan rộng xuống phía lưng.
Vào đêm xảy ra vụ việc anh Hoàng Đại Long đã dùng sּúnּg bắּn cɦếּt anh Đặng Ngọc Vượng rồi tּų sάּt.
Trận đấu đã bắt đầu đâu”, chúng tôi đều thắc mắc.
Vào cuối tháng trước, Tây Ban Nha đã trả lại 50.000 bộ dụng cụ thử nghiệm nhanh cho Trung Quốc sau khi phát hiện lô hàng này bị lỗi.
Ngày hôm nay 28/5, thủ môn này đã đáp chuyến bay ra Hà Nội để thương thảo và nhiều khả năng, hợp đồng giữa Tấn Trường và Hà Nội FC sẽ được ký kết vào ngày 29/5.
Và thực tế đã đẩy đi được 2 ngôi sao sáng tạo là Brahim Diaz (sang Milan) và James Rodriguez (Everton).
Khi thấy đoàn kiểm tra, nhiều đối tượng vứt bỏ mӓ tύy vương vãi ngay trên sàn.
Họ vẫn nhỡ rõ và oán hận DC, nhất là Biden đã khiến cho VNCH mất nước vào tay VC, tức là vào tay TC.
“Đây là điều đáng lo ngại”, thẩm phán Daniel Kiley của hạt Maricopa, nói.
Hiện 5 bệnh nhân này đã được chuyển về BV địa phương điều trị tiếp sau khi tình trạng cải thiện.
Broxah cũng có chung quan điểm với SofM, người Đi rừng của Team Liquid rất mong muốn Lee Sin sẽ có được trang phục vô địch thế giới tiếp theo (sau SKT Lee Sin).
Ngư lôi hạt nhân Poseidon từng mang tên mã Status-6, có thể tiếp cận lãnh thổ đối phương ở độ sâu lớn.
Chúng tôi thân nhau lúc nào không hay.
Ngoài ra, bệnh viện và UBND thị xã Ba Đồn cũng tổ chức mời cơm và sắp xếp chỗ ăn, nghỉ chu đáo cho toàn bộ các thành viên trong đoàn cứu trợ.
Chính vì thế, mà giá đó không hề đắt nên các bạn không thể nói là mất tiền muốn làm gì thì làm.
Tuy nhiên, Phó Tổng giám đốc Ngân hàng Chính sách xã hội cho biết, tới thời điểm hiện tại, ngân hàng vẫn chưa giải ngân được món nào trong gói 16.000 tỉ đồng lãi suất 0%.
Tổng thống Andres Manuel Lopez Obrador hôm 15/9 gửi tài liệu tới Thượng viện Mexico, yêu cầu tổ chức một cuộc trưng cầu dân ý về biện pháp truy tố 5 người tiền nhiệm của ông liên quan các cáo buộc tham nhũng.
Đây là cột mốc lịch sử cho Viettel thời điểm này và cho thế hệ sau này cho các cầu thủ trẻ.
Họ nghe thấy rất rõ tiếng bánh xe qua cầu, tiếng rung lắc cùng âm thanh lay động của những cây tre trên cầu xô vào nhau chực muốn đứt gãy.
Giám khảo của chương trình Britain’s Got Tanlent - - trẻ trung với chiếc váy ngắn đính sequin.
Hãng hàng không Lufthansa của Đức buộc phải hủy hơn 7.100 chuyến bay do dịch bùng phát khiến nhu cầu đi lại giảm mạnh.
Đài Phát thanh và Truyền hình Hà Nội sẽ phối hợp với CATP Hà Nội để xác minh các trường hợp bình luận có nội dung tục tĩu trong các buổi livestream học qua truyền hình và sẽ thông báo cho nhà trường.
Tỉnh Quảng Trị, đã chuyển đổi được gần 200 ha từ đất lúa sang trồng cây trồng cạn, đặc biệt tại huyện Gio Linh đã tập trung chuyển đổi trên 45 ha đất lúa thiếu nước sang trồng dưa hấu đạt hiệu quả kinh tế cao.
Theo kế hoạch, siêu cúp quốc gia Trung Quốc sẽ tổ chức vào ngày 15/2 tại trung tâm thể thao Olympic Tô Châu.
“Đây không phải thời điểm đảng phái.
Đôi khi chính sự vội vàng đánh giá của chúng ta lại khiến bản thân mình và đối phương đều bị tổn thương, ân hận suốt cả đời.
Công an quận 1 thông báo ai là người nhà của nạn nhân hoặc có người thân mất tích hãy liên hệ cơ quan điều tra để xử lý.
Quyết định do ông Dương Quang Nam, Hiệu trưởng trường Tiểu học Trần Quốc Toản ký vào ngày 2/11.
Tôi cho rằng Việt Nam chưa vào giai đoạn lây lan mạnh trong cộng đồng.
Riêng giai đoạn 2016 - 2020, số lượng kiểm tra gấp 2,2 lần so với giai đoạn 2011 - 2015.
Tài xế họ Zhang "bất mãn với cuộc sống cũng như việc phá hủy ngôi nhà thuộc sở hữu công mà ông ta đang thuê", Tân Hoa Xã dẫn thông tin từ cơ quan công an thành phố An Thuận.
Hai tập đoàn mà các hệ điều hành chiếm tới 99% smartphone trên thế giới này nhấn mạnh quyền riêng tư và việc không để dữ liệu của người dùng bị thu thập là "mục tiêu hàng đầu".
Năm 2019, FPT hoàn thành kế hoạch kinh doanh đề ra với mức vượt khá sát (4%-5%).
Kết thúc chiến dịch biên giới Tây Nam, năm 1979, Vùng 5 Hải quân ở lại làm nhiệm vụ quốc tế giúp nước bạn Campuchia (giai đoạn 1979-1989).
Bố tôi bảo: “Cháu nhà tôi đẹp người đẹp nết, lại có công ăn việc làm tử tế, lương nó hàng nghìn đô nên chúng tôi cũng muốn đám cưới sao cho xứng với nó.
Tỉnh Quảng Ninh đã rà soát 11 người là F1 của BN 673.
Có Van de Beek trong đội hình, bạn sẽ có thêm một “số 8” miễn phí và đó có lẽ là điều mà Solskjaer nhắm đến.
"Thứ nhất là tôi cũng có tuổi rồi, sức khỏe không còn tốt.
Trong khi đó, Kospi Index cũng duy trì vùng kỷ lục trên 2.800 điểm và đã tăng thêm 7,75 điểm.
Tỉnh Vĩnh Phúc được chuyển đổi dự án này từ hình thức đầu tư PPP sang sử dụng ngân sách địa phương.
Trên các diễn đàn này, việc theo chân người nổi tiếng một cách mù quáng hay tìm cách mua chuộc, chửi bới fan của thần tượng đối thủ cũng bị lôi kéo mạnh mẽ.
“Khi tôi trở về Chi cục Thi hành án Dân sự TP.
Rất nhanh sau đó, hình ảnh này đã khiến dân mạng hoang mang.
Người đẹp từng tham gia cuộc thi Hoa hậu Du lịch Việt Nam năm 2008 và đạt thành tích ấn tượng là Top 10 chung cuộc.
Nhiều ngư dân cho hay sau câu chuyện về vị chủ tàu kia vào những đêm trăng sáng, thỉnh thoảng họ cũng thấy một con tàu cổ lướt đi êm đềm trên mặt nước.
Theo đó, ngành thuế đẩy mạnh công tác kiểm tra tại trụ sở cơ quan thuế thay vì đến tận doanh nghiệp.
Xu hướng đầu tiên là nhu cầu của thị trường bắt đầu phục hồi trở lại vào giữa tháng 4/2020.
BSC đánh giá, dù một số ngành bị ảnh hưởng bởi virus Corona, song Chính phủ đã triển khai các giải pháp quyết liệt ngăn chặn dịch bệnh lây lan.
Đến thời điểm thanh tra, các nội dung tranh chấp của Hợp đồng EPC chưa được các bên giải quyết; chi phí đầu tư của Dự án chưa được quyết toán.
Cara vào vai cô dâu với bộ đầm cưới xếp tầng, trễ vai có điểm nhấn là bông hoa trước ngực, mang phong cách lãng mạn, tiểu thư.
Linh cảm của các bác sĩ hóa ra không sai, mẫu máu cho thấy sự xuất hiện của vi khuẩn Bartonella henselae và các triệu chứng thần kinh được chẩn đoán liên quan đến bệnh nhiễm trùng máu mạn tính.
Những người theo thuyết âm mưu về sự sống ngoài hành tinh cũng đưa ra các bình luận, họ viết: "Một lần nữa, UFO lại xuất hiện trên sân vận động, nơi có rất nhiều người chứng kiến."
Biết được hoàn cảnh của em Miền, ngay từ buổi đầu làm thủ tục dự thi, Đoàn thanh niên tình nguyện tại điểm thi Trường THPT Nguyễn Công Trứ đã phân công người chở em đến điểm thi rồi cuối buổi lại đưa em về nhà.
Cuối cùng, tôi say mềm.
Người dân bì bõm dẫn bộ xe qua điểm ngập.
Hòa không thể thay đổi được quá khứ và việc mình đã lừa dối chồng trong suốt quãng thời gian qua.
Vidal có thể đá tốt nhiều vai trò ở hàng tiền vệ, thậm chí tiền đạo áo.
Ban QLDA Thăng Long đề nghị Bộ GTVT bàn giao cho UBND TP.
Tiếp đó, Sun Frontier Việt Nam theo đuổi dự án Tháp ven sông thuộc Khu dân cư nhà ở, khách sạn, căn hộ kết hợp thương mại dịch vụ 2/9 (dự án Tháp ven sông - The Royal).
Đánh giá về ngành dệt may trong giai đoạn 5 năm (2016-2020), VITAS cho hay, xuất khẩu hàng dệt may của Việt Nam đã duy trì đà tăng trưởng ổn định trong giai đoạn từ 2016 đến năm 2019.
Kể ra chị cũng tiếc cho em quá, em xinh đẹp thế kia, sang chảnh thế kia mà phải đóng "phòng nhì" thì quả là tiếc thay.
TT Trump tước đặc quyền, tương lai Hong Kong ra sao?
Chiến thắng Burnley 5 sao cho thấy Man City đủ sức tạo ra những kết quả hoành tráng mà không cần đội ngũ mạnh nhất.
Khi nhận được câu hỏi về tật xấu của bạn trai, người đẹp sinh năm 1993 vui đùa rằng cô chưa tìm ra điều này và hy vọng sẽ sớm "chỉ ra điểm yếu để bắt nạt anh ấy".
Nhớ lại thời gian đầu đi du học, Viết Đức nhận định: “3 tháng đầu tiên xa nhà là một trong những giai đoạn khó khăn nhất trong cuộc đời.
Sáng cùng ngày, tại cuộc họp Thường trực Chính phủ về phòng chống Coѵīd-19, quyền Bộ trưởng Y tế Nguyễn Thanh Long cho biết, người nghi nhiễm tại Đà Nẵng được ghi nhận là "bệnh nhân 416".
Đến 19h cùng ngày, Sự di chuyển ngược xuống biển đi về quận Liên Chiểu, TP Đà Nẵng.
Ông Nguyễn Quốc Định, Chủ tịch Hội đồng quản trị của Imexpharm, chia sẻ: “Chúng tôi rất vui mừng được hợp tác với ADB.
Leverkusen dẫn đầu Bundesliga 7 vòng liên tiếp, kể từ sau chiến thắng trước Cologne ở vòng 13 (vòng này Bayern Munich mất ngôi đầu sau khi thua Bremen 0-1 trên sân khách).
Đối với cấp huyện, Tháp Mười có 12/12 xã đạt chuẩn NTM, tỉnh đang hoàn chỉnh hồ sơ đề nghị xét công nhân huyện đạt NTM năm 2019.
Nhưng dù đã đánh bại tất cả các đối thủ của giải đấu, Liverpool bị chặn lại bởi… virus corona và họ chỉ còn biết cầu mong con virus quái gở ấy chết đi để FA cho giải đấu nối lại.
Một bản đồ bỏ phiếu ở Michigan từ đêm bầu cử – cho thấy sự gia tăng đột ngột khoảng 130.000 phiếu bầu cho Joe Biden, nhưng không tăng cho ông Trump – đã lan truyền trên mạng xã hội.
Các đoàn viên, thanh niên giúp người dân gặt lúa.
Cặp đôi bị nghi ngờ đã chia tay nhau sau 6 tháng hẹn hò.
Ứng dụng thử nghiệm có tên là Cordio HearO, công ty khởi nghiệp Cordio Medical của Israel tạo ra.
Hà Nội có thể già đi nhưng những gánh hàng rong chẳng bao giờ cũ và có lẽ sẽ còn tồn tại mãi mãi cùng với đô thị.
Kho, bãi ngoại quan được ngăn cách với khu vực xung quanh bằng tường rào, đáp ứng yêu cầu kiểm tra, giám sát của cơ quan hải quan, trừ kho nằm trong khu vực cửa khẩu, cảng đã có tường rào ngăn cách biệt lập với khu vực xung quanh.
Một điểm mà người đọc lướt qua cũng có thể ghi nhận: không hề có bóng dáng của Ông Khoa tại các buổi điều trần quan trọng này.
Ăn ruột cá nhiễm ký sinh trùng có thể gây hại cho gan và một số cơ quan khác.
Thói quen hay sờ tay lên mặt sẽ dễ làm phát sinh và lây lan mụn do tay có bụi bẩn hoặc tiếp xúc vùng da mụn trước đó.
Tuy nhiên, phương tiện liên quan đến tai nạn không có ở hiện trường.
Hoạt động xuất nhập khẩu ảm đảm đang gây sức ép lên các nhà hoạch định chính sách nước này khi phải tính toán hỗ trợ sinh kế cho hơn 180 triệu lao động.
Cũng bởi lẽ đó mà câu nói “Vắng như chùa Bà Đanh” ra đời và được dân gian truyền tụng qua nhiều thập kỉ.
Tính đến hết tháng 7/2020, xuất khẩu cá ngừ Việt Nam sang thị trường EU đạt trung bình khoảng 10,5 triệu USD/tháng.
Cơ quan chức năng chỉ liên lạc được với bà Nguyễn Ngọc Thanh Uyên là người được ủy quyền, không liên lạc được với người đại diện Pháp Luật là ông Trương Quốc Thái.
Thức khuya thời gian dài sẽ gây suy nhược thần kinh, mất ngủ và nhiều triệu chứng bất lợi khác.
K-Speed đã cung cấp một bản độ có khả năng off-road chuyên dụng với lốp địa hình và phần pô đặt cao, hệ thống phuộc được gia cố chắc chắn, trọng lượng cũng cắt giảm đáng kể.
"Chúng tôi đã luôn nói rõ rằng chúng tôi muốn dàn xếp vấn đề này.
Năm 1978, một nghị quyết được quốc hội thông qua và công nhận tuần đầu tiên của tháng Năm là Tuần lễ Di sản Châu Á-Thái Bình Dương (Asian/Pacific American Heritage Week).
Phương châm thu hút nguồn lực lấy đầu tư công dẫn dắt đầu tư tư, đặc biệt thúc đẩy hợp tác công tư, thu hút tối đa nguồn vốn ngoài ngân sách để phát triển đô thị tỉnh Quảng Ninh.
Giai đoạn 2016 - 2020, Chính sách xã hội đã cho vay hơn 10,6 triệu lượt khách hàng, với tổng doanh số 316.535 tỷ đồng.
Tất cả người thân có tiếp xúc gần với anh T. đều được lấy mẫu xét nghiệm PCR, kết quả đều âm tính.
Nếu Thần đất là vị thần bảo hộ cây trái, hoa màu, thể hiện tính lý nông nghiệp, thì Thần tài là vị thần trông coi tiền tài, vàng bạc.
Tuy nhiên, cô ta lại hoàn toàn phủ nhận hành vi B.H con nên tòa án đành phải mời bé trai 8 tuổi tới để tìm hiểu sự việc.
Sau khi gọi máy, người cảnh sát hỏi bố có biết đường đến đó không?
Vườn của anh Điệp may mắn còn có chút nước để kéo dài thêm sự sống cho cây vài ngày.
Đề nghị cơ quan Pháp Luật sớm trả lời để trả lại danh dự cho tôi và gia đình càng sớm càng tốt", bà Phương nói.
Bật lên tiếng kêu đau khi bị thương tổn là một bản năng tự nhiên và không thể ngăn cản được của con người.
Các khu vực cửa vào TTTM và thang cuốn được đánh dấu vị trí đứng với khoảng cách tối thiểu theo quy định cho khách hàng.
Nhan sắc trẻ trung của Jolie Nguyễn thu hút cánh mày râu Việt.
Thu nhập ròng trên mỗi cổ phiếu (EPS) quý này chỉ vỏn vẹn 34 đồng, trong khi cùng kỳ đạt 729 đồng.
Nên tưới nước vào buổi sáng sớm, từ thời điểm 8 giờ đến 10 giờ không nên tưới nước cho cây, vì lúc này cây đang có hoa.
Trong khi đó, Ủy ban Chứng khoán và Hối đoái Mỹ (SEC) cáo buộc McAfee đã kiếm được tổng cộng 23,1 triệu USD thông qua việc đưa ra các tư vấn quảng cáo sai lệch về tiền điện tử.
Thêm một sân khấu kịch cho TP.
Anh là một trong hai thành viên của Inter ghi bàn trên toàn bộ 4 đấu trường, cùng với Lukaku.
Theo kế hoạch kinh doanh năm 2020, Hapaco đặt mục tiêu doanh thu 414,7 tỷ đồng, lợi nhuận trước thuế 28 tỷ đồng.
Dân da đen như thông lệ, viện cớ bất mãn, ào ào xuống đường đốt phá, cướp bóc, hôi của.
Chư Đăng Ya là thiên đường của hoa dã quỳ.
Phóng viên Báo Đầu tư Online đã có cuộc trao đổi với TS.
Đáng tiếc là chúng tôi chẳng được xem chút nào vì phải đứng canh gác và quay lưng về phía những người đẹp", một sỹ quan cảnh sát bày tỏ sự tiếc nuối.
Dù ít đi hát, nhưng tôi vẫn có nguồn thu nhập từ việc bán hàng online.
Người mua được quyền chuyển nhượng 50% số cổ phiếu ESOP sau 6 tháng kể từ ngày hoàn tất đợt phát hành.
Thiệt hại ở Trung Quốc liên quan đến mưa lũ đã lên tới 27,8 tỉ nhân dân tệ (hơn 3,9 tỉ USD).
Sả được dùng chủ yếu làm tɦuּốc chữa cảm sốt, đầy bụng, tiêu chảy.
Quốc Trung khẳng định Hà Lê không phải là cover.
Thuyền có nhiều kích cỡ khác nhau, chủ yếu là loại từ 1-2 chỗ ngồi, boong thuyền cho kín chân.
Sáng nay, khoảng cách chênh lệch giữa giá vàng trong nước và giá vàng thế giới ở mức hơn 4,3 triệu đồng/lượng (chưa loại trừ phí, thuế), tính theo tỷ giá quy đổi tại Ngân hàng Vietcombank sáng nay ở mức 23.240 đồng/USD.
Khi trang điểm, Kylie Jenner chủ yếu nhấn vào mắt và môi.
Khía cạnh thứ 3 của tăng T-34 là tính cơ động với động cơ V12 8,3 lít 500 mã lực khiến cho nó đạt tốc độ di chuyển 34 dặm/ giờ.
Tang vật thu được gồm 6.000 bao thuốc lá hiệu Hero, Jet, 2 vỏ lãi composite và 6,3 triệu đồng.
Để thúc đẩy tiêu dùng, 1.800 tỷ won sẽ được sử dụng để tặng phiếu mua hàng cho khoảng 23 triệu người.
Việc các nhà lập pháp Mỹ tiến gần hơn đến thỏa thuận về gói kích thích tài khóa 900 tỷ USD vào hôm 16/11 là một trong những xung lực chính đưa giá dầu "cưỡi" đỉnh 9 tháng qua.
Như vậy, Việt Nam có 268 bệnh nhân mắc Covid-19.
Nếu nặng hơn, vết rách cơ gây chảy máu nhiều sẽ phải phẫu thuật để khâu cơ ổ bụng, cầm máu.
Theo Ủy ban này, lãnh đạo đất nước Iraq không thể chỉ dựa vào viện trợ phương Tây.
Tăng cường xây dựng, quản lý quy hoạch, phát triển đô thị, xây dựng NTM; tiếp tục đầu tư hoàn thiện các thiết chế văn hóa; quản lý tài nguyên, bảo vệ môi trường, phòng chống thiên tai, ứng phó biến đổi khí hậu.
Liverpool có thể được trao chức vô địch Ngoại hạng Anh, Barcelona sẽ đăng quang ở La Liga, Bayern Munich lên ngôi ở nước Đức và Ronaldo có danh hiệu Scudetto thứ hai cùng Juventus ngay từ thời điểm này.
Theo báo chí Tây Ban Nha, Real Madrid đã nhận được đề nghị chiêu mộ Edinson Cavani, cầu thủ đang tự do.
Hiện đã xác định được 10 người tiếp xúc gần với bà L. thuộc diện F1.
Theo ông Wiku Adisasmito, phát ngôn viên lực lượng Đặc nhiệm xử lý Covid-19 Indonesia, miền Trung Java và Papua là hai tỉnh có số ca mắc Covid-19 gia tăng nhiều nhất trong hai tuần qua.
Ngoài ra, rất nhiều người đang rao bán những voucher mua xe VinFast thấp hơn so với mệnh giá khoảng 50-70 triệu đồng (voucher mua Lux A2.0 và Lux SA2.0 của Vinhomes có mệnh giá 150-200 triệu đồng).
Lối chơi áp sát của Nam Định đã gây nhiều khó khăn cho HAGL.
Tuy nhiên nó đã không thể phát huy hiệu quả khi MU đối đầu với Arsenal.
Cũng trong Đại khủng hoảng, các nền kinh tế phát triển suy giảm tới 16%, gấp 2 lần so với mức 8% được dự báo cho năm nay.
Theo đánh giá của Tổ chức Hàng không dân dụng Quốc tế (ICAO) sẽ có 2 kịch bản phát triển cho ngành hàng không.
Samsung Việt Nam vừa được vinh danh tại Lễ trao giải thưởng “ tiêu biểu vì người lao động” lần thứ II.
Hình ảnh này của nam tài tử phim "Gia đình là số 1" nhanh chóng nhận phản hồi trái chiều từ dư luận.
Hòn đ‎á này toát lên vẻ rất huyền bí nên cũng được nhà chùa đưa vào thờ.
Đấy là trận đấu mà không CĐV nào của Arsenal muốn nhớ lại, dẫu cho đội bóng của HLV Arsene Wenger vươn lên mở tỉ số ở phút 18 nhờ công của Nicklas Bendtner.
Trước khi được tuyên bố khỏi vào ngày 16/4, bệnh nhân trải qua tổng cộng 13 lần xét nghiệm.
Việc để sai sót trong khâu này sẽ ảnh hưởng nghiêm trọng đến quyền lợi của thí sinh, ảnh hưởng trực tiếp đến công tác tuyển sinh của hệ thống.
Trong thời gian cách li ở nhà tại Italy, Ronaldo ở riêng một tầng còn người thân của anh ở tầng khác để tránh mọi nguy cơ lây nhiễm.
Điều này có nghĩa là quyền được giao cho giáo viên.
» Huyền Baby khoe dáng bên cạnh em gái xinh đẹp, dân tình lại được dịp trầm trồ: ‘Nhà chị khéo đẻ quá đi!’
Cựu cầu thủ của MU, Owen Hargreaves bình luận: “Tôi không chắc mình đã thấy 1 bàn thua như vậy hay chưa.
Trước đó, Kiatisak thường dùng trang cá nhân trên mạng xã hội để quảng bá cho việc kinh doanh của những cầu thủ bóng đá, trong đó có Adisak Kraisorn.
Cùng gia đình vác từng thanh sắt để chắn trước cửa nhà, anh Nguyễn Xuân Du (ngụ xã Cam Thủy, huyện Lệ Thủy) cho biết, anh cảm thấy mệt mỏi vì gia đình phải hứng chịu liên tiếp thiên tai trong suốt 2 tháng vừa qua.
Hai sở giao dịch cũng nhận được nhiều hồ sơ đăng ký niêm yết trong quý IV/2019.
Hè năm 2012 khi đang dạy trẻ tự kỷ học nhảy ở vườn hoa Lê nin, một người đàn ông đến trước mặt Tuấn, giới thiệu là Jenny Snell, chuyên đi tìm kīếּm nghệ sĩ đường phố Đông Nam Á làm chương trình từ thiện.
Cả 3 đối tượng trên hiện đều ở nhà trọ tại 11/51 Phú Xá, Đông Hải 1, Hải An.
Đội bóng giàu có Johor Darul Tazim được ví như đội tuyển quốc gia Malaysia thu nhỏ với 12 cầu thủ cung cấp cho HLV Tan Cheng Hoe đang kỳ vọng rất lớn ở mùa bóng 2020.
Đúng là quận, huyện có trách nhiệm rà soát hỗ trợ, nhưng vai trò chỉ đạo, phối hợp, tổng hợp kết quả để giải quyết của Sở Quy hoạch - Kiến trúc ở đâu?”, đại diện HoREA đặt vấn đề.
Để được giao trọng trách Chủ tịch UBND tỉnh rồi Ủy viên Trung ương Đảng, Bí thư Tỉnh ủy, con đường phấn đấu của Y Vêng cũng gian khổ không kém thời đánh giặc.
Các đơn vị thông báo đến cán bộ, công nhân làm việc tại các công trường xây dựng về tình hình diễn biến của dịch bệnh, hướng dẫn các biện pháp phòng, chống dịch bệnh theo khuyến cáo của các cơ quan y tế chức năng.
Cô Miên lo học trò thất vọng, thi tốt nghiệp THPT sẽ không được như mong muốn.
Nếu làm được như vậy chắc chắn ngành đường sắt sẽ đánh bại các lĩnh vực giao thông khác.
Bệnh nhân được ghép giác mạc thành công (thứ ba từ trái sang).
Nên nhớ rằng khi ta lớn thêm một chút, đồng nghĩa số ngày ta ở bên cha mẹ sẽ ngắn lại.
Ông nhà văn cho biết mỗi màu đều có ý nghĩa của nó theo văn hoá từng vùng của Phi Châu.
Mặc dù rạp phải sửa chữa vì hư hỏng nhưng những người làm chiếu bóng lấy đó làm niềm vui.
Thủ tướng Chính phủ Nguyễn Xuân Phúc: Dồn mọi nguồn lực và bằng mọi giải pháp xử lý triệt để 'ổ dịch'
Một trong những khu vực đất bị khai thác nhiều nhất về tập kết tại bãi này là xứ đồng Hương Cam dọc bờ sông Cái với hiện trường là vô số hố sâu kéo dài hàng trăm mét về phía đông mà người dân ví như những hố bom.
Theo dõi trang cá nhân, thanh niên này có phát ngôn cực chất trên trang cá nhân, đúng nghĩa một dân chơi thứ thiệt.
Song, việc học hành của con cái và chi phí sinh hoạt tại chung cư cao cấp khiến anh H đành phải cho thuê căn hộ chung cư cao cấp tại Minh Khai rồi chuyển về ở cùng bố mẹ vợ.
Vitoro chắc chắn sẽ nâng tầm được giải đấu V-League.
Hoạt động ngoại hối mang về lợi nhuận gần 419 tỉ đồng, tăng 30%.
Kết thúc năm 2018 vẫn còn 81 doanh nghiệp nhà nước độc lập có lỗ lũy kế 1.890 tỷ đồng.
Ông Nguyễn Trọng Lâm - nguyên Trưởng phòng Nông nghiệp và Phát triển nông thôn Khánh Sơn kể: Khi ấy, khuyến nông viên của xã, huyện đến từng nhà vận động bà con đi học.
"Theo đánh giá của tôi, có một số khó khăn để "tuồn" những sản phẩm này vào Trung Quốc từ Đông Nam Á bởi Trung Quốc đang thực hiện nghiêm ngặt lệnh phong tỏa", Witting cho hay.
Đến ngày 08 tháng 5 năm 2020, Sở Xây dựng Thừa Thiên Huế ra Thông báo tổ chức chấm thi tuyển chọn phương án thiết kế kiến trúc công trình cầu vượt sông Hương trên đường Nguyễn Hoàng, thành phố Huế.
Đến thời điểm hiện tại, tên dự án phim mới của VFC vẫn đang được giữ bí mật.
Sáng 21.9, YG Entertainment bất ngờ cập nhật poster album mang tên The Album của BlackPink.
Đa số khách Việt đều lựa chọn lưu trú tại Đà Nẵng và chỉ xuống Hội An dạo phố chốc lát rồi lại về "thành phố đáng sống" nghỉ ngơi, vui chơi giải trí.
“Bỏ ngay cái đó xuống.
Đầu năm 2019, anh mạnh dạn đầu tư tiền tỷ để tiến hành cải tạo ao dưới chân núi Bút Sơn đắp bờ ngăn, làm kênh thu nước từ trên núi chảy xuống, bảo đảm nguồn nước ổn định trong ao để nuôi cá.
HCM - trung tâm của đất nước, đồng thời đảm bảo các khách hàng của chúng tôi tại Hà Nội tiếp tục được phục vụ ở tiêu chuẩn cao nhất.
Thế giới đã ghi nhận tổng số gần 1,3 triệu ca mắc COVID-19 tại 208 quốc gia và vùng lãnh thổ, trong đó hơn 70 nghìn ca tử vong.
Thật là một câu chuyện đẹp về tình người, về sự yêu thương, biết chung tay cùng nhau vượt qua giây phút khó khăn nhất.
Các địa phương chú trọng bảo vệ rừng, phòng cháy, chữa cháy rừng tại các khu vực tiềm ẩn nguy cơ cháy cao.
Tất cả những hồ sơ trên là nơi lưu giữ các tài liệu về thời gia, và địa điểm mà con người đã chứng kiến nhật thực và nguyệt thực trong suốt thiên niên kỉ.
Đặc biệt là trong thời gian cuối năm 2020, cuộc sống của tuổi Thìn sẽ thăng hoa.
Đại diện các bộ ngành Trung ương tại buổi làm việc.
Giáp khai, bị cáo cầm dao đuổi theo đâm 5,6 nhát vào người Sang.
Giang cũng không được thu tiền mà Dương nhờ một người khác thu.
Điều hết sức bình thường là sự đoàn kết được thể hiện ở cấp quốc gia, ở cấp độ cộng đồng địa phương và chỉ sau đó mới là ở cấp độ quốc tế.
Theo tìm hiểu của Tiin.
Nước thô được lấy từ hồ Yên Lập qua hệ thống kênh thủy lợi và tích trữ tại hồ phục vụ sản xuất, dung tích 15.000 m3.
Hoa hậu Việt Nam năm 1992 rất nguyên tắc khi chọn cho mình những thiết kế hở vai có độ sâu vừa phải, cách hàng xương quai xanh 5cm là hợp lý để không bị rơi vào thế pɦảּn cảּm.
Bắt quả tang quán karaoke Cây Phượng phường Hợp Đức (Đồ Sơn) hoạt động “chui”
Lợi ích từ mở dữ liệu là rất lớn, song đi kèm đó, rủi ro cũng tăng lên.
Dung tích trữ trung bình: Thanh Hóa 92%, Nghệ An 89%, Hà Tĩnh, 85%, Quảng Bình 86%, Quảng Trị 96%, Thừa Thiên Huế 85%.
Quy mô tài sản của Đất Xanh đến cuối quý II xấp xỉ 20.479 tỷ đồng, tăng 600 tỷ đồng so với cuối năm trước.
Gà tần liên tục trong vòng 4 tiếng mới có được độ mềm và hương vị thơm ngon.
Chúng tôi hy vọng sự đóng góp của Vinamilk sẽ mang lại những hiệu quả thiết thực và tạo ra được sự lan tỏa, hưởng ứng của toàn xã hội để chúng ta có thêm nhiều nguồn lực hơn nữa cùng Chính phủ đẩy lùi dịch bệnh”.
Thị trường mua bán - sáp nhập (M&A) tài chính lại nóng lên khi hàng loạt ngân hàng như VietinBank, SHB, MSB, SHB… đang có kế hoạch chuyển nhượng công.
CTCP Dây cáp điện Việt Nam (Cadivi) vừa công bố kết quả kinh doanh quý I với doanh thu tăng 12,5%.
Do đó, nên thêm quả sung vào thực đơn ăn uống mỗi ngày (có thể uống nước sắc từ lá sung) để mang lại nhiều lợi ích cho sức khỏe.
Theo khảo sát năm 2018 của Samantha Bridals, chi phí trung bình hiện tại của một đám cưới ở Kenya là khoảng 34.854 USD.
Ngôi sao sinh ra tại Sao Paulo đã ghi được 554 bàn trong sự nghiệp của mình, trong đó có 10 bàn sau 21 trận cho Brazil.
Cầu thủ Nam Định làm tốt đấu pháp nên chúng tôi chiến thắng”.
Trong các cuộc thảo luận về thị trường bất động sản mới nổi đầy tiềm năng, Việt Nam luôn là điểm đến lý tưởng được giới chuyên môn đánh giá cao.
Niềm tin vào giá trị của các thực phẩm này – đã được thảo luận nhiều trên báo chí và Internet cũng như đã được dạy tại các trường y – đã thấm nhập vào đời sống để trở thành một nếp văn hóa.
Do đó, các địa phương cần xác định, nguồn lực bên trong là chiến lược, cơ bản lâu dài và nguồn lực bên ngoài là quan trọng đột phá”, ông Trường nói.
Chồng tiếp t‏ục vào t‏ὺ, gánh nặng càng đè ɭên vai, đến tò‏a “tiễn” chồng vào t‏ὺ rồi chị đành ɭủi thủi dắt đứa cѻ‏n nh‏ỏ ra về để tiếp t‏ục cuộc sống chạy chợ, góp nhặt từng đồng bạc ɭẻ để nuôi con.
Sau một tháng lùi lịch vì dịch Covid-19, sáng 23/5, TMCP Công Thương (VietinBank) tổ chức cuộc họp đại hội đồng cổ đông thường niên năm 2020 tại Hà Nội với sự tham gia của hơn 120 cổ đông.
Lãnh đạo Cục Quản lý Thực phẩm và tɦuּốc của Mỹ (FDA) cho biết cơ quan này sẽ cân nhắc “cấp phép sử dụng khẩn cấp” cho phép sử dụng vaccine Coѵīd-19 chưa được chứng nhận (vẫn đang trong giai đoạn thử nghiệm) cho hàng triệu người dân Mỹ.
Kỹ năng đặt mục tiêu tạo cho phép sư tử làm chủ chính công việc hàng ngày của mình.
RCEP được xây dựng phù hợp với trình độ phát triển của tất cả các nước tham gia, đặc biệt là phù hợp với một số nước ASEAN vẫn là nước kém phát triển.
Ngoài ra, 3 đối tượng khác gồm: Duy, Cao, Tuấn là những người tham gia việc trông giữ nạn nhân tại rẫy cà phê ở tỉnh Lâm Đồng cũng bị bắt giữ để phục vụ điều tra.
Tuy nhiên, các nhà đầu tư vẫn đang lo lắng về rủi ro khi mở cửa nền kinh tế quá sớm có thể dẫn tới số ca nhiễm bệnh Coѵīd-19 tăng nhanh trở lại.
Hình ảnh mới nhất của Diệu Nhi và Trúc Nhi sau pɦẫּu tɦuּật.
Ngày 12/6, Cục cứu hộ - cứu nạn (Bộ Tổng Tham mưu) có điện số 19 gửi: Bộ Tư lệnh Quân khu (1, 2, 3, 4), Quân chủng Hải quân, Quân chủng Phòng không - Không quân, Bộ đội Biên phòng, Cảnh sát biển.
"Em xin lỗi chị và cháu, nếu em biết anh ấy có vợ con rồi em sẽ không bao giờ dây dưa vào đâu"
Sau đó, tôi chết lặng khi nghe tin báo chồng thiệt mạng trong trận gió lốc", chị Lìu nói trong nước mắt.
Người Hàn Quốc chán “giấc mơ Mỹ”, lại quay về quê viết “giấc mơ Hàn”
Napoli thật khó nhằn và trận đấu sẽ không dễ dàng", HLV 61 tuổi nói thêm.
Trước đó, đứa con lớn của chị cũng từng bị điện giật và để lại di chứng nặng nề.
Từ hôm nay (19/8), người dân và doanh nghiệp có thể thực hiện các thủ tục đăng ký xe thông qua Cổng Dịch vụ công quốc gia và chỉ cần đến cơ quan công an một lần duy nhất.
Khi uống cốc rượᴜ vào, trâu, bò sẽ chịu ăn và nhanh béo hơn.
Theo tìm hiểu của PV, từ năm 2015 đến nay, cơ quan chức năng không ban hành quyết định giao đất, cho thuê đất hoặc chuyển mục đích sử dụng đất đối với tổ chức, cá nhân nào tại khu vực chân núi Hàm Rồng.
“Do AZA Travel sinh sau, đẻ muộn, nên lương cơ bản của cán bộ, nhân viên được trả rất cao để thu hút nhân tài.
Tất cả đều là do làm đẹp quá mức mà ra.
Bộ Y tế nói gì về khả năng ghép phổi cho nam phi công người Anh?
Trong 6 tháng đầu năm 2020, mặc dù bị tác động nặng nề do dịch COVID-19 và giãn cách xã hội nhưng cả nước vẫn thành lập mới 1.014 hợp tác xã, 10 liên hiệp hợp tác xã, 3.000 tổ hợp tác.
Người dân ngày càng ưa chuộng “sống xanh”
Ông thúc giục cơ quan tình báo Mỹ phải tìm ra được nguồn gốc của nCoV, thúc đẩy giả thuyết nó có thể rò rỉ từ một phòng thí nghiệm ở Vũ Hán, mặc dù hầu hết cơ quan tình báo vẫn đang hoài nghi về tuyên bố này.
Đi kèm là cùm phanh đỏ trùng màu ngoại thất.
Tuy nhiên, đội bóng của chúng tôi còn những cái tên khác và họ hoàn toàn có thể đưa đội bóng tiến xa".
United là một trong số đó và họ đã gọi điện để hỏi về tuyển thủ Thổ Nhĩ Kỳ.
Theo tính toán cụ thể của chuyên gia kỹ thuật điện, trong những lúc thời tiết nắng nóng kéo dài, điện năng tiêu thụ của riêng điều hoà nhiệt độ trong gia đình có thể chiếm tới 60-65% tổng số lượng điện năng tiêu thụ.
“Cởi trói” nhưng đừng bỏ mặc cuộc thi người đẹp!
Mùa mưa, nước đọng ở các bãi lốp xe làm phát sinh rất nhiều muỗi.
Đồng thời, gửi báo cáo kết quả điều tra, xác minh, xử lý về UBND tỉnh trước ngày 26-4.
Trung tâm dự báo Khí tượng Thủy văn Quốc gia vừa phát đi bản tin cảnh báo nắng nóng diện rộng ở Trung và Nam Trung Bộ.
HCM sớm giải quyết.
Giảm 30% thuế thu nhập doanh nghiệp phải nộp của năm 2020 đối với doanh nghiệp nhỏ và siêu nhỏ… Hiện tại, Chính phủ cũng giảm 30 khoản phí, 14 khoản lệ phí với tổng số tiền giảm khoảng 1.000 tỷ đồng/năm.
Lúc cưới nhau, chồng tôi thậm chí rất nghèo, gia đình ở quê làm nông, Ƅố mẹ chẳng có gì cả.
Ông Lê Quý Đôn, Chủ tịch UBND xã Phượng Dực cũng thừa nhận, có những bất cập trong việc xét duyệt hộ cận nghèo từ cấp thôn, dẫn tới những bất cập như phản ánh của người dân.
Là một công ty toàn cầu, chúng tôi cảm thấy phải có nghĩa vụ hỗ trợ cho đất nước và người dân nơi đây trong hoàn cảnh khó khăn này”.
Trao đổi cùng Zing, bình luận viên (BLV) Ngô Quang Tùng cho rằng đây là vấn đề gây tranh cãi và mỗi luồng quan điểm đều có cái lý của riêng họ.
“Việt Nam đang đứng trước cơ hội hồi phục mạnh mẽ sau khi Covid-19 được kiểm soát, dòng vốn nước ngoài vào Việt Nam được kỳ vọng sẽ gia tăng mạnh thông qua hoạt động đầu tư trực tiếp cũng như M&A.
Các bệnh viện tự chủ sẽ phải thực hiện quản trị theo hướng hiện đại, công khai, minh bạch, tăng trách nhiệm giải trình.
"VFF và HLV Park Hang Seo đã có hết kế hoạch để thực hiện cho các mục tiêu cuối năm.
Nhiều loại bệnh được giới thiệu sẽ chữa khỏi nhờ những bài thuốc Nam.
Suzuki đã “mát tay” với quyết định mang về mẫu SUV 7 chỗ từng đạt giải “Xe của năm 2020” tại Indonesia.
Nhờ vậy mà loa có thể chịu được những cú va đập, xóc nảy và trầy xước không tránh khỏi khi sử dụng hàng ngày.
Cả hai đơn vị này đều nhận định siêu bão có thể đổ bộ đất liền Philippines khoảng chiều 1/11 với sức gió yếu hơn thời điểm hiện tại 1-2 cấp.
Đến hẹn, ông T. chở rắn đi giao thì bị công an bắt quả tang.
Ông có đặt nhiều kỳ vọng vốn đầu tư nước ngoài sẽ tăng mạnh sau 2-3 năm thực hiện CPTPP và EVFTA?
Dữ liệu từ Bloomberg cho thấy các khoản nợ phải trả trong năm 2020 của các công ty Trung Quốc tăng mạnh trong hai tuần qua đã đẩy nợ trong nước lên tới 104 tỷ nhân dân tệ (15,8 tỷ USD) trong năm nay.
Chương trình đã được triển khai gần hai tháng qua, khi tình trạng hạn hán ở miền Tây và nạn xâm thực mặn ngày càng trở nên trầm trọng, gây thiệt hại nặng nề cho việc sản xuất, chăn nuôi, trồng trọt của bà con.
Tôi chuẩn bị thuốc và đồ ăn dặm đầy đủ rồi đi.
Nhưng điều quan trọng, Ấn Độ đã thay đổi đột ngột ý kiến của mình, bao gồm cả các quan niệm của ban lãnh đạo quân sự tối cao liên quan tới vּũ kɦּí của Nga và những khả năng chiến đấu thực sự của nó.
Tuy nhiên, đội chủ sân Emirates đã bị chiến lược gia người Italy hắt hủi.
Ông Lê Tiến Châu, Bí thư Tỉnh uỷ Hậu Giang khoá XIII, Chủ tịch UBND tỉnh Hậu Giang tái đắc cử Bí thư Tỉnh uỷ Hậu Giang khoá XIV, nhiệm kỳ 2020 – 2025.
Do đó, chiếc chăn Hermès trị giá 1.550 USD vô tình trở thành "vật dụng nổi tiếng".
Bản CV hoàn hảo với kinh nghiệm dẫn dắt các đội bóng lớn, chinh chiến tại nhiều đấu trường của ông Allegri đã thuyết phục được Giám đốc thể thao Leonardo của PSG.
Người đàn ông sinh năm 1946 chia sẻ, cuộc hôn nhân hạnh phúc không có nghĩa là bình yên.
Tôi đã xúc động về các cuộc đấu tranh gian truân của những sắc tộc di dân đi trước.
Phân công cụ thể, tổ chức ứng trực, sẵn sàng lực lượng, vật tư, phương tiện để cứu hộ, ứng cứu, khắc phục kịp thời các sự cố.
Số đối tượng này bước đầu xác định có hành vi sử dụng mα tύy tổng hợp, theo quy định, không bị xử lý Hình Sự nên được Cơ quan chức năng tạm cho bảo lãnh về, chờ lập hồ sơ làm rõ để có biện pháp xử lý.
Mới đây nhất dân tình lại “khai quật” thêm màn tái sử dụng đồ cũ cực kỳ thú vị của đả nữ điện ảnh Việt.
Mình thầm cầu mong họ nhớ ra là mình chưa cầm tiền thối, dù hy vọng quá mong manh bởi quán nước mỗi ngày cả trăm lượt khách ra vào.
Tại hiện trường, lượng công an đã thu giữ 2 xe ô tô, 12 cây rựa, 1 con dao, 7 chai thủy tinh có chứa xăng.
Họ còn đặt câu hỏi trách nhiệm của các nhà biên tập, thẩm định, kiểm duyệt ở đâu khi để một bài tập lỗi thế này đưa vào chương trình học của trẻ?
Chợ họp sớm từ tờ mờ sáng, đến khoảng 8-9h thì vãn.
Một phần vì mẹ chồng nói vậy, phần nữa là tôi thương con nên nhắm mắt cho qua.
Việc bảo vệ tại các khu cách ly có thu phí, đề nghị phóng viên liên hệ với Ban Chỉ đạo Phòng chống dịch của thành phố.
Được biết, nhóm người này tổ chức đánh bạc trong thời gian, thường xuyên thay đổi địa điểm ở khu vực giáp ranh giữa 3 tỉnh Đồng Nai, Bình Thuận và Lâm Đồng để "lập ổ".
Bắt gặp con gái lén xem phim người lớn trong phòng, cha mẹ ứng xử ra sao?
Yap cho rằng đây là một sự đầu tư "quan trọng" và đồng thời cũng tìm cách chuẩn bị cho Dawn, chị gái của Keane, tham gia nghiệp ca hát.
Theo chính quyền sở tại, chị T. đã về nhà mẹ ruột nhưng chưa tiết lộ lý do bỏ chồng mới cưới và đi đâu.
Phút 49, tiền vệ Nguyễn Thị Tuyết Dung tung cú sút từ xa rất đẳng cấp mở tỉ số trận đấu.
Sau khi bị bán mạnh hồi tháng 3, các chuyên gia chứng khoán nước này nhận định rằng giá cổ phiếu của các công ty Ấn Độ sẽ tăng mạnh trong những tháng tới.
Comic không chỉ có Siêu nhân, Người dơi, Người nhện.
General Motors (GM) cho biết hiện chưa mua tủ đông.
Thu Hương được khán giả biết tới qua các chương trình như Người phụ nữ hạnh phúc, S Việt Nam, Nét đẹp dân gian, Cà phê sáng VTV3, Caro và Chấm bi, Tôi 20, VZ Playlist.
Tuy nhiên, nhân viên này cũng chắp tay vái ngược lại và giải thích: ’Không chị ạ. Em mở quán thì thiếu gì khách quen đâu ạ. Ai cũng như chị thì bọn em làm thế nào, đóng cửa quán ạ’.
Khu liên hợp gang thép Hòa Phát - Dung Quất cũng là một điển hình của việc hòa hợp với xã hội khi Hòa Phát rất lớn cho các biện pháp bảo vệ môi trường (chiếm tới 30% tổng chi phí đầu tư) để tạo ra thép “xanh”.
Sau khi cứu trợ hết số mì mang theo, anh Dũng sẽ quay đầu, trở về Nghệ An lấy tiếp mì cứu trợ.
Giá trị tài sản ròng chính xάּc của cô chưa từng được tiết lộ, nhưng báo chí Trung Quốc cho rằng tổng tài sản của cô lên tới hơn 10 tỷ nhân dân tệ (1,4 tỷ USD - 32.445 tỷ đồng).
Bộ Xây dựng chỉ đạo, hướng dẫn các biện pháp bảo đảm an toàn đối với công trình xây dựng, các công trình cao tầng.
Đồng thời việc tái lập nhóm Tứ Cường (the Quad) nói lên sự tăng cường liên minh với châu Á của ông Trump.
HCM Lê Hòa Bình cho biết công trình xây dựng ga đường sắt đô thị Bến Thành - Suối Tiên tại Nhà hát TP.
Suốt thời gian quen anh ấy tôi đã giấu anh lập 1 thẻ tiết kiệm riêng cho con trai và con gái mỗi tháng.
Khi kiểm tra, phát hiện bên trong thùng xe có 34 người nhập cư trái phép đến từ Trung Đông, tối 7-8 (theo giờ địa phương).
Mới đây, Bảo hiểm Xã hội TP.
Vào 5h30’ ngày 8/9, tại KM59, Quốc lǭ 48 thuộc xóm Minh Tâm, xã Minh Hợp, huyện Quỳ Hợp, tổ công tác Đội 2 Phòng Cảnh sáт môi trường phát hiện đối tượng nghi vấn đang di chuyển trên địa phận có biểu hiện bất minh.
Khi mới vào trường, thành tích của em không quá női bật.
Scooter Pro 2 đang được bán với giá 499 euro (khoảng 13,2 triệu đồng) và Scooter 1S là 299 euro (khoảng 7,9 triệu đồng).
Dĩ nhiên năm nay thị trường có thể xem là ngoại lệ vì hiện tượng Covid-19 tạo ra một tình thế chưa từng có trong lịch sử.
Phụ huynh có thể chọn lựa vaccine miễn phí tại các cơ sở tiêm chủng mở rộng hoặc vaccine có trả phí tại các cơ sở tiêm chủng dịch vụ cho liệu trình tiêm chủng bắt buộc này.
Con tôi không có huyết thống gì với mấy người hết.
IU nổi tiếng với nhiều bộ đồ hàng hiệu có giá "trên trời".
Phải tính đến tập trung tái cơ cấu.
Song theo đánh giá của Cục Quản lý xây dựng và chất lượng công trình giao thông (Bộ GTVT), suốt từ tháng 12/2018 đến nay, dự án này có rất ít chuyển biến.
Phối hợp với cơ quan y tế địa phương kiểm tra vệ sinh an toàn thực phẩm từng buổi ăn tại các Điểm thi, thực hiện lưu mẫu theo quy định, hạn chế tổ chức nấu ăn tập trung đông người.
Thủ tướng Nguyễn Xuân Phúc vừa ký ban hành nghị định 107 sửa đổi, bổ sung một số điều của nghị định 24 về tổ chức các cơ quan chuyên môn thuộc UBND tỉnh, thành.
Vấn đề căn nhắc hiện nay là bán hay hủy cổ phiếu quỹ”, Phó chủ tịch HĐQT nêu.
“Bạn đã thấy trong 2-3 ngày qua rằng người dân của chúng ta và thị trường của chúng ta, bao gồm thị trường tiền tệ - đã phản ứng khác nhau trước áp lực của Mỹ” - ông nói.
’Lời nguyền 7 năm’ là câu chuyện vẫn được nhắc đi nhắc lại qua các thế hệ ở Kpop.
Tôi cảm thấy điều này là tốt.
Cách đó không xa, một khu nhà ở riêng lẻ được biến tấu thành “chung cư mini” khác cũng được rao bán tại đường số 8, phường Linh Chiểu, quận Thủ Đức.
Ban tổ chức La Liga cũng thông báo rằng phần còn lại của mùa giải sẽ diễn ra từ 11/06 năm nay đến 19/07.
Nhân viên y tế điều trị cho bệnh nhân nhiễm COVID-19 tại bệnh viện ở Brussels, Bỉ, ngày 27/3/2020.
Bên cạnh đó, cần thúc đẩy giải ngân vốn đầu tư công.
Kết quả nổi bật nữa được nêu tại báo cáo là các cân đối lớn của nền kinh tế được đảm bảo.
Các quan sάּt thông thường cho thấy nhận thức là độּc đáo và riêng biệt tùy theo chủ quan.
Tại Việt Nam trong quý I/2020, chỉ số VN- Iindex đã giảm 31% so với cuối ăm 2019.
Theo nhận định của Giám đốc giao dịch toàn cầu Kitco Metal – Peter Hug, xét về khía cạnh lạc quan, vaccine phát huy tác dụng và nền kinh tế toàn cầu hồi phục trong giai đoạn nửa cuối 2021.
Trước khi bước vào nghị án, các bị cáo nói lời sau cùng.
Tuy nhiên khi xem video, cư dân mạng tinh ý nhận ra một chi tiết khiến cho món ăn của bà Tân đang ngon trở thành "thảm họa".
Ngay sau đó, TT Trump cũng đã giúp Do Thái bình thường quan hệ ngoại giao với vương quốc Ả Rập Bahrain.
Nhiều cổ phiếu thuộc các nhóm ngành công nghệ, thép, bất động sản, logistics cũng đáng chú ý. Mỗi doanh nghiệp có câu chuyện riêng, nhà đầu tư cần lựa chọn thời điểm để đầu tư phù hợp nhất.
Mức phạt 500.000 đến một triệu đồng nếu xúi giục, lôi kéo, kích động người khác uống rượu bia là số tiền chấp nhận được với đa số người dân.
Theo hồ sơ, Tài có bốn tiền án về các tội trộm cắp, cướp giật và mua bán trái phép chất ma túy.
Nhắc lại thời điểm năm 2008 - 2009 có rất nhiều sàn vàng hoạt động, Phó Chủ tịch VAFI nhấn mạnh, hoạt động của các sàn vàng này không thực sự mang lại lợi ích cho nền kinh tế.
Vì vậy, ngày nay, trong nước thầy không muốn dạy sử, học trò không muốn học sử.
Vào ngày nghỉ cuối tuần, bạn có thể thỏa sức tản bộ thư giãn hòa mình vào không gian sôi động, đầy màu sắc và tràn trề sức sống của phố đi bộ.
Trong phân khúc xe sang, nhóm sedan hạng D được ưa chuộng nhờ sở hữu những ưu điểm như thiết kế lịch lãm, sang trọng, không gian cabin đủ rộng rãi, đi kèm hiệu năng vận hành và trải nghiệm lái thú vị.
Chúng tôi sẽ thành lập ban kiểm tra và chỉ đạo trả lại tiền cho dân nếu có việc này", ông My nói.
Anh có cuộc sống sang chảnh và sở hữu căn biệt thự triệu USD tại Bali (Indonesia).
Đạo Luật An Ninh Hồng Kông này cho phép chính quyền Bắc Kinh có quyền can thiệp trực tiếp vào nội bộ Hồng Kông.
“Mẹ mình ngăn cấm, dùng đủ mọi cách ngăn cản.
Nếu không rõ thì đề nghị tìm hiểu tổng quát về mọi lãnh vực, nhất là chính trị vốn phức tạp vì năm người mười ý và không thiếu những người tuy thầm lặng nhưng có kiến thức.
Bệnh viện quận đầu tiên mổ tim ‘sống’
Chiến dịch nghiên cứu vaccine thần tốc chính phủ Mỹ cho biết khoảng 20 triệu người có thể được tiêm vaccine Covid-19 vào tháng sau.
Khi tham gia show truyền hình, Lisa từng tiết lộ đôi chân của cô chính là thành quả tuyệt vời nhất sau quá trình giảm cân.
Phải nói là TTDC đã vượt qua tất cả mọi hàng rào đạo đức, lý trí và lương tâm nghề nghiệp trong cuộc chiến của họ chống TT Trump.
Tăng trưởng GDP có xu hướng chững lại.
Tương tự như xoài, chuối cũng là một món trái cây được ăn cùng với cơm nhiều nhất.
Hiện giá đất theo thị trường ở khu vực này đã lên trên 20 triệu đồng/m2, trong khi nhà đầu tư thỏa thuận bồi thường khoảng 7 triệu đồng/m2, nên người dân không đồng ý.
Do vậy, cần phải đẩy nhanh các biện pháp nền kinh tế cả trước mắt và lâu dài.
Phần vì để người thân không lo cho tôi, phần vì tôi tự an ủi với cái nghề này.
Bốn là, lĩnh vực dược phẩm, chăm sóc sức khỏe.
Điều này quyết định mức độ thành công trong việc mở rộng quy mô hoạt động và làm tăng mức độ an toàn của SCB, góp phần thực hiện các mục tiêu theo chiến lược kinh doanh của Ngân hàng.
Giờ đây, bức tranh kinh tế Mỹ đã khác rất nhiều.
Tháng 2/2021 chỉ riêng khu vực từ Nghệ An đến Thừa Thiên Huế nhiệt độ có khả năng thấp hơn từ 0,5-1 độ C so với TBNN, các khu vực khác phổ biến xấp xỉ so với TBNN cùng thời kỳ.
Chúng tôi đã có kế hoạch đối phó từ trước, nhưng nay đã vượt khỏi tầm tay của chúng tôi.
Bao năm nổi tiếng với những hình ảnh gợi cảm ‘bỏng mắt’, hot girl Linh Miu giờ ra sao?
Còn về việc làm thì Em yên tâm.
Nhà chức trách không tiết lộ các chi tiết về chuyến bay của Pemberton cho báo chí, mãi tới sau khi người này rời khỏi quốc gia Đông Nam Á trong điều kiện an ninh thắt chặt.
Tương lai dài phía trước khi đang là sinh viên Đại học, bao nhiêu ước mơ hoài bão của tuổi trẻ tan theo mây khói.
Một lãnh đạo Thanh tra tỉnh Lào Cai cho biết, đến thời điểm hiện tại, cơ quan công tác và tổ chức Đảng nơi Hường sinh hoạt chưa áp dụng biện pháp đình chỉ, kỷ luật nào đối với bị can này.
Theo chuyên gia kinh tế-chính trị Ấn Độ, ông Subramanyan Swami thì việc quốc gia Nam Á mua hệ thống phòng không S-400 sẽ mang lại những hệ lụy lớn.
Ông Nguyễn Văn Dần, Giám đốc Sở GTVT cho rằng ngành Du lịch đang đứng trước khó khăn rất lớn bởi đại dịch Coѵīd-19, các cấp, ngành đều chia sẻ với ngành Du lịch.
Lực lượng CSCĐ được điều động đến hiện trường vụ việc.
Trong đó Trương Đình Bình và Nguyễn Đắc Thành tử vong tại chỗ, Lê Minh Vũ tử vong trên đường đi cấp cứu; chiếc xe máy vỡ nát còn ô tô bị biến dạng phần đầu.
Ứng dụng TikTok trên màn hình điện thoại thông minh ở thủ đô Washington, Mỹ hôm 7/8.
Tôi phải làm sao đây?
Grealish công khai “tỏ tình” với MU.
Tương tự như TP.
Trong đó, lớp chuyên Anh có số thí sinh đăng ký cao nhất là 138 thí sinh, tiếp đến là lớp chuyên Toán với 118 thí sinh và lớp chuyên Sử có 49 thí sinh, còn lại là thí sinh ở các môn chuyên khác.
Nhưng với tình yêu nghề, khát vọng làm được làm một cái gì đó từ những kiến thức đã được học khiến cô quyết định mở xưởng may.
Tuy nhiên, “cơn sóng” này bị dập tắt ngay sau đó khi chính quyền làm rõ thông tin, khiến không ít nhà đầu tư phải khóc ròng.
Trong danh sách anh hùng lao động giai đoạn 2016-2020, có thêm tên nhiều doanh nghiệp, doanh nhân.
Năm nay, do ảnh hưởng của dịch bệnh Coѵīɗ-19 nên các đơn vị thân quen thông báo không biếu bánh cho nhân viên, con em người lao động nên đơn đặt hàng số lượng nhiều vẫn chưa có.
Theo đó, khi xuất khẩu, mặt hàng này không được khấu trừ, hoàn thuế GTGT đầu vào để sản xuất ra sản phẩm hàng hóa xuất khẩu.
Ban đầu chúng tôi cài đặt máy 2 phút nhả gạo 1 lần nhưng bà con đến đông quá nên cài đặt máy nhả gạo nếu bấm nút”, ông Phong cho biết.
Chính vì lẽ đó mà vào năm 2019 vừa qua, Hoàng Anh đã quyết định sang Mỹ cùng vợ con.
Du khách bay Vietnam Airlines Group có hành trình đến hoặc đi từ Côn Đảo nối chuyến qua TP HCM chỉ cần làm thủ tục các chuyến bay một lần.
Theo kế hoạch, diện tích đất thu hồi để triển khai Dự án là 90,78ha, trong đó có 39,63ha thu hồi tạm và 51,15ha thu hồi vĩnh viễn.
Đến thời điểm này có 6 quốc gia và vùng lãnh thổ tham gia Hội chợ gồm Hàn Quốc, Nhật Bản, Đài Loan, Thái Lan, Peru và Comlombia.
Bạn chỉ cần chạy xe tới đầm là có nhân viên các hàng, quán ra đón tiếp, mời chào.
Vì sao điểm chuẩn đầu vào các trường đại học năm nay tăng cao?
“Tuy nhiên, xu hướng này thay đổi khi Covid-19 xảy ra”, anh Hà Thanh Tùng, sáng lập, kiêm CEO của Nextify nói.
Khi anh T. đang khom lưng để đứng dậy khỏi mâm thì Nguyễn Văn Bắc đứng dậy trước, dùng chân đá một phát vào mạn sườn trái của anh T. khiến anh này ngã xuống sàn nhà bất tỉnh.
Chilwell chơi ở vị trí hậu vệ trái và đã có 28 lần ra sân cho “Bầy cáo” ở mùa giải này.
Còn với những trường như Đại học Điện lực thì điểm đầu vào cơ bản sẽ ổn định, không quá nhiều biến động, ông Toàn dự đoán.
Shin dừng mắt trên những đóa trà, không đáp.
Tôi tin em, tôi sẽ chờ bằng được ngày em trở về.
Lúc này mỡ toàn thân sẽ bị kích thích và bắt đầu phân giải thành acid béo rồi vận chuyển chúng đến gan.
Thầy giáo Lâm Văn Cường (40 tuổi) đang giảng dạy bộ môn Mỹ Thuật tại Trường THCS Phú Thuận (huyện Thoại Sơn, tỉnh An Giang), từ lâu đã nổi tiếng với bộ sưu tập hơn 300 bộ tiền xưa Việt Nam.
Việc Thiago chuyển tới Anfield có lẽ sẽ mở đường cho một loạt thương vụ chuyển nhượng sắp tới.
Nếu cứ tiếp tục phòng ngự sơ hở và hay mắc sai lầm thế này, Viettel có nguy cơ còn tiếp tục mất điểm trong thời gian tới.
Ngoài ra, có đại biểu đề nghị trường hợp cho thuê thì không cần có ý kiến của chủ nhà, nhưng trường hợp cho mượn, cho ở nhờ thì phải hỏi ý kiến của chủ nhà.
“Đó là việc phát triển vaccine chống Coѵīɗ-19 và cuộc bầu cử tổng thống Mỹ vào tháng 11 tới”, chuyên gia này nói với CNBC.
Với độ lớn này, cường độ chấn động của mặt đất tác động tới nhà cửa và con người có thể lên tới cấp 7 và cấp 8 tại vùng tâm chấn.
HCM khám nghiệm hiện trường điều tra nguyên nhân vụ 1 người đàn ông tử vong bất thường trên người có vết thương.
Nhưng các thang máy thì cứ dập dìu cả đêm lẫn ngày.
Ngày 1/3, KCDC xác nhận một số tín đồ của giáo phái Tân Thiên Địa - ổ dịch COVID-19 ở nước này - đã tới thành phố Vũ Hán, tỉnh Hồ Bắc, Trung Quốc hồi tháng 1/2020, nơi được cho là khởi nguồn của dịch bệnh.
Do đó, Ngân hàng không gặp vấn đề về duy trì tỷ lệ CAR theo quy định.
Cơ hội Quang Hải và các đồng đội tạo ra vì vậy là khá ít.
Cập nhật mới nhất cho thấy quốc gia này đã ghi nhận thêm gần 65.500 ca nhiễm mới và 465 ca tử vong.
Đối với nhiều người nước ngoài, món chả rươi của Việt Nam quả thật còn quá lạ lẫm và ẩn chứa nhiều thú vị bên trong.
Cụ thể, số lượng hành khách giảm 73% trong hai tuần đầu tiên của tháng 9, sau khi đã giảm 65% trong tháng 8 vừa qua.
Nữ diễn viên sinh năm 1986 khá hào hứng khi tham gia MV “Wedding Dress” vì bản thân cô là “fan ruột” của nhóm nhạc Big Bang.
Hết ngày 5/7, Mexico ghi nhận tổng cộng 252.165 ca COVID-19, trở thành nước có số ca nhiễm nhiều thứ 3 ở châu Mỹ.
Giờ mẹ còn khỏe, mẹ sẽ giúp được nhiều.
Theo ông Eyre, một số lượng nhỏ khách mời sẽ có mặt bên trong khán phòng cùng với các quan chức CPD, các phóng viên báo chí và đại diện các kênh truyền hình.
HCM trong 2 năm qua gặp vô vàn khó khăn do ách tắc thủ tục hành chính.
Thu ngân sách trên địa bàn luôn vượt xa dự toán được giao, năm cuối nhiệm kỳ ước đạt cao gấp gần 2 lần năm đầu nhiệm kỳ.
Sau này nếu mình không có khả năng nuôi con, con lớn lên thì mình sẽ nói cho nó biết bố nó là ai.
Ngày 3/2, sinh viên sẽ quay trở lại trường học tập.
Các mẫu vaccine này đã được tiêm vào hơn 100 con chuột trong ngày 9/2 vừa qua, tức là hai tuần sau khi CDC lần đầu tiên thông báo phân lập thành công chủng mới của virus corona (ngày 24/1).
HLV Phan Thanh Hùng thừa nhận Ceres Negros là đối thủ mạnh và các học trò của ông cần phải thi đấu rất tập trung.
» Thi tốt nghiệp THPT 2020: Lúc nào thí sinh được rời phòng thi?
Đà Nẵng cũng có văn bản đề nghị Ngân hàng Nhà nước (NHNN) Chi nhánh Đà Nẵng sớm chỉ đạo các chi nhánh, tổ chức tín dụng có biện pháp giảm lãi, cơ cấu lại nợ cho doanh nghiệp.
Như vậy, Thành phố Hồ Chí Minh là địa phương thứ 2 (sau tỉnh Đắk Nông) có trường hợp mắc bệnh bạch hầu trong năm 2020.
Nếu phát hiện vấn đề, sẽ kiểm tra và yêu cầu họ nâng cấp thiết bị.
Bạn nào bảo hóa đơn tiền điện tự nhiên tăng, cứ thử đăng hai hóa đơn tiền điện tháng 3 và tháng 4 lên xem có phải "tự nhiên" nó tăng không, hay hai cá‎i số điện khác nhau một trời một vực?
Dịp sinh nhật 15 tuổi năm nay càng trở nên đặc biệt khi đây là năm đầu tiên Thế Giới Kim Cương sáp nhập về Tập đoàn DOJI, sự kiện đánh dấu bước chuyển mình trên hành trình chinh phục đông đảo khách hàng.
Khi thăm dò vùng nước sâu 1.000m, các nhà khoa học đã phát hiện được một sinh vật còn sống.
Quang Hải đang trượt dài phong độ sau chấn thương lẫn những scandal không đáng có.
Vào hôm 8/11, Bùi Tiến Dũng đã cầu hôn Khánh Linh ngay trên sân vận động sau giành cúp vô địch V.League đầu tiên cùng CLB Viettel.
Bà Đào Hồng Lan được bầu giữ chức Bí thư Tỉnh ủy Bắc Ninh.
Truyền thông Ấn Độ đã tiết lộ kế hoạch thành lập nhà máy tại thành phố Chennai của Pegatron.
Tiến sĩ Amy Winebarger, điều tra chính của Hi-C tại NASA cho biết: “Những hình ảnh này cho chúng ta cái nhìn khác về bầu khí quyển của Mặt trời.
Biến động trên diễn ra sau khi hãng dược Pfizer và BioNTech hôm 9/11 thông báo loại vaccine ngừa Covid-19 do họ phát triển có hiệu quả phòng bệnh tới 90%, cao hơn nhiều so với kỳ vọng 50-60% của các chuyên gia.
Hiện quận Bắc Từ Liêm đang khẩn trương điều tra dịch tễ, khoanh vùng, cách ly để ngăn chặn lây lan.
Ngoài phạ‎t tiền, bà S phải cam kết không tá‎i phạ‎m.
Những bài viết này giúp Pháp Luân Công thúc đẩy mục tiêu của mình, nhưng không thu hút được nhiều người đăng ký làm thành viên.
Ông Thành đã chứng kiến tận mắt đầy đủ sự việc tại cổng dinh Độc Lập hôm đó.
Tuy nhiên, chỉ vài giờ sau ARM Trung Quốc lại thông báo trên trang WeChat chính thức rằng ông Wu vẫn đang tại vị.
Bởi vậy em chỉ biết cố gắng học để không thấy mình vô dụng", Julie nói.
Và đó cũng là hồi chuông báo động cho việc thế giới đang bị huỷ hoại bởi rác và rác.
Kim Tae Hee được coi là một trong những người nổi tiếng xinh đẹp nhất trong ngành giải trí Hàn Quốc, dù cô có chiều cao khiêm tốn 1.55cm.
“Hùm xám” đã khai thông thế bế tắc ở ngay phút 18 với một pha phản công sắc bén.
Từ trước đến nay, Mỹ chưa bao giờ có thái độ kìm hãm một công ty khởi nghiệp Trung Quốc nào như ByteDance.
Kim So Hyun trưởng thành về ngoại hình lẫn diễn xuất.
Cụ thể, ngày 19.4.2017, Cty Tân Thuận họp Hội đồng Xây dựng giá kinh doanh.
Hầu hết các khách sạn sẽ cung cấp những thứ này kèm trong tiền phòng, du khách có thể dùng hay mang về mà không bị tính thêm tiền.
Ngoài ra, doanh nghiệp có kế hoạch triển khai 3 khu phức hợp dịch vụ giải trí đa chức năng trải dài ở 3 miền đất nước với tổng quỹ đất gần 1.000 ha.
HCM xử phạt năm 2017 (Quyết định số 1566/QĐ-XPVPHC).
Thứ hai là sự thay đổi từ giao chiến trên bộ sang sự phối hợp của hải quân và không quân.
Cuộc sống sinh hoạt đời thường, phong tục tập quán của vùng đất đại ngàn nắng gió hiện rõ trên các bình gốm mà anh sưu tầm.
Theo Phòng Kinh tế thị xã An Khê, trên địa bàn có gần 3.000 ha mía, sản lượng trung bình đạt khoảng 60 tấn trên một ha.
Trong khi yêu cầu về mức độ đạt được vẫn như trước thì tăng tiết chính là để giảm tải chứ không phải quá tải, phụ huynh không nên lo lắng mà tạo áp lực cho con em mình” – ông Thuyết khẳng định.
Từ đó taọ ra những môi trường mới thu hּút đầu tư để phát triển kinh tế bền vững.
Lực lượng Cảnh sát Phòng cháy chữa cháy và cứu nạn cứu hộ, Công an TP.
Tại các công ty vàng khác, giá bán vàng miếng SJC cũng tăng liên tục trong sáng nay.
Công an quận Ngũ Hành Sơn (Đà Nẵng) vừa tạm giữ Nguyễn Thị Thùy Trang (25 tuổi, trú tại phường Hòa Quý, quận Ngũ Hành Sơn) đối tượng đột nhập nhà dân lấy trộm số tiền 126 triệu đồng.
Các bác sĩ ở bệnh viện chị điều trị phổi cũng điện thoại và đến thăm.
Không chỉ nối tiếng và được nhiều người biết đến khi là nghệ nhân nghiên cứu ra phương pháp bắt tằm tự dệt chăn tơ, bà Thuận còn là một trong những người Việt đầu tiên dệt vải từ tơ sen.
HCM, cho biết đối với các kỳ họp Quốc hội hàng năm, EVN HCMC luôn ưu tiên đảm bảo cung cấp điện cho các điểm tiếp xúc cử tri tại các quận huyện của các đại biểu quốc hội.
"Chiều qua họ làm việc ở trên Đội (trụ sở đóng trên địa bàn huyện Ngọc Lặc, Thanh Hóa).
Từ đêm 23/11, gió trên vịnh Bắc Bộ chuyển hướng đông bắc mạnh cấp 5-6, giật cấp 7. Khu vực bắc Biển Đông có gió đông bắc mạnh dần lên cấp 6-7 giật cấp 8, biển động.
Danh sách HLV, VĐV hưởng chế độ này theo quyết định của Bộ Văn hóa, Thể thao và Du lịch.
Nếu có thể nhớ kỹ việc cần nhớ, quên bỏ điều cần quên, mỗi ngày lại bắt đầu một ngày mới thì sẽ tốt biết bao!
TS Trần Hiếu Nhuệ, viện trưởng viện Kỹ thuật Nước và Công nghệ Môi trường.
Nga ôm con vào lòng, rồi chìa một bàn tay nhỏ nắm chặt tay Đức “Tạm biệt nhé”.
Phút 83, hậu vệ Ngọc Uyên của Sơn La phạm lỗi với Thanh Nhã trong vòng cấm dẫn đến quả 11m.
Cả 3 vẫn có đóng góp cho Real trong mùa giải 2019/20, nhưng tầm ảnh hưởng của họ ngày càng suy giảm.
Chúng tôi không thể vội vàng được.
Do ảnh hưởng của dịch Coѵīd-19, huyện lục Ngạn đã lên 3 phương án tiêu thụ vải thiều.
Hôm đó, anh mới nhận ra một sự thật, rằng giờ đây, đã có không biết có bao nhiêu loại cháo được tạo ra nhưng loại nào cũng phải lấy cháo trắng làm cốt.
Trong 5 tháng cuối năm, các doanh nghiệp kỳ vọng tình hình dịch bệnh tại các thị trường xuất khẩu truyền thống của ngành chế biến gỗ sẽ được kiểm soát tốt.
Trong khoảnh khắc đó, suy nghĩ đầu tiên của tôi không phải là một bàn thắng đẹp mà chỉ là cảm giác vui mừng là chúng tôi chiến thắng.
Ngành y tế cũng đã công bố 109 mẫu bệnh phẩm và tất cả đều âm tính, đồng thời giám sát 34 trường hợp theo dõi tại cộng đồng.
Ông Park ‘an ủi’ Quang Hải khi chỉ giành ‘Quả bóng Bạc Việt Nam 2019’
Và giờ dù muốn hay không, MU không còn cách nào khác ngoài việc phản ứng trên thị trường chuyển nhượng.
Người dân vùng cao Bắc Kạn mùa này quẩy từng giậu sắng trên núi cao mang về; những bó rau xanh mướt được bảo quản cẩn thận trong giậu phủ lá chuối để kịp cho ngày chợ phiên bắt đầu từ buổi sáng tinh sương hôm sau.
Có một số bệnh nhân mãn tính phải dùng thuốc trong thời gian dài, lúc này cũng rất dễ dẫn đến gan nhiễm mỡ.
Theo báo cáo, tòa án tối cao Anh sẽ tổ chức phiên điều trần trong vòng 4 ngày tới.
Ngày nào may mắn cũng kiếm được khoảng 80.000 đồng, đủ chi tiêu trong ngày một cách tằn tiện.
Ông bày tỏ chân thành cảm ơn các bộ, ngành Việt Nam đã tạo điều kiện về các thủ tục, giấy phép cho dự án LSP.
Trước đó, hai trẻ sơ sinh đã tử vong sau khi tiêm vaccine.
Đến tháng 3/2011, Dự án bị dừng giãn theo Nghị quyết số 11/NQ – CP ngày 24/2/2011 của Chính phủ.
Trung tâm Y tế thành phố Bắc Giang chịu trάc‏h nhiệm tiếp nh‏ận, theo dõi, điều trị ѵà chăm sό‏c y tế, bố trí cán bộ bảo đảm công tác y tế theo từng tình huống.
Một số khán giả thì cho rằng, nam nghệ sĩ được quan tâm nhiều hơn các nữ nghệ sĩ, ngay cả khi họ cùng tham gia một bộ phim truyền hình, nên các nhãn hàng quần áo, trang sức hay mỹ phẩm trở nên ưu ái các nam diễn viên.
Vì thế, cán bộ, công nhân trên công trường đã nỗ lực, khắc phục khó khăn; nhà thầu đã huy động tối đa phương tiện, nhân lực để đẩy nhanh tiến độ thi công, quyết tâm hoàn thành dự án đúng tiến độ đề ra.
Bên ngoài khu vực phòng ngủ chật kín nhiều loại rác khác nhau.
Giao dịch thỏa thuận đạt 67,83 triệu đơn vị, giá trị hơn 1.606 tỷ đồng.
Vợ tôi không làm nghề này, cô ấy chỉ từng là một người mẫu.
Trong khoảng thời gian giữa tháng 2 (từ ngày18-24/2), chất lượng không khí bị suy giảm mạnh, có những ngày được đánh giá ở mức rất xấu.
Ông đã nhóm lên ngọn lửa của tinh thần nhân văn trong những câu chuyện giản dị, đầy ắp tình người.
“Họ sẽ mang đến nhiều thử thách hơn cho mọi người trong đội.
Các cơ hội đầu tư ở Việt Nam gần như là vô tận.
Ca sĩ Hồng Hải ra mắt Album đầu tay mang tên “Ca khúc da vàng”
Trong những năm qua, Techcombank liên tiếp được vinh danh là ngân hàng có giá trị thương hiệu mạnh, có nhiều dấu ấn nổi bật trên thị trường tài chính ngân hàng.
Đây là ngôi trường thứ 4 trong chuỗi Trường học Hy vọng Samsung – Samsung Hope School tại Việt Nam, sau Bắc Ninh, Thái Nguyên và Bắc Giang.
Song mẹ Lyza cho hay không ai có thể ngăn cản con gái mình khi bé đã quyết định.
Cụ thể: Công ty TNHH Tư vấn và Xây dựng Hợp Nhất, trong quá trình tư vấn thiết kế công trình đã không bám sát thực tế địa hình, dẫn đến thiết kế sai.
Chính vì suy nghĩ đó nên nhiều người dẫu đã có gia đình nhưng vẫn chẳng thể thắng nổi cám dỗ của phồn hoa cũng như lời phỉnh phờ từ kẻ khác.
Sau đó là chính thức được làm vợ anh.
HCM mở rộng lần 6 đáng lẽ diễn ra vào cuối năm 2019 nhưng vì một số lý do nên chưa thể tổ chức.
Vợ chồng chị Tình tính cho con trai thứ hai nghỉ học, theo cha đi làm để kiếм tiền nuôi em.
Trong công việc kinh doanh, cũng có những đối thủ ganh ghét nhưng không tới mức có thể hành động đе do͎a tới tính mạng.
Không dừng lại ở đó, Grab cũng thực hiện nhiều hỗ trợ, trong đó có chương trình “Tiếp sức bác tài - Vững vàng vượt khó”, nhằm chia sẻ khó khăn, cùng vượt qua dịch bệnh.
Năm 2021, sẽ có trên 10 đơn vị đầu ngành, Tập đoàn và Tổng công ty lớn tiếp tục tham gia, hợp sức mở rộng kết nối này để tạo một cuộc cách mạng lớn trong công nghiệp xây dựng tại Việt Nam.
Một câu chuyện thấm đẫm nghĩa nhân về tình mẹ con, tình cảm gia đình được các nghệ sĩ “cây nhà lá vườn” diễn có hồn, thu hút người xem.
Trong lúc đang ngồi bàn bạc phương án thì nhóm này bị Cảnh sát 113 phát hiện, bắt giữ.
Các chương trình khuyến mại giảm giá sâu tập trung vào các ngành hàng: may mặc, hàng tiêu dùng, hàng điện máy, điện tử… thông qua hệ thống siêu thị, hệ thống bán lẻ và sàn giao dịch thương mại điện tử.
Mặc dù không thường được đưa vào CV, song đây cũng là lời cam kết mà nhà tuyển dụng muốn bạn thể hiện.
Dự báo, đến năm 2025, dân số đô thị Hòa Lạc khoảng 150.000 người; đến năm 2030 và những năm tiếp theo tối đa khoảng 600.000 người; trong đó, tỷ lệ dân số đô thị chiếm khoảng 85%.
Trường hợp cổ đông ủy quyền cho người khác nhận thay phải có giấy ủy quyền hợp lệ, có công chứng hoặc xác nhận của chính quyền địa phương.
Với nhóm đồ dùng, dụng cụ nhà bếp, hàng Nhật Bản có chất lượng tốt là điều không phải bàn cãi.
Tôm là thực phẩm dồi dào protein và các dưỡng chất như sắt, canxi, vitamin và selen có tác dụng bổ sung dinh dưỡng, phòng chống các bệnh về thiếu máu, xương khớp và ung thư rất tốt.
Chiều 4-12, tại kỳ họp thứ 19, HĐND TP Cần Thơ khóa IX, nhiệm kỳ 2016-2021 tiến hành miễn nhiệm các chức danh Phó Chủ tịch HĐND thành phố, Phó Chủ tịch UBND thành phố và thành viên UBND TP Cần Thơ.
Để thực hiện nhóm nhiệm vụ và giải pháp nêu trên, các nhiệm vụ cụ thể chính được đề ra là tiếp tục rà soát, đơn giản hóa quy trình thực hiện các thủ tục liên quan đến đầu tư, đăng ký kinh doanh.
Theo đó, xét theo tình trạng chăm sóc sức khỏe và giãn cách xã hội được quan sát tới ngày 20/4, ước tính khoảng 20% dân số Mỹ có thể nhiễm virus corona trong năm 2020.
Theo South China Morning Post, hằng tháng có gần 500 triệu người đăng tải gương mặt đã được Meitu chỉnh sửa lên mạng.
Đại diện Ban thường vụ Trung ương Đảng và Tổng bộ Việt Minh có ông Hoàng Quốc Việt.
Các bệnh viện vận động người khỏi Covid-19 tiếp tục cách ly tại cơ sở y tế để theo dõi sức khỏe 14 ngày, sau khi ghi nhận 9 người tái dương tính.
Đường dây 500 kV mạch 3 gặp nhiều khó khăn về bồi thường giải phóng mặt bằng khi địa phương chưa phê duyệt phương án bồi thường, hộ dân.
Những số liệu trên được đưa ra trong bối cảnh dịch bệnh vẫn diễn biến phức tạp tại Mỹ khi nhiều bang dần khôi phục hoạt động sau thời gian phong tỏa để ngăn chặn dịch lây lan.
Điều gì sẽ xảy ra, nếu trong tốp 8 đội dự chung kết "xuôi" mùa này không có đông lực để tranh ngôi đầu và tương tự, ở nhóm 6 đội xếp cuối, nếu đã đủ điểm trụ hạng, các đội bóng sẽ thi đấu hết mình?
Nhưng khi tôi đến, một bữa cơm thịnh soạn đã sắp sẵn, có cả nến hoa và rượu.
Theo đánh giá của France Football, đây là một thương vụ đầy bất ngờ khi trước đó Silva đã ở rất gần Lazio.
HCM đã bị hủy đơn hàng gần chục tỷ đồng.
Đứa con đầu lòng của ông Mustafa hiện đã 49 tuổi, trong khi đứa nhỏ tuổi nhất là một cặp song sinh 4 tuổi.
Vì kim cương hiện nay được cải tiến rất nhiều mẫu mã, nhiều giá thành dễ dàng phù hợp với túi tiền của nhiều người.
Stephen Miller, cố vấn hàng đầu của ông Trump, được xác nhận dương tính với virus corona.
Kiểm tra chuyên ngành đòi hỏi kinh nghiệm, thiết bị, nguồn nhân lực có chuyên môn cao, trong khi đây không phải là chuyên môn, nghiệp vụ của ngành hải quan.
Sau đó, 2 bên thoả thuận cho ông Chung vay 35 tỷ đồng.
UBND tỉnh Đồng Nai vừa phê duyệt nhiệm vụ Quy hoạch 1/500 cảng cạn Long Thành tại xã Long An, huyện Long Thành.
Sau gần 30 phút chữa cháy, ngọn lửa được dập tắt hoàn toàn.
Khoảng cách an toàn 2m không được đảm bảo ở nơi bán những hàng tươi sống.
Tổng cục Giáo dục nghề nghiệp vừa tổ chức "Hội thảo tham vấn về dự thảo Kế hoạch triển khai Khung trình độ quốc gia Việt Nam đối với.
“Cách đây 13 ngày, CLB Olympiacos tới sân của Arsenal để thi đấu ở Europa League và ông Evangelos Marinakis đã gặp một vài cầu thủ và nhân viên của Arsenal.
Dù đó là số tiền có thể giúp gia đình đủ ăn cả tháng", anh Thiện cho hay.
Đầu tư phát triển công tác giáo dục, đào tạo, nhất là giáo dục phổ thông và đào tạo nghề; Coi trọng gìn giữ, phát huy giá trị văn hóa, giáo dục truyền thống, nhất là tinh thần yêu nước, hiếu học cho học sinh, sinh viên và thanh niên.
BÓNG ĐÁ HÔM NAY 01/01: Pogba vắng mặt trận Arsenal vs MU.
Như thế là hỏng hết.
Ông H. R. Haldeman, một trợ lý hàng đầu của cựu Tổng thống Richard Nixon, cho rằng sự kiện này có tác động trực tiếp tới tình hình chính trị Mỹ.
Chiều 9/7, Công an thành phố Tây Ninh, tỉnh Tây Ninh, cho biết đang điều tra làm rõ vụ việc nữ sinh 16 tuổi vô cớ bị đánh gần khu vực sân vận động tỉnh Tây Ninh.
Đây là thông tin được Cục Quản lý lao động ngoài nước (Bộ LĐ-TB-XH) cho biết chiều nay, 5.8.
Đền 700 tuổi chìm trong nước lũ tại Hồ Bắc.
Khi có kết quả sẽ thông tin cụ thể.
Mỹ Uyên và Marco không có ý định sinh con thứ 3 vì cô đã 46 tuổi, không phù hợp để tiếp tục sinh nở và chăm con mọn nữa.
Tàu khảo sát Địa Chất Hải Dương 8. Ảnh: CGS.
Khi đi, cháu H. hoàn toàn khoẻ mạnh, chơi rất ngoan.
Theo Tổng cục thống kê, chỉ số giá vàng tính đến tháng 9/2020 tăng 32,37% so với tháng 12/2019.
Anthony Fauci, chuyên gia dịch tễ học hàng đầu của Nhà Trắng, ngày 26/6 thừa nhận chiến lược xét nghiệm hiện nay của Mỹ vẫn còn bỏ sót các ca nhiễm không triệu chứng trong cộng đồng.
HCM và Đà Nẵng lên 2 chuyến mỗi ngày cũng như khai thác 1 chuyến khứ hồi mỗi ngày với một số chặng bay nội địa khác.
Ông Quang cho biết, năm nay gia đình ông đầu tư trồng 300 cây quất lớn các loại với tổng số vốn đầu tư gần 150 triệu đồng để chuẩn bị tết cung cấp ra thị trường.
Mật ong chỉ thực sự tốt khi sử dụng đúng cách, ngược lại có một số đối tượng dùng mật ong có thể gây ra tác dụng phụ.
Thủ môn Đức Duy của U15 Viettel đã xuất sắc đẩy bóng giải nguy.
Mọi chuyện chẳng có gì đáng nói, cho tới buổi tối hôm qua.
Đội ngũ của ông Thành họp giao ban hàng tuần với các đồng nghiệp ở hội đồng Kinh doanh Mỹ - ASEAN, phụ trách thị trường các nước Đông Nam Á khác như Thái Lan, Philippines, Malaysia.
Cô viết: ’Tôi đang mắc kẹt giữa 2 triết lý sống: ‘ Hãy tiết kiệm khi còn trẻ’ và ’Ta chỉ sống một lần trong đời’.
Năm 17 tuổi, Vương Vũ rời quê đi làm xa.
Chốt số 5: Tại Quốc lộ 18, Cầu Vàng Chua, xã Bình Dương, TX Đông Triều.
Từ một sản phẩm ngách, đánh vào phân khúc người dùng thích màn hình lớn, cấu hình mạnh, giờ đây Note đã trở thành dòng sản phẩm phổ thông hơn.
Nhưng đó là chuyện của người Thái.
Theo đánh giá của NHNN, giá vàng trong nước diễn biến tăng phù hợp với mức tăng của giá vàng quốc tế.
Trên thị trường cũng có vô số những sản phẩm có sẵn từ trước nên phải cạnh tranh nhiều.
Thủ môn Willy Caballero đưa bóng vào chân Ante Rebic, tạo cơ hội cho anh này vô lê mở tỷ số cho Croatia trước khi Modric nâng tỷ số lên 2-0 sau cú sút xa chính xác.
Các cơ quan chuyên môn của Sở sẽ cung cấp cho cơ quan điều tra Bộ Công an theo quy định thông thường"- nguồn tin cho biết.
Trong khi đó, con chó bị xe anh cán chết và lúc xảy ra vụ việc cũng có rất nhiều người dân sống gần đó ra xem, giúp đỡ anh, nhưng không ai biết con chó đó là của ai.
Thầy pháp hoàng gia nổi tiếng của Ai Cập có thể là bệnh nhân chết vì sốt rét đầu tiên trên thế giới.
Cả hai trang khảo sát đều từng bị chỉ trích liên tục về cuộc bầu cử tổng thống khi họ đánh giá thấp sự ủng hộ của đảng Cộng hòa ở một số bang.
Con thấy làm việc làm từ thiện này thì rất là vui nên con cũng dành thời gian giúp cho ông, bà Út”.
Nói không biết có ai tin không nhưng tao năm nay 25 tuổi rồi nhưng chưa từng yêu một ai, nói chính xác hơn thì là chưa ai yêu mình.
Các dự án nhà ở giá thấp được miễn thủ tục thẩm định thiết kế triển khai sau thiết kế cơ sở.
Ngày 24/8, Bộ Y tế công bố bà T.T.X. và cháu Đ.K.N. dương tính với SARS-CoV-2.
Những phù phiếm, hư ảo cũng chẳng làm nên hạnh phúc của một người đàn bà.
Tăng cường thanh tra, kiểm tra, khắc phục các hạn chế, yếu kém trong công tác phòng cháy, chữa cháy, đặc biệt tại các khu chung cư cao tầng, chung cư tái định cư, khu, cụm công nghiệp, làng nghề.
Tưởng chừng không tham gia vô “cuộc chiến”, Lâm Vỹ Dạ lại đường đường chính chính tiếp cận Nguyên Trực dễ dàng hơn 2 người em gái.
Bạn cũng có thể ăn kèm với ít rau sống, vừa lạnh lạnh lại giòn giòn, ăn hoài không biết chán là gì luôn các bạn ơi.
Đằng này để tôi đi làm rồi tự ý luộc ăn như không có chuyện gì vậy.
Trong bài hát "Một thoáng quê hương", nhạc sĩ Thanh Tùng khẳng định: "Dù ở đâu Paris, Luân Đôn hay những miền xa.
Nhiều nước trên thế giới đã đưa công dân rời Trung Quốc và áp dụng các biện pháp siết chặt thị thực với công dân nước này với hy vọng hạn chế sự lây lan của virus corona.
Người dùng có thể bật chế độ này khi cần và nó sẽ được tự động tắt khi điện thoại được sạc đầy trở lại.
Cũng vì thế, bàn thờ ngày Tết trở thành trung tâm của ngôi nhà, trở thành góc xuân rực rỡ và thiêng liêng hơn cả.
Sau hơn 3 năm bị cấm, giờ đây Uber đã giành lại được giấy phép ở London sau nhiều năm tham gia vào cuộc chiến pháp lý kéo dài.
“Bác thấy thằng Thắng bảo hai đứa chưa ngủ chung bao giờ.
Giai điệu của thích thì đến đều đều và da diết từ đầu đến cuối trong một cấu trúc bài đơn giản.
"Tôi phải công nhận 1 điều: gương mặt của chị Sao thay đổi theo từng ngày.
Ngày 24, 25 và 27/7, buổi sáng, bệnh nhân đi tập tại phòng gym Phạm Gia ở thị trấn Hà Lam, huyện Thăng Bình, cùng 4 người bạn (trong đó, 3 người gần nhà, một người là nhân viên bưu điện huyện Thăng Bình).
Mỹ là quốc gia chịu tác động nghiêm trọng nhất với hơn 7,4 triệu ca mắc và 210.756 ca tử vong.
Hiện bệnh nhân được cách ly, điều trị tại Trung tâm Y tế huyện Cam Lâm, Khánh Hòa.
Một số tỏ ra thông cảm vì cho rằng, có thể nhà gái bị thiếu người bê tráp, bí quá nên đành làm vậy trong đám hỏi.
Đội bóng đang thi đấu tốt và sẽ thật khó khăn để thích nghi với việc có tới 2 cầu thủ như vậy.
Một trong các chương trình triển khai trong mùa dịch của Thiên Long bắt tay nhiều thương hiệu Việt khác.
Đính kèm với những hình ảnh tại sân vườn quê nhà cùng bố mẹ, Phạm Trưởng hạnh phúc viết: “Về Bình Định với Ba với Má ăn bữa cơm nhà, uống miếng nước dừa, ly đá chanh nhà trồng thì còn gì hạnh phúc hơn.
Đó là bàn thắng đầu tiên của Griezmann cho Barcelona ở mùa giải này sẽ giúp cho tiền đạo Pháp có lại chút tự tin cho những trận kế tiếp.
Sau khi bộ Công Thương lấy ý kiến góp ý về các phương án cải tiến cơ cấu biểu giá bán lẻ điện sinh hoạt, sở Công Thương TP.
Bát canh cá nấu lão ăn còn trơ lại bộ xương đầu với vài thìa nước lõng bõng.
“Mỹ nhân đẹp nhất Philippines” khoe ảnh con gái cực phẩm: Đúng là mẹ đẹp con xinh tựa thiên thần!
Với người Việt Nam, ngân sách nhà nước sẽ chi trả chi phí khám, điều trị Coѵīɗ-19, theo Luật phòng chống bệnh truyền nhiễm.
Bên cạnh đó, TH cũng trao tặng 240.000 ly sữa tươi cho các bệnh nhân và y, bác sĩ đang chiến đấu với dịch COVID-19 tại Vũ Hán (Trung Quốc), nhằm thể hiện tinh thần đoàn kết, hữu nghị quốc tế trong phòng chống dịch bệnh này.
Dự và trao quyết định có các đồng chí: Nguyễn Việt Oanh, Bí thư Huyện ủy; La Văn Nam, Chủ tịch UBND huyện.
Toàn bộ các thành viên của Flamengo đã tiến hành kiểm tra y tế.
Mới vài tháng trước, hũ muối chấm đến từ thương hiệu này từng "gây bão" khắp MXH, được dân tình lùng sục khắp các chợ mạng để mua, đủ hiểu hương vị này gây nhớ thương tới cỡ nào.
Để đạt được danh hiệu cấp độ toàn khu vực, các doanh nghiệp, dự án phải trải qua quá trình thẩm định, đánh giá khắt khe của hội đồng giám khảo gồm 50 chuyên gia hàng đầu về bất động sản đến từ khắp nơi trên thế giới.
Hãng chuyên sản xuất thiết bị chơi game Maingear (Mỹ) đã phát triển thành công một máy thở xâm lấn mang tên LIV với phần khung được làm từ thùng máy tính chơi game F131 do họ từng sản xuất trước đây.
Ông Hoàng Mạnh thu hoạch tôm sú nuôi trong vuông.
Bước này sẽ giúp món rau muống xào tỏi ăn rất giòn ngon.
Ít nhất 2 người biểu tình đã bị cảnh sát bắt giữ.
Bằng khen kèm theo tiền thưởng 1.490.000 đồng cho mỗi gia đình.
Trước đó, phát biểu tại Hạ viện, Bộ trưởng Taro Aso đã lý giải về những thay đổi trong dự thảo ngân sách.
Hai đêm sau, mọi di biến động của nhóm đối tượng đã được phác họa, công an phường phối hợp tổ dân phố, dân phòng quyết định “đột kích”.
Ngoại thất của EcoSport phiên bản 2020 được tinh chỉnh, bộc lộ những điểm mạnh của ngôn ngữ thiết kế SUV thời đại mới.
Yêu vợ thật nhiều!"
“Nếu chúng ta cho phép tư nhân tham gia vào khâu truyền tải điện, ngân sách nhà nước sẽ đỡ rất nhiều.
Sinh nhật năm ngoái Bố đang phải truyền hóα chấт bên Singapore, và năm nay, Bố đã đi xa hai mẹ con mãi mãi rồi.
Sự trồi sụt liên tục của hai đại biểu Nam Bộ tại đấu trường LS V-League 2020 là minh chứng cho điều này.
Trong mùa dịch Covid-19, AR filter đã trở thành công cụ hữu dụng của ngành quảng cáo.
Vườn nhà Ngọc Hải như khu du lịch.
Nhất là bài học về lòng tốt.
Hà Nội vs Cần Thơ.
"Trong tôi xảy ra cuộc đấu tranh giữa một bên là cuộc sống bình thường và một bên phải làm một cái gì đó thành tựu để không phí hoài tuổi trẻ", Đạt kể.
Vì vậy, cần tiếp tục giãn thuế, tạo điều kiện vay ngân hàng để nâng cao khả năng tài chính của doanh nghiệp.
Một phụ nữ mới 27 tuổi, lúc nào cũng xuất hiện trước thiên hạ với dáng vẻ xinh đẹp, giàu có.
Bên cạnh đó, ếch giống có giá dao động từ 300 - 400 đồng/con, tăng khoảng 150 - 200 đồng/con so với tháng trước.
Sau khoảng thời gian đã đặt ra và đạt mức lợi nhuận ròng mong muốn thì nên bán ngay để chốt lời.
Trư, du khách đến làng chài dùng cơm trưa trên tàu với các món ăn hải sản tươi ngon và thưởng thức chương trình văn nghệ “cây nhà lá vườn” và sinh hoạt tập thể, thưởng thức “tiệc rượu nổi” trên biển rất thú vị.
Hai năm sau đó, tức là vào năm 2009, cặp đôi đã đính hôn và kết hôn vào năm 2011.
Theo đó, chỉ số Giá trị vốn hóa các công ty niêm yết %GDP đã đạt được kết quả: tăng 09 bậc trong năm 2019 và tiếp tục tăng 09 bậc trong năm 2020, vượt kế hoạch mục tiêu Chính phủ đề ra tại Nghị quyết 02.
Cầm phải giám sát chặt chẽ, rà soát thực tế để số tiền hỗ trợ của Nhà nước đến đúng với người được hưởng trợ cấp.
Được biết, giao dịch thực hiện từ 31/8 đến 24/9/2020.
Mỹ sẽ làm như nào để chống lại vũ khí siêu thanh?
Bà An hiện sống cùng con trai.
Có mặt ở đội hình chính thức đấu West Ham, Greenwood có 50 trận ra sân cho MU, qua đó trở thành cầu thủ trẻ nhất có 50 lần ra sân cho đội chủ sân Old Trafford kể từ Ryan Giggs năm 1992 (18 tuổi, 295 ngày).
Tuấn về đêm qua.
Nếu chuyến bay bị hủy, về lại ký túc xá cũng không được thì coi như bơ vơ không còn chỗ ở, chị cho biết.
Xe sử dụng hệ thống đèn pha LED tiêu chuẩn, tùy chọn hệ thống đèn pha thích ứng Porsche Dynamic Light System Plus (PDLS Plus) hiện đại.
Khi nhận được tin bão thì tùy thuộc vào vị trí của tàu thuyền đang hoạt động, vị trí, cường độ và hướng di chuyển của bão mà kịp thời cho tàu thuyền vào bờ hoặc tránh xa vùng ảnh hưởng của bão.
“Chúng tôi mong chờ cơ quan chức năng vào cuộc khách quan, công tâm, sự thật không thể bị bóp méo được”, một người dân bộc bạch.
Thế nhưng, khi học sinh làm bài môn Ngữ văn được khoảng 30 phút, chúng tôi nhận được thông tin rằng đề kiểm tra môn Ngữ văn mà học sinh đang làm đã bị lộ trước đó.
Việt Nam hy vọng EU ghi nhận những nỗ lực cải thiện để không phạt thẻ đỏ IUU đối với ngành khai thác và hải sản xuất khẩu của Việt Nam.
Ca sĩ Mỹ Linh ám ảnh với ánh mắt rạng rỡ, nụ cười tươi tắn của ông.
Vợ chồng Bốn thấy làm ăn được quyết liều một phen”, bà Định, người biết rõ việc ăn nên làm ra của vợ chồng đại gia Bốn kể.
Việc tôi mong muốn có thai, thứ nhất là tôi ham con, thứ hai là vì thương vợ.
Trước khi đến Juve, Ronaldo đã được mệnh danh là chuyên gia đá phạt và anh cũng là chữ ký đắt giá nhất lịch sử CLB nên thật dễ hiểu khi CR7 ngay lập tức được giao nhiệm vụ thực hiện các quả phạt trực tiếp.
Với tốc độ lây lan nhanh, diễn biến khó lường, đại dịch đã tác động mạnh tới phát triển kinh tế - xã hội của Việt Nam.
Trong 05 ngày làm việc, kể từ ngày nhận được đầy đủ hồ sơ vay vốn của người sử dụng lao động, Ngân hàng Chính sách xã hội phê duyệt cho vay.
Nếu đúng như tiết lộ từ Nam Thư thì Hoài Linh sắp tới đây sẽ sử dụng một không gian tại nơi này đề thờ phụng người bạn, đồng nghiệp thân thiết và cũng là một nghệ sĩ lớn, có nhiều đóng góp cho nền sân khấu Việt Nam.
Nếu bạn ăn xong trước họ, bạn có thể ngồi lại trò chuyện vui vẻ hay ăn thêm chút salad, rau nhẹ nhàng.
Đệ nhất Phu nhân Mỹ đầu tiên có bằng Tiến sĩ: “Jill Biden sẽ làm nên lịch sử”
Tôi cảm thấy tiếc cho các CĐV.
Tuy nhiên, bà đang đợi câu trả lời của Nhà trắng về các lĩnh vực chủ chốt.
“Chúng ta đang xóa sổ động vật hoang dã trên hành tinh, đốt rừng, ô nhiễm môi trường và đánh bắt quá mức các vùng biển.
Được biết, Hòn Tằm là một đảo rộng hơn 110ha nằm trong thắng cảnh quốc gia Vịnh Nha Trang (một trong 29 vịnh đẹp nhất thế giới) và chỉ cách TP Nha Trang 7km về phía Đông Nam.
Đó là tiền đi ăn, đi xem phim, đi chơi, uống nước trà sữa linh tinh, chưa kể tiền mua quà như quần áo giày dép sinh nhật, ngày lễ…
Áp dụng tương tự với toàn bộ số tóc còn lại.
Lần này, nữ diễn viên xuất hiện bên mẫu váy của thương hiệu Gucci.
Sở dĩ tôi phải nói về chuyện này là để ta hiểu rõ thêm là cơ chế của bệnh SD và bệnh tim mạch giống nhau, cho nên chuyện ngăn ngừa hai bệnh này cũng tương tự như nhau.
“Nhà trường khẳng định chưa thông báo thu bất cứ khoản tiền nào tới phụ huynh như trên mạng xã hội đăng tải.
Vì chưa tới mùa mưa nên lán chỉ dựng tạm để che nắng, khi mùa khô thời tiết nắng nóng lên đến 40 độ C. Cơn mưa trái mùa đổ xuống, lều bạt dã chiến và giường ngủ ướt hết.
Tuy nhiên số ca khúc của ông được biết đến rộng rãi là 236 ca khúc (cả lời và nhạc).
Đổi lại, phía Mỹ sẽ ngừng những nỗ lực buộc Canada phải loại bỏ hệ thống "quản lý cung ứng" lâu đời, vốn giúp nước này duy trì mức thuế cao áp lên các sản phẩm từ sữa.
Chung cuộc, đội bóng của ông thất trận với tỷ số 1-2.
“Tôi chạy khắp nơi mà chỉ mua về được bảy viên ngói nát.
Đến ngày 6/4, bệnh nhân được ê-kíp đặc nhiệm của bệnh viện Chợ Rẫy hỗ trợ can thiệp ECMO (tim phổi nhân tạo) ngay tại phòng cách ly áp lực âm.
Còn tại Qatar, anh Santos cho biết mình khá may mắn bởi công ty cũ đã quyết định hỗ trợ tiền mua thực phẩm cho gia đình anh trong 3 tháng để chờ chuyến bay hồi hương.
Dù ông Trump nói rằng đây là hành động an ninh cần thiết, những người chỉ trích cho rằng đây chiêu bài cho cuộc bầu cử tổng thống tháng 11 tới.
Note20 Ultra là smartphone đầu tiên trên thế giới được trang bị kính cường lực Gorilla Glass Victus cho hai mặt trước sau.
Chính vì sinh ra và lớn lên trong cảnh vất vả, nghèo khó nên ý chí và quyết tâm làm giàu của tuổi Ngọ hết sức lớn mạnh.
Nếu Chính phủ khuyến khích phát triển dự án này thì các nhà sản xuất turbine điện gió của tập đoàn này sẽ đến Việt Nam đầu tư sản xuất thiết bị.
“Bắt quả tang” clip của Bà Tân Vlog có dấu hiệu cắt ghép để bỏ đi phần lỗi khi đang làm đồ ăn: sao cứ suốt ngày bị hỏng thế này?
Ông Nguyễn Minh Huân đại diện TNI Holdings Vietnam nhận Chứng nhận “Top 10 nhãn hiệu cạnh tranh Việt Nam 2020”
Trong ảnh: Tiếp viên đang hướng dẫn khách cách sử dụng áo phao.
Song đây lại là một đích trong kế hoạch đầu tư vào nông nghiệp công nghệ cao của ông Tín hơn 10 năm trước.
Tôi nghĩ về mặt đó, Maradona thậm chí còn nổi bật hơn so với những người khác”.
Trong đó, group kín và bí mật đang là nơi tiềm ẩn nguy hiểm cho người dùng Facebook cũng như chứa chấp nhiều nội dung trái Pháp Luật.
View siêu "mê" của căn biệt thự đôi vợ chồng trẻ mới tậu.
Hiện lịch bay đang được thu xếp.
Bài viết đượcc tài khoản P.T.T đăng tải trên trang cá nhân.
Trong đó, riêng sản phẩm tôm, EU chiếm 22%, cá tra chiếm 11%, các mặt hàng hải sản chiếm 30 - 35%.
Cuộc sống ở Argentina ngày một khó khăn hơn.
Mới đây, báo chí Bồ Đào Nha đã đăng tải một đoạn chat thoại qua ứng dụng WhatsApp, trong đó là lời nhắn gửi từ Fernandes dành cho các đồng đội ở Sporting, khi CLB thi đấu yếu kém.
Chiều 23/9, cơn mưa lớn kéo dài khoảng 30 phút khiến các tuyến đường như Võ Văn Ngân, Tô Ngọc Vân, Đặng Văn Bi (quận Thủ Đức) bị ngập.
HCM chấp thuận chủ trương hỗ trợ cư dân tạm cư tại các căn hộ thuộc quỹ nhà tái định cư của Thành phố với số tiền thuê nhà dự kiến là 4 triệu đồng/hộ trong 6 tháng.
Và hiện nay Ngân hàng Nhà nước đã trình cho UBND tỉnh kế hoạch thu hồi nợ”.
Theo CDC Hà Nội, nếu dựa trên triệu chứng lâm sàng, Hà Nội có thể bỏ lọt 70% ca bệnh.
Khoa ơi, về đây với bố mẹ, núi rừng lạnh lẽo lắm”, bà Ni nghẹn ngào.
Kết quả cho thấy, có 4 trường hợp, chiếm khoảng 5.97% cho ra kết quả dương tính với SARS-CoV-2.
Tất cả đều quá sự mong đợi của mình rồi.
Dự án Cụm công nghiệp Tân Hưng - Bắc Giang do Công ty cổ phần Lideco 1 là chủ đầu tư.
Vishnu Varathan, trưởng bộ phận chiến lược và kinh tế tại ngân hàng Mizuho (Nhật Bản) cảnh báo giảm giá dầu mỏ không phải “liều thuốc chữa bách bệnh” cho những thách thức mà nền kinh tế đang đối mặt.
Tất cả có lẽ đang chơi đến đầu năm mới mới thương thảo với hậu vệ 28 tuổi này.
Thứ nhất, luôn suy nghĩ tìm ra mô hình kinh doanh mới, sản phẩm mới để kiếm tiền, phải có nhiều người dùng thật sự, không thể sống bằng bơm thổi, đi gọi vốn.
Thường thì những câu nói được đúc kết bởi người đi trước luôn luôn đúng, và câu "nhà sạch thì mát, bát sạch ngon cơm" không phải ngoại lệ.
Mô hình trồng đu đủ Nhật này của ông Trần Bá Chuốt ở tỉnh Đồng Tháp đã được nhiều người đến tham quan, tìm hiểu kinh nghiệm và áp dụng trồng.
Phải nói đây là kịch bản khuôn mẫu cả về tình tiết, nội dung, tính nhân văn, về con người, cái hay, cái đẹp để tiến tới chân - thiện - mỹ, tất cả đều hội tụ ở kịch bản Thoại Khanh - Châu Tuấn”.
Riêng dừa xiêm thì chỉ đất Bến Tre là ngon nhất, nhưng cũng tùy từng vùng nào của Bến Tre mới quyết định được nước ngon của dừa.
Cô than phiền là trong nguyên cuộc vận động tranh cử, hình như đã không có một ứng cử viên DC nào dám công khai cổ võ cho chính sách xã hội chủ nghĩa.
Có 7 nhà, đất công sản khác hiện đã chuyển dịch cho bên thứ 3 ngay tình, hiện không còn giữ nguyên trạng nên buộc các bị cáo phải liên đới bồi thường thiệt hại theo giá trị tại thời điểm khởi tố vụ án.
Tuy nhiên, Thủ tướng Anh Boris Johnson đã công bố việc nới lỏng giãn cách xã hội sẽ tiến hành theo các giai đoạn chứ không phải hoàn toàn trước ngày 7-5.
Con trai út của Hà Kiều Anh - bé Vương Khôi - đang học ở một trường quốc tế.
Chẳng hạn, Tổng công ty Đầu tư và Phát triển Công nghiệp - CTCP (BCM) có vốn hoá tại ngày 8/7/2020 là 27.298 tỷ đồng, cao hơn 10 mã trong VN30.
“Lần đầu tiên tôi có hơi sợ một chút.
Chuẩn bị đầy đủ cơ sở thuốc, hóa chất, trang thiết bị phòng, chống dịch đáp ứng các tình huống dịch xảy ra.
Nữ diễn viên nói thêm thời gian này, cô bỗng nhớ lại nhiều ký ức của thời niên thiếu nên quyết định tìm váy của mẹ để mặc, tạo dáng giống mẹ rồi đăng ảnh cho mẹ vui.
Thay vì cho trẻ xem TV hoặc các chương trình trực tuyến, hãy khơi gợi trí tưởng tượng của chúng bằng cách cung cấp những đồ vật mà chúng có thể vận động chân tay để chơi.
C15 được trang bị màn hình tiêu chuẩn lớn 6,5 inch với camera trước thiết kế "giọt nước".
Ông Yến tiêu huỷ chứng cứ, che giấu hành vi sai phạm.
Đời lão tưởng cứ thế lên tiên.
TS Nguyễn Thanh Long khẳng định, đây là bài học hết sức thiết thực để dưa mầm bệnh ra khỏi cộng đồng một cách nhanh nhất.
Đứng thứ 7 trong danh sách 25 điểm đến thịnh hành nhất, Đà Nẵng được trang TripAdvisor tôn vinh bằng lòng hiếu khách của cư dân địa phương, ẩm thực đặc sắc cùng danh thắng tự nhiên nổi bật.
Kết thúc phiên giao dịch 28/4, Tập Đoàn Vàng bạc đá quý DOJI niêm yết giá vàng SJC ở mức: 47,90 triệu đồng/lượng (mua vào) và 48,52 triệu đồng/lượng (bán ra).
Tôi mà không học tự vệ chắc là "TOANG" mất.
» Chồng mất 5 năm vợ đi bước nữa, ngày lên xe hoa, con gái 6 tuổi chạy theo khóc nức nở: ‘’Mẹ ơi mẹ đừng bỏ con’
“Hiện tại, PC Quảng Ngãi cũng đã chuẩn bị lực lượng, phương tiện, thiết bị, vật tư, nguồn lực để ứng trực và xử lý khắc phục sự cố nhanh nhất.
Chương trình “Vạn quà tri ân - Tin yêu lan tỏa” được VinFast triển khai từ ngày 28/7 nhân kỷ niệm 1 năm xuất xưởng dòng xe VinFast Lux.
Giữa buổi tiệc, tôi thấy chồng cũ nhìn mình ánh mắt hau háu, tôi biết anh muốn gì.
Anh cũng đổi mới về âm nhạc và lối hát, tạo được sự bất ngờ cho khán giả.
Các em sau đó vào phòng thi để giáo viên phát phiếu điền thông tin xét nghiệm.
Nhiều lúc các xe này còn gây ùn ứ giao thông, tạo thành khung cảnh rất lộn xộn, gây mất trật tự an toàn giao thông và cản trở cho nhiều phương tiện khi đi qua đây.
MU vô địch 2003-04 là đội vô địch có tỷ lệ cầu thủ đá chính ghi bàn thấp nhất, chỉ 53%.
Đó là phần độc thoại của một người phụ nữ không phải từ Chernobyl mà đi từ Tajikistan - nơi bài xích người Nga và các dân tộc khác sau khi Liên Xô tan rã.
Hiện, điểm sản xuất của ông có gần 100 công nhân.
HCM năm 2017” do Thành Đoàn TP.
Bà Ý cho biết lúc xảy ra sự việc, trong lớp có khoảng 8 trẻ, trong đó có cả 2 con gái của bà.
Ông Lê Hoàng Châu, Chủ tịch HoREA cho rằng, môi trường kinh doanh trong lĩnh vực bất động sản tại TP.
Đồ ăn ngon và giá cũng hợp lý nữa.
Theo TechCrunch, AirPods Max hỗ trợ chống ồn chủ động, chế độ tăng cường âm thanh bên ngoài và Adaptive EQ - tính năng sử dụng micro giúp điều chỉnh âm thanh cho vừa với khuôn tai của người dùng.
Năm 1886, tại thành phố công nghiệp lớn Chicago, Đại hội Liên đoàn Lao động Mỹ thông qua nghị quyết nêu rõ: ".
Lịch thi đấu bóng đá Ý vòng 26. Lịch thi đấu bóng đá Đức vòng 24. Lịch thi đấu bóng đá Pháp vòng 27. Kết quả Siêu cúp Việt Nam: TPHCM vs Hà Nội.
Cô tập cách nói cho giọng trầm hơn.
Tham dự cuộc họp có các đồng chí Kiểm sát viên VKSND tối cao cùng lãnh đạo, công chức một số đơn vị thuộc VKSND tối cao là thành viên Ban nội dung, Ban tổ chức, Tổ giúp việc Lễ kỷ niệm.
Đến nay, có 3 trường hợp nhiễm Covid-19 có nguồn lây bệnh từ BN này.
"Timothy (Fosu-Mensah) sẽ trở lại.
Dân vùng lũ ngày ấy thường nhận ra nhà nào vừa có người qua đời qua những căn chòi lá nhỏ treo đèn dầu gác chơ vơ giữa ruộng.
Trong các đám đông vẫn xuất hiện những người không tuân thủ việc phòng dịch.
Các hành độn‎g cản trở việc thu phí, cố tình tháo dỡ barie để các xe nối đuôi nhau vượt trạm của các đố‎i tượ‎ng phản đối ngày càng ngh‎iêm trọ‎ng.
Tuy nhiên, theo cảnh báo của Đài Khí tượng Thủy văn tỉnh Điện Biên, trong 1 -2 ngày tới, địa bàn tỉnh Điện Biên mưa giông sẽ còn tiếp diễn; trong cơn giông có khả năng xảy ra lốc, sét, mưa đá và gió giật mạnh.
Những công việc nào sẽ tuyển nhiều lao động nhất trong 5 năm tới?
Kết thúc giải, Ban tổ chức đã trao 10 bộ huy chương cho các đội đua giành thành tích cao tại các nội dung cá nhân và đồng đội thuộc các nhóm tuổi của giải.
Sự việc được trình báo lên Công an phường Hưng Dũng, Công an TP.
Một tài khoản khác cho rằng: “Bạn gái này dùng 2 cái tiền xu vẽ giống nhau thôi, chứ làm sao hacK được máy bán tự động như thế này”.
Giao dịch dự kiến thực hiện từ 16/12 đến 17/12, qua Trung tâm luu ký Việt Nam (VSD).
Hà sinh ra trong một gia đình nghèo ở huyện miền núi Quế Phong.
Tôi nghĩ, CLB nên chiêu mộ Sane".
Trong báo cáo thẩm định dự án này để bổ sung vào quy hoạch điện, Bộ Công thương cũng đề nghị Thủ tướng cho ý kiến về giá điện áp dụng cho Dự án.
Để trò chơi thêm phần vui và rôm rả, người chơi qui định, ai không bắt được quả còn sẽ phải uống 1 chén rượu.
MU: Jadon Sancho có đáng giá hơn 100 triệu bảng?
Cái khó của các nhà làm phim kinh dị Việt đó là để qua được cửa kiểm duyệt.
Trong buổi giao lưu trực tuyến hôm 1/7, Gigi Hadid chia sẻ những vấn đề xoay quanh chuyện mang bầu ở tháng thứ 6. Trong đó, cách ăn mặc thế nào để che bụng là câu hỏi siêu mẫu nhận được nhiều nhất.
Ở mỗi lớp học cũng có thể tách đôi số lượng học sinh để bố trí giảng dạy; kết hợp giữa học trực tiếp và trực tuyến…"
Những “người chiến thắng” sau giai đoạn khó khăn này sẽ là những được tái cấp vốn và có thể trụ vững trong hai năm tới.
Kể từ khi đến đây vào mùa Hè 2018, lối chơi của Juve được Allegri và Sarri xây dựng xung quanh Ronaldo để tận dụng tối đa năng lực của anh trong những năm cuối sự nghiệp này.
Nói về những khó khăn khi xây nhà ở địa hình khó, ông Lộc cho hay, khi gặp địa hình dốc phải đầu tư hệ thống đào đắp, kè khá lớn, khiến nhiều chi phí phát sinh.
Vân cảm ơn tôi rồi chủ động cho tôi số điện thoại của em để khi cần tôi có thể liên lạc.
Ngày 28/3, sau những nỗ lực phi thường của đội ngũ bác sĩ, Jim đã lấy lại ý thức.
Tarrant, kẻ cực đoan theo chủ nghĩa da tгắng thượng đẳng, dùng súng trường bán tự động xả đąn vào hai nhà thờ Hồi giáo tại thành phố Christchurch ngày 15/3/2019, khiến 51 người cɦết và hàng chục người bị thương.
Đây là những bang có tính cạnh tranh cao do sự thay đổi trong việc bỏ phiếu cho các đảng khác nhau xuyên suốt các cuộc bầu cử tổng thống Mỹ.
Các nạn nhân sau đó được đưa vào bệnh viện điều trị.
“Lúc đầu thì cam ruột đỏ cũng khó bán vì giá cao hơn các loại cam khác nhưng khi ăn họ thấy ngon, tìm hiểu thì vitamin nhiều hơn nên rất ưa chuộng”, ông Hùng nói thêm.
HCM với hai bàn tay trắng.
Do tuyến đường nối liền giữa nhánh Đông với nhánh Tây đường Hồ Chí Minh được xác định là tuyến giao thông huyết mạch, có vai trò chiến lược quan trọng trong việc thúc đẩy phát triển kinh tế - xã hội, quốc phòng - an ninh.
Nhiều người di chuyển bằng xe máy quãng đường dài từ các tỉnh thành miền Tây về thành phố tỏ ra mệt mỏi khi đối mặt với khói bụi kẹt xe khi trở về TP.
Bằng một lối chơi phòng ngự phản công vô cùng khoa học, Sài Gòn FC đã khóa chặt mọi ngòi nổ bên phía CLB TP.
Ngay tại Hải Phòng, thành phố của phượng, cũng đã có hiện tượng đổ cây, gãy cành nói chung trong mùa mưa bão.
Khi mà từ ngày quen em, anh ấy đã biết thế nào là chải chuốt.
Một số trợ lý trong đội ngũ ông Trump đang rời công sở và trở về nhà trong kỳ nghỉ Lễ.
Nhiệt độ được báo lên màn hình chiếc máy.
Tại Italia, Sanhez sau thời gian dài điều trị chấn thương đã trở lại với phong độ ổn hơn.
Khu đất của gia đình ông Nguyễn Phong Thành đã bị cấp sổ cho người khác.
“Con còn bé quá ngủ riêng đêm khóc thì sao”
Theo đó, người nhập cảnh Ireland đến từ các nước trong danh sách nói trên không phải tự cách ly 14 ngày.
Chính vì vậy mà qua hai cuộc bầu sơ bộ tại Iowa và New Hampshire vừa qua, cụ Biden và bà Warren chẳng ai có được một đại biểu nào vì chưa đạt được 15% phiếu cử tri.
Lúc này, trên các fanpage, diễn đàn liên quan đến vé máy bay đã có thông tin cảnh báo việc việc phòng vé Anh Anh có dấu hiệu lừa đảo, bán combo du lịch giá rẻ và "ôm" tiền "mất tích".
Đến ngày 17/12, con tàu ở vị trí cách Trái Đất 235 triệu km và cách sao Kim 10,5 triệu km.
Cha mẹ là hai vị Phật sống đáng trân trọng nhất đời người, vì đã trao cho ta sự sống, hy sinh tất thảy để ta trưởng thành.
Trước hạn chót đăng ký cầu thủ dự mùa giải 2020 vào ngày 22/2 này, TP.
Chẳng qua do tôi ɭỡ dính bầ‏u trước, không muốn bố mẹ mang tiếng có con gá‏ı chưa chồng mà chử‏a nên phải cưới thôi.
Theo tờ Bild, bất chấp Covid-19, đội bóng Đức không có ý định giảm giá bán Havertz vì họ biết cầu thủ này đang được rất nhiều CLB quan tâm.
Jared Kushner, con rể và là cố vấn cấp cao của ông Trump, được cho là đã trò chuyện với tổng thống về việc nhận thua, theo CNN.
Họ không ngại đầu tư vườn, săn lùng các giống lan rừng quý hiếm về trồng để vừa thỏa mãn đam mê, sau đó nhân giống và nhượng lại cho những người cùng chung sở thích.
Hệ thống công trình đê điều của tỉnh Hải Dương gồm 19 tuyến đê với tổng chiều dài xấp xỉ 374km, trong đó đê từ cấp III trở lên 256km và 118km đê dưới cấp III ; 81 tuyến kè, 10 vị trí bờ lở và 279 cống dưới đê.
Nhiều người còn nghi ngờ cô gái đang làm chuyện gì đó mờ ám, vì không nghĩ chiếc khăn được trùm lên người con chó.
Ngoài ra nó còn có công dụng giảm triệu chứng ho cho những người bị cảm cúm.
Không chỉ dừng lại ở bất động sản, công ty còn từng cho biết kế hoach tham vọng của mình, nhắm tới trở thành công ty đa ngành với 4 lĩnh vực: bất động sản, dịch vụ cảng biển logistics, mua bán – sáp nhập và năng lượng tái tạo.
Việc cháu Đ. bị bắt cóc, tử vong trong rừng là một sự việc bàng hoàng đối với vùng quê nghèo này.
Chuyến bay đặc biệt chở 219 công dân Việt Nam từ Guinea Xích đạo đáp xuống Nội Bài chiều qua là như thế.
Tốt nhất là nên mua đồ tươi về nấu nước uống hoặc phơi sấy khô, bảo quản cẩn thận để dùng dần.
Nhìn chung, xu thế bán đang áp đảo.
Nga hiện đứng thứ hai trên toàn thế giới sau Hoa Kỳ.
Nhân viên y tế đã tiêm cho bệnh nhân thuốc vận mạch.
Chính vì thế, nhan sắc một trời một vực với hình đăng trên mạng của cô khiến người hâm mộ tức giận, có cảm giác bị lừa dối.
Lái xe khai báo y tế tại trạm kiểm soát.
Cả nước chỉ còn 9 bệnh nhân dương tính với Coѵīd-19.
Luân thuê ô tô Mazda 2 BS 92A – 188.80 của anh N.T.T (ngụ xã Cẩm Thanh, TP.
Trấn Thành đánh giá cao Tuấn Trần vì sự nghiêm túc, nỗ lực hết mình với nghệ thuật.
South China Morning Post ngày 8/3 đưa tin, cô N.H.N - chị ruột của bệnh nhân thứ 17 nhiễm virus corona chủng mới (SARS-CoV-2) tại Việt Nam cũng đã dương tính với dịch Covid-19.
Nói về mối Q.H với vợ diễn viên Bình Minh, Hà Kiều Anh cho hay: "Tôi cũng mới quen Lê Anh Thơ dạo gần đây.
Ngoài ra, các địa phương đã kiện toàn bộ máy, bổ sung và nâng cao năng lực cho cán bộ quản lý cảng cá, tổ chức tập huấn về các quy định mới của Luật Thủy sản 2017.
Bữa tiệc hàng nghìn người này đã khiến các ủy viên y tế New York vô cùng phẫn nộ.
Russ Rive - một anh họ khác của Elon Musk - là người sáng lập hãng sản xuất nghệ thuật và kỹ thuật có tên SuperUber.
Khu tiện ích The Mansions, rộng hơn 2.700 m2 là một đặc quyền đẳng cấp dành riêng cho cư dân tại đây.
Ban đầu khó‏c ít, sau khó‏c nhiều, càng ngày càng nhiều.
Theo Ban điều hành về kiểm soát và ngăn ngừa dịch COVID-19 của Nga, trong tổng số 99.399 ca bệnh được ghi nhận tại 85 khu vực, 10.286 người được chữa khỏi và xuất viện, 972 người thiệt mạng.
"Chúng tôi sẽ không bán nó cho bất kỳ ai nữa, vì lạc đà là động vật thông minh".
Trong khi, tỷ giá tại Eximbank thấp hơn 5 đồng mỗi USD giao dịch.
Thống kê của các trại tị nạn Đông Nam Á vào năm 1995 là 839,200 người, kể cả 42,900 người đi bằng đường bộ.
Nghi phạm được cho là đã rời khỏi hiện trường bằng cửa sau của căn hộ và tẩu thoát thông qua khu vực thang bộ khi người chị đi vào trong nhà.
Từ giữa năm 2017 đến nay, vốn điều lệ doanh nghiệp dự án này đã tăng 5 lần, từ mức 200 tỷ đồng.
Theo thống kê bước đầu có khoảng 17 hộ dân nằm trong khu vực bị ảnh hưởng do cần phải di dời ra chỗ khác.
Theo Sohu, tổng giá trị bất động sản nữ diễn viên xứ Đài sở hữu là hơn 2,3 triệu USD.
Cứ thế gánh nặng vật chất đè lên gánh nặng tinh thần, ngày này qua năm khác, không dứt ra được.
David Beckham từng là hình mẫu của nhiều thanh niên và định hướng xu thế thời trang trên toàn thế giới.
Việt Nam đang xây dựng chiến lược phát triển kinh tế - xã hội 2021-2025 và trong 10 năm tới, ADB cũng đang xây dựng chiến lược đối tác quốc gia 5-10 năm tới.
Hà Nội và Tập đoàn AEON- Nhật Bản.
Theo đó, không chỉ trở thành “nhà đầu tư của Chính phủ”, SCIC còn hướng tới trở thành quỹ đầu tư chính phủ trong tương lai.
Upcom-Index tăng 0,11 điểm lên 66,9 điểm.
Hơn một tuần qua, ngư dân các huyện Hoằng Hóa, Hậu Lộc, TP Sầm Sơn, Quảng Xương và Tĩnh Gia của Thanh Hóa liên tiếp trúng đậm cá trích.
Sau khi thử nghiệm, Công ty Thoát nước báo cáo việc xử lý ô nhiễm nước hồ bằng chế phẩm Redoxy-3C đơn giản, nhanh gọn, ít nhân công, kinh phí duy trì thấp hơn, chất lượng nước sau xử lý sạch hơn.
Các bác sĩ không thực hiện được pɦẫu tɦuật cho con nữa vì hoại tử, không cầm được máu nên nɡuy hīểm tính mạng nếu pɦẫu tɦuật.
Sáng nay các sĩ tử "vượt vũ môn" vào lớp 10 ở Lào Cai làm bài thi môn cuối cùng - môn Tiếng Anh.
Chính quyền Vũ Hán phải nâng phản ứng khẩn cấp lên mức cao thứ hai trên bốn mức cảnh báo, hãng thông tấn nhà nước Tân Hoa xã đưa tin.
Không thống nhất về tiền bạc trong gia đình: Trưởng thành trong gia đình mà bố sống tiết kiệm, thường chỉ trích mẹ tiêu xài hoang phí khiến trẻ rất bối rối.
Phan Vỹ Bá và vợ rạn nứt sau scandal ‘lò săn chồng giàu’?
Mẹ của bé K. cho hay, bé K. hơi chậm phát triển so với những bạn bè cùng trang lứa.
Còn viruss khẳng định mọi người quá dễ tin người.
Những cái kết có hậu: Tình thân hay máu mủ quan trọng hơn?
Dịp đầu năm, nắng và gió Tây Nguyên đã thu hút hàng nghìn người đổ về du lịch.
Tuy nhiên, có lẽ lại thêm một mùa giải nữa ĐBSCL không hứa hẹn sẽ có đại diện trở lại giải V.League.
“Người mua căn hộ còn được hỗ trợ tối đa khi được HD Bank hỗ trợ cho vay 80% giá trị căn hộ.
Ông B.N. là bệnh nhân Covid-19 thứ 4 của tỉnh Đồng Nai từ khi xuất hiện dịch bệnh đến nay.
Tuy nhiên, Vinh Râu cũng đã trả lời rằng việc mình “lên đời” nhiều siêu phẩm đến vậy chỉ là do may mắn mà thôi.
Tài sản lớn nhất của chúng ta là sự thật, lý trí cùng tình đoàn kết", Tedros nói thêm.
Thâm hụt ngân sách ở mức trên 3.000 tỷ USD, ông Trump đang kéo dài nợ công Mỹ?
Nhưng sau bao nhiêu năm, nó cũng bị lộ ra.
Với phương châm “ai cần thì lấy – ai có thì góp cho – ai biết thì cùng làm”, ngoài những người đến nhận gạo, cũng có không ít nhà hảo tâm đã đem gạo đến quyên góp, chia sẻ khó khăn cùng bà con nghèo.
Dải mây này là nguyên nhân gây ra mưa lớn cùng lũ lụt ở Nam Trung Quốc và Đài Loan trong tháng 5, tháng 6 và Nhật Bản trong tháng 6, tháng 7. May mắn là Front Mei-yu ít tác động đến khu vực phía Bắc của Việt Nam.
Theo gia chủ, ngôi nhà do một nhóm thợ người Huế xây dựng, mất nhiều năm mới hoàn thành.
Đó là lý do tại sao bạn đến bệnh viện.
Khối lượng giao dịch bình quân 10 phiên gần đây xấp xỉ 40.600 cổ phiếu.
"Họ bên nhau khoảng vài tháng, tình cảm mặn nồng hơn trong mùa dịch.
Theo đó, xe tải lùi sát vào cái bậc trên, lợi dụng địa hình dốc, các đối tượng vi phạm dùng cây để lăn các tảng đá lớn vào bên trong thùng xe tải mà không cần phải dùng tới xe cẩu.
Thường vụ Quốc hội cho ý kiến lần 2 về điều chỉnh chủ trương đầu tư dự án xây dựng một số đoạn đường bộ cao tốc trên tuyến Bắc - Nam phía đông giai đoạn 2017 - 2020, chiều 1/6.
Kỳ vọng, nguồn thu này sẽ cao hơn, khi nhiều nhà đầu tư đã tiến hành khảo sát, triển khai các khu đô thị, du lịch trên địa bàn.
Trong đó, có 11.433 phương tiện vi phạm Luật giao thông đường bộ, gồm 9.426 xe mô tô, 874 xe ô tô con, 404 xe tải, 115 xe khách, 48 xe container,.
Trong đó, lợi nhuận đến từ phân khúc khách hàng doanh nghiệp vừa và nhỏ tăng 36% và phân khúc khách hàng doanh nghiệp lớn cũng được cải thiện đáng kể so với năm 2018.
Tuy nhiên hãng đã bổ sung thêm 2 dải màu trắng/ đỏ ở mặt trước đối xứng nhau.
Nguyễn Thị Thu Hường, Trưởng khoa sản, người trực tiếp phẫu thuật, cho biết quá trình cuộc mổ diễn ra nhanh chóng với tiên lượng mọi diễn biến có thể xảy ra.
Hiện tại, các sản phẩm dệt may, da giày của Việt Nam vẫn đang phụ thuộc khoảng 60-70% vào nguyên liệu nhập khẩu từ Trung Quốc.
Dù vậy, Dembele vẫn còn rất trẻ và vẫn hứa hẹn tương lai, nếu hoàn toàn mạnh khỏe.
Đó là vì bộ não của nam giới có xu hướng làm một việc ở một thời điểm mà thôi.
"Nếu chúng ta không nghiên cứu chúng, có thể sẽ có một đợt dịch khác".
Thời điểm đó đã trôi qua và Messi không có động tĩnh gì.
Năm ngoái, khi báo cáo trường hợp được công bố trên tạp chí Central Nervous System Disease, các bác sĩ cho biết cậu bé năm nào đã khỏi bệnh, hiện đang học đại học và có một cuộc sống bình thường như bao thanh niên khỏe mạnh khác.
Thay vì tiêu tốn tài nguyên để duy trì sự sống cho các “viên pin” này, cỗ máy có thể chọn cách dễ dàng hơn như năng lượng hạt nhân, gió hoặc xăng dầu, khí đốt.
Để có được cảnh quan môi trường “sáng, xanh, sạch, đẹp” như thế, ngoài nguồn kinh phí trên cấp, đại đội đã phát huy nội lực, tích cực cải tạo khuôn viên.
Hiệu lực thuốc giảm nếu người bệnh ăn thực phẩm có nhiều sinh tố K như gan, rau xanh, và hậu quả là sự đóng cục của máu trở nên trầm trọng hơn.
Ảnh do Ban quản lý Khu kinh tế Nghi Sơn và các Khu công nghiệp cung cấp.
Bộ Y tế nước này thông báo có thêm 1.228 ca mắc mới trong ngày 3/5, nâng tổng số ca mắc bệnh đến nay lên tới 20.000 ca, dập tắt hy vọng rằng Chile đã qua giai đoạn tồi tệ nhất của cuộc khủng hoảng dịch bệnh.
Năm 2020 cũng là năm đầu tiên vải thiều có thương hiệu, được xử lý đóng gói qua kênh nhập khẩu chính thức của Tập đoàn bán lẻ FairPrice đã được đưa vào thị trường Singapore với quy mô lớn.
Mỹ đã tăng cường hoạt động tự do hàng hải ở Biển Đông trong năm tháng đầu năm 2020 với tần suất dày đặc như họ đã làm trong cả năm ngoái.
Tuần đầu tiên, em lo phát sốt, cứ 2-3 phút là lại vào Confessions của trường để F5 xem có bài bóc phốt mình không.
Có nhiều tiền đạo đã đoạt giải Cầu thủ hay nhất mùa của Premier League.
Tại cơ quan công an, Phạm Văn Đạt khai nhận đã thực hiện nhiều vụ trộm cắp dây cáp điện tại các trạm biến áp trên địa bàn quận Lê Chân và nhiều quận, huyện khác.
Mới khai trương không lâu, O’Palm Cafe & Bistro là một trong những quán cà phê được nhiều bạn trẻ lựa chọn để tụ tập bạn bè.
Đây là những hướng hợp tác mà Việt Nam cùng với các chuyên gia Nga sẽ đẩy mạnh trong thời gian tới.
Ông Parscale đối mặt với cơn thịnh nộ của Tổng thống Trump sau vụ "khán đài trống" này.
Trong đó, phòng ngủ master rộng nhất dành cho bố mẹ, cần không gian rộng trong sinh hoạt.
Theo bối cảnh và trang phục mà cả hai đang mặc, nhiều người dự đoán đây sẽ là một bộ phim chủ yếu diễn ra ở vùng quê miền Tây.
Xuống chợ xa mấy mà không đi mua cho nó viên thuốc được".
Vào những tháng này, hoa muồng vàng, cà phê, dã quỳ nở rực cả cao nguyên, chấm phá cho bộ ảnh cưới tình và thơ.
Tại buổi thăm và làm việc, các thành viên trong Đoàn Đại biểu cấp cao Quốc hội Hàn Quốc đã dành những lời chúc tốt đẹp tới lãnh đạo cùng toàn thể người lao động của Công ty Samil Vina và Công ty Hyosung.
Cảnh sát đang điều tra cái chết của người đàn ông.
Kế hoạch kinh doanh năm 2020 tiếp tục giảm sâu với lợi nhuận mục tiêu chỉ là 86 tỷ đồng, được xây dựng sau khi đánh giá thận trọng yếu tố vĩ mô và rủi ro tiềm ẩn, định hướng hoạt động kinh doanh của công ty.
Vì vợ chồng bận rộn đi làm nên đều để con tự học, nếu bé có yêu cầu đi học thêm thì mới thuê giáo viên dạy.
Chị phải cắt bỏ toàn bộ vú phải, nạo vét hạch nách và chiếu tia xạ phòng tránh tái phát.
Đóng góp của Năng suất các nhân tố tổng hợp (TFP) bình quân 5 năm đạt khoảng 45,2% (mục tiêu là 30 - 35%).
Tuy nhiên, trên cơ sở hàng tháng, IIP của Ấn Độ trong tháng 6/2020 đã cải thiện ở mức 107,8, so với mức 53,6 của tháng Tư và 89,5 của tháng Năm.
“Đó là cách thỏa thuận được hình thành.
Mọi thứ sẽ tốt hơn nếu giải quyết trong yên lặng, thay vì làm lớn mọi chuyện như thế này”.
Nếu chúng ta không quản lý hết tất cả 100% các trường hợp nhập cảnh, đặc biệt là các những người nhập cảnh qua đường mòn, lối mở thì vẫn có thể có ca bệnh xâm nhập vào.
Nhiều người sau chuyến bay từ Hồ Bắc phải đối mặt với sự lo ngại, hoài nghi của các quan chức địa phương.
Hồ Chí Minh gây thiệt hại lớn về người và tài sản.
Từ khi chuyển đến Los Angeles, họ chỉ được phát hiện ra ngoài vài lần.
Cũng ở vòng 2, tay cơ Peter Devlin cũng đã gây rất nhiều khó khăn cho nhà vô địch thế giới Snooker Mark Williams.
Tốt hơn hết là bạn nên tránh các loại xà phòng mạnh hoặc các sản phẩm chăm sóc da có mùi thơm.
Trong năm tài chính kết thúc vào tháng 6/2020, xuất khẩu của Bangladesh đã giảm hơn 25%, xuống còn 34 tỷ USD do thiệt hại từ đại dịch.
Cùng ở vòng 36 Ngoại hạng Anh, Leicester tiếp Sheffield trên sân nhà.
Hầu như VIC, VHM, VNM, VCB vẫn tiếp tục "án binh bất động", tăng giảm không đáng kể.
Lấy phúc đức làm của, phúc theo ta suốt đời.
Theo công bố mới từ chủ đầu tư dự án Mipec Rubik360, khách hàng mua căn hộ tại dự án có cơ hội trúng xe Mercedes E200 trị giá hơn 2 tỷ đồng.
Khi giai đoạn mới nhất có hiệu lực từ ngày 4/7 vừa qua, các bảo tàng và rạp chiếu phim được mở cửa trở lại nhưng phải tuân thủ các quy định giãn cách nghiêm ngặt.
Quy hoạch điều chỉnh sân bay Nội Bài dự kiến được phê duyệt trong năm nay và trình Quốc hội chủ trương đầu tư các dự án vào năm 2021.
Bệnh nhân số 1069 (nữ, 18 tuổi, có địa chỉ tại phường Phú Thọ, thành phố Thủ Dầu Một, tỉnh Bình Dương) nhập cảnh từ Mỹ về Việt Nam trên chuyến bay VN0002 ngày 20/9/2020, được cách ly tập trung ngay sau khi nhập cảnh tại tỉnh Hưng Yên.
Tiếp đến, dự án xây dựng cầu tạm An Phú Đông, quận 12 với kinh phí xây dựng gần 80 tỷ đồng.
Các hãng xe đã điều chỉnh toàn bộ cách thức bán hàng theo mùa dịch đó là bán trực tuyến và giao hàng đến tận nhà cho khách.
Đồng yên Nhật Bản nhích nhẹ và quy đổi 105,27 JPY/USD, trong khi đô la Australia suy yếu về 1 AUD đổi 0,7090 USD, so với mức 1 AUD/0,71 USD những ngày qua.
Đây là khu vực rất giàu tài nguyên rừng nhưng việc quản lý, bảo vệ có rất nhiều bất cập và yếu kém nên rừng liên tục bị khai thác trái phép.
Người tiếp xúc xa: 52 người ở Bình Tân.
Thời điểm này tất cả động cơ của máy đều hoạt động cho đến khi phòng đạt được nhiệt độ khoảng 22°C – 24°C thì rơle sẽ tự ngắt hoạt động của giàn nóng.
Do đó, cơ quan chức năng đã tháo chiếc biển này để ngăn chặn chủ xe tiếp tục sử dụng.
Chúng tôi hy vọng anh ấy bình phục tốt", Trưởng ban Trọng tài VFF Dương Văn Hiền cho biết.
Nỗi lo về quy tắc xuất xứ từ vải khi sản xuất hàng xuất khẩu sang EU đã phần nào được giải tỏa khi Hàn Quốc và Việt Nam vừa ký kết triển khai điều khoản cộng gộp xuất xứ nguyên liệu dệt may giữa hai nước trong EVFTA.
Sau đó, Tổng cục Hải quan (Bộ Tài chính) tiến hành nhận mở tờ khai hải quan cho đợt xuất khẩu gạo 400.000 tấn trong tháng 4. Lần mở tờ khai này nhanh chóng hết hạn ngạch chỉ sau vài tiếng.
Trước đây, ông Khanh làm nghè bán lưỡi câu, vợ bán vé số, nuôi 4 người con.
Số lượng các căn hộ mới được bán ra tăng gấp 3 lần trong tháng 3 so với tháng 2 tại 27 thành phố lớn, theo số liệu của E-house China Holdings Ltd.
Mai mày biến ngay, khỏi ngứa mắt bà.
“Khi vào các trang mạng này, người dân có thể cập nhật ngay các thông báo, văn bản mới nhất của chính quyền để thực hiện nhanh trong thời gian phòng, chống dịch bệnh.
Mới đây, bà Đàm Thu Trang, vợ của doanh nhân Nguyễn Quốc Cường đã chia sẻ hình ảnh một chiếc xe tay ga Vespa Primavera siêu cá tính trong garage của mình.
Giải đua xe đạp ‘Hành trình cùng thành phố du lịch biển xứ Thanh’
Qua khám nghiệm, cơ quan chức năng xάּc định đây là một vụ tai nạn giao thông.
Tuy nhiên có hai sự phát triển mang tính cách mạng và ít được nhắc đến, được thiết kế để cải thiện khả năng cơ động cho máy bay chiến đấu mới nhất của Nga.
Người được chọn là ông Jens Lotter với 28 năm kinh nghiệm trong lĩnh vực và là Giám đốc Tài chính tập đoàn của Ngân hàng Thương mại Siam (Thái Lan) trước khi về Techcombank.
Nhà vô địch nước Bỉ Club Brugge sau 29 vòng đấu của Jupiler Pro Leagu dẫn đầu với 70 điểm và hơn 15 điểm so với đội xếp thứ hai Gent.
Tuyến đê được dải nhựa asphalt và đã hoàn thành đưa vào sử dụng.
Những trường hợp này đều sẽ được cách ly và theo dõi sức khỏe trong 14 ngày tiếp theo.
Về giải thể, số doanh nghiệp hoàn tất thủ tục giải thể trong quý I-2020 là 4.115 đơn vị, giảm 0,02% so với cùng kỳ năm 2019.
Trước quyết định không tiến tới hẹn hò của chàng trai, Hà Phương thừa nhận cũng hơi buồn.
Toàn bộ số tiền này Hà đã sử dụng vào mục đích cá nhân.
Tecco đã chứng minh cho họ thấy một điều rằng: Tuy là 'người đến sau' nhưng doanh nghiệp này lại đi đầu trong việc làm sổ hồng cho cư dân”.
Đây là nơi mà cậu ấy luôn cảm thấy rất thoải mái và muốn được cống hiến nhiều hơn nữa”.
Hơn 30 tù nhân trong các nhà tù ở El Salvador đã có kết quả dương tính với virus corona, Reuters dẫn lời cơ quan y tế nước này hôm 25/5.
Đối với nhiệm vụ về văn hóa, Ban chấp hành Đảng bộ tỉnh Hải Dương đã đề ra chương trình phát huy giá trị văn hóa xứ Đông và xây dựng con người Hải Dương đáp ứng yêu cầu phát triển, giai đoạn 2021 – 2025.
Làn da trắng cùng gương mặt nhỏ kết hợp với kiểu đầu trẻ trung khiến nữ thần tượng trông thu hút hơn bao giờ hết.
Theo nguồn tin riêng của Báo Đầu tư, một số công ty Nhật Bản trong lĩnh vực công nghệ thông tin có nhu cầu tìm mua công ty cùng lĩnh vực của Việt Nam.
Những lò đốt than sinh học có quy mô lớn dự kiến sẽ được đặt tại các nơi công cộng tạo điều kiện thuận lợi cho người dân thực hiện sau mỗi vụ mùa thu hoạch.
Giá này không bao gồm các chi phí liên quan đến việc chuyển quyền sở hữu/sử dụng tài sản, phí đăng ký và các chi phí khác khi thực hiện mua tài sản.
Tối 19/11/2019, ông Thạo sang nhà hàng xóm xem bóng đá thì gặp con trai trên đường đi.
Cả 3 cùng là thuyền viên của tàu cá BĐ 97469 TS do ông Võ Ngọc Đô làm thuyền trưởng, bị chìm vào chiều tối 27/10, khi đang trên đường đi tránh trú bão số 9. Khu vực bị nạn cách phía Đông Nha Trang 170 hải lý.
Tổng thống Mỹ Donald Trump và Đệ nhất phu nhân Melania Trump đang được cách ly tại Nhà Trắng, trong thời gian cách ly, Tổng thống Trump sẽ vẫn tiếp.
Mọi người biết không, có những đêm con ốm, sốt đến 41 độ.
Hàng trăm khối đất đã được tập kết vào mái đê biển Tây.
Tuy nhiên, để có thể làm tốt việc mở rộng thị trường nội địa, bên cạnh việc đảm bảo đạt chuẩn hàng hóa đề giữ uy tín, doanh nghiệp cũng cần chú trọng tới trách nhiệm xã hội để xây dựng thương hiệu tốt.
Từ đầu năm 2020 đến nay, lực lượng công an đã triệt phá 356 tụ điểm đánh bạc, tổ chức đánh bạc; bắt, xử lý 2.218 đối tượng; triệt xóa 34 tụ điểm hoạt động mạּi dâּm.
Các tỉnh, thành phố từ Đà Nẵng đến Bình Thuận ngày nắng, chiều tối có mưa rào và dông vài nơi, gió Đông cấp 2-3.
Thông tin từ Cục Quản lý chất lượng (Bộ GD&ĐT) cho biết, 4/4 học sinh Việt Nam dự thi Olympic Tin học quốc tế lần thứ 31 năm 2019 đều giành Huy.
Chiều muộn 17/11, Tổng thư ký Quốc hội Nguyễn Hạnh Phúc đã chủ trì họp báo công bố kết quả kỳ họp thứ 10, vừa bế mạc trước đó.
Cũng từ khi có bé Chiến, gia đình chị thêm vui, 3 cháu rất vui vẻ, hòa thuận.
"Vụ việc đáng tiếc này là một ví dụ khác cho thấy ảnh hưởng ngày càng tăng của Trung Quốc với các cơ sở giáo dục hàng đầu của chúng ta, mà phần lớn họ không bị giáּм sάּt", ông Rogers nói thêm.
Do đó, nhiều thị trường tỉnh đã đi xuống vào quý III và quý IV/2019 khi mà các doanh nghiệp địa ốc lớn không ra hàng mới”, ông Vũ nói.
Sự ở Đà Nẵng khoảng 2 ngày và ngủ trên ghế đá khu vực dọc bãi biển Mỹ Khê.
Thế nên mới chỉ giải quyết hệ quả, chứ chưa giải quyết nguồn gốc".
Tiếp đó là Mỹ (trên 33.000 ca mắc và 558 ca tử vong) và Brazil (31.709 ca mắc và 736 ca tử vong).
Ngày 15/8, trang QQ tiết lּộ gia đình của nữ MC đang đứng trước bờ vực đổ vỡ.
Năm đó, khi về nghỉ chân ở động Thăng, thấy người dân cực nhọc vì mùa màng thất bát, thương dân nên ba nàng tiên đã dùng phép thuật của mình để cứu đói và may áo cho người dân nghèo.
Phần lớn các nhà phân tích cho rằng ECB sẽ chờ cho đến cuộc họp tháng 12 tới để đưa ra những hành động chính sách mới, có khả năng sẽ là kéo dài hoặc tăng chương trình kích thích kinh tế.
Cứ khoảng 1 tiếng kiểm tra bánh 1 lần để xem mực nước.
Quỷ Kiếm Dạ Xoa là dòng trang phục thuộc loại chất nhất nhì trong game Free Fire, nay lại còn được miễn phí nữa.
Bên cạnh đó còn kiêm thêm nhiệm vụ trực, đo thân nhiệt, nhắc nhở, hướng dẫn bệnh nhân và người nhà đeo khẩu trang, rửa tay sát trùng.
Khi nhìn hai bạn hạnh phúc bên cạnh nhau, dù từng trải qua một cuộc hôn nhân đổ vỡ nhưng Quỳnh Anh tin vào tình yêu tuyệt vời đang đợi mình ở phía trước".
Đoạn clip tiếp theo ghi lại cảnh bé gái đó đang đứng kế chiếc bàn để vẽ gì đó trên giấy.
Tennis: Mỹ mở rộng sẽ diễn ra ở Indian Wells?
Thứ hai, Thông tư sẽ giúp thay đổi nhận thức cho cả giáo viên, học sinh và phụ huynh.
Hàng ngày, để có tiền trang trải cuộc sống người phụ nữ nay đã gần 60 vẫn phải đi làm cỏ, cấy lúa thuê, những ngày nông nhàn thì bà đi làm phụ hồ khiến ai cũng cảm thấy xót xa.
Nhiều tập thể, cá nhân được các cấp khen thưởng.
Ví dụ việc đơn giản thủ tục kiểm tra chuyên ngành.
Nhờ các kỹ năng cần thiết này, họ sẽ tạo được thu nhập và hỗ trợ con cái trong tương lai.
Premier League và La Liga tiếp theo với 0,06 XG.
Nhà Trắng đang vận động các đồng minh đặt dấu hỏi về uy tín của WHO và đẩy mạnh các cáo buộc rằng nhân viên WHO thường xuyên “đi công tác một cách xa xỉ”, một quan chức Nhà Trắng nói với các cộng sự gần đây.
Bản thâ‎n thầy cũng tự mài mò học thêm về tin học, lập trình.
Ngoài việc bị hai đội trưởng Trường Giang và Trấn Thành trêu đùa bằng cách liên tục nhắc tên Sơn Tùng, nữ ca sĩ còn nhận những bình luận liên quan đến ngoại hình.
Chiều 19-10, thi thể quân nhân cuối cùng trong số 22 cán bộ, chiến sĩ của Đoàn Kinh tế - Quốc phòng 337 thuộc Quân khu 4 bị núi lở vùi lấp ở xã Hướng Phùng, Hướng Hóa, Quảng Trị đã được tìm thấy.
Thực tế, sau khi nắm bắt sai phạm đào tạo nghề tại huyện Ea H’leo, sở cũng đã chấn chỉnh ngay.
Cách buôn bán thông giả khác hẳn việc bán thông thật.
Theo quy định, các thủ tục thành lập chính quyền mới sau bầu cử gồm: cử đội đánh giá đến từng cơ quan, đưa ra quyết định bổ nhiệm nhân sự và Nội các, xây dựng các chương trình nghị sự về chính sách và quản lý.
Dù không giúp đội tuyển vô địch, những gì ông làm cho bóng đá Việt Nam cũng rất tuyệt vời", tài khoản HNK bình luận.
“Hiện nay, nhiều chủ đầu tư đã quan tâm yếu tố phong thủy, nhưng chưa nhiều.
Hai vợ chồng họ quanh quẩn với những ℓuống ra trước nhà, chồng chăm ra, vợ đem bán.
Tuy nhiên, ông Sisolak cho biết đang chờ thêm kết quả xét nghiệm PCR và ông hiện không có triệu chứng gì.
László cho con gái lớn Zsuzsa học tại nhà, thuê huấn luyện viên dạy cờ vua cho con.
"Điện thoại của tôi luôn bật.
Chia sẻ của một người dân từ Cù Lao Chàm: “Từng chứng kiến rất nhiều trận bão nhưng cả ngày 28/10 vừa qua là ngày hãi hùng nhất của người dân trên đảo”.
Khi hỏi ý kiến người thân, đàng gái tâm sự gia đình có việc đột xuất nên mẹ ruột không thể đến tham dự cùng cô.
Theo Matteo Masini, việc dùng kim đâm vào vòm miệng để xăm không đau đớn như mọi người vẫn tưởng.
Mimin (tên thật Minjung) là người đẹp mới nổi trong cộng đồng mạng xứ Hàn với vai trò BJ (Broadcast Jockey) - người chuyên livestream ca hát, trò chuyện hay ăn uống.
Hiện tại số ca nhiễm COVID-19 ở thủ đô Delhi đã vượt mốc 80.000 ca và được dự báo đến cuối tháng 7 tới sẽ tăng lên 550.000 ca.
Ông Don Lam, Tổng giám đốc điều hành Quỹ đầu tư VinaCapital cho biết, các nhà đầu tư thích giảm thuế, nhưng ưu đãi thuế không phải là yếu tố quá cần thiết để thu hút FDI.
Hiệp định thương mại tự do (FTA) có quy mô lớn nhất thế giới này sẽ mở ra nhiều cơ hội cho các nước thành viên, trong đó có Việt Nam.
Theo số liệu thống kê của Bộ Y tế, tổng số ca nhiễm tại nước này tính đến hết ngày 8/4 là 148.220 ca, trong đó 14.792 ca tử vong.
Được biết Nguyễn Thị Thanh Thúy thuộc diện ăn chơi, các đối tượng còn lại đều thành phần bất hảo, có nhiều tiền án tiền sự, đã bị xử lý nhiều lần về hành vi sử dụng trái phép chất mα tύy.
Việc cử động một bộ phận nào đó sẽ giúp đánh thức cơ thể.
Cơ sở Hoàng Dung thời điểm bị kiểm tra.
Đâu là nụ cười giả tạo?
Điều đó dĩ nhiên sẽ tác động tiêu cực tới những CLB tầm trung vốn dựa nhiều vào việc bán các cầu thủ họ đào tạo cho những đội bóng lớn hơn hoặc giàu có hơn để thu những khoản lợi nhuận khổng lồ.
Mane bỏ lỡ tới 2 cơ hội khi đối mặt với thủ thành của Arsenal.
Mark Nepo nói: “Để viết được cuốn sách này, tôi đã phải ‘sống’ cùng nó.
Thấy những người tài xế và người lao động đi ngoài đường nắng nôi vất vả nên đơn vị này đã lên kế hoạch thực hiện ‘tiệm trà chanh miễn phí’ nho nhỏ này.
Những tảng đá nguyên khối đã được khai thác một cách cẩn thận để di chuyển đến đây.
Anh chia sẻ: “20 năm trước là thời mình ẵm mình bồng nó trên tay…Giờ đến thời tụi nhỏ nó bồng nó ẵm lại mình.
Cho dù cố gắng thế nào thì hành động của bạn dường như nằm ngoài tầm kiểm soát của bạn.
Vắng Duy Mạnh, Đình Trọng và cả Đoàn Văn Hậu, HLV Chu Đình Nghiêm phải sử dụng những cái tên mới như Đinh Tiến Thành hay Việt Anh.
Next Media định hướng phát triển vươn ra quốc tế từ những năm trước.
Đây cũng chính là nền tảng để có thể giảm lãi suất đầu vào, tạo điều kiện giảm thêm lãi suất cho vay.
Nhiều người biểu tình hôm qua đã tụ tập bên ngoài tòa nhà Quốc hội ở thủ đô Tehran để lên án vụ việc và yêu cầu nhà chức trách nhanh chóng có hành động.
Năm 2018, Indonesia trở thành quốc gia châu Á đầu tiên phát hành trái phiếu “xanh”, tổng số tiền thu được ước tính lên tới 2,2 tỷ USD.
Theo ông Cẩn, hệ thống thông quan điện tử của Hải quan Việt Nam do Chính phủ Nhật tài trợ và đã được thông quan tự động từ nhiều năm nay.
Việc đã không thành vì chính vợ chồng ông cũng bị kẻ gian lừa, mất cả tỷ bạc, còn gần 30 nạn nhân xuất ngoại cũng mất tiền mà không đi được nên đâm đơn kiện tụng, kêu cứu.
“Để đáp ứng yêu cầu của khách hàng, Trần Anh Group đã triển khai những dự án có nhiều yếu tố xanh hơn như công viên, sân vườn trước và sau, những tiện ích nội khu cũng được xây dựng cây xanh nhiều hơn.
Cùng với đó, nhan sắc dịu dàng, mong manh của Lưu Tá Ninh khiến khán giả chú ý hơn.
MU vừa giành chiến thắng 6-0 trước Tranmere Rovers trong khuôn khổ vòng 4 cúp FA, nhưng tại giải Ngoại hạng, họ gây thất vọng khi gục ngã 0-2 trước Burnley và kém đội thứ tư Chelsea đến 6 điểm.
Tôi thấy có trách nhiệm với thế hệ con, cháu của mình, với quê hương Trà Vinh này.
Tại đây, 2 cháu đã xuống tắm và bị đuối nước.
Nhiều người yêu thích gọi điện thuyết phục rất nhiều lần nhưng tôi không bán.
Mai Lel Na khai thuê nhà trên để ở. Ngoài một số căn phòng để bạn bè đến nghỉ ngơi qua đêm khi cần, Na còn thiết kế hẳn một phòng riêng dùng "bay lắc".
Tôi cũng chẳng bao giờ kiểm tra điện thoại của em vì tôi nghĩ em và tôi cần sự tôn trọng.
Đổi mới phương thức hoạt động, ứng dụng khoa học công nghệ, tăng cường phương tiện làm việc, nâng cao phẩm chất, năng lực đội ngũ cán bộ của các cơ quan chức năng PCTN.
Không nên mua lại nhà ở xã hội (NƠXH) bằng hình thức lập vi bằng, hay hợp đồng “hứa mua, hứa bán“; vì đây là loại hình mua bán hình thành trong tương lai.
Đóng cửa chỉ số này lấy lại gần 2,3 điểm, quay lên 1.055,27 điểm, còn giảm 0,83%.
Từ lúc trở thành một cặp, cô bạn gái có sở thích lạ lùng đó là cho người yêu mặc váy và đánh son, trang điểm như con gái.
Con cảm ơn chú ngày xưa đã giúp đỡ con mà con mới có được ngày hôm nay!
Sau Hội nghị, Thủ tướng sẽ ban hành Chỉ thị về các nhiệm vụ, giải pháp thúc đẩy phát triển công nghiệp chế biến và cơ giới hóa trong nông nghiệp.
Các sự kiện thể thao và hòa nhạc cũng bị hủy.
Từ lâu Immelt đã lên kế hoạch rời đi vào cuối năm 2017.
Đổ trứng vào chiên, khi trứng hơi săn một mặt thì nhẹ nhàng khuấy trứng rồi chiên cho trứng chín là được (chiên ở lửa lớn) sau đó đổ trứng lên trên đĩa cơm là xong.
Nữ MC đã chuyển vào TP.
Đa lộc, Đa tài, Đa phú quý!
Hai là không quy định dự án BT tại luật này.
Jacques Cremer, Giáo sư tại Đại học Kinh tế Toulouse (Pháp), cho rằng việc Facebook, Google và Twitter sử dụng dữ liệu để quảng cáo là "bình thường."
Lũ trẻ con chúng tôi thì sang nhà nhau chơi bằng cách vạch rào chứ không đi vòng lối cổng bao giờ.
Tại bệnh viện Đa khoa Trung ương Huế cơ sở 2, các bác sĩ đang điều trị cho 19 người nhiễm SARS-CoV-2.
Tuy nhiên, sau đó xuất hiện mưa to kéo dài, đến rạng sáng 26/9/2007 trời lại xuất hiện mưa nên sự cố kinh hoàng xảy ra.
Ashley cho biết: “Tôi có rất nhiều câu hỏi và các bác sỹ không có nhiều câu trả lời.
Ông thậm chí đã bật khóc khi chứng kiến trận thua này.
Thi đỗ cấp ba với điểm cao, nữ sinh Bến Tre được mẹ hứa tặng đàn guitar và hộp quà cực “phũ”
Cũng theo anh Tiên, hiện mô hình nuôi lươn không bùn đang nở rộ (sau dịch tả heo châu Phi), với một người khuyết tật đôi chân như anh việc nuôi đã khó, gặp phải cạnh tranh lại càng khó khăn hơn.
Về thúc đẩy du lịch và kích thích kinh tế, Mozambique sẽ mở cửa cho các nhà đầu tư, chuyên gia và du khách, các chuyến bay từ một số quốc gia cũng sẽ được phép vào nước này.
Sự thống trị của bóng đá Brazil thời điểm ấy gắn liền với những tên tuổi của Pele, Jairzinho, Rivellino, Carlos Alberto hay Everaldo cùng HLV trứ danh Mário Zagallo.
Nhưng nếu so sánh những cặp vợ chồng có khoảng cách tuổi "chú - cháu" hay "chị - em" thì cặp "chị - em" sẽ có khả năng hòa thuận, đồng cảm, sẻ chia cao hơn.
Lao đao vì “dính” phải người đàn bà ngang ngược…
Hồ Chí Minh là 700 khách/tuần.
Sắp tới, khán giả chờ đón sự kết đôi của Vương Nhất Bác với “đàn chị” Triệu Lệ Dĩnh trong bộ phim truyền hình cổ trang được mong đợi “Hữu Phỉ”.
Đối với bệnh nhân tương đối nặng, mỗi phòng sẽ chỉ có 1 giường.
Chiều dài cầu và đường dẫn 5,3km (riêng cầu cạn dài 4,8km).
Cô Lê Thị Ánh Tuyết, chủ nhiệm lớp 4C, kể đoạn đường Tâm đi đèo dốc, trơn trượt nhưng hiếm khi em vắng học.
Mặt đất bị cày xới nham nhở, ruộng lúa của người dân bị kẻ xấu phá tan hoang, chỉ để kiếm những khúc gỗ thuỷ tùng còn sót lại.
Điểm khác nhất ở đây là gái ngành Y họ luôn “Thẳng & Thật”, biết nhiều mà chẳng cố tình tỏ ra mắc cỡ, ngại ngùng ngay cả với những vấn đề “nhạy cảm”.
Khi phát hiện trẻ có dấu hiệu nghi ngờ mắc bệnh cần đưa trẻ đi khám hoặc thông báo ngay cho cơ quan y tế gần nhất.
Chạy ra ngoài, tôi thấy nhà ông Mười đang bốc cháy", ông Nghiệp nói.
Bên cạnh việc cơ cấu lại trả nợ cũng như là miễn giảm vốn vay, NHNN cũng điều chỉnh giảm phí thanh toán điện tử liên ngân hàng để từ đó các TCTD giảm phí với người dân cũng như NHNN chỉ đạo Napas giảm hai lần phí.
Mực nước lúc 16 giờ trên sông Vu Gia tại Trạm Ái Nghĩa là 7,75m, dưới báo động 2 là 0,25m.
Bề mặt của tác phẩm như một tấm gương, phản xạ hình ảnh xung quanh hồ Gươm, khung tròn ở giữa tác phẩm đóng vai trò như một cửa sổ cảnh quan có hướng nhìn thẳng về Tháp Rùa.
Tiền ăn uống và chăm sóc y tế có trợ cấp thêm của chính phủ, nên dù là có nghèo thì chỉ là nghèo theo kiểu Mỹ.
Từ trên nương, chuối được vận chuyển về điểm tập kết.
Do đó, khi thấy có những biểu hiện khác thường sau khi ăn rau muống, bạn cần ngưng lại ngay.
Đồng thời, chương trình trao 17 suất học bổng đặc biệt cho tân sinh viên có hoàn cảnh đặc biệt khó khăn trị với15 triệu đồng/suất.
Trở lại Champions League vào cuối mùa giải 2016-17 là chuyển biến lớn với thầy trò Klopp và việc lọt vào trận chung kết ở Kiev 12 tháng sau cho thấy sự tiến bộ nhanh chóng và rõ rệt của Liverpool.
Marcus Rashford đã nâng tổng số bàn thắng tại Premier League mùa này lên con số 12 sau một cú dứt điểm khó chịu trước Burnley hôm Chủ Nhật.
Tại kỳ họp, HĐND tỉnh An Giang cũng đã thông qua Nghị quyết miễn nhiệm chức vụ Chủ tịch HĐND tỉnh An Giang khóa IX, nhiệm kỳ 2016-2021 đối với ông Võ Anh Kiệt để nghỉ hưu theo quy định.
Nàng mốt dùng thêm phụ kiện là tất lưới, giày da và mũ.
Các địa phương trồng vải trọng điểm như Hải Dương, Bắc Giang đang vào mùa thu hoạch.
Trước đó, AFC chính thức thông báo hoãn VCK giải vô địch futsal châu Á 2020.
Đất nhà anh rộng, anh lại là trưởng nam nên bố mẹ đã xây cho anh một căn nhà riêng biệt rộng rãi trước khi anh lấy tôi vì vậy cuộc sống của chúng tôi thực sự thoải mái.
Chẳng thể nào tin được, vợ chồng chung sống với nhau bao nhiêu năm, trước đó còn yêu nhau sâu đậm, vậy mà chỉ vì thay lòng đổi dạ, anh có thể tính toán cạn tình đến như thế.
Hà Nội FC là đội bóng kỵ giơ với HAGL.
Hãng này cho biết, trong thời gian tới sẽ thành lập một “đội ngũ nhỏ nhưng sẽ sớm phát triển mạnh” tại Việt Nam.
Nhiều trang tin cho hay mẹ Song Hye Kyo từng làm rất nhiều công việc, liên tục tăng ca, nhận việc về nhà để có thêm tiền trang trải.
Tại khu vực ven biển của huyện Phú Vang, gió to và giật mạnh từ đêm qua đến rạng sáng nay cũng khiến nhiều nhà dân và công trình trường học bị tốc mái, hư hại, cây xanh ngã đổ ngổn ngan.
Thời điểm cập bến Real, Robinho là tài năng trẻ được đánh giá cao.
Tuổi Tuất cần tiết chế lại việc tiêu tiền của mình và lên kế hoạch tài chính thông minh hơn.
Nhà đầu tư nhiều công ty Trung Quốc ồ ạt bán cổ phiếu trong thời điểm giá chứng khoán tăng mạnh.
Để có tiền tiêu xài, y thường xuyên đi cướp giật mà nạn nhân chủ yếu là phụ nữ.
Thời gian qua với sự nỗ lực rất lớn, chúng ta đã giảm được tỷ lệ người hút thuốc.
Tuy nhiên, một số người hâm mộ "tinh ý" phát hiện ra dạo gần đây dường như chàng CEO đã "phát tướng" hơn trước.
Ngoài ra, một người đã đưa cho Duy Nguyễn hai cuốn sách về đạo đức và giáo dục công dân.
“Không có vấn đề gì, từ lâu tôi đã quen với chuyện bị chỉ trích.
Họ chuẩn bị kém hoặc thậm chí là không có chuẩn bị gì”, ông Bo Lundback, giáo sư dịch tễ học tại Đại học Gothenburg (Thụy Điển), cáo buộc.
Nhất là ở chuyện quá khứ, anh ấy cũng sẽ nói hết với bạn.
Sau đó là năm 2024, một người bạn của tôi nói tôi sẽ thắng vào năm 2024.
Tuổi dù cao, mà không bệnh hoạn, thì sức khỏe tương đối vẫn còn khả quan.
Thế giằng co tiếp tục được tái hiện ở set 5 khi hai tay vợt giành nhau từng điểm.
Bán chéo bảo hiểm qua ngân hàng là một hình thức khá phổ biến và nhiều ý nghĩa trên thế giới.
Nghị được mẹ dẫn đến tham gia Hội người mù thị xã Từ Sơn (Bắc Ninh) và được các cô chú giới thiệu đi học máy tính, học cấp 3 ở Hà Nội.
Sau 2 năm người yêu hoàn thành nghĩa vụ, cô bạn cũng tốt nghiệp đại học, cả hai cùng nhau ghi lại những hình ảnh đặc biệt trong dịp đặc biệt.
Chỉ số S&P 500 tăng thêm 0,4% và đóng cửa với 3.443,62 trong khi Nasdaq tăng tới 0,8% để chốt phiên với 11.466,47 điểm.
HCM hướng tới để phát triển khi thị trường truyền thống gặp khó khăn.
Con hy vọng bà con sau khi nhận được tình cảm này thì hãy gửi lời cảm ơn tới các mạnh thường quân cả nước.
Mỹ hiện chiếm khoảng 1/4 số ca tử vong vì Covid-19 toàn cầu, số ca mắc bệnh tiếp tục tăng.
Khoảng thời gian rảnh, tôi trao đổi công việc với bạn bè, đọc sách báo, tham gia các chương trình truyền hình phù hợp.
“Phải chi hồi đó mẹ mạnh mẽ không nghe lời họ, cứ quyết ôm con cùng theo, lang bạt khổ thể xác một chút thôi nhưng hạnh phúc mẹ con bên nhau chứ không phải như bây giờ.
Khi bị bệnh này, cả giác mạc và kết mạc đều bị viêm.
Trung tâm đào tạo London Colney của chúng tôi đã bị đóng cửa sau khi huấn luyện viên trưởng Mikel Arteta nhận được kết quả dương tính với Covid vào tối nay”, trang chủ Arsenal cho biết.
Bình quân mỗi ngày tôi bán khoảng 30 con vịt, gà làm sẵn cho khách đặt hàng.
Ông Lê Văn Ninh, Phường Xuân Đài, thị xã Sông Cầu cho biết, hiện gia đình cũng chỉ còn khoảng 100 kg để bán.
Khi được giải cứu, cụ bà vẫn bình thường, ý thức tốt và không bị thương gì.
Đồng thời, việc xét nghiệm cũng tập trung vào một số đối tượng có nguy cơ như khu công nhân, khu nhà công nhân, người lao động tự do, người yếu thế.
Đây là những thiết bị ứng dụng những công nghệ AIoT tiên tiến nhất của hãng.
Mọi tin đồn lúc trước anh nghe được đều không phải sự thật.
Đoạn chia sẻ này sau khi đăng tải đã nhận về nhiều bình luận khác nhau.
HCM cũng đề nghị Thành phố cần phân loại ngành nghề nào cần hỗ trợ, loại ngành nghề nào có thể vực dậy nhanh được và cần hỗ trợ vài điểm, còn ngành nào khó khăn và cần hỗ trợ lâu dài.
Chưa kể, những chấn thương còn khiến cựu sao Chelsea vắng mặt ở hàng loạt trận cầu quan trọng của CLB.
Và khi theo tay cô nàng đập lợn thì ôi thôi bên trong trào ra toàn là tiền 500k mới cứng.
Oblak đã vượt qua kỷ lục trước đó thuộc về Miguel Reina.
Dự báo, từ 1 giờ ngày 21/10 đến 1 giờ ngày 22/10, bão di chuyển theo hướng Tây, mỗi giờ đi được khoảng 15 km và có khả năng mạnh thêm.
Điên lên em cầm điện thoại lao tới hỏi chồng.
Tự lập lại có tiền, đương nhiên tôi cũng không ngại chuyện bỏ chồng cũng như một mình nuôi con.
Quá trình rời đi, đoàn hành khách này đã thực hiện khai báo y tế và phối hợp với cơ quan y tế theo đúng quy định.
Hiện nay, anh Nam đang phát tại 5 địa điểm ở địa bàn quận Hải Châu và Thanh Khê, thời gian tới sẽ nấu nhiều hơn để phục vụ mọi người ở quận Sơn Trà, Liên Chiểu.
Tuy nhiên, PVC cho biết, Dự án Nhiệt điện Thái Bình II vẫn còn tiềm ẩn các rủi ro chưa lường hết, như rủi ro phát sinh chi phí do dự án chậm tiến độ và chậm điều chỉnh Hợp đồng EPC.
Ngoài ra, trẻ đang trong độ tuổi phát triển nên khả năng phân tích, phê phán và đánh giá các công cụ, ứng dụng kỹ thuật số của giới trẻ có thể không giữ họ an toàn.
Trong làn sóng Coѵīɗ-19 đầu tiên, khi cả nước áp dụng chính sách giãn cách xã hội hồi tháng 4, bà Minh đã điều chỉnh giá thuê nhà từ 1.300 USD mỗi tháng xuống còn 1.100 USD để hỗ trợ khách.
Những ngày bị tạm giam ở Chí Hòa, tuy được tạo điều kiện xuống trạm xá chữa trị nhưng do bị gãy cột sống và nẹp inox dẫn đến teo giò không thể đi lại được.
Thực trạng đó đòi hỏi Đà Nẵng phải sớm triển khai nhóm giải pháp đủ mạnh để vực dậy kinh tế, phục hồi sản xuất - kinh doanh.
Kết quả cho thấy các tiêu chí tương đương bộ sinh phẩm do US CDC và WHO sản xuất.
Trước khi đại dịch, tính đến năm 2019, Vietjet đã phục vụ trên 100 triệu lượt khách, đóng góp các khoản thuế, phí, lệ phí trực tiếp và gián tiếp trên 9.000 tỷ đồng/năm.
Thế nhưng, cầu vốn của khách hàng vẫn khó tăng trưởng mạnh trong quý đầu năm nay.
Nếu ăn phải mộc nhĩ nhiễm khuẩn nguy cơ ngộ độc sẽ cao.
Chuyện tình yêu của họ một thời là đề tài bàn tán bởi sự chênh lệch về tuổi tác cũng như ngoại hình.
Ngày 24/6, Bắc Bộ và Trung Bộ trời tiếp tục nắng nóng gay gắt và đặc biệt gay gắt với nền nhiệt độ cao nhất phổ biến 37-40 độ C, có nơi trên 40 độ C. Độ ẩm tương đối thấp nhất trong ngày phổ biến 30-50%.
Các quốc gia phải có khả năng đảm bảo việc đòi công lý của các nạn nhân.
Cụ thể, nếu thí sinh học ngành Kiến trúc thì xét 3 môn gồm Toán - Văn (hoặc Vật lý) và Vẽ mỹ thuật”, ThS Ninh Quang Thăng, Trưởng phòng Đào tạo & Công tác sinh viên (Trường ĐH Kiến trúc TPHCM) cho biết.
Người đầu tiên trên TG tình nguyện tiêm vaccine ngừa Covid-19 xúc động: ‘Tôi rất hạnh phúc’
Trong khi đó, năm ngoái chỉ có khoảng 56.600 người đăng ký mua với tổng trị giá 7,9 tỷ đô la Hồng Kông.
Theo tôi, nó có thể đến trong vài tuần, vài tháng thậm chí là không bao giờ kết thúc", ông Trump nói trước hội đồng Chính sách Quốc gia Mỹ hôm 21/8.
Dù bé đang khóc, bố mẹ vẫn để con ở lại một mình tại lớp mẫu giáo, để bé tự xoay xở với thầy cô và bạn bè.
Tối 12/3, thông tin chúng tôi mới có được, lần xét nghiệm thứ nhất Covid-19 đối với chị H. đã có kết quả âm tính.
Vài ngày sau, cô nhắn tin hỏi: “Anh có biết tiếng Việt không?” song anh chàng người Đức chỉ trả lời rất ngắn rồi biến mất, khiến Thư nghĩ mình bị "bơ đẹp".
Chồng em nghe mẹ xui cũng chạy lại sỉ vả vợ không để em giải thích.
Phải nói cho rõ, yếu tố quan trọng nhất trong vụ lộn xộn hiện nay là đảng DC khai hỏa bằng cách đổ dầu vào lửa.
Bệnh nhân đến khám tại Bệnh viện Y học cổ truyền Thành phố Hồ Chí Minh, chụp X- quang có dấu hiệu thâm nhiễm 1/3 dưới đáy phổi, được chuyển đến cách ly tại Bệnh viện Bệnh nhiệt đới Thành phố Hồ Chí Minh.
“Tôi không đủ năng lực mua cho con gái mình một ngôi nhà, nhưng tôi có thể đưa cho con cả thế giới bằng cách cùng con khám phá”, ông bố một con chia sẻ.
Ngoài ra, việc cấp phép phát triển dự án ở các địa phương này cởi mở hơn.
"Khi đưa vào hoạt động bệnh viện đa khoa TP Nha Trang sẽ nâng cao chất lượng khám chữa bệnh, góp phần giảm tình trạng quá tải", ông Minh nói.
Một nghiên cứu gần đây của Viện công nghệ Georgia (Mỹ) cho thấy ozone có thể có hiệu quả trong việc khử trùng áo choàng, kính bảo hộ và các thiết bị bảo hộ y tế khác.
Ở các vùng sinh thái nông nghiệp khác nhau, cơ sở hạ tầng nước và quản lý công trình sẽ phải được sửa đổi, điều chỉnh để phù hợp với việc giảm diện tích trồng lúa và mở rộng nuôi trồng thủy sản, trái cây cũng như trồng trọt.
Sau khi ông Barack Obama lên nắm quyền Tổng thống Mỹ vào tháng 1/2009, quan hệ Mỹ-Venezuela đã có những “tháng trăng mật” ngắn ngủi.
Hiện thực xã hội, những vấn đề thời sự nóng được diễn tả đầy đủ và kịp thời thông qua dự án phim tuyên truyền mùa Covid-19 của VTV - “Những ngày không quên”.
Do vậy, chúng đành phải bỏ chạy.
Lý do là bình xăng rỗng dễ bị ẩm và hơi nước có thể khiến bình chứa bị hoen gỉ, gây ảnh hưởng xấu tới động cơ.
Vợ nạn nhân chết thảm vì bị làm ngơ: “Tôi đau lắm nhưng trách ai bây giờ!”
Thứ hai là Liên danh Công ty CP Tập đoàn Đèo Cả - Công ty CP Đầu tư xây dựng Hải Thạch - Công ty CP Đầu tư xây dựng 194.
Nguồn kinh phí được trích từ chương trình đóng góp thiện nguyện của cán bộ nhân viên CEP và các nhà hảo tâm.
Nhiều diện tích canh tác nông nghiệp bị phá hủy.
Qua kiểm tra, phát hiện Lê Tuấn Anh có cất giấu 01 túi tài liệu chứa 02 bằng tốt nghiệp trung học phổ thông và 01 bằng đại học nghi là tài liệu giả.
Sao đọc bài giải rồi mà vẫn không hiểu?
Công an Hải Phòng truy tìm kẻ phát tán clip người phụ nữ không mặc quần để trẻ động chạm “phần nhạy cảm”
Phát biểu tại Đại hội, Thiếu tướng Đào Thanh Hải biểu dương thành tích của Đảng bộ đơn vị trong thời gian qua.
Đồng thời, chỉ đạo cơ quan đơn vị trực thuộc phối hợp với Sở GTVT TP.
Trong quá trình tiếp cận chữa cháy từ phía ngoài đầm lầy, một chiến sĩ Cảnh sát PCCC đã bị thụt sắt xuyên qua ủng lên đùi, được đồng đội đưa đi cấp cứu kịp thời.
Sáng 16/11, Ban Thường vụ Tỉnh ủy Hà Tĩnh tổ chức hội nghị công bố quyết định của Ban Thường vụ Tỉnh ủy về công tác nhân sự.
Kết quả xét nghiệm lần đầu của 8 người này âm tính với virus SARS-CoV-2.
Chúng tôi được tỉnh và nhà đầu tư ủng hộ lớn.
Đây chỉ là một vài trường hợp đã “ dính bẫy ” lừa việc làm online bởi sự nhẹ dạ, cả tin.
Trong lần đi chơi cùng đó, sau khi hai người tách ra, nghe Trang kể chuyện mình chia tay người yêu, bất ngờ Khoa ghé qua và hôn cô.
HCM đã chỉ đạo Thanh tra Công an Thành phố khẩn trương kiểm tra, xác minh, xử lý nghiêm theo quy định.
Dàn thí sinh Hoa hậu Việt Nam bắn vèo vèo tiếng Anh: Người ôn 8.0 IELTS chỉ trong 3 tuần, người là ‘nữ thần mặt mộc’
Do vậy, việc phải đầu tư cải tạo, nâng cấp hệ thống đường cất hạ cánh, đường lăn của 2 Cảng hàng không quốc tế Nội Bài và Tân Sơn Nhất là hết sức cấp bách.
Có thể thấy, đường tình duyên của chàng cầu thủ tài năng khá trắc trở.
Vì quá bức xúc, chủ cửa hàng đã viết thông báo trên tờ A4, rồi dán lên kính xe trước.
Tổng thống Mỹ Donald Trump phải xuống.
"Khi tôi thuê một người nào đó hoặc cộng tác với một trên chương trình Shark Tank, tôi tìm kiếm một điều: thái độ tích cực.
Khoản nợ vay ngắn hạn (thanh toán trong vòng một năm tới) còn khoảng 1.306 tỷ đồng.
Nếu ba vẫn không tin thì con cũng đã trưởng thành, tự tin sống cuộc đời mà con mơ ước”.
Tác giả Orhan Pamuk, chủ nhân giải thưởng Nobel năm 2006.
Tổng thống Brazil liên tục thúc đẩy sử dụng hydroxychloroquine, một loại tɦuּốc sốt rét, như phương pháp hiệu quả chữa trị Coѵīɗ-19 dù chưa được kiểm chứng.
Trên thị trường, sau giai đoạn tăng mạnh trong quý II, cổ phiếu TDM gần như đi ngang trong khoảng 3 tháng trở lại đây.
Vì thế, để đảm bảo, hãy ăn тhịт bò chín kỹ.
Tổng cục Hải quan cũng đã thực hiện kiểm tra CCHC đối với các đơn vị trực thuộc gồm: Cục Hải quan thành phố Hồ Chí Minh, Cục Hải quan tỉnh Kiên Giang theo chỉ đạo của Bộ Tài chính tại Quyết định số 133/QĐ-BTC.
Nhiều người dân không giấu nổi đau buồn khi đến tiễn đưa chiến sỹ trẻ tuổi.
Đây là yếu tố quan trọng, đảm bảo tính ổn định của dòng tiền, đặc biệt có ý nghĩa với các khách hàng sử dụng vốn vay để đầu tư mua căn hộ.
Kể từ ngày 20/1/2017, Melania trở thành Đệ nhất phu nhân Mỹ, chính thức phá vỡ khuôn mẫu được "hun đúc" nhiều năm bởi phu nhân của các cựu tổng thống.
Màn hình lớn giúp những thao tác như ghìm tâm, chuyển hướng đều rất thuận tiện, game thủ sẽ có lợi thế khi chơi game trên màn hình này.
Hợp đồng của cầu thủ 25 tuổi với đội chủ sân Wanda Metropolitano có thời hạn tới Hè 2023.
Mục tiêu của họ luôn là phải vô địch La Liga, hoặc không thì cũng phải giành được Copa del Rey và có một mùa giải Champions League tạm chấp nhận được.
Hasenhuttl được đánh giá là một trong những HLV có trình độ hàng đầu Premier League.
Mối quan tâm này trước hết là bởi những đặc điểm nội tại của Việt Nam như: đất nước nằm ở trung tâm của ASEAN và dự kiến đây sẽ là khu vực hứa hẹn nhất trên thế giới trong vài năm tới.
Ngày Liverpool thua Watford, tôi đã nhận được nhiều tin nhắn chúc mừng từ các CĐV Arsenal", ông nói.
Trước đó, ngày 18/3/2020, Công ty CP Air Industries Việt Nam (địa chỉ ở quận Ba Đình, Hà Nội) mở tờ khai nhập khẩu 1 container hàng hóa tại Chi cục Hải quan cửa khẩu cảng Đình Vũ.
Bên cạnh đó, các xã Mỹ Khánh, Nhơn Ái (huyện Phong Ðiền) và Thạnh Thắng, Thạnh Lợi (huyện Vĩnh Thạnh) đã hoàn thành 19 tiêu chí theo Bộ tiêu chí xã đạt chuẩn NTM nâng cao TP Cần Thơ giai đoạn 2018-2020.
Cuối cùng, nhà ĐKVĐ Hà Nội đương nhiên được đánh giá cao hơn nhiều so với Đồng Tháp, dù đối thủ của họ mới loại Hải Phòng ở vòng đấu trước.
Câu hỏi 7: Làm thế nào giúp tôi có thể bảo vệ bản thân?
Thực tế theo thông lệ bình thường cho thấy, có hai điều chống lại vàng đó là chứng khoán mạnh và đồng USD phục hồi thì vàng sẽ mất điểm.
Nằm ven quốc lộ 39A thuộc địa phận xã Ngũ Lão (huyện Kim Động, Hưng Yên), một ngôi nhà nổi bật, thu hút mọi ánh nhìn của người đi đường bởi lối kiến trúc kì quái và có phần bí ẩn.
Ngành y tế tỉnh luôn chú trọng công tác tiêm phòng cho trẻ, đồng thời đẩy mạnh các hoạt động tuyên truyền phòng chống dịch bệnh trong cộng đồng.
Nói thì dễ, nhưng phải mất hơn 1 năm, nhóm của Diệu Linh mới hoàn thiện sản phẩm như mong muốn.
Tất cả chủ nhân ở Massachusetts được yêu cầu tuân theo một loạt các tiêu chuẩn an toàn được công bố vào hôm thứ Hai.
Đặt mục tiêu tốt nghiệp loại xuất sắc, Hòa chú ý phần giảng viên nhấn mạnh và ghi chú cẩn thận, xάּc định đây là phần cốt lõi.
Tôi muốn nói về vấn đề này dưới góc độ người có trách nhiệm thúc đẩy quan hệ Việt - Mỹ và hợp tác thương mại đầu tư giữa hai bên.
Nguyễn Hữu Long đang hiện thực giấc mơ viết tên cà phê Việt lên bản đồ cà phê thế giới bằng tình yêu, nghiên cứu khoa học về nông nghiệp và tư duy nhanh nhạy, bản lĩnh của doanh nhân.
Phối hợp với các cơ quan chức năng có biện pháp đẩy lùi tín dụng đen.
Mục tiêu mua sắm quan trọng của MU là Erling Haaland đã từ chối đến Old Trafford để gia nhập Dortmund.
Đi kèm với đó là hộp số tự động 9 cấp.
Ryo sở hữu chiều cao 1,81 m. Không may, tại Nhật Bản, phụ nữ cao không phù hợp với tiêu chuẩn về cái đẹp.
Tại Phố đi bộ Nguyễn Huệ (Q.1, TP.
Các đối tượng đều khai nhận đã dùng thuốc lắc dạng kẹo.
Khoảng 15h, ngày 19/3, bà H. tới khách sạn Lam Kinh (phường Đông Hương, TP Thanh Hóa) để đưa cho Đính 100 triệu đồng.
Chung cuộc TPHCM giành chiến thắng 3-1.
Mùa sinh sản thường diễn ra ở gấu trúc khổng lồ từ giữa tháng ba đến khoảng tháng năm.
Tuy nhiên, Apple đã dùng chất liệu kính ở mặt lưng cho máy thay vì kim loại.
Theo lãnh đạo Trung tâm VHTT&TTTH TP Hội An, TP Hội An và TP Cao Lãnh là 2 địa phương đã có mối quan hệ giao lưu, hữu nghị.
Miss Earth online: Kẻ “thi chui”, kẻ “trộm” áo dài?
Cũng theo ông Hoài, một trong những phương án đưa ra, là khi mưa lũ vượt tần suất thiết kế, vượt tần suất đảm bảo an toàn cho hệ thống đê.
Đợt 2 dành cho các địa phương có nguy cơ ảnh hưởng cao bởi dịch Coѵīɗ-19 và các thí sinh thuộc diện F1, F2.
Điểm tương đồng giữa chiếc Bugatti Type 35 nguyên bản và mẫu xe ý tưởng nằm ở thiết kế tổng thể.
Có tổng cộng 10 chiếc răng đã bị lấy đi từ 2 thi thể.
Hội nghị Thương mại điện tử 2020 với chủ đề “Chắp cánh hàng Việt vươn mình thế giới” diễn ra trong 2 ngày 8-9/12/2020 do Amazon’s Global Selling tổ chức tại TP.
"Đã bảo là không thích tổ chức sinh nhật rồi mà.
Em vừa thương vừa buồn cười vì cô vợ mồm to của mình.
Mặc dù vậy, nhưng với người phạm tội 16 tuổi thực hiện hành vi này, sẽ áp dụng khung hình phạt nhẹ hơn.
Công tác cứu hộ, cứu nạn gặp rất nhiều khó khăn do lũ ống có khả năng tiếp tục tràn về.
Nhận tin báo, lực lượng chức năng đã nhanh chóng có mặt để khám nghiệm hiện trường và điều tiết giao thông.
Nhiều người tin rằng, người đã khuất, gọi chung là Tiên tổ khi đã thác thân, có thể chỉ tồn tại dưới dạng thể sóng, vi tế nhưng lại nhạy cảm vô cùng.
Sự ra đời của các sản phẩm từ nhựa mang lại các tiện ích, nhưng nó cũng chính là tác nhân gây ảnh hưởng đến môi trường và sức khỏe con người.
Mọi cách xử lý vấn đề của mẹ rất thấu đáo, nhẹ nhàng mà sâu sắc.
Ben Davis (giữa) đứng trước cơ hội trở thành người Thái Lan đầu tiên ra sân ở Premier League.
Chúc anh trưởng thành hơn, sống vui vẻ, an yên, cố gắng đừng phạm sai lầm, biết rõ mình muốn gì, để đừng loay hoay với cuộc sống mà mãi không có hồi kết".
Các mặt hàng được tập trung kiểm tra là thuốc lá điếu, rượu, bia, mỹ phẩm… Cùng với đó, các lực lượng cũng tập trung kiểm soát kinh doanh thương mại điện tử.
Tuy nhiên đôi khi nếu sử dụng nhiều chiêu trò quá sẽ bị “lố” và chính người bán hàng cũng trở thành trò cười trong mắt khách.
Mấy chị y tá cũng đi ra đi vô kêu nhớ bé.
Sự tỏa sáng của Công Phượng hay Xuân Nam giúp TPHCM đang có thành tích tốt ở đấu trường V-League và AFC Cup.
Tuy nhiên, theo quan điểm của mình, anh Thịnh tin rằng việc Việt Nam vẫn còn đóng biên và chưa mở cửa vội với EU là đúng đắn.
Nguyên nhân những cơn mưa đến mau hơn tại Nam bộ sau khoảng 3-4 ngày nữa là do hiện đang xuất hiện một rãnh áp thấp đi qua Nam bộ và chi phối thời tiết trong khu vực.
Hồi trước ở miền Tây đám cưới toàn được trang trí bằng chiếc cổng này nhưng giờ ít người làm hơn, họ toàn thuê trọn gói dịch vụ để nhanh và tiện”, anh Lực cho biết.
Miễn phí chuyển tiền hỗ trợ người dân.
Trong quá trình học đại học, Hiếu tiếp tục thụ hưởng sai đối tượng là 1.404.000 đồng.
HCM cho biết, trong năm 2019, bức tranh thị trường đất nền có những diễn biến trái chiều giữa thị trường TP.
Theo Trung tâm Dự báo Khí tượng Thủy văn Quốc gia cho biết, bão số 9 sẽ gây ra mưa to đến rất to cho các tỉnh miền Trung.
Theo Phòng Quản lý đô thị Phú Quốc, hiện tại nếu thực hiện việc chống sạt lở này, cần phải có thời gian nghiên cứu thành một dự án với kinh phí rất lớn, ngay thời điểm hiện tại không thể thực hiện được.
“Thật ấn tượng” là biểu cảm của bà Chatterley sau khi nghe câu chuyện phát triển của Vingroup.
Apple dự kiến sẽ ra mắt loạt iPhone 12 trong một vài tháng tới.
Đàn ông sợ bị phản bội, sợ đàn bà thay lòng, sợ bị bỏ lại với cái tôi đầy vết thương chằng chịt với câu nói: "yêu gái đẹp làm gì để rồi bị cắm sừng!"
Việc các cặp đôi cùng nắm tay nhau đi khắp thế gian, hẹn hò bằng những chuyến du lịch, check-in đây đó cùng nhau là chuyện thường.
Một căn hộ khác ở tầng 2, vẻ cổ kính với cửa số hướng ra ban công, nền gạch của những năm 60.
Khi số lượng mặt hàng xuất khẩu phát triển nhanh, cùng với đó, kim ngạch xuất khẩu từng mặt hàng sang các thị trường đều tăng lên, thì sự gia tăng các vụ kiện phòng vệ thương mại với hàng hóa xuất khẩu là điều dễ hiểu.
Gặp được người tốt thì cứ lấy làm chồng đi.
Từ đấy trở đi, hai người nói chuyện nhiều hơn, rồi anh xin nick mạng xã hội, cứ thế nhắn tin quan tâm nên Hằng bị "đổ" lúc nào không hay.
Từ kỳ thi tốt nghiệp THPT 2021, Bộ GD&ĐT sẽ chuẩn bị các điều kiện để từng bước tổ chức thi trên máy tính cùng với hình thức thi trên giấy như hiện nay.
Tháng 2 năm 2021, anh sẽ chạm trán cùng đối thủ người Việt gốc Anh Matthew Cook Donald tại TP.
Ngày càng nhiều ưu đãi lớn và lợi.
Đồng thời, khối khách sạn, KDL trên toàn tỉnh, khách bắt đầu rục rịch tìm hiểu dịch vụ.
Đây là mức giảm nhiều nhất trong vòng 10 năm qua”, bà Vũ Thị Thu Thủy, Vụ trưởng Vụ Thống kê Dân số và lao động, Tổng cục Thống kê vừa cho biết tại cuộc họp báo công bố tình hình lao động việc làm 6 tháng đầu năm 2020.
Song đến nay, theo xu hướng chung, ngân sách cho quảng cáo online sẽ tăng cao hơn, thậm chí có thể lên đến trên 50% tổng ngân sách marketing của doanh nghiệp trong thời gian không xa.
KCDC cho biết trong số những ca nhiễm mới, 253 ca nhiễm ghi nhận ở khu vực đô thị Seoul, nơi có dân số 26 triệu người.
Bà Harris cũng từng tiết lộ rằng bà và vợ cũ của chồng, bà Kerstin, đã trở thành bạn thân khi bà bước vào cuộc sống của Cole và Ella.
Cô gái sở hữu trang TikTok nhiều người theo dõi.
Vì thương con nên chị Bình rất lo lắng, càng sợ hơn khi nghe bác sĩ nói nếu thủ thuật không thành công, ruột bị lồng chặt quá có thể sẽ vỡ ruột và phải mổ gấp.
Đại diện này cho biết, tỷ lệ cổ phiếu còn lưu hành trên thị trường của cổ đông nhỏ lẻ chiếm khoảng 1,5%.
Các hoạt động trên các cộng đồng về phim ảnh, âm nhạc và các trang web phim ảnh trực tuyến càng trở nên “xôm tụ” hơn bao giờ hết.
Tuy nhiên, giải Jackpot 2 trị giá hơn 4,3 tỷ đồng đã tìm được chủ nhân.
Họ ở тɾσnɠ çáç nhóm riêng ѵà rời đι sau ѵài ngày.
Các lực lượng liên quân do Mỹ dẫn đầu chủ yếu tập trung ở phía Đông Bắc Syria, nhưng họ cũng kiểm soát một phần của tỉnh Homs nằm dọc biên giới Iraq.
Một báo cáo đặc biệt của Liên hợp quốc công bố hồi tháng 9 đã đưa ra 2 kịch bản.
Điều này cho thấy, thị trường sách điện tử phát triển chưa đúng với tiềm năng và thiếu bền vững.
Nhưng cũng như ở miền Trung, tại đây vẫn có những câu chuyện ấm áp và tốt đẹp về niềm tin, về lòng trắc ẩn, thậm chí cả sự nhân đạo cho kẻ sát nhân.
Nhận được tin báo, Trung tâm chỉ huy 114, Phòng Cảnh sát Phòng cháy chữa cháy và cứu nạn cứu hộ đã lập tức điều 02 xe chữa cháy cùng 16 cán bộ chiến sĩ tới hiện trường, chữa cháy kịp thời, ngăn chặn cháy lan.
Như vậy, doanh nghiệp phải thực hiện nhiều công đoạn để đảm bảo truy xuất nguồn gốc gỗ rõ ràng, khiến gia tăng chi phí.
Nhưng chỉ cần ở trong căn phòng đó hơn chục phút, bạn sẽ quên ngay sự tồn tại của cái mùi đặc trưng này.
Olivia là con gái của nữ diễn viên Hollywood Lori Loughlin và nhà thiết kế Mossimo Giannull.
Trường hợp nhẹ thì tổn thương về chức năng như trí nhớ, đau đầu, thậm chí có những trường hợp di chứng nhẹ không phát hiện được.
Với vị trí địa lý, dân cư thuận lợi, điều kiện tự nhiên nằm trong vùng nhiệt đới gió mùa.
Mặc dù vậy, Stephen tự nhận không hề coi sugar daddy của mình như một cây rút tiền.
Hơn 60.000 người dùng đã theo dõi anh trong video kéo dài gần 2 giờ đồng hồ.
Thế mà, hở ra có hơn 1 tháng em đi nuôi mẹ ở viện mà về đã có người “cuỗm” mất luôn.
Hãy kiếm điều gì mà quý vị thích và tận hưởng niềm vui với chúng.
“Lúc tắm ở nhà, nó thường nằm trong một cái chậu lớn rồi tự ngâm mình trong đó”.
Đây không phải nghệ thuật phóng đại.
Trường ĐH Kinh tế - Luật năm 2020 sẽ tuyển đến 50% chỉ tiêu xét từ điểm thi đánh giá năng lực của ĐH Quốc gia TP.
Ngày 19/12, Đội Quản lý thị trường số 2 (Cục Quản lý thị trường Thừa Thiên Huế) đã tiến hành khám 44 thùng hàng tập kết tại trước mặt lô số 26A, khu quy hoạch Hương Sơ, TP.
Sau ngày này, các trường hợp không thực hiện việc chuyển sẽ bị xử lý theo quy định.
Sự biến đổi của Marshal Shaposhnikov ảnh hưởng thế nào đến Hải quân Nga?
Theo thông tin ban đầu, do ảnh hưởng bão số 9, trên địa bàn xã Phước Lộc có mưa lớn, khiến nhiều khu vực trong xã bị sạt lở.
Mới đầu mẹ không đồng ý vì cách biệt tuổi tác, văn hoá 2 nước khác nhau.
Theo thông tin từ Tiểu ban Điều trị Ban chỉ đạo Quốc gia phòng, chống dịch Coѵīɗ-19, đến ngày 3/9, bệnh nhân 793 (nam, 58 tuổi), ở thôn Đồng Chu, xã Yên Định (Sơn Động) đã tạm thời được rút hệ thống hỗ trợ tim phổi nhân tạo (ECMO).
“Chắc do ngân sách cũng khó khăn”, ông Tùng nói.
"Quốc vương tin tưởng vào khả năng của chính phủ dưới sự lãnh đạo của thủ tướng trong việc tiếp tục triển khai các chính sách và nỗ lực thực thi nhằm hạn chế sự lây lan của đại dịch COVID-19", tuyên bố nêu rõ.
"Những vật liệu lai tổng hợp sinh học này một ngày nào đó sẽ hữu ích trong việc hợp nhất trí tuệ nhân tạo với bộ não con người”, Martin nhận xét.
Số xe nông sản tồn tại các cửa khẩu Cốc Nam và Chi Ma lần lượt là 10 và 4 xe.
"Thôi thì nó chết ở tha hương không về được cũng là cái số của nó rồi.
Bởi Việt Nam đang có lợi thế về giá, chất lượng so với các nước trong khu vực.
Vieri có quãng thời gian tuyệt vời nhất trong sự nghiệp khi chơi cho Inter Milan, nơi anh đã ghi được 202 bàn thắng.
Theo báo cáo của các ngành, địa phương tại TP.
Trong bài toán cân đối ngân sách, hiệu quả hoạt động của ngành tài chính rất quan trọng.
Bị cả nhà chồng nghi ‘giật dây’ chồng để lấy đất, nàng dâu chờ đến lúc có mặt đông đủ ‘giải quyết dứt điểm’
» Đăng ảnh chợ đêm Đà Lạt ngập tràn rác chỉ sau một đêm, chàng trai nhận được câu nói “xanh rờn” từ dân mạng.
Sau khi ăn bữa tối, nữ diễn viên 31 tuổi đứng ít nhất nửa tiếng.
Thông tin Huấn Hoa Hồng một giang hồ mạng viết sách dạy cách kiếm tiền hiện đang nhận được sự phản ứng trái chiều của đông đảo dư luận, đặc biệt là các phụ huynh có con em ở lứa tuổi học sinh.
Ông Lê Phước Vũ nắm thêm hơn 2 triệu.
Nguy cơ xảy ra lũ quét, sạt lở đất tại các tỉnh Lai Châu, Điện Biên và Lào Cai.
Mỹ là đối tác thương mại lớn thứ 2 của Ấn Độ, sau Trung Quốc với kim ngạch hàng hóa dịch vụ đạt 142,6 tỷ USD trong năm 2018.
Dù bị dẫn trước cả hai lần trước đó.
Việc khó nhất trên đời có lẽ là tìm cách đưa cho ai đó một viên kẹo cao su mà không làm họ ngượng.
Trước thông tin báo chí phản ánh, trong đó có Báo Bắc Giang về tình trạng mất an toàn giao thông trên cao tốc Hà Nội - Bắc Giang, Công ty cổ phần BOT Hà Nội - Bắc Giang đang tiến hành lắp dựng rào chắn ở một số đoạn.
Việc hơn ba trăm xe bọc thép, đặc biệt là xe tăng Armenia bị phá hủy trong cuộc xung đột ở Nagorno-Karabakh không phải là do loại phương tiện này "vô dụng", mà chủ yếu là do khả năng trinh sát bền bỉ và tấn công của UAV Bayraktar TB2.
Tiếp tục khuyến khích khách hàng mua hàng mang về.
Nhưng các hãng sản xuất phim đã chọn cách hoãn công chiếu vô thời hạn nhiều bộ phim để tránh tổn thất về doanh thu.
Công nhân môi trường đang khẩn trương trồng thêm hoa, cây cảnh với đủ sắc màu.
Sau đó đưa con đi học.
Nói khác đi, thông tin xã hội bao giờ cũng là thông tin khi nào, cho ai và như thế nào.
Meizu cũng nhấn mạnh vào khả năng kết nối 5G sẽ mang tới trải nghiệm cao hơn với những ứng dụng, tác vụ thường ngày.
Về cách bón, nếu có thời gian thì nên ủ phân chim với ngô, đậu tương nghiền và kali bột.
Thời gian thực hiện gói thầu trong.
Đầu tư theo hình thức đối tác công tư (PPP) và loại hợp đồng Kinh doanh – Quản lý (O&M).
Boston Celtics sẽ gặp hạt giống số năm Miami Heat ở vòng đấu tiếp theo.
Ngày 13/8, bệnh nhân có kết quả dương tính được chuyển đến Khu điều trị Điện Nam – Điện Ngọc (bệnh viện đa khoa Khu vực Quảng Nam) điều trị.
Tuyên truyền người dân không chủ quan, thực hiện đầy đủ khuyến cáo của Chính phủ, Bộ Y tế.
Tặng hoa Chủ tịch, Phó chủ tịch UBND tỉnh Lâm Đồng được miễn nhiệm và được bầu tại kỳ họp.
May mắn, đã không có bất cứ điều bất trắc nào xảy ra.
Sáng nay, ông ngoại gọi ra cho 5 con gái và con dâu ngoài Hà Nội trấn an: "Thôi, ở yên tại chỗ.
Trump thêm rằng ông đã thuyết phục nhiều quốc gia không bắt tay với Huawei, như cách Mỹ đã làm, vì cho rằng nó tiềm ẩn rủi ro an ninh.
Gà chỉ ở quanh quẩn trong chuồng, nhưng vẫn có chỗ rượt đuổi nhau.
Một số bà mẹ đã phải "cảm thán" rằng bế 1 đứa đi chơi đã đủ mệt, đằng này ông bố kia bế hẳn 3 đứa và bày tỏ sự thán phục trước khả năng "ba đầu sáu tay của ông bố".
» Có bất thường khi liên tục xuất hiện động đất ở Mường Tè – Lai Châu?
Chỉ trong vỏn vẹn 8 tháng đầu năm, nhóm cổ phiếu này đã tăng giá hơn 50%, đẩy định giá của các công ty công nghệ lên mức cao kỷ lục.
Racel Hollis là một người như những người phụ nữ khác, cô có chồng con, công việc và những tâm tư như bao người.
Từng bị đổ vỡ trước mối tình với thiếu gia Phan Thành, Midu bất ngờ đưa ra lời khuyên cho Hương Giang khi bị soi chuyện tình cảm với bạn trai đại gia.
Những tấm ảnh này cũng được coi là bộ ảnh ghi dấu những kỷ niệm đẹp trong 3 năm học của 2 cô bạn.
Theo thông tin từ Hãng hàng không quốc gia Việt Nam, trong quá trình bay, một hành khách cao tuổi (sinh năm 1947) đã bị ngã sau khi sử dụng nhà vệ sinh.
Với diện mạo mới, cô nàng trông chẳng khác nào công chúa bước ra từ truyện cổ tích.
Nhưng Khoa là chàng trai có trái tim nhiệt huyết, luôn ồn ào và không lúc nào hết năng lượng.
Hai mẹ con chọn giày, trang sức và phụ kiện tóc giống màu bộ cánh női bật.
"Thương 2 mẹ con!
Cầu thủ sinh năm 1989 tỏa sáng giúp Real Madrid đánh bại Barca trong trận chung kết Copa del Rey.
Em trai của Long là Hoàng Minh Hải, 5 tuổi cũng thường xuyên đau ốm.
Ông lặng lẽ giấu giếm tài năng và dã tâm của mình suốt chục năm, đợi tới khi Tào Tháo qua đời, người cầm quyền mới không đủ bản lĩnh, mới bộc lộ mũi nhọn và giành chiến thắng trong nháy mắt.
Theo The Washington Post, những công ty như Rolls-Royce và ArcelorMittal đã nhận 183 triệu USD từ Lầu Năm Góc để “duy trì ngành công nghiệp đóng tàu” và “hàng chục triệu USD” khác dành cho giám sát vũ trụ, công nghệ vệ tinh, máy bay không người lái.
Do không đạt được thỏa thuận, MU sẽ rời khỏi bàn đàm phán và tìm kiếm mục tiêu khác trên TTCN.
Trái ngược với Lý Sơn, di tích Mỹ Sơn, đô thị cổ Hội An và đảo Cù Lao Chàm được ghi nhận là rất vắng vẻ.
Khu vực Hà Nội có nơi hơn 360C.
Trường hợp của MU và Tottenham, họ sẽ chờ kết quả trận đá lại trong thời gian tiếp mới biết được số phận của mình.
Người tích thiện nhiều sẽ được siêu thoát, kẻ gây nên tội ác sẽ bị đọa đày.
Chị có tiền của chị thì chị tiêu, chị chi tiêu cũng rất tiết kiệm chứ không hề phung phí, lãng phí.
Nghị định này có hiệu lực từ ngày 28/6/2020 đến hết ngày 31/12/2020.
Đây là vườn phật thủ của gia đình chị Nguyễn Thị Thủy (31 tuổi).
HCM Marie Damour (giữa) và Tùy viên quân sự Thomas Stevenson, dâng hương tại Nghĩa trang Liệt sĩ TP.
Tạm thời đóng các cơ sở kinh doanh dịch vụ không thiết yếu trên địa bàn tỉnh gồm: cơ sở mαsּsage, quán bar, karaoke, vũ trường, rạp chiếu phim.
Công an xã Long Tân đã đến hiện trường thu thập thông tin về vụ trộm, đối tượng, đồng thời, rà soát đối tượng nghi vấn, thông báo rộng rãi cho quần chúng nhân dân trên địa bàn xã Long Tân biết.
Cùng trong thời gian rốt ráo huy động vốn, tập đoàn này cũng vừa chi một khoản tiền lớn để mua cổ phần AAA mới phát hành.
Được biết, kết thúc đợt 1 thẩm định sách giáo khoa lớp 2, không có bản thảo môn Tiếng Việt nào được xác nhận là "Đạt".
Ông nhấn mạnh việc "tăng tốc đổi mới kỹ thuật số có ý nghĩa then chốt", đặc biệt khi cuộc sống của mọi người dân đã thay đổi vì Covid-19.
Từ khi công khai tình cảm, cặp đôi không ngại thể hiện sự quan tâm nhau trước công chúng.
Hiện vụ việc đang được công an huyện Nhơn Trạch tiếp tục điều tra làm rõ.
Vienam Foodexpo 2020 là diễn đàn trực tuyến có quy mô lớn, quy tụ không giới hạn các trong lĩnh vực công nghiệp thực phẩm Việt Nam và quốc tế.
ByteDance đang tuyển dụng hơn 200 vị trí việc làm tại Singapore, bên cạnh 400 nhân viên hiện đang làm việc về công nghệ, bán hàng và tiếp thị.
Ông Trầm cho biết, Kido theo đuổi chiến lược “ngày càng đi vào những mặt hàng thiết yếu và ngành quy mô lớn hơn so với trước đây Kinh Đô (nay là Kido) chỉ làm ngành bánh với quy mô nhỏ”.
Năm 2020, G36 dự kiến sẽ hoàn thành một số dự án có giá trị hợp đồng lớn như dự án bệnh viện Bạch Mai cơ sở 2, dự án gia công, lắp đặt hệ thống cửa Toà nhà trung tâm bệnh viện 103…
Để hạn chế điều này, người dùng cần đặc biệt lưu ý không nên để nhiệt độ quá thấp.
Trong lễ trao giải Grammy năm nay, Billie Eilish là cái tên đặc biệt ấn tượng khi là nữ nghệ tuổi trẻ nhất nhận được nhiều đề cử giải thưởng ở hạng mục danh giá nhất (4 đề cử) trong lịch sử Grammy.
Chia sẻ về cuộc hôn nhân sau 7 tháng của mình, cô vợ trẻ Nguyễn Thị Thảo (Nam Định) không dấu được nụ cười hạnh phúc.
Việc cháu làm hoàn toàn tự nguyện.
Số lượng DN đã đăng ký tham gia sử dụng dịch vụ với cơ quan thuế (CQT) là 781.387 DN, đạt tỷ lệ 97,73%.
Nói rồi mẹ chồng tôi giậ‎n dỗi b‎ỏ xuống phòng, tôi bị chồng trác‎h vì nói năng không biết nghĩ.
Ngôi chùa hơn 60 năm tuổi này (từ năm 1952) là điểm đến tâm linh được nhiều người biết tới khi tới Phú Quốc.
Ông Thắng cũng nhấn mạnh sẽ sử dụng hệ sinh thái Petrolimex để hoàn thành mục tiêu đặt ra.
Nó không còn là đứa em.
Trong khi xã hội ngoài kia, biết bao kẻ đánh nhau sứt đầu mẻ trán, thậm chí anh hại em, con cái gíêt mẹ cha, chì vì tài sản.
Đó là toàn bộ ba phút và mười bảy giây đã trôi qua.
Trong hoạt động xây dựng, Vinaconex cho biết sẽ vẫn tìm kiếm các dự án trọng điểm như Lotte Mail Hà Nội, dự án Vega City Nha Trang, Khu đô thị du lịch Nhơn Phước Đồng Nai và các gói thầu thuộc dự án đường cao tốc Bắc – Nam…
Để thành công trong việc gi‎ải quyết những vấn đ‎ề nói trên, Việt Nam sẽ cần có sự ủng hộ của cộng đồng quốc tế rộng lớn hơn.
Sau đó đơn vị này thỏa thuận với nông dân là hợp tác trồng lúa hoặc cho thuê đất.
Họ chứng kiến đảng Dân chủ chiếm sóng ở các vùng ứng viên tranh cử vào những vị trí thấp hơn phụ thuộc vào tổng thống để giành chiến thắng.
Được biết, sau khi vụ việc phá rừng nghiêм trọnɡ tại Vườn Quốc gia Phong Nha-Kẻ Bàng được cơ quan chức năng phát hiện, ông Nguyễn Hữu Trung bị tạm đình chỉ công tác chức vụ Đồn trưởng Đồn Biên phòng cồп Roàng.
Tuy nhiên, vì tình yêu giữa cả hai quá kiên định nên phụ huynh chiều theo luôn".
Chính những năm tháng làm cán bộ Đoàn đã mang lại cho Nghĩa nhiều trải nghiệm quý và anh luôn giữ trong mình ngọn lửa nhiệt huyết của tuổi trẻ để trong hoàn cảnh nào, nhiệm vụ nào cũng hoàn thành tốt nhất có thể.
Mấy hôm nay tan học về là cháu ra đây bơi, được tắm thỏa thích không mất tiền, vui đùa cùng bạn bè nên rất vui.
Vậy theo dự báo của ông, GDP năm nay sẽ tăng trưởng khoảng bao nhiêu?
Đối tượng điều hành việc mua bán trái phép chất mα tύy sinh sống ở nước ngoài; điều hành việc mua bán qua mạng xã hội, việc mua bán được thực hiện với số lượng từ 1.000 viên trở nên và phải quen với đối tượng ở bên Đức.
Tỷ giá áp dụng là tỷ giá trung tâm của đồng Việt Nam với đô la Mỹ do Ngân hàng Nhà nước Việt Nam công bố vào ngày Bên bán điện xuất hóa đơn thanh toán.
“Cho đến nay, bảo tàng vẫn chưa tiến hành lập hồ sơ di vật nên thông tin về phiến đá vẫn còn rất sơ lược.
Ấn tượng với cô gái nhỏ nhắn, mang vẻ đẹp Á đông, Andrew đã chủ động làm quen và xin số điện thoại.
Tiếp nối xu hướng tích cực cuối phiên sáng, nhóm cổ phiếu tài chính - ngân hàng tiếp tục là trụ đỡ của thị trường trong phiên chiều.
Theo đó, Bộ Giáo dục và Đào tạo điều chỉnh khung kế hoạch thời gian năm học 2019-2020 đối với giáo dục mầm non, giáo dục phổ thông và giáo dục thường xuyên như sau: Kết thúc năm học trước ngày 30/6/2020.
Vị đại gia này chia sẻ mình vẫn xúc động khi nhớ về thời khắc 9h30 của một năm trước, khi Minh Anh làm lễ hằng thuận tại chùa, chính thức trở thành con nhà người ta.
Tốt nghiệp đại học, tôi về quê thi và may mắn đỗ công chức.
Singapore với thế mạnh về thực hiện dự án PPP sẽ đóng vai trò chiến lược quan trọng trong việc phát triển các dự án theo phương thức này tại Việt Nam”, ông Tan Soon Kim cho biết.
Thương vụ TikTok được ví như “nhiệt kế” đo sức nóng của quan hệ Mỹ - Trung, nên cho dù thỏa thuận được chốt, các bên vẫn có thể trở mặt nếu Bắc Kinh hoặc Washington nhúng tay can thiệp.
Cuối đời, ông được thăng lên tới Thượng thư bộ Lễ, coi việc khâm thiên giám.
Trong khi cuộc chiến dường như chưa thấy hồi kết, một số chuyên gia dự đoán Biden nếu đắc cử thậm chí có thể khắc nghiệt hơn với Trung Quốc trong vấn đề sở hữu trí tuệ.
Những phản hồi tiêu cực này cho tôi biết rằng The Interpreter đã dần dần tiếp cận được đối tượng mình đang nhắm vào, và chúng tôi đang làm điều gì đó đúng.
Hiện đơn vị tiếp tục xác minh, làm rõ toàn bộ hàng hóa vi phạm nêu trên và xử lý theo quy định của pháp luật.
Huyện Mê Linh đã tiếp nhận hơn 300 ca F1 đã hết cách ly tập trung, hướng dẫn cách ly tại nhà thêm 14 ngày nữa.
Vệ tinh này bị "khóa" với Trái Đất, tức những gì chúng ta thấy bấy lâu vẫn chỉ là một nửa bề mặt mặt trăng.
Trong khi đó, Đức Chinh là một trong hai tiền đạo được HLV Park tin dùng, bên cạnh Tiến Linh sau khi Anh Đức giã từ đội tuyển Việt Nam.
Chính phủ Anh thông báo chưa xem xét việc nới lỏng lệnh phong tỏa được áp đặt trong gần 4 tuần qua.
Biết bạn gái thiệt thòi hơn những người phụ nữ khác, Thái chủ động quan tâm, thể hiện niềm tự hào khi có Hương bên cạnh.
Các chuyên gia nói rằng trong trường hợp này nhà sưu tập người Nam Phi mua nó không phải để thi đấu mà để nhân giống.
Tuy nhiên, nhiều nguồn tin cho rằng, không có chuyện đột phá với Soya Garden khi đã tiêu hết tiền nhà đầu tư, nên mô hình mới chỉ chọn lại các điểm hiệu quả.
Mình cũng chỉ trả lời “Vâng ạ” cho xong.
Trên đường đi, nạn nhân kêu la thì bị nhóm này đánh đập.
Cán bộ UBND phường 3 phối hợp với đội kiểm ngư TP.
Dùng dầu vừng xào to lửa, khi chín cho thêm gia vị mắm muối vừa đủ rồi ăn với cơm.
Theo Roi-tơ và TTXVN, ngày 14-5, Thủ tướng Bỉ X.Uyn-mét khẳng định nước này sẽ tiến hành giai đoạn thứ hai của việc dỡ bỏ các hạn chế chống đại dịch, trong bối cảnh tình hình dịch bệnh được cải thiện.
Gã khổng lồ công nghệ của Trung Quốc - Huawei có lẽ sẽ không bao giờ ngờ được có một ngày họ lại rơi vào tình thế là viễn cảnh không có linh kiện để sản xuất và giới lãnh đạo của tập đoàn loay hoay trong mớ bòng boong.
"Tôi đã tò mò về sản phẩm vòi xịt trong nhiều năm.
Tại Đông Nam Á, theo số liệu của Worldometers, tình hình Coѵīd-19 vẫn tiếp tục phức tạp.
Từ chiều tối và đêm 23/4, khu vực vịnh Bắc Bộ và Bắc Biển Đông, gió Đông Bắc mạnh lên cấp 6-7, giật cấp 8, biển động mạnh.
Mỏ quặng sét của Công ty CP Xi măng Xuân Thành tại huyện Thanh Liêm.
Như cách người Sài Gòn vẫn sống phóng khoáng hết mình, làm việc hết mình, yêu thương hết mình…
Với công nghệ tuabin không hộp số, các trụ gió tại Nhà máy điện gió Trung Nam có thể hoàn toàn vận hành bình thường ngay khi gió đạt tốc độ 2.5 m/s.
CLB Nam Định giành chiến thắng thứ 2 liên tiếp trên sân nhà.
Nơi đây thu hút nhiều bạn trẻ đến tìm hiểu.
Mancini: ‘Ibrahimovic vĩ đại ngang Messi, Ronaldo’
Cả hai cùng nằm sân đau đớn.
Xuất khẩu sang Bangladesh chiếm 10% trong tổng lượng và chiếm 9% trong tổng kim ngạch xi măng xuất khẩu của cả nước, đạt 1,36 triệu tấn, tương đương 45,46 triệu USD, giảm 9,9% về lượng và giảm 22,4% về kim ngạch so với cùng kỳ.
Tuy nhiên, người này không chấp hành, quăng xe cùng hàng hóa bỏ chạy về phía Campuchia.
Tại VRC, số dư tiền mặt chỉ vỏn vẹn 14 tỷ đồng.
Người dân bị dồn vào các nhà kho và nhà thờ, sau đó bị châm lửa đốt.
Cũng sinh ra và lớn lên ở mảnh đất Tuyên Quang, Ma Hương Thảo (sinh năm 1994, dân tộc Tày) được mệnh danh là hot girl facebook khi sở hữu tới gần 50 nghìn lượt theo dõi.
Hơn 16.000 terabyte dữ liệu (tương đương 14 triệu tệp dữ liệu phim độ nét cao) đã được người dùng sử dụng trong thời gian này.
"Người ta có thể kỳ vọng Mỹ giữ vai trò dẫn dắt trong việc điều phối nỗ lực toàn cầu.
Nhưng hàng chục triệu xe máy, ô tô thế hệ cũ thì chưa được lắp bộ lọc này.
Bãi biển Quy Nhơn - điểm đến thu hút của du khách trong nước và quốc tế.
Trong đó đặc biệt quan tâm chăm lo đến đối tượng lao động khu vực phi chính thức.
Xôn xao chuyện bác sĩ ‘vừa khóc vừa mặc bộ đồ bảo hộ vào khu cách ly’ khi nhận tin nhắn bị bạn gái ‘cắm sừng’
Nhưng, đó là sự thật.
Romelu Lukaku vừa có tiết lộ cực sốc rằng “23 trong số 25 cầu thủ” của Inter bị ốm và ho sau năm mới.
Phó thư ký báo chí Nhà Trắng Judd Deere cho biết đây là lần đầu tiên trong lịch sử Mỹ, toàn bộ 50 bang đặt trong tình trạng thảm họa vì cùng một sự kiện, theo Fox News.
Anh nhờ A Qiang hỏi vợ về Qian Shan giúp anh.
Để đối phó với bão, tỉnh Chiết Giang đã sơ tán hơn 381.000 người.
Chiều 29/7, 11 người Trung Quốc nhập cảnh trái phép tại chung cư Vinhomes (quận Bình Thạnh, TP.
Bối rối, định lờ đi, nghĩ thế nào vài phút sau Phượng nhắn lại: “I am fine.
Trong khi đó, lợi nhuận sau thuế hợp nhất thấp hơn so với cùng kỳ năm trước do dịch Covid-19 ảnh hưởng đến các hoạt động sản xuất kinh doanh của các công ty con.
Chuyển nhượng cực sốc: Barcelona - Liverpool đổi “bom tấn” Messi – Salah?
Ngân đắng nghẹn, cô vừa làm việc cơ quan, vừa làm thêm ngoài giờ, thu nhập chưa đến 15 triệu đồng.
Đoạn tuyến cao tốc Mỹ Thuận – Cần Thơ dài 23 km, quy mô 4 làn xe đi qua địa phận 2 tỉnh Đồng Tháp, Vĩnh Long sẽ được đầu tư bằng vốn đầu tư.
Tài sản, vốn liếng không có nên cả nhà đành trông chờ vào từng tập vé số.
Những thông số kỹ thuật được chờ đón cũng dần hé lộ, bao gồm màn hình AMOLED 6,6 inch, RAM 6GB/ROM 128 GB, pin 5.000 mAh với sạc 15 W. Nhưng điều được cộng đồng công nghệ quan tâm nhất là việc SoC tích hợp bên trong tên là gì?
Cả 4 học sinh đều tham gia tour này vào năm 2019.
Mỗi gia đình chỉ được 1 người lớn và 1 trẻ em vào mua sắm tại bất kỳ cửa hàng nào.
Bộ trưởng Bộ VHTT&DL Nguyễn Ngọc Thiện đã ký Quyết định số 1968/QĐ-BVHTTDL phê duyệt Đề án tổng thể chuẩn bị và tổ chức sea games 31 và Para Games 11 năm 2021 tại Việt Nam.
Chị L. cho biết mình không đánh bạc với Quý và các bị cáo.
Đụng độ đã xảy ra khi hai bên đang nỗ lực đàm phán giải quyết một số vẫn đề còn bất đồng liên quan tới biên giới, đập thủy điện Đại Phục hưng.
Một trong những nội dung quan trọng của Chương trình hành động về công tác giải ngân vốn đầu tư công năm 2020 TP.
Tại Văn bản số 7228, Tổng cục Đường bộ Việt Nam cho biết, ngày 5/10/2020, tập thể lãnh đạo Tổng cục Đường bộ Việt Nam đã họp và ban hành Thông báo kết luận số 304/TB-TCĐBVN về phương án giải quyết vướng mắc một số Hợp đồng dự án BOT.
Trong tập mới nhất của Rumor Has It, giới chuyên môn tiết lộ nữ diễn viên chuyên trị cảnh nóng nhận cát-xê khủng từ bộ phim Thế giới hôn nhân.
Dejan Lovren đã ra đi nhưng Liverpool không bổ sung ai thay anh ta.
Chuyến đi này đã đưa ông Studeman trở thành một trong những sĩ quan quân đội cấp cao nhất của Hoa Kỳ đã đến thăm Đài Loan trong những năm gần đây, CNA đưa tin.
Thời điểm can thiệp điều trị càng muộn thì khả năng phục hồi càng thấp, và sau 24 giờ gần như chắn chắc mất chức năng cương dương" - BS.
Nhưng vị Tổng thống Đảng Cộng hòa làm ông đặc biệt khó chịu về phong cách lãnh đạo và lối hành xử mà ông nói không phù hợp với chức vụ mà ông đang nắm giữ.
Giá vàng đã tăng “nóng”, song không ít dự báo đưa ra khả năng vàng còn tăng giá do Covid-19 chưa biết khi nào sẽ chấm dứt khiến kinh tế toàn cầu suy thoái.
Trường hợp khi khai bổ sung, số thuế thu nhập doanh nghiệp giảm thì sẽ được giảm số tiền chậm nộp tương ứng (nếu có).
Ngày 1‎8/4, hàng rào sắt được dựng lên quanh trung tâm mua sắm The Place, buộc khách phải đi qua các điểm đo thâ‎n nhiệt trước khi vào.
Giá vàng giảm do sự phục hồi của chỉ số USD Index, sự đi lên của chứng khoán toàn cầu, đồng thời là sự rớt giá của dầu thô.
Tuy nhiên, cần tiếp tục đẩy mạnh, lựa chọn trọng tâm, trọng điểm để thực hiện.
Vụ việc khiến một em tử vong và 17 em bị thương phải nhập viện cấp cứu.
Với thao tác đơn giản, thông tin khách hàng Chubb Life Việt Nam sẽ tự động được nhận diện, trích xuất thành ký tự thông qua công nghệ hiện đại OCR với tính chính xác cao, tiết kiệm thời gian.
Chỉ khi dự báo được nhu cầu thị trường thì việc tổ chức, quy hoạch sản xuất mới đảm bảo tính cân đối và mang lại hiệu quả kinh tế cao cho người làm nông nghiệp.
“Các tỉnh, thành nên mời doanh nghiệp chăn nuôi lớn đóng trên địa bàn tổ chức triển khai kế hoạch.
Nếu doanh nghiệp làm được điều này thì không lo sản phẩm không bán được tại EU.
Toàn bộ số nợ gốc, tiền lãi phát sinh tại thời điểm bán đấu giá là 4.063 tỷ đồng (tính đến ngày 29/3/2020).
Vì thế, chủ đầu tư chuyển đổi sang nhà ở thương mại để bán.
HCM), Trung tâm Y tế huyện Phú Quốc đã nhanh chóng khoanh vùng, rà soát những người tiếp xúc gần với bệnh nhân.
Nhận thức thẳng thắn, sâu sắc những khó khăn, thách thức trên không phải nhằm làm chùn ý chí hay tự hạ thấp những thành tựu mà Đảng Cộng sản Việt Nam đã lãnh đạo toàn dân đạt được.
Sau khi ủ từ 4-7 ngày, ấu trùng to bằng đầu tăm, ông sử dụng nguồn thức ăn thừa để nuôi.
Sau đó, chị Thảo nhận được một tin nhắn chứa liên kết.
Vợ chồng David Beckham: Đế chế quyền lực đang lung lay?
Mẫu xe 3 bánh Can-am Spyder F3 S thuộc dòng môtô Sport Touring – đầy thoải mái trên đường trường nhưng vẫn mang “chất” thể thao.
Nếu có cơ hội xem lại đoạn phim cuộc đời mình, tao mong mình sẽ không phải hối tiếc quá nhiều.
Chị Google là ai?
Sau khi em bé chào đời, kỹ thuật viên sẽ kẹp 1 đoạn cuống rốn dài ít nhất 10cm và cắt ngay đoạn cuống rốn này để lấy mẫu hoặc chờ đến sau khi sổ nhau.
Trong đó, bộ "Tinh hoa" của Tarinee (phải) lấy cảm hứng đến từ suối nước nóng Raksa Warin nổi tiếng ở tỉnh Ranong - quê nhà cô.
Lập tức, nhóm người này cầm gậy (một số có gắn dao nhọn) và đá xông vào tấn công nên lực lượng chức năng phải nổ 2 phát súng chỉ thiên.
Người dân trên các hòn đảo chủ yếu sống bằng nghề đánh bắt hải sản và dịch vụ du lịch.
Nếu sau này, có gặp 10 trường hợp như thế, tôi cũng sẵn sàng cứu giúp họ mà không phải lo sợ gì cả”, chị Nhung nhấn mạnh.
Ngày 5/8, BN được vợ và con trai đưa đến khám tại khoa Cấp cứu bệnh viện Đa khoa Quốc tế Vinmec Đà Nẵng.
Cô hiện đã thay đổi các điều khoản bên trong.
Nhưng bù lại đã có rất nhiều tấm lòng vàng cùng chung tay giúp đỡ họ vượt qua cơn khốn khó bằng suất cơm, túi gạo.
Thời gian hoàn thành việc hạ ngầm tại tuyến đường Hoàng Văn Thụ trước ngày 20/11/2020; tại các tuyến đường Trần Phú, Nguyễn Đức Cảnh, Quang Trung, Trần Hưng Đạo, Đinh Tiên Hoàng là trước ngày 30/12/2020.
Hãy nhìn Lewandowski phá lưới họ ở cuối trận.
Ngày hôm nay những người tuổi Mùi nên cẩn thận và chú ý không nên cho người khác mượn tiền.
Thiện Khiêm cũng được biết đến với danh xưng “hotboy IELTS”; Host/MC chương trình IELTS on the go trên VTV7.
Nữ, 48 tuổi ở Bình Chánh, Thành phố Hồ Chí Minh.
Biên mậu giáp Tết “vắng như chùa Bà Đanh”
Trong thời buổi tránh dịch COVID-19 hiện nay thì việc học trực tuyến (online) đang trở thành bình thường với tất cả mọi người.
Chủ tịch UBND H.Vĩnh Cửu Phạm Minh Phước cho biết: “Huyện sẽ tạo mọi điều kiện để các DN đầu tư vào các dự án du lịch trên địa bàn.
Dàn âm thanh 6 loa cao cấp.
Trong vòng năm năm sau ngài tặng món thuốc này cho năm mươi người khác và đều thấy công hiệu.
Akira Phan buồn bã kể về quãng thời gian đen tối của cuộc đời trong chương trình '1 tiếng kể hết'
Bên cạnh tính tinh giản, kế thừa, các thành viên khi thẩm định cần xem xét kỹ về ngữ liệu, ngôn ngữ của từng bản mẫu SGK, có trách nhiệm cùng với Bộ GD-ĐT trong việc giải trình trước xã hội.
Ngày 8/10, Ủy ban Tranh luận tổng thống (CPD) thông báo cuộc tranh luận thứ hai giữa Tổng thống đương nhiệm Donald Trump của đảng Cộng hòa và ứng cử viên Tổng thống của đảng Dân chủ Joe Biden sẽ được tổ chức theo hình thức trực tuyến.
Không ngờ bệnh dịch lại có sức tàn phá nhan sắc ghê gớm như thế", "Anh nên đổi tên thành Bành Tổ Yến cho hợp thời", "Trông như người lang thang.
Chúng tôi sẽ phối hợp với các bộ, ngành khác để tháo gỡ khó khăn, xử lý vướng mắc cho doanh nghiệp”, Bộ trưởng nói.
Ngay sau khi nhận được tin báo, Công an thị xã Từ Sơn cùng chính quyền địa phương xuống hiện trường xác minh vụ việc.
Chương trình hành động yêu cầu nâng cao vai trò, trách nhiệm của các tổ chức, cá nhân sản xuất, kinh doanh hàng hoá, dịch vụ và tổ chức xã hội trong công tác bảo vệ quyền lợi người tiêu dùng.
» Nhà “dị” ở Vũng Tàu: Chỉ 60m2 nhưng có cả “biển xanh” lẫn “rừng nhiệt đới“
Không đến mức báo lỗ như các doanh nghiệp nêu trên, thế nhưng, Công ty cổ phần Phát triển đô thị công nghiệp số 2 (mã CK: D2D) phải nhờ đến những khoản thu nhập bất thường mới đỡ phần nào lại được từ ảnh hưởng bởi dịch Covid-19.
Dù thuộc phân khúc siêu xe nhưng Audi R8 V10 Plus được đánh giá là mẫu xe "hiền" có thể di chuyển hàng ngày trên đường phố.
Ảnh tư liệu do Ban quản lý Khu Kinh tế Nghi Sơn và các Khu công nghiệp cung cấp.
Cô dành thời gian cho công việc, bản thân, gia đình và bạn bè.
Sáng 27-11, Hội đồng xét xử phúc thẩm Tòa án nhân dân tỉnh Khánh Hòa tuyên chấp nhận kháng cáo, giảm 6 tháng tù cho bị cáo Đỗ Ngọc Nghĩa (sinh năm 1981, trú Ninh Xuân, Ninh Hòa, Khánh Hòa).
Trước đó, vào đầu tháng 10/2020, Bộ GTVT cũng đã phải hủy thầu Dự án thành phần Cao tốc Bắc - Nam phía Đông đoạn Nghi Sơn - Diễn Châu (theo hình thức PPP) do không có nhà đầu tư nộp hồ sơ dự thầu.
Chuyện đời những nữ phu gạch ở “vương quốc gạch nung”
Cựu cầu thủ Dortmund sẽ nhận khoản thu nhập 350.000 bảng mỗi tuần kèm theo những khoản thưởng khác.
Ngay sau đó, ông chủ phòng trà đã mời Lệ Thu ký giao kèo biểu diễn.
Sở GD&ĐT Yên Bái chỉ đạo: dạy và học qua internet, tạm dừng việc giao bài trực tiếp cho học sinh.
Số ít không có sẽ được lực lượng chức năng phát miễn phí.
Bến phà Quang Thanh hoạt động trở lại từ ngày 16-4-2020.
Lúc đó tôi ngạc nhiên lắm và nhớ ra việc mình từng làm, giờ đây con bắt chước", người mẹ kể.
Dù biết, trong chuyện ngoại tình, người thứ ba dù sao cũng có lỗi, tuy nhiên nếu như chồng bạn không yếu lòng thì chắc chắn người phụ nữ kia sẽ không thể nào chen vào hạnh phúc của gia đình bạn.
Tiếp đến, ngày 17/01/2020, Viettel thực hiện cuộc gọi 5G đầu tiên trên thiết bị thu phát sóng 5G do Viettel tự nghiên cứu và sản xuất.
Mặt khác, Nhật Bản cũng đồng thời khẳng định chủ quyền đối với quần đảo hiện do Seoul kiểm soát (gọi là Dokdo) trong khi Tokyo gọi là Takeshima.
Tôi không nói lên lời, cúp vội máy trong sự hoang mang tột cùng.
Bà Lan kể: “Nhiều người cho con đi mua đồ chơi trung thu, luôn giao hẹn trước là phải qua đây mua mặt nạ giấy bồi.
Bạn nên chú ý đến thời gian dùng tɦuּốc theo hướng dẫn của bác sĩ.
Từ số tiền của 4 người con gửi mỗi tháng (4 triệu đồng/người) ông Năm Cường dành mua thức ăn để nuôi dưỡng đàn “thú cưng”.
Hầu hết các bạn đều có nhan sắc xinh đẹp, có học vấn và tài năng.
Đại sứ cho biết rất vui mừng khi thấy ở Việt Nam yoga đã rất phổ biến, đặc biệt thiết thực hơn trong bối cảnh đại dịch.
Đồng thời tham gia vào các diễn đàn đầu tư do các định chế tài chính quốc tế uy tín tổ chức như HSBC, Credit Suisse, Goldman Sachs.
Ba người ngồi tán gẫu tới khi quán bar đóng cửa vào khoảng 2h sáng 22/2/2003 mới ra xe về nhà.
Nói về lựa chọn của mình, thầy chia sẻ: “Tôi trăn trở rất nhiều.
Mỗi lần nghĩ như thế, tự nhiên tôi chùn bước.
Nguyên nhân là từ sau tết do dịch COVID-19 người nông dân lo ngại không tiêu thụ được rau nên không xuống giống.
Năm 2019, Vietnam Airlines đã thực hiện an toàn tuyệt đối 26,5 nghìn chuyến bay với 4,05 triệu lượt hành khách qua Cảng hàng không quốc tế Đà Nẵng.
Bà nghĩ bụng sẽ không để yên việc này.
Cô ta sẽ mang đứa trẻ quay trở về, và hy vọng gia đình Bằng đồng ý cho làm đám cưới.
Đảm bảo tích hợp, chia sẻ thông tin với Hệ tri thức Việt số hóa.
Vào cuối ngày, nhiệt độ cơ thể tăng làm tăng sức bền, khả năng vận động của cơ và tốc độ truyền dẫn oxy đến các cơ.
BMW Bắc Mỹ đã công bố doanh số hàng tháng không trung thực trong giai đoạn 2015 - 2017 để đạt được các mục tiêu nội bộ hoặc vượt qua các chỉ tiêu để áp dụng trong các tháng tiếp theo.
Tuần trước, Chris Smalling buộc phải rời AS Roma sau khi kết thúc quãng thời gian thi đấu theo dạng cho mượn.
Hoạt động mua bán-sáp nhập (M&A) trong ngành thực phẩm-đồ uống diễn ra sôi động trong thời gian qua, cả về số lượng và chất lượng, bất chấp thị trường ít nhiều chịu ảnh hưởng bởi đại dịch Covid-19.
Trẻ nhập viện trong tình trạng nặng, có dấu hiệu mất nước toàn thân, mạch nhanh, huyết áp tụt.
Đồng thời, Sở GD&ĐT, phòng chuyên môn, Phòng GD&ĐT, các đơn vị trường sẽ cân chỉnh, sắp xếp lại toàn bộ chương trình học theo hướng dẫn của Bộ GD&ĐT.
Con số này của 5 tháng năm 2017 là 12,1 tỷ USD, còn của 5 tháng năm 2018 là 9,9 tỷ USD.
Sau giao dịch trên, Tập đoàn Hoành Sơn đã nâng tỷ lệ sở hữu tại SRC lên 24,54% và chính thức trở thành cổ đông lớn của SRC.
Thế nên, những thất bại liên tiếp thế này là không thể chấp nhận được.
Tỷ lệ thành công phẫu thuật loại này là 70-75%.
Vùng Nam Cực thời kỳ kỷ Phấn trắng được bao phủ bởi những khu vực rừng rộng lớn, khí hậu nơi đây khá ấm áp và ẩm ướt và tồn tại rất đa dạng các loài khủng long có thể kể đến như: Fulgurotherium, Qantassaurus, Serendipaceratops.
Nhiều y tá mang thai và điều dưỡng cho biết vẫn tiếp xúc trực tiếp với bệnh nhân dương tính với Covid-19 hoặc nghi ngờ nhiễm.
Sáng 6/7, UAE thông báo Tổng Tham mưu trưởng Thổ Nhĩ Kỳ Yasar Guler đã thiệt mạng ở Libya, và sau đó trang Wikipedia cũng đã thêm “một ngày chết giả” vào tiểu sử cuộc đời của vị tướng này.
Thế nhưng điều khiến nhiều người ở đây bất ngờ đó chính là trang phục hoàn toàn trái ngược của hai bố con.
Đối tượng này đã cạy cửa, chui vào trong ô tô lục lọi, trộm được một chiếc đồng hồ và một chiếc USB bỏ vào túi quần.
Đến nay, địa bàn tỉnh Đắk Lắk chưa ghi nhận trường hợp nào dương tính với virus SARS-CoV-2.
Ngày 19/8, ông Th.
Cầu Thọ Tường mới đã thành hình, đặt song song với cầu đường sắt chợ Thượng bắc qua sông La.
Khi đã thực hành được một thời gian, bạn nên đa dạng dần các chủ đề và tìm đến một số nguồn nghe mang tính học thuật nhiều hơn gồm Ted Talks, Discovery, BBC Learning English, Engvid.
Trên dãy núi này, có một địa điểm du lịch hấp dẫn là Hòn trống Mái.
Mong sao chính quyền lẫn du khách cùng chung tay giữ gìn bãi san hô vô cùng quý giá này", ông Trần Công, Nghệ sĩ nhiếp ảnh đến từ Hội An (Quảng Nam), chia sẻ.
Mối qυan hệ của cô được các con và gia đình, bạn bè rất ủng hộ.
Đại diện nhà thầu trên khẳng định, về nội dung thực hiện kiểm định lại chất lượng công trình tuyến tránh Quốc lộ 55 là không đúng quy định.
Trên biển, khu vực Bắc và giữa Biển Đông, từ Bình Thuận đến Cà Mau, phía Tây của khu vực Nam Biển Đông, phía Tây quần đảo Trường Sa có gió Đông Bắc mạnh cấp 6-7, giật cấp 8, biển động mạnh, sóng biển cao 2-4m.
Trước khi vào khu vực bệnh viện Đà Nẵng, lái xe được lực lượng chức năng phát quần áo bảo hộ, đồng thời kiểm tra thân nhiệt.
BS Yến cho biết, nếu đông trứng đơn thuần, luôn có tỉ lệ thoái hoá nhất định khi rã đông, do đó chị khuyên bệnh nhân nên xin để tạo phôi, sau đó gửi phôi thì tỉ lệ thành công cao hơn.
Đặc biệt, cô em dù có miêu tả chị theo cách “vừa đấm vừa xoa” nhưng sau cùng vẫn khẳng định tình cảm yêu mến dành cho chị gái của mình.
No 60 - Trần Đình Xu, phường Cô Giang, quận 1, TP.
Ở châu Phi - nơi chứng kiến 228 triệu ca sốt rét vào năm 2018 và chiếm 94% ca nhiễm trên toàn thế giới - khuynh hướng lây lan đang di chuyển sang các khu vực mới, đáng chú ý là các cao nguyên thuộc Ethiopia và Kenya.
Filip Nguyễn đang là thủ môn số một của CLB Slovan Liberec, thủ môn hàng đầu tại giải vô địch Séc nên thật dễ hiểu khi anh nằm trong số những gương mặt được lựa chọn vào thành phần đội tuyển Séc vừa mới được thành lập này.
Dịch viêm phổi cấp do virus corona khởi phát ở Trung Quốc hồi tháng 12/2019 đã lan ra 26 quốc gia, vùng lãnh thổ trên thế giới, khiến ít nhất 1.018 người chết, số ca nhiễm bệnh tăng lên hơn 43.098.
Ngoài ra, đánh giá tổng thể cho thấy tình trạng khó khăn về kinh tế khi còn thanh niên, là yếu tố ảnh hưởng nghiêm trọng đến nhận thức khi vào tuổi trung niên".
Hôm vừa rồi, tôi bị chồng đánh nên uất giận bỏ mặc chồng đang say để về nhà mẹ đẻ.
Cụ thể, từ đầu năm đến nay, NHNN đã giảm 2 lần các mức lãi suất điều hành, với tổng mức giảm 1,0-1,5%/năm để hỗ trợ thanh khoản cho ngân hàng, giúp mặt bằng lãi suất thị trường có xu hướng giảm.
Ngoài ra, việc áp trần bảo đảm cân đối ngoại tệ là 30% doanh thu của dự án bằng tiền đồng Việt Nam sau khi trừ số chi tiêu bằng đồng Việt Nam cũng được đánh giá là một hạn chế.
Tôi phanh gấp, con mèo từ đâu ngảy xổ ra trước đầu xe tôi, tiếng kêu ai oán trong đêm tối.
Và 3 thí sinh còn lại cũng không đưa ra đáp án trả lời.
Quy định mới được ban hành nhằm làm giảm tốc độ lây nhiễm của virus corona.
Đồng thời, tìm nguồn giống sạch bệnh cung ứng cho nông dân niên vụ 2020 và các năm tiếp theo để ngăn chặn việc người dân sử dụng cây giống trên vùng bị bệnh".
Giống như gia công may mặc, ngành bao bì nhựa cũng không được chính phủ ưu ái.
Đến cuối năm 1958, số tù nhân bị giam cầm nơi đây tăng lên khoảng 6.000 người, trong đó có 1.000 tù nhân là nữ.
Tiền vệ Thorgan Hazard đã cho thấy sự quyết tâm kể từ khi bóng đá trở lại trong tháng này với 1 bàn thắng và 2 pha kiến tạo trong hai trận đấu đầu tiên trở lại cùng Dortmund.
Mô hình kinh doanh độc, lạ từ các món đồ “đồng nát”
So với các máy xăm công nghiệp, hình thức thủ công này đau đớn và tốn thời gian hơn nhiều.
Trang 163 đưa tin ngày 18/9, Lưu Đào xuất hiện tại lễ ra mắt phim mới Ánh sao biển cả.
Bên cạnh đó, Lưu Thi Thi còn bị chê diễn thoại kém.
Trước đây, UBND TP.
Hầu hết, nếu không phải là tất cả, cư dân mạng đều biết V BTS sở hữu vẻ đẹp choáng ngợp.
Đây là chỗ ở của 2 ba con em Thương trong 10 năm qua.
Sự kết hợp giữa hình ảnh với ngôn từ giúp truyện tranh đem lại cho người đọc những trải nghiệm mới mẻ, thú vị, nhất là trẻ em.
Đặc biệt là hoàn cảnh của cựu chiến binh Nguyễn Xuân Ngọc, một người con Phú Yên trong chiến đấu lập nên nhiều chiến công xuất sắc, hiện nay có hoàn cảnh khó khăn, nhà cửa tạm bợ.
Cuộc bầu vẫn chưa kết thúc vì sẽ còn phải trải qua nhiều thủ tục nữa.
Bởi vì hạn chế trong giao tiếp bằng tiếng Việt, Leo phải nhờ một bạn trẻ ở TP Hồ Chí Minh nhận tiền quyên góp và giao dịch chính.
“Gương mặt nghệ sĩ khi lên hình phụ thuộc vào góc máy.
Chiều 27/10, Phó Thủ tướng, Bộ trưởng Ngoại giao Phạm Bình Minh đã điện đàm với cựu Thủ tướng Anh Tony Blair, Chủ tịch điều hành Viện Tony Blair vì sự thay đổi toàn cầu.
"Ở nhà an toàn" đang là khẩu hiệu được mọi người dân hưởng ứng, ủng hộ.
Các quyết định này đã được viện kiểm sát nhân dân cùng cấp phê chuẩn.
Tức là cứ hơn hai game trả giao thì tay vợt Áo có một lần thắng game đỡ bóng.
Đến 14 giờ ngày 19-8 đã lấy được 66.914 mẫu xét nghiệm PCR, đã có kết quả 34.954 mẫu, ghi nhận một trường hợp dương tính (BN979).
Vàng trong nước tăng mạnh gân đây cũng chịu tác động đi lên của giá vàng thế giới, song giá trong nước tăng mạnh một phần do tâm lý của khách hàng và thị trường vàng Việt Nam đang bị kiểm soát bởi Nghị định 24/NĐ-CP.
Phó chủ tịch UBND tỉnh Nghệ An Lê Hồng Vinh cho biết, UBND tỉnh đã giao nhiệm vụ cho các địa phương kiểm tra, bàn giao các vị trí cần giải phóng về điện cho đơn vị chủ quản di dời.
Không còn đường nào khác, ông T. đã làm đơn tố cáo ông Lê Thái Thiện, cầu cứu các cơ quan chức năng.
Cổ ngữ cũng có câu “Tề gia, trị quốc, bình thiên hạ” mà chúng ta vẫn thường nghe, nhưng không nhớ.
Tại sao chứng khoán Mỹ vẫn tăng điểm mạnh dù chính trường Mỹ đón nhận quá nhiều tin bất lợi?
Tôi hết tình cảm với anh rồi".
Họ soi xét từng một lỗi nhỏ của cô giáo.
Hôm nào muốn xem hình ảnh thì lại bảo các cháu nó bật mạng (internet) lên cho xem.
Chia sẻ với chúng tôi, bà Cao Thị Bích Liên -Bí thư xã Đức Mỹ bày tỏ, bà con cồn Hô được tập huấn, dạy cách làm nông nghiệp, ai cũng vui cũng mừng, cũng kỳ vọng.
Trước đó, ngày 7/5, Quốc hội Israel đã chính thức chỉ định Thủ tướng Netanyahu thành lập một chính phủ liên minh mới bất chấp việc ông bị đưa ra xét xử với các cáo buộc tham nhũng.
Đến khi được mẹ phát hiện và đưa vào trung tâm ở Illinois, Mỹ, fan mới biết và lên tiếng ủng hộ cô vượt qua khủng hoảng.
Ngôi chùa này bao gồm ba dãy nhà, ở giữa là chính điện đề ba chữ “Thiên Hậu Cung”, hai dãy nhà bên thì được xem như là Đông lang, Tây lang của ngôi chùa.
Hai người đẹp Christella Fenisianti (đại diện tỉnh Bangka Belitung) và Tenga Araminta (đại diện tỉnh East Nusa Tenggara) lần lượt nhận danh hiệu Á hậu một và hai.
Sau khi Mai đột ngột "mất tích", nhiều doanh nghiệp, cá nhân có vốn đầu tư và đối tác của Công ty Mai Lâm đã làm đơn tố cáo hành vi lừa đảo của nữ doanh nhân này với số tiền lên đến trên 250 tỉ đồng.
Theo kế hoạch phát triển thương mại điện tử đến năm 2025, Việt Nam sẽ có khoảng 55% dân số mua sắm trực tuyến với giá trị mua hàng bình quân.
Giống vịt này do Trung tâm Nghiên cứu vịt Đại Xuyên (thuộc viện Chăn nuôi Quốc gia) lai tạo, có sức đề kháng tốt, khả năng thích nghi cao với môi trường khác nhau như: nước ngọt, nước mặn, nước lợ.
Bị phát hiện khi sử dụng con chip đánh bạc bịp, Thái bị các đối tượng đánh đập, bắt nhốt lại… gia đình phải đưa hơn 100 triệu đồng để giải cứu.
Hiện trong trại có tất cả 10 con F1 (5 đực, 5 cái) và một con F2 (cái).
Trong khi đó, theo cơ quan Dự báo Khí tượng Thủy văn Quốc gia, năm nay cả nước sẽ xuất hiện khoảng 11-13 cơn bão, áp thấp nhiệt đới, trong đó có khoảng 5-6 cơn đổ bộ vào đất liền.
Hồ Chí Minh là tìm kiếm các dự án tiềm năng và cơ hội hợp tác với chủ đất tại Hà Nội - bà Minh nhận xét.
Tuy nhiên, đây là kết quả chính thức chứ không phải những gì báo chí hay kênh truyền hình đưa ra.
Tháng 11/2019, doanh thu một cửa hàng Bách hoá Xanh đạt hơn 1 tỷ đồng, biên lợi nhuận gộp đạt 20%.
Song giày móng heo có giá từ 895 USD đến hơn 1.600 USD dần được các bạn trẻ ưa chuộng và liên tục xuất hiện trong các bộ đồ street style.
Cụ thể khi có cuộc gọi đến, người dùng chỉ cần úp máy xuống để tắt chuông.
Đầu óc bạn linh hoạt, sắc sảo nên không sợ bị ai lừa gạt.
Nó quyết định hành trình mua sắm của khách hàng có thực sự trọn vẹn hay không.
Nghệ sĩ Đại Nghĩa xúc động khi theo dõi tiết mục của đàn anh.
Theo đại biểu là Bí thư Thành ủy Hà Nội, về phạm vi điều chỉnh cần tiếp tục được nghiên cứu.
Lực lượng chức năng đã trích xuất camera an ninh dọc tuyến đường nhóm cướp tẩu thoát để truy bắt.
Ông Thống đi biển đánh cá, các con đều siêng năng làm ăn.
Khi ngân hàng giải ngân, Phú chỉ chuyển cho người dân số tiền vay người dân có nhu cầu, số còn lại Phú chiếm đoạt.
Tuy nhiên, từ đầu tháng 2 mọi hoạt động qua lại đường mòn, lối mở, chợ biên buộc phải dừng để chống dịch Coѵīd.
Quyết định được Thủ tướng ban hành nhằm cụ thể hoá tinh thần chỉ đạo từ Nghị quyết 42/NQ-CP ngày 9/4/2020 của Chính phủ về các biện pháp hỗ trợ người dân gặp khó khăn do đại dịch Covid-19.
Theo đó, ngày 9/11, Tổng thống Nga Vladimir Putin, Tổng thống Azerbaijan Ilham Aliyev và Thủ tướng Armenia Nikol Pashinyan đã cùng nhau ký kết một thoả thuận ngừng bắn.
Dự báo trong 12 giờ tới, áp thấp nhiệt đới di chuyển theo hướng Tây, mỗi giờ đi được 20-25km và suy yếu thành một vùng áp thấp trên khu vực Thái Lan.
Anh nhận được nhiều lời mời, sự quan tâm từ công chúng hơn sau sự việc tại World Cup 2014.
Người đàn ông đó nghèo em cũng bắt buộc người ta mua quà đắt tiền cho em hả?’, ’Người ta còn cuộc sống của người ta, còn lo cho ba mẹ…’
Đại tá Nguyễn Văn Tảo, phó giám đốc Công an tỉnh Tiền Giang, trao quyết định của bộ trưởng cho thượng tá Võ Quang Ái, giữ chức vụ trưởng Công an thị xã Cai Lậy - Ảnh: Công an Tiền Giang.
Mình có con em gái năm nay 21 tuổi chưa có người yêu, mà cứ sau một tập phim ngoại lại xây dựng cho nó một hình mẫu bạn trai rồi bắt đi tìm.
Hàn Quốc đang chạy đua mở rộng hoạt động tại Việt Nam.
Tuy nhiên, Hà Nội bước vào giai đoạn thách thức hơn, nguy cơ lây nhiễm cao hơn.
Rất cần có phương án ứng phó khẩn cấp chi tiết theo đặc thù của từng vùng, địa phương.
Tuy nhiên, đến nay, theo ông Ngọc, công ty chưa nhận được kết quả kiểm định chất lượng công trình 3 tầng trên.
Điều này không thể xảy ra."
Những lời khẳng định khác từ phe thuyết âm mưu bao gồm Bill Gates tạo ra virus SARS-CoV-2, kiếm lời từ vaccine và dùng dịch bệnh để làm giảm bớt dân số toàn cầu.
Nghĩa vụ trả nợ của Việt Nam vẫn khá lớn.
Tuy vậy không cần phải đặt nặng quá vấn đề và tự tạo ra áp lực cho chính bản thân mình.
Thời điểm hiện nay, các đơn vị lữ hành đã xây dựng xong các tour nội địa vận chuyển bằng hàng không, chỉ chờ các hãng hàng không chính thức thông đường bay là tung ra thị trường.
Cựu Tổng thống George W. Bush từng cho biết, ông đã thấu cảm với ông Putin sau cuộc gặp đầu tiên của họ vào năm 2001 và vào cuối nhiệm kỳ thứ hai, ông Bush đã tìm cách hàn gắn Q.H với ông Putin.
Vietjet thực hiện các chuyến bay đưa công dân từ Singapore, Indonesia, Nhật Bản về nước.
Chuỗi 2 trận thua của U23 Trung Quốc là không thể chấp nhận”.
Tính đến 18h ngày 19/9/2020, đã có 942 bệnh nhân mắc COVID-19 được công bố khỏi bệnh.
Trước đó, vào lúc 8h sáng, lửa bùng phát tại tầng trệt công ty trên.
MU đã giành chiến thắng 1-0 trong chuyến làm khách trước Man City tại bán kết lượt về cúp Liên đoàn Anh.
Theo Nicole Gill, Giám đốc điều hành kiêm đồng sáng lập Accoutable Tech, tổ chức mua quảng cáo, cuộc tranh luận Phó Tổng thống Mỹ sẽ thu hút sự chú ý của toàn quốc đối với tình trạng bấp bênh của nền dân chủ hiện nay.
Chuyện trăm năm cũng nhanh chóng được bàn tới.
Theo thống kê của tờ Thairath, đội bóng của Văn Lâm, Muangthong United, đã kiếm bộn tiền nhờ bán cầu thủ.
Hổ mang chúa thường được nhìn thấy ở Malaysia, Indonesia, nhưng con rắn hổ mang dài tới 4 mét như trong ảnh thì rất hiếm gặp.
Tuần qua, giá USD ghi nhận biến động đáng chú ý khi có thời điểm rơi sâu với tỷ giá bán ra giảm về còn 23.400 đồng/USD vào giữa tuần.
Cho đến nay, vùng lãnh thổ Hong Kong nghi nhận 1.470 ca nhiễm, trong đó có 7 ca tử vong.
Tôi đã nhìn thấy xe cứu thương của ông đỗ đậu trong khuôn viên Trường ĐHYHN sáng sớm ngày 03/9/2020 trước khi ông lên đường chở BN thuộc BVĐHYHN sau khi ra viện về tận gia đình tại Hà Giang.
Người dân lùa đàn trâu về bản.
Những cam kết trong EVFTA rất quan trọng đối với nền kinh tế Đức, đặc biệt, Việt Nam còn là đối tác thương mại lớn thứ hai của Đức trong khu vực ASEAN.
Đây là thông tin rất vui đối với đội bóng phố Núi bởi Kelly Kester ít nhiều đã chứng tỏ được năng lực và vai trò quan trọng trong lối chơi của HAGL.
“Năm 2019 gia đình thiệt hại gần 100 tấn vừa lợn nái, lợn thịt và lợn con, tổng đàn của gia đình mất 2/3.
Mỹ-Trung nhất trí tái khởi động đối.
UBND tỉnh Sơn La xin điều chỉnh một loạt nội dung liên quan đến chủ trương đầu tư Dự án xây dựng tuyến cao tốc Hòa Bình – Mộc Châu theo hình thức PPP.
HCM để lo tang lễ cho anh", nam ca sĩ tiết lộ.
Lưu Diệc Phi chính thức lấy lại phong độ vóc dáng, đúng chất “thần tiên tỷ tỷ”
Gia đình chị Nguyễn Thị Nhung, thôn Quế Sơn, xã Thái Sơn kêu gọi người dân trong thôn góp gạo, thịt, lá… để gói 330 chiếc bánh.
Mà các đường chỉ tay biểu hiện về cuộc đời, số mệnh và cả đường tình duyên của riêng mỗi người.
Song virus SARS-CoV-2 vẫn lây nhiễm nhanh.
Hành động nhỏ nhưng ý nghĩa lớn.
Doanh thu từ Apple hiện chiếm hơn 50% tổng doanh thu của công ty Trung Quốc.
Buổi dạy học trực tuyến của thầy, cô giáo ngành Giáo dục Hưng Hà.
Gia đình họ Trần trong tiểu thuyết của tôi là một gia đình được xây dựng nên bởi trí tưởng tượng.
Thứ hai, giá đất được điều chỉnh theo Nghị quyết về bảng giá các loại đất trên địa bàn TP.
Amazon mua chuỗi nhà thuốc trực tuyến PillBack, Alibaba đầu tư vào công ty dược phẩm địa phương.
Đây là mức cao kỷ lục trong các cuộc khảo sát của Pew từ năm 2005 và tăng gần 20% kể từ khi ông Trump nhậm chức vào tháng 1-2017.
Chưa kể tới phân khúc phổ thông, ngay cả những ông lớn dòng xe hạng sang ở Việt Nam cũng thường chỉ để thời gian bảo hành 3 năm.
Đối với ngành công nghiệp thép tiền chế, việc duy trì đủ lượng tồn kho đóng vai trò quan trọng nhằm cung cấp hàng hóa nhanh chóng cho khách hàng trong thị trường xây dựng.
Em bé được nhận xét kháu khỉnh và thừa hưởng cả nét của bố lẫn mẹ.
Các cổ phiếu lớn đều giảm trên 5% khi đóng cửa phiên giao dịch vài tiếng trước, như Tesla (-9,02%), Apple (-8,01%)… Một số dữ liệu kinh tế Mỹ cũng vừa được công bố gần đây.
Galaxy Z Flip có màu tím và đen.
Rất may, tài xế xe tải đã phát hiện ra sự việc và lập tức đánh lái sang phải, tránh tai nạn thảm khốc xảy ra.
Trong khi đó, đồng baht mạnh lên, chạm mức cao của hơn hai tháng trong phiên 21/5, qua đó đẩy giá gạo 5% tấm của Thái Lan lên 480 - 505 USD/tấn, so với mức 480 - 485 USD/tấn trong tuần trước đó.
[truncated: 728,731 more chars]
